# Supplementary material for: Is There a Functional Role for the Knotted Topology in Protein UCH-L1?
Source: J Chem Inf Model. 2024 Jul 24;64(17):6827–37. doi: 10.1021/acs.jcim.4c00880 (PMC11388461; doi:10.1021/acs.jcim.4c00880)
Supplement: Supplementary file 2 — ci4c00880_si_002.zip [file ci4c00880_si_002.zip › UCH-L1_files/APO/APO_delta221/REP_5/traj_final.gro]

Protein in water t= 500000.00000 step= 5000000
 2193
    1MET      N    1   4.090   3.712   3.178
    1MET     H1    2   4.105   3.640   3.111
    1MET     H2    3   4.163   3.779   3.171
    1MET     H3    4   4.108   3.671   3.268
    1MET     CA    5   3.959   3.777   3.173
    1MET     CB    6   3.902   3.799   3.312
    1MET     CG    7   3.971   3.898   3.408
    1MET     SD    8   4.138   3.857   3.470
    1MET     CE    9   4.123   3.961   3.612
    1MET      C   10   3.978   3.904   3.089
    1MET      O   11   4.090   3.939   3.053
    2GLN      N   12   3.863   3.961   3.052
    2GLN      H   13   3.776   3.935   3.094
    2GLN     CA   14   3.849   4.087   2.977
    2GLN     CB   15   3.710   4.098   2.914
    2GLN     CG   16   3.690   4.019   2.785
    2GLN     CD   17   3.541   3.990   2.767
    2GLN    OE1   18   3.494   3.882   2.806
    2GLN    NE2   19   3.466   4.076   2.700
    2GLN   HE21   20   3.508   4.160   2.664
    2GLN   HE22   21   3.372   4.057   2.671
    2GLN      C   22   3.892   4.216   3.046
    2GLN      O   23   3.817   4.273   3.128
    3LEU      N   24   4.021   4.246   3.039
    3LEU      H   25   4.081   4.203   2.973
    3LEU     CA   26   4.086   4.354   3.115
    3LEU     CB   27   4.239   4.352   3.099
    3LEU     CG   28   4.303   4.228   3.161
    3LEU    CD1   29   4.455   4.215   3.145
    3LEU    CD2   30   4.272   4.202   3.308
    3LEU      C   31   4.047   4.500   3.094
    3LEU      O   32   4.050   4.547   2.980
    4LYS      N   33   4.026   4.572   3.204
    4LYS      H   34   4.033   4.519   3.288
    4LYS     CA   35   3.979   4.711   3.201
    4LYS     CB   36   3.914   4.749   3.335
    4LYS     CG   37   3.765   4.713   3.338
    4LYS     CD   38   3.705   4.759   3.470
    4LYS     CE   39   3.755   4.673   3.588
    4LYS     NZ   40   3.728   4.530   3.572
    4LYS    HZ1   41   3.644   4.505   3.622
    4LYS    HZ2   42   3.720   4.502   3.477
    4LYS    HZ3   43   3.810   4.477   3.594
    4LYS      C   44   4.090   4.807   3.158
    4LYS      O   45   4.209   4.786   3.180
    5PRO      N   46   4.051   4.916   3.092
    5PRO     CA   47   4.138   5.025   3.046
    5PRO     CB   48   4.048   5.118   2.964
    5PRO     CG   49   3.958   5.017   2.892
    5PRO     CD   50   3.933   4.915   3.003
    5PRO      C   51   4.208   5.103   3.157
    5PRO      O   52   4.144   5.119   3.260
    6MET      N   53   4.326   5.155   3.125
    6MET      H   54   4.373   5.129   3.040
    6MET     CA   55   4.399   5.256   3.204
    6MET     CB   56   4.539   5.206   3.239
    6MET     CG   57   4.547   5.071   3.311
    6MET     SD   58   4.721   5.049   3.362
    6MET     CE   59   4.707   4.895   3.452
    6MET      C   60   4.399   5.397   3.144
    6MET      O   61   4.443   5.424   3.033
    7GLU      N   62   4.342   5.487   3.224
    7GLU      H   63   4.332   5.475   3.322
    7GLU     CA   64   4.325   5.628   3.184
    7GLU     CB   65   4.184   5.682   3.207
    7GLU     CG   66   4.071   5.584   3.173
    7GLU     CD   67   3.939   5.654   3.140
    7GLU    OE1   68   3.899   5.741   3.220
    7GLU    OE2   69   3.864   5.606   3.052
    7GLU      C   70   4.439   5.720   3.230
    7GLU      O   71   4.520   5.678   3.311
    8ILE      N   72   4.453   5.834   3.163
    8ILE      H   73   4.404   5.850   3.078
    8ILE     CA   74   4.560   5.936   3.174
    8ILE     CB   75   4.538   6.049   3.074
    8ILE    CG1   76   4.408   6.127   3.095
    8ILE    CG2   77   4.545   6.018   2.924
    8ILE     CD   78   4.408   6.257   3.016
    8ILE      C   79   4.582   6.001   3.311
    8ILE      O   80   4.668   6.088   3.322
    9ASN      N   81   4.534   5.936   3.416
    9ASN      H   82   4.521   5.836   3.414
    9ASN     CA   83   4.546   5.995   3.549
    9ASN     CB   84   4.430   5.937   3.631
    9ASN     CG   85   4.436   5.968   3.781
    9ASN    OD1   86   4.447   5.878   3.865
    9ASN    ND2   87   4.448   6.094   3.820
    9ASN   HD21   88   4.425   6.173   3.765
    9ASN   HD22   89   4.500   6.107   3.905
    9ASN      C   90   4.681   5.950   3.605
    9ASN      O   91   4.699   5.828   3.615
   10PRO      N   92   4.781   6.030   3.638
   10PRO     CA   93   4.915   5.995   3.690
   10PRO     CB   94   4.999   6.120   3.717
   10PRO     CG   95   4.920   6.223   3.637
   10PRO     CD   96   4.774   6.177   3.633
   10PRO      C   97   4.914   5.908   3.816
   10PRO      O   98   5.006   5.830   3.838
   11GLU      N   99   4.813   5.930   3.899
   11GLU      H  100   4.763   6.016   3.888
   11GLU     CA  101   4.792   5.841   4.015
   11GLU     CB  102   4.680   5.900   4.100
   11GLU     CG  103   4.715   6.036   4.161
   11GLU     CD  104   4.640   6.140   4.076
   11GLU    OE1  105   4.521   6.154   4.109
   11GLU    OE2  106   4.696   6.192   3.977
   11GLU      C  107   4.765   5.695   3.978
   11GLU      O  108   4.849   5.612   4.013
   12MET      N  109   4.675   5.676   3.883
   12MET      H  110   4.643   5.748   3.820
   12MET     CA  111   4.640   5.541   3.837
   12MET     CB  112   4.548   5.545   3.715
   12MET     CG  113   4.467   5.419   3.684
   12MET     SD  114   4.359   5.433   3.538
   12MET     CE  115   4.246   5.564   3.582
   12MET      C  116   4.765   5.465   3.794
   12MET      O  117   4.776   5.344   3.814
   13LEU      N  118   4.849   5.540   3.723
   13LEU      H  119   4.820   5.631   3.691
   13LEU     CA  120   4.980   5.503   3.668
   13LEU     CB  121   5.019   5.606   3.562
   13LEU     CG  122   4.946   5.565   3.434
   13LEU    CD1  123   4.889   5.687   3.361
   13LEU    CD2  124   5.051   5.504   3.341
   13LEU      C  125   5.092   5.479   3.769
   13LEU      O  126   5.137   5.364   3.766
   14ASN      N  127   5.105   5.568   3.866
   14ASN      H  128   5.071   5.662   3.859
   14ASN     CA  129   5.183   5.544   3.989
   14ASN     CB  130   5.178   5.654   4.094
   14ASN     CG  131   5.227   5.791   4.047
   14ASN    OD1  132   5.308   5.805   3.955
   14ASN    ND2  133   5.186   5.898   4.114
   14ASN   HD21  134   5.123   5.905   4.192
   14ASN   HD22  135   5.215   5.971   4.052
   14ASN      C  136   5.135   5.413   4.053
   14ASN      O  137   5.216   5.329   4.090
   15LYS      N  138   5.003   5.397   4.054
   15LYS      H  139   4.942   5.462   4.009
   15LYS     CA  140   4.944   5.290   4.135
   15LYS     CB  141   4.792   5.303   4.148
   15LYS     CG  142   4.747   5.414   4.243
   15LYS     CD  143   4.598   5.446   4.234
   15LYS     CE  144   4.565   5.552   4.339
   15LYS     NZ  145   4.423   5.590   4.349
   15LYS    HZ1  146   4.367   5.510   4.326
   15LYS    HZ2  147   4.408   5.619   4.444
   15LYS    HZ3  148   4.406   5.658   4.278
   15LYS      C  149   4.995   5.160   4.076
   15LYS      O  150   5.055   5.081   4.148
   16VAL      N  151   4.991   5.138   3.944
   16VAL      H  152   4.930   5.185   3.879
   16VAL     CA  153   5.042   5.016   3.882
   16VAL     CB  154   5.036   5.028   3.729
   16VAL    CG1  155   5.024   4.885   3.677
   16VAL    CG2  156   4.922   5.107   3.664
   16VAL      C  157   5.180   4.966   3.923
   16VAL      O  158   5.195   4.845   3.937
   17LEU      N  159   5.270   5.064   3.928
   17LEU      H  160   5.262   5.152   3.879
   17LEU     CA  161   5.406   5.041   3.977
   17LEU     CB  162   5.483   5.173   3.990
   17LEU     CG  163   5.509   5.241   3.857
   17LEU    CD1  164   5.572   5.380   3.862
   17LEU    CD2  165   5.602   5.149   3.776
   17LEU      C  166   5.411   4.960   4.107
   17LEU      O  167   5.494   4.870   4.119
   18SER      N  168   5.334   5.003   4.206
   18SER      H  169   5.273   5.080   4.188
   18SER     CA  170   5.335   4.925   4.331
   18SER     CB  171   5.275   5.006   4.445
   18SER     OG  172   5.344   5.127   4.481
   18SER     HG  173   5.443   5.113   4.475
   18SER      C  174   5.270   4.787   4.319
   18SER      O  175   5.325   4.685   4.359
   19ARG      N  176   5.157   4.776   4.250
   19ARG      H  177   5.099   4.851   4.220
   19ARG     CA  178   5.085   4.650   4.227
   19ARG     CB  179   4.938   4.670   4.191
   19ARG     CG  180   4.847   4.547   4.184
   19ARG     CD  181   4.813   4.509   4.327
   19ARG     NE  182   4.745   4.380   4.345
   19ARG     HE  183   4.792   4.295   4.320
   19ARG     CZ  184   4.614   4.371   4.376
   19ARG    NH1  185   4.536   4.474   4.410
   19ARG   HH11  186   4.570   4.565   4.431
   19ARG   HH12  187   4.439   4.451   4.419
   19ARG    NH2  188   4.550   4.255   4.356
   19ARG   HH21  189   4.591   4.175   4.312
   19ARG   HH22  190   4.452   4.242   4.373
   19ARG      C  191   5.154   4.548   4.135
   19ARG      O  192   5.133   4.427   4.141
   20LEU      N  193   5.249   4.594   4.055
   20LEU      H  194   5.245   4.690   4.027
   20LEU     CA  195   5.344   4.511   3.980
   20LEU     CB  196   5.397   4.575   3.851
   20LEU     CG  197   5.295   4.591   3.738
   20LEU    CD1  198   5.361   4.635   3.607
   20LEU    CD2  199   5.216   4.462   3.717
   20LEU      C  200   5.464   4.473   4.066
   20LEU      O  201   5.515   4.363   4.043
   21GLY      N  202   5.529   4.548   4.155
   21GLY      H  203   5.481   4.633   4.174
   21GLY     CA  204   5.661   4.536   4.219
   21GLY      C  205   5.781   4.622   4.178
   21GLY      O  206   5.889   4.576   4.215
   22VAL      N  207   5.764   4.742   4.122
   22VAL      H  208   5.672   4.779   4.127
   22VAL     CA  209   5.872   4.841   4.107
   22VAL     CB  210   5.861   4.919   3.975
   22VAL    CG1  211   5.991   4.991   3.941
   22VAL    CG2  212   5.820   4.820   3.865
   22VAL      C  213   5.864   4.936   4.226
   22VAL      O  214   5.759   5.000   4.237
   23ALA      N  215   5.979   4.967   4.285
   23ALA      H  216   6.066   4.945   4.240
   23ALA     CA  217   6.000   5.036   4.411
   23ALA     CB  218   6.151   5.026   4.434
   23ALA      C  219   5.950   5.181   4.418
   23ALA      O  220   5.963   5.251   4.319
   24GLY      N  221   5.921   5.234   4.536
   24GLY      H  222   5.933   5.180   4.620
   24GLY     CA  223   5.846   5.359   4.559
   24GLY      C  224   5.893   5.488   4.491
   24GLY      O  225   5.821   5.587   4.482
   25GLN      N  226   6.022   5.492   4.462
   25GLN      H  227   6.090   5.420   4.475
   25GLN     CA  228   6.094   5.610   4.411
   25GLN     CB  229   6.239   5.562   4.410
   25GLN     CG  230   6.343   5.660   4.355
   25GLN     CD  231   6.459   5.595   4.280
   25GLN    OE1  232   6.548   5.532   4.338
   25GLN    NE2  233   6.461   5.610   4.148
   25GLN   HE21  234   6.405   5.678   4.101
   25GLN   HE22  235   6.532   5.559   4.099
   25GLN      C  236   6.032   5.655   4.279
   25GLN      O  237   6.030   5.774   4.248
   26TRP      N  238   6.006   5.555   4.194
   26TRP      H  239   6.021   5.457   4.212
   26TRP     CA  240   5.954   5.577   4.059
   26TRP     CB  241   5.971   5.448   3.977
   26TRP     CG  242   6.118   5.437   3.936
   26TRP    CD1  243   6.178   5.501   3.836
   26TRP    HD1  244   6.122   5.556   3.760
   26TRP    CD2  245   6.220   5.372   4.004
   26TRP    NE1  246   6.309   5.478   3.835
   26TRP    HE1  247   6.369   5.528   3.773
   26TRP    CE2  248   6.339   5.401   3.938
   26TRP    CE3  249   6.217   5.285   4.113
   26TRP    HE3  250   6.121   5.240   4.138
   26TRP    CZ2  251   6.457   5.357   3.997
   26TRP    HZ2  252   6.547   5.358   3.935
   26TRP    CZ3  253   6.335   5.246   4.175
   26TRP    HZ3  254   6.326   5.188   4.267
   26TRP    CH2  255   6.454   5.284   4.115
   26TRP    HH2  256   6.548   5.267   4.167
   26TRP      C  257   5.810   5.629   4.062
   26TRP      O  258   5.710   5.574   4.109
   27ARG      N  259   5.812   5.753   4.015
   27ARG      H  260   5.896   5.783   3.970
   27ARG     CA  261   5.691   5.830   3.985
   27ARG     CB  262   5.686   5.949   4.082
   27ARG     CG  263   5.647   5.913   4.226
   27ARG     CD  264   5.519   5.828   4.235
   27ARG     NE  265   5.501   5.767   4.368
   27ARG     HE  266   5.495   5.828   4.448
   27ARG     CZ  267   5.487   5.639   4.404
   27ARG    NH1  268   5.499   5.546   4.309
   27ARG   HH11  269   5.539   5.563   4.219
   27ARG   HH12  270   5.441   5.467   4.327
   27ARG    NH2  271   5.495   5.595   4.530
   27ARG   HH21  272   5.520   5.658   4.602
   27ARG   HH22  273   5.452   5.508   4.556
   27ARG      C  274   5.673   5.872   3.839
   27ARG      O  275   5.772   5.897   3.771
   28PHE      N  276   5.546   5.881   3.802
   28PHE      H  277   5.471   5.842   3.857
   28PHE     CA  278   5.502   5.928   3.670
   28PHE     CB  279   5.387   5.838   3.625
   28PHE     CG  280   5.448   5.708   3.572
   28PHE    CD1  281   5.509   5.713   3.447
   28PHE    HD1  282   5.513   5.805   3.390
   28PHE    CD2  283   5.411   5.586   3.625
   28PHE    HD2  284   5.387   5.571   3.732
   28PHE    CE1  285   5.544   5.595   3.383
   28PHE    HE1  286   5.589   5.590   3.283
   28PHE    CE2  287   5.436   5.469   3.556
   28PHE    HE2  288   5.385   5.376   3.579
   28PHE     CZ  289   5.508   5.472   3.437
   28PHE     HZ  290   5.540   5.377   3.393
   28PHE      C  291   5.467   6.077   3.669
   28PHE      O  292   5.386   6.126   3.747
   29VAL      N  293   5.524   6.144   3.569
   29VAL      H  294   5.608   6.109   3.526
   29VAL     CA  295   5.498   6.289   3.559
   29VAL     CB  296   5.623   6.363   3.609
   29VAL    CG1  297   5.739   6.343   3.510
   29VAL    CG2  298   5.606   6.514   3.625
   29VAL      C  299   5.451   6.348   3.428
   29VAL      O  300   5.480   6.301   3.318
   30ASP      N  301   5.349   6.432   3.446
   30ASP      H  302   5.316   6.453   3.538
   30ASP     CA  303   5.247   6.456   3.342
   30ASP     CB  304   5.111   6.503   3.393
   30ASP     CG  305   5.115   6.600   3.510
   30ASP    OD1  306   5.167   6.558   3.617
   30ASP    OD2  307   5.055   6.710   3.505
   30ASP      C  308   5.298   6.554   3.237
   30ASP      O  309   5.353   6.660   3.266
   31VAL      N  310   5.293   6.519   3.109
   31VAL      H  311   5.312   6.422   3.092
   31VAL     CA  312   5.285   6.612   2.996
   31VAL     CB  313   5.401   6.588   2.898
   31VAL    CG1  314   5.413   6.700   2.793
   31VAL    CG2  315   5.533   6.597   2.974
   31VAL      C  316   5.149   6.614   2.924
   31VAL      O  317   5.126   6.556   2.819
   32LEU      N  318   5.050   6.671   2.993
   32LEU      H  319   5.060   6.709   3.085
   32LEU     CA  320   4.909   6.676   2.947
   32LEU     CB  321   4.812   6.705   3.062
   32LEU     CG  322   4.816   6.601   3.174
   32LEU    CD1  323   4.716   6.647   3.280
   32LEU    CD2  324   4.798   6.455   3.135
   32LEU      C  325   4.875   6.767   2.829
   32LEU      O  326   4.923   6.880   2.826
   33GLY      N  327   4.844   6.700   2.719
   33GLY      H  328   4.817   6.604   2.716
   33GLY     CA  329   4.821   6.772   2.592
   33GLY      C  330   4.951   6.797   2.516
   33GLY      O  331   4.977   6.915   2.490
   34LEU      N  332   5.020   6.690   2.477
   34LEU      H  333   4.979   6.599   2.487
   34LEU     CA  334   5.151   6.695   2.411
   34LEU     CB  335   5.196   6.549   2.399
   34LEU     CG  336   5.334   6.528   2.338
   34LEU    CD1  337   5.440   6.591   2.428
   34LEU    CD2  338   5.350   6.378   2.310
   34LEU      C  339   5.155   6.778   2.283
   34LEU      O  340   5.100   6.742   2.180
   35GLU      N  341   5.216   6.895   2.297
   35GLU      H  342   5.229   6.935   2.388
   35GLU     CA  343   5.232   6.993   2.190
   35GLU     CB  344   5.151   7.117   2.230
   35GLU     CG  345   5.149   7.232   2.131
   35GLU     CD  346   5.273   7.322   2.139
   35GLU    OE1  347   5.307   7.356   2.256
   35GLU    OE2  348   5.337   7.348   2.036
   35GLU      C  349   5.382   7.025   2.188
   35GLU      O  350   5.445   7.054   2.290
   36GLU      N  351   5.433   7.045   2.067
   36GLU      H  352   5.375   7.059   1.987
   36GLU     CA  353   5.578   7.039   2.043
   36GLU     CB  354   5.604   7.029   1.891
   36GLU     CG  355   5.523   6.923   1.815
   36GLU     CD  356   5.407   6.997   1.748
   36GLU    OE1  357   5.294   6.963   1.789
   36GLU    OE2  358   5.433   7.075   1.655
   36GLU      C  359   5.662   7.159   2.088
   36GLU      O  360   5.785   7.156   2.082
   37GLU      N  361   5.603   7.270   2.129
   37GLU      H  362   5.514   7.298   2.092
   37GLU     CA  363   5.676   7.386   2.182
   37GLU     CB  364   5.620   7.511   2.112
   37GLU     CG  365   5.719   7.628   2.112
   37GLU     CD  366   5.704   7.702   1.980
   37GLU    OE1  367   5.614   7.784   1.951
   37GLU    OE2  368   5.770   7.651   1.886
   37GLU      C  369   5.677   7.395   2.336
   37GLU      O  370   5.790   7.403   2.385
   38SER      N  371   5.560   7.381   2.397
   38SER      H  372   5.479   7.396   2.341
   38SER     CA  373   5.531   7.386   2.540
   38SER     CB  374   5.380   7.379   2.563
   38SER     OG  375   5.336   7.256   2.507
   38SER     HG  376   5.310   7.285   2.414
   38SER      C  377   5.607   7.277   2.616
   38SER      O  378   5.670   7.303   2.719
   39LEU      N  379   5.595   7.153   2.569
   39LEU      H  380   5.541   7.137   2.486
   39LEU     CA  381   5.663   7.030   2.612
   39LEU     CB  382   5.809   7.032   2.569
   39LEU     CG  383   5.848   7.027   2.421
   39LEU    CD1  384   6.000   7.020   2.408
   39LEU    CD2  385   5.786   6.902   2.359
   39LEU      C  386   5.645   6.988   2.759
   39LEU      O  387   5.531   6.990   2.806
   40GLY      N  388   5.748   6.932   2.821
   40GLY      H  389   5.840   6.936   2.780
   40GLY     CA  390   5.755   6.910   2.966
   40GLY      C  391   5.871   6.827   3.022
   40GLY      O  392   5.980   6.836   2.964
   41SER      N  393   5.853   6.747   3.125
   41SER      H  394   5.763   6.744   3.170
   41SER     CA  395   5.952   6.667   3.200
   41SER     CB  396   5.896   6.619   3.334
   41SER     OG  397   5.827   6.720   3.408
   41SER     HG  398   5.735   6.741   3.374
   41SER      C  399   6.014   6.560   3.109
   41SER      O  400   5.959   6.449   3.105
   42VAL      N  401   6.134   6.585   3.059
   42VAL      H  402   6.169   6.679   3.062
   42VAL     CA  403   6.210   6.486   2.982
   42VAL     CB  404   6.343   6.541   2.930
   42VAL    CG1  405   6.429   6.432   2.867
   42VAL    CG2  406   6.307   6.648   2.826
   42VAL      C  407   6.219   6.354   3.061
   42VAL      O  408   6.295   6.353   3.157
   43PRO      N  409   6.171   6.239   3.013
   43PRO     CA  410   6.169   6.109   3.082
   43PRO     CB  411   6.102   6.016   2.982
   43PRO     CG  412   6.119   6.078   2.844
   43PRO     CD  413   6.130   6.228   2.874
   43PRO      C  414   6.301   6.063   3.144
   43PRO      O  415   6.399   6.086   3.072
   44ALA      N  416   6.295   6.003   3.263
   44ALA      H  417   6.210   5.994   3.315
   44ALA     CA  418   6.417   5.963   3.334
   44ALA     CB  419   6.457   6.067   3.439
   44ALA      C  420   6.384   5.828   3.398
   44ALA      O  421   6.315   5.817   3.500
   45PRO      N  422   6.434   5.720   3.341
   45PRO     CA  423   6.513   5.715   3.217
   45PRO     CB  424   6.573   5.575   3.214
   45PRO     CG  425   6.455   5.496   3.270
   45PRO     CD  426   6.410   5.583   3.388
   45PRO      C  427   6.440   5.743   3.086
   45PRO      O  428   6.322   5.713   3.069
   46ALA      N  429   6.509   5.792   2.984
   46ALA      H  430   6.608   5.804   2.996
   46ALA     CA  431   6.457   5.849   2.859
   46ALA     CB  432   6.579   5.892   2.776
   46ALA      C  433   6.362   5.764   2.773
   46ALA      O  434   6.245   5.788   2.746
   47CYS      N  435   6.396   5.635   2.763
   47CYS      H  436   6.479   5.611   2.813
   47CYS     CA  437   6.331   5.534   2.678
   47CYS     CB  438   6.439   5.435   2.635
   47CYS     SG  439   6.565   5.503   2.522
   47CYS     HG  440   6.627   5.571   2.618
   47CYS      C  441   6.213   5.462   2.744
   47CYS      O  442   6.211   5.341   2.767
   48ALA      N  443   6.128   5.536   2.816
   48ALA      H  444   6.144   5.635   2.815
   48ALA     CA  445   6.017   5.490   2.900
   48ALA     CB  446   6.070   5.462   3.040
   48ALA      C  447   5.900   5.589   2.901
   48ALA      O  448   5.829   5.607   3.000
   49LEU      N  449   5.892   5.674   2.799
   49LEU      H  450   5.953   5.659   2.721
   49LEU     CA  451   5.778   5.758   2.760
   49LEU     CB  452   5.826   5.863   2.660
   49LEU     CG  453   5.725   5.965   2.605
   49LEU    CD1  454   5.684   6.073   2.704
   49LEU    CD2  455   5.779   6.040   2.483
   49LEU      C  456   5.654   5.688   2.704
   49LEU      O  457   5.639   5.635   2.593
   50LEU      N  458   5.561   5.680   2.799
   50LEU      H  459   5.580   5.713   2.891
   50LEU     CA  460   5.428   5.624   2.772
   50LEU     CB  461   5.377   5.561   2.901
   50LEU     CG  462   5.449   5.437   2.953
   50LEU    CD1  463   5.388   5.412   3.091
   50LEU    CD2  464   5.441   5.319   2.855
   50LEU      C  465   5.330   5.730   2.721
   50LEU      O  466   5.323   5.836   2.783
   51LEU      N  467   5.302   5.727   2.592
   51LEU      H  468   5.343   5.657   2.532
   51LEU     CA  469   5.201   5.816   2.533
   51LEU     CB  470   5.273   5.878   2.414
   51LEU     CG  471   5.183   5.971   2.332
   51LEU    CD1  472   5.137   6.096   2.408
   51LEU    CD2  473   5.267   5.999   2.207
   51LEU      C  474   5.071   5.745   2.497
   51LEU      O  475   5.061   5.642   2.430
   52LEU      N  476   4.977   5.785   2.582
   52LEU      H  477   4.985   5.867   2.638
   52LEU     CA  478   4.838   5.739   2.579
   52LEU     CB  479   4.773   5.754   2.717
   52LEU     CG  480   4.843   5.695   2.839
   52LEU    CD1  481   4.950   5.790   2.895
   52LEU    CD2  482   4.730   5.671   2.938
   52LEU      C  483   4.754   5.789   2.463
   52LEU      O  484   4.709   5.904   2.468
   53PHE      N  485   4.769   5.729   2.345
   53PHE      H  486   4.801   5.636   2.330
   53PHE     CA  487   4.713   5.781   2.218
   53PHE     CB  488   4.798   5.731   2.102
   53PHE     CG  489   4.751   5.781   1.964
   53PHE    CD1  490   4.765   5.915   1.934
   53PHE    HD1  491   4.840   5.980   1.980
   53PHE    CD2  492   4.673   5.699   1.884
   53PHE    HD2  493   4.685   5.591   1.888
   53PHE    CE1  494   4.702   5.965   1.820
   53PHE    HE1  495   4.713   6.066   1.780
   53PHE    CE2  496   4.599   5.752   1.778
   53PHE    HE2  497   4.504   5.706   1.752
   53PHE     CZ  498   4.618   5.886   1.744
   53PHE     HZ  499   4.568   5.923   1.655
   53PHE      C  500   4.566   5.745   2.197
   53PHE      O  501   4.528   5.633   2.231
   54PRO      N  502   4.488   5.842   2.148
   54PRO     CA  503   4.349   5.811   2.111
   54PRO     CB  504   4.289   5.949   2.080
   54PRO     CG  505   4.353   6.037   2.188
   54PRO     CD  506   4.496   5.983   2.188
   54PRO      C  507   4.329   5.731   1.983
   54PRO      O  508   4.277   5.770   1.878
   55LEU      N  509   4.352   5.600   1.993
   55LEU      H  510   4.332   5.558   2.082
   55LEU     CA  511   4.367   5.505   1.882
   55LEU     CB  512   4.421   5.368   1.925
   55LEU     CG  513   4.483   5.288   1.812
   55LEU    CD1  514   4.622   5.347   1.781
   55LEU    CD2  515   4.507   5.139   1.836
   55LEU      C  516   4.237   5.488   1.803
   55LEU      O  517   4.135   5.442   1.852
   56THR      N  518   4.241   5.519   1.673
   56THR      H  519   4.321   5.564   1.635
   56THR     CA  520   4.125   5.501   1.586
   56THR     CB  521   4.099   5.615   1.487
   56THR    OG1  522   4.186   5.600   1.375
   56THR    HG1  523   4.279   5.622   1.405
   56THR    CG2  524   4.109   5.754   1.550
   56THR      C  525   4.123   5.365   1.515
   56THR      O  526   4.226   5.301   1.497
   57ALA      N  527   4.009   5.331   1.456
   57ALA      H  528   3.925   5.383   1.475
   57ALA     CA  529   3.994   5.215   1.367
   57ALA     CB  530   3.853   5.161   1.347
   57ALA      C  531   4.070   5.227   1.235
   57ALA      O  532   4.152   5.138   1.211
   58GLN      N  533   4.087   5.352   1.194
   58GLN      H  534   4.014   5.416   1.220
   58GLN     CA  535   4.166   5.393   1.077
   58GLN     CB  536   4.142   5.541   1.045
   58GLN     CG  537   4.005   5.562   0.982
   58GLN     CD  538   4.012   5.499   0.842
   58GLN    OE1  539   3.963   5.393   0.804
   58GLN    NE2  540   4.077   5.573   0.753
   58GLN   HE21  541   4.130   5.655   0.779
   58GLN   HE22  542   4.078   5.551   0.656
   58GLN      C  543   4.316   5.378   1.104
   58GLN      O  544   4.397   5.342   1.019
   59HISE     N  545   4.358   5.404   1.229
   59HISE     H  546   4.300   5.458   1.289
   59HISE    CA  547   4.493   5.388   1.282
   59HISE    CB  548   4.503   5.470   1.410
   59HISE    CG  549   4.517   5.621   1.388
   59HISE   ND1  550   4.436   5.698   1.462
   59HISE   CD2  551   4.567   5.698   1.292
   59HISE   HD2  552   4.640   5.671   1.216
   59HISE   CE1  553   4.443   5.824   1.420
   59HISE   HE1  554   4.399   5.916   1.458
   59HISE   NE2  555   4.522   5.822   1.314
   59HISE   HE2  556   4.547   5.903   1.262
   59HISE     C  557   4.529   5.242   1.314
   59HISE     O  558   4.648   5.212   1.308
   60GLU      N  559   4.428   5.160   1.341
   60GLU      H  560   4.345   5.188   1.388
   60GLU     CA  561   4.449   5.014   1.347
   60GLU     CB  562   4.329   4.928   1.388
   60GLU     CG  563   4.292   4.951   1.535
   60GLU     CD  564   4.189   4.868   1.612
   60GLU    OE1  565   4.122   4.795   1.535
   60GLU    OE2  566   4.167   4.874   1.734
   60GLU      C  567   4.501   4.956   1.216
   60GLU      O  568   4.601   4.883   1.214
   61ASN      N  569   4.442   4.991   1.102
   61ASN      H  570   4.345   5.017   1.101
   61ASN     CA  571   4.490   4.963   0.966
   61ASN     CB  572   4.376   4.990   0.868
   61ASN     CG  573   4.251   4.911   0.905
   61ASN    OD1  574   4.259   4.805   0.967
   61ASN    ND2  575   4.133   4.958   0.865
   61ASN   HD21  576   4.123   5.045   0.817
   61ASN   HD22  577   4.057   4.894   0.874
   61ASN      C  578   4.616   5.038   0.923
   61ASN      O  579   4.708   4.975   0.873
   62PHE      N  580   4.625   5.163   0.968
   62PHE      H  581   4.541   5.211   0.995
   62PHE     CA  582   4.747   5.242   0.945
   62PHE     CB  583   4.735   5.388   0.990
   62PHE     CG  584   4.832   5.474   0.908
   62PHE    CD1  585   4.805   5.553   0.797
   62PHE    HD1  586   4.736   5.520   0.720
   62PHE    CD2  587   4.956   5.496   0.967
   62PHE    HD2  588   4.992   5.420   1.036
   62PHE    CE1  589   4.896   5.653   0.763
   62PHE    HE1  590   4.858   5.727   0.692
   62PHE    CE2  591   5.048   5.595   0.934
   62PHE    HE2  592   5.145   5.602   0.983
   62PHE     CZ  593   5.015   5.679   0.828
   62PHE     HZ  594   5.066   5.776   0.823
   62PHE      C  595   4.872   5.175   1.000
   62PHE      O  596   4.975   5.165   0.933
   63ARG      N  597   4.853   5.113   1.116
   63ARG      H  598   4.770   5.125   1.170
   63ARG     CA  599   4.962   5.044   1.188
   63ARG     CB  600   4.916   4.996   1.326
   63ARG     CG  601   5.010   5.031   1.442
   63ARG     CD  602   4.974   5.176   1.474
   63ARG     NE  603   5.048   5.210   1.597
   63ARG     HE  604   5.025   5.146   1.670
   63ARG     CZ  605   5.138   5.307   1.615
   63ARG    NH1  606   5.173   5.393   1.518
   63ARG   HH11  607   5.134   5.379   1.428
   63ARG   HH12  608   5.241   5.464   1.538
   63ARG    NH2  609   5.191   5.299   1.738
   63ARG   HH21  610   5.159   5.236   1.809
   63ARG   HH22  611   5.278   5.344   1.760
   63ARG      C  612   5.013   4.914   1.127
   63ARG      O  613   5.135   4.914   1.107
   64LYS      N  614   4.930   4.849   1.046
   64LYS      H  615   4.848   4.897   1.016
   64LYS     CA  616   4.953   4.727   0.968
   64LYS     CB  617   4.824   4.649   0.939
   64LYS     CG  618   4.736   4.643   1.063
   64LYS     CD  619   4.602   4.573   1.036
   64LYS     CE  620   4.513   4.570   1.161
   64LYS     NZ  621   4.376   4.538   1.118
   64LYS    HZ1  622   4.384   4.458   1.059
   64LYS    HZ2  623   4.325   4.509   1.199
   64LYS    HZ3  624   4.323   4.616   1.083
   64LYS      C  625   5.043   4.755   0.847
   64LYS      O  626   5.134   4.676   0.821
   65LYS      N  627   5.028   4.876   0.795
   65LYS      H  628   4.948   4.933   0.811
   65LYS     CA  629   5.120   4.932   0.695
   65LYS     CB  630   5.054   5.055   0.632
   65LYS     CG  631   5.156   5.115   0.536
   65LYS     CD  632   5.135   5.264   0.507
   65LYS     CE  633   5.169   5.351   0.628
   65LYS     NZ  634   5.184   5.492   0.586
   65LYS    HZ1  635   5.207   5.550   0.664
   65LYS    HZ2  636   5.252   5.509   0.516
   65LYS    HZ3  637   5.102   5.523   0.539
   65LYS      C  638   5.256   4.963   0.759
   65LYS      O  639   5.353   4.908   0.707
   66GLN      N  640   5.254   5.025   0.876
   66GLN      H  641   5.167   5.060   0.912
   66GLN     CA  642   5.379   5.069   0.939
   66GLN     CB  643   5.342   5.156   1.059
   66GLN     CG  644   5.288   5.296   1.028
   66GLN     CD  645   5.265   5.362   1.164
   66GLN    OE1  646   5.167   5.336   1.234
   66GLN    NE2  647   5.360   5.442   1.212
   66GLN   HE21  648   5.435   5.460   1.149
   66GLN   HE22  649   5.364   5.493   1.298
   66GLN      C  650   5.462   4.954   0.996
   66GLN      O  651   5.585   4.968   0.998
   67ILE      N  652   5.394   4.854   1.050
   67ILE      H  653   5.303   4.870   1.089
   67ILE     CA  654   5.463   4.733   1.096
   67ILE     CB  655   5.400   4.665   1.217
   67ILE    CG1  656   5.257   4.616   1.192
   67ILE    CG2  657   5.400   4.759   1.338
   67ILE     CD  658   5.261   4.484   1.116
   67ILE      C  659   5.524   4.637   0.993
   67ILE      O  660   5.629   4.584   1.029
   68GLU      N  661   5.460   4.627   0.877
   68GLU      H  662   5.377   4.680   0.859
   68GLU     CA  663   5.497   4.540   0.764
   68GLU     CB  664   5.391   4.486   0.668
   68GLU     CG  665   5.315   4.375   0.742
   68GLU     CD  666   5.330   4.230   0.694
   68GLU    OE1  667   5.236   4.161   0.739
   68GLU    OE2  668   5.409   4.193   0.605
   68GLU      C  669   5.595   4.611   0.670
   68GLU      O  670   5.682   4.548   0.610
   69GLU      N  671   5.580   4.742   0.648
   69GLU      H  672   5.498   4.795   0.670
   69GLU     CA  673   5.676   4.814   0.563
   69GLU     CB  674   5.600   4.904   0.466
   69GLU     CG  675   5.526   4.806   0.375
   69GLU     CD  676   5.441   4.867   0.263
   69GLU    OE1  677   5.375   4.971   0.284
   69GLU    OE2  678   5.430   4.794   0.162
   69GLU      C  679   5.788   4.891   0.632
   69GLU      O  680   5.903   4.847   0.623
   70LEU      N  681   5.754   4.985   0.720
   70LEU      H  682   5.657   4.997   0.738
   70LEU     CA  683   5.843   5.074   0.796
   70LEU     CB  684   5.772   5.205   0.832
   70LEU     CG  685   5.723   5.290   0.715
   70LEU    CD1  686   5.651   5.417   0.762
   70LEU    CD2  687   5.839   5.327   0.623
   70LEU      C  688   5.892   5.004   0.922
   70LEU      O  689   5.907   5.064   1.029
   71LYS      N  690   5.927   4.876   0.916
   71LYS      H  691   5.936   4.826   0.830
   71LYS     CA  692   5.971   4.799   1.035
   71LYS     CB  693   5.950   4.649   1.016
   71LYS     CG  694   5.982   4.599   0.875
   71LYS     CD  695   5.991   4.446   0.878
   71LYS     CE  696   6.089   4.390   0.775
   71LYS     NZ  697   6.110   4.246   0.797
   71LYS    HZ1  698   6.041   4.177   0.775
   71LYS    HZ2  699   6.188   4.221   0.740
   71LYS    HZ3  700   6.134   4.237   0.894
   71LYS      C  701   6.115   4.815   1.083
   71LYS      O  702   6.210   4.862   1.021
   72GLY      N  703   6.122   4.810   1.216
   72GLY      H  704   6.034   4.823   1.263
   72GLY     CA  705   6.251   4.800   1.286
   72GLY      C  706   6.331   4.670   1.275
   72GLY      O  707   6.288   4.579   1.203
   73GLN      N  708   6.458   4.699   1.298
   73GLN      H  709   6.493   4.793   1.305
   73GLN     CA  710   6.557   4.591   1.296
   73GLN     CB  711   6.702   4.641   1.288
   73GLN     CG  712   6.725   4.678   1.142
   73GLN     CD  713   6.872   4.690   1.100
   73GLN    OE1  714   6.947   4.594   1.118
   73GLN    NE2  715   6.902   4.782   1.009
   73GLN   HE21  716   6.826   4.836   0.974
   73GLN   HE22  717   6.997   4.806   0.990
   73GLN      C  718   6.542   4.483   1.405
   73GLN      O  719   6.583   4.516   1.515
   74GLU      N  720   6.473   4.373   1.378
   74GLU      H  721   6.443   4.344   1.287
   74GLU     CA  722   6.457   4.260   1.472
   74GLU     CB  723   6.402   4.132   1.410
   74GLU     CG  724   6.499   4.067   1.310
   74GLU     CD  725   6.577   4.157   1.214
   74GLU    OE1  726   6.522   4.240   1.138
   74GLU    OE2  727   6.697   4.130   1.191
   74GLU      C  728   6.574   4.238   1.568
   74GLU      O  729   6.552   4.229   1.689
   75VAL      N  730   6.695   4.217   1.518
   75VAL      H  731   6.713   4.202   1.420
   75VAL     CA  732   6.821   4.193   1.589
   75VAL     CB  733   6.921   4.123   1.497
   75VAL    CG1  734   6.976   4.224   1.396
   75VAL    CG2  735   7.033   4.059   1.578
   75VAL      C  736   6.871   4.321   1.658
   75VAL      O  737   6.973   4.320   1.725
   76SER      N  738   6.798   4.433   1.650
   76SER      H  739   6.723   4.434   1.584
   76SER     CA  740   6.834   4.558   1.719
   76SER     CB  741   6.746   4.679   1.689
   76SER     OG  742   6.822   4.795   1.727
   76SER     HG  743   6.764   4.876   1.721
   76SER      C  744   6.824   4.541   1.871
   76SER      O  745   6.719   4.499   1.918
   77PRO      N  746   6.932   4.566   1.944
   77PRO     CA  747   6.933   4.559   2.089
   77PRO     CB  748   7.084   4.546   2.113
   77PRO     CG  749   7.146   4.645   2.014
   77PRO     CD  750   7.063   4.608   1.891
   77PRO      C  751   6.865   4.682   2.151
   77PRO      O  752   6.786   4.753   2.088
   78LYS      N  753   6.846   4.662   2.280
   78LYS      H  754   6.888   4.581   2.322
   78LYS     CA  755   6.769   4.742   2.376
   78LYS     CB  756   6.783   4.894   2.365
   78LYS     CG  757   6.925   4.951   2.371
   78LYS     CD  758   6.928   5.103   2.351
   78LYS     CE  759   6.886   5.194   2.467
   78LYS     NZ  760   6.742   5.225   2.467
   78LYS    HZ1  761   6.725   5.290   2.394
   78LYS    HZ2  762   6.690   5.142   2.451
   78LYS    HZ3  763   6.713   5.257   2.559
   78LYS      C  764   6.617   4.731   2.365
   78LYS      O  765   6.546   4.738   2.464
   79VAL      N  766   6.565   4.738   2.241
   79VAL      H  767   6.623   4.759   2.162
   79VAL     CA  768   6.423   4.717   2.213
   79VAL     CB  769   6.395   4.765   2.069
   79VAL    CG1  770   6.409   4.917   2.055
   79VAL    CG2  771   6.480   4.690   1.967
   79VAL      C  772   6.378   4.573   2.237
   79VAL      O  773   6.438   4.477   2.190
   80TYR      N  774   6.316   4.575   2.355
   80TYR      H  775   6.301   4.663   2.401
   80TYR     CA  776   6.237   4.462   2.405
   80TYR     CB  777   6.166   4.505   2.533
   80TYR     CG  778   6.103   4.395   2.618
   80TYR    CD1  779   6.185   4.302   2.681
   80TYR    HD1  780   6.290   4.301   2.654
   80TYR    CD2  781   5.965   4.394   2.639
   80TYR    HD2  782   5.897   4.422   2.559
   80TYR    CE1  783   6.130   4.207   2.766
   80TYR    HE1  784   6.199   4.153   2.832
   80TYR    CE2  785   5.912   4.302   2.729
   80TYR    HE2  786   5.823   4.337   2.780
   80TYR     CZ  787   5.993   4.205   2.786
   80TYR     OH  788   5.945   4.103   2.862
   80TYR     HH  789   6.011   4.043   2.908
   80TYR      C  790   6.127   4.428   2.303
   80TYR      O  791   6.096   4.515   2.223
   81PHE      N  792   6.083   4.303   2.302
   81PHE      H  793   6.122   4.238   2.368
   81PHE     CA  794   5.973   4.256   2.216
   81PHE     CB  795   6.041   4.149   2.129
   81PHE     CG  796   6.105   4.217   2.007
   81PHE    CD1  797   6.233   4.270   2.007
   81PHE    HD1  798   6.279   4.297   2.102
   81PHE    CD2  799   6.042   4.214   1.885
   81PHE    HD2  800   5.940   4.176   1.869
   81PHE    CE1  801   6.299   4.320   1.895
   81PHE    HE1  802   6.397   4.366   1.905
   81PHE    CE2  803   6.101   4.267   1.770
   81PHE    HE2  804   6.036   4.282   1.683
   81PHE     CZ  805   6.226   4.326   1.778
   81PHE     HZ  806   6.260   4.397   1.701
   81PHE      C  807   5.856   4.196   2.293
   81PHE      O  808   5.869   4.111   2.379
   82MET      N  809   5.736   4.239   2.253
   82MET      H  810   5.738   4.310   2.184
   82MET     CA  811   5.607   4.218   2.322
   82MET     CB  812   5.587   4.314   2.438
   82MET     CG  813   5.561   4.247   2.573
   82MET     SD  814   5.431   4.117   2.575
   82MET     CE  815   5.425   4.112   2.753
   82MET      C  816   5.487   4.233   2.227
   82MET      O  817   5.490   4.286   2.116
   83LYS      N  818   5.370   4.188   2.273
   83LYS      H  819   5.374   4.170   2.372
   83LYS     CA  820   5.254   4.148   2.193
   83LYS     CB  821   5.274   4.018   2.115
   83LYS     CG  822   5.182   3.985   1.997
   83LYS     CD  823   5.236   3.853   1.940
   83LYS     CE  824   5.129   3.790   1.850
   83LYS     NZ  825   5.136   3.826   1.707
   83LYS    HZ1  826   5.080   3.905   1.683
   83LYS    HZ2  827   5.230   3.827   1.675
   83LYS    HZ3  828   5.100   3.743   1.666
   83LYS      C  829   5.143   4.123   2.295
   83LYS      O  830   5.137   4.024   2.368
   84GLN      N  831   5.045   4.213   2.297
   84GLN      H  832   5.066   4.306   2.264
   84GLN     CA  833   4.912   4.195   2.355
   84GLN     CB  834   4.830   4.323   2.338
   84GLN     CG  835   4.705   4.306   2.424
   84GLN     CD  836   4.613   4.428   2.415
   84GLN    OE1  837   4.657   4.537   2.453
   84GLN    NE2  838   4.506   4.424   2.338
   84GLN   HE21  839   4.489   4.341   2.285
   84GLN   HE22  840   4.453   4.509   2.329
   84GLN      C  841   4.821   4.083   2.306
   84GLN      O  842   4.793   4.073   2.188
   85THR      N  843   4.768   3.994   2.391
   85THR      H  844   4.806   3.994   2.484
   85THR     CA  845   4.668   3.892   2.355
   85THR     CB  846   4.724   3.752   2.384
   85THR    OG1  847   4.635   3.653   2.332
   85THR    HG1  848   4.657   3.576   2.392
   85THR    CG2  849   4.752   3.726   2.532
   85THR      C  850   4.528   3.920   2.408
   85THR      O  851   4.432   3.895   2.336
   86ILE      N  852   4.518   3.930   2.542
   86ILE      H  853   4.589   3.883   2.593
   86ILE     CA  854   4.401   3.973   2.619
   86ILE     CB  855   4.440   3.944   2.765
   86ILE    CG1  856   4.480   3.800   2.796
   86ILE    CG2  857   4.319   3.979   2.852
   86ILE     CD  858   4.386   3.680   2.776
   86ILE      C  859   4.371   4.120   2.592
   86ILE      O  860   4.459   4.207   2.593
   87GLY      N  861   4.245   4.141   2.555
   87GLY      H  862   4.166   4.079   2.552
   87GLY     CA  863   4.202   4.271   2.502
   87GLY      C  864   4.196   4.373   2.615
   87GLY      O  865   4.175   4.354   2.736
   88ASN      N  866   4.235   4.488   2.562
   88ASN      H  867   4.253   4.491   2.464
   88ASN     CA  868   4.260   4.611   2.638
   88ASN     CB  869   4.135   4.686   2.684
   88ASN     CG  870   4.045   4.730   2.569
   88ASN    OD1  871   3.964   4.655   2.513
   88ASN    ND2  872   4.100   4.821   2.489
   88ASN   HD21  873   4.177   4.878   2.516
   88ASN   HD22  874   4.068   4.819   2.395
   88ASN      C  875   4.364   4.602   2.750
   88ASN      O  876   4.379   4.702   2.819
   89SER      N  877   4.459   4.511   2.736
   89SER      H  878   4.447   4.451   2.655
   89SER     CA  879   4.578   4.495   2.821
   89SER     CB  880   4.607   4.346   2.845
   89SER     OG  881   4.663   4.281   2.730
   89SER     HG  882   4.582   4.244   2.685
   89SER      C  883   4.703   4.571   2.777
   89SER      O  884   4.806   4.560   2.845
   90CYS      N  885   4.686   4.687   2.714
   90CYS      H  886   4.592   4.717   2.697
   90CYS     CA  887   4.795   4.774   2.668
   90CYS     CB  888   4.743   4.867   2.559
   90CYS     SG  889   4.605   4.981   2.599
   90CYS     HG  890   4.611   5.046   2.483
   90CYS      C  891   4.861   4.853   2.783
   90CYS      O  892   4.981   4.872   2.763
   91GLY      N  893   4.795   4.897   2.890
   91GLY      H  894   4.696   4.904   2.891
   91GLY     CA  895   4.857   4.961   3.007
   91GLY      C  896   4.965   4.876   3.076
   91GLY      O  897   5.076   4.925   3.095
   92THR      N  898   4.932   4.749   3.094
   92THR      H  899   4.840   4.714   3.076
   92THR     CA  900   5.031   4.657   3.154
   92THR     CB  901   4.979   4.541   3.237
   92THR    OG1  902   4.873   4.481   3.161
   92THR    HG1  903   4.791   4.533   3.184
   92THR    CG2  904   4.957   4.578   3.384
   92THR      C  905   5.141   4.597   3.066
   92THR      O  906   5.253   4.584   3.115
   93ILE      N  907   5.104   4.585   2.938
   93ILE      H  908   5.008   4.567   2.920
   93ILE     CA  909   5.202   4.556   2.832
   93ILE     CB  910   5.123   4.523   2.704
   93ILE    CG1  911   5.045   4.394   2.730
   93ILE    CG2  912   5.218   4.509   2.586
   93ILE     CD  913   5.123   4.264   2.708
   93ILE      C  914   5.300   4.672   2.813
   93ILE      O  915   5.416   4.653   2.848
   94GLY      N  916   5.243   4.793   2.809
   94GLY      H  917   5.148   4.808   2.783
   94GLY     CA  918   5.315   4.920   2.822
   94GLY      C  919   5.401   4.939   2.947
   94GLY      O  920   5.522   4.956   2.938
   95LEU      N  921   5.352   4.887   3.059
   95LEU      H  922   5.257   4.855   3.062
   95LEU     CA  923   5.431   4.897   3.183
   95LEU     CB  924   5.340   4.887   3.305
   95LEU     CG  925   5.338   5.022   3.378
   95LEU    CD1  926   5.461   5.112   3.374
   95LEU    CD2  927   5.208   5.095   3.342
   95LEU      C  928   5.543   4.793   3.191
   95LEU      O  929   5.659   4.832   3.204
   96ILE      N  930   5.516   4.673   3.140
   96ILE      H  931   5.427   4.631   3.122
   96ILE     CA  932   5.623   4.573   3.131
   96ILE     CB  933   5.566   4.432   3.114
   96ILE    CG1  934   5.457   4.401   3.216
   96ILE    CG2  935   5.684   4.334   3.101
   96ILE     CD  936   5.367   4.281   3.188
   96ILE      C  937   5.734   4.610   3.033
   96ILE      O  938   5.855   4.601   3.053
   97HISE     N  939   5.700   4.683   2.925
   97HISE     H  940   5.602   4.683   2.907
   97HISE    CA  941   5.791   4.749   2.831
   97HISE    CB  942   5.696   4.804   2.724
   97HISE    CG  943   5.704   4.729   2.592
   97HISE   ND1  944   5.810   4.663   2.546
   97HISE   CD2  945   5.620   4.738   2.489
   97HISE   HD2  946   5.534   4.805   2.484
   97HISE   CE1  947   5.791   4.630   2.418
   97HISE   HE1  948   5.867   4.581   2.359
   97HISE   NE2  949   5.674   4.681   2.381
   97HISE   HE2  950   5.628   4.681   2.293
   97HISE     C  951   5.879   4.860   2.888
   97HISE     O  952   6.001   4.845   2.891
   98ALA      N  953   5.816   4.942   2.971
   98ALA      H  954   5.717   4.938   2.987
   98ALA     CA  955   5.896   5.047   3.036
   98ALA     CB  956   5.795   5.142   3.102
   98ALA      C  957   6.007   5.000   3.131
   98ALA      O  958   6.122   5.042   3.115
   99VAL      N  959   5.979   4.902   3.216
   99VAL      H  960   5.884   4.893   3.247
   99VAL     CA  961   6.078   4.834   3.301
   99VAL     CB  962   6.012   4.769   3.423
   99VAL    CG1  963   6.120   4.703   3.508
   99VAL    CG2  964   5.940   4.877   3.503
   99VAL      C  965   6.175   4.748   3.220
   99VAL      O  966   6.297   4.755   3.237
  100ALA      N  967   6.121   4.658   3.140
  100ALA      H  968   6.023   4.651   3.118
  100ALA     CA  969   6.197   4.565   3.055
  100ALA     CB  970   6.104   4.483   2.964
  100ALA      C  971   6.296   4.633   2.961
  100ALA      O  972   6.411   4.592   2.946
  101ASN      N  973   6.259   4.743   2.894
  101ASN      H  974   6.161   4.759   2.882
  101ASN     CA  975   6.352   4.833   2.825
  101ASN     CB  976   6.271   4.922   2.730
  101ASN     CG  977   6.213   4.850   2.609
  101ASN    OD1  978   6.278   4.837   2.504
  101ASN    ND2  979   6.086   4.811   2.611
  101ASN   HD21  980   6.029   4.822   2.693
  101ASN   HD22  981   6.059   4.740   2.546
  101ASN      C  982   6.467   4.910   2.891
  101ASN      O  983   6.561   4.945   2.819
  102ASN      N  984   6.482   4.888   3.020
  102ASN      H  985   6.415   4.834   3.072
  102ASN     CA  986   6.572   4.966   3.107
  102ASN     CB  987   6.506   5.103   3.128
  102ASN     CG  988   6.459   5.201   3.020
  102ASN    OD1  989   6.534   5.290   2.982
  102ASN    ND2  990   6.332   5.194   2.980
  102ASN   HD21  991   6.257   5.145   3.025
  102ASN   HD22  992   6.313   5.269   2.917
  102ASN      C  993   6.612   4.905   3.240
  102ASN      O  994   6.641   4.972   3.339
  103GLN      N  995   6.632   4.774   3.236
  103GLN      H  996   6.659   4.724   3.154
  103GLN     CA  997   6.641   4.689   3.355
  103GLN     CB  998   6.649   4.538   3.334
  103GLN     CG  999   6.517   4.488   3.273
  103GLN     CD 1000   6.531   4.340   3.234
  103GLN    OE1 1001   6.453   4.254   3.273
  103GLN    NE2 1002   6.626   4.308   3.147
  103GLN   HE21 1003   6.673   4.385   3.104
  103GLN   HE22 1004   6.667   4.218   3.137
  103GLN      C 1005   6.750   4.718   3.460
  103GLN      O 1006   6.716   4.757   3.572
  104ASP      N 1007   6.864   4.754   3.401
  104ASP      H 1008   6.870   4.780   3.305
  104ASP     CA 1009   6.987   4.798   3.469
  104ASP     CB 1010   7.103   4.808   3.370
  104ASP     CG 1011   7.074   4.901   3.252
  104ASP    OD1 1012   7.128   5.014   3.250
  104ASP    OD2 1013   6.978   4.872   3.178
  104ASP      C 1014   6.969   4.928   3.548
  104ASP      O 1015   7.043   4.961   3.640
  105LYS      N 1016   6.865   5.004   3.516
  105LYS      H 1017   6.802   4.979   3.441
  105LYS     CA 1018   6.830   5.128   3.586
  105LYS     CB 1019   6.797   5.236   3.482
  105LYS     CG 1020   6.926   5.285   3.416
  105LYS     CD 1021   7.018   5.354   3.516
  105LYS     CE 1022   7.161   5.314   3.482
  105LYS     NZ 1023   7.208   5.176   3.500
  105LYS    HZ1 1024   7.149   5.110   3.454
  105LYS    HZ2 1025   7.303   5.155   3.474
  105LYS    HZ3 1026   7.196   5.158   3.598
  105LYS      C 1027   6.714   5.112   3.684
  105LYS      O 1028   6.691   5.206   3.760
  106LEU      N 1029   6.632   5.009   3.666
  106LEU      H 1030   6.656   4.928   3.612
  106LEU     CA 1031   6.505   4.995   3.738
  106LEU     CB 1032   6.395   4.927   3.657
  106LEU     CG 1033   6.291   5.022   3.597
  106LEU    CD1 1034   6.245   5.128   3.697
  106LEU    CD2 1035   6.340   5.086   3.467
  106LEU      C 1036   6.522   4.919   3.870
  106LEU      O 1037   6.560   4.803   3.864
  107GLY      N 1038   6.492   4.989   3.978
  107GLY      H 1039   6.482   5.088   3.987
  107GLY     CA 1040   6.474   4.928   4.110
  107GLY      C 1041   6.344   4.848   4.123
  107GLY      O 1042   6.235   4.902   4.147
  108PHE      N 1043   6.356   4.720   4.092
  108PHE      H 1044   6.431   4.683   4.037
  108PHE     CA 1045   6.243   4.630   4.118
  108PHE     CB 1046   6.173   4.605   3.984
  108PHE     CG 1047   6.245   4.520   3.879
  108PHE    CD1 1048   6.335   4.584   3.796
  108PHE    HD1 1049   6.349   4.692   3.789
  108PHE    CD2 1050   6.200   4.389   3.866
  108PHE    HD2 1051   6.153   4.341   3.952
  108PHE    CE1 1052   6.374   4.510   3.686
  108PHE    HE1 1053   6.424   4.562   3.604
  108PHE    CE2 1054   6.244   4.318   3.756
  108PHE    HE2 1055   6.190   4.232   3.716
  108PHE     CZ 1056   6.335   4.378   3.669
  108PHE     HZ 1057   6.356   4.324   3.577
  108PHE      C 1058   6.261   4.494   4.185
  108PHE      O 1059   6.364   4.429   4.168
  109GLU      N 1060   6.169   4.463   4.276
  109GLU      H 1061   6.083   4.514   4.278
  109GLU     CA 1062   6.192   4.359   4.377
  109GLU     CB 1063   6.092   4.381   4.490
  109GLU     CG 1064   6.137   4.489   4.589
  109GLU     CD 1065   6.249   4.449   4.685
  109GLU    OE1 1066   6.263   4.332   4.725
  109GLU    OE2 1067   6.324   4.538   4.733
  109GLU      C 1068   6.195   4.212   4.335
  109GLU      O 1069   6.118   4.167   4.250
  110ASP      N 1070   6.255   4.130   4.421
  110ASP      H 1071   6.254   4.151   4.517
  110ASP     CA 1072   6.297   3.992   4.395
  110ASP     CB 1073   6.390   3.952   4.510
  110ASP     CG 1074   6.504   3.870   4.447
  110ASP    OD1 1075   6.615   3.926   4.431
  110ASP    OD2 1076   6.479   3.756   4.404
  110ASP      C 1077   6.179   3.896   4.379
  110ASP      O 1078   6.164   3.827   4.279
  111GLY      N 1079   6.089   3.884   4.477
  111GLY      H 1080   6.094   3.936   4.562
  111GLY     CA 1081   5.977   3.791   4.467
  111GLY      C 1082   5.860   3.850   4.388
  111GLY      O 1083   5.747   3.803   4.385
  112SER      N 1084   5.880   3.968   4.327
  112SER      H 1085   5.971   4.004   4.309
  112SER     CA 1086   5.766   4.027   4.256
  112SER     CB 1087   5.795   4.173   4.219
  112SER     OG 1088   5.900   4.187   4.122
  112SER     HG 1089   5.989   4.179   4.167
  112SER      C 1090   5.709   3.967   4.127
  112SER      O 1091   5.776   3.895   4.054
  113VAL      N 1092   5.578   3.988   4.115
  113VAL      H 1093   5.526   4.029   4.190
  113VAL     CA 1094   5.502   3.956   3.993
  113VAL     CB 1095   5.364   4.021   4.007
  113VAL    CG1 1096   5.278   4.036   3.881
  113VAL    CG2 1097   5.290   3.950   4.121
  113VAL      C 1098   5.570   3.997   3.862
  113VAL      O 1099   5.588   3.917   3.771
  114LEU      N 1100   5.616   4.122   3.859
  114LEU      H 1101   5.592   4.186   3.931
  114LEU     CA 1102   5.708   4.173   3.756
  114LEU     CB 1103   5.731   4.321   3.783
  114LEU     CG 1104   5.811   4.386   3.670
  114LEU    CD1 1105   5.728   4.450   3.559
  114LEU    CD2 1106   5.895   4.503   3.722
  114LEU      C 1107   5.838   4.094   3.743
  114LEU      O 1108   5.879   4.055   3.634
  115LYS      N 1109   5.907   4.052   3.849
  115LYS      H 1110   5.866   4.065   3.938
  115LYS     CA 1111   6.022   3.962   3.832
  115LYS     CB 1112   6.107   3.957   3.960
  115LYS     CG 1113   6.238   3.884   3.931
  115LYS     CD 1114   6.331   3.966   3.842
  115LYS     CE 1115   6.474   3.950   3.895
  115LYS     NZ 1116   6.579   3.993   3.802
  115LYS    HZ1 1117   6.670   3.963   3.829
  115LYS    HZ2 1118   6.566   3.956   3.710
  115LYS    HZ3 1119   6.597   4.091   3.805
  115LYS      C 1120   5.990   3.820   3.785
  115LYS      O 1121   6.039   3.778   3.681
  116GLN      N 1122   5.884   3.760   3.839
  116GLN      H 1123   5.852   3.791   3.929
  116GLN     CA 1124   5.828   3.631   3.796
  116GLN     CB 1125   5.705   3.583   3.873
  116GLN     CG 1126   5.744   3.566   4.021
  116GLN     CD 1127   5.614   3.547   4.099
  116GLN    OE1 1128   5.505   3.592   4.062
  116GLN    NE2 1129   5.620   3.499   4.223
  116GLN   HE21 1130   5.701   3.461   4.266
  116GLN   HE22 1131   5.546   3.533   4.280
  116GLN      C 1132   5.783   3.635   3.651
  116GLN      O 1133   5.804   3.536   3.582
  117PHE      N 1134   5.728   3.746   3.602
  117PHE      H 1135   5.696   3.821   3.661
  117PHE     CA 1136   5.707   3.763   3.457
  117PHE     CB 1137   5.601   3.869   3.427
  117PHE     CG 1138   5.597   3.898   3.276
  117PHE    CD1 1139   5.537   3.794   3.207
  117PHE    HD1 1140   5.468   3.723   3.252
  117PHE    CD2 1141   5.683   3.992   3.222
  117PHE    HD2 1142   5.723   4.077   3.276
  117PHE    CE1 1143   5.555   3.781   3.069
  117PHE    HE1 1144   5.530   3.693   3.010
  117PHE    CE2 1145   5.697   3.980   3.084
  117PHE    HE2 1146   5.763   4.053   3.038
  117PHE     CZ 1147   5.638   3.877   3.012
  117PHE     HZ 1148   5.668   3.859   2.908
  117PHE      C 1149   5.832   3.789   3.375
  117PHE      O 1150   5.867   3.704   3.293
  118LEU      N 1151   5.918   3.882   3.416
  118LEU      H 1152   5.890   3.941   3.490
  118LEU     CA 1153   6.047   3.909   3.351
  118LEU     CB 1154   6.102   4.050   3.371
  118LEU     CG 1155   6.017   4.165   3.316
  118LEU    CD1 1156   6.079   4.294   3.372
  118LEU    CD2 1157   6.031   4.163   3.164
  118LEU      C 1158   6.159   3.805   3.349
  118LEU      O 1159   6.262   3.825   3.286
  119SER      N 1160   6.134   3.694   3.420
  119SER      H 1161   6.089   3.709   3.508
  119SER     CA 1162   6.213   3.571   3.410
  119SER     CB 1163   6.283   3.547   3.543
  119SER     OG 1164   6.208   3.508   3.658
  119SER     HG 1165   6.246   3.550   3.740
  119SER      C 1166   6.156   3.442   3.349
  119SER      O 1167   6.229   3.344   3.339
  120GLU      N 1168   6.046   3.461   3.278
  120GLU      H 1169   5.989   3.543   3.273
  120GLU     CA 1170   5.977   3.357   3.199
  120GLU     CB 1171   5.830   3.373   3.237
  120GLU     CG 1172   5.764   3.245   3.289
  120GLU     CD 1173   5.697   3.157   3.183
  120GLU    OE1 1174   5.598   3.203   3.122
  120GLU    OE2 1175   5.741   3.040   3.178
  120GLU      C 1176   5.996   3.392   3.051
  120GLU      O 1177   5.966   3.506   3.016
  121THR      N 1178   6.044   3.300   2.967
  121THR      H 1179   6.040   3.204   2.996
  121THR     CA 1180   6.086   3.314   2.828
  121THR     CB 1181   5.965   3.337   2.737
  121THR    OG1 1182   5.875   3.227   2.753
  121THR    HG1 1183   5.799   3.262   2.808
  121THR    CG2 1184   6.006   3.347   2.589
  121THR      C 1185   6.192   3.422   2.806
  121THR      O 1186   6.150   3.537   2.796
  122GLU      N 1187   6.316   3.382   2.780
  122GLU      H 1188   6.322   3.285   2.756
  122GLU     CA 1189   6.437   3.465   2.786
  122GLU     CB 1190   6.560   3.400   2.849
  122GLU     CG 1191   6.544   3.350   2.993
  122GLU     CD 1192   6.676   3.321   3.063
  122GLU    OE1 1193   6.734   3.214   3.036
  122GLU    OE2 1194   6.718   3.413   3.138
  122GLU      C 1195   6.463   3.522   2.645
  122GLU      O 1196   6.523   3.628   2.634
  123LYS      N 1197   6.426   3.442   2.546
  123LYS      H 1198   6.409   3.344   2.550
  123LYS     CA 1199   6.443   3.492   2.408
  123LYS     CB 1200   6.426   3.377   2.307
  123LYS     CG 1201   6.556   3.297   2.323
  123LYS     CD 1202   6.572   3.167   2.246
  123LYS     CE 1203   6.707   3.097   2.263
  123LYS     NZ 1204   6.703   2.958   2.217
  123LYS    HZ1 1205   6.792   2.913   2.208
  123LYS    HZ2 1206   6.639   2.901   2.269
  123LYS    HZ3 1207   6.671   2.967   2.122
  123LYS      C 1208   6.354   3.607   2.361
  123LYS      O 1209   6.253   3.638   2.424
  124MET      N 1210   6.401   3.678   2.259
  124MET      H 1211   6.500   3.673   2.246
  124MET     CA 1212   6.327   3.796   2.213
  124MET     CB 1213   6.427   3.903   2.170
  124MET     CG 1214   6.496   3.976   2.285
  124MET     SD 1215   6.376   4.036   2.408
  124MET     CE 1216   6.486   4.126   2.516
  124MET      C 1217   6.210   3.771   2.116
  124MET      O 1218   6.187   3.850   2.026
  125SER      N 1219   6.120   3.689   2.170
  125SER      H 1220   6.131   3.653   2.262
  125SER     CA 1221   6.001   3.631   2.105
  125SER     CB 1222   5.991   3.481   2.135
  125SER     OG 1223   5.904   3.427   2.036
  125SER     HG 1224   5.894   3.330   2.059
  125SER      C 1225   5.868   3.686   2.157
  125SER      O 1226   5.852   3.688   2.279
  126PRO      N 1227   5.802   3.773   2.080
  126PRO     CA 1228   5.663   3.815   2.102
  126PRO     CB 1229   5.619   3.892   1.977
  126PRO     CG 1230   5.751   3.953   1.930
  126PRO     CD 1231   5.858   3.852   1.970
  126PRO      C 1232   5.552   3.715   2.135
  126PRO      O 1233   5.472   3.737   2.227
  127GLU      N 1234   5.546   3.615   2.049
  127GLU      H 1235   5.605   3.614   1.968
  127GLU     CA 1236   5.441   3.513   2.066
  127GLU     CB 1237   5.441   3.417   1.947
  127GLU     CG 1238   5.417   3.490   1.816
  127GLU     CD 1239   5.550   3.517   1.745
  127GLU    OE1 1240   5.639   3.576   1.810
  127GLU    OE2 1241   5.566   3.466   1.632
  127GLU      C 1242   5.453   3.420   2.188
  127GLU      O 1243   5.353   3.389   2.253
  128ASP      N 1244   5.575   3.394   2.234
  128ASP      H 1245   5.655   3.391   2.174
  128ASP     CA 1246   5.608   3.339   2.366
  128ASP     CB 1247   5.756   3.300   2.378
  128ASP     CG 1248   5.805   3.189   2.285
  128ASP    OD1 1249   5.827   3.076   2.332
  128ASP    OD2 1250   5.817   3.202   2.161
  128ASP      C 1251   5.561   3.437   2.474
  128ASP      O 1252   5.504   3.393   2.575
  129ARG      N 1253   5.597   3.564   2.468
  129ARG      H 1254   5.639   3.606   2.388
  129ARG     CA 1255   5.550   3.661   2.569
  129ARG     CB 1256   5.640   3.785   2.573
  129ARG     CG 1257   5.778   3.738   2.621
  129ARG     CD 1258   5.870   3.857   2.651
  129ARG     NE 1259   6.006   3.815   2.688
  129ARG     HE 1260   6.005   3.754   2.766
  129ARG     CZ 1261   6.119   3.846   2.622
  129ARG    NH1 1262   6.121   3.935   2.522
  129ARG   HH11 1263   6.033   3.972   2.493
  129ARG   HH12 1264   6.207   3.969   2.483
  129ARG    NH2 1265   6.238   3.803   2.667
  129ARG   HH21 1266   6.247   3.745   2.747
  129ARG   HH22 1267   6.315   3.828   2.608
  129ARG      C 1268   5.400   3.685   2.581
  129ARG      O 1269   5.357   3.687   2.696
  130ALA      N 1270   5.327   3.670   2.470
  130ALA      H 1271   5.363   3.661   2.376
  130ALA     CA 1272   5.181   3.659   2.464
  130ALA     CB 1273   5.132   3.702   2.326
  130ALA      C 1274   5.120   3.529   2.516
  130ALA      O 1275   5.041   3.533   2.611
  131LYS      N 1276   5.176   3.414   2.480
  131LYS      H 1277   5.239   3.402   2.402
  131LYS     CA 1278   5.151   3.286   2.546
  131LYS     CB 1279   5.238   3.176   2.484
  131LYS     CG 1280   5.201   3.037   2.536
  131LYS     CD 1281   5.313   2.941   2.494
  131LYS     CE 1282   5.439   2.952   2.581
  131LYS     NZ 1283   5.525   2.838   2.545
  131LYS    HZ1 1284   5.578   2.809   2.625
  131LYS    HZ2 1285   5.463   2.766   2.514
  131LYS    HZ3 1286   5.585   2.849   2.464
  131LYS      C 1287   5.174   3.301   2.697
  131LYS      O 1288   5.090   3.272   2.783
  132CYS      N 1289   5.290   3.351   2.740
  132CYS      H 1290   5.365   3.366   2.674
  132CYS     CA 1291   5.316   3.360   2.884
  132CYS     CB 1292   5.460   3.387   2.928
  132CYS     SG 1293   5.591   3.273   2.868
  132CYS     HG 1294   5.625   3.239   2.993
  132CYS      C 1295   5.229   3.463   2.956
  132CYS      O 1296   5.231   3.449   3.078
  133PHE      N 1297   5.172   3.561   2.885
  133PHE      H 1298   5.214   3.599   2.803
  133PHE     CA 1299   5.078   3.653   2.950
  133PHE     CB 1300   5.074   3.775   2.858
  133PHE     CG 1301   5.011   3.905   2.908
  133PHE    CD1 1302   5.088   4.006   2.966
  133PHE    HD1 1303   5.197   4.009   2.966
  133PHE    CD2 1304   4.873   3.909   2.911
  133PHE    HD2 1305   4.812   3.824   2.879
  133PHE    CE1 1306   5.025   4.111   3.032
  133PHE    HE1 1307   5.082   4.195   3.072
  133PHE    CE2 1308   4.811   4.015   2.977
  133PHE    HE2 1309   4.703   4.023   2.980
  133PHE     CZ 1310   4.887   4.112   3.043
  133PHE     HZ 1311   4.839   4.179   3.114
  133PHE      C 1312   4.938   3.599   2.980
  133PHE      O 1313   4.905   3.593   3.099
  134GLU      N 1314   4.874   3.532   2.885
  134GLU      H 1315   4.900   3.536   2.789
  134GLU     CA 1316   4.741   3.475   2.914
  134GLU     CB 1317   4.673   3.426   2.786
  134GLU     CG 1318   4.763   3.347   2.693
  134GLU     CD 1319   4.688   3.331   2.559
  134GLU    OE1 1320   4.630   3.221   2.549
  134GLU    OE2 1321   4.683   3.411   2.464
  134GLU      C 1322   4.741   3.364   3.020
  134GLU      O 1323   4.643   3.356   3.095
  135LYS      N 1324   4.841   3.277   3.025
  135LYS      H 1325   4.901   3.268   2.944
  135LYS     CA 1326   4.845   3.173   3.128
  135LYS     CB 1327   4.960   3.075   3.102
  135LYS     CG 1328   4.982   3.026   2.959
  135LYS     CD 1329   5.085   2.914   2.937
  135LYS     CE 1330   5.053   2.774   2.989
  135LYS     NZ 1331   4.980   2.697   2.887
  135LYS    HZ1 1332   4.986   2.600   2.908
  135LYS    HZ2 1333   4.885   2.726   2.875
  135LYS    HZ3 1334   5.026   2.720   2.802
  135LYS      C 1335   4.862   3.216   3.273
  135LYS      O 1336   4.813   3.143   3.360
  136ASN      N 1337   4.930   3.329   3.292
  136ASN      H 1338   4.983   3.366   3.216
  136ASN     CA 1339   4.948   3.398   3.420
  136ASN     CB 1340   5.067   3.491   3.397
  136ASN     CG 1341   5.125   3.539   3.530
  136ASN    OD1 1342   5.051   3.566   3.624
  136ASN    ND2 1343   5.254   3.545   3.562
  136ASN   HD21 1344   5.326   3.518   3.497
  136ASN   HD22 1345   5.271   3.563   3.660
  136ASN      C 1346   4.820   3.468   3.467
  136ASN      O 1347   4.771   3.558   3.397
  137GLU      N 1348   4.752   3.403   3.561
  137GLU      H 1349   4.764   3.308   3.588
  137GLU     CA 1350   4.640   3.472   3.627
  137GLU     CB 1351   4.566   3.361   3.701
  137GLU     CG 1352   4.504   3.259   3.604
  137GLU     CD 1353   4.373   3.313   3.548
  137GLU    OE1 1354   4.300   3.390   3.612
  137GLU    OE2 1355   4.340   3.274   3.433
  137GLU      C 1356   4.672   3.599   3.706
  137GLU      O 1357   4.581   3.679   3.727
  138ALA      N 1358   4.797   3.620   3.747
  138ALA      H 1359   4.878   3.571   3.715
  138ALA     CA 1360   4.836   3.729   3.838
  138ALA     CB 1361   4.950   3.678   3.925
  138ALA      C 1362   4.866   3.863   3.769
  138ALA      O 1363   4.849   3.962   3.839
  139ILE      N 1364   4.927   3.862   3.651
  139ILE      H 1365   4.978   3.782   3.620
  139ILE     CA 1366   4.955   3.983   3.572
  139ILE     CB 1367   5.056   3.940   3.464
  139ILE    CG1 1368   5.143   4.057   3.418
  139ILE    CG2 1369   5.000   3.851   3.355
  139ILE     CD 1370   5.230   4.116   3.529
  139ILE      C 1371   4.830   4.059   3.526
  139ILE      O 1372   4.808   4.172   3.569
  140GLN      N 1373   4.733   3.979   3.483
  140GLN      H 1374   4.747   3.883   3.459
  140GLN     CA 1375   4.593   4.016   3.456
  140GLN     CB 1376   4.522   3.896   3.393
  140GLN     CG 1377   4.583   3.809   3.283
  140GLN     CD 1378   4.476   3.736   3.201
  140GLN    OE1 1379   4.379   3.792   3.151
  140GLN    NE2 1380   4.516   3.621   3.150
  140GLN   HE21 1381   4.608   3.582   3.151
  140GLN   HE22 1382   4.444   3.582   3.092
  140GLN      C 1383   4.527   4.073   3.582
  140GLN      O 1384   4.464   4.178   3.572
  141ALA      N 1385   4.546   4.007   3.694
  141ALA      H 1386   4.580   3.913   3.700
  141ALA     CA 1387   4.491   4.056   3.822
  141ALA     CB 1388   4.531   3.958   3.932
  141ALA      C 1389   4.544   4.193   3.866
  141ALA      O 1390   4.465   4.281   3.898
  142ALA      N 1391   4.674   4.216   3.852
  142ALA      H 1392   4.743   4.147   3.831
  142ALA     CA 1393   4.734   4.347   3.878
  142ALA     CB 1394   4.885   4.341   3.859
  142ALA      C 1395   4.683   4.466   3.796
  142ALA      O 1396   4.643   4.566   3.856
  143HISE     N 1397   4.678   4.447   3.664
  143HISE     H 1398   4.732   4.373   3.625
  143HISE    CA 1399   4.615   4.533   3.564
  143HISE    CB 1400   4.620   4.459   3.430
  143HISE    CG 1401   4.578   4.550   3.314
  143HISE   ND1 1402   4.654   4.623   3.233
  143HISE   CD2 1403   4.455   4.595   3.293
  143HISE   HD2 1404   4.365   4.550   3.335
  143HISE   CE1 1405   4.580   4.707   3.161
  143HISE   HE1 1406   4.615   4.779   3.086
  143HISE   NE2 1407   4.454   4.687   3.197
  143HISE   HE2 1408   4.368   4.731   3.174
  143HISE     C 1409   4.472   4.572   3.598
  143HISE     O 1410   4.446   4.686   3.638
  144ASP      N 1411   4.392   4.466   3.610
  144ASP      H 1412   4.427   4.373   3.600
  144ASP     CA 1413   4.248   4.484   3.635
  144ASP     CB 1414   4.184   4.347   3.610
  144ASP     CG 1415   4.037   4.364   3.572
  144ASP    OD1 1416   3.953   4.332   3.660
  144ASP    OD2 1417   4.009   4.404   3.457
  144ASP      C 1418   4.208   4.536   3.773
  144ASP      O 1419   4.129   4.630   3.771
  145ALA      N 1420   4.285   4.503   3.877
  145ALA      H 1421   4.356   4.434   3.869
  145ALA     CA 1422   4.264   4.554   4.013
  145ALA     CB 1423   4.367   4.489   4.106
  145ALA      C 1424   4.273   4.707   4.017
  145ALA      O 1425   4.188   4.778   4.070
  146VAL      N 1426   4.381   4.756   3.957
  146VAL      H 1427   4.447   4.689   3.922
  146VAL     CA 1428   4.426   4.895   3.944
  146VAL     CB 1429   4.578   4.902   3.930
  146VAL    CG1 1430   4.634   5.040   3.897
  146VAL    CG2 1431   4.632   4.865   4.068
  146VAL      C 1432   4.341   4.979   3.849
  146VAL      O 1433   4.300   5.089   3.885
  147ALA      N 1434   4.345   4.947   3.720
  147ALA      H 1435   4.420   4.885   3.697
  147ALA     CA 1436   4.277   5.024   3.614
  147ALA     CB 1437   4.299   4.942   3.487
  147ALA      C 1438   4.130   5.057   3.638
  147ALA      O 1439   4.052   4.974   3.684
  148GLN      N 1440   4.079   5.156   3.565
  148GLN      H 1441   4.136   5.203   3.497
  148GLN     CA 1442   3.956   5.228   3.602
  148GLN     CB 1443   3.987   5.306   3.730
  148GLN     CG 1444   3.864   5.369   3.795
  148GLN     CD 1445   3.911   5.429   3.926
  148GLN    OE1 1446   4.029   5.456   3.949
  148GLN    NE2 1447   3.826   5.462   4.023
  148GLN   HE21 1448   3.731   5.437   4.003
  148GLN   HE22 1449   3.862   5.494   4.112
  148GLN      C 1450   3.915   5.314   3.483
  148GLN      O 1451   3.972   5.419   3.454
  149GLU      N 1452   3.821   5.263   3.404
  149GLU      H 1453   3.766   5.192   3.447
  149GLU     CA 1454   3.756   5.311   3.280
  149GLU     CB 1455   3.691   5.189   3.214
  149GLU     CG 1456   3.628   5.225   3.079
  149GLU     CD 1457   3.574   5.110   2.993
  149GLU    OE1 1458   3.512   5.144   2.891
  149GLU    OE2 1459   3.603   4.992   3.025
  149GLU      C 1460   3.645   5.414   3.301
  149GLU      O 1461   3.553   5.396   3.380
  150GLY      N 1462   3.650   5.514   3.211
  150GLY      H 1463   3.723   5.522   3.145
  150GLY     CA 1464   3.558   5.628   3.219
  150GLY      C 1465   3.551   5.725   3.101
  150GLY      O 1466   3.474   5.703   3.007
  151GLN      N 1467   3.653   5.809   3.079
  151GLN      H 1468   3.734   5.803   3.138
  151GLN     CA 1469   3.658   5.901   2.964
  151GLN     CB 1470   3.760   6.012   2.992
  151GLN     CG 1471   3.906   5.967   2.976
  151GLN     CD 1472   3.995   6.060   3.059
  151GLN    OE1 1473   4.041   6.171   3.033
  151GLN    NE2 1474   4.009   6.010   3.181
  151GLN   HE21 1475   3.969   5.925   3.216
  151GLN   HE22 1476   4.084   6.049   3.234
  151GLN      C 1477   3.677   5.845   2.823
  151GLN      O 1478   3.609   5.893   2.734
  152CYS      N 1479   3.732   5.724   2.811
  152CYS      H 1480   3.788   5.679   2.879
  152CYS     CA 1481   3.743   5.651   2.684
  152CYS     CB 1482   3.816   5.517   2.693
  152CYS     SG 1483   3.981   5.518   2.770
  152CYS     HG 1484   3.943   5.541   2.895
  152CYS      C 1485   3.615   5.623   2.605
  152CYS      O 1486   3.608   5.648   2.484
  153ARG      N 1487   3.512   5.612   2.688
  153ARG      H 1488   3.522   5.627   2.786
  153ARG     CA 1489   3.375   5.592   2.639
  153ARG     CB 1490   3.292   5.552   2.763
  153ARG     CG 1491   3.322   5.408   2.806
  153ARG     CD 1492   3.218   5.385   2.915
  153ARG     NE 1493   3.261   5.268   2.993
  153ARG     HE 1494   3.357   5.240   2.987
  153ARG     CZ 1495   3.184   5.199   3.078
  153ARG    NH1 1496   3.064   5.245   3.118
  153ARG   HH11 1497   3.020   5.326   3.081
  153ARG   HH12 1498   3.025   5.195   3.196
  153ARG    NH2 1499   3.226   5.075   3.105
  153ARG   HH21 1500   3.311   5.034   3.072
  153ARG   HH22 1501   3.166   5.009   3.151
  153ARG      C 1502   3.300   5.695   2.555
  153ARG      O 1503   3.223   5.666   2.463
  154VAL      N 1504   3.340   5.818   2.585
  154VAL      H 1505   3.413   5.834   2.651
  154VAL     CA 1506   3.289   5.937   2.516
  154VAL     CB 1507   3.369   6.057   2.568
  154VAL    CG1 1508   3.330   6.192   2.509
  154VAL    CG2 1509   3.334   6.067   2.717
  154VAL      C 1510   3.281   5.932   2.362
  154VAL      O 1511   3.169   5.941   2.315
  155ASP      N 1512   3.386   5.903   2.286
  155ASP      H 1513   3.462   5.855   2.329
  155ASP     CA 1514   3.383   5.897   2.139
  155ASP     CB 1515   3.459   6.024   2.102
  155ASP     CG 1516   3.438   6.079   1.961
  155ASP    OD1 1517   3.339   6.154   1.942
  155ASP    OD2 1518   3.523   6.044   1.875
  155ASP      C 1519   3.451   5.770   2.089
  155ASP      O 1520   3.528   5.703   2.158
  156ASP      N 1521   3.429   5.750   1.960
  156ASP      H 1522   3.388   5.824   1.907
  156ASP     CA 1523   3.488   5.635   1.888
  156ASP     CB 1524   3.434   5.622   1.745
  156ASP     CG 1525   3.442   5.476   1.701
  156ASP    OD1 1526   3.492   5.452   1.589
  156ASP    OD2 1527   3.360   5.402   1.760
  156ASP      C 1528   3.640   5.646   1.879
  156ASP      O 1529   3.710   5.545   1.886
  157LYS      N 1530   3.685   5.770   1.891
  157LYS      H 1531   3.628   5.845   1.924
  157LYS     CA 1532   3.828   5.803   1.876
  157LYS     CB 1533   3.851   5.947   1.832
  157LYS     CG 1534   3.805   5.943   1.686
  157LYS     CD 1535   3.838   6.078   1.622
  157LYS     CE 1536   3.781   6.083   1.481
  157LYS     NZ 1537   3.739   6.219   1.443
  157LYS    HZ1 1538   3.731   6.225   1.344
  157LYS    HZ2 1539   3.655   6.247   1.490
  157LYS    HZ3 1540   3.806   6.289   1.469
  157LYS      C 1541   3.917   5.793   2.000
  157LYS      O 1542   4.022   5.729   1.997
  158VAL      N 1543   3.865   5.849   2.109
  158VAL      H 1544   3.772   5.887   2.109
  158VAL     CA 1545   3.947   5.857   2.231
  158VAL     CB 1546   3.894   5.964   2.326
  158VAL    CG1 1547   3.894   6.104   2.263
  158VAL    CG2 1548   3.753   5.941   2.382
  158VAL      C 1549   3.975   5.732   2.315
  158VAL      O 1550   3.983   5.736   2.438
  159ASN      N 1551   3.987   5.614   2.256
  159ASN      H 1552   3.975   5.611   2.155
  159ASN     CA 1553   4.026   5.487   2.319
  159ASN     CB 1554   3.980   5.378   2.221
  159ASN     CG 1555   3.966   5.247   2.299
  159ASN    OD1 1556   4.058   5.166   2.312
  159ASN    ND2 1557   3.841   5.233   2.343
  159ASN   HD21 1558   3.765   5.290   2.313
  159ASN   HD22 1559   3.821   5.148   2.391
  159ASN      C 1560   4.176   5.487   2.352
  159ASN      O 1561   4.259   5.506   2.263
  160PHE      N 1562   4.208   5.521   2.476
  160PHE      H 1563   4.142   5.563   2.537
  160PHE     CA 1564   4.346   5.533   2.527
  160PHE     CB 1565   4.352   5.597   2.667
  160PHE     CG 1566   4.324   5.747   2.677
  160PHE    CD1 1567   4.192   5.786   2.694
  160PHE    HD1 1568   4.125   5.723   2.753
  160PHE    CD2 1569   4.414   5.839   2.624
  160PHE    HD2 1570   4.519   5.822   2.648
  160PHE    CE1 1571   4.149   5.918   2.681
  160PHE    HE1 1572   4.042   5.939   2.684
  160PHE    CE2 1573   4.371   5.970   2.612
  160PHE    HE2 1574   4.446   6.048   2.596
  160PHE     CZ 1575   4.241   6.012   2.635
  160PHE     HZ 1576   4.224   6.118   2.616
  160PHE      C 1577   4.432   5.407   2.527
  160PHE      O 1578   4.442   5.326   2.619
  161HISE     N 1579   4.510   5.403   2.420
  161HISE     H 1580   4.487   5.457   2.339
  161HISE    CA 1581   4.612   5.301   2.394
  161HISE    CB 1582   4.590   5.246   2.253
  161HISE    CG 1583   4.688   5.137   2.211
  161HISE   ND1 1584   4.674   5.005   2.218
  161HISE   CD2 1585   4.791   5.158   2.128
  161HISE   HD2 1586   4.819   5.250   2.076
  161HISE   CE1 1587   4.775   4.946   2.155
  161HISE   HE1 1588   4.797   4.841   2.139
  161HISE   NE2 1589   4.851   5.042   2.102
  161HISE   HE2 1590   4.914   5.027   2.026
  161HISE     C 1591   4.751   5.359   2.421
  161HISE     O 1592   4.792   5.456   2.355
  162PHE      N 1593   4.829   5.277   2.489
  162PHE      H 1594   4.787   5.192   2.520
  162PHE     CA 1595   4.967   5.306   2.530
  162PHE     CB 1596   5.001   5.210   2.645
  162PHE     CG 1597   4.960   5.264   2.782
  162PHE    CD1 1598   5.060   5.282   2.875
  162PHE    HD1 1599   5.163   5.314   2.857
  162PHE    CD2 1600   4.828   5.282   2.823
  162PHE    HD2 1601   4.748   5.258   2.753
  162PHE    CE1 1602   5.027   5.301   3.010
  162PHE    HE1 1603   5.108   5.302   3.082
  162PHE    CE2 1604   4.790   5.301   2.956
  162PHE    HE2 1605   4.686   5.312   2.987
  162PHE     CZ 1606   4.894   5.304   3.049
  162PHE     HZ 1607   4.865   5.287   3.153
  162PHE      C 1608   5.062   5.274   2.414
  162PHE      O 1609   5.064   5.168   2.352
  163ILE      N 1610   5.133   5.382   2.385
  163ILE      H 1611   5.093   5.473   2.394
  163ILE     CA 1612   5.249   5.361   2.296
  163ILE     CB 1613   5.245   5.423   2.158
  163ILE    CG1 1614   5.123   5.511   2.128
  163ILE    CG2 1615   5.266   5.308   2.059
  163ILE     CD 1616   5.160   5.574   1.994
  163ILE      C 1617   5.377   5.414   2.362
  163ILE      O 1618   5.399   5.524   2.414
  164LEU      N 1619   5.477   5.327   2.355
  164LEU      H 1620   5.484   5.260   2.282
  164LEU     CA 1621   5.613   5.344   2.411
  164LEU     CB 1622   5.654   5.208   2.467
  164LEU     CG 1623   5.785   5.227   2.543
  164LEU    CD1 1624   5.769   5.316   2.667
  164LEU    CD2 1625   5.868   5.101   2.568
  164LEU      C 1626   5.712   5.388   2.303
  164LEU      O 1627   5.721   5.333   2.193
  165PHE      N 1628   5.758   5.512   2.315
  165PHE      H 1629   5.711   5.581   2.371
  165PHE     CA 1630   5.877   5.573   2.253
  165PHE     CB 1631   5.881   5.726   2.250
  165PHE     CG 1632   5.769   5.768   2.155
  165PHE    CD1 1633   5.638   5.782   2.201
  165PHE    HD1 1634   5.612   5.770   2.306
  165PHE    CD2 1635   5.793   5.766   2.019
  165PHE    HD2 1636   5.897   5.774   1.987
  165PHE    CE1 1637   5.532   5.787   2.111
  165PHE    HE1 1638   5.432   5.770   2.151
  165PHE    CE2 1639   5.688   5.776   1.928
  165PHE    HE2 1640   5.703   5.739   1.826
  165PHE     CZ 1641   5.557   5.790   1.974
  165PHE     HZ 1642   5.470   5.776   1.909
  165PHE      C 1643   6.008   5.522   2.313
  165PHE      O 1644   6.028   5.519   2.435
  166ASN      N 1645   6.107   5.486   2.233
  166ASN      H 1646   6.084   5.487   2.135
  166ASN     CA 1647   6.235   5.419   2.262
  166ASN     CB 1648   6.220   5.269   2.289
  166ASN     CG 1649   6.340   5.214   2.365
  166ASN    OD1 1650   6.457   5.242   2.339
  166ASN    ND2 1651   6.323   5.095   2.424
  166ASN   HD21 1652   6.233   5.052   2.417
  166ASN   HD22 1653   6.392   5.062   2.487
  166ASN      C 1654   6.326   5.458   2.145
  166ASN      O 1655   6.279   5.505   2.042
  167ASN      N 1656   6.452   5.467   2.187
  167ASN      H 1657   6.482   5.426   2.273
  167ASN     CA 1658   6.566   5.501   2.101
  167ASN     CB 1659   6.622   5.636   2.145
  167ASN     CG 1660   6.701   5.704   2.033
  167ASN    OD1 1661   6.816   5.677   2.000
  167ASN    ND2 1662   6.641   5.798   1.961
  167ASN   HD21 1663   6.548   5.835   1.973
  167ASN   HD22 1664   6.701   5.831   1.888
  167ASN      C 1665   6.673   5.392   2.099
  167ASN      O 1666   6.719   5.354   2.207
  168VAL      N 1667   6.731   5.370   1.980
  168VAL      H 1668   6.724   5.435   1.905
  168VAL     CA 1669   6.845   5.278   1.965
  168VAL     CB 1670   6.821   5.149   1.886
  168VAL    CG1 1671   6.737   5.060   1.978
  168VAL    CG2 1672   6.739   5.162   1.758
  168VAL      C 1673   6.973   5.349   1.918
  168VAL      O 1674   7.004   5.346   1.799
  169ASP      N 1675   7.027   5.441   1.997
  169ASP      H 1676   6.996   5.439   2.092
  169ASP     CA 1677   7.144   5.529   1.980
  169ASP     CB 1678   7.272   5.449   2.004
  169ASP     CG 1679   7.305   5.434   2.152
  169ASP    OD1 1680   7.282   5.321   2.201
  169ASP    OD2 1681   7.364   5.525   2.214
  169ASP      C 1682   7.155   5.622   1.859
  169ASP      O 1683   7.267   5.658   1.825
  170GLY      N 1684   7.046   5.694   1.836
  170GLY      H 1685   6.975   5.699   1.907
  170GLY     CA 1686   7.017   5.779   1.719
  170GLY      C 1687   6.878   5.757   1.658
  170GLY      O 1688   6.788   5.840   1.674
  171HISE     N 1689   6.856   5.637   1.607
  171HISE     H 1690   6.921   5.562   1.617
  171HISE    CA 1691   6.728   5.603   1.541
  171HISE    CB 1692   6.745   5.469   1.470
  171HISE    CG 1693   6.761   5.491   1.319
  171HISE   ND1 1694   6.874   5.480   1.252
  171HISE   CD2 1695   6.660   5.491   1.232
  171HISE   HD2 1696   6.552   5.495   1.245
  171HISE   CE1 1697   6.845   5.479   1.121
  171HISE   HE1 1698   6.917   5.494   1.041
  171HISE   NE2 1699   6.712   5.486   1.110
  171HISE   HE2 1700   6.663   5.488   1.023
  171HISE     C 1701   6.612   5.577   1.637
  171HISE     O 1702   6.632   5.543   1.755
  172LEU      N 1703   6.492   5.626   1.607
  172LEU      H 1704   6.460   5.653   1.515
  172LEU     CA 1705   6.376   5.620   1.696
  172LEU     CB 1706   6.288   5.746   1.691
  172LEU     CG 1707   6.179   5.753   1.796
  172LEU    CD1 1708   6.241   5.789   1.931
  172LEU    CD2 1709   6.071   5.856   1.760
  172LEU      C 1710   6.283   5.504   1.658
  172LEU      O 1711   6.255   5.474   1.543
  173TYR      N 1712   6.267   5.421   1.760
  173TYR      H 1713   6.306   5.454   1.848
  173TYR     CA 1714   6.190   5.296   1.755
  173TYR     CB 1715   6.279   5.180   1.799
  173TYR     CG 1716   6.368   5.117   1.691
  173TYR    CD1 1717   6.427   5.196   1.594
  173TYR    HD1 1718   6.436   5.305   1.596
  173TYR    CD2 1719   6.380   4.979   1.686
  173TYR    HD2 1720   6.344   4.918   1.770
  173TYR    CE1 1721   6.482   5.140   1.479
  173TYR    HE1 1722   6.480   5.196   1.387
  173TYR    CE2 1723   6.448   4.917   1.582
  173TYR    HE2 1724   6.487   4.819   1.609
  173TYR     CZ 1725   6.493   5.001   1.481
  173TYR     OH 1726   6.577   4.939   1.395
  173TYR     HH 1727   6.641   5.009   1.364
  173TYR      C 1728   6.061   5.315   1.836
  173TYR      O 1729   6.054   5.364   1.947
  174GLU      N 1730   5.952   5.304   1.760
  174GLU      H 1731   5.953   5.314   1.660
  174GLU     CA 1732   5.821   5.307   1.825
  174GLU     CB 1733   5.732   5.388   1.730
  174GLU     CG 1734   5.595   5.431   1.783
  174GLU     CD 1735   5.507   5.505   1.681
  174GLU    OE1 1736   5.399   5.557   1.719
  174GLU    OE2 1737   5.531   5.509   1.559
  174GLU      C 1738   5.759   5.170   1.856
  174GLU      O 1739   5.722   5.100   1.762
  175LEU      N 1740   5.731   5.140   1.983
  175LEU      H 1741   5.736   5.207   2.057
  175LEU     CA 1742   5.676   5.010   2.021
  175LEU     CB 1743   5.752   4.953   2.142
  175LEU     CG 1744   5.895   4.911   2.111
  175LEU    CD1 1745   5.985   4.887   2.233
  175LEU    CD2 1746   5.901   4.774   2.043
  175LEU      C 1747   5.529   5.034   2.055
  175LEU      O 1748   5.494   5.102   2.151
  176ASP      N 1749   5.445   4.957   1.987
  176ASP      H 1750   5.482   4.910   1.907
  176ASP     CA 1751   5.303   4.945   2.024
  176ASP     CB 1752   5.226   4.979   1.898
  176ASP     CG 1753   5.073   4.981   1.898
  176ASP    OD1 1754   5.006   4.881   1.934
  176ASP    OD2 1755   5.010   5.086   1.872
  176ASP      C 1756   5.256   4.817   2.095
  176ASP      O 1757   5.280   4.709   2.040
  177GLY      N 1758   5.165   4.837   2.190
  177GLY      H 1759   5.153   4.927   2.230
  177GLY     CA 1760   5.112   4.731   2.276
  177GLY      C 1761   5.055   4.605   2.208
  177GLY      O 1762   5.091   4.490   2.234
  178ARG      N 1763   4.989   4.637   2.099
  178ARG      H 1764   4.972   4.732   2.072
  178ARG     CA 1765   4.920   4.535   2.019
  178ARG     CB 1766   4.785   4.585   1.967
  178ARG     CG 1767   4.690   4.471   1.928
  178ARG     CD 1768   4.554   4.516   1.875
  178ARG     NE 1769   4.456   4.413   1.836
  178ARG     HE 1770   4.481   4.317   1.850
  178ARG     CZ 1771   4.335   4.421   1.780
  178ARG    NH1 1772   4.283   4.540   1.747
  178ARG   HH11 1773   4.332   4.626   1.762
  178ARG   HH12 1774   4.198   4.546   1.693
  178ARG    NH2 1775   4.263   4.309   1.776
  178ARG   HH21 1776   4.283   4.222   1.822
  178ARG   HH22 1777   4.181   4.326   1.720
  178ARG      C 1778   5.006   4.476   1.907
  178ARG      O 1779   4.993   4.357   1.876
  179MET      N 1780   5.107   4.546   1.856
  179MET      H 1781   5.151   4.626   1.899
  179MET     CA 1782   5.198   4.506   1.748
  179MET     CB 1783   5.231   4.627   1.660
  179MET     CG 1784   5.099   4.689   1.615
  179MET     SD 1785   5.025   4.576   1.492
  179MET     CE 1786   4.884   4.684   1.476
  179MET      C 1787   5.336   4.463   1.798
  179MET      O 1788   5.400   4.531   1.878
  180PRO      N 1789   5.371   4.344   1.748
  180PRO     CA 1790   5.508   4.293   1.765
  180PRO     CB 1791   5.498   4.142   1.740
  180PRO     CG 1792   5.384   4.132   1.640
  180PRO     CD 1793   5.287   4.235   1.698
  180PRO      C 1794   5.637   4.359   1.714
  180PRO      O 1795   5.728   4.378   1.794
  181PHE      N 1796   5.623   4.422   1.597
  181PHE      H 1797   5.538   4.431   1.544
  181PHE     CA 1798   5.741   4.492   1.545
  181PHE     CB 1799   5.765   4.463   1.396
  181PHE     CG 1800   5.845   4.333   1.384
  181PHE    CD1 1801   5.801   4.213   1.438
  181PHE    HD1 1802   5.693   4.199   1.448
  181PHE    CD2 1803   5.980   4.343   1.352
  181PHE    HD2 1804   6.019   4.438   1.316
  181PHE    CE1 1805   5.888   4.112   1.476
  181PHE    HE1 1806   5.865   4.025   1.538
  181PHE    CE2 1807   6.071   4.238   1.366
  181PHE    HE2 1808   6.174   4.248   1.331
  181PHE     CZ 1809   6.020   4.130   1.436
  181PHE     HZ 1810   6.094   4.050   1.442
  181PHE      C 1811   5.747   4.644   1.558
  181PHE      O 1812   5.647   4.709   1.526
  182PRO      N 1813   5.859   4.704   1.596
  182PRO     CA 1814   5.892   4.847   1.599
  182PRO     CB 1815   6.031   4.863   1.663
  182PRO     CG 1816   6.097   4.726   1.643
  182PRO     CD 1817   5.976   4.632   1.648
  182PRO      C 1818   5.871   4.910   1.461
  182PRO      O 1819   5.917   4.866   1.355
  183VAL      N 1820   5.817   5.032   1.470
  183VAL      H 1821   5.755   5.065   1.540
  183VAL     CA 1822   5.822   5.133   1.363
  183VAL     CB 1823   5.710   5.237   1.364
  183VAL    CG1 1824   5.697   5.304   1.226
  183VAL    CG2 1825   5.570   5.184   1.395
  183VAL      C 1826   5.955   5.208   1.370
  183VAL      O 1827   5.986   5.272   1.471
  184ASN      N 1828   6.019   5.198   1.254
  184ASN      H 1829   5.983   5.161   1.168
  184ASN     CA 1830   6.140   5.275   1.223
  184ASN     CB 1831   6.202   5.194   1.109
  184ASN     CG 1832   6.344   5.240   1.079
  184ASN    OD1 1833   6.433   5.234   1.164
  184ASN    ND2 1834   6.371   5.296   0.961
  184ASN   HD21 1835   6.293   5.304   0.900
  184ASN   HD22 1836   6.464   5.299   0.924
  184ASN      C 1837   6.118   5.421   1.184
  184ASN      O 1838   6.063   5.452   1.078
  185HISE     N 1839   6.172   5.512   1.265
  185HISE     H 1840   6.217   5.481   1.349
  185HISE    CA 1841   6.175   5.658   1.254
  185HISE    CB 1842   6.089   5.716   1.366
  185HISE    CG 1843   5.945   5.665   1.363
  185HISE   ND1 1844   5.857   5.696   1.268
  185HISE   CD2 1845   5.893   5.591   1.461
  185HISE   HD2 1846   5.942   5.530   1.535
  185HISE   CE1 1847   5.744   5.643   1.314
  185HISE   HE1 1848   5.649   5.643   1.262
  185HISE   NE2 1849   5.763   5.586   1.433
  185HISE   HE2 1850   5.687   5.552   1.489
  185HISE     C 1851   6.318   5.710   1.273
  185HISE     O 1852   6.396   5.656   1.351
  186GLY      N 1853   6.356   5.794   1.178
  186GLY      H 1854   6.292   5.837   1.114
  186GLY     CA 1855   6.493   5.843   1.158
  186GLY      C 1856   6.554   5.909   1.282
  186GLY      O 1857   6.496   5.939   1.387
  187ALA      N 1858   6.682   5.935   1.257
  187ALA      H 1859   6.716   5.920   1.164
  187ALA     CA 1860   6.773   5.977   1.364
  187ALA     CB 1861   6.922   5.976   1.327
  187ALA      C 1862   6.740   6.108   1.436
  187ALA      O 1863   6.677   6.198   1.380
  188SER      N 1864   6.783   6.108   1.562
  188SER      H 1865   6.795   6.013   1.591
  188SER     CA 1866   6.764   6.212   1.664
  188SER     CB 1867   6.616   6.234   1.696
  188SER     OG 1868   6.595   6.349   1.780
  188SER     HG 1869   6.498   6.371   1.770
  188SER      C 1870   6.840   6.174   1.791
  188SER      O 1871   6.891   6.063   1.807
  189SER      N 1872   6.820   6.263   1.888
  189SER      H 1873   6.763   6.340   1.862
  189SER     CA 1874   6.887   6.263   2.020
  189SER     CB 1875   6.935   6.406   2.043
  189SER     OG 1876   6.838   6.505   2.007
  189SER     HG 1877   6.747   6.469   2.026
  189SER      C 1878   6.785   6.219   2.125
  189SER      O 1879   6.673   6.269   2.121
  190GLU      N 1880   6.823   6.125   2.211
  190GLU      H 1881   6.920   6.103   2.227
  190GLU     CA 1882   6.727   6.076   2.310
  190GLU     CB 1883   6.765   5.946   2.382
  190GLU     CG 1884   6.877   5.947   2.487
  190GLU     CD 1885   7.011   5.980   2.421
  190GLU    OE1 1886   7.086   6.068   2.468
  190GLU    OE2 1887   7.050   5.894   2.339
  190GLU      C 1888   6.677   6.172   2.420
  190GLU      O 1889   6.561   6.161   2.458
  191ASP      N 1890   6.757   6.271   2.458
  191ASP      H 1891   6.854   6.274   2.438
  191ASP     CA 1892   6.720   6.380   2.550
  191ASP     CB 1893   6.846   6.454   2.593
  191ASP     CG 1894   6.919   6.537   2.487
  191ASP    OD1 1895   6.875   6.651   2.460
  191ASP    OD2 1896   7.017   6.492   2.424
  191ASP      C 1897   6.602   6.466   2.503
  191ASP      O 1898   6.537   6.521   2.592
  192THR      N 1899   6.567   6.454   2.375
  192THR      H 1900   6.632   6.400   2.322
  192THR     CA 1901   6.459   6.533   2.316
  192THR     CB 1902   6.519   6.607   2.197
  192THR    OG1 1903   6.564   6.518   2.093
  192THR    HG1 1904   6.481   6.489   2.046
  192THR    CG2 1905   6.616   6.716   2.243
  192THR      C 1906   6.331   6.460   2.274
  192THR      O 1907   6.246   6.524   2.211
  193LEU      N 1908   6.298   6.355   2.349
  193LEU      H 1909   6.343   6.346   2.438
  193LEU     CA 1910   6.196   6.255   2.316
  193LEU     CB 1911   6.212   6.137   2.412
  193LEU     CG 1912   6.188   6.005   2.338
  193LEU    CD1 1913   6.273   5.982   2.214
  193LEU    CD2 1914   6.165   5.891   2.437
  193LEU      C 1915   6.051   6.301   2.316
  193LEU      O 1916   5.983   6.260   2.221
  194LEU      N 1917   6.021   6.398   2.401
  194LEU      H 1918   6.076   6.455   2.461
  194LEU     CA 1919   5.883   6.451   2.398
  194LEU     CB 1920   5.850   6.545   2.513
  194LEU     CG 1921   5.839   6.469   2.645
  194LEU    CD1 1922   5.886   6.553   2.763
  194LEU    CD2 1923   5.692   6.429   2.658
  194LEU      C 1924   5.854   6.521   2.264
  194LEU      O 1925   5.757   6.475   2.205
  195LYS      N 1926   5.938   6.611   2.216
  195LYS      H 1927   6.033   6.624   2.243
  195LYS     CA 1928   5.922   6.675   2.083
  195LYS     CB 1929   6.034   6.779   2.072
  195LYS     CG 1930   6.030   6.867   1.947
  195LYS     CD 1931   6.044   7.013   1.990
  195LYS     CE 1932   6.009   7.101   1.869
  195LYS     NZ 1933   6.009   7.245   1.898
  195LYS    HZ1 1934   6.103   7.277   1.909
  195LYS    HZ2 1935   5.959   7.287   1.822
  195LYS    HZ3 1936   5.955   7.264   1.980
  195LYS      C 1937   5.927   6.567   1.977
  195LYS      O 1938   5.829   6.555   1.904
  196ASP      N 1939   6.028   6.480   1.980
  196ASP      H 1940   6.094   6.466   2.055
  196ASP     CA 1941   6.035   6.371   1.882
  196ASP     CB 1942   6.161   6.287   1.902
  196ASP     CG 1943   6.287   6.366   1.868
  196ASP    OD1 1944   6.329   6.359   1.750
  196ASP    OD2 1945   6.335   6.448   1.951
  196ASP      C 1946   5.918   6.273   1.875
  196ASP      O 1947   5.848   6.263   1.775
  197ALA      N 1948   5.863   6.230   1.990
  197ALA      H 1949   5.888   6.251   2.083
  197ALA     CA 1950   5.735   6.158   2.000
  197ALA     CB 1951   5.702   6.137   2.148
  197ALA      C 1952   5.620   6.236   1.935
  197ALA      O 1953   5.534   6.178   1.871
  198ALA      N 1954   5.606   6.362   1.976
  198ALA      H 1955   5.671   6.405   2.039
  198ALA     CA 1956   5.510   6.458   1.918
  198ALA     CB 1957   5.526   6.599   1.976
  198ALA      C 1958   5.504   6.458   1.765
  198ALA      O 1959   5.411   6.417   1.696
  199LYS      N 1960   5.626   6.466   1.711
  199LYS      H 1961   5.698   6.492   1.775
  199LYS     CA 1962   5.651   6.467   1.567
  199LYS     CB 1963   5.800   6.481   1.538
  199LYS     CG 1964   5.856   6.612   1.594
  199LYS     CD 1965   5.995   6.620   1.530
  199LYS     CE 1966   6.042   6.765   1.520
  199LYS     NZ 1967   6.183   6.759   1.479
  199LYS    HZ1 1968   6.222   6.667   1.488
  199LYS    HZ2 1969   6.188   6.775   1.380
  199LYS    HZ3 1970   6.237   6.829   1.525
  199LYS      C 1971   5.598   6.347   1.488
  199LYS      O 1972   5.523   6.365   1.391
  200VAL      N 1973   5.623   6.229   1.543
  200VAL      H 1974   5.674   6.228   1.630
  200VAL     CA 1975   5.580   6.096   1.497
  200VAL     CB 1976   5.626   5.987   1.594
  200VAL    CG1 1977   5.597   5.844   1.546
  200VAL    CG2 1978   5.778   5.993   1.609
  200VAL      C 1979   5.427   6.102   1.493
  200VAL      O 1980   5.371   6.123   1.385
  201CYS      N 1981   5.359   6.113   1.607
  201CYS      H 1982   5.411   6.111   1.693
  201CYS     CA 1983   5.214   6.120   1.625
  201CYS     CB 1984   5.180   6.126   1.775
  201CYS     SG 1985   5.243   5.984   1.871
  201CYS     HG 1986   5.369   6.026   1.875
  201CYS      C 1987   5.142   6.235   1.554
  201CYS      O 1988   5.030   6.216   1.507
  202ARG      N 1989   5.208   6.350   1.544
  202ARG      H 1990   5.281   6.367   1.612
  202ARG     CA 1991   5.158   6.460   1.461
  202ARG     CB 1992   5.227   6.595   1.482
  202ARG     CG 1993   5.183   6.686   1.597
  202ARG     CD 1994   5.030   6.689   1.599
  202ARG     NE 1995   4.981   6.782   1.497
  202ARG     HE 1996   5.039   6.863   1.492
  202ARG     CZ 1997   4.869   6.782   1.423
  202ARG    NH1 1998   4.792   6.672   1.419
  202ARG   HH11 1999   4.820   6.593   1.474
  202ARG   HH12 2000   4.719   6.661   1.351
  202ARG    NH2 2001   4.820   6.897   1.375
  202ARG   HH21 2002   4.869   6.982   1.395
  202ARG   HH22 2003   4.740   6.887   1.315
  202ARG      C 2004   5.149   6.414   1.315
  202ARG      O 2005   5.039   6.378   1.275
  203GLU      N 2006   5.260   6.366   1.259
  203GLU      H 2007   5.356   6.375   1.286
  203GLU     CA 2008   5.264   6.304   1.126
  203GLU     CB 2009   5.408   6.261   1.096
  203GLU     CG 2010   5.415   6.215   0.950
  203GLU     CD 2011   5.556   6.168   0.912
  203GLU    OE1 2012   5.649   6.251   0.898
  203GLU    OE2 2013   5.568   6.050   0.875
  203GLU      C 2014   5.154   6.200   1.109
  203GLU      O 2015   5.071   6.213   1.018
  204PHE      N 2016   5.159   6.095   1.189
  204PHE      H 2017   5.223   6.086   1.266
  204PHE     CA 2018   5.055   5.991   1.193
  204PHE     CB 2019   5.095   5.903   1.311
  204PHE     CG 2020   4.996   5.798   1.364
  204PHE    CD1 2021   4.966   5.687   1.286
  204PHE    HD1 2022   4.978   5.694   1.178
  204PHE    CD2 2023   4.959   5.804   1.498
  204PHE    HD2 2024   4.958   5.898   1.553
  204PHE    CE1 2025   4.905   5.575   1.343
  204PHE    HE1 2026   4.921   5.475   1.301
  204PHE    CE2 2027   4.903   5.690   1.555
  204PHE    HE2 2028   4.893   5.690   1.664
  204PHE     CZ 2029   4.875   5.578   1.479
  204PHE     HZ 2030   4.834   5.486   1.522
  204PHE      C 2031   4.908   6.032   1.208
  204PHE      O 2032   4.820   5.963   1.158
  205THR      N 2033   4.883   6.131   1.294
  205THR      H 2034   4.945   6.162   1.366
  205THR     CA 2035   4.755   6.203   1.303
  205THR     CB 2036   4.712   6.273   1.433
  205THR    OG1 2037   4.798   6.374   1.485
  205THR    HG1 2038   4.874   6.326   1.527
  205THR    CG2 2039   4.683   6.168   1.539
  205THR      C 2040   4.716   6.285   1.179
  205THR      O 2041   4.596   6.304   1.160
  206GLU      N 2042   4.812   6.354   1.118
  206GLU      H 2043   4.909   6.347   1.141
  206GLU     CA 2044   4.781   6.425   0.994
  206GLU     CB 2045   4.888   6.532   0.973
  206GLU     CG 2046   4.872   6.643   1.077
  206GLU     CD 2047   4.987   6.744   1.081
  206GLU    OE1 2048   5.078   6.722   1.163
  206GLU    OE2 2049   4.985   6.849   1.012
  206GLU      C 2050   4.774   6.344   0.864
  206GLU      O 2051   4.699   6.385   0.776
  207ARG      N 2052   4.854   6.238   0.856
  207ARG      H 2053   4.935   6.227   0.913
  207ARG     CA 2054   4.844   6.144   0.744
  207ARG     CB 2055   4.964   6.051   0.726
  207ARG     CG 2056   5.099   6.123   0.712
  207ARG     CD 2057   5.098   6.235   0.609
  207ARG     NE 2058   5.221   6.310   0.640
  207ARG     HE 2059   5.306   6.259   0.630
  207ARG     CZ 2060   5.217   6.440   0.675
  207ARG    NH1 2061   5.105   6.511   0.659
  207ARG   HH11 2062   5.020   6.480   0.617
  207ARG   HH12 2063   5.107   6.608   0.686
  207ARG    NH2 2064   5.329   6.513   0.683
  207ARG   HH21 2065   5.405   6.499   0.620
  207ARG   HH22 2066   5.330   6.594   0.742
  207ARG      C 2067   4.714   6.062   0.745
  207ARG      O 2068   4.657   6.035   0.639
  208GLU      N 2069   4.678   6.016   0.864
  208GLU      H 2070   4.728   6.032   0.949
  208GLU     CA 2071   4.547   5.952   0.877
  208GLU     CB 2072   4.561   5.800   0.885
  208GLU     CG 2073   4.437   5.710   0.890
  208GLU     CD 2074   4.358   5.723   0.759
  208GLU    OE1 2075   4.274   5.814   0.748
  208GLU    OE2 2076   4.392   5.652   0.662
  208GLU      C 2077   4.484   6.007   1.006
  208GLU      O 2078   4.531   5.995   1.119
  209GLN      N 2079   4.361   6.052   0.984
  209GLN      H 2080   4.303   6.028   0.906
  209GLN     CA 2081   4.306   6.150   1.079
  209GLN     CB 2082   4.183   6.213   1.014
  209GLN     CG 2083   4.222   6.312   0.904
  209GLN     CD 2084   4.097   6.366   0.835
  209GLN    OE1 2085   4.054   6.478   0.864
  209GLN    NE2 2086   4.054   6.304   0.725
  209GLN   HE21 2087   4.082   6.209   0.718
  209GLN   HE22 2088   3.992   6.346   0.658
  209GLN      C 2089   4.255   6.098   1.213
  209GLN      O 2090   4.200   5.988   1.221
  210GLY      N 2091   4.278   6.186   1.310
  210GLY      H 2092   4.346   6.259   1.300
  210GLY     CA 2093   4.240   6.163   1.451
  210GLY      C 2094   4.272   6.282   1.541
  210GLY      O 2095   4.348   6.374   1.512
  211GLU      N 2096   4.222   6.255   1.661
  211GLU      H 2097   4.230   6.159   1.688
  211GLU     CA 2098   4.214   6.363   1.762
  211GLU     CB 2099   4.121   6.322   1.875
  211GLU     CG 2100   3.972   6.353   1.862
  211GLU     CD 2101   3.931   6.500   1.852
  211GLU    OE1 2102   3.963   6.573   1.948
  211GLU    OE2 2103   3.901   6.547   1.740
  211GLU      C 2104   4.351   6.406   1.816
  211GLU      O 2105   4.426   6.319   1.859
  212VAL      N 2106   4.383   6.535   1.822
  212VAL      H 2107   4.318   6.601   1.785
  212VAL     CA 2108   4.499   6.591   1.894
  212VAL     CB 2109   4.547   6.724   1.836
  212VAL    CG1 2110   4.595   6.711   1.691
  212VAL    CG2 2111   4.462   6.850   1.850
  212VAL      C 2112   4.497   6.582   2.046
  212VAL      O 2113   4.590   6.627   2.112
  213ARG      N 2114   4.421   6.485   2.099
  213ARG      H 2115   4.381   6.417   2.036
  213ARG     CA 2116   4.396   6.459   2.240
  213ARG     CB 2117   4.252   6.411   2.260
  213ARG     CG 2118   4.155   6.525   2.227
  213ARG     CD 2119   4.171   6.651   2.312
  213ARG     NE 2120   4.103   6.641   2.443
  213ARG     HE 2121   4.083   6.546   2.467
  213ARG     CZ 2122   4.069   6.746   2.519
  213ARG    NH1 2123   4.106   6.871   2.487
  213ARG   HH11 2124   4.164   6.898   2.411
  213ARG   HH12 2125   4.061   6.934   2.552
  213ARG    NH2 2126   4.002   6.722   2.632
  213ARG   HH21 2127   3.976   6.628   2.651
  213ARG   HH22 2128   3.960   6.801   2.678
  213ARG      C 2129   4.504   6.372   2.306
  213ARG      O 2130   4.484   6.314   2.414
  214PHE      N 2131   4.619   6.354   2.243
  214PHE      H 2132   4.649   6.404   2.162
  214PHE     CA 2133   4.728   6.276   2.303
  214PHE     CB 2134   4.823   6.223   2.197
  214PHE     CG 2135   4.874   6.326   2.095
  214PHE    CD1 2136   4.812   6.346   1.973
  214PHE    HD1 2137   4.711   6.308   1.954
  214PHE    CD2 2138   4.997   6.389   2.109
  214PHE    HD2 2139   5.052   6.408   2.201
  214PHE    CE1 2140   4.874   6.411   1.866
  214PHE    HE1 2141   4.823   6.413   1.770
  214PHE    CE2 2142   5.056   6.458   2.004
  214PHE    HE2 2143   5.132   6.530   2.033
  214PHE     CZ 2144   4.998   6.472   1.878
  214PHE     HZ 2145   5.060   6.490   1.790
  214PHE      C 2146   4.801   6.347   2.418
  214PHE      O 2147   4.823   6.468   2.424
  215SER      N 2148   4.816   6.260   2.517
  215SER      H 2149   4.776   6.169   2.512
  215SER     CA 2150   4.880   6.297   2.645
  215SER     CB 2151   4.782   6.322   2.760
  215SER     OG 2152   4.708   6.441   2.730
  215SER     HG 2153   4.613   6.423   2.756
  215SER      C 2154   4.984   6.196   2.691
  215SER      O 2155   4.962   6.075   2.694
  216ALA      N 2156   5.091   6.253   2.746
  216ALA      H 2157   5.100   6.352   2.762
  216ALA     CA 2158   5.198   6.168   2.800
  216ALA     CB 2159   5.319   6.168   2.707
  216ALA      C 2160   5.237   6.176   2.947
  216ALA      O 2161   5.273   6.280   3.002
  217VAL      N 2162   5.277   6.057   2.993
  217VAL      H 2163   5.290   5.983   2.927
  217VAL     CA 2164   5.327   6.040   3.131
  217VAL     CB 2165   5.230   5.964   3.220
  217VAL    CG1 2166   5.105   6.050   3.247
  217VAL    CG2 2167   5.198   5.833   3.150
  217VAL      C 2168   5.470   5.984   3.134
  217VAL      O 2169   5.497   5.870   3.098
  218ALA      N 2170   5.562   6.077   3.158
  218ALA      H 2171   5.544   6.167   3.197
  218ALA     CA 2172   5.707   6.053   3.163
  218ALA     CB 2173   5.773   6.191   3.158
  218ALA      C 2174   5.739   5.987   3.298
  218ALA      O 2175   5.706   6.045   3.401
  219LEU      N 2176   5.815   5.878   3.296
  219LEU      H 2177   5.807   5.811   3.223
  219LEU     CA 2178   5.874   5.826   3.421
  219LEU     CB 2179   5.923   5.685   3.388
  219LEU     CG 2180   5.973   5.594   3.500
  219LEU    CD1 2181   5.864   5.552   3.598
  219LEU    CD2 2182   6.046   5.477   3.433
  219LEU      C 2183   5.981   5.926   3.467
  219LEU      O 2184   6.050   5.981   3.381
  220CYS      N 2185   6.004   5.940   3.597
  220CYS      H 2186   5.962   5.880   3.664
  220CYS     CA 2187   6.113   6.017   3.660
  220CYS     CB 2188   6.080   6.166   3.661
  220CYS     SG 2189   6.101   6.244   3.497
  220CYS     HG 2190   6.081   6.133   3.427
  220CYS      C 2191   6.133   5.969   3.804
  220CYS     O1 2192   6.228   6.019   3.868
  220CYS     O2 2193   6.051   5.896   3.863
   6.92272   6.92272   4.89510   0.00000   0.00000   0.00000   0.00000   3.46137   3.46137
