# Supplementary material for: Is There a Functional Role for the Knotted Topology in Protein UCH-L1?
Source: J Chem Inf Model. 2024 Jul 24;64(17):6827–37. doi: 10.1021/acs.jcim.4c00880 (PMC11388461; doi:10.1021/acs.jcim.4c00880)
Supplement: Supplementary file 2 — ci4c00880_si_002.zip [file ci4c00880_si_002.zip › UCH-L1_files/APO/APO_delta221/REP_5/traj_initial.gro]

Protein in water t=   0.00000 step= 0
 2193
    1MET      N    1   6.179   3.550   3.389
    1MET     H1    2   6.172   3.477   3.458
    1MET     H2    3   6.278   3.554   3.375
    1MET     H3    4   6.163   3.640   3.430
    1MET     CA    5   6.114   3.519   3.261
    1MET     CB    6   6.070   3.372   3.259
    1MET     CG    7   6.185   3.275   3.232
    1MET     SD    8   6.290   3.259   3.381
    1MET     CE    9   6.435   3.184   3.310
    1MET      C   10   6.002   3.611   3.212
    1MET      O   11   6.017   3.675   3.109
    2GLN      N   12   5.896   3.628   3.291
    2GLN      H   13   5.888   3.573   3.374
    2GLN     CA   14   5.783   3.709   3.245
    2GLN     CB   15   5.682   3.632   3.160
    2GLN     CG   16   5.597   3.514   3.209
    2GLN     CD   17   5.467   3.517   3.128
    2GLN    OE1   18   5.448   3.456   3.023
    2GLN    NE2   19   5.376   3.605   3.168
    2GLN   HE21   20   5.382   3.676   3.238
    2GLN   HE22   21   5.303   3.622   3.101
    2GLN      C   22   5.702   3.769   3.361
    2GLN      O   23   5.711   3.723   3.474
    3LEU      N   24   5.652   3.888   3.329
    3LEU      H   25   5.674   3.940   3.246
    3LEU     CA   26   5.554   3.962   3.410
    3LEU     CB   27   5.544   4.102   3.349
    3LEU     CG   28   5.661   4.200   3.366
    3LEU    CD1   29   5.630   4.329   3.290
    3LEU    CD2   30   5.695   4.223   3.513
    3LEU      C   31   5.415   3.901   3.428
    3LEU      O   32   5.367   3.828   3.341
    4LYS      N   33   5.342   3.936   3.533
    4LYS      H   34   5.386   3.951   3.622
    4LYS     CA   35   5.200   3.901   3.548
    4LYS     CB   36   5.151   3.932   3.690
    4LYS     CG   37   5.187   3.812   3.777
    4LYS     CD   38   5.141   3.846   3.919
    4LYS     CE   39   5.182   3.737   4.018
    4LYS     NZ   40   5.323   3.729   4.059
    4LYS    HZ1   41   5.361   3.637   4.060
    4LYS    HZ2   42   5.377   3.784   3.996
    4LYS    HZ3   43   5.340   3.760   4.152
    4LYS      C   44   5.114   3.985   3.453
    4LYS      O   45   5.127   4.107   3.444
    5PRO      N   46   5.025   3.917   3.381
    5PRO     CA   47   4.929   3.981   3.290
    5PRO     CB   48   4.832   3.872   3.244
    5PRO     CG   49   4.924   3.750   3.247
    5PRO     CD   50   5.020   3.771   3.364
    5PRO      C   51   4.846   4.088   3.362
    5PRO      O   52   4.809   4.084   3.479
    6MET      N   53   4.834   4.197   3.287
    6MET      H   54   4.881   4.217   3.201
    6MET     CA   55   4.764   4.319   3.329
    6MET     CB   56   4.855   4.442   3.340
    6MET     CG   57   4.800   4.566   3.410
    6MET     SD   58   4.942   4.671   3.457
    6MET     CE   59   4.967   4.774   3.314
    6MET      C   60   4.648   4.346   3.233
    6MET      O   61   4.657   4.323   3.113
    7GLU      N   62   4.534   4.370   3.298
    7GLU      H   63   4.525   4.348   3.395
    7GLU     CA   64   4.417   4.407   3.217
    7GLU     CB   65   4.298   4.410   3.313
    7GLU     CG   66   4.175   4.426   3.224
    7GLU     CD   67   4.046   4.447   3.304
    7GLU    OE1   68   3.946   4.498   3.249
    7GLU    OE2   69   4.045   4.408   3.423
    7GLU      C   70   4.443   4.545   3.157
    7GLU      O   71   4.478   4.642   3.224
    8ILE      N   72   4.448   4.545   3.024
    8ILE      H   73   4.464   4.460   2.974
    8ILE     CA   74   4.480   4.667   2.948
    8ILE     CB   75   4.553   4.651   2.814
    8ILE    CG1   76   4.688   4.581   2.831
    8ILE    CG2   77   4.583   4.784   2.745
    8ILE     CD   78   4.783   4.626   2.942
    8ILE      C   79   4.360   4.761   2.933
    8ILE      O   80   4.269   4.743   2.852
    9ASN      N   81   4.366   4.879   2.994
    9ASN      H   82   4.452   4.900   3.040
    9ASN     CA   83   4.255   4.974   3.010
    9ASN     CB   84   4.138   4.914   3.088
    9ASN     CG   85   4.162   4.879   3.235
    9ASN    OD1   86   4.225   4.947   3.316
    9ASN    ND2   87   4.109   4.763   3.273
    9ASN   HD21   88   4.050   4.703   3.219
    9ASN   HD22   89   4.115   4.743   3.371
    9ASN      C   90   4.297   5.105   3.077
    9ASN      O   91   4.398   5.105   3.147
   10PRO      N   92   4.227   5.214   3.045
   10PRO     CA   93   4.261   5.345   3.103
   10PRO     CB   94   4.146   5.439   3.069
   10PRO     CG   95   4.082   5.377   2.945
   10PRO     CD   96   4.129   5.232   2.937
   10PRO      C   97   4.287   5.340   3.253
   10PRO      O   98   4.390   5.392   3.296
   11GLU      N   99   4.198   5.282   3.333
   11GLU      H  100   4.108   5.251   3.302
   11GLU     CA  101   4.208   5.285   3.479
   11GLU     CB  102   4.082   5.224   3.542
   11GLU     CG  103   4.062   5.255   3.691
   11GLU     CD  104   3.946   5.172   3.747
   11GLU    OE1  105   3.969   5.067   3.810
   11GLU    OE2  106   3.839   5.235   3.760
   11GLU      C  107   4.329   5.210   3.534
   11GLU      O  108   4.396   5.271   3.618
   12MET      N  109   4.366   5.089   3.492
   12MET      H  110   4.317   5.030   3.428
   12MET     CA  111   4.491   5.023   3.531
   12MET     CB  112   4.495   4.872   3.506
   12MET     CG  113   4.384   4.796   3.578
   12MET     SD  114   4.368   4.830   3.757
   12MET     CE  115   4.195   4.870   3.761
   12MET      C  116   4.615   5.102   3.489
   12MET      O  117   4.708   5.100   3.570
   13LEU      N  118   4.608   5.162   3.371
   13LEU      H  119   4.532   5.188   3.312
   13LEU     CA  120   4.718   5.245   3.320
   13LEU     CB  121   4.708   5.283   3.172
   13LEU     CG  122   4.742   5.174   3.071
   13LEU    CD1  123   4.726   5.210   2.923
   13LEU    CD2  124   4.884   5.125   3.098
   13LEU      C  125   4.731   5.378   3.394
   13LEU      O  126   4.836   5.407   3.452
   14ASN      N  127   4.621   5.440   3.435
   14ASN      H  128   4.528   5.414   3.407
   14ASN     CA  129   4.612   5.553   3.528
   14ASN     CB  130   4.468   5.603   3.536
   14ASN     CG  131   4.416   5.671   3.409
   14ASN    OD1  132   4.484   5.756   3.352
   14ASN    ND2  133   4.284   5.682   3.392
   14ASN   HD21  134   4.214   5.654   3.457
   14ASN   HD22  135   4.260   5.718   3.302
   14ASN      C  136   4.660   5.520   3.670
   14ASN      O  137   4.731   5.602   3.728
   15LYS      N  138   4.629   5.402   3.722
   15LYS      H  139   4.551   5.354   3.682
   15LYS     CA  140   4.675   5.349   3.851
   15LYS     CB  141   4.594   5.226   3.894
   15LYS     CG  142   4.453   5.268   3.934
   15LYS     CD  143   4.352   5.154   3.954
   15LYS     CE  144   4.231   5.204   4.032
   15LYS     NZ  145   4.127   5.107   4.072
   15LYS    HZ1  146   4.069   5.158   4.135
   15LYS    HZ2  147   4.084   5.066   3.992
   15LYS    HZ3  148   4.157   5.022   4.116
   15LYS      C  149   4.826   5.325   3.849
   15LYS      O  150   4.885   5.389   3.936
   16VAL      N  151   4.876   5.279   3.734
   16VAL      H  152   4.818   5.251   3.658
   16VAL     CA  153   5.021   5.270   3.716
   16VAL     CB  154   5.050   5.196   3.586
   16VAL    CG1  155   5.192   5.206   3.530
   16VAL    CG2  156   5.034   5.045   3.606
   16VAL      C  157   5.097   5.403   3.721
   16VAL      O  158   5.204   5.407   3.781
   17LEU      N  159   5.041   5.514   3.672
   17LEU      H  160   4.964   5.509   3.608
   17LEU     CA  161   5.095   5.647   3.702
   17LEU     CB  162   5.023   5.762   3.630
   17LEU     CG  163   5.018   5.733   3.480
   17LEU    CD1  164   4.889   5.791   3.421
   17LEU    CD2  165   5.127   5.807   3.402
   17LEU      C  166   5.117   5.691   3.847
   17LEU      O  167   5.214   5.762   3.872
   18SER      N  168   5.011   5.665   3.923
   18SER      H  169   4.937   5.609   3.886
   18SER     CA  170   5.023   5.686   4.068
   18SER     CB  171   4.889   5.651   4.133
   18SER     OG  172   4.882   5.671   4.274
   18SER     HG  173   4.843   5.763   4.281
   18SER      C  174   5.134   5.614   4.146
   18SER      O  175   5.223   5.682   4.198
   19ARG      N  176   5.144   5.484   4.120
   19ARG      H  177   5.070   5.430   4.080
   19ARG     CA  178   5.263   5.415   4.172
   19ARG     CB  179   5.240   5.267   4.140
   19ARG     CG  180   5.149   5.201   4.244
   19ARG     CD  181   5.154   5.050   4.222
   19ARG     NE  182   5.035   4.987   4.280
   19ARG     HE  183   4.946   5.016   4.244
   19ARG     CZ  184   5.036   4.902   4.384
   19ARG    NH1  185   5.142   4.866   4.457
   19ARG   HH11  186   5.237   4.873   4.426
   19ARG   HH12  187   5.116   4.827   4.546
   19ARG    NH2  188   4.919   4.838   4.394
   19ARG   HH21  189   4.838   4.855   4.337
   19ARG   HH22  190   4.902   4.775   4.470
   19ARG      C  191   5.402   5.457   4.125
   19ARG      O  192   5.491   5.491   4.202
   20LEU      N  193   5.403   5.488   3.996
   20LEU      H  194   5.328   5.467   3.934
   20LEU     CA  195   5.526   5.546   3.938
   20LEU     CB  196   5.524   5.533   3.785
   20LEU     CG  197   5.543   5.385   3.752
   20LEU    CD1  198   5.509   5.368   3.603
   20LEU    CD2  199   5.686   5.334   3.770
   20LEU      C  200   5.557   5.688   3.984
   20LEU      O  201   5.668   5.738   3.962
   21GLY      N  202   5.459   5.766   4.027
   21GLY      H  203   5.364   5.741   4.007
   21GLY     CA  204   5.468   5.905   4.075
   21GLY      C  205   5.473   6.016   3.970
   21GLY      O  206   5.516   6.128   3.998
   22VAL      N  207   5.391   5.991   3.869
   22VAL      H  208   5.316   5.927   3.883
   22VAL     CA  209   5.379   6.084   3.755
   22VAL     CB  210   5.361   6.006   3.624
   22VAL    CG1  211   5.327   6.103   3.510
   22VAL    CG2  212   5.496   5.953   3.576
   22VAL      C  213   5.252   6.166   3.782
   22VAL      O  214   5.143   6.110   3.777
   23ALA      N  215   5.269   6.297   3.765
   23ALA      H  216   5.359   6.333   3.742
   23ALA     CA  217   5.166   6.396   3.800
   23ALA     CB  218   5.219   6.534   3.760
   23ALA      C  219   5.025   6.366   3.749
   23ALA      O  220   4.996   6.385   3.631
   24GLY      N  221   4.931   6.362   3.844
   24GLY      H  222   4.943   6.343   3.941
   24GLY     CA  223   4.790   6.350   3.805
   24GLY      C  224   4.709   6.439   3.711
   24GLY      O  225   4.586   6.437   3.709
   25GLN      N  226   4.776   6.528   3.638
   25GLN      H  227   4.874   6.532   3.657
   25GLN     CA  228   4.707   6.631   3.559
   25GLN     CB  229   4.785   6.760   3.536
   25GLN     CG  230   4.830   6.819   3.670
   25GLN     CD  231   4.920   6.940   3.644
   25GLN    OE1  232   5.041   6.940   3.664
   25GLN    NE2  233   4.861   7.057   3.623
   25GLN   HE21  234   4.761   7.059   3.630
   25GLN   HE22  235   4.917   7.140   3.619
   25GLN      C  236   4.690   6.578   3.416
   25GLN      O  237   4.594   6.611   3.346
   26TRP      N  238   4.778   6.488   3.377
   26TRP      H  239   4.857   6.469   3.435
   26TRP     CA  240   4.766   6.408   3.254
   26TRP     CB  241   4.894   6.407   3.169
   26TRP     CG  242   4.930   6.543   3.108
   26TRP    CD1  243   5.016   6.627   3.166
   26TRP    HD1  244   5.065   6.610   3.262
   26TRP    CD2  245   4.894   6.600   2.987
   26TRP    NE1  246   5.045   6.726   3.082
   26TRP    HE1  247   5.105   6.800   3.111
   26TRP    CE2  248   4.969   6.716   2.973
   26TRP    CE3  249   4.797   6.569   2.892
   26TRP    HE3  250   4.738   6.478   2.902
   26TRP    CZ2  251   4.950   6.793   2.859
   26TRP    HZ2  252   5.001   6.889   2.852
   26TRP    CZ3  253   4.771   6.653   2.784
   26TRP    HZ3  254   4.700   6.621   2.707
   26TRP    CH2  255   4.850   6.765   2.766
   26TRP    HH2  256   4.845   6.827   2.676
   26TRP      C  257   4.729   6.262   3.282
   26TRP      O  258   4.785   6.192   3.366
   27ARG      N  259   4.610   6.235   3.228
   27ARG      H  260   4.572   6.298   3.161
   27ARG     CA  261   4.535   6.111   3.255
   27ARG     CB  262   4.415   6.119   3.350
   27ARG     CG  263   4.454   6.124   3.498
   27ARG     CD  264   4.537   6.002   3.537
   27ARG     NE  265   4.665   6.036   3.601
   27ARG     HE  266   4.726   6.089   3.541
   27ARG     CZ  267   4.701   6.008   3.727
   27ARG    NH1  268   4.620   5.941   3.810
   27ARG   HH11  269   4.527   5.913   3.785
   27ARG   HH12  270   4.642   5.927   3.907
   27ARG    NH2  271   4.830   6.015   3.761
   27ARG   HH21  272   4.898   6.048   3.695
   27ARG   HH22  273   4.853   6.010   3.858
   27ARG      C  274   4.489   6.034   3.132
   27ARG      O  275   4.436   6.093   3.038
   28PHE      N  276   4.503   5.902   3.126
   28PHE      H  277   4.535   5.860   3.211
   28PHE     CA  278   4.440   5.824   3.018
   28PHE     CB  279   4.485   5.679   3.032
   28PHE     CG  280   4.634   5.659   3.004
   28PHE    CD1  281   4.729   5.652   3.105
   28PHE    HD1  282   4.692   5.614   3.201
   28PHE    CD2  283   4.669   5.648   2.870
   28PHE    HD2  284   4.594   5.659   2.792
   28PHE    CE1  285   4.863   5.640   3.071
   28PHE    HE1  286   4.939   5.675   3.140
   28PHE    CE2  287   4.803   5.627   2.838
   28PHE    HE2  288   4.834   5.616   2.734
   28PHE     CZ  289   4.900   5.626   2.937
   28PHE     HZ  290   5.001   5.648   2.904
   28PHE      C  291   4.287   5.823   3.024
   28PHE      O  292   4.224   5.815   3.129
   29VAL      N  293   4.223   5.832   2.908
   29VAL      H  294   4.288   5.841   2.832
   29VAL     CA  295   4.082   5.830   2.867
   29VAL     CB  296   4.027   5.972   2.844
   29VAL    CG1  297   4.022   6.044   2.979
   29VAL    CG2  298   4.106   6.060   2.747
   29VAL      C  299   4.038   5.738   2.753
   29VAL      O  300   4.112   5.725   2.656
   30ASP      N  301   3.912   5.696   2.764
   30ASP      H  302   3.855   5.713   2.844
   30ASP     CA  303   3.853   5.600   2.669
   30ASP     CB  304   3.721   5.542   2.721
   30ASP     CG  305   3.726   5.501   2.868
   30ASP    OD1  306   3.729   5.582   2.963
   30ASP    OD2  307   3.750   5.380   2.888
   30ASP      C  308   3.824   5.660   2.532
   30ASP      O  309   3.778   5.774   2.524
   31VAL      N  310   3.863   5.593   2.424
   31VAL      H  311   3.918   5.509   2.421
   31VAL     CA  312   3.809   5.638   2.295
   31VAL     CB  313   3.914   5.643   2.183
   31VAL    CG1  314   3.854   5.685   2.049
   31VAL    CG2  315   4.035   5.729   2.218
   31VAL      C  316   3.701   5.540   2.248
   31VAL      O  317   3.720   5.418   2.253
   32LEU      N  318   3.586   5.600   2.220
   32LEU      H  319   3.578   5.687   2.171
   32LEU     CA  320   3.469   5.518   2.187
   32LEU     CB  321   3.338   5.585   2.231
   32LEU     CG  322   3.307   5.607   2.379
   32LEU    CD1  323   3.182   5.695   2.392
   32LEU    CD2  324   3.287   5.477   2.456
   32LEU      C  325   3.458   5.483   2.038
   32LEU      O  326   3.435   5.369   1.999
   33GLY      N  327   3.496   5.576   1.951
   33GLY      H  328   3.513   5.671   1.976
   33GLY     CA  329   3.498   5.568   1.804
   33GLY      C  330   3.613   5.645   1.738
   33GLY      O  331   3.663   5.744   1.791
   34LEU      N  332   3.640   5.609   1.613
   34LEU      H  333   3.581   5.546   1.563
   34LEU     CA  334   3.776   5.635   1.562
   34LEU     CB  335   3.843   5.500   1.538
   34LEU     CG  336   3.816   5.394   1.645
   34LEU    CD1  337   3.837   5.257   1.580
   34LEU    CD2  338   3.906   5.401   1.769
   34LEU      C  339   3.777   5.717   1.433
   34LEU      O  340   3.880   5.759   1.380
   35GLU      N  341   3.659   5.764   1.395
   35GLU      H  342   3.577   5.719   1.429
   35GLU     CA  343   3.622   5.857   1.287
   35GLU     CB  344   3.472   5.850   1.260
   35GLU     CG  345   3.400   5.716   1.249
   35GLU     CD  346   3.397   5.629   1.375
   35GLU    OE1  347   3.346   5.679   1.478
   35GLU    OE2  348   3.472   5.529   1.380
   35GLU      C  349   3.668   6.001   1.315
   35GLU      O  350   3.752   6.027   1.401
   36GLU      N  351   3.648   6.081   1.211
   36GLU      H  352   3.615   6.043   1.124
   36GLU     CA  353   3.648   6.226   1.233
   36GLU     CB  354   3.643   6.303   1.102
   36GLU     CG  355   3.759   6.296   1.002
   36GLU     CD  356   3.901   6.335   1.042
   36GLU    OE1  357   3.991   6.323   0.955
   36GLU    OE2  358   3.919   6.398   1.149
   36GLU      C  359   3.540   6.275   1.330
   36GLU      O  360   3.569   6.349   1.424
   37GLU      N  361   3.417   6.233   1.302
   37GLU      H  362   3.395   6.183   1.218
   37GLU     CA  363   3.315   6.223   1.407
   37GLU     CB  364   3.172   6.223   1.352
   37GLU     CG  365   3.051   6.216   1.446
   37GLU     CD  366   3.033   6.346   1.526
   37GLU    OE1  367   2.972   6.437   1.466
   37GLU    OE2  368   3.097   6.353   1.633
   37GLU      C  369   3.343   6.123   1.519
   37GLU      O  370   3.421   6.028   1.504
   38SER      N  371   3.290   6.138   1.640
   38SER      H  372   3.225   6.213   1.650
   38SER     CA  373   3.313   6.061   1.763
   38SER     CB  374   3.297   5.908   1.762
   38SER     OG  375   3.261   5.875   1.896
   38SER     HG  376   3.207   5.791   1.895
   38SER      C  377   3.437   6.084   1.849
   38SER      O  378   3.420   6.109   1.969
   39LEU      N  379   3.545   6.130   1.787
   39LEU      H  380   3.538   6.149   1.689
   39LEU     CA  381   3.668   6.170   1.856
   39LEU     CB  382   3.786   6.175   1.759
   39LEU     CG  383   3.871   6.050   1.777
   39LEU    CD1  384   3.961   6.038   1.654
   39LEU    CD2  385   3.945   6.058   1.911
   39LEU      C  386   3.653   6.294   1.946
   39LEU      O  387   3.736   6.318   2.034
   40GLY      N  388   3.544   6.368   1.930
   40GLY      H  389   3.504   6.379   1.839
   40GLY     CA  390   3.508   6.484   2.013
   40GLY      C  391   3.474   6.460   2.160
   40GLY      O  392   3.463   6.549   2.245
   41SER      N  393   3.436   6.336   2.189
   41SER      H  394   3.383   6.285   2.121
   41SER     CA  395   3.434   6.275   2.323
   41SER     CB  396   3.388   6.130   2.323
   41SER     OG  397   3.396   6.073   2.454
   41SER     HG  398   3.492   6.054   2.473
   41SER      C  399   3.570   6.279   2.394
   41SER      O  400   3.580   6.302   2.514
   42VAL      N  401   3.681   6.266   2.323
   42VAL      H  402   3.681   6.272   2.223
   42VAL     CA  403   3.815   6.268   2.383
   42VAL     CB  404   3.895   6.186   2.281
   42VAL    CG1  405   4.046   6.204   2.295
   42VAL    CG2  406   3.874   6.035   2.300
   42VAL      C  407   3.856   6.411   2.420
   42VAL      O  408   3.851   6.500   2.336
   43PRO      N  409   3.898   6.428   2.545
   43PRO     CA  410   3.940   6.555   2.605
   43PRO     CB  411   3.974   6.526   2.751
   43PRO     CG  412   3.883   6.406   2.776
   43PRO     CD  413   3.895   6.323   2.648
   43PRO      C  414   4.054   6.623   2.528
   43PRO      O  415   4.160   6.563   2.515
   44ALA      N  416   4.020   6.739   2.471
   44ALA      H  417   3.927   6.776   2.477
   44ALA     CA  418   4.119   6.830   2.413
   44ALA     CB  419   4.053   6.892   2.290
   44ALA      C  420   4.188   6.934   2.502
   44ALA      O  421   4.118   6.985   2.588
   45PRO      N  422   4.316   6.966   2.482
   45PRO     CA  423   4.417   6.906   2.394
   45PRO     CB  424   4.544   6.991   2.395
   45PRO     CG  425   4.522   7.078   2.519
   45PRO     CD  426   4.370   7.093   2.529
   45PRO      C  427   4.460   6.766   2.438
   45PRO      O  428   4.450   6.734   2.556
   46ALA      N  429   4.510   6.685   2.345
   46ALA      H  430   4.508   6.725   2.253
   46ALA     CA  431   4.577   6.558   2.373
   46ALA     CB  432   4.509   6.443   2.298
   46ALA      C  433   4.730   6.560   2.360
   46ALA      O  434   4.785   6.659   2.311
   47CYS      N  435   4.786   6.463   2.432
   47CYS      H  436   4.739   6.401   2.495
   47CYS     CA  437   4.931   6.443   2.417
   47CYS     CB  438   5.013   6.493   2.536
   47CYS     SG  439   4.999   6.387   2.684
   47CYS     HG  440   4.994   6.493   2.765
   47CYS      C  441   4.978   6.309   2.361
   47CYS      O  442   5.089   6.308   2.308
   48ALA      N  443   4.908   6.197   2.368
   48ALA      H  444   4.823   6.200   2.421
   48ALA     CA  445   4.945   6.068   2.308
   48ALA     CB  446   5.048   5.996   2.396
   48ALA      C  447   4.825   5.978   2.280
   48ALA      O  448   4.727   5.992   2.353
   49LEU      N  449   4.840   5.887   2.184
   49LEU      H  450   4.915   5.889   2.117
   49LEU     CA  451   4.730   5.793   2.160
   49LEU     CB  452   4.658   5.821   2.028
   49LEU     CG  453   4.538   5.735   1.988
   49LEU    CD1  454   4.407   5.772   2.058
   49LEU    CD2  455   4.525   5.741   1.836
   49LEU      C  456   4.793   5.653   2.159
   49LEU      O  457   4.890   5.634   2.087
   50LEU      N  458   4.730   5.554   2.222
   50LEU      H  459   4.635   5.568   2.250
   50LEU     CA  460   4.782   5.417   2.234
   50LEU     CB  461   4.836   5.390   2.375
   50LEU     CG  462   4.966   5.462   2.412
   50LEU    CD1  463   4.946   5.590   2.493
   50LEU    CD2  464   5.073   5.368   2.468
   50LEU      C  465   4.669   5.316   2.213
   50LEU      O  466   4.551   5.346   2.228
   51LEU      N  467   4.712   5.219   2.133
   51LEU      H  468   4.806   5.185   2.136
   51LEU     CA  469   4.619   5.132   2.058
   51LEU     CB  470   4.626   5.187   1.915
   51LEU     CG  471   4.533   5.099   1.831
   51LEU    CD1  472   4.391   5.111   1.886
   51LEU    CD2  473   4.537   5.139   1.683
   51LEU      C  474   4.657   4.984   2.062
   51LEU      O  475   4.771   4.944   2.040
   52LEU      N  476   4.558   4.900   2.094
   52LEU      H  477   4.462   4.926   2.097
   52LEU     CA  478   4.561   4.755   2.116
   52LEU     CB  479   4.480   4.731   2.244
   52LEU     CG  480   4.496   4.595   2.312
   52LEU    CD1  481   4.636   4.576   2.370
   52LEU    CD2  482   4.380   4.582   2.411
   52LEU      C  483   4.495   4.681   2.000
   52LEU      O  484   4.377   4.694   1.968
   53PHE      N  485   4.568   4.577   1.961
   53PHE      H  486   4.641   4.537   2.018
   53PHE     CA  487   4.541   4.493   1.844
   53PHE     CB  488   4.542   4.583   1.720
   53PHE     CG  489   4.469   4.537   1.594
   53PHE    CD1  490   4.334   4.563   1.573
   53PHE    HD1  491   4.271   4.579   1.661
   53PHE    CD2  492   4.537   4.484   1.485
   53PHE    HD2  493   4.645   4.468   1.490
   53PHE    CE1  494   4.279   4.559   1.446
   53PHE    HE1  495   4.206   4.637   1.422
   53PHE    CE2  496   4.480   4.473   1.359
   53PHE    HE2  497   4.533   4.422   1.278
   53PHE     CZ  498   4.349   4.514   1.334
   53PHE     HZ  499   4.315   4.512   1.231
   53PHE      C  500   4.627   4.370   1.815
   53PHE      O  501   4.746   4.367   1.845
   54PRO      N  502   4.558   4.260   1.784
   54PRO     CA  503   4.617   4.130   1.749
   54PRO     CB  504   4.507   4.025   1.762
   54PRO     CG  505   4.386   4.108   1.719
   54PRO     CD  506   4.412   4.243   1.786
   54PRO      C  507   4.669   4.130   1.605
   54PRO      O  508   4.609   4.174   1.507
   55LEU      N  509   4.797   4.095   1.592
   55LEU      H  510   4.848   4.075   1.676
   55LEU     CA  511   4.865   4.083   1.463
   55LEU     CB  512   4.995   4.163   1.455
   55LEU     CG  513   4.992   4.316   1.463
   55LEU    CD1  514   5.132   4.371   1.434
   55LEU    CD2  515   4.896   4.379   1.361
   55LEU      C  516   4.897   3.942   1.411
   55LEU      O  517   4.965   3.870   1.484
   56THR      N  518   4.867   3.917   1.284
   56THR      H  519   4.804   3.984   1.244
   56THR     CA  520   4.891   3.795   1.206
   56THR     CB  521   4.831   3.790   1.065
   56THR    OG1  522   4.887   3.884   0.973
   56THR    HG1  523   4.893   3.979   1.005
   56THR    CG2  524   4.680   3.817   1.066
   56THR      C  525   5.043   3.794   1.184
   56THR      O  526   5.119   3.883   1.147
   57ALA      N  527   5.100   3.679   1.218
   57ALA      H  528   5.042   3.602   1.243
   57ALA     CA  529   5.241   3.641   1.209
   57ALA     CB  530   5.261   3.495   1.249
   57ALA      C  531   5.300   3.657   1.069
   57ALA      O  532   5.410   3.713   1.061
   58GLN      N  533   5.228   3.638   0.959
   58GLN      H  534   5.147   3.580   0.952
   58GLN     CA  535   5.268   3.663   0.820
   58GLN     CB  536   5.142   3.656   0.734
   58GLN     CG  537   5.077   3.518   0.724
   58GLN     CD  538   4.980   3.495   0.840
   58GLN    OE1  539   5.024   3.454   0.947
   58GLN    NE2  540   4.851   3.496   0.807
   58GLN   HE21  541   4.817   3.522   0.717
   58GLN   HE22  542   4.791   3.449   0.872
   58GLN      C  543   5.314   3.809   0.803
   58GLN      O  544   5.414   3.842   0.741
   59HISE     N  545   5.226   3.900   0.845
   59HISE     H  546   5.133   3.872   0.870
   59HISE    CA  547   5.248   4.045   0.843
   59HISE    CB  548   5.110   4.112   0.849
   59HISE    CG  549   5.109   4.264   0.866
   59HISE   ND1  550   5.045   4.333   0.959
   59HISE   CD2  551   5.142   4.354   0.773
   59HISE   HD2  552   5.230   4.338   0.710
   59HISE   CE1  553   5.034   4.460   0.922
   59HISE   HE1  554   4.966   4.538   0.955
   59HISE   NE2  555   5.102   4.476   0.808
   59HISE   HE2  556   5.119   4.564   0.763
   59HISE     C  557   5.342   4.094   0.953
   59HISE     O  558   5.435   4.168   0.922
   60GLU      N  559   5.341   4.042   1.076
   60GLU      H  560   5.268   3.980   1.106
   60GLU     CA  561   5.441   4.060   1.182
   60GLU     CB  562   5.410   3.984   1.311
   60GLU     CG  563   5.488   4.034   1.433
   60GLU     CD  564   5.491   3.942   1.555
   60GLU    OE1  565   5.589   3.866   1.569
   60GLU    OE2  566   5.396   3.941   1.636
   60GLU      C  567   5.578   4.027   1.123
   60GLU      O  568   5.651   4.125   1.109
   61ASN      N  569   5.610   3.909   1.071
   61ASN      H  570   5.548   3.831   1.084
   61ASN     CA  571   5.742   3.879   1.013
   61ASN     CB  572   5.755   3.732   0.972
   61ASN     CG  573   5.733   3.633   1.086
   61ASN    OD1  574   5.748   3.654   1.206
   61ASN    ND2  575   5.717   3.509   1.040
   61ASN   HD21  576   5.732   3.488   0.943
   61ASN   HD22  577   5.680   3.435   1.097
   61ASN      C  578   5.782   3.969   0.896
   61ASN      O  579   5.892   4.023   0.894
   62PHE      N  580   5.686   3.992   0.807
   62PHE      H  581   5.596   3.949   0.800
   62PHE     CA  582   5.714   4.074   0.688
   62PHE     CB  583   5.585   4.069   0.606
   62PHE     CG  584   5.580   4.173   0.494
   62PHE    CD1  585   5.479   4.268   0.485
   62PHE    HD1  586   5.377   4.238   0.510
   62PHE    CD2  587   5.693   4.192   0.414
   62PHE    HD2  588   5.768   4.113   0.414
   62PHE    CE1  589   5.495   4.388   0.416
   62PHE    HE1  590   5.433   4.474   0.443
   62PHE    CE2  591   5.706   4.304   0.333
   62PHE    HE2  592   5.797   4.323   0.276
   62PHE     CZ  593   5.608   4.403   0.337
   62PHE     HZ  594   5.624   4.489   0.272
   62PHE      C  595   5.750   4.219   0.723
   62PHE      O  596   5.863   4.259   0.696
   63ARG      N  597   5.663   4.271   0.808
   63ARG      H  598   5.586   4.223   0.851
   63ARG     CA  599   5.670   4.409   0.859
   63ARG     CB  600   5.553   4.472   0.934
   63ARG     CG  601   5.552   4.622   0.902
   63ARG     CD  602   5.440   4.689   0.982
   63ARG     NE  603   5.465   4.833   0.970
   63ARG     HE  604   5.497   4.862   0.880
   63ARG     CZ  605   5.447   4.917   1.072
   63ARG    NH1  606   5.405   4.883   1.195
   63ARG   HH11  607   5.386   4.786   1.212
   63ARG   HH12  608   5.389   4.949   1.269
   63ARG    NH2  609   5.471   5.047   1.050
   63ARG   HH21  610   5.501   5.079   0.960
   63ARG   HH22  611   5.456   5.108   1.128
   63ARG      C  612   5.803   4.431   0.931
   63ARG      O  613   5.859   4.540   0.939
   64LYS      N  614   5.842   4.327   1.005
   64LYS      H  615   5.809   4.234   0.987
   64LYS     CA  616   5.966   4.327   1.083
   64LYS     CB  617   5.987   4.197   1.162
   64LYS     CG  618   5.913   4.211   1.295
   64LYS     CD  619   5.953   4.089   1.378
   64LYS     CE  620   5.853   4.068   1.491
   64LYS     NZ  621   5.907   3.998   1.609
   64LYS    HZ1  622   5.927   3.900   1.607
   64LYS    HZ2  623   5.994   4.041   1.631
   64LYS    HZ3  624   5.840   4.018   1.680
   64LYS      C  625   6.085   4.338   0.988
   64LYS      O  626   6.177   4.405   1.033
   65LYS      N  627   6.089   4.271   0.873
   65LYS      H  628   6.038   4.186   0.860
   65LYS     CA  629   6.198   4.285   0.775
   65LYS     CB  630   6.191   4.170   0.675
   65LYS     CG  631   6.221   4.037   0.744
   65LYS     CD  632   6.226   3.929   0.635
   65LYS     CE  633   6.270   3.792   0.685
   65LYS     NZ  634   6.301   3.689   0.584
   65LYS    HZ1  635   6.375   3.719   0.525
   65LYS    HZ2  636   6.339   3.606   0.625
   65LYS    HZ3  637   6.226   3.660   0.524
   65LYS      C  638   6.196   4.422   0.706
   65LYS      O  639   6.298   4.472   0.660
   66GLN      N  640   6.073   4.456   0.670
   66GLN      H  641   5.990   4.403   0.687
   66GLN     CA  642   6.057   4.589   0.610
   66GLN     CB  643   5.913   4.611   0.566
   66GLN     CG  644   5.883   4.732   0.476
   66GLN     CD  645   5.733   4.755   0.454
   66GLN    OE1  646   5.653   4.756   0.546
   66GLN    NE2  647   5.696   4.777   0.328
   66GLN   HE21  648   5.760   4.750   0.256
   66GLN   HE22  649   5.598   4.778   0.310
   66GLN      C  650   6.114   4.698   0.701
   66GLN      O  651   6.211   4.762   0.658
   67ILE      N  652   6.081   4.703   0.830
   67ILE      H  653   5.999   4.652   0.857
   67ILE     CA  654   6.121   4.805   0.927
   67ILE     CB  655   6.038   4.788   1.054
   67ILE    CG1  656   5.907   4.863   1.028
   67ILE    CG2  657   6.104   4.860   1.171
   67ILE     CD  658   5.807   4.850   1.143
   67ILE      C  659   6.272   4.798   0.952
   67ILE      O  660   6.346   4.895   0.936
   68GLU      N  661   6.322   4.676   0.969
   68GLU      H  662   6.261   4.597   0.966
   68GLU     CA  663   6.466   4.648   0.984
   68GLU     CB  664   6.488   4.498   1.005
   68GLU     CG  665   6.631   4.467   1.048
   68GLU     CD  666   6.675   4.491   1.193
   68GLU    OE1  667   6.626   4.438   1.294
   68GLU    OE2  668   6.792   4.537   1.192
   68GLU      C  669   6.551   4.692   0.865
   68GLU      O  670   6.647   4.767   0.879
   69GLU      N  671   6.500   4.666   0.745
   69GLU      H  672   6.403   4.644   0.731
   69GLU     CA  673   6.563   4.722   0.625
   69GLU     CB  674   6.510   4.661   0.495
   69GLU     CG  675   6.562   4.518   0.477
   69GLU     CD  676   6.531   4.462   0.338
   69GLU    OE1  677   6.433   4.509   0.276
   69GLU    OE2  678   6.605   4.369   0.300
   69GLU      C  679   6.562   4.872   0.596
   69GLU      O  680   6.651   4.916   0.523
   70LEU      N  681   6.479   4.941   0.674
   70LEU      H  682   6.410   4.886   0.721
   70LEU     CA  683   6.474   5.088   0.679
   70LEU     CB  684   6.337   5.153   0.696
   70LEU     CG  685   6.234   5.105   0.593
   70LEU    CD1  686   6.092   5.102   0.650
   70LEU    CD2  687   6.238   5.166   0.453
   70LEU      C  688   6.576   5.148   0.776
   70LEU      O  689   6.610   5.266   0.769
   71LYS      N  690   6.629   5.063   0.863
   71LYS      H  691   6.628   4.965   0.845
   71LYS     CA  692   6.741   5.095   0.952
   71LYS     CB  693   6.870   5.083   0.871
   71LYS     CG  694   6.910   4.935   0.865
   71LYS     CD  695   6.965   4.878   0.995
   71LYS     CE  696   7.000   4.729   0.994
   71LYS     NZ  697   7.109   4.693   0.903
   71LYS    HZ1  698   7.147   4.605   0.931
   71LYS    HZ2  699   7.085   4.690   0.806
   71LYS    HZ3  700   7.183   4.760   0.908
   71LYS      C  701   6.731   5.214   1.048
   71LYS      O  702   6.834   5.257   1.100
   72GLY      N  703   6.612   5.274   1.055
   72GLY      H  704   6.536   5.243   0.999
   72GLY     CA  705   6.579   5.392   1.136
   72GLY      C  706   6.629   5.520   1.068
   72GLY      O  707   6.621   5.624   1.134
   73GLN      N  708   6.660   5.523   0.939
   73GLN      H  709   6.600   5.470   0.879
   73GLN     CA  710   6.720   5.645   0.883
   73GLN     CB  711   6.747   5.602   0.739
   73GLN     CG  712   6.785   5.715   0.643
   73GLN     CD  713   6.834   5.654   0.512
   73GLN    OE1  714   6.953   5.655   0.479
   73GLN    NE2  715   6.743   5.586   0.444
   73GLN   HE21  716   6.649   5.586   0.478
   73GLN   HE22  717   6.780   5.535   0.367
   73GLN      C  718   6.619   5.760   0.894
   73GLN      O  719   6.658   5.875   0.913
   74GLU      N  720   6.489   5.738   0.881
   74GLU      H  721   6.451   5.645   0.881
   74GLU     CA  722   6.384   5.840   0.893
   74GLU     CB  723   6.261   5.784   0.820
   74GLU     CG  724   6.292   5.775   0.671
   74GLU     CD  725   6.187   5.678   0.614
   74GLU    OE1  726   6.089   5.734   0.561
   74GLU    OE2  727   6.222   5.560   0.594
   74GLU      C  728   6.352   5.891   1.034
   74GLU      O  729   6.275   5.986   1.046
   75VAL      N  730   6.410   5.831   1.137
   75VAL      H  731   6.467   5.750   1.122
   75VAL     CA  732   6.389   5.857   1.280
   75VAL     CB  733   6.393   5.729   1.364
   75VAL    CG1  734   6.356   5.759   1.510
   75VAL    CG2  735   6.302   5.623   1.302
   75VAL      C  736   6.484   5.967   1.328
   75VAL      O  737   6.607   5.961   1.326
   76SER      N  738   6.427   6.064   1.398
   76SER      H  739   6.335   6.094   1.373
   76SER     CA  740   6.506   6.165   1.471
   76SER     CB  741   6.427   6.280   1.534
   76SER     OG  742   6.502   6.369   1.617
   76SER     HG  743   6.523   6.439   1.549
   76SER      C  744   6.589   6.112   1.588
   76SER      O  745   6.525   6.051   1.674
   77PRO      N  746   6.714   6.158   1.597
   77PRO     CA  747   6.791   6.142   1.721
   77PRO     CB  748   6.919   6.222   1.695
   77PRO     CG  749   6.942   6.200   1.545
   77PRO     CD  750   6.800   6.207   1.489
   77PRO      C  751   6.723   6.174   1.854
   77PRO      O  752   6.776   6.143   1.960
   78LYS      N  753   6.635   6.274   1.854
   78LYS      H  754   6.629   6.324   1.767
   78LYS     CA  755   6.552   6.316   1.968
   78LYS     CB  756   6.477   6.446   1.938
   78LYS     CG  757   6.560   6.574   1.955
   78LYS     CD  758   6.476   6.699   1.927
   78LYS     CE  759   6.431   6.722   1.783
   78LYS     NZ  760   6.370   6.855   1.773
   78LYS    HZ1  761   6.293   6.868   1.835
   78LYS    HZ2  762   6.431   6.931   1.795
   78LYS    HZ3  763   6.327   6.872   1.684
   78LYS      C  764   6.457   6.218   2.036
   78LYS      O  765   6.463   6.203   2.158
   79VAL      N  766   6.412   6.124   1.952
   79VAL      H  767   6.449   6.107   1.861
   79VAL     CA  768   6.314   6.033   2.012
   79VAL     CB  769   6.216   5.971   1.911
   79VAL    CG1  770   6.078   5.946   1.973
   79VAL    CG2  771   6.190   6.075   1.802
   79VAL      C  772   6.373   5.927   2.105
   79VAL      O  773   6.480   5.869   2.087
   80TYR      N  774   6.297   5.904   2.212
   80TYR      H  775   6.228   5.969   2.244
   80TYR     CA  776   6.330   5.793   2.302
   80TYR     CB  777   6.305   5.815   2.451
   80TYR     CG  778   6.352   5.707   2.550
   80TYR    CD1  779   6.259   5.608   2.578
   80TYR    HD1  780   6.190   5.571   2.502
   80TYR    CD2  781   6.437   5.755   2.649
   80TYR    HD2  782   6.501   5.842   2.635
   80TYR    CE1  783   6.242   5.557   2.706
   80TYR    HE1  784   6.153   5.504   2.740
   80TYR    CE2  785   6.417   5.702   2.776
   80TYR    HE2  786   6.501   5.720   2.842
   80TYR     CZ  787   6.326   5.601   2.808
   80TYR     OH  788   6.346   5.523   2.917
   80TYR     HH  789   6.425   5.556   2.969
   80TYR      C  790   6.250   5.669   2.261
   80TYR      O  791   6.127   5.671   2.267
   81PHE      N  792   6.324   5.579   2.197
   81PHE      H  793   6.422   5.594   2.190
   81PHE     CA  794   6.277   5.441   2.174
   81PHE     CB  795   6.304   5.417   2.025
   81PHE     CG  796   6.252   5.279   1.981
   81PHE    CD1  797   6.116   5.255   1.971
   81PHE    HD1  798   6.048   5.340   1.963
   81PHE    CD2  799   6.349   5.181   1.963
   81PHE    HD2  800   6.455   5.196   1.941
   81PHE    CE1  801   6.074   5.123   1.961
   81PHE    HE1  802   5.968   5.100   1.945
   81PHE    CE2  803   6.302   5.051   1.952
   81PHE    HE2  804   6.375   4.977   1.919
   81PHE     CZ  805   6.166   5.020   1.954
   81PHE     HZ  806   6.126   4.918   1.953
   81PHE      C  807   6.342   5.339   2.267
   81PHE      O  808   6.465   5.334   2.279
   82MET      N  809   6.258   5.260   2.333
   82MET      H  810   6.161   5.279   2.345
   82MET     CA  811   6.306   5.139   2.401
   82MET     CB  812   6.316   5.167   2.551
   82MET     CG  813   6.186   5.173   2.632
   82MET     SD  814   6.200   5.147   2.813
   82MET     CE  815   6.228   4.973   2.792
   82MET      C  816   6.226   5.011   2.376
   82MET      O  817   6.104   5.000   2.370
   83LYS      N  818   6.315   4.917   2.342
   83LYS      H  819   6.400   4.958   2.309
   83LYS     CA  820   6.278   4.780   2.306
   83LYS     CB  821   6.399   4.702   2.254
   83LYS     CG  822   6.467   4.748   2.125
   83LYS     CD  823   6.570   4.654   2.062
   83LYS     CE  824   6.590   4.710   1.921
   83LYS     NZ  825   6.706   4.648   1.854
   83LYS    HZ1  826   6.794   4.691   1.876
   83LYS    HZ2  827   6.732   4.560   1.894
   83LYS    HZ3  828   6.696   4.634   1.756
   83LYS      C  829   6.201   4.698   2.409
   83LYS      O  830   6.237   4.712   2.526
   84GLN      N  831   6.090   4.632   2.375
   84GLN      H  832   6.070   4.626   2.277
   84GLN     CA  833   6.024   4.525   2.451
   84GLN     CB  834   5.879   4.508   2.407
   84GLN     CG  835   5.796   4.464   2.528
   84GLN     CD  836   5.662   4.398   2.494
   84GLN    OE1  837   5.575   4.462   2.435
   84GLN    NE2  838   5.646   4.275   2.542
   84GLN   HE21  839   5.711   4.236   2.608
   84GLN   HE22  840   5.563   4.227   2.514
   84GLN      C  841   6.098   4.393   2.425
   84GLN      O  842   6.119   4.348   2.312
   85THR      N  843   6.124   4.322   2.534
   85THR      H  844   6.084   4.357   2.619
   85THR     CA  845   6.213   4.207   2.553
   85THR     CB  846   6.355   4.236   2.602
   85THR    OG1  847   6.365   4.304   2.727
   85THR    HG1  848   6.446   4.264   2.771
   85THR    CG2  849   6.446   4.286   2.490
   85THR      C  850   6.151   4.096   2.638
   85THR      O  851   6.179   3.980   2.606
   86ILE      N  852   6.067   4.136   2.733
   86ILE      H  853   6.055   4.231   2.761
   86ILE     CA  854   5.997   4.039   2.818
   86ILE     CB  855   6.011   4.079   2.965
   86ILE    CG1  856   6.155   4.064   3.016
   86ILE    CG2  857   5.920   4.009   3.066
   86ILE     CD  858   6.228   3.932   2.988
   86ILE      C  859   5.853   4.020   2.769
   86ILE      O  860   5.786   4.119   2.737
   87GLY      N  861   5.803   3.898   2.783
   87GLY      H  862   5.865   3.826   2.814
   87GLY     CA  863   5.660   3.866   2.766
   87GLY      C  864   5.569   3.937   2.866
   87GLY      O  865   5.617   3.992   2.965
   88ASN      N  866   5.442   3.952   2.832
   88ASN      H  867   5.410   3.906   2.749
   88ASN     CA  868   5.334   4.021   2.905
   88ASN     CB  869   5.296   3.929   3.021
   88ASN     CG  870   5.178   3.834   2.996
   88ASN    OD1  871   5.172   3.715   3.026
   88ASN    ND2  872   5.067   3.892   2.951
   88ASN   HD21  873   5.047   3.988   2.934
   88ASN   HD22  874   4.996   3.824   2.934
   88ASN      C  875   5.353   4.169   2.940
   88ASN      O  876   5.252   4.231   2.970
   89SER      N  877   5.465   4.227   2.897
   89SER      H  878   5.538   4.173   2.856
   89SER     CA  879   5.493   4.371   2.912
   89SER     CB  880   5.641   4.398   2.936
   89SER     OG  881   5.738   4.355   2.840
   89SER     HG  882   5.763   4.258   2.835
   89SER      C  883   5.444   4.474   2.811
   89SER      O  884   5.476   4.591   2.830
   90CYS      N  885   5.333   4.447   2.742
   90CYS      H  886   5.273   4.372   2.768
   90CYS     CA  887   5.286   4.536   2.634
   90CYS     CB  888   5.163   4.483   2.560
   90CYS     SG  889   5.016   4.439   2.659
   90CYS     HG  890   4.944   4.391   2.558
   90CYS      C  891   5.242   4.673   2.686
   90CYS      O  892   5.290   4.776   2.641
   91GLY      N  893   5.158   4.677   2.789
   91GLY      H  894   5.117   4.589   2.812
   91GLY     CA  895   5.106   4.800   2.851
   91GLY      C  896   5.210   4.881   2.930
   91GLY      O  897   5.209   5.004   2.930
   92THR      N  898   5.297   4.807   2.998
   92THR      H  899   5.279   4.709   3.007
   92THR     CA  900   5.408   4.856   3.081
   92THR     CB  901   5.492   4.738   3.131
   92THR    OG1  902   5.412   4.622   3.160
   92THR    HG1  903   5.402   4.618   3.259
   92THR    CG2  904   5.543   4.784   3.267
   92THR      C  905   5.498   4.936   2.987
   92THR      O  906   5.526   5.053   3.016
   93ILE      N  907   5.547   4.871   2.882
   93ILE      H  908   5.491   4.795   2.850
   93ILE     CA  909   5.628   4.938   2.779
   93ILE     CB  910   5.685   4.831   2.687
   93ILE    CG1  911   5.773   4.735   2.768
   93ILE    CG2  912   5.746   4.885   2.557
   93ILE     CD  913   5.904   4.798   2.816
   93ILE      C  914   5.570   5.059   2.705
   93ILE      O  915   5.629   5.164   2.680
   94GLY      N  916   5.441   5.038   2.678
   94GLY      H  917   5.398   4.948   2.690
   94GLY     CA  918   5.349   5.139   2.626
   94GLY      C  919   5.339   5.269   2.707
   94GLY      O  920   5.345   5.381   2.657
   95LEU      N  921   5.329   5.255   2.839
   95LEU      H  922   5.299   5.168   2.879
   95LEU     CA  923   5.339   5.364   2.936
   95LEU     CB  924   5.289   5.329   3.076
   95LEU     CG  925   5.258   5.453   3.160
   95LEU    CD1  926   5.140   5.410   3.247
   95LEU    CD2  927   5.380   5.491   3.245
   95LEU      C  928   5.473   5.438   2.939
   95LEU      O  929   5.476   5.561   2.943
   96ILE      N  930   5.577   5.357   2.956
   96ILE      H  931   5.562   5.262   2.983
   96ILE     CA  932   5.717   5.402   2.947
   96ILE     CB  933   5.830   5.299   2.958
   96ILE    CG1  934   5.814   5.217   3.086
   96ILE    CG2  935   5.965   5.369   2.940
   96ILE     CD  936   5.906   5.096   3.073
   96ILE      C  937   5.739   5.490   2.824
   96ILE      O  938   5.743   5.612   2.835
   97HISE     N  939   5.697   5.435   2.711
   97HISE     H  940   5.689   5.335   2.711
   97HISE    CA  941   5.702   5.509   2.584
   97HISE    CB  942   5.653   5.425   2.465
   97HISE    CG  943   5.745   5.315   2.411
   97HISE   ND1  944   5.763   5.286   2.282
   97HISE   CD2  945   5.821   5.231   2.480
   97HISE   HD2  946   5.861   5.252   2.579
   97HISE   CE1  947   5.840   5.178   2.269
   97HISE   HE1  948   5.880   5.140   2.175
   97HISE   NE2  949   5.871   5.143   2.393
   97HISE   HE2  950   5.929   5.067   2.421
   97HISE     C  951   5.619   5.637   2.572
   97HISE     O  952   5.682   5.741   2.553
   98ALA      N  953   5.499   5.634   2.628
   98ALA      H  954   5.457   5.547   2.653
   98ALA     CA  955   5.410   5.751   2.639
   98ALA     CB  956   5.267   5.697   2.650
   98ALA      C  957   5.439   5.864   2.738
   98ALA      O  958   5.413   5.979   2.703
   99VAL      N  959   5.507   5.826   2.846
   99VAL      H  960   5.534   5.732   2.865
   99VAL     CA  961   5.556   5.927   2.941
   99VAL     CB  962   5.574   5.885   3.087
   99VAL    CG1  963   5.628   6.002   3.169
   99VAL    CG2  964   5.440   5.861   3.157
   99VAL      C  965   5.689   5.988   2.898
   99VAL      O  966   5.691   6.107   2.866
  100ALA      N  967   5.782   5.905   2.851
  100ALA      H  968   5.773   5.807   2.836
  100ALA     CA  969   5.920   5.938   2.813
  100ALA     CB  970   5.967   5.814   2.736
  100ALA      C  971   5.944   6.059   2.722
  100ALA      O  972   6.019   6.151   2.756
  101ASN      N  973   5.866   6.062   2.615
  101ASN      H  974   5.807   5.987   2.585
  101ASN     CA  975   5.874   6.178   2.525
  101ASN     CB  976   5.862   6.135   2.379
  101ASN     CG  977   5.957   6.022   2.340
  101ASN    OD1  978   6.078   6.036   2.325
  101ASN    ND2  979   5.902   5.905   2.310
  101ASN   HD21  980   5.803   5.892   2.318
  101ASN   HD22  981   5.957   5.825   2.286
  101ASN      C  982   5.799   6.309   2.552
  101ASN      O  983   5.820   6.408   2.483
  102ASN      N  984   5.715   6.309   2.655
  102ASN      H  985   5.687   6.222   2.696
  102ASN     CA  986   5.642   6.427   2.701
  102ASN     CB  987   5.499   6.381   2.672
  102ASN     CG  988   5.451   6.416   2.531
  102ASN    OD1  989   5.502   6.507   2.467
  102ASN    ND2  990   5.340   6.356   2.488
  102ASN   HD21  991   5.293   6.292   2.549
  102ASN   HD22  992   5.295   6.394   2.407
  102ASN      C  993   5.671   6.478   2.843
  102ASN      O  994   5.580   6.531   2.907
  103GLN      N  995   5.794   6.466   2.892
  103GLN      H  996   5.860   6.437   2.823
  103GLN     CA  997   5.844   6.511   3.023
  103GLN     CB  998   5.988   6.462   3.038
  103GLN     CG  999   6.000   6.310   3.055
  103GLN     CD 1000   6.144   6.262   3.073
  103GLN    OE1 1001   6.206   6.271   3.179
  103GLN    NE2 1002   6.205   6.204   2.970
  103GLN   HE21 1003   6.158   6.208   2.882
  103GLN   HE22 1004   6.286   6.150   2.994
  103GLN      C 1005   5.831   6.663   3.032
  103GLN      O 1006   5.837   6.711   3.145
  104ASP      N 1007   5.827   6.741   2.924
  104ASP      H 1008   5.835   6.699   2.834
  104ASP     CA 1009   5.791   6.883   2.922
  104ASP     CB 1010   5.837   6.927   2.783
  104ASP     CG 1011   5.741   6.889   2.670
  104ASP    OD1 1012   5.681   6.983   2.615
  104ASP    OD2 1013   5.714   6.768   2.656
  104ASP      C 1014   5.647   6.918   2.961
  104ASP      O 1015   5.614   7.014   3.029
  105LYS      N 1016   5.557   6.832   2.913
  105LYS      H 1017   5.575   6.772   2.836
  105LYS     CA 1018   5.416   6.843   2.953
  105LYS     CB 1019   5.336   6.780   2.839
  105LYS     CG 1020   5.334   6.862   2.710
  105LYS     CD 1021   5.291   6.787   2.583
  105LYS     CE 1022   5.347   6.839   2.451
  105LYS     NZ 1023   5.487   6.804   2.427
  105LYS    HZ1 1024   5.492   6.715   2.381
  105LYS    HZ2 1025   5.524   6.880   2.373
  105LYS    HZ3 1026   5.553   6.796   2.502
  105LYS      C 1027   5.378   6.784   3.089
  105LYS      O 1028   5.291   6.846   3.151
  106LEU      N 1029   5.425   6.666   3.129
  106LEU      H 1030   5.489   6.620   3.068
  106LEU     CA 1031   5.404   6.595   3.256
  106LEU     CB 1032   5.419   6.448   3.218
  106LEU     CG 1033   5.299   6.381   3.151
  106LEU    CD1 1034   5.277   6.414   3.003
  106LEU    CD2 1035   5.315   6.229   3.162
  106LEU      C 1036   5.503   6.624   3.369
  106LEU      O 1037   5.624   6.617   3.347
  107GLY      N 1038   5.459   6.657   3.490
  107GLY      H 1039   5.361   6.671   3.502
  107GLY     CA 1040   5.542   6.668   3.610
  107GLY      C 1041   5.571   6.531   3.672
  107GLY      O 1042   5.505   6.429   3.651
  108PHE      N 1043   5.655   6.537   3.775
  108PHE      H 1044   5.726   6.602   3.748
  108PHE     CA 1045   5.678   6.430   3.872
  108PHE     CB 1046   5.808   6.355   3.842
  108PHE     CG 1047   5.827   6.291   3.704
  108PHE    CD1 1048   5.782   6.160   3.700
  108PHE    HD1 1049   5.727   6.124   3.787
  108PHE    CD2 1050   5.906   6.345   3.603
  108PHE    HD2 1051   5.928   6.450   3.587
  108PHE    CE1 1052   5.820   6.071   3.599
  108PHE    HE1 1053   5.793   5.966   3.598
  108PHE    CE2 1054   5.937   6.258   3.499
  108PHE    HE2 1055   5.974   6.300   3.406
  108PHE     CZ 1056   5.900   6.124   3.499
  108PHE     HZ 1057   5.937   6.064   3.416
  108PHE      C 1058   5.691   6.481   4.016
  108PHE      O 1059   5.734   6.592   4.048
  109GLU      N 1060   5.674   6.384   4.105
  109GLU      H 1061   5.655   6.288   4.084
  109GLU     CA 1062   5.684   6.403   4.251
  109GLU     CB 1063   5.569   6.336   4.326
  109GLU     CG 1064   5.563   6.184   4.313
  109GLU     CD 1065   5.459   6.120   4.406
  109GLU    OE1 1066   5.374   6.053   4.344
  109GLU    OE2 1067   5.463   6.134   4.530
  109GLU      C 1068   5.825   6.359   4.292
  109GLU      O 1069   5.881   6.265   4.235
  110ASP      N 1070   5.851   6.397   4.417
  110ASP      H 1071   5.782   6.442   4.473
  110ASP     CA 1072   5.979   6.365   4.482
  110ASP     CB 1073   5.982   6.426   4.622
  110ASP     CG 1074   5.968   6.578   4.612
  110ASP    OD1 1075   6.072   6.643   4.637
  110ASP    OD2 1076   5.856   6.632   4.600
  110ASP      C 1077   6.014   6.217   4.494
  110ASP      O 1078   5.940   6.143   4.560
  111GLY      N 1079   6.135   6.179   4.454
  111GLY      H 1080   6.208   6.245   4.437
  111GLY     CA 1081   6.187   6.043   4.441
  111GLY      C 1082   6.102   5.940   4.368
  111GLY      O 1083   6.065   5.837   4.425
  112SER      N 1084   6.048   5.983   4.254
  112SER      H 1085   6.046   6.082   4.241
  112SER     CA 1086   5.972   5.895   4.164
  112SER     CB 1087   5.887   5.974   4.065
  112SER     OG 1088   5.852   5.915   3.939
  112SER     HG 1089   5.790   5.839   3.959
  112SER      C 1090   6.052   5.784   4.095
  112SER      O 1091   6.154   5.805   4.029
  113VAL      N 1092   5.993   5.665   4.104
  113VAL      H 1093   5.931   5.653   4.182
  113VAL     CA 1094   6.035   5.541   4.037
  113VAL     CB 1095   5.940   5.429   4.079
  113VAL    CG1 1096   5.960   5.296   4.006
  113VAL    CG2 1097   5.949   5.410   4.230
  113VAL      C 1098   6.046   5.557   3.885
  113VAL      O 1099   6.159   5.549   3.838
  114LEU      N 1100   5.950   5.629   3.827
  114LEU      H 1101   5.875   5.672   3.876
  114LEU     CA 1102   5.963   5.662   3.684
  114LEU     CB 1103   5.823   5.651   3.623
  114LEU     CG 1104   5.813   5.624   3.473
  114LEU    CD1 1105   5.860   5.481   3.446
  114LEU    CD2 1106   5.675   5.640   3.409
  114LEU      C 1107   6.049   5.781   3.644
  114LEU      O 1108   6.126   5.765   3.549
  115LYS      N 1109   6.080   5.877   3.731
  115LYS      H 1110   6.009   5.907   3.794
  115LYS     CA 1111   6.192   5.971   3.712
  115LYS     CB 1112   6.156   6.096   3.791
  115LYS     CG 1113   6.246   6.218   3.772
  115LYS     CD 1114   6.277   6.268   3.631
  115LYS     CE 1115   6.393   6.366   3.648
  115LYS     NZ 1116   6.433   6.431   3.522
  115LYS    HZ1 1117   6.496   6.508   3.537
  115LYS    HZ2 1118   6.468   6.356   3.466
  115LYS    HZ3 1119   6.354   6.466   3.472
  115LYS      C 1120   6.329   5.907   3.736
  115LYS      O 1121   6.420   5.940   3.661
  116GLN      N 1122   6.347   5.816   3.832
  116GLN      H 1123   6.286   5.820   3.911
  116GLN     CA 1124   6.469   5.735   3.845
  116GLN     CB 1125   6.441   5.635   3.958
  116GLN     CG 1126   6.562   5.555   4.008
  116GLN     CD 1127   6.620   5.457   3.906
  116GLN    OE1 1128   6.555   5.373   3.844
  116GLN    NE2 1129   6.753   5.456   3.900
  116GLN   HE21 1130   6.810   5.516   3.956
  116GLN   HE22 1131   6.796   5.399   3.830
  116GLN      C 1132   6.508   5.664   3.716
  116GLN      O 1133   6.609   5.696   3.654
  117PHE      N 1134   6.410   5.597   3.655
  117PHE      H 1135   6.320   5.584   3.698
  117PHE     CA 1136   6.420   5.517   3.533
  117PHE     CB 1137   6.289   5.439   3.523
  117PHE     CG 1138   6.303   5.351   3.398
  117PHE    CD1 1139   6.372   5.231   3.396
  117PHE    HD1 1140   6.415   5.200   3.491
  117PHE    CD2 1141   6.235   5.387   3.282
  117PHE    HD2 1142   6.170   5.474   3.284
  117PHE    CE1 1143   6.363   5.142   3.289
  117PHE    HE1 1144   6.417   5.047   3.285
  117PHE    CE2 1145   6.222   5.294   3.179
  117PHE    HE2 1146   6.167   5.335   3.094
  117PHE     CZ 1147   6.282   5.169   3.180
  117PHE     HZ 1148   6.284   5.101   3.095
  117PHE      C 1149   6.448   5.603   3.409
  117PHE      O 1150   6.514   5.551   3.318
  118LEU      N 1151   6.395   5.724   3.408
  118LEU      H 1152   6.350   5.764   3.488
  118LEU     CA 1153   6.412   5.817   3.294
  118LEU     CB 1154   6.279   5.892   3.287
  118LEU     CG 1155   6.169   5.825   3.205
  118LEU    CD1 1156   6.048   5.913   3.172
  118LEU    CD2 1157   6.222   5.774   3.071
  118LEU      C 1158   6.539   5.901   3.301
  118LEU      O 1159   6.587   5.930   3.191
  119SER      N 1160   6.590   5.932   3.420
  119SER      H 1161   6.541   5.939   3.507
  119SER     CA 1162   6.728   5.981   3.434
  119SER     CB 1163   6.760   6.022   3.578
  119SER     OG 1164   6.670   6.127   3.616
  119SER     HG 1165   6.690   6.202   3.552
  119SER      C 1166   6.834   5.881   3.388
  119SER      O 1167   6.910   5.910   3.295
  120GLU      N 1168   6.818   5.761   3.443
  120GLU      H 1169   6.748   5.721   3.502
  120GLU     CA 1170   6.918   5.659   3.407
  120GLU     CB 1171   6.910   5.535   3.497
  120GLU     CG 1172   6.968   5.400   3.454
  120GLU     CD 1173   6.928   5.288   3.551
  120GLU    OE1 1174   6.912   5.316   3.672
  120GLU    OE2 1175   6.897   5.179   3.497
  120GLU      C 1176   6.923   5.618   3.260
  120GLU      O 1177   7.033   5.607   3.205
  121THR      N 1178   6.810   5.621   3.190
  121THR      H 1179   6.719   5.629   3.231
  121THR     CA 1180   6.807   5.571   3.052
  121THR     CB 1181   6.681   5.489   3.025
  121THR    OG1 1182   6.569   5.570   3.062
  121THR    HG1 1183   6.542   5.552   3.157
  121THR    CG2 1184   6.676   5.359   3.106
  121THR      C 1185   6.805   5.676   2.940
  121THR      O 1186   6.780   5.636   2.826
  122GLU      N 1187   6.845   5.799   2.970
  122GLU      H 1188   6.878   5.826   3.061
  122GLU     CA 1189   6.819   5.905   2.871
  122GLU     CB 1190   6.797   6.034   2.951
  122GLU     CG 1191   6.760   6.151   2.860
  122GLU     CD 1192   6.737   6.270   2.953
  122GLU    OE1 1193   6.836   6.344   2.965
  122GLU    OE2 1194   6.623   6.301   2.993
  122GLU      C 1195   6.920   5.909   2.756
  122GLU      O 1196   6.874   5.867   2.650
  123LYS      N 1197   7.048   5.885   2.780
  123LYS      H 1198   7.077   5.830   2.858
  123LYS     CA 1199   7.156   5.904   2.683
  123LYS     CB 1200   7.250   6.014   2.734
  123LYS     CG 1201   7.182   6.147   2.770
  123LYS     CD 1202   7.278   6.234   2.851
  123LYS     CE 1203   7.405   6.272   2.775
  123LYS     NZ 1204   7.364   6.349   2.657
  123LYS    HZ1 1205   7.409   6.301   2.582
  123LYS    HZ2 1206   7.265   6.337   2.650
  123LYS    HZ3 1207   7.397   6.443   2.658
  123LYS      C 1208   7.217   5.770   2.640
  123LYS      O 1209   7.335   5.758   2.608
  124MET      N 1210   7.129   5.671   2.640
  124MET      H 1211   7.036   5.705   2.626
  124MET     CA 1212   7.173   5.538   2.595
  124MET     CB 1213   7.191   5.441   2.711
  124MET     CG 1214   7.063   5.407   2.788
  124MET     SD 1215   7.096   5.269   2.904
  124MET     CE 1216   7.180   5.361   3.032
  124MET      C 1217   7.085   5.476   2.486
  124MET      O 1218   6.966   5.503   2.474
  125SER      N 1219   7.138   5.370   2.425
  125SER      H 1220   7.233   5.342   2.436
  125SER     CA 1221   7.075   5.288   2.321
  125SER     CB 1222   7.179   5.195   2.257
  125SER     OG 1223   7.198   5.080   2.339
  125SER     HG 1224   7.290   5.044   2.321
  125SER      C 1225   6.949   5.210   2.356
  125SER      O 1226   6.937   5.172   2.473
  126PRO      N 1227   6.859   5.183   2.262
  126PRO     CA 1228   6.737   5.106   2.289
  126PRO     CB 1229   6.672   5.104   2.150
  126PRO     CG 1230   6.704   5.243   2.095
  126PRO     CD 1231   6.849   5.265   2.140
  126PRO      C 1232   6.773   4.972   2.353
  126PRO      O 1233   6.705   4.932   2.447
  127GLU      N 1234   6.870   4.899   2.299
  127GLU      H 1235   6.914   4.936   2.217
  127GLU     CA 1236   6.930   4.775   2.350
  127GLU     CB 1237   7.027   4.714   2.248
  127GLU     CG 1238   6.952   4.669   2.122
  127GLU     CD 1239   6.946   4.767   2.005
  127GLU    OE1 1240   6.869   4.864   1.998
  127GLU    OE2 1241   7.010   4.725   1.906
  127GLU      C 1242   6.982   4.771   2.494
  127GLU      O 1243   6.931   4.694   2.575
  128ASP      N 1244   7.063   4.868   2.532
  128ASP      H 1245   7.128   4.904   2.465
  128ASP     CA 1246   7.095   4.889   2.674
  128ASP     CB 1247   7.216   4.982   2.674
  128ASP     CG 1248   7.352   4.913   2.683
  128ASP    OD1 1249   7.395   4.900   2.799
  128ASP    OD2 1250   7.407   4.878   2.576
  128ASP      C 1251   6.988   4.945   2.768
  128ASP      O 1252   6.987   4.911   2.886
  129ARG      N 1253   6.901   5.031   2.717
  129ARG      H 1254   6.916   5.092   2.639
  129ARG     CA 1255   6.773   5.059   2.783
  129ARG     CB 1256   6.690   5.146   2.688
  129ARG     CG 1257   6.730   5.293   2.694
  129ARG     CD 1258   6.633   5.384   2.617
  129ARG     NE 1259   6.670   5.525   2.598
  129ARG     HE 1260   6.677   5.574   2.685
  129ARG     CZ 1261   6.687   5.583   2.479
  129ARG    NH1 1262   6.654   5.523   2.364
  129ARG   HH11 1263   6.610   5.433   2.365
  129ARG   HH12 1264   6.671   5.562   2.273
  129ARG    NH2 1265   6.722   5.713   2.473
  129ARG   HH21 1266   6.745   5.765   2.555
  129ARG   HH22 1267   6.702   5.758   2.386
  129ARG      C 1268   6.688   4.934   2.808
  129ARG      O 1269   6.649   4.915   2.923
  130ALA      N 1270   6.683   4.839   2.715
  130ALA      H 1271   6.716   4.857   2.623
  130ALA     CA 1272   6.614   4.714   2.751
  130ALA     CB 1273   6.593   4.638   2.620
  130ALA      C 1274   6.673   4.633   2.867
  130ALA      O 1275   6.600   4.584   2.953
  131LYS      N 1276   6.805   4.633   2.881
  131LYS      H 1277   6.861   4.670   2.806
  131LYS     CA 1278   6.877   4.571   2.993
  131LYS     CB 1279   7.024   4.555   2.955
  131LYS     CG 1280   7.062   4.472   2.832
  131LYS     CD 1281   7.088   4.328   2.874
  131LYS     CE 1282   7.123   4.239   2.754
  131LYS     NZ 1283   7.032   4.237   2.639
  131LYS    HZ1 1284   7.078   4.194   2.562
  131LYS    HZ2 1285   6.949   4.186   2.662
  131LYS    HZ3 1286   7.018   4.334   2.618
  131LYS      C 1287   6.857   4.643   3.126
  131LYS      O 1288   6.838   4.575   3.227
  132CYS      N 1289   6.840   4.775   3.118
  132CYS      H 1290   6.853   4.824   3.032
  132CYS     CA 1291   6.807   4.857   3.235
  132CYS     CB 1292   6.827   5.005   3.201
  132CYS     SG 1293   6.997   5.055   3.249
  132CYS     HG 1294   6.958   5.101   3.368
  132CYS      C 1295   6.667   4.818   3.283
  132CYS      O 1296   6.649   4.804   3.404
  133PHE      N 1297   6.574   4.790   3.192
  133PHE      H 1298   6.597   4.805   3.096
  133PHE     CA 1299   6.437   4.755   3.230
  133PHE     CB 1300   6.355   4.767   3.101
  133PHE     CG 1301   6.210   4.728   3.129
  133PHE    CD1 1302   6.116   4.823   3.169
  133PHE    HD1 1303   6.145   4.928   3.176
  133PHE    CD2 1304   6.165   4.599   3.108
  133PHE    HD2 1305   6.234   4.525   3.067
  133PHE    CE1 1306   5.980   4.796   3.183
  133PHE    HE1 1307   5.923   4.865   3.245
  133PHE    CE2 1308   6.029   4.572   3.116
  133PHE    HE2 1309   5.999   4.475   3.076
  133PHE     CZ 1310   5.935   4.667   3.155
  133PHE     HZ 1311   5.837   4.637   3.192
  133PHE      C 1312   6.424   4.616   3.291
  133PHE      O 1313   6.385   4.599   3.406
  134GLU      N 1314   6.483   4.516   3.225
  134GLU      H 1315   6.521   4.526   3.133
  134GLU     CA 1316   6.499   4.379   3.276
  134GLU     CB 1317   6.596   4.295   3.194
  134GLU     CG 1318   6.521   4.266   3.064
  134GLU     CD 1319   6.591   4.172   2.965
  134GLU    OE1 1320   6.678   4.094   3.010
  134GLU    OE2 1321   6.542   4.154   2.852
  134GLU      C 1322   6.556   4.376   3.418
  134GLU      O 1323   6.492   4.309   3.498
  135LYS      N 1324   6.657   4.457   3.448
  135LYS      H 1325   6.713   4.488   3.371
  135LYS     CA 1326   6.712   4.490   3.580
  135LYS     CB 1327   6.847   4.562   3.568
  135LYS     CG 1328   6.965   4.467   3.547
  135LYS     CD 1329   7.098   4.540   3.559
  135LYS     CE 1330   7.136   4.611   3.429
  135LYS     NZ 1331   7.273   4.664   3.431
  135LYS    HZ1 1332   7.258   4.745   3.488
  135LYS    HZ2 1333   7.337   4.601   3.474
  135LYS    HZ3 1334   7.288   4.695   3.337
  135LYS      C 1335   6.620   4.566   3.676
  135LYS      O 1336   6.625   4.528   3.793
  136ASN      N 1337   6.536   4.661   3.635
  136ASN      H 1338   6.509   4.683   3.541
  136ASN     CA 1339   6.461   4.736   3.737
  136ASN     CB 1340   6.402   4.858   3.666
  136ASN     CG 1341   6.339   4.958   3.763
  136ASN    OD1 1342   6.249   4.929   3.841
  136ASN    ND2 1343   6.410   5.069   3.781
  136ASN   HD21 1344   6.493   5.078   3.726
  136ASN   HD22 1345   6.367   5.147   3.826
  136ASN      C 1346   6.349   4.657   3.806
  136ASN      O 1347   6.258   4.606   3.742
  137GLU      N 1348   6.387   4.615   3.926
  137GLU      H 1349   6.483   4.618   3.955
  137GLU     CA 1350   6.299   4.537   4.014
  137GLU     CB 1351   6.376   4.459   4.121
  137GLU     CG 1352   6.453   4.344   4.055
  137GLU     CD 1353   6.499   4.238   4.155
  137GLU    OE1 1354   6.619   4.236   4.192
  137GLU    OE2 1355   6.417   4.149   4.186
  137GLU      C 1356   6.174   4.610   4.064
  137GLU      O 1357   6.067   4.549   4.062
  138ALA      N 1358   6.179   4.739   4.096
  138ALA      H 1359   6.269   4.783   4.093
  138ALA     CA 1360   6.069   4.827   4.139
  138ALA     CB 1361   6.123   4.970   4.146
  138ALA      C 1362   5.954   4.825   4.038
  138ALA      O 1363   5.839   4.796   4.071
  139ILE      N 1364   5.986   4.854   3.912
  139ILE      H 1365   6.081   4.875   3.890
  139ILE     CA 1366   5.892   4.840   3.801
  139ILE     CB 1367   5.965   4.888   3.676
  139ILE    CG1 1368   5.974   5.040   3.684
  139ILE    CG2 1369   5.898   4.846   3.545
  139ILE     CD 1370   6.082   5.097   3.591
  139ILE      C 1371   5.824   4.704   3.785
  139ILE      O 1372   5.702   4.691   3.791
  140GLN      N 1373   5.900   4.597   3.805
  140GLN      H 1374   5.998   4.610   3.822
  140GLN     CA 1375   5.860   4.456   3.799
  140GLN     CB 1376   5.990   4.377   3.819
  140GLN     CG 1377   6.048   4.361   3.678
  140GLN     CD 1378   6.157   4.254   3.691
  140GLN    OE1 1379   6.138   4.134   3.672
  140GLN    NE2 1380   6.280   4.304   3.694
  140GLN   HE21 1381   6.290   4.402   3.709
  140GLN   HE22 1382   6.352   4.258   3.642
  140GLN      C 1383   5.761   4.432   3.913
  140GLN      O 1384   5.649   4.388   3.890
  141ALA      N 1385   5.808   4.450   4.036
  141ALA      H 1386   5.907   4.456   4.050
  141ALA     CA 1387   5.721   4.449   4.155
  141ALA     CB 1388   5.801   4.508   4.271
  141ALA      C 1389   5.588   4.524   4.150
  141ALA      O 1390   5.483   4.463   4.171
  142ALA      N 1391   5.595   4.649   4.107
  142ALA      H 1392   5.675   4.706   4.128
  142ALA     CA 1393   5.479   4.737   4.091
  142ALA     CB 1394   5.528   4.878   4.058
  142ALA      C 1395   5.384   4.691   3.980
  142ALA      O 1396   5.262   4.692   3.998
  143HISE     N 1397   5.444   4.636   3.875
  143HISE     H 1398   5.540   4.607   3.871
  143HISE    CA 1399   5.373   4.576   3.761
  143HISE    CB 1400   5.466   4.548   3.643
  143HISE    CG 1401   5.387   4.488   3.527
  143HISE   ND1 1402   5.316   4.553   3.435
  143HISE   CD2 1403   5.354   4.359   3.523
  143HISE   HD2 1404   5.381   4.276   3.588
  143HISE   CE1 1405   5.229   4.470   3.378
  143HISE   HE1 1406   5.157   4.499   3.302
  143HISE   NE2 1407   5.260   4.351   3.430
  143HISE   HE2 1408   5.202   4.272   3.412
  143HISE     C 1409   5.284   4.459   3.805
  143HISE     O 1410   5.163   4.477   3.794
  144ASP      N 1411   5.341   4.354   3.863
  144ASP      H 1412   5.439   4.336   3.870
  144ASP     CA 1413   5.266   4.242   3.921
  144ASP     CB 1414   5.365   4.144   3.983
  144ASP     CG 1415   5.441   4.057   3.883
  144ASP    OD1 1416   5.488   3.950   3.927
  144ASP    OD2 1417   5.461   4.092   3.764
  144ASP      C 1418   5.155   4.280   4.019
  144ASP      O 1419   5.047   4.220   4.020
  145ALA      N 1420   5.179   4.385   4.097
  145ALA      H 1421   5.261   4.440   4.082
  145ALA     CA 1422   5.085   4.443   4.195
  145ALA     CB 1423   5.134   4.565   4.273
  145ALA      C 1424   4.964   4.489   4.114
  145ALA      O 1425   4.856   4.433   4.132
  146VAL      N 1426   4.978   4.584   4.022
  146VAL      H 1427   5.067   4.614   3.988
  146VAL     CA 1428   4.859   4.638   3.954
  146VAL     CB 1429   4.903   4.762   3.876
  146VAL    CG1 1430   4.780   4.830   3.816
  146VAL    CG2 1431   4.971   4.868   3.963
  146VAL      C 1432   4.782   4.540   3.866
  146VAL      O 1433   4.659   4.536   3.859
  147ALA      N 1434   4.865   4.447   3.819
  147ALA      H 1435   4.962   4.467   3.809
  147ALA     CA 1436   4.819   4.326   3.748
  147ALA     CB 1437   4.937   4.235   3.714
  147ALA      C 1438   4.707   4.246   3.815
  147ALA      O 1439   4.615   4.202   3.746
  148GLN      N 1440   4.711   4.236   3.948
  148GLN      H 1441   4.783   4.276   4.004
  148GLN     CA 1442   4.610   4.167   4.030
  148GLN     CB 1443   4.689   4.110   4.148
  148GLN     CG 1444   4.790   4.000   4.115
  148GLN     CD 1445   4.879   3.955   4.231
  148GLN    OE1 1446   4.864   3.854   4.300
  148GLN    NE2 1447   4.992   4.021   4.253
  148GLN   HE21 1448   5.000   4.108   4.205
  148GLN   HE22 1449   5.046   3.997   4.334
  148GLN      C 1450   4.489   4.252   4.069
  148GLN      O 1451   4.376   4.205   4.086
  149GLU      N 1452   4.509   4.383   4.062
  149GLU      H 1453   4.598   4.425   4.043
  149GLU     CA 1454   4.399   4.477   4.086
  149GLU     CB 1455   4.437   4.620   4.126
  149GLU     CG 1456   4.340   4.692   4.220
  149GLU     CD 1457   4.393   4.831   4.252
  149GLU    OE1 1458   4.316   4.926   4.225
  149GLU    OE2 1459   4.475   4.840   4.346
  149GLU      C 1460   4.303   4.493   3.968
  149GLU      O 1461   4.192   4.544   3.981
  150GLY      N 1462   4.348   4.453   3.849
  150GLY      H 1463   4.444   4.434   3.830
  150GLY     CA 1464   4.254   4.440   3.737
  150GLY      C 1465   4.172   4.313   3.760
  150GLY      O 1466   4.235   4.207   3.759
  151GLN      N 1467   4.039   4.325   3.758
  151GLN      H 1468   3.995   4.413   3.739
  151GLN     CA 1469   3.942   4.216   3.774
  151GLN     CB 1470   3.812   4.279   3.824
  151GLN     CG 1471   3.733   4.370   3.730
  151GLN     CD 1472   3.612   4.419   3.809
  151GLN    OE1 1473   3.494   4.394   3.786
  151GLN    NE2 1474   3.633   4.537   3.868
  151GLN   HE21 1475   3.729   4.564   3.861
  151GLN   HE22 1476   3.555   4.574   3.918
  151GLN      C 1477   3.919   4.106   3.670
  151GLN      O 1478   3.888   3.993   3.706
  152CYS      N 1479   3.965   4.136   3.549
  152CYS      H 1480   4.022   4.217   3.535
  152CYS     CA 1481   3.949   4.051   3.430
  152CYS     CB 1482   3.908   4.134   3.308
  152CYS     SG 1483   3.771   4.253   3.334
  152CYS     HG 1484   3.854   4.355   3.352
  152CYS      C 1485   4.082   3.987   3.391
  152CYS      O 1486   4.189   4.047   3.403
  153ARG      N 1487   4.078   3.854   3.387
  153ARG      H 1488   3.993   3.802   3.390
  153ARG     CA 1489   4.193   3.771   3.348
  153ARG     CB 1490   4.219   3.659   3.448
  153ARG     CG 1491   4.366   3.618   3.459
  153ARG     CD 1492   4.455   3.738   3.492
  153ARG     NE 1493   4.413   3.818   3.608
  153ARG     HE 1494   4.359   3.766   3.674
  153ARG     CZ 1495   4.429   3.947   3.643
  153ARG    NH1 1496   4.481   4.034   3.556
  153ARG   HH11 1497   4.510   4.002   3.466
  153ARG   HH12 1498   4.537   4.111   3.587
  153ARG    NH2 1499   4.389   3.976   3.768
  153ARG   HH21 1500   4.347   3.907   3.827
  153ARG   HH22 1501   4.389   4.070   3.802
  153ARG      C 1502   4.177   3.723   3.203
  153ARG      O 1503   4.153   3.807   3.117
  154VAL      N 1504   4.176   3.591   3.185
  154VAL      H 1505   4.184   3.529   3.264
  154VAL     CA 1506   4.165   3.527   3.054
  154VAL     CB 1507   4.031   3.539   2.981
  154VAL    CG1 1508   4.027   3.458   2.851
  154VAL    CG2 1509   3.913   3.481   3.060
  154VAL      C 1510   4.285   3.534   2.959
  154VAL      O 1511   4.306   3.621   2.875
  155ASP      N 1512   4.366   3.429   2.968
  155ASP      H 1513   4.355   3.368   3.046
  155ASP     CA 1514   4.483   3.420   2.879
  155ASP     CB 1515   4.604   3.379   2.963
  155ASP     CG 1516   4.740   3.405   2.898
  155ASP    OD1 1517   4.757   3.383   2.777
  155ASP    OD2 1518   4.838   3.440   2.968
  155ASP      C 1519   4.448   3.329   2.761
  155ASP      O 1520   4.475   3.209   2.761
  156ASP      N 1521   4.390   3.398   2.664
  156ASP      H 1522   4.357   3.490   2.685
  156ASP     CA 1523   4.360   3.345   2.530
  156ASP     CB 1524   4.253   3.437   2.470
  156ASP     CG 1525   4.296   3.583   2.484
  156ASP    OD1 1526   4.369   3.634   2.396
  156ASP    OD2 1527   4.267   3.650   2.585
  156ASP      C 1528   4.471   3.310   2.431
  156ASP      O 1529   4.444   3.268   2.318
  157LYS      N 1530   4.592   3.334   2.479
  157LYS      H 1531   4.607   3.352   2.576
  157LYS     CA 1532   4.716   3.319   2.402
  157LYS     CB 1533   4.741   3.172   2.368
  157LYS     CG 1534   4.770   3.098   2.499
  157LYS     CD 1535   4.872   3.161   2.594
  157LYS     CE 1536   4.875   3.081   2.725
  157LYS     NZ 1537   4.949   3.153   2.829
  157LYS    HZ1 1538   4.931   3.110   2.918
  157LYS    HZ2 1539   5.046   3.153   2.805
  157LYS    HZ3 1540   4.912   3.246   2.839
  157LYS      C 1541   4.734   3.407   2.278
  157LYS      O 1542   4.846   3.414   2.227
  158VAL      N 1543   4.627   3.462   2.222
  158VAL      H 1544   4.534   3.451   2.256
  158VAL     CA 1545   4.625   3.545   2.101
  158VAL     CB 1546   4.488   3.614   2.091
  158VAL    CG1 1547   4.463   3.692   1.962
  158VAL    CG2 1548   4.372   3.516   2.107
  158VAL      C 1549   4.735   3.650   2.090
  158VAL      O 1550   4.747   3.722   2.190
  159ASN      N 1551   4.804   3.659   1.977
  159ASN      H 1552   4.777   3.590   1.910
  159ASN     CA 1553   4.928   3.737   1.960
  159ASN     CB 1554   4.994   3.693   1.830
  159ASN     CG 1555   5.141   3.734   1.816
  159ASN    OD1 1556   5.228   3.722   1.902
  159ASN    ND2 1557   5.188   3.758   1.694
  159ASN   HD21 1558   5.131   3.749   1.612
  159ASN   HD22 1559   5.279   3.798   1.685
  159ASN      C 1560   4.899   3.887   1.957
  159ASN      O 1561   4.884   3.950   1.852
  160PHE      N 1562   4.874   3.946   2.073
  160PHE      H 1563   4.869   3.881   2.149
  160PHE     CA 1564   4.838   4.086   2.101
  160PHE     CB 1565   4.759   4.084   2.232
  160PHE     CG 1566   4.610   4.094   2.201
  160PHE    CD1 1567   4.562   4.222   2.178
  160PHE    HD1 1568   4.626   4.310   2.168
  160PHE    CD2 1569   4.525   3.984   2.193
  160PHE    HD2 1570   4.555   3.896   2.249
  160PHE    CE1 1571   4.429   4.240   2.142
  160PHE    HE1 1572   4.396   4.341   2.120
  160PHE    CE2 1573   4.393   4.005   2.153
  160PHE    HE2 1574   4.356   3.923   2.091
  160PHE     CZ 1575   4.342   4.132   2.127
  160PHE     HZ 1576   4.238   4.150   2.101
  160PHE      C 1577   4.961   4.177   2.101
  160PHE      O 1578   5.071   4.148   2.147
  161HISE     N 1579   4.928   4.302   2.073
  161HISE     H 1580   4.839   4.324   2.032
  161HISE    CA 1581   5.030   4.408   2.071
  161HISE    CB 1582   5.093   4.418   1.933
  161HISE    CG 1583   5.176   4.302   1.876
  161HISE   ND1 1584   5.309   4.298   1.881
  161HISE   CD2 1585   5.130   4.212   1.789
  161HISE   HD2 1586   5.025   4.216   1.761
  161HISE   CE1 1587   5.343   4.199   1.799
  161HISE   HE1 1588   5.444   4.176   1.765
  161HISE   NE2 1589   5.236   4.149   1.739
  161HISE   HE2 1590   5.230   4.058   1.697
  161HISE     C 1591   4.965   4.541   2.112
  161HISE     O 1592   4.845   4.562   2.095
  162PHE      N 1593   5.050   4.633   2.158
  162PHE      H 1594   5.148   4.613   2.161
  162PHE     CA 1595   5.009   4.771   2.190
  162PHE     CB 1596   5.002   4.758   2.342
  162PHE     CG 1597   4.952   4.883   2.414
  162PHE    CD1 1598   4.818   4.917   2.403
  162PHE    HD1 1599   4.750   4.862   2.338
  162PHE    CD2 1600   5.032   4.953   2.504
  162PHE    HD2 1601   5.137   4.928   2.521
  162PHE    CE1 1602   4.766   5.012   2.490
  162PHE    HE1 1603   4.658   5.024   2.503
  162PHE    CE2 1604   4.978   5.046   2.593
  162PHE    HE2 1605   5.039   5.111   2.655
  162PHE     CZ 1606   4.843   5.075   2.587
  162PHE     HZ 1607   4.806   5.161   2.643
  162PHE      C 1608   5.105   4.885   2.157
  162PHE      O 1609   5.224   4.880   2.190
  163ILE      N 1610   5.056   4.974   2.071
  163ILE      H 1611   4.959   4.973   2.048
  163ILE     CA 1612   5.131   5.080   2.003
  163ILE     CB 1613   5.099   5.094   1.854
  163ILE    CG1 1614   5.021   4.975   1.796
  163ILE    CG2 1615   5.228   5.105   1.774
  163ILE     CD 1616   4.981   4.995   1.650
  163ILE      C 1617   5.114   5.218   2.069
  163ILE      O 1618   5.005   5.247   2.116
  164LEU      N 1619   5.215   5.304   2.057
  164LEU      H 1620   5.301   5.268   2.022
  164LEU     CA 1621   5.207   5.450   2.075
  164LEU     CB 1622   5.327   5.481   2.166
  164LEU     CG 1623   5.367   5.628   2.181
  164LEU    CD1 1624   5.269   5.704   2.271
  164LEU    CD2 1625   5.515   5.646   2.212
  164LEU      C 1626   5.213   5.529   1.944
  164LEU      O 1627   5.293   5.494   1.858
  165PHE      N 1628   5.115   5.618   1.928
  165PHE      H 1629   5.046   5.636   1.999
  165PHE     CA 1630   5.117   5.717   1.820
  165PHE     CB 1631   4.999   5.714   1.723
  165PHE     CG 1632   4.959   5.580   1.659
  165PHE    CD1 1633   4.906   5.476   1.735
  165PHE    HD1 1634   4.895   5.493   1.842
  165PHE    CD2 1635   4.953   5.576   1.520
  165PHE    HD2 1636   5.002   5.659   1.470
  165PHE    CE1 1637   4.857   5.366   1.665
  165PHE    HE1 1638   4.807   5.292   1.726
  165PHE    CE2 1639   4.911   5.463   1.451
  165PHE    HE2 1640   4.885   5.466   1.345
  165PHE     CZ 1641   4.865   5.355   1.526
  165PHE     HZ 1642   4.844   5.256   1.486
  165PHE      C 1643   5.123   5.858   1.879
  165PHE      O 1644   5.039   5.881   1.966
  166ASN      N 1645   5.220   5.939   1.841
  166ASN      H 1646   5.303   5.901   1.800
  166ASN     CA 1647   5.231   6.079   1.885
  166ASN     CB 1648   5.282   6.088   2.029
  166ASN     CG 1649   5.428   6.044   2.048
  166ASN    OD1 1650   5.474   5.938   2.007
  166ASN    ND2 1651   5.502   6.144   2.095
  166ASN   HD21 1652   5.455   6.232   2.101
  166ASN   HD22 1653   5.601   6.137   2.105
  166ASN      C 1654   5.313   6.172   1.796
  166ASN      O 1655   5.385   6.123   1.709
  167ASN      N 1656   5.322   6.302   1.824
  167ASN      H 1657   5.300   6.336   1.916
  167ASN     CA 1658   5.404   6.398   1.751
  167ASN     CB 1659   5.309   6.512   1.714
  167ASN     CG 1660   5.381   6.626   1.642
  167ASN    OD1 1661   5.469   6.699   1.687
  167ASN    ND2 1662   5.345   6.635   1.514
  167ASN   HD21 1663   5.283   6.578   1.461
  167ASN   HD22 1664   5.397   6.701   1.459
  167ASN      C 1665   5.535   6.441   1.817
  167ASN      O 1666   5.534   6.481   1.934
  168VAL      N 1667   5.647   6.414   1.750
  168VAL      H 1668   5.651   6.384   1.655
  168VAL     CA 1669   5.781   6.453   1.794
  168VAL     CB 1670   5.856   6.328   1.842
  168VAL    CG1 1671   5.995   6.358   1.900
  168VAL    CG2 1672   5.780   6.243   1.943
  168VAL      C 1673   5.849   6.521   1.675
  168VAL      O 1674   5.821   6.489   1.560
  169ASP      N 1675   5.892   6.645   1.700
  169ASP      H 1676   5.883   6.678   1.794
  169ASP     CA 1677   5.971   6.725   1.605
  169ASP     CB 1678   6.112   6.667   1.586
  169ASP     CG 1679   6.204   6.768   1.517
  169ASP    OD1 1680   6.178   6.890   1.522
  169ASP    OD2 1681   6.317   6.731   1.478
  169ASP      C 1682   5.906   6.755   1.470
  169ASP      O 1683   5.952   6.713   1.364
  170GLY      N 1684   5.777   6.783   1.488
  170GLY      H 1685   5.737   6.791   1.579
  170GLY     CA 1686   5.685   6.810   1.376
  170GLY      C 1687   5.653   6.694   1.282
  170GLY      O 1688   5.575   6.708   1.188
  171HISE     N 1689   5.688   6.574   1.329
  171HISE     H 1690   5.753   6.560   1.403
  171HISE    CA 1691   5.648   6.450   1.261
  171HISE    CB 1692   5.767   6.356   1.245
  171HISE    CG 1693   5.852   6.385   1.122
  171HISE   ND1 1694   5.984   6.368   1.124
  171HISE   CD2 1695   5.823   6.448   1.008
  171HISE   HD2 1696   5.724   6.463   0.965
  171HISE   CE1 1697   6.038   6.426   1.017
  171HISE   HE1 1698   6.145   6.426   0.996
  171HISE   NE2 1699   5.937   6.474   0.945
  171HISE   HE2 1700   5.941   6.520   0.856
  171HISE     C 1701   5.547   6.375   1.348
  171HISE     O 1702   5.528   6.401   1.466
  172LEU      N 1703   5.480   6.283   1.278
  172LEU      H 1704   5.493   6.289   1.179
  172LEU     CA 1705   5.401   6.177   1.342
  172LEU     CB 1706   5.280   6.136   1.258
  172LEU     CG 1707   5.155   6.098   1.338
  172LEU    CD1 1708   5.176   5.971   1.420
  172LEU    CD2 1709   5.108   6.214   1.427
  172LEU      C 1710   5.493   6.057   1.361
  172LEU      O 1711   5.519   5.988   1.262
  173TYR      N 1712   5.508   6.014   1.486
  173TYR      H 1713   5.456   6.052   1.562
  173TYR     CA 1714   5.599   5.903   1.516
  173TYR     CB 1715   5.714   5.943   1.608
  173TYR     CG 1716   5.835   5.999   1.532
  173TYR    CD1 1717   5.933   5.911   1.488
  173TYR    HD1 1718   5.920   5.804   1.502
  173TYR    CD2 1719   5.845   6.134   1.504
  173TYR    HD2 1720   5.772   6.211   1.532
  173TYR    CE1 1721   6.046   5.962   1.424
  173TYR    HE1 1722   6.114   5.884   1.388
  173TYR    CE2 1723   5.959   6.180   1.439
  173TYR    HE2 1724   5.959   6.287   1.418
  173TYR     CZ 1725   6.064   6.098   1.402
  173TYR     OH 1726   6.164   6.143   1.321
  173TYR     HH 1727   6.168   6.243   1.323
  173TYR      C 1728   5.534   5.782   1.584
  173TYR      O 1729   5.457   5.802   1.678
  174GLU      N 1730   5.536   5.668   1.515
  174GLU      H 1731   5.611   5.672   1.449
  174GLU     CA 1732   5.479   5.539   1.557
  174GLU     CB 1733   5.426   5.467   1.432
  174GLU     CG 1734   5.307   5.377   1.468
  174GLU     CD 1735   5.273   5.298   1.342
  174GLU    OE1 1736   5.194   5.351   1.261
  174GLU    OE2 1737   5.355   5.209   1.313
  174GLU      C 1738   5.586   5.450   1.621
  174GLU      O 1739   5.692   5.425   1.565
  175LEU      N 1740   5.562   5.416   1.748
  175LEU      H 1741   5.467   5.428   1.776
  175LEU     CA 1742   5.651   5.337   1.834
  175LEU     CB 1743   5.715   5.416   1.948
  175LEU     CG 1744   5.828   5.518   1.931
  175LEU    CD1 1745   5.770   5.639   1.857
  175LEU    CD2 1746   5.885   5.559   2.067
  175LEU      C 1747   5.582   5.218   1.901
  175LEU      O 1748   5.499   5.232   1.991
  176ASP      N 1749   5.613   5.104   1.841
  176ASP      H 1750   5.645   5.097   1.746
  176ASP     CA 1751   5.584   4.975   1.905
  176ASP     CB 1752   5.503   4.884   1.812
  176ASP     CG 1753   5.508   4.733   1.835
  176ASP    OD1 1754   5.601   4.676   1.774
  176ASP    OD2 1755   5.424   4.684   1.913
  176ASP      C 1756   5.709   4.911   1.967
  176ASP      O 1757   5.813   4.897   1.902
  177GLY      N 1758   5.703   4.860   2.090
  177GLY      H 1759   5.625   4.868   2.151
  177GLY     CA 1760   5.822   4.805   2.156
  177GLY      C 1761   5.874   4.680   2.085
  177GLY      O 1762   5.991   4.648   2.108
  178ARG      N 1763   5.779   4.607   2.027
  178ARG      H 1764   5.681   4.624   2.030
  178ARG     CA 1765   5.813   4.474   1.973
  178ARG     CB 1766   5.676   4.407   1.960
  178ARG     CG 1767   5.629   4.359   2.097
  178ARG     CD 1768   5.677   4.216   2.124
  178ARG     NE 1769   5.619   4.110   2.041
  178ARG     HE 1770   5.661   4.108   1.950
  178ARG     CZ 1771   5.496   4.059   2.050
  178ARG    NH1 1772   5.415   4.075   2.156
  178ARG   HH11 1773   5.440   4.145   2.222
  178ARG   HH12 1774   5.337   4.015   2.176
  178ARG    NH2 1775   5.468   3.959   1.965
  178ARG   HH21 1776   5.542   3.933   1.902
  178ARG   HH22 1777   5.382   3.909   1.964
  178ARG      C 1778   5.891   4.473   1.841
  178ARG      O 1779   5.972   4.383   1.819
  179MET      N 1780   5.871   4.581   1.766
  179MET      H 1781   5.814   4.660   1.788
  179MET     CA 1782   5.954   4.611   1.649
  179MET     CB 1783   5.902   4.732   1.570
  179MET     CG 1784   5.788   4.689   1.478
  179MET     SD 1785   5.816   4.534   1.384
  179MET     CE 1786   5.659   4.516   1.302
  179MET      C 1787   6.103   4.637   1.671
  179MET      O 1788   6.151   4.608   1.780
  180PRO      N 1789   6.182   4.632   1.564
  180PRO     CA 1790   6.318   4.687   1.569
  180PRO     CB 1791   6.396   4.612   1.461
  180PRO     CG 1792   6.287   4.575   1.360
  180PRO     CD 1793   6.166   4.544   1.447
  180PRO      C 1794   6.349   4.837   1.573
  180PRO      O 1795   6.427   4.879   1.658
  181PHE      N 1796   6.269   4.917   1.503
  181PHE      H 1797   6.195   4.883   1.444
  181PHE     CA 1798   6.278   5.063   1.503
  181PHE     CB 1799   6.342   5.101   1.369
  181PHE     CG 1800   6.481   5.044   1.339
  181PHE    CD1 1801   6.501   4.921   1.279
  181PHE    HD1 1802   6.425   4.875   1.215
  181PHE    CD2 1803   6.594   5.115   1.379
  181PHE    HD2 1804   6.587   5.223   1.393
  181PHE    CE1 1805   6.626   4.860   1.278
  181PHE    HE1 1806   6.639   4.754   1.258
  181PHE    CE2 1807   6.720   5.059   1.368
  181PHE    HE2 1808   6.803   5.103   1.423
  181PHE     CZ 1809   6.739   4.931   1.316
  181PHE     HZ 1810   6.836   4.881   1.323
  181PHE      C 1811   6.141   5.131   1.509
  181PHE      O 1812   6.040   5.069   1.476
  182PRO      N 1813   6.148   5.261   1.533
  182PRO     CA 1814   6.030   5.349   1.532
  182PRO     CB 1815   6.074   5.480   1.598
  182PRO     CG 1816   6.184   5.429   1.691
  182PRO     CD 1817   6.258   5.325   1.608
  182PRO      C 1818   5.996   5.368   1.384
  182PRO      O 1819   6.078   5.352   1.294
  183VAL      N 1820   5.874   5.415   1.360
  183VAL      H 1821   5.804   5.411   1.431
  183VAL     CA 1822   5.823   5.452   1.227
  183VAL     CB 1823   5.707   5.366   1.177
  183VAL    CG1 1824   5.664   5.397   1.034
  183VAL    CG2 1825   5.734   5.216   1.192
  183VAL      C 1826   5.784   5.598   1.204
  183VAL      O 1827   5.706   5.649   1.284
  184ASN      N 1828   5.850   5.670   1.114
  184ASN      H 1829   5.921   5.632   1.054
  184ASN     CA 1830   5.807   5.804   1.071
  184ASN     CB 1831   5.933   5.874   1.019
  184ASN     CG 1832   5.918   6.026   1.005
  184ASN    OD1 1833   5.825   6.073   0.940
  184ASN    ND2 1834   6.016   6.100   1.055
  184ASN   HD21 1835   6.102   6.061   1.088
  184ASN   HD22 1836   6.003   6.197   1.075
  184ASN      C 1837   5.700   5.795   0.962
  184ASN      O 1838   5.716   5.708   0.877
  185HISE     N 1839   5.601   5.881   0.982
  185HISE     H 1840   5.590   5.935   1.065
  185HISE    CA 1841   5.478   5.885   0.901
  185HISE    CB 1842   5.352   5.829   0.968
  185HISE    CG 1843   5.372   5.678   0.981
  185HISE   ND1 1844   5.338   5.587   0.890
  185HISE   CD2 1845   5.391   5.609   1.093
  185HISE   HD2 1846   5.446   5.642   1.181
  185HISE   CE1 1847   5.323   5.467   0.946
  185HISE   HE1 1848   5.257   5.388   0.910
  185HISE   NE2 1849   5.361   5.481   1.072
  185HISE   HE2 1850   5.331   5.424   1.149
  185HISE     C 1851   5.459   6.022   0.836
  185HISE     O 1852   5.351   6.066   0.796
  186GLY      N 1853   5.570   6.093   0.822
  186GLY      H 1854   5.658   6.057   0.853
  186GLY     CA 1855   5.570   6.227   0.762
  186GLY      C 1856   5.499   6.326   0.855
  186GLY      O 1857   5.508   6.329   0.977
  187ALA      N 1858   5.472   6.435   0.783
  187ALA      H 1859   5.439   6.426   0.689
  187ALA     CA 1860   5.453   6.565   0.848
  187ALA     CB 1861   5.466   6.682   0.750
  187ALA      C 1862   5.314   6.560   0.912
  187ALA      O 1863   5.220   6.515   0.846
  188SER      N 1864   5.291   6.641   1.015
  188SER      H 1865   5.376   6.668   1.060
  188SER     CA 1866   5.180   6.645   1.111
  188SER     CB 1867   5.169   6.516   1.193
  188SER     OG 1868   5.112   6.535   1.323
  188SER     HG 1869   5.013   6.529   1.307
  188SER      C 1870   5.198   6.773   1.194
  188SER      O 1871   5.307   6.800   1.242
  189SER      N 1872   5.085   6.809   1.255
  189SER      H 1873   5.007   6.749   1.233
  189SER     CA 1874   5.082   6.920   1.350
  189SER     CB 1875   4.971   7.007   1.292
  189SER     OG 1876   4.909   7.100   1.381
  189SER     HG 1877   4.853   7.158   1.322
  189SER      C 1878   5.044   6.884   1.494
  189SER      O 1879   4.963   6.794   1.516
  190GLU      N 1880   5.099   6.963   1.586
  190GLU      H 1881   5.179   7.019   1.566
  190GLU     CA 1882   5.067   6.953   1.729
  190GLU     CB 1883   5.168   7.026   1.818
  190GLU     CG 1884   5.168   6.966   1.958
  190GLU     CD 1885   5.218   7.063   2.064
  190GLU    OE1 1886   5.319   7.043   2.134
  190GLU    OE2 1887   5.157   7.172   2.063
  190GLU      C 1888   4.925   7.000   1.760
  190GLU      O 1889   4.862   6.956   1.856
  191ASP      N 1890   4.869   7.089   1.678
  191ASP      H 1891   4.905   7.117   1.589
  191ASP     CA 1892   4.722   7.097   1.679
  191ASP     CB 1893   4.672   7.218   1.600
  191ASP     CG 1894   4.524   7.237   1.635
  191ASP    OD1 1895   4.491   7.300   1.738
  191ASP    OD2 1896   4.443   7.189   1.552
  191ASP      C 1897   4.643   6.973   1.638
  191ASP      O 1898   4.553   6.930   1.710
  192THR      N 1899   4.682   6.910   1.528
  192THR      H 1900   4.755   6.950   1.473
  192THR     CA 1901   4.605   6.795   1.478
  192THR     CB 1902   4.573   6.794   1.329
  192THR    OG1 1903   4.682   6.825   1.242
  192THR    HG1 1904   4.730   6.740   1.221
  192THR    CG2 1905   4.467   6.903   1.310
  192THR      C 1906   4.648   6.651   1.507
  192THR      O 1907   4.596   6.556   1.450
  193LEU      N 1908   4.724   6.633   1.615
  193LEU      H 1909   4.752   6.710   1.672
  193LEU     CA 1910   4.773   6.501   1.656
  193LEU     CB 1911   4.884   6.506   1.761
  193LEU     CG 1912   4.843   6.508   1.908
  193LEU    CD1 1913   4.949   6.475   2.014
  193LEU    CD2 1914   4.780   6.645   1.932
  193LEU      C 1915   4.673   6.386   1.672
  193LEU      O 1916   4.702   6.286   1.607
  194LEU      N 1917   4.552   6.411   1.722
  194LEU      H 1918   4.520   6.502   1.747
  194LEU     CA 1919   4.445   6.310   1.723
  194LEU     CB 1920   4.324   6.357   1.805
  194LEU     CG 1921   4.323   6.342   1.957
  194LEU    CD1 1922   4.185   6.378   2.012
  194LEU    CD2 1923   4.337   6.193   1.988
  194LEU      C 1924   4.403   6.251   1.589
  194LEU      O 1925   4.392   6.130   1.567
  195LYS      N 1926   4.388   6.349   1.501
  195LYS      H 1927   4.386   6.443   1.536
  195LYS     CA 1928   4.332   6.341   1.365
  195LYS     CB 1929   4.303   6.483   1.316
  195LYS     CG 1930   4.244   6.487   1.175
  195LYS     CD 1931   4.194   6.625   1.133
  195LYS     CE 1932   4.131   6.621   0.993
  195LYS     NZ 1933   4.225   6.583   0.887
  195LYS    HZ1 1934   4.184   6.588   0.796
  195LYS    HZ2 1935   4.304   6.644   0.879
  195LYS    HZ3 1936   4.268   6.495   0.907
  195LYS      C 1937   4.436   6.268   1.281
  195LYS      O 1938   4.418   6.161   1.224
  196ASP      N 1939   4.550   6.336   1.271
  196ASP      H 1940   4.564   6.420   1.324
  196ASP     CA 1941   4.677   6.282   1.219
  196ASP     CB 1942   4.793   6.377   1.251
  196ASP     CG 1943   4.785   6.514   1.184
  196ASP    OD1 1944   4.849   6.608   1.236
  196ASP    OD2 1945   4.723   6.532   1.077
  196ASP      C 1946   4.715   6.140   1.260
  196ASP      O 1947   4.773   6.062   1.185
  197ALA      N 1948   4.685   6.115   1.387
  197ALA      H 1949   4.681   6.184   1.460
  197ALA     CA 1950   4.704   5.977   1.434
  197ALA     CB 1951   4.714   5.978   1.587
  197ALA      C 1952   4.595   5.878   1.393
  197ALA      O 1953   4.627   5.773   1.338
  198ALA      N 1954   4.470   5.919   1.415
  198ALA      H 1955   4.441   5.991   1.479
  198ALA     CA 1956   4.360   5.831   1.374
  198ALA     CB 1957   4.230   5.898   1.420
  198ALA      C 1958   4.346   5.791   1.227
  198ALA      O 1959   4.321   5.673   1.205
  199LYS      N 1960   4.396   5.877   1.138
  199LYS      H 1961   4.402   5.976   1.151
  199LYS     CA 1962   4.414   5.838   0.997
  199LYS     CB 1963   4.487   5.950   0.924
  199LYS     CG 1964   4.518   5.926   0.776
  199LYS     CD 1965   4.595   6.035   0.703
  199LYS     CE 1966   4.746   6.036   0.729
  199LYS     NZ 1967   4.813   6.152   0.668
  199LYS    HZ1 1968   4.836   6.127   0.574
  199LYS    HZ2 1969   4.757   6.235   0.666
  199LYS    HZ3 1970   4.900   6.172   0.713
  199LYS      C 1971   4.492   5.707   0.988
  199LYS      O 1972   4.418   5.612   0.960
  200VAL      N 1973   4.610   5.697   1.049
  200VAL      H 1974   4.660   5.774   1.090
  200VAL     CA 1975   4.693   5.577   1.037
  200VAL     CB 1976   4.843   5.597   1.059
  200VAL    CG1 1977   4.918   5.471   1.014
  200VAL    CG2 1978   4.893   5.718   0.979
  200VAL      C 1979   4.644   5.455   1.114
  200VAL      O 1980   4.646   5.337   1.078
  201CYS      N 1981   4.573   5.494   1.219
  201CYS      H 1982   4.560   5.589   1.250
  201CYS     CA 1983   4.505   5.396   1.305
  201CYS     CB 1984   4.471   5.449   1.444
  201CYS     SG 1985   4.586   5.536   1.557
  201CYS     HG 1986   4.693   5.464   1.522
  201CYS      C 1987   4.381   5.330   1.244
  201CYS      O 1988   4.364   5.208   1.249
  202ARG      N 1989   4.301   5.409   1.174
  202ARG      H 1990   4.311   5.508   1.185
  202ARG     CA 1991   4.197   5.361   1.082
  202ARG     CB 1992   4.127   5.482   1.019
  202ARG     CG 1993   4.027   5.538   1.120
  202ARG     CD 1994   3.920   5.631   1.061
  202ARG     NE 1995   3.990   5.737   0.988
  202ARG     HE 1996   3.993   5.721   0.889
  202ARG     CZ 1997   4.034   5.853   1.038
  202ARG    NH1 1998   4.019   5.894   1.165
  202ARG   HH11 1999   3.978   5.835   1.235
  202ARG   HH12 2000   4.034   5.989   1.191
  202ARG    NH2 2001   4.087   5.940   0.951
  202ARG   HH21 2002   4.091   5.924   0.852
  202ARG   HH22 2003   4.121   6.024   0.993
  202ARG      C 2004   4.253   5.274   0.969
  202ARG      O 2005   4.221   5.156   0.969
  203GLU      N 2006   4.361   5.316   0.903
  203GLU      H 2007   4.383   5.413   0.905
  203GLU     CA 2008   4.437   5.241   0.802
  203GLU     CB 2009   4.551   5.329   0.749
  203GLU     CG 2010   4.626   5.283   0.625
  203GLU     CD 2011   4.749   5.367   0.588
  203GLU    OE1 2012   4.719   5.449   0.499
  203GLU    OE2 2013   4.859   5.353   0.645
  203GLU      C 2014   4.510   5.113   0.845
  203GLU      O 2015   4.530   5.022   0.765
  204PHE      N 2016   4.534   5.100   0.975
  204PHE      H 2017   4.507   5.176   1.034
  204PHE     CA 2018   4.574   4.968   1.027
  204PHE     CB 2019   4.646   4.982   1.161
  204PHE     CG 2020   4.771   4.895   1.169
  204PHE    CD1 2021   4.895   4.958   1.168
  204PHE    HD1 2022   4.899   5.059   1.209
  204PHE    CD2 2023   4.753   4.757   1.169
  204PHE    HD2 2024   4.653   4.713   1.174
  204PHE    CE1 2025   5.006   4.875   1.161
  204PHE    HE1 2026   5.100   4.922   1.132
  204PHE    CE2 2027   4.869   4.681   1.169
  204PHE    HE2 2028   4.844   4.575   1.166
  204PHE     CZ 2029   4.996   4.736   1.169
  204PHE     HZ 2030   5.083   4.674   1.193
  204PHE      C 2031   4.458   4.870   1.045
  204PHE      O 2032   4.458   4.770   0.973
  205THR      N 2033   4.368   4.893   1.141
  205THR      H 2034   4.389   4.959   1.212
  205THR     CA 2035   4.245   4.814   1.151
  205THR     CB 2036   4.148   4.873   1.254
  205THR    OG1 2037   4.023   4.803   1.251
  205THR    HG1 2038   3.966   4.851   1.318
  205THR    CG2 2039   4.126   5.023   1.235
  205THR      C 2040   4.172   4.786   1.019
  205THR      O 2041   4.167   4.668   0.986
  206GLU      N 2042   4.146   4.887   0.937
  206GLU      H 2043   4.176   4.978   0.966
  206GLU     CA 2044   4.076   4.878   0.808
  206GLU     CB 2045   4.053   5.016   0.748
  206GLU     CG 2046   3.949   5.088   0.834
  206GLU     CD 2047   3.906   5.226   0.785
  206GLU    OE1 2048   3.840   5.300   0.860
  206GLU    OE2 2049   3.904   5.253   0.663
  206GLU      C 2050   4.132   4.779   0.705
  206GLU      O 2051   4.072   4.766   0.598
  207ARG      N 2052   4.258   4.746   0.729
  207ARG      H 2053   4.312   4.784   0.805
  207ARG     CA 2054   4.320   4.643   0.645
  207ARG     CB 2055   4.472   4.659   0.636
  207ARG     CG 2056   4.515   4.774   0.544
  207ARG     CD 2057   4.665   4.798   0.525
  207ARG     NE 2058   4.739   4.800   0.652
  207ARG     HE 2059   4.730   4.711   0.696
  207ARG     CZ 2060   4.819   4.895   0.702
  207ARG    NH1 2061   4.836   5.009   0.633
  207ARG   HH11 2062   4.795   5.010   0.542
  207ARG   HH12 2063   4.875   5.091   0.673
  207ARG    NH2 2064   4.870   4.884   0.826
  207ARG   HH21 2065   4.842   4.795   0.863
  207ARG   HH22 2066   4.891   4.965   0.880
  207ARG      C 2067   4.278   4.499   0.678
  207ARG      O 2068   4.211   4.431   0.600
  208GLU      N 2069   4.293   4.463   0.805
  208GLU      H 2070   4.360   4.516   0.856
  208GLU     CA 2071   4.246   4.337   0.865
  208GLU     CB 2072   4.330   4.311   0.991
  208GLU     CG 2073   4.425   4.199   0.950
  208GLU     CD 2074   4.547   4.246   0.871
  208GLU    OE1 2075   4.634   4.317   0.926
  208GLU    OE2 2076   4.542   4.226   0.747
  208GLU      C 2077   4.097   4.339   0.899
  208GLU      O 2078   4.056   4.297   1.007
  209GLN      N 2079   4.021   4.331   0.790
  209GLN      H 2080   4.068   4.308   0.704
  209GLN     CA 2081   3.875   4.339   0.782
  209GLN     CB 2082   3.834   4.324   0.636
  209GLN     CG 2083   3.864   4.452   0.557
  209GLN     CD 2084   3.841   4.435   0.407
  209GLN    OE1 2085   3.935   4.428   0.328
  209GLN    NE2 2086   3.711   4.434   0.378
  209GLN   HE21 2087   3.638   4.463   0.439
  209GLN   HE22 2088   3.681   4.410   0.286
  209GLN      C 2089   3.794   4.239   0.864
  209GLN      O 2090   3.685   4.274   0.909
  210GLY      N 2091   3.845   4.117   0.877
  210GLY      H 2092   3.921   4.091   0.818
  210GLY     CA 2093   3.797   4.002   0.956
  210GLY      C 2094   3.798   4.024   1.108
  210GLY      O 2095   3.724   3.960   1.182
  211GLU      N 2096   3.883   4.115   1.156
  211GLU      H 2097   3.928   4.178   1.093
  211GLU     CA 2098   3.906   4.118   1.301
  211GLU     CB 2099   4.036   4.194   1.324
  211GLU     CG 2100   4.094   4.180   1.465
  211GLU     CD 2101   4.092   4.036   1.516
  211GLU    OE1 2102   3.992   4.000   1.582
  211GLU    OE2 2103   4.191   3.965   1.487
  211GLU      C 2104   3.789   4.179   1.379
  211GLU      O 2105   3.737   4.283   1.340
  212VAL      N 2106   3.763   4.129   1.499
  212VAL      H 2107   3.822   4.059   1.540
  212VAL     CA 2108   3.666   4.173   1.600
  212VAL     CB 2109   3.571   4.058   1.632
  212VAL    CG1 2110   3.514   3.999   1.503
  212VAL    CG2 2111   3.647   3.953   1.714
  212VAL      C 2112   3.727   4.244   1.721
  212VAL      O 2113   3.656   4.315   1.791
  213ARG      N 2114   3.859   4.247   1.733
  213ARG      H 2115   3.909   4.220   1.650
  213ARG     CA 2116   3.924   4.298   1.855
  213ARG     CB 2117   4.022   4.194   1.910
  213ARG     CG 2118   3.944   4.071   1.957
  213ARG     CD 2119   4.041   3.957   1.986
  213ARG     NE 2120   4.098   3.911   1.858
  213ARG     HE 2121   4.096   3.980   1.786
  213ARG     CZ 2122   4.128   3.782   1.836
  213ARG    NH1 2123   4.098   3.681   1.920
  213ARG   HH11 2124   4.055   3.710   2.005
  213ARG   HH12 2125   4.097   3.583   1.900
  213ARG    NH2 2126   4.209   3.747   1.735
  213ARG   HH21 2127   4.236   3.814   1.665
  213ARG   HH22 2128   4.256   3.660   1.727
  213ARG      C 2129   4.003   4.424   1.818
  213ARG      O 2130   4.092   4.413   1.734
  214PHE      N 2131   3.982   4.521   1.906
  214PHE      H 2132   3.905   4.502   1.968
  214PHE     CA 2133   4.044   4.654   1.911
  214PHE     CB 2134   4.029   4.738   1.784
  214PHE     CG 2135   3.887   4.758   1.731
  214PHE    CD1 2136   3.814   4.867   1.777
  214PHE    HD1 2137   3.865   4.952   1.823
  214PHE    CD2 2138   3.831   4.667   1.642
  214PHE    HD2 2139   3.881   4.573   1.620
  214PHE    CE1 2140   3.685   4.892   1.731
  214PHE    HE1 2141   3.621   4.963   1.782
  214PHE    CE2 2142   3.707   4.702   1.591
  214PHE    HE2 2143   3.666   4.642   1.510
  214PHE     CZ 2144   3.629   4.808   1.636
  214PHE     HZ 2145   3.547   4.836   1.570
  214PHE      C 2146   4.005   4.742   2.030
  214PHE      O 2147   3.886   4.759   2.058
  215SER      N 2148   4.098   4.785   2.115
  215SER      H 2149   4.188   4.743   2.122
  215SER     CA 2150   4.063   4.882   2.220
  215SER     CB 2151   4.074   4.820   2.359
  215SER     OG 2152   4.042   4.916   2.460
  215SER     HG 2153   4.035   4.877   2.552
  215SER      C 2154   4.166   4.995   2.208
  215SER      O 2155   4.287   4.977   2.221
  216ALA      N 2156   4.110   5.115   2.224
  216ALA      H 2157   4.018   5.134   2.258
  216ALA     CA 2158   4.189   5.236   2.200
  216ALA     CB 2159   4.137   5.325   2.086
  216ALA      C 2160   4.176   5.319   2.328
  216ALA      O 2161   4.065   5.335   2.378
  217VAL      N 2162   4.277   5.398   2.359
  217VAL      H 2163   4.356   5.402   2.298
  217VAL     CA 2164   4.292   5.495   2.469
  217VAL     CB 2165   4.360   5.426   2.586
  217VAL    CG1 2166   4.491   5.349   2.563
  217VAL    CG2 2167   4.364   5.505   2.717
  217VAL      C 2168   4.386   5.610   2.431
  217VAL      O 2169   4.456   5.607   2.330
  218ALA      N 2170   4.363   5.726   2.493
  218ALA      H 2171   4.289   5.733   2.560
  218ALA     CA 2172   4.441   5.847   2.466
  218ALA     CB 2173   4.353   5.939   2.382
  218ALA      C 2174   4.474   5.909   2.602
  218ALA      O 2175   4.412   5.896   2.708
  219LEU      N 2176   4.582   5.986   2.590
  219LEU      H 2177   4.620   6.012   2.501
  219LEU     CA 2178   4.643   6.055   2.704
  219LEU     CB 2179   4.795   6.047   2.692
  219LEU     CG 2180   4.862   6.012   2.825
  219LEU    CD1 2181   4.997   5.940   2.816
  219LEU    CD2 2182   4.879   6.140   2.908
  219LEU      C 2183   4.596   6.200   2.701
  219LEU      O 2184   4.651   6.274   2.619
  220CYS      N 2185   4.519   6.241   2.802
  220CYS      H 2186   4.505   6.187   2.885
  220CYS     CA 2187   4.443   6.367   2.803
  220CYS     CB 2188   4.314   6.362   2.722
  220CYS     SG 2189   4.321   6.288   2.555
  220CYS     HG 2190   4.326   6.412   2.506
  220CYS      C 2191   4.427   6.433   2.940
  220CYS     O1 2192   4.515   6.408   3.025
  220CYS     O2 2193   4.321   6.496   2.960
   6.92075   6.92075   4.89371   0.00000   0.00000   0.00000   0.00000   3.46037   3.46037
