# Supplementary material for: Is There a Functional Role for the Knotted Topology in Protein UCH-L1?
Source: J Chem Inf Model. 2024 Jul 24;64(17):6827–37. doi: 10.1021/acs.jcim.4c00880 (PMC11388461; doi:10.1021/acs.jcim.4c00880)
Supplement: Supplementary file 2 — ci4c00880_si_002.zip [file ci4c00880_si_002.zip › UCH-L1_files/APO/APO_delta222/REP_1/traj_final.gro]

Protein in water t= 500000.00000 step= 5000000
 2206
    1MET      N    1   5.741   7.313   3.347
    1MET     H1    2   5.659   7.292   3.295
    1MET     H2    3   5.745   7.410   3.372
    1MET     H3    4   5.815   7.295   3.282
    1MET     CA    5   5.741   7.232   3.470
    1MET     CB    6   5.615   7.146   3.474
    1MET     CG    7   5.482   7.220   3.489
    1MET     SD    8   5.461   7.324   3.341
    1MET     CE    9   5.290   7.372   3.352
    1MET      C   10   5.869   7.149   3.478
    1MET      O   11   5.944   7.143   3.381
    2GLN      N   12   5.892   7.080   3.589
    2GLN      H   13   5.828   7.083   3.666
    2GLN     CA   14   6.019   7.008   3.606
    2GLN     CB   15   6.042   6.967   3.752
    2GLN     CG   16   5.930   6.879   3.808
    2GLN     CD   17   5.938   6.867   3.960
    2GLN    OE1   18   6.038   6.831   4.022
    2GLN    NE2   19   5.821   6.902   4.015
    2GLN   HE21   20   5.747   6.927   3.952
    2GLN   HE22   21   5.812   6.912   4.114
    2GLN      C   22   6.028   6.877   3.527
    2GLN      O   23   5.933   6.798   3.527
    3LEU      N   24   6.134   6.867   3.448
    3LEU      H   25   6.187   6.951   3.435
    3LEU     CA   26   6.156   6.752   3.360
    3LEU     CB   27   6.214   6.795   3.225
    3LEU     CG   28   6.092   6.839   3.144
    3LEU    CD1   29   6.154   6.910   3.024
    3LEU    CD2   30   6.009   6.722   3.089
    3LEU      C   31   6.226   6.630   3.420
    3LEU      O   32   6.292   6.551   3.352
    4LYS      N   33   6.203   6.613   3.550
    4LYS      H   34   6.148   6.674   3.607
    4LYS     CA   35   6.246   6.490   3.617
    4LYS     CB   36   6.213   6.499   3.766
    4LYS     CG   37   6.317   6.571   3.852
    4LYS     CD   38   6.260   6.599   3.991
    4LYS     CE   39   6.361   6.664   4.086
    4LYS     NZ   40   6.367   6.811   4.073
    4LYS    HZ1   41   6.285   6.846   4.119
    4LYS    HZ2   42   6.441   6.843   4.132
    4LYS    HZ3   43   6.363   6.841   3.978
    4LYS      C   44   6.176   6.364   3.564
    4LYS      O   45   6.078   6.364   3.490
    5PRO      N   46   6.237   6.246   3.572
    5PRO     CA   47   6.176   6.125   3.517
    5PRO     CB   48   6.286   6.019   3.524
    5PRO     CG   49   6.406   6.105   3.483
    5PRO     CD   50   6.382   6.227   3.572
    5PRO      C   51   6.045   6.091   3.589
    5PRO      O   52   6.059   6.037   3.699
    6MET      N   53   5.949   6.081   3.497
    6MET      H   54   5.952   6.116   3.404
    6MET     CA   55   5.820   6.022   3.536
    6MET     CB   56   5.705   6.098   3.469
    6MET     CG   57   5.579   6.098   3.555
    6MET     SD   58   5.506   5.932   3.577
    6MET     CE   59   5.347   5.982   3.639
    6MET      C   60   5.816   5.874   3.499
    6MET      O   61   5.776   5.837   3.389
    7GLU      N   62   5.815   5.783   3.596
    7GLU      H   63   5.799   5.808   3.691
    7GLU     CA   64   5.832   5.638   3.582
    7GLU     CB   65   5.920   5.601   3.701
    7GLU     CG   66   5.997   5.469   3.702
    7GLU     CD   67   6.064   5.451   3.838
    7GLU    OE1   68   6.045   5.351   3.911
    7GLU    OE2   69   6.144   5.538   3.880
    7GLU      C   70   5.707   5.549   3.585
    7GLU      O   71   5.628   5.560   3.678
    8ILE      N   72   5.719   5.441   3.509
    8ILE      H   73   5.799   5.416   3.455
    8ILE     CA   74   5.618   5.333   3.505
    8ILE     CB   75   5.611   5.260   3.371
    8ILE    CG1   76   5.750   5.237   3.312
    8ILE    CG2   77   5.511   5.334   3.282
    8ILE     CD   78   5.741   5.138   3.196
    8ILE      C   79   5.643   5.228   3.613
    8ILE      O   80   5.665   5.108   3.599
    9ASN      N   81   5.609   5.272   3.734
    9ASN      H   82   5.613   5.369   3.760
    9ASN     CA   83   5.595   5.187   3.853
    9ASN     CB   84   5.710   5.242   3.939
    9ASN     CG   85   5.694   5.370   4.021
    9ASN    OD1   86   5.608   5.399   4.104
    9ASN    ND2   87   5.812   5.430   4.032
    9ASN   HD21   88   5.893   5.391   3.988
    9ASN   HD22   89   5.819   5.495   4.108
    9ASN      C   90   5.458   5.210   3.915
    9ASN      O   91   5.399   5.316   3.894
   10PRO      N   92   5.395   5.110   3.976
   10PRO     CA   93   5.261   5.113   4.036
   10PRO     CB   94   5.248   4.990   4.125
   10PRO     CG   95   5.344   4.889   4.061
   10PRO     CD   96   5.450   4.974   3.990
   10PRO      C   97   5.228   5.241   4.113
   10PRO      O   98   5.123   5.300   4.085
   11GLU      N   99   5.325   5.283   4.194
   11GLU      H  100   5.406   5.229   4.216
   11GLU     CA  101   5.298   5.403   4.274
   11GLU     CB  102   5.415   5.440   4.365
   11GLU     CG  103   5.379   5.532   4.481
   11GLU     CD  104   5.492   5.528   4.584
   11GLU    OE1  105   5.576   5.435   4.578
   11GLU    OE2  106   5.499   5.620   4.668
   11GLU      C  107   5.275   5.523   4.183
   11GLU      O  108   5.161   5.568   4.173
   12MET      N  109   5.375   5.559   4.102
   12MET      H  110   5.463   5.512   4.103
   12MET     CA  111   5.359   5.668   4.005
   12MET     CB  112   5.488   5.697   3.929
   12MET     CG  113   5.604   5.748   4.014
   12MET     SD  114   5.723   5.832   3.904
   12MET     CE  115   5.868   5.843   4.007
   12MET      C  116   5.245   5.653   3.904
   12MET      O  117   5.168   5.749   3.896
   13LEU      N  118   5.221   5.529   3.863
   13LEU      H  119   5.282   5.455   3.889
   13LEU     CA  120   5.116   5.485   3.769
   13LEU     CB  121   5.127   5.346   3.707
   13LEU     CG  122   5.224   5.348   3.588
   13LEU    CD1  123   5.207   5.220   3.505
   13LEU    CD2  124   5.200   5.469   3.498
   13LEU      C  125   4.977   5.511   3.827
   13LEU      O  126   4.910   5.595   3.768
   14ASN      N  127   4.942   5.435   3.931
   14ASN      H  128   5.002   5.371   3.979
   14ASN     CA  129   4.813   5.448   4.000
   14ASN     CB  130   4.790   5.355   4.120
   14ASN     CG  131   4.780   5.208   4.077
   14ASN    OD1  132   4.691   5.163   4.004
   14ASN    ND2  133   4.869   5.125   4.130
   14ASN   HD21  134   4.940   5.164   4.189
   14ASN   HD22  135   4.864   5.025   4.122
   14ASN      C  136   4.779   5.589   4.050
   14ASN      O  137   4.664   5.627   4.029
   15LYS      N  138   4.874   5.670   4.094
   15LYS      H  139   4.955   5.630   4.138
   15LYS     CA  140   4.855   5.809   4.138
   15LYS     CB  141   4.980   5.843   4.219
   15LYS     CG  142   5.000   5.758   4.344
   15LYS     CD  143   4.883   5.762   4.443
   15LYS     CE  144   4.954   5.715   4.569
   15LYS     NZ  145   4.860   5.698   4.680
   15LYS    HZ1  146   4.911   5.714   4.765
   15LYS    HZ2  147   4.784   5.764   4.679
   15LYS    HZ3  148   4.820   5.607   4.681
   15LYS      C  149   4.852   5.909   4.022
   15LYS      O  150   4.786   6.011   4.045
   16VAL      N  151   4.911   5.888   3.905
   16VAL      H  152   4.994   5.833   3.894
   16VAL     CA  153   4.881   5.975   3.790
   16VAL     CB  154   4.986   5.955   3.680
   16VAL    CG1  155   4.983   5.827   3.596
   16VAL    CG2  156   4.999   6.088   3.607
   16VAL      C  157   4.741   5.954   3.734
   16VAL      O  158   4.678   6.048   3.685
   17LEU      N  159   4.684   5.835   3.750
   17LEU      H  160   4.721   5.752   3.791
   17LEU     CA  161   4.546   5.813   3.704
   17LEU     CB  162   4.518   5.663   3.706
   17LEU     CG  163   4.384   5.625   3.643
   17LEU    CD1  164   4.396   5.619   3.490
   17LEU    CD2  165   4.360   5.482   3.690
   17LEU      C  166   4.446   5.886   3.794
   17LEU      O  167   4.370   5.968   3.742
   18SER      N  168   4.463   5.882   3.926
   18SER      H  169   4.488   5.793   3.964
   18SER     CA  170   4.396   5.969   4.024
   18SER     CB  171   4.439   5.951   4.169
   18SER     OG  172   4.400   5.815   4.193
   18SER     HG  173   4.439   5.796   4.283
   18SER      C  174   4.398   6.119   3.995
   18SER      O  175   4.299   6.186   4.021
   19ARG      N  176   4.510   6.174   3.949
   19ARG      H  177   4.593   6.118   3.951
   19ARG     CA  178   4.528   6.315   3.912
   19ARG     CB  179   4.673   6.353   3.883
   19ARG     CG  180   4.775   6.350   3.998
   19ARG     CD  181   4.757   6.470   4.091
   19ARG     NE  182   4.833   6.463   4.217
   19ARG     HE  183   4.837   6.370   4.254
   19ARG     CZ  184   4.892   6.565   4.280
   19ARG    NH1  185   4.872   6.691   4.242
   19ARG   HH11  186   4.803   6.723   4.177
   19ARG   HH12  187   4.933   6.763   4.276
   19ARG    NH2  188   4.990   6.538   4.368
   19ARG   HH21  189   5.026   6.446   4.379
   19ARG   HH22  190   5.023   6.608   4.432
   19ARG      C  191   4.455   6.346   3.781
   19ARG      O  192   4.418   6.462   3.762
   20LEU      N  193   4.450   6.249   3.690
   20LEU      H  194   4.514   6.172   3.689
   20LEU     CA  195   4.374   6.256   3.565
   20LEU     CB  196   4.429   6.160   3.458
   20LEU     CG  197   4.560   6.202   3.392
   20LEU    CD1  198   4.584   6.114   3.269
   20LEU    CD2  199   4.561   6.352   3.361
   20LEU      C  200   4.222   6.239   3.565
   20LEU      O  201   4.157   6.328   3.511
   21GLY      N  202   4.174   6.142   3.642
   21GLY      H  203   4.235   6.077   3.687
   21GLY     CA  204   4.032   6.105   3.656
   21GLY      C  205   4.032   5.961   3.707
   21GLY      O  206   4.079   5.863   3.650
   22VAL      N  207   3.957   5.949   3.816
   22VAL      H  208   3.895   6.021   3.849
   22VAL     CA  209   3.937   5.817   3.879
   22VAL     CB  210   3.878   5.830   4.019
   22VAL    CG1  211   3.894   5.703   4.104
   22VAL    CG2  212   3.958   5.931   4.102
   22VAL      C  213   3.844   5.720   3.806
   22VAL      O  214   3.724   5.740   3.784
   23ALA      N  215   3.920   5.647   3.726
   23ALA      H  216   4.015   5.675   3.711
   23ALA     CA  217   3.855   5.550   3.637
   23ALA     CB  218   3.966   5.488   3.552
   23ALA      C  219   3.785   5.436   3.711
   23ALA      O  220   3.812   5.401   3.826
   24GLY      N  221   3.677   5.392   3.646
   24GLY      H  222   3.652   5.441   3.563
   24GLY     CA  223   3.590   5.283   3.694
   24GLY      C  224   3.651   5.148   3.733
   24GLY      O  225   3.693   5.070   3.649
   25GLN      N  226   3.696   5.139   3.858
   25GLN      H  227   3.673   5.219   3.913
   25GLN     CA  228   3.758   5.027   3.931
   25GLN     CB  229   3.661   4.921   3.983
   25GLN     CG  230   3.560   4.963   4.090
   25GLN     CD  231   3.440   4.872   4.119
   25GLN    OE1  232   3.456   4.757   4.158
   25GLN    NE2  233   3.317   4.923   4.123
   25GLN   HE21  234   3.300   5.021   4.110
   25GLN   HE22  235   3.235   4.869   4.140
   25GLN      C  236   3.886   4.961   3.881
   25GLN      O  237   3.952   4.898   3.964
   26TRP      N  238   3.935   5.007   3.766
   26TRP      H  239   3.882   5.069   3.708
   26TRP     CA  240   4.071   4.979   3.718
   26TRP     CB  241   4.079   5.028   3.574
   26TRP     CG  242   3.999   4.954   3.466
   26TRP    CD1  243   3.874   4.986   3.435
   26TRP    HD1  244   3.841   5.090   3.436
   26TRP    CD2  245   4.018   4.833   3.401
   26TRP    NE1  246   3.815   4.893   3.360
   26TRP    HE1  247   3.726   4.902   3.316
   26TRP    CE2  248   3.898   4.790   3.345
   26TRP    CE3  249   4.125   4.744   3.392
   26TRP    HE3  250   4.221   4.752   3.442
   26TRP    CZ2  251   3.884   4.665   3.286
   26TRP    HZ2  252   3.782   4.638   3.260
   26TRP    CZ3  253   4.106   4.620   3.333
   26TRP    HZ3  254   4.199   4.564   3.322
   26TRP    CH2  255   3.986   4.571   3.281
   26TRP    HH2  256   3.973   4.466   3.255
   26TRP      C  257   4.194   5.029   3.794
   26TRP      O  258   4.178   5.122   3.873
   27ARG      N  259   4.299   4.948   3.796
   27ARG      H  260   4.309   4.860   3.749
   27ARG     CA  261   4.422   4.975   3.871
   27ARG     CB  262   4.407   4.914   4.011
   27ARG     CG  263   4.376   4.765   4.025
   27ARG     CD  264   4.230   4.756   4.070
   27ARG     NE  265   4.201   4.627   4.134
   27ARG     HE  266   4.176   4.559   4.066
   27ARG     CZ  267   4.207   4.590   4.263
   27ARG    NH1  268   4.265   4.665   4.358
   27ARG   HH11  269   4.291   4.760   4.345
   27ARG   HH12  270   4.283   4.622   4.447
   27ARG    NH2  271   4.161   4.468   4.293
   27ARG   HH21  272   4.122   4.402   4.229
   27ARG   HH22  273   4.177   4.430   4.384
   27ARG      C  274   4.539   4.909   3.798
   27ARG      O  275   4.521   4.837   3.700
   28PHE      N  276   4.656   4.925   3.859
   28PHE      H  277   4.677   4.998   3.924
   28PHE     CA  278   4.771   4.849   3.807
   28PHE     CB  279   4.889   4.941   3.775
   28PHE     CG  280   4.864   5.029   3.652
   28PHE    CD1  281   4.809   5.156   3.666
   28PHE    HD1  282   4.757   5.182   3.759
   28PHE    CD2  283   4.926   4.986   3.536
   28PHE    HD2  284   4.970   4.886   3.535
   28PHE    CE1  285   4.814   5.241   3.556
   28PHE    HE1  286   4.771   5.341   3.554
   28PHE    CE2  287   4.917   5.072   3.428
   28PHE    HE2  288   4.949   5.033   3.331
   28PHE     CZ  289   4.872   5.204   3.435
   28PHE     HZ  290   4.855   5.259   3.342
   28PHE      C  291   4.821   4.738   3.899
   28PHE      O  292   4.834   4.751   4.021
   29VAL      N  293   4.885   4.646   3.829
   29VAL      H  294   4.880   4.639   3.729
   29VAL     CA  295   4.968   4.542   3.892
   29VAL     CB  296   4.884   4.414   3.903
   29VAL    CG1  297   4.916   4.313   3.792
   29VAL    CG2  298   4.887   4.360   4.046
   29VAL      C  299   5.100   4.531   3.816
   29VAL      O  300   5.122   4.565   3.700
   30ASP      N  301   5.206   4.492   3.885
   30ASP      H  302   5.211   4.464   3.981
   30ASP     CA  303   5.339   4.471   3.826
   30ASP     CB  304   5.454   4.507   3.919
   30ASP     CG  305   5.460   4.444   4.059
   30ASP    OD1  306   5.365   4.477   4.134
   30ASP    OD2  307   5.552   4.367   4.094
   30ASP      C  308   5.342   4.321   3.795
   30ASP      O  309   5.302   4.236   3.875
   31VAL      N  310   5.420   4.285   3.694
   31VAL      H  311   5.464   4.357   3.639
   31VAL     CA  312   5.428   4.150   3.636
   31VAL     CB  313   5.324   4.108   3.533
   31VAL    CG1  314   5.190   4.076   3.601
   31VAL    CG2  315   5.307   4.211   3.421
   31VAL      C  316   5.568   4.114   3.585
   31VAL      O  317   5.585   4.036   3.492
   32LEU      N  318   5.663   4.138   3.675
   32LEU      H  319   5.643   4.142   3.773
   32LEU     CA  320   5.804   4.170   3.646
   32LEU     CB  321   5.865   4.243   3.766
   32LEU     CG  322   5.853   4.396   3.771
   32LEU    CD1  323   5.867   4.440   3.916
   32LEU    CD2  324   5.957   4.451   3.674
   32LEU      C  325   5.893   4.062   3.585
   32LEU      O  326   5.975   4.089   3.497
   33GLY      N  327   5.858   3.934   3.595
   33GLY      H  328   5.794   3.907   3.667
   33GLY     CA  329   5.937   3.827   3.535
   33GLY      C  330   5.875   3.760   3.412
   33GLY      O  331   5.935   3.673   3.350
   34LEU      N  332   5.760   3.807   3.364
   34LEU      H  333   5.711   3.887   3.399
   34LEU     CA  334   5.698   3.777   3.234
   34LEU     CB  335   5.758   3.852   3.115
   34LEU     CG  336   5.741   4.004   3.123
   34LEU    CD1  337   5.816   4.069   3.007
   34LEU    CD2  338   5.595   4.047   3.140
   34LEU      C  339   5.684   3.630   3.194
   34LEU      O  340   5.659   3.593   3.080
   35GLU      N  341   5.687   3.542   3.294
   35GLU      H  342   5.729   3.564   3.381
   35GLU     CA  343   5.638   3.404   3.284
   35GLU     CB  344   5.754   3.308   3.256
   35GLU     CG  345   5.878   3.305   3.346
   35GLU     CD  346   5.848   3.310   3.496
   35GLU    OE1  347   5.815   3.207   3.559
   35GLU    OE2  348   5.859   3.421   3.552
   35GLU      C  349   5.539   3.358   3.392
   35GLU      O  350   5.548   3.398   3.508
   36GLU      N  351   5.469   3.254   3.348
   36GLU      H  352   5.456   3.225   3.253
   36GLU     CA  353   5.359   3.208   3.433
   36GLU     CB  354   5.272   3.102   3.367
   36GLU     CG  355   5.178   3.167   3.265
   36GLU     CD  356   5.130   3.055   3.171
   36GLU    OE1  357   5.208   3.019   3.080
   36GLU    OE2  358   5.020   3.001   3.194
   36GLU      C  359   5.379   3.142   3.570
   36GLU      O  360   5.313   3.187   3.663
   37GLU      N  361   5.499   3.086   3.583
   37GLU      H  362   5.570   3.098   3.513
   37GLU     CA  363   5.536   3.032   3.714
   37GLU     CB  364   5.660   2.946   3.691
   37GLU     CG  365   5.684   2.859   3.815
   37GLU     CD  366   5.826   2.801   3.807
   37GLU    OE1  367   5.835   2.691   3.749
   37GLU    OE2  368   5.919   2.862   3.864
   37GLU      C  369   5.570   3.137   3.820
   37GLU      O  370   5.519   3.124   3.932
   38SER      N  371   5.624   3.251   3.778
   38SER      H  372   5.681   3.254   3.695
   38SER     CA  373   5.628   3.364   3.871
   38SER     CB  374   5.739   3.467   3.849
   38SER     OG  375   5.709   3.543   3.732
   38SER     HG  376   5.763   3.502   3.659
   38SER      C  377   5.501   3.444   3.901
   38SER      O  378   5.475   3.473   4.018
   39LEU      N  379   5.427   3.473   3.795
   39LEU      H  380   5.461   3.458   3.702
   39LEU     CA  381   5.295   3.537   3.802
   39LEU     CB  382   5.229   3.521   3.664
   39LEU     CG  383   5.236   3.638   3.566
   39LEU    CD1  384   5.378   3.694   3.550
   39LEU    CD2  385   5.165   3.598   3.436
   39LEU      C  386   5.196   3.481   3.904
   39LEU      O  387   5.127   3.541   3.987
   40GLY      N  388   5.193   3.348   3.902
   40GLY      H  389   5.249   3.301   3.835
   40GLY     CA  390   5.114   3.262   3.990
   40GLY      C  391   4.961   3.265   3.975
   40GLY      O  392   4.898   3.205   3.888
   41SER      N  393   4.898   3.339   4.066
   41SER      H  394   4.950   3.400   4.126
   41SER     CA  395   4.759   3.384   4.051
   41SER     CB  396   4.697   3.427   4.185
   41SER     OG  397   4.567   3.484   4.173
   41SER     HG  398   4.536   3.497   4.267
   41SER      C  399   4.750   3.503   3.956
   41SER      O  400   4.812   3.608   3.971
   42VAL      N  401   4.713   3.459   3.836
   42VAL      H  402   4.690   3.364   3.814
   42VAL     CA  403   4.696   3.541   3.715
   42VAL     CB  404   4.696   3.452   3.591
   42VAL    CG1  405   4.694   3.536   3.464
   42VAL    CG2  406   4.809   3.348   3.590
   42VAL      C  407   4.586   3.647   3.714
   42VAL      O  408   4.472   3.606   3.691
   43PRO      N  409   4.611   3.777   3.730
   43PRO     CA  410   4.512   3.885   3.722
   43PRO     CB  411   4.596   4.014   3.719
   43PRO     CG  412   4.731   3.978   3.781
   43PRO     CD  413   4.747   3.832   3.739
   43PRO      C  414   4.423   3.889   3.598
   43PRO      O  415   4.474   3.870   3.488
   44ALA      N  416   4.293   3.910   3.618
   44ALA      H  417   4.265   3.968   3.695
   44ALA     CA  418   4.179   3.892   3.528
   44ALA     CB  419   4.148   3.742   3.516
   44ALA      C  420   4.052   3.959   3.582
   44ALA      O  421   4.018   3.935   3.697
   45PRO      N  422   3.981   4.045   3.509
   45PRO     CA  423   4.009   4.107   3.379
   45PRO     CB  424   3.877   4.171   3.334
   45PRO     CG  425   3.817   4.219   3.466
   45PRO     CD  426   3.858   4.107   3.562
   45PRO      C  427   4.126   4.206   3.384
   45PRO      O  428   4.134   4.287   3.476
   46ALA      N  429   4.211   4.189   3.283
   46ALA      H  430   4.206   4.120   3.211
   46ALA     CA  431   4.327   4.278   3.264
   46ALA     CB  432   4.447   4.194   3.306
   46ALA      C  433   4.341   4.310   3.115
   46ALA      O  434   4.271   4.247   3.036
   47CYS      N  435   4.419   4.415   3.091
   47CYS      H  436   4.468   4.470   3.159
   47CYS     CA  437   4.444   4.463   2.954
   47CYS     CB  438   4.322   4.538   2.902
   47CYS     SG  439   4.279   4.695   2.986
   47CYS     HG  440   4.205   4.741   2.886
   47CYS      C  441   4.579   4.524   2.913
   47CYS      O  442   4.670   4.461   2.860
   48ALA      N  443   4.597   4.653   2.936
   48ALA      H  444   4.524   4.706   2.979
   48ALA     CA  445   4.710   4.735   2.891
   48ALA     CB  446   4.653   4.877   2.891
   48ALA      C  447   4.844   4.732   2.966
   48ALA      O  448   4.843   4.751   3.087
   49LEU      N  449   4.938   4.665   2.900
   49LEU      H  450   4.919   4.628   2.810
   49LEU     CA  451   5.075   4.642   2.950
   49LEU     CB  452   5.143   4.510   2.913
   49LEU     CG  453   5.103   4.393   3.003
   49LEU    CD1  454   4.980   4.325   2.944
   49LEU    CD2  455   5.215   4.292   3.026
   49LEU      C  456   5.169   4.752   2.901
   49LEU      O  457   5.192   4.770   2.782
   50LEU      N  458   5.238   4.807   3.001
   50LEU      H  459   5.212   4.771   3.091
   50LEU     CA  460   5.343   4.907   2.975
   50LEU     CB  461   5.321   5.028   3.066
   50LEU     CG  462   5.197   5.104   3.018
   50LEU    CD1  463   5.151   5.205   3.123
   50LEU    CD2  464   5.216   5.168   2.880
   50LEU      C  465   5.475   4.840   3.013
   50LEU      O  466   5.493   4.788   3.123
   51LEU      N  467   5.556   4.827   2.909
   51LEU      H  468   5.524   4.877   2.829
   51LEU     CA  469   5.688   4.762   2.910
   51LEU     CB  470   5.683   4.638   2.820
   51LEU     CG  471   5.685   4.507   2.899
   51LEU    CD1  472   5.541   4.478   2.943
   51LEU    CD2  473   5.733   4.395   2.808
   51LEU      C  474   5.796   4.861   2.865
   51LEU      O  475   5.779   4.923   2.760
   52LEU      N  476   5.895   4.888   2.949
   52LEU      H  477   5.892   4.840   3.037
   52LEU     CA  478   6.005   4.981   2.918
   52LEU     CB  479   6.074   5.037   3.043
   52LEU     CG  480   6.167   5.155   3.015
   52LEU    CD1  481   6.069   5.265   2.976
   52LEU    CD2  482   6.244   5.196   3.141
   52LEU      C  483   6.109   4.891   2.852
   52LEU      O  484   6.172   4.798   2.902
   53PHE      N  485   6.118   4.915   2.721
   53PHE      H  486   6.101   5.010   2.694
   53PHE     CA  487   6.201   4.833   2.632
   53PHE     CB  488   6.119   4.710   2.589
   53PHE     CG  489   6.215   4.611   2.524
   53PHE    CD1  490   6.218   4.610   2.385
   53PHE    HD1  491   6.151   4.680   2.334
   53PHE    CD2  492   6.314   4.544   2.595
   53PHE    HD2  493   6.311   4.553   2.703
   53PHE    CE1  494   6.310   4.531   2.317
   53PHE    HE1  495   6.303   4.526   2.208
   53PHE    CE2  496   6.404   4.464   2.526
   53PHE    HE2  497   6.475   4.399   2.578
   53PHE     CZ  498   6.405   4.457   2.387
   53PHE     HZ  499   6.493   4.412   2.342
   53PHE      C  500   6.275   4.906   2.520
   53PHE      O  501   6.212   4.913   2.415
   54PRO      N  502   6.396   4.961   2.532
   54PRO     CA  503   6.472   5.037   2.432
   54PRO     CB  504   6.601   5.084   2.499
   54PRO     CG  505   6.602   5.017   2.636
   54PRO     CD  506   6.489   4.914   2.635
   54PRO      C  507   6.494   4.956   2.304
   54PRO      O  508   6.546   4.844   2.302
   55LEU      N  509   6.482   5.027   2.193
   55LEU      H  510   6.451   5.122   2.192
   55LEU     CA  511   6.486   4.967   2.059
   55LEU     CB  512   6.378   5.026   1.969
   55LEU     CG  513   6.238   4.974   2.001
   55LEU    CD1  514   6.140   5.026   1.896
   55LEU    CD2  515   6.240   4.821   2.009
   55LEU      C  516   6.628   4.961   2.001
   55LEU      O  517   6.668   5.056   1.935
   56THR      N  518   6.695   4.856   2.048
   56THR      H  519   6.646   4.789   2.103
   56THR     CA  520   6.820   4.804   1.991
   56THR     CB  521   6.875   4.690   2.078
   56THR    OG1  522   6.767   4.601   2.112
   56THR    HG1  523   6.774   4.532   2.040
   56THR    CG2  524   6.943   4.743   2.204
   56THR      C  525   6.808   4.760   1.845
   56THR      O  526   6.703   4.766   1.783
   57ALA      N  527   6.919   4.724   1.780
   57ALA      H  528   6.999   4.684   1.825
   57ALA     CA  529   6.926   4.731   1.633
   57ALA     CB  530   7.062   4.702   1.570
   57ALA      C  531   6.820   4.656   1.552
   57ALA      O  532   6.747   4.709   1.469
   58GLN      N  533   6.826   4.525   1.577
   58GLN      H  534   6.906   4.500   1.631
   58GLN     CA  535   6.738   4.432   1.507
   58GLN     CB  536   6.767   4.282   1.521
   58GLN     CG  537   6.909   4.241   1.481
   58GLN     CD  538   6.951   4.104   1.536
   58GLN    OE1  539   6.936   4.004   1.467
   58GLN    NE2  540   7.003   4.100   1.658
   58GLN   HE21  541   6.999   4.187   1.708
   58GLN   HE22  542   7.043   4.014   1.691
   58GLN      C  543   6.593   4.462   1.545
   58GLN      O  544   6.507   4.474   1.458
   59HISE     N  545   6.565   4.495   1.671
   59HISE     H  546   6.627   4.476   1.747
   59HISE    CA  547   6.439   4.552   1.721
   59HISE    CB  548   6.459   4.574   1.872
   59HISE    CG  549   6.404   4.452   1.946
   59HISE   ND1  550   6.274   4.424   1.955
   59HISE   CD2  551   6.468   4.375   2.033
   59HISE   HD2  552   6.575   4.377   2.055
   59HISE   CE1  553   6.263   4.323   2.041
   59HISE   HE1  554   6.175   4.260   2.041
   59HISE   NE2  555   6.383   4.288   2.087
   59HISE   HE2  556   6.413   4.232   2.164
   59HISE     C  557   6.376   4.677   1.660
   59HISE     O  558   6.254   4.671   1.643
   60GLU      N  559   6.464   4.773   1.632
   60GLU      H  560   6.551   4.776   1.682
   60GLU     CA  561   6.431   4.894   1.556
   60GLU     CB  562   6.545   4.992   1.585
   60GLU     CG  563   6.530   5.136   1.535
   60GLU     CD  564   6.657   5.218   1.516
   60GLU    OE1  565   6.701   5.219   1.399
   60GLU    OE2  566   6.693   5.304   1.601
   60GLU      C  567   6.421   4.873   1.405
   60GLU      O  568   6.327   4.929   1.350
   61ASN      N  569   6.498   4.776   1.356
   61ASN      H  570   6.579   4.743   1.403
   61ASN     CA  571   6.463   4.723   1.223
   61ASN     CB  572   6.582   4.649   1.161
   61ASN     CG  573   6.693   4.734   1.100
   61ASN    OD1  574   6.662   4.846   1.058
   61ASN    ND2  575   6.816   4.684   1.101
   61ASN   HD21  576   6.834   4.598   1.150
   61ASN   HD22  577   6.881   4.710   1.031
   61ASN      C  578   6.337   4.637   1.215
   61ASN      O  579   6.263   4.670   1.122
   62PHE      N  580   6.313   4.556   1.318
   62PHE      H  581   6.374   4.538   1.395
   62PHE     CA  582   6.189   4.478   1.328
   62PHE     CB  583   6.206   4.388   1.451
   62PHE     CG  584   6.127   4.257   1.455
   62PHE    CD1  585   6.184   4.132   1.432
   62PHE    HD1  586   6.287   4.100   1.446
   62PHE    CD2  587   5.988   4.258   1.449
   62PHE    HD2  588   5.936   4.350   1.474
   62PHE    CE1  589   6.115   4.018   1.391
   62PHE    HE1  590   6.171   3.958   1.319
   62PHE    CE2  591   5.915   4.143   1.419
   62PHE    HE2  592   5.808   4.144   1.398
   62PHE     CZ  593   5.976   4.022   1.388
   62PHE     HZ  594   5.922   3.945   1.333
   62PHE      C  595   6.062   4.561   1.348
   62PHE      O  596   5.977   4.539   1.262
   63ARG      N  597   6.068   4.676   1.414
   63ARG      H  598   6.153   4.699   1.461
   63ARG     CA  599   5.962   4.778   1.413
   63ARG     CB  600   5.992   4.881   1.522
   63ARG     CG  601   5.925   4.856   1.657
   63ARG     CD  602   5.774   4.867   1.633
   63ARG     NE  603   5.717   4.843   1.767
   63ARG     HE  604   5.741   4.906   1.841
   63ARG     CZ  605   5.624   4.750   1.792
   63ARG    NH1  606   5.567   4.672   1.699
   63ARG   HH11  607   5.580   4.687   1.601
   63ARG   HH12  608   5.505   4.600   1.730
   63ARG    NH2  609   5.571   4.744   1.915
   63ARG   HH21  610   5.592   4.812   1.985
   63ARG   HH22  611   5.509   4.670   1.940
   63ARG      C  612   5.940   4.839   1.275
   63ARG      O  613   5.828   4.845   1.224
   64LYS      N  614   6.048   4.865   1.202
   64LYS      H  615   6.136   4.876   1.249
   64LYS     CA  616   6.035   4.928   1.070
   64LYS     CB  617   6.155   5.012   1.027
   64LYS     CG  618   6.185   5.129   1.121
   64LYS     CD  619   6.282   5.225   1.052
   64LYS     CE  620   6.431   5.196   1.073
   64LYS     NZ  621   6.507   5.286   0.986
   64LYS    HZ1  622   6.492   5.276   0.888
   64LYS    HZ2  623   6.496   5.382   1.011
   64LYS    HZ3  624   6.601   5.259   1.006
   64LYS      C  625   5.997   4.820   0.968
   64LYS      O  626   5.920   4.853   0.879
   65LYS      N  627   6.032   4.693   0.984
   65LYS      H  628   6.093   4.675   1.061
   65LYS     CA  629   5.987   4.578   0.903
   65LYS     CB  630   6.074   4.453   0.910
   65LYS     CG  631   6.225   4.475   0.897
   65LYS     CD  632   6.257   4.561   0.774
   65LYS     CE  633   6.402   4.611   0.764
   65LYS     NZ  634   6.419   4.706   0.653
   65LYS    HZ1  635   6.510   4.744   0.668
   65LYS    HZ2  636   6.418   4.668   0.560
   65LYS    HZ3  637   6.356   4.782   0.665
   65LYS      C  638   5.835   4.560   0.916
   65LYS      O  639   5.773   4.560   0.810
   66GLN      N  640   5.786   4.566   1.039
   66GLN      H  641   5.844   4.534   1.115
   66GLN     CA  642   5.644   4.555   1.075
   66GLN     CB  643   5.635   4.533   1.226
   66GLN     CG  644   5.676   4.397   1.282
   66GLN     CD  645   5.676   4.419   1.434
   66GLN    OE1  646   5.706   4.523   1.492
   66GLN    NE2  647   5.614   4.327   1.507
   66GLN   HE21  648   5.564   4.252   1.463
   66GLN   HE22  649   5.597   4.344   1.604
   66GLN      C  650   5.554   4.666   1.021
   66GLN      O  651   5.453   4.638   0.955
   67ILE      N  652   5.598   4.791   1.031
   67ILE      H  653   5.674   4.809   1.094
   67ILE     CA  654   5.543   4.907   0.960
   67ILE     CB  655   5.595   5.043   1.009
   67ILE    CG1  656   5.556   5.062   1.156
   67ILE    CG2  657   5.541   5.169   0.942
   67ILE     CD  658   5.670   5.129   1.233
   67ILE      C  659   5.542   4.896   0.808
   67ILE      O  660   5.435   4.893   0.747
   68GLU      N  661   5.654   4.863   0.743
   68GLU      H  662   5.744   4.879   0.784
   68GLU     CA  663   5.672   4.838   0.599
   68GLU     CB  664   5.821   4.805   0.585
   68GLU     CG  665   5.881   4.795   0.445
   68GLU     CD  666   6.027   4.842   0.451
   68GLU    OE1  667   6.051   4.964   0.457
   68GLU    OE2  668   6.111   4.750   0.461
   68GLU      C  669   5.582   4.732   0.535
   68GLU      O  670   5.575   4.724   0.413
   69GLU      N  671   5.539   4.632   0.612
   69GLU      H  672   5.603   4.584   0.673
   69GLU     CA  673   5.422   4.552   0.576
   69GLU     CB  674   5.404   4.433   0.670
   69GLU     CG  675   5.522   4.337   0.656
   69GLU     CD  676   5.489   4.201   0.719
   69GLU    OE1  677   5.372   4.172   0.751
   69GLU    OE2  678   5.576   4.112   0.723
   69GLU      C  679   5.287   4.623   0.562
   69GLU      O  680   5.247   4.647   0.448
   70LEU      N  681   5.253   4.686   0.674
   70LEU      H  682   5.321   4.721   0.739
   70LEU     CA  683   5.120   4.741   0.703
   70LEU     CB  684   5.122   4.781   0.851
   70LEU     CG  685   5.064   4.670   0.937
   70LEU    CD1  686   5.152   4.545   0.940
   70LEU    CD2  687   5.020   4.727   1.072
   70LEU      C  688   5.070   4.855   0.614
   70LEU      O  689   5.151   4.941   0.582
   71LYS      N  690   4.948   4.840   0.562
   71LYS      H  691   4.902   4.752   0.567
   71LYS     CA  692   4.882   4.947   0.486
   71LYS     CB  693   4.825   4.893   0.355
   71LYS     CG  694   4.920   4.823   0.259
   71LYS     CD  695   4.851   4.805   0.123
   71LYS     CE  696   4.947   4.737   0.025
   71LYS     NZ  697   4.984   4.600   0.059
   71LYS    HZ1  698   4.908   4.536   0.070
   71LYS    HZ2  699   5.053   4.567  -0.006
   71LYS    HZ3  700   5.027   4.591   0.149
   71LYS      C  701   4.774   5.031   0.556
   71LYS      O  702   4.725   5.135   0.513
   72GLY      N  703   4.707   4.963   0.649
   72GLY      H  704   4.706   4.864   0.638
   72GLY     CA  705   4.612   5.024   0.744
   72GLY      C  706   4.475   4.962   0.768
   72GLY      O  707   4.402   4.980   0.865
   73GLN      N  708   4.437   4.884   0.667
   73GLN      H  709   4.496   4.869   0.588
   73GLN     CA  710   4.313   4.805   0.678
   73GLN     CB  711   4.292   4.740   0.542
   73GLN     CG  712   4.247   4.839   0.434
   73GLN     CD  713   4.363   4.921   0.377
   73GLN    OE1  714   4.429   4.883   0.281
   73GLN    NE2  715   4.350   5.053   0.382
   73GLN   HE21  716   4.282   5.099   0.439
   73GLN   HE22  717   4.412   5.108   0.325
   73GLN      C  718   4.314   4.695   0.784
   73GLN      O  719   4.216   4.684   0.857
   74GLU      N  720   4.433   4.636   0.799
   74GLU      H  721   4.507   4.675   0.744
   74GLU     CA  722   4.473   4.538   0.901
   74GLU     CB  723   4.596   4.463   0.848
   74GLU     CG  724   4.722   4.541   0.811
   74GLU     CD  725   4.732   4.604   0.672
   74GLU    OE1  726   4.653   4.690   0.627
   74GLU    OE2  727   4.838   4.567   0.617
   74GLU      C  728   4.489   4.583   1.046
   74GLU      O  729   4.526   4.496   1.125
   75VAL      N  730   4.427   4.695   1.082
   75VAL      H  731   4.345   4.723   1.032
   75VAL     CA  732   4.432   4.748   1.218
   75VAL     CB  733   4.519   4.874   1.232
   75VAL    CG1  734   4.529   4.915   1.379
   75VAL    CG2  735   4.660   4.842   1.183
   75VAL      C  736   4.284   4.783   1.233
   75VAL      O  737   4.224   4.841   1.142
   76SER      N  738   4.227   4.737   1.344
   76SER      H  739   4.281   4.683   1.409
   76SER     CA  740   4.102   4.794   1.397
   76SER     CB  741   4.077   4.745   1.540
   76SER     OG  742   3.942   4.785   1.564
   76SER     HG  743   3.879   4.709   1.585
   76SER      C  744   4.108   4.947   1.411
   76SER      O  745   4.204   5.008   1.459
   77PRO      N  746   3.992   5.008   1.390
   77PRO     CA  747   3.968   5.148   1.431
   77PRO     CB  748   3.825   5.181   1.389
   77PRO     CG  749   3.811   5.098   1.262
   77PRO     CD  750   3.886   4.969   1.296
   77PRO      C  751   3.975   5.172   1.582
   77PRO      O  752   4.003   5.283   1.624
   78LYS      N  753   3.947   5.074   1.667
   78LYS      H  754   3.928   4.980   1.639
   78LYS     CA  755   3.960   5.086   1.813
   78LYS     CB  756   3.888   4.965   1.874
   78LYS     CG  757   3.736   4.982   1.887
   78LYS     CD  758   3.663   4.892   1.986
   78LYS     CE  759   3.513   4.913   1.969
   78LYS     NZ  760   3.454   4.831   2.076
   78LYS    HZ1  761   3.356   4.808   2.076
   78LYS    HZ2  762   3.498   4.744   2.055
   78LYS    HZ3  763   3.480   4.891   2.151
   78LYS      C  764   4.102   5.101   1.865
   78LYS      O  765   4.130   5.169   1.965
   79VAL      N  766   4.206   5.060   1.793
   79VAL      H  767   4.194   5.030   1.699
   79VAL     CA  768   4.346   5.067   1.837
   79VAL     CB  769   4.429   4.957   1.772
   79VAL    CG1  770   4.572   4.958   1.828
   79VAL    CG2  771   4.360   4.821   1.777
   79VAL      C  772   4.418   5.201   1.821
   79VAL      O  773   4.428   5.251   1.709
   80TYR      N  774   4.454   5.258   1.936
   80TYR      H  775   4.466   5.208   2.021
   80TYR     CA  776   4.495   5.399   1.944
   80TYR     CB  777   4.434   5.465   2.067
   80TYR     CG  778   4.400   5.613   2.045
   80TYR    CD1  779   4.488   5.716   2.073
   80TYR    HD1  780   4.592   5.692   2.098
   80TYR    CD2  781   4.272   5.649   2.004
   80TYR    HD2  782   4.195   5.573   1.995
   80TYR    CE1  783   4.445   5.848   2.082
   80TYR    HE1  784   4.526   5.916   2.108
   80TYR    CE2  785   4.234   5.783   1.999
   80TYR    HE2  786   4.135   5.814   1.964
   80TYR     CZ  787   4.316   5.884   2.047
   80TYR     OH  788   4.268   6.009   2.069
   80TYR     HH  789   4.320   6.052   2.143
   80TYR      C  790   4.645   5.429   1.942
   80TYR      O  791   4.712   5.379   2.032
   81PHE      N  792   4.680   5.534   1.867
   81PHE      H  793   4.628   5.571   1.791
   81PHE     CA  794   4.824   5.562   1.855
   81PHE     CB  795   4.873   5.530   1.714
   81PHE     CG  796   5.025   5.521   1.696
   81PHE    CD1  797   5.090   5.425   1.773
   81PHE    HD1  798   5.061   5.321   1.788
   81PHE    CD2  799   5.089   5.631   1.641
   81PHE    HD2  800   5.035   5.697   1.573
   81PHE    CE1  801   5.221   5.464   1.801
   81PHE    HE1  802   5.279   5.399   1.867
   81PHE    CE2  803   5.221   5.665   1.670
   81PHE    HE2  804   5.265   5.763   1.653
   81PHE     CZ  805   5.287   5.576   1.754
   81PHE     HZ  806   5.373   5.618   1.807
   81PHE      C  807   4.861   5.703   1.902
   81PHE      O  808   4.799   5.805   1.870
   82MET      N  809   4.933   5.696   2.014
   82MET      H  810   4.937   5.613   2.070
   82MET     CA  811   4.999   5.816   2.067
   82MET     CB  812   4.960   5.828   2.214
   82MET     CG  813   4.811   5.849   2.239
   82MET     SD  814   4.768   6.020   2.189
   82MET     CE  815   4.820   6.104   2.338
   82MET      C  816   5.152   5.822   2.060
   82MET      O  817   5.217   5.721   2.085
   83LYS      N  818   5.197   5.945   2.035
   83LYS      H  819   5.128   6.017   2.042
   83LYS     CA  820   5.335   5.986   2.008
   83LYS     CB  821   5.362   6.070   1.883
   83LYS     CG  822   5.394   5.975   1.767
   83LYS     CD  823   5.400   6.051   1.634
   83LYS     CE  824   5.463   5.973   1.519
   83LYS     NZ  825   5.486   6.056   1.400
   83LYS    HZ1  826   5.409   6.104   1.357
   83LYS    HZ2  827   5.553   6.128   1.416
   83LYS    HZ3  828   5.522   6.004   1.323
   83LYS      C  829   5.405   6.052   2.128
   83LYS      O  830   5.391   6.171   2.154
   84GLN      N  831   5.488   5.968   2.189
   84GLN      H  832   5.497   5.878   2.145
   84GLN     CA  833   5.587   6.005   2.291
   84GLN     CB  834   5.667   5.880   2.326
   84GLN     CG  835   5.737   5.901   2.461
   84GLN     CD  836   5.838   5.791   2.495
   84GLN    OE1  837   5.867   5.702   2.415
   84GLN    NE2  838   5.889   5.776   2.616
   84GLN   HE21  839   5.870   5.841   2.690
   84GLN   HE22  840   5.976   5.728   2.625
   84GLN      C  841   5.682   6.109   2.231
   84GLN      O  842   5.769   6.079   2.149
   85THR      N  843   5.645   6.234   2.259
   85THR      H  844   5.547   6.252   2.262
   85THR     CA  845   5.731   6.351   2.237
   85THR     CB  846   5.671   6.491   2.256
   85THR    OG1  847   5.607   6.512   2.382
   85THR    HG1  848   5.601   6.609   2.407
   85THR    CG2  849   5.584   6.530   2.137
   85THR      C  850   5.868   6.351   2.305
   85THR      O  851   5.971   6.340   2.239
   86ILE      N  852   5.858   6.352   2.438
   86ILE      H  853   5.771   6.338   2.485
   86ILE     CA  854   5.971   6.360   2.532
   86ILE     CB  855   5.929   6.419   2.666
   86ILE    CG1  856   6.044   6.456   2.759
   86ILE    CG2  857   5.844   6.317   2.742
   86ILE     CD  858   6.143   6.550   2.690
   86ILE      C  859   6.046   6.229   2.554
   86ILE      O  860   5.988   6.122   2.535
   87GLY      N  861   6.177   6.243   2.545
   87GLY      H  862   6.227   6.322   2.508
   87GLY     CA  863   6.269   6.129   2.551
   87GLY      C  864   6.262   6.067   2.690
   87GLY      O  865   6.209   5.957   2.709
   88ASN      N  866   6.327   6.129   2.789
   88ASN      H  867   6.374   6.213   2.765
   88ASN     CA  868   6.346   6.082   2.927
   88ASN     CB  869   6.477   6.140   2.981
   88ASN     CG  870   6.607   6.071   2.937
   88ASN    OD1  871   6.634   6.034   2.824
   88ASN    ND2  872   6.684   6.039   3.041
   88ASN   HD21  873   6.665   6.065   3.136
   88ASN   HD22  874   6.755   5.973   3.016
   88ASN      C  875   6.230   6.088   3.027
   88ASN      O  876   6.226   6.173   3.115
   89SER      N  877   6.134   6.002   2.994
   89SER      H  878   6.119   5.977   2.899
   89SER     CA  879   6.009   5.987   3.070
   89SER     CB  880   5.935   6.120   3.075
   89SER     OG  881   5.826   6.112   3.167
   89SER     HG  882   5.777   6.198   3.175
   89SER      C  883   5.911   5.892   3.002
   89SER      O  884   5.887   5.912   2.883
   90CYS      N  885   5.821   5.831   3.078
   90CYS      H  886   5.807   5.870   3.169
   90CYS     CA  887   5.724   5.731   3.032
   90CYS     CB  888   5.781   5.591   3.051
   90CYS     SG  889   5.859   5.554   3.213
   90CYS     HG  890   5.970   5.621   3.181
   90CYS      C  891   5.579   5.737   3.083
   90CYS      O  892   5.487   5.723   3.002
   91GLY      N  893   5.568   5.756   3.214
   91GLY      H  894   5.637   5.802   3.269
   91GLY     CA  895   5.439   5.720   3.275
   91GLY      C  896   5.323   5.798   3.212
   91GLY      O  897   5.240   5.728   3.154
   92THR      N  898   5.315   5.931   3.210
   92THR      H  899   5.396   5.990   3.211
   92THR     CA  900   5.191   5.999   3.171
   92THR     CB  901   5.198   6.151   3.188
   92THR    OG1  902   5.317   6.198   3.124
   92THR    HG1  903   5.321   6.298   3.125
   92THR    CG2  904   5.194   6.210   3.329
   92THR      C  905   5.146   5.979   3.026
   92THR      O  906   5.025   5.965   3.009
   93ILE      N  907   5.239   5.961   2.933
   93ILE      H  908   5.336   5.983   2.944
   93ILE     CA  909   5.209   5.926   2.793
   93ILE     CB  910   5.307   5.999   2.701
   93ILE    CG1  911   5.281   5.964   2.554
   93ILE    CG2  912   5.451   5.972   2.745
   93ILE     CD  913   5.145   6.013   2.504
   93ILE      C  914   5.193   5.775   2.772
   93ILE      O  915   5.091   5.743   2.712
   94GLY      N  916   5.253   5.693   2.858
   94GLY      H  917   5.332   5.706   2.918
   94GLY     CA  918   5.224   5.549   2.858
   94GLY      C  919   5.085   5.514   2.912
   94GLY      O  920   4.998   5.447   2.857
   95LEU      N  921   5.049   5.593   3.014
   95LEU      H  922   5.115   5.648   3.066
   95LEU     CA  923   4.911   5.593   3.062
   95LEU     CB  924   4.910   5.667   3.196
   95LEU     CG  925   4.772   5.660   3.261
   95LEU    CD1  926   4.783   5.569   3.384
   95LEU    CD2  927   4.725   5.798   3.307
   95LEU      C  928   4.799   5.637   2.966
   95LEU      O  929   4.720   5.556   2.918
   96ILE      N  930   4.826   5.746   2.895
   96ILE      H  931   4.915   5.791   2.907
   96ILE     CA  932   4.735   5.803   2.796
   96ILE     CB  933   4.763   5.950   2.763
   96ILE    CG1  934   4.721   6.052   2.868
   96ILE    CG2  935   4.694   5.988   2.631
   96ILE     CD  936   4.802   6.181   2.853
   96ILE      C  937   4.722   5.714   2.672
   96ILE      O  938   4.607   5.677   2.649
   97HISE     N  939   4.828   5.649   2.626
   97HISE     H  940   4.920   5.670   2.658
   97HISE    CA  941   4.822   5.549   2.518
   97HISE    CB  942   4.961   5.488   2.497
   97HISE    CG  943   5.006   5.469   2.352
   97HISE   ND1  944   4.930   5.414   2.258
   97HISE   CD2  945   5.128   5.490   2.305
   97HISE   HD2  946   5.206   5.553   2.349
   97HISE   CE1  947   5.013   5.383   2.158
   97HISE   HE1  948   4.987   5.338   2.063
   97HISE   NE2  949   5.135   5.426   2.189
   97HISE   HE2  950   5.216   5.380   2.154
   97HISE     C  951   4.745   5.423   2.555
   97HISE     O  952   4.639   5.405   2.494
   98ALA      N  953   4.761   5.378   2.679
   98ALA      H  954   4.833   5.421   2.733
   98ALA     CA  955   4.695   5.259   2.735
   98ALA     CB  956   4.756   5.213   2.868
   98ALA      C  957   4.545   5.280   2.750
   98ALA      O  958   4.471   5.203   2.690
   99VAL      N  959   4.504   5.383   2.825
   99VAL      H  960   4.568   5.456   2.847
   99VAL     CA  961   4.362   5.421   2.831
   99VAL     CB  962   4.331   5.522   2.941
   99VAL    CG1  963   4.370   5.464   3.077
   99VAL    CG2  964   4.404   5.655   2.921
   99VAL      C  965   4.284   5.463   2.706
   99VAL      O  966   4.167   5.436   2.680
  100ALA      N  967   4.364   5.523   2.618
  100ALA      H  968   4.457   5.552   2.640
  100ALA     CA  969   4.316   5.570   2.488
  100ALA     CB  970   4.421   5.651   2.412
  100ALA      C  971   4.261   5.463   2.393
  100ALA      O  972   4.165   5.490   2.320
  101ASN      N  973   4.328   5.348   2.397
  101ASN      H  974   4.425   5.356   2.418
  101ASN     CA  975   4.292   5.215   2.346
  101ASN     CB  976   4.417   5.128   2.354
  101ASN     CG  977   4.521   5.154   2.245
  101ASN    OD1  978   4.521   5.090   2.140
  101ASN    ND2  979   4.623   5.238   2.263
  101ASN   HD21  980   4.636   5.287   2.349
  101ASN   HD22  981   4.687   5.259   2.189
  101ASN      C  982   4.182   5.138   2.419
  101ASN      O  983   4.101   5.073   2.354
  102ASN      N  984   4.158   5.171   2.546
  102ASN      H  985   4.214   5.242   2.589
  102ASN     CA  986   4.058   5.110   2.633
  102ASN     CB  987   4.134   5.054   2.754
  102ASN     CG  988   4.206   4.925   2.716
  102ASN    OD1  989   4.149   4.823   2.677
  102ASN    ND2  990   4.339   4.928   2.714
  102ASN   HD21  991   4.401   5.005   2.729
  102ASN   HD22  992   4.372   4.845   2.670
  102ASN      C  993   3.938   5.194   2.679
  102ASN      O  994   3.868   5.138   2.763
  103GLN      N  995   3.901   5.301   2.610
  103GLN      H  996   3.921   5.305   2.512
  103GLN     CA  997   3.800   5.400   2.650
  103GLN     CB  998   3.782   5.504   2.539
  103GLN     CG  999   3.904   5.593   2.512
  103GLN     CD 1000   3.883   5.695   2.400
  103GLN    OE1 1001   3.833   5.807   2.408
  103GLN    NE2 1002   3.943   5.661   2.286
  103GLN   HE21 1003   4.000   5.579   2.281
  103GLN   HE22 1004   3.949   5.727   2.212
  103GLN      C 1005   3.665   5.332   2.671
  103GLN      O 1006   3.574   5.384   2.735
  104ASP      N 1007   3.644   5.219   2.604
  104ASP      H 1008   3.700   5.206   2.522
  104ASP     CA 1009   3.526   5.135   2.629
  104ASP     CB 1010   3.490   5.051   2.506
  104ASP     CG 1011   3.591   4.961   2.434
  104ASP    OD1 1012   3.648   4.871   2.499
  104ASP    OD2 1013   3.622   4.985   2.316
  104ASP      C 1014   3.523   5.051   2.756
  104ASP      O 1015   3.423   5.037   2.826
  105LYS      N 1016   3.626   4.971   2.782
  105LYS      H 1017   3.670   4.930   2.703
  105LYS     CA 1018   3.660   4.910   2.912
  105LYS     CB 1019   3.779   4.815   2.903
  105LYS     CG 1020   3.750   4.676   2.845
  105LYS     CD 1021   3.800   4.675   2.700
  105LYS     CE 1022   3.924   4.588   2.680
  105LYS     NZ 1023   3.932   4.571   2.534
  105LYS    HZ1 1024   3.861   4.510   2.500
  105LYS    HZ2 1025   3.925   4.662   2.495
  105LYS    HZ3 1026   4.022   4.535   2.508
  105LYS      C 1027   3.680   4.999   3.035
  105LYS      O 1028   3.628   4.957   3.138
  106LEU      N 1029   3.744   5.113   3.015
  106LEU      H 1030   3.808   5.119   2.938
  106LEU     CA 1031   3.757   5.222   3.113
  106LEU     CB 1032   3.874   5.314   3.080
  106LEU     CG 1033   4.014   5.273   3.125
  106LEU    CD1 1034   4.029   5.276   3.278
  106LEU    CD2 1035   4.048   5.130   3.083
  106LEU      C 1036   3.625   5.299   3.123
  106LEU      O 1037   3.583   5.363   3.027
  107GLY      N 1038   3.551   5.274   3.231
  107GLY      H 1039   3.560   5.185   3.277
  107GLY     CA 1040   3.463   5.372   3.295
  107GLY      C 1041   3.524   5.506   3.334
  107GLY      O 1042   3.626   5.513   3.403
  108PHE      N 1043   3.452   5.617   3.321
  108PHE      H 1044   3.352   5.616   3.323
  108PHE     CA 1045   3.512   5.750   3.339
  108PHE     CB 1046   3.517   5.843   3.217
  108PHE     CG 1047   3.612   5.788   3.110
  108PHE    CD1 1048   3.747   5.818   3.123
  108PHE    HD1 1049   3.787   5.861   3.215
  108PHE    CD2 1050   3.559   5.712   3.007
  108PHE    HD2 1051   3.451   5.714   2.990
  108PHE    CE1 1052   3.825   5.777   3.016
  108PHE    HE1 1053   3.930   5.809   3.013
  108PHE    CE2 1054   3.643   5.661   2.908
  108PHE    HE2 1055   3.607   5.618   2.815
  108PHE     CZ 1056   3.777   5.697   2.913
  108PHE     HZ 1057   3.851   5.663   2.840
  108PHE      C 1058   3.443   5.827   3.452
  108PHE      O 1059   3.320   5.832   3.456
  109GLU      N 1060   3.528   5.887   3.536
  109GLU      H 1061   3.627   5.879   3.523
  109GLU     CA 1062   3.496   6.004   3.618
  109GLU     CB 1063   3.604   6.029   3.724
  109GLU     CG 1064   3.568   6.131   3.832
  109GLU     CD 1065   3.688   6.171   3.918
  109GLU    OE1 1066   3.794   6.196   3.857
  109GLU    OE2 1067   3.673   6.185   4.041
  109GLU      C 1068   3.468   6.122   3.525
  109GLU      O 1069   3.561   6.172   3.463
  110ASP      N 1070   3.344   6.119   3.476
  110ASP      H 1071   3.284   6.043   3.500
  110ASP     CA 1072   3.277   6.220   3.392
  110ASP     CB 1073   3.125   6.210   3.395
  110ASP     CG 1074   3.046   6.295   3.295
  110ASP    OD1 1075   3.049   6.265   3.173
  110ASP    OD2 1076   2.970   6.382   3.341
  110ASP      C 1077   3.326   6.360   3.427
  110ASP      O 1078   3.324   6.399   3.544
  111GLY      N 1079   3.358   6.436   3.322
  111GLY      H 1080   3.349   6.402   3.229
  111GLY     CA 1081   3.416   6.571   3.320
  111GLY      C 1082   3.562   6.588   3.362
  111GLY      O 1083   3.599   6.704   3.378
  112SER      N 1084   3.627   6.481   3.407
  112SER      H 1085   3.585   6.391   3.420
  112SER     CA 1086   3.768   6.491   3.447
  112SER     CB 1087   3.809   6.355   3.505
  112SER     OG 1088   3.810   6.250   3.408
  112SER     HG 1089   3.729   6.198   3.434
  112SER      C 1090   3.863   6.529   3.333
  112SER      O 1091   3.828   6.495   3.220
  113VAL      N 1092   3.987   6.562   3.368
  113VAL      H 1093   4.010   6.566   3.465
  113VAL     CA 1094   4.099   6.585   3.275
  113VAL     CB 1095   4.235   6.597   3.343
  113VAL    CG1 1096   4.354   6.630   3.252
  113VAL    CG2 1097   4.232   6.703   3.454
  113VAL      C 1098   4.115   6.468   3.177
  113VAL      O 1099   4.112   6.499   3.058
  114LEU      N 1100   4.105   6.346   3.229
  114LEU      H 1101   4.104   6.330   3.328
  114LEU     CA 1102   4.119   6.229   3.141
  114LEU     CB 1103   4.117   6.110   3.237
  114LEU     CG 1104   4.126   5.969   3.179
  114LEU    CD1 1105   4.257   5.953   3.102
  114LEU    CD2 1106   4.090   5.861   3.281
  114LEU      C 1107   4.004   6.223   3.040
  114LEU      O 1108   4.035   6.199   2.924
  115LYS      N 1109   3.884   6.238   3.095
  115LYS      H 1110   3.869   6.245   3.194
  115LYS     CA 1111   3.769   6.219   3.006
  115LYS     CB 1112   3.637   6.211   3.084
  115LYS     CG 1113   3.509   6.198   3.001
  115LYS     CD 1114   3.499   6.074   2.912
  115LYS     CE 1115   3.368   6.071   2.834
  115LYS     NZ 1116   3.356   6.181   2.736
  115LYS    HZ1 1117   3.280   6.171   2.672
  115LYS    HZ2 1118   3.335   6.261   2.792
  115LYS    HZ3 1119   3.439   6.197   2.682
  115LYS      C 1120   3.764   6.321   2.891
  115LYS      O 1121   3.795   6.280   2.780
  116GLN      N 1122   3.784   6.446   2.933
  116GLN      H 1123   3.810   6.460   3.028
  116GLN     CA 1124   3.793   6.568   2.852
  116GLN     CB 1125   3.819   6.681   2.951
  116GLN     CG 1126   3.783   6.815   2.886
  116GLN     CD 1127   3.869   6.917   2.961
  116GLN    OE1 1128   3.847   6.958   3.075
  116GLN    NE2 1129   3.944   6.993   2.882
  116GLN   HE21 1130   3.934   6.978   2.783
  116GLN   HE22 1131   4.035   7.021   2.912
  116GLN      C 1132   3.907   6.556   2.750
  116GLN      O 1133   3.870   6.545   2.633
  117PHE      N 1134   4.029   6.518   2.785
  117PHE      H 1135   4.060   6.510   2.879
  117PHE     CA 1136   4.137   6.517   2.685
  117PHE     CB 1137   4.268   6.535   2.763
  117PHE     CG 1138   4.399   6.503   2.690
  117PHE    CD1 1139   4.444   6.606   2.609
  117PHE    HD1 1140   4.381   6.690   2.578
  117PHE    CD2 1141   4.453   6.375   2.678
  117PHE    HD2 1142   4.401   6.286   2.713
  117PHE    CE1 1143   4.554   6.590   2.527
  117PHE    HE1 1144   4.617   6.672   2.493
  117PHE    CE2 1145   4.559   6.359   2.590
  117PHE    HE2 1146   4.598   6.257   2.582
  117PHE     CZ 1147   4.610   6.463   2.513
  117PHE     HZ 1148   4.676   6.454   2.426
  117PHE      C 1149   4.144   6.405   2.582
  117PHE      O 1150   4.183   6.438   2.470
  118LEU      N 1151   4.104   6.285   2.624
  118LEU      H 1152   4.087   6.257   2.719
  118LEU     CA 1153   4.076   6.184   2.521
  118LEU     CB 1154   4.052   6.049   2.590
  118LEU     CG 1155   4.172   5.997   2.669
  118LEU    CD1 1156   4.125   5.866   2.731
  118LEU    CD2 1157   4.295   5.960   2.585
  118LEU      C 1158   3.957   6.211   2.429
  118LEU      O 1159   3.966   6.206   2.306
  119SER      N 1160   3.845   6.243   2.492
  119SER      H 1161   3.847   6.260   2.590
  119SER     CA 1162   3.729   6.289   2.414
  119SER     CB 1163   3.604   6.304   2.501
  119SER     OG 1164   3.573   6.177   2.559
  119SER     HG 1165   3.520   6.125   2.491
  119SER      C 1166   3.738   6.417   2.332
  119SER      O 1167   3.645   6.435   2.253
  120GLU      N 1168   3.827   6.511   2.362
  120GLU      H 1169   3.861   6.532   2.454
  120GLU     CA 1170   3.860   6.622   2.272
  120GLU     CB 1171   3.926   6.748   2.327
  120GLU     CG 1172   3.841   6.811   2.437
  120GLU     CD 1173   3.880   6.944   2.501
  120GLU    OE1 1174   3.944   6.936   2.608
  120GLU    OE2 1175   3.832   7.046   2.446
  120GLU      C 1176   3.942   6.576   2.151
  120GLU      O 1177   3.895   6.590   2.039
  121THR      N 1178   4.061   6.523   2.179
  121THR      H 1179   4.088   6.516   2.275
  121THR     CA 1180   4.165   6.480   2.084
  121THR     CB 1181   4.297   6.432   2.143
  121THR    OG1 1182   4.298   6.343   2.255
  121THR    HG1 1183   4.239   6.388   2.323
  121THR    CG2 1184   4.380   6.552   2.190
  121THR      C 1185   4.135   6.375   1.976
  121THR      O 1186   4.218   6.343   1.891
  122GLU      N 1187   4.009   6.334   1.963
  122GLU      H 1188   3.935   6.359   2.025
  122GLU     CA 1189   3.958   6.230   1.873
  122GLU     CB 1190   3.805   6.240   1.881
  122GLU     CG 1191   3.740   6.233   2.019
  122GLU     CD 1192   3.592   6.195   2.014
  122GLU    OE1 1193   3.516   6.279   1.962
  122GLU    OE2 1194   3.553   6.085   2.059
  122GLU      C 1195   4.018   6.214   1.734
  122GLU      O 1196   4.112   6.138   1.706
  123LYS      N 1197   3.979   6.304   1.645
  123LYS      H 1198   3.913   6.372   1.678
  123LYS     CA 1199   4.007   6.312   1.501
  123LYS     CB 1200   3.890   6.380   1.430
  123LYS     CG 1201   3.768   6.289   1.429
  123LYS     CD 1202   3.763   6.225   1.290
  123LYS     CE 1203   3.744   6.326   1.177
  123LYS     NZ 1204   3.743   6.269   1.041
  123LYS    HZ1 1205   3.833   6.228   1.026
  123LYS    HZ2 1206   3.671   6.200   1.033
  123LYS    HZ3 1207   3.730   6.335   0.968
  123LYS      C 1208   4.139   6.376   1.458
  123LYS      O 1209   4.163   6.397   1.339
  124MET      N 1210   4.233   6.394   1.550
  124MET      H 1211   4.222   6.339   1.633
  124MET     CA 1212   4.373   6.434   1.530
  124MET     CB 1213   4.426   6.513   1.650
  124MET     CG 1214   4.332   6.632   1.667
  124MET     SD 1215   4.390   6.769   1.773
  124MET     CE 1216   4.230   6.829   1.823
  124MET      C 1217   4.477   6.326   1.500
  124MET      O 1218   4.451   6.206   1.513
  125SER      N 1219   4.588   6.376   1.446
  125SER      H 1220   4.595   6.473   1.423
  125SER     CA 1221   4.710   6.299   1.419
  125SER     CB 1222   4.803   6.377   1.325
  125SER     OG 1223   4.867   6.487   1.391
  125SER     HG 1224   4.828   6.571   1.354
  125SER      C 1225   4.780   6.269   1.551
  125SER      O 1226   4.742   6.323   1.655
  126PRO      N 1227   4.870   6.173   1.564
  126PRO     CA 1228   4.960   6.150   1.678
  126PRO     CB 1229   5.041   6.029   1.630
  126PRO     CG 1230   4.937   5.946   1.555
  126PRO     CD 1231   4.860   6.053   1.479
  126PRO      C 1232   5.045   6.271   1.721
  126PRO      O 1233   5.025   6.324   1.830
  127GLU      N 1234   5.097   6.342   1.621
  127GLU      H 1235   5.130   6.298   1.538
  127GLU     CA 1236   5.160   6.473   1.640
  127GLU     CB 1237   5.223   6.531   1.514
  127GLU     CG 1238   5.322   6.440   1.440
  127GLU     CD 1239   5.282   6.330   1.342
  127GLU    OE1 1240   5.237   6.225   1.394
  127GLU    OE2 1241   5.326   6.341   1.226
  127GLU      C 1242   5.071   6.584   1.698
  127GLU      O 1243   5.109   6.636   1.803
  128ASP      N 1244   4.950   6.589   1.643
  128ASP      H 1245   4.929   6.550   1.554
  128ASP     CA 1246   4.849   6.680   1.698
  128ASP     CB 1247   4.727   6.701   1.607
  128ASP     CG 1248   4.756   6.787   1.484
  128ASP    OD1 1249   4.770   6.908   1.510
  128ASP    OD2 1250   4.749   6.731   1.372
  128ASP      C 1251   4.810   6.657   1.844
  128ASP      O 1252   4.832   6.739   1.933
  129ARG      N 1253   4.777   6.531   1.871
  129ARG      H 1254   4.762   6.467   1.795
  129ARG     CA 1255   4.757   6.480   2.007
  129ARG     CB 1256   4.737   6.328   2.005
  129ARG     CG 1257   4.611   6.280   1.933
  129ARG     CD 1258   4.576   6.131   1.942
  129ARG     NE 1259   4.470   6.106   1.843
  129ARG     HE 1260   4.395   6.172   1.832
  129ARG     CZ 1261   4.463   6.003   1.758
  129ARG    NH1 1262   4.569   5.921   1.748
  129ARG   HH11 1263   4.650   5.934   1.806
  129ARG   HH12 1264   4.561   5.834   1.700
  129ARG    NH2 1265   4.354   5.980   1.685
  129ARG   HH21 1266   4.273   6.038   1.698
  129ARG   HH22 1267   4.360   5.914   1.611
  129ARG      C 1268   4.872   6.506   2.104
  129ARG      O 1269   4.852   6.553   2.216
  130ALA      N 1270   4.992   6.480   2.054
  130ALA      H 1271   5.001   6.417   1.977
  130ALA     CA 1272   5.116   6.500   2.131
  130ALA     CB 1273   5.229   6.416   2.070
  130ALA      C 1274   5.154   6.647   2.148
  130ALA      O 1275   5.206   6.686   2.253
  131LYS      N 1276   5.136   6.729   2.045
  131LYS      H 1277   5.133   6.701   1.949
  131LYS     CA 1278   5.144   6.873   2.073
  131LYS     CB 1279   5.117   6.960   1.950
  131LYS     CG 1280   5.233   6.955   1.851
  131LYS     CD 1281   5.193   7.052   1.740
  131LYS     CE 1282   5.064   7.005   1.673
  131LYS     NZ 1283   5.033   7.081   1.551
  131LYS    HZ1 1284   4.956   7.049   1.496
  131LYS    HZ2 1285   5.012   7.172   1.590
  131LYS    HZ3 1286   5.114   7.084   1.493
  131LYS      C 1287   5.040   6.920   2.175
  131LYS      O 1288   5.082   6.990   2.268
  132CYS      N 1289   4.916   6.872   2.162
  132CYS      H 1290   4.888   6.820   2.082
  132CYS     CA 1291   4.814   6.888   2.267
  132CYS     CB 1292   4.682   6.821   2.229
  132CYS     SG 1293   4.606   6.862   2.068
  132CYS     HG 1294   4.708   6.822   1.993
  132CYS      C 1295   4.852   6.849   2.410
  132CYS      O 1296   4.844   6.923   2.507
  133PHE      N 1297   4.910   6.730   2.426
  133PHE      H 1298   4.873   6.663   2.362
  133PHE     CA 1299   4.970   6.684   2.552
  133PHE     CB 1300   5.024   6.548   2.507
  133PHE     CG 1301   5.128   6.476   2.593
  133PHE    CD1 1302   5.086   6.385   2.689
  133PHE    HD1 1303   4.989   6.336   2.681
  133PHE    CD2 1304   5.263   6.503   2.575
  133PHE    HD2 1305   5.297   6.558   2.487
  133PHE    CE1 1306   5.172   6.327   2.781
  133PHE    HE1 1307   5.137   6.244   2.842
  133PHE    CE2 1308   5.350   6.450   2.670
  133PHE    HE2 1309   5.458   6.468   2.672
  133PHE     CZ 1310   5.306   6.360   2.766
  133PHE     HZ 1311   5.378   6.331   2.843
  133PHE      C 1312   5.084   6.771   2.605
  133PHE      O 1313   5.091   6.779   2.727
  134GLU      N 1314   5.170   6.820   2.515
  134GLU      H 1315   5.155   6.802   2.418
  134GLU     CA 1316   5.268   6.924   2.551
  134GLU     CB 1317   5.370   6.943   2.439
  134GLU     CG 1318   5.474   6.834   2.407
  134GLU     CD 1319   5.587   6.827   2.510
  134GLU    OE1 1320   5.638   6.940   2.528
  134GLU    OE2 1321   5.626   6.723   2.566
  134GLU      C 1322   5.210   7.058   2.594
  134GLU      O 1323   5.249   7.114   2.696
  135LYS      N 1324   5.115   7.111   2.518
  135LYS      H 1325   5.098   7.073   2.427
  135LYS     CA 1326   5.040   7.234   2.549
  135LYS     CB 1327   4.952   7.281   2.433
  135LYS     CG 1328   5.034   7.355   2.327
  135LYS     CD 1329   4.933   7.433   2.242
  135LYS     CE 1330   5.002   7.504   2.126
  135LYS     NZ 1331   5.075   7.621   2.176
  135LYS    HZ1 1332   5.032   7.665   2.255
  135LYS    HZ2 1333   5.162   7.586   2.211
  135LYS    HZ3 1334   5.082   7.693   2.107
  135LYS      C 1335   4.953   7.234   2.675
  135LYS      O 1336   4.942   7.335   2.745
  136ASN      N 1337   4.886   7.122   2.701
  136ASN      H 1338   4.855   7.065   2.626
  136ASN     CA 1339   4.792   7.111   2.813
  136ASN     CB 1340   4.705   6.986   2.792
  136ASN     CG 1341   4.599   6.945   2.894
  136ASN    OD1 1342   4.626   6.929   3.013
  136ASN    ND2 1343   4.476   6.917   2.852
  136ASN   HD21 1344   4.443   6.917   2.758
  136ASN   HD22 1345   4.408   6.888   2.920
  136ASN      C 1346   4.845   7.119   2.957
  136ASN      O 1347   4.909   7.030   3.011
  137GLU      N 1348   4.808   7.228   3.024
  137GLU      H 1349   4.770   7.308   2.978
  137GLU     CA 1350   4.855   7.257   3.160
  137GLU     CB 1351   4.823   7.398   3.211
  137GLU     CG 1352   4.908   7.445   3.329
  137GLU     CD 1353   4.908   7.594   3.362
  137GLU    OE1 1354   4.850   7.630   3.466
  137GLU    OE2 1355   4.945   7.680   3.279
  137GLU      C 1356   4.831   7.146   3.262
  137GLU      O 1357   4.926   7.119   3.336
  138ALA      N 1358   4.712   7.087   3.260
  138ALA      H 1359   4.646   7.091   3.185
  138ALA     CA 1360   4.674   6.984   3.358
  138ALA     CB 1361   4.530   6.945   3.326
  138ALA      C 1362   4.764   6.860   3.353
  138ALA      O 1363   4.825   6.819   3.452
  139ILE      N 1364   4.786   6.817   3.229
  139ILE      H 1365   4.748   6.859   3.146
  139ILE     CA 1366   4.870   6.700   3.201
  139ILE     CB 1367   4.846   6.655   3.056
  139ILE    CG1 1368   4.711   6.586   3.039
  139ILE    CG2 1369   4.950   6.559   2.998
  139ILE     CD 1370   4.660   6.574   2.895
  139ILE      C 1371   5.016   6.724   3.238
  139ILE      O 1372   5.077   6.651   3.315
  140GLN      N 1373   5.057   6.847   3.208
  140GLN      H 1374   5.009   6.903   3.141
  140GLN     CA 1375   5.187   6.904   3.246
  140GLN     CB 1376   5.220   7.021   3.152
  140GLN     CG 1377   5.234   6.980   3.005
  140GLN     CD 1378   5.353   6.887   2.984
  140GLN    OE1 1379   5.468   6.925   3.006
  140GLN    NE2 1380   5.330   6.782   2.905
  140GLN   HE21 1381   5.242   6.771   2.859
  140GLN   HE22 1382   5.405   6.720   2.884
  140GLN      C 1383   5.213   6.926   3.395
  140GLN      O 1384   5.314   6.875   3.443
  141ALA      N 1385   5.115   6.975   3.470
  141ALA      H 1386   5.045   7.026   3.421
  141ALA     CA 1387   5.116   6.976   3.617
  141ALA     CB 1388   5.013   7.078   3.665
  141ALA      C 1389   5.107   6.837   3.681
  141ALA      O 1390   5.158   6.820   3.791
  142ALA      N 1391   5.032   6.746   3.619
  142ALA      H 1392   4.962   6.767   3.551
  142ALA     CA 1393   5.005   6.612   3.674
  142ALA     CB 1394   4.892   6.537   3.602
  142ALA      C 1395   5.137   6.534   3.673
  142ALA      O 1396   5.176   6.492   3.782
  143HISE     N 1397   5.209   6.550   3.563
  143HISE     H 1398   5.177   6.595   3.480
  143HISE    CA 1399   5.350   6.509   3.554
  143HISE    CB 1400   5.397   6.536   3.411
  143HISE    CG 1401   5.550   6.544   3.398
  143HISE   ND1 1402   5.639   6.448   3.417
  143HISE   CD2 1403   5.619   6.658   3.397
  143HISE   HD2 1404   5.583   6.747   3.346
  143HISE   CE1 1405   5.762   6.500   3.425
  143HISE   HE1 1406   5.857   6.453   3.403
  143HISE   NE2 1407   5.747   6.632   3.424
  143HISE   HE2 1408   5.809   6.702   3.460
  143HISE     C 1409   5.448   6.570   3.655
  143HISE     O 1410   5.498   6.496   3.740
  144ASP      N 1411   5.444   6.702   3.663
  144ASP      H 1412   5.381   6.760   3.611
  144ASP     CA 1413   5.525   6.779   3.759
  144ASP     CB 1414   5.484   6.926   3.744
  144ASP     CG 1415   5.578   7.003   3.837
  144ASP    OD1 1416   5.548   7.011   3.958
  144ASP    OD2 1417   5.682   7.056   3.790
  144ASP      C 1418   5.505   6.730   3.903
  144ASP      O 1419   5.598   6.687   3.969
  145ALA      N 1420   5.378   6.711   3.939
  145ALA      H 1421   5.301   6.728   3.877
  145ALA     CA 1422   5.339   6.667   4.073
  145ALA     CB 1423   5.187   6.662   4.092
  145ALA      C 1424   5.395   6.528   4.105
  145ALA      O 1425   5.491   6.520   4.182
  146VAL      N 1426   5.359   6.439   4.013
  146VAL      H 1427   5.317   6.468   3.927
  146VAL     CA 1428   5.391   6.297   4.033
  146VAL     CB 1429   5.301   6.202   3.953
  146VAL    CG1 1430   5.314   6.059   4.004
  146VAL    CG2 1431   5.152   6.231   3.975
  146VAL      C 1432   5.539   6.264   4.011
  146VAL      O 1433   5.590   6.198   4.102
  147ALA      N 1434   5.611   6.332   3.922
  147ALA      H 1435   5.558   6.390   3.860
  147ALA     CA 1436   5.756   6.326   3.904
  147ALA     CB 1437   5.802   6.429   3.801
  147ALA      C 1438   5.832   6.352   4.034
  147ALA      O 1439   5.898   6.262   4.086
  148GLN      N 1440   5.808   6.464   4.101
  148GLN      H 1441   5.754   6.539   4.063
  148GLN     CA 1442   5.859   6.484   4.237
  148GLN     CB 1443   5.832   6.631   4.270
  148GLN     CG 1444   5.914   6.684   4.388
  148GLN     CD 1445   5.875   6.827   4.426
  148GLN    OE1 1446   5.942   6.924   4.394
  148GLN    NE2 1447   5.785   6.841   4.523
  148GLN   HE21 1448   5.743   6.764   4.571
  148GLN   HE22 1449   5.764   6.933   4.555
  148GLN      C 1450   5.802   6.395   4.348
  148GLN      O 1451   5.875   6.333   4.425
  149GLU      N 1452   5.671   6.374   4.350
  149GLU      H 1453   5.610   6.413   4.281
  149GLU     CA 1454   5.603   6.317   4.468
  149GLU     CB 1455   5.462   6.377   4.476
  149GLU     CG 1456   5.467   6.529   4.490
  149GLU     CD 1457   5.511   6.573   4.630
  149GLU    OE1 1458   5.616   6.635   4.656
  149GLU    OE2 1459   5.431   6.531   4.717
  149GLU      C 1460   5.598   6.165   4.480
  149GLU      O 1461   5.584   6.110   4.589
  150GLY      N 1462   5.632   6.096   4.371
  150GLY      H 1463   5.639   6.146   4.285
  150GLY     CA 1464   5.637   5.949   4.362
  150GLY      C 1465   5.772   5.890   4.403
  150GLY      O 1466   5.877   5.945   4.371
  151GLN      N 1467   5.769   5.771   4.463
  151GLN      H 1468   5.686   5.721   4.486
  151GLN     CA 1469   5.891   5.693   4.490
  151GLN     CB 1470   5.863   5.588   4.597
  151GLN     CG 1471   5.825   5.642   4.736
  151GLN     CD 1472   5.815   5.526   4.836
  151GLN    OE1 1473   5.917   5.503   4.901
  151GLN    NE2 1474   5.721   5.433   4.835
  151GLN   HE21 1475   5.659   5.435   4.756
  151GLN   HE22 1476   5.717   5.347   4.886
  151GLN      C 1477   5.947   5.623   4.366
  151GLN      O 1478   5.873   5.574   4.280
  152CYS      N 1479   6.079   5.610   4.359
  152CYS      H 1480   6.137   5.630   4.438
  152CYS     CA 1481   6.145   5.557   4.239
  152CYS     CB 1482   6.247   5.658   4.186
  152CYS     SG 1483   6.206   5.749   4.032
  152CYS     HG 1484   6.179   5.652   3.945
  152CYS      C 1485   6.227   5.428   4.245
  152CYS      O 1486   6.286   5.392   4.347
  153ARG      N 1487   6.229   5.362   4.129
  153ARG      H 1488   6.176   5.390   4.049
  153ARG     CA 1489   6.313   5.242   4.116
  153ARG     CB 1490   6.235   5.119   4.163
  153ARG     CG 1491   6.324   5.011   4.224
  153ARG     CD 1492   6.273   4.874   4.178
  153ARG     NE 1493   6.369   4.766   4.202
  153ARG     HE 1494   6.465   4.791   4.198
  153ARG     CZ 1495   6.347   4.641   4.246
  153ARG    NH1 1496   6.222   4.599   4.273
  153ARG   HH11 1497   6.150   4.664   4.248
  153ARG   HH12 1498   6.196   4.504   4.288
  153ARG    NH2 1499   6.440   4.544   4.243
  153ARG   HH21 1500   6.535   4.562   4.220
  153ARG   HH22 1501   6.420   4.453   4.278
  153ARG      C 1502   6.387   5.212   3.986
  153ARG      O 1503   6.501   5.166   3.987
  154VAL      N 1504   6.325   5.248   3.873
  154VAL      H 1505   6.245   5.307   3.885
  154VAL     CA 1506   6.387   5.234   3.740
  154VAL     CB 1507   6.279   5.230   3.632
  154VAL    CG1 1508   6.343   5.181   3.502
  154VAL    CG2 1509   6.154   5.148   3.667
  154VAL      C 1510   6.499   5.335   3.713
  154VAL      O 1511   6.480   5.455   3.733
  155ASP      N 1512   6.619   5.282   3.688
  155ASP      H 1513   6.633   5.186   3.666
  155ASP     CA 1514   6.742   5.361   3.681
  155ASP     CB 1515   6.864   5.271   3.660
  155ASP     CG 1516   6.991   5.340   3.712
  155ASP    OD1 1517   7.030   5.307   3.826
  155ASP    OD2 1518   7.037   5.431   3.640
  155ASP      C 1519   6.724   5.452   3.560
  155ASP      O 1520   6.669   5.427   3.453
  156ASP      N 1521   6.747   5.578   3.596
  156ASP      H 1522   6.783   5.598   3.687
  156ASP     CA 1523   6.713   5.700   3.521
  156ASP     CB 1524   6.713   5.818   3.619
  156ASP     CG 1525   6.815   5.836   3.732
  156ASP    OD1 1526   6.811   5.755   3.827
  156ASP    OD2 1527   6.890   5.934   3.713
  156ASP      C 1528   6.797   5.722   3.395
  156ASP      O 1529   6.770   5.810   3.313
  157LYS      N 1530   6.920   5.673   3.396
  157LYS      H 1531   6.970   5.648   3.479
  157LYS     CA 1532   7.007   5.683   3.277
  157LYS     CB 1533   7.152   5.650   3.313
  157LYS     CG 1534   7.209   5.707   3.443
  157LYS     CD 1535   7.350   5.652   3.465
  157LYS     CE 1536   7.414   5.714   3.589
  157LYS     NZ 1537   7.346   5.688   3.717
  157LYS    HZ1 1538   7.333   5.591   3.737
  157LYS    HZ2 1539   7.405   5.728   3.787
  157LYS    HZ3 1540   7.253   5.725   3.724
  157LYS      C 1541   6.968   5.610   3.149
  157LYS      O 1542   7.042   5.602   3.051
  158VAL      N 1543   6.880   5.510   3.150
  158VAL      H 1544   6.854   5.475   3.240
  158VAL     CA 1545   6.830   5.429   3.038
  158VAL     CB 1546   6.761   5.307   3.099
  158VAL    CG1 1547   6.855   5.228   3.191
  158VAL    CG2 1548   6.636   5.350   3.174
  158VAL      C 1549   6.739   5.504   2.942
  158VAL      O 1550   6.678   5.609   2.965
  159ASN      N 1551   6.740   5.457   2.817
  159ASN      H 1552   6.776   5.365   2.801
  159ASN     CA 1553   6.652   5.498   2.706
  159ASN     CB 1554   6.699   5.427   2.579
  159ASN     CG 1555   6.633   5.487   2.455
  159ASN    OD1 1556   6.588   5.601   2.452
  159ASN    ND2 1557   6.661   5.415   2.347
  159ASN   HD21 1558   6.726   5.339   2.357
  159ASN   HD22 1559   6.597   5.429   2.272
  159ASN      C 1560   6.507   5.467   2.744
  159ASN      O 1561   6.453   5.360   2.715
  160PHE      N 1562   6.426   5.568   2.772
  160PHE      H 1563   6.465   5.659   2.784
  160PHE     CA 1564   6.285   5.557   2.814
  160PHE     CB 1565   6.244   5.679   2.897
  160PHE     CG 1566   6.307   5.666   3.035
  160PHE    CD1 1567   6.245   5.580   3.125
  160PHE    HD1 1568   6.155   5.524   3.100
  160PHE    CD2 1569   6.420   5.741   3.065
  160PHE    HD2 1570   6.459   5.825   3.007
  160PHE    CE1 1571   6.302   5.561   3.251
  160PHE    HE1 1572   6.286   5.473   3.313
  160PHE    CE2 1573   6.477   5.715   3.189
  160PHE    HE2 1574   6.571   5.770   3.199
  160PHE     CZ 1575   6.419   5.630   3.282
  160PHE     HZ 1576   6.470   5.620   3.378
  160PHE      C 1577   6.178   5.526   2.710
  160PHE      O 1578   6.071   5.588   2.706
  161HISE     N 1579   6.199   5.421   2.631
  161HISE     H 1580   6.265   5.351   2.659
  161HISE    CA 1581   6.105   5.387   2.523
  161HISE    CB 1582   6.179   5.334   2.401
  161HISE    CG 1583   6.086   5.320   2.280
  161HISE   ND1 1584   6.063   5.413   2.188
  161HISE   CD2 1585   6.042   5.204   2.232
  161HISE   HD2 1586   6.071   5.108   2.274
  161HISE   CE1 1587   6.004   5.356   2.084
  161HISE   HE1 1588   5.970   5.404   1.992
  161HISE   NE2 1589   5.986   5.228   2.113
  161HISE   HE2 1590   5.934   5.165   2.055
  161HISE     C 1591   6.013   5.274   2.572
  161HISE     O 1592   6.049   5.176   2.637
  162PHE      N 1593   5.886   5.292   2.539
  162PHE      H 1594   5.853   5.374   2.493
  162PHE     CA 1595   5.785   5.195   2.584
  162PHE     CB 1596   5.688   5.242   2.694
  162PHE     CG 1597   5.588   5.345   2.639
  162PHE    CD1 1598   5.638   5.472   2.614
  162PHE    HD1 1599   5.739   5.502   2.642
  162PHE    CD2 1600   5.453   5.316   2.631
  162PHE    HD2 1601   5.427   5.210   2.634
  162PHE    CE1 1602   5.550   5.578   2.596
  162PHE    HE1 1603   5.589   5.679   2.605
  162PHE    CE2 1604   5.371   5.421   2.593
  162PHE    HE2 1605   5.278   5.390   2.545
  162PHE     CZ 1606   5.414   5.553   2.581
  162PHE     HZ 1607   5.356   5.624   2.522
  162PHE      C 1608   5.709   5.122   2.473
  162PHE      O 1609   5.682   5.183   2.370
  163ILE      N 1610   5.688   4.993   2.499
  163ILE      H 1611   5.703   4.948   2.588
  163ILE     CA 1612   5.602   4.907   2.417
  163ILE     CB 1613   5.677   4.781   2.374
  163ILE    CG1 1614   5.825   4.804   2.348
  163ILE    CG2 1615   5.616   4.728   2.244
  163ILE     CD 1616   5.856   4.903   2.235
  163ILE      C 1617   5.473   4.883   2.497
  163ILE      O 1618   5.478   4.864   2.618
  164LEU      N 1619   5.364   4.895   2.422
  164LEU      H 1620   5.361   4.898   2.322
  164LEU     CA 1621   5.229   4.884   2.479
  164LEU     CB 1622   5.136   5.003   2.453
  164LEU     CG 1623   4.987   4.987   2.485
  164LEU    CD1 1624   4.957   4.988   2.635
  164LEU    CD2 1625   4.901   5.098   2.427
  164LEU      C 1626   5.166   4.754   2.429
  164LEU      O 1627   5.168   4.726   2.309
  165PHE      N 1628   5.139   4.663   2.522
  165PHE      H 1629   5.138   4.683   2.620
  165PHE     CA 1630   5.074   4.536   2.487
  165PHE     CB 1631   5.152   4.412   2.532
  165PHE     CG 1632   5.290   4.404   2.466
  165PHE    CD1 1633   5.400   4.458   2.530
  165PHE    HD1 1634   5.379   4.533   2.607
  165PHE    CD2 1635   5.311   4.322   2.355
  165PHE    HD2 1636   5.229   4.254   2.331
  165PHE    CE1 1637   5.529   4.433   2.484
  165PHE    HE1 1638   5.609   4.456   2.554
  165PHE    CE2 1639   5.441   4.295   2.314
  165PHE    HE2 1640   5.458   4.231   2.228
  165PHE     CZ 1641   5.553   4.349   2.376
  165PHE     HZ 1642   5.649   4.353   2.324
  165PHE      C 1643   4.933   4.531   2.547
  165PHE      O 1644   4.915   4.561   2.665
  166ASN      N 1645   4.829   4.515   2.466
  166ASN      H 1646   4.832   4.458   2.384
  166ASN     CA 1647   4.688   4.547   2.493
  166ASN     CB 1648   4.652   4.679   2.423
  166ASN     CG 1649   4.526   4.735   2.489
  166ASN    OD1 1650   4.501   4.719   2.609
  166ASN    ND2 1651   4.427   4.772   2.409
  166ASN   HD21 1652   4.434   4.772   2.309
  166ASN   HD22 1653   4.344   4.778   2.465
  166ASN      C 1654   4.596   4.440   2.435
  166ASN      O 1655   4.633   4.377   2.336
  167ASN      N 1656   4.480   4.419   2.498
  167ASN      H 1657   4.466   4.442   2.594
  167ASN     CA 1658   4.360   4.361   2.436
  167ASN     CB 1659   4.290   4.281   2.546
  167ASN     CG 1660   4.147   4.237   2.518
  167ASN    OD1 1661   4.059   4.309   2.563
  167ASN    ND2 1662   4.124   4.118   2.464
  167ASN   HD21 1663   4.201   4.058   2.440
  167ASN   HD22 1664   4.031   4.082   2.453
  167ASN      C 1665   4.269   4.479   2.399
  167ASN      O 1666   4.230   4.567   2.475
  168VAL      N 1667   4.213   4.453   2.282
  168VAL      H 1668   4.244   4.372   2.232
  168VAL     CA 1669   4.111   4.536   2.215
  168VAL     CB 1670   4.186   4.652   2.150
  168VAL    CG1 1671   4.262   4.608   2.025
  168VAL    CG2 1672   4.089   4.769   2.126
  168VAL      C 1673   4.026   4.444   2.127
  168VAL      O 1674   4.082   4.362   2.054
  169ASP      N 1675   3.894   4.447   2.135
  169ASP      H 1676   3.855   4.505   2.207
  169ASP     CA 1677   3.792   4.372   2.060
  169ASP     CB 1678   3.757   4.445   1.930
  169ASP     CG 1679   3.652   4.556   1.947
  169ASP    OD1 1680   3.613   4.576   2.064
  169ASP    OD2 1681   3.602   4.611   1.847
  169ASP      C 1682   3.810   4.221   2.044
  169ASP      O 1683   3.738   4.162   1.965
  170GLY      N 1684   3.880   4.164   2.142
  170GLY      H 1685   3.875   4.212   2.229
  170GLY     CA 1686   3.916   4.021   2.140
  170GLY      C 1687   4.057   3.989   2.091
  170GLY      O 1688   4.104   3.876   2.085
  171HISE     N 1689   4.111   4.088   2.020
  171HISE     H 1690   4.055   4.168   1.998
  171HISE    CA 1691   4.248   4.092   1.966
  171HISE    CB 1692   4.261   4.183   1.844
  171HISE    CG 1693   4.189   4.131   1.719
  171HISE   ND1 1694   4.109   4.192   1.632
  171HISE   CD2 1695   4.219   4.013   1.667
  171HISE   HD2 1696   4.260   3.924   1.715
  171HISE   CE1 1697   4.093   4.114   1.526
  171HISE   HE1 1698   4.060   4.142   1.426
  171HISE   NE2 1699   4.167   4.004   1.545
  171HISE   HE2 1700   4.180   3.935   1.474
  171HISE     C 1701   4.362   4.119   2.064
  171HISE     O 1702   4.354   4.217   2.138
  172LEU      N 1703   4.472   4.055   2.026
  172LEU      H 1704   4.473   3.997   1.944
  172LEU     CA 1705   4.600   4.066   2.097
  172LEU     CB 1706   4.654   3.924   2.112
  172LEU     CG 1707   4.757   3.921   2.225
  172LEU    CD1 1708   4.686   3.961   2.354
  172LEU    CD2 1709   4.805   3.778   2.247
  172LEU      C 1710   4.698   4.151   2.017
  172LEU      O 1711   4.757   4.101   1.921
  173TYR      N 1712   4.721   4.269   2.073
  173TYR      H 1713   4.701   4.293   2.168
  173TYR     CA 1714   4.798   4.375   2.005
  173TYR     CB 1715   4.710   4.499   1.989
  173TYR     CG 1716   4.639   4.510   1.854
  173TYR    CD1 1717   4.693   4.580   1.746
  173TYR    HD1 1718   4.776   4.648   1.761
  173TYR    CD2 1719   4.511   4.458   1.845
  173TYR    HD2 1720   4.465   4.398   1.924
  173TYR    CE1 1721   4.621   4.588   1.627
  173TYR    HE1 1722   4.668   4.628   1.537
  173TYR    CE2 1723   4.441   4.460   1.725
  173TYR    HE2 1724   4.339   4.422   1.716
  173TYR     CZ 1725   4.496   4.528   1.618
  173TYR     OH 1726   4.404   4.564   1.525
  173TYR     HH 1727   4.317   4.515   1.526
  173TYR      C 1728   4.927   4.410   2.079
  173TYR      O 1729   4.928   4.405   2.202
  174GLU      N 1730   5.011   4.479   2.003
  174GLU      H 1731   4.987   4.480   1.906
  174GLU     CA 1732   5.148   4.525   2.031
  174GLU     CB 1733   5.244   4.422   1.972
  174GLU     CG 1734   5.391   4.465   1.979
  174GLU     CD 1735   5.473   4.362   1.902
  174GLU    OE1 1736   5.517   4.257   1.955
  174GLU    OE2 1737   5.484   4.381   1.779
  174GLU      C 1738   5.162   4.662   1.966
  174GLU      O 1739   5.160   4.677   1.844
  175LEU      N 1740   5.169   4.767   2.048
  175LEU      H 1741   5.169   4.751   2.147
  175LEU     CA 1742   5.177   4.909   2.012
  175LEU     CB 1743   5.067   4.993   2.077
  175LEU     CG 1744   4.923   4.946   2.057
  175LEU    CD1 1745   4.882   4.829   2.146
  175LEU    CD2 1746   4.831   5.068   2.062
  175LEU      C 1747   5.311   4.967   2.059
  175LEU      O 1748   5.363   4.921   2.161
  176ASP      N 1749   5.370   5.043   1.968
  176ASP      H 1750   5.331   5.080   1.883
  176ASP     CA 1751   5.491   5.113   2.013
  176ASP     CB 1752   5.585   5.135   1.894
  176ASP     CG 1753   5.731   5.170   1.926
  176ASP    OD1 1754   5.798   5.069   1.957
  176ASP    OD2 1755   5.768   5.288   1.944
  176ASP      C 1756   5.460   5.249   2.075
  176ASP      O 1757   5.347   5.297   2.063
  177GLY      N 1758   5.552   5.304   2.154
  177GLY      H 1759   5.626   5.249   2.192
  177GLY     CA 1760   5.540   5.443   2.199
  177GLY      C 1761   5.566   5.559   2.102
  177GLY      O 1762   5.500   5.663   2.110
  178ARG      N 1763   5.658   5.541   2.009
  178ARG      H 1764   5.728   5.471   2.023
  178ARG     CA 1765   5.686   5.635   1.899
  178ARG     CB 1766   5.832   5.681   1.892
  178ARG     CG 1767   5.872   5.743   2.026
  178ARG     CD 1768   6.016   5.796   2.027
  178ARG     NE 1769   6.045   5.873   2.148
  178ARG     HE 1770   6.023   5.971   2.153
  178ARG     CZ 1771   6.115   5.825   2.252
  178ARG    NH1 1772   6.159   5.699   2.251
  178ARG   HH11 1773   6.145   5.644   2.169
  178ARG   HH12 1774   6.184   5.666   2.343
  178ARG    NH2 1775   6.130   5.908   2.356
  178ARG   HH21 1776   6.095   6.002   2.358
  178ARG   HH22 1777   6.158   5.877   2.447
  178ARG      C 1778   5.643   5.583   1.762
  178ARG      O 1779   5.585   5.651   1.677
  179MET      N 1780   5.688   5.460   1.739
  179MET      H 1781   5.722   5.404   1.814
  179MET     CA 1782   5.663   5.393   1.610
  179MET     CB 1783   5.739   5.260   1.610
  179MET     CG 1784   5.892   5.270   1.605
  179MET     SD 1785   5.980   5.319   1.452
  179MET     CE 1786   6.143   5.291   1.519
  179MET      C 1787   5.516   5.364   1.581
  179MET      O 1788   5.450   5.300   1.664
  180PRO      N 1789   5.461   5.417   1.473
  180PRO     CA 1790   5.320   5.399   1.435
  180PRO     CB 1791   5.290   5.499   1.323
  180PRO     CG 1792   5.411   5.592   1.322
  180PRO     CD 1793   5.524   5.500   1.369
  180PRO      C 1794   5.284   5.258   1.389
  180PRO      O 1795   5.363   5.170   1.426
  181PHE      N 1796   5.165   5.239   1.335
  181PHE      H 1797   5.108   5.315   1.305
  181PHE     CA 1798   5.109   5.112   1.286
  181PHE     CB 1799   5.170   5.066   1.153
  181PHE     CG 1800   5.106   5.145   1.038
  181PHE    CD1 1801   4.972   5.126   1.008
  181PHE    HD1 1802   4.907   5.053   1.057
  181PHE    CD2 1803   5.181   5.230   0.958
  181PHE    HD2 1804   5.269   5.279   1.001
  181PHE    CE1 1805   4.917   5.181   0.893
  181PHE    HE1 1806   4.815   5.163   0.860
  181PHE    CE2 1807   5.129   5.282   0.841
  181PHE    HE2 1808   5.199   5.332   0.774
  181PHE     CZ 1809   4.998   5.252   0.805
  181PHE     HZ 1810   4.958   5.281   0.708
  181PHE      C 1811   5.099   4.993   1.381
  181PHE      O 1812   5.174   4.899   1.357
  182PRO      N 1813   5.000   4.985   1.470
  182PRO     CA 1814   4.995   4.882   1.574
  182PRO     CB 1815   4.879   4.920   1.667
  182PRO     CG 1816   4.872   5.072   1.649
  182PRO     CD 1817   4.899   5.089   1.499
  182PRO      C 1818   4.975   4.741   1.517
  182PRO      O 1819   4.896   4.729   1.424
  183VAL      N 1820   5.053   4.645   1.565
  183VAL      H 1821   5.123   4.666   1.633
  183VAL     CA 1822   5.057   4.509   1.509
  183VAL     CB 1823   5.203   4.465   1.508
  183VAL    CG1 1824   5.223   4.317   1.476
  183VAL    CG2 1825   5.279   4.531   1.393
  183VAL      C 1826   4.970   4.413   1.591
  183VAL      O 1827   4.968   4.400   1.713
  184ASN      N 1828   4.873   4.349   1.526
  184ASN      H 1829   4.817   4.392   1.455
  184ASN     CA 1830   4.805   4.224   1.563
  184ASN     CB 1831   4.679   4.199   1.480
  184ASN     CG 1832   4.574   4.118   1.557
  184ASN    OD1 1833   4.597   4.035   1.645
  184ASN    ND2 1834   4.449   4.149   1.522
  184ASN   HD21 1835   4.434   4.208   1.443
  184ASN   HD22 1836   4.381   4.135   1.594
  184ASN      C 1837   4.889   4.096   1.553
  184ASN      O 1838   4.951   4.069   1.450
  185HISE     N 1839   4.888   4.011   1.654
  185HISE     H 1840   4.820   4.028   1.726
  185HISE    CA 1841   4.948   3.877   1.652
  185HISE    CB 1842   5.051   3.873   1.765
  185HISE    CG 1843   5.176   3.959   1.746
  185HISE   ND1 1844   5.277   3.929   1.664
  185HISE   CD2 1845   5.203   4.073   1.809
  185HISE   HD2 1846   5.151   4.111   1.897
  185HISE   CE1 1847   5.366   4.026   1.683
  185HISE   HE1 1848   5.452   4.042   1.618
  185HISE   NE2 1849   5.322   4.116   1.770
  185HISE   HE2 1850   5.378   4.184   1.817
  185HISE     C 1851   4.850   3.762   1.679
  185HISE     O 1852   4.888   3.646   1.695
  186GLY      N 1853   4.723   3.797   1.669
  186GLY      H 1854   4.692   3.892   1.661
  186GLY     CA 1855   4.615   3.700   1.696
  186GLY      C 1856   4.516   3.740   1.806
  186GLY      O 1857   4.489   3.859   1.817
  187ALA      N 1858   4.468   3.636   1.874
  187ALA      H 1859   4.523   3.553   1.882
  187ALA     CA 1860   4.345   3.644   1.954
  187ALA     CB 1861   4.238   3.546   1.907
  187ALA      C 1862   4.356   3.610   2.103
  187ALA      O 1863   4.439   3.530   2.144
  188SER      N 1864   4.265   3.667   2.182
  188SER      H 1865   4.208   3.744   2.154
  188SER     CA 1866   4.251   3.638   2.325
  188SER     CB 1867   4.371   3.664   2.416
  188SER     OG 1868   4.355   3.571   2.524
  188SER     HG 1869   4.447   3.542   2.551
  188SER      C 1870   4.136   3.711   2.395
  188SER      O 1871   4.119   3.831   2.375
  189SER      N 1872   4.082   3.643   2.496
  189SER      H 1873   4.142   3.582   2.548
  189SER     CA 1874   3.979   3.703   2.583
  189SER     CB 1875   3.864   3.603   2.592
  189SER     OG 1876   3.741   3.672   2.618
  189SER     HG 1877   3.723   3.707   2.710
  189SER      C 1878   4.028   3.747   2.721
  189SER      O 1879   4.134   3.698   2.758
  190GLU      N 1880   3.956   3.841   2.782
  190GLU      H 1881   3.865   3.870   2.750
  190GLU     CA 1882   3.995   3.899   2.911
  190GLU     CB 1883   3.891   3.998   2.964
  190GLU     CG 1884   3.745   3.950   2.969
  190GLU     CD 1885   3.678   3.917   2.836
  190GLU    OE1 1886   3.692   3.999   2.742
  190GLU    OE2 1887   3.620   3.807   2.826
  190GLU      C 1888   4.045   3.819   3.031
  190GLU      O 1889   4.149   3.850   3.089
  191ASP      N 1890   3.995   3.696   3.038
  191ASP      H 1891   3.934   3.658   2.968
  191ASP     CA 1892   4.024   3.591   3.137
  191ASP     CB 1893   3.919   3.481   3.123
  191ASP     CG 1894   3.920   3.425   2.980
  191ASP    OD1 1895   3.967   3.310   2.967
  191ASP    OD2 1896   3.883   3.493   2.882
  191ASP      C 1897   4.169   3.541   3.144
  191ASP      O 1898   4.221   3.529   3.255
  192THR      N 1899   4.217   3.486   3.034
  192THR      H 1900   4.156   3.492   2.955
  192THR     CA 1901   4.353   3.438   3.003
  192THR     CB 1902   4.349   3.325   2.900
  192THR    OG1 1903   4.470   3.259   2.864
  192THR    HG1 1904   4.518   3.308   2.791
  192THR    CG2 1905   4.290   3.382   2.771
  192THR      C 1906   4.457   3.540   2.956
  192THR      O 1907   4.574   3.523   2.989
  193LEU      N 1908   4.421   3.664   2.924
  193LEU      H 1909   4.324   3.685   2.932
  193LEU     CA 1910   4.503   3.769   2.862
  193LEU     CB 1911   4.420   3.897   2.879
  193LEU     CG 1912   4.430   4.001   2.767
  193LEU    CD1 1913   4.569   4.063   2.753
  193LEU    CD2 1914   4.380   3.954   2.630
  193LEU      C 1915   4.647   3.781   2.914
  193LEU      O 1916   4.737   3.754   2.835
  194LEU      N 1917   4.669   3.801   3.044
  194LEU      H 1918   4.597   3.787   3.112
  194LEU     CA 1919   4.805   3.817   3.096
  194LEU     CB 1920   4.812   3.857   3.244
  194LEU     CG 1921   4.859   4.001   3.268
  194LEU    CD1 1922   4.866   4.013   3.421
  194LEU    CD2 1923   4.984   4.033   3.186
  194LEU      C 1924   4.897   3.697   3.074
  194LEU      O 1925   5.007   3.721   3.024
  195LYS      N 1926   4.849   3.573   3.076
  195LYS      H 1927   4.751   3.556   3.066
  195LYS     CA 1928   4.922   3.453   3.031
  195LYS     CB 1929   4.840   3.324   3.038
  195LYS     CG 1930   4.785   3.292   3.177
  195LYS     CD 1931   4.706   3.161   3.179
  195LYS     CE 1932   4.645   3.134   3.317
  195LYS     NZ 1933   4.557   3.016   3.325
  195LYS    HZ1 1934   4.606   2.943   3.372
  195LYS    HZ2 1935   4.478   3.035   3.384
  195LYS    HZ3 1936   4.521   2.983   3.238
  195LYS      C 1937   4.972   3.476   2.889
  195LYS      O 1938   5.089   3.509   2.868
  196ASP      N 1939   4.875   3.475   2.798
  196ASP      H 1940   4.779   3.449   2.808
  196ASP     CA 1941   4.907   3.495   2.656
  196ASP     CB 1942   4.779   3.522   2.577
  196ASP     CG 1943   4.687   3.401   2.594
  196ASP    OD1 1944   4.599   3.414   2.682
  196ASP    OD2 1945   4.690   3.312   2.507
  196ASP      C 1946   4.994   3.619   2.630
  196ASP      O 1947   5.100   3.603   2.569
  197ALA      N 1948   4.953   3.733   2.684
  197ALA      H 1949   4.859   3.748   2.717
  197ALA     CA 1950   5.034   3.854   2.672
  197ALA     CB 1951   4.975   3.975   2.745
  197ALA      C 1952   5.177   3.841   2.723
  197ALA      O 1953   5.275   3.873   2.656
  198ALA      N 1954   5.190   3.792   2.846
  198ALA      H 1955   5.121   3.750   2.905
  198ALA     CA 1956   5.323   3.779   2.908
  198ALA     CB 1957   5.304   3.729   3.051
  198ALA      C 1958   5.410   3.690   2.821
  198ALA      O 1959   5.513   3.745   2.781
  199LYS      N 1960   5.357   3.584   2.760
  199LYS      H 1961   5.268   3.555   2.796
  199LYS     CA 1962   5.426   3.505   2.657
  199LYS     CB 1963   5.345   3.387   2.604
  199LYS     CG 1964   5.298   3.288   2.711
  199LYS     CD 1965   5.180   3.204   2.660
  199LYS     CE 1966   5.156   3.096   2.766
  199LYS     NZ 1967   5.068   2.987   2.720
  199LYS    HZ1 1968   5.047   2.921   2.792
  199LYS    HZ2 1969   4.978   3.023   2.696
  199LYS    HZ3 1970   5.115   2.929   2.654
  199LYS      C 1971   5.485   3.572   2.532
  199LYS      O 1972   5.605   3.566   2.508
  200VAL      N 1973   5.412   3.667   2.476
  200VAL      H 1974   5.314   3.677   2.493
  200VAL     CA 1975   5.458   3.751   2.364
  200VAL     CB 1976   5.337   3.818   2.297
  200VAL    CG1 1977   5.369   3.949   2.223
  200VAL    CG2 1978   5.287   3.702   2.211
  200VAL      C 1979   5.566   3.851   2.406
  200VAL      O 1980   5.658   3.879   2.329
  201CYS      N 1981   5.551   3.898   2.530
  201CYS      H 1982   5.462   3.898   2.575
  201CYS     CA 1983   5.642   4.002   2.582
  201CYS     CB 1984   5.578   4.060   2.709
  201CYS     SG 1985   5.402   4.108   2.710
  201CYS     HG 1986   5.341   3.993   2.738
  201CYS      C 1987   5.778   3.937   2.607
  201CYS      O 1988   5.882   3.995   2.577
  202ARG      N 1989   5.776   3.829   2.684
  202ARG      H 1990   5.692   3.807   2.733
  202ARG     CA 1991   5.901   3.757   2.715
  202ARG     CB 1992   5.862   3.625   2.783
  202ARG     CG 1993   5.975   3.543   2.846
  202ARG     CD 1994   6.051   3.619   2.956
  202ARG     NE 1995   6.175   3.543   2.977
  202ARG     HE 1996   6.228   3.520   2.895
  202ARG     CZ 1997   6.219   3.505   3.097
  202ARG    NH1 1998   6.153   3.525   3.212
  202ARG   HH11 1999   6.062   3.565   3.222
  202ARG   HH12 2000   6.208   3.527   3.296
  202ARG    NH2 2001   6.318   3.414   3.095
  202ARG   HH21 2002   6.362   3.395   3.008
  202ARG   HH22 2003   6.335   3.369   3.182
  202ARG      C 2004   5.993   3.733   2.596
  202ARG      O 2005   6.094   3.804   2.595
  203GLU      N 2006   5.925   3.689   2.490
  203GLU      H 2007   5.835   3.647   2.498
  203GLU     CA 2008   5.998   3.667   2.365
  203GLU     CB 2009   5.919   3.566   2.283
  203GLU     CG 2010   6.015   3.458   2.232
  203GLU     CD 2011   5.947   3.369   2.127
  203GLU    OE1 2012   6.015   3.344   2.026
  203GLU    OE2 2013   5.823   3.354   2.136
  203GLU      C 2014   6.031   3.789   2.279
  203GLU      O 2015   6.123   3.794   2.198
  204PHE      N 2016   5.967   3.903   2.306
  204PHE      H 2017   5.904   3.911   2.384
  204PHE     CA 2018   5.997   4.034   2.247
  204PHE     CB 2019   5.877   4.128   2.245
  204PHE     CG 2020   5.894   4.265   2.179
  204PHE    CD1 2021   5.976   4.367   2.226
  204PHE    HD1 2022   6.049   4.364   2.307
  204PHE    CD2 2023   5.804   4.291   2.076
  204PHE    HD2 2024   5.731   4.215   2.047
  204PHE    CE1 2025   5.962   4.493   2.171
  204PHE    HE1 2026   6.008   4.579   2.219
  204PHE    CE2 2027   5.801   4.414   2.012
  204PHE    HE2 2028   5.730   4.423   1.930
  204PHE     CZ 2029   5.882   4.517   2.059
  204PHE     HZ 2030   5.903   4.609   2.006
  204PHE      C 2031   6.123   4.089   2.315
  204PHE      O 2032   6.224   4.107   2.247
  205THR      N 2033   6.116   4.087   2.448
  205THR      H 2034   6.030   4.079   2.498
  205THR     CA 2035   6.228   4.135   2.530
  205THR     CB 2036   6.183   4.167   2.673
  205THR    OG1 2037   6.143   4.042   2.731
  205THR    HG1 2038   6.053   4.009   2.704
  205THR    CG2 2039   6.094   4.290   2.687
  205THR      C 2040   6.346   4.038   2.531
  205THR      O 2041   6.457   4.086   2.550
  206GLU      N 2042   6.316   3.908   2.521
  206GLU      H 2043   6.225   3.875   2.543
  206GLU     CA 2044   6.415   3.802   2.496
  206GLU     CB 2045   6.376   3.656   2.520
  206GLU     CG 2046   6.364   3.636   2.672
  206GLU     CD 2047   6.333   3.490   2.706
  206GLU    OE1 2048   6.223   3.432   2.702
  206GLU    OE2 2049   6.435   3.431   2.748
  206GLU      C 2050   6.490   3.814   2.363
  206GLU      O 2051   6.601   3.761   2.372
  207ARG      N 2052   6.426   3.862   2.256
  207ARG      H 2053   6.333   3.895   2.265
  207ARG     CA 2054   6.492   3.893   2.129
  207ARG     CB 2055   6.387   3.942   2.029
  207ARG     CG 2056   6.434   3.952   1.884
  207ARG     CD 2057   6.342   4.050   1.811
  207ARG     NE 2058   6.211   3.987   1.790
  207ARG     HE 2059   6.208   3.888   1.784
  207ARG     CZ 2060   6.093   4.052   1.787
  207ARG    NH1 2061   6.073   4.183   1.805
  207ARG   HH11 2062   6.150   4.238   1.838
  207ARG   HH12 2063   5.987   4.230   1.785
  207ARG    NH2 2064   5.993   3.981   1.732
  207ARG   HH21 2065   6.013   3.886   1.708
  207ARG   HH22 2066   5.897   4.008   1.723
  207ARG      C 2067   6.595   3.998   2.170
  207ARG      O 2068   6.562   4.104   2.223
  208GLU      N 2069   6.719   3.971   2.131
  208GLU      H 2070   6.729   3.902   2.059
  208GLU     CA 2071   6.839   4.052   2.157
  208GLU     CB 2072   6.837   4.195   2.102
  208GLU     CG 2073   6.864   4.205   1.951
  208GLU     CD 2074   6.863   4.342   1.882
  208GLU    OE1 2075   6.948   4.364   1.793
  208GLU    OE2 2076   6.764   4.415   1.904
  208GLU      C 2077   6.895   4.055   2.299
  208GLU      O 2078   7.010   4.013   2.316
  209GLN      N 2079   6.814   4.111   2.388
  209GLN      H 2080   6.716   4.125   2.373
  209GLN     CA 2081   6.851   4.166   2.520
  209GLN     CB 2082   6.775   4.296   2.546
  209GLN     CG 2083   6.822   4.415   2.463
  209GLN     CD 2084   6.733   4.536   2.488
  209GLN    OE1 2085   6.690   4.554   2.602
  209GLN    NE2 2086   6.696   4.619   2.391
  209GLN   HE21 2087   6.718   4.603   2.294
  209GLN   HE22 2088   6.626   4.688   2.408
  209GLN      C 2089   6.829   4.066   2.634
  209GLN      O 2090   6.889   4.075   2.741
  210GLY      N 2091   6.754   3.960   2.607
  210GLY      H 2092   6.730   3.948   2.510
  210GLY     CA 2093   6.725   3.852   2.701
  210GLY      C 2094   6.629   3.882   2.817
  210GLY      O 2095   6.519   3.936   2.808
  211GLU      N 2096   6.666   3.823   2.930
  211GLU      H 2097   6.745   3.763   2.924
  211GLU     CA 2098   6.591   3.823   3.057
  211GLU     CB 2099   6.655   3.724   3.154
  211GLU     CG 2100   6.541   3.655   3.229
  211GLU     CD 2101   6.588   3.552   3.332
  211GLU    OE1 2102   6.590   3.431   3.304
  211GLU    OE2 2103   6.610   3.584   3.451
  211GLU      C 2104   6.569   3.956   3.129
  211GLU      O 2105   6.547   3.967   3.249
  212VAL      N 2106   6.587   4.065   3.054
  212VAL      H 2107   6.584   4.049   2.955
  212VAL     CA 2108   6.611   4.204   3.096
  212VAL     CB 2109   6.633   4.304   2.983
  212VAL    CG1 2110   6.785   4.304   2.964
  212VAL    CG2 2111   6.568   4.269   2.849
  212VAL      C 2112   6.498   4.252   3.187
  212VAL      O 2113   6.380   4.224   3.170
  213ARG      N 2114   6.545   4.323   3.290
  213ARG      H 2115   6.643   4.344   3.285
  213ARG     CA 2116   6.463   4.376   3.400
  213ARG     CB 2117   6.509   4.317   3.533
  213ARG     CG 2118   6.462   4.173   3.553
  213ARG     CD 2119   6.312   4.151   3.575
  213ARG     NE 2120   6.285   4.006   3.569
  213ARG     HE 2121   6.285   3.971   3.476
  213ARG     CZ 2122   6.243   3.940   3.677
  213ARG    NH1 2123   6.245   4.005   3.794
  213ARG   HH11 2124   6.269   4.102   3.796
  213ARG   HH12 2125   6.238   3.960   3.883
  213ARG    NH2 2126   6.230   3.806   3.686
  213ARG   HH21 2127   6.233   3.747   3.606
  213ARG   HH22 2128   6.257   3.771   3.775
  213ARG      C 2129   6.472   4.529   3.403
  213ARG      O 2130   6.578   4.589   3.421
  214PHE      N 2131   6.370   4.581   3.336
  214PHE      H 2132   6.305   4.517   3.294
  214PHE     CA 2133   6.343   4.726   3.325
  214PHE     CB 2134   6.317   4.772   3.181
  214PHE     CG 2135   6.441   4.777   3.092
  214PHE    CD1 2136   6.523   4.889   3.095
  214PHE    HD1 2137   6.499   4.969   3.165
  214PHE    CD2 2138   6.467   4.674   3.002
  214PHE    HD2 2139   6.403   4.587   3.005
  214PHE    CE1 2140   6.628   4.899   3.004
  214PHE    HE1 2141   6.702   4.976   3.024
  214PHE    CE2 2142   6.576   4.680   2.915
  214PHE    HE2 2143   6.592   4.610   2.833
  214PHE     CZ 2144   6.655   4.795   2.916
  214PHE     HZ 2145   6.714   4.823   2.829
  214PHE      C 2146   6.230   4.761   3.422
  214PHE      O 2147   6.258   4.818   3.527
  215SER      N 2148   6.109   4.737   3.372
  215SER      H 2149   6.108   4.701   3.279
  215SER     CA 2150   5.978   4.746   3.438
  215SER     CB 2151   5.957   4.890   3.485
  215SER     OG 2152   5.847   4.877   3.576
  215SER     HG 2153   5.782   4.953   3.574
  215SER      C 2154   5.861   4.700   3.352
  215SER      O 2155   5.861   4.748   3.238
  216ALA      N 2156   5.771   4.619   3.407
  216ALA      H 2157   5.776   4.603   3.506
  216ALA     CA 2158   5.664   4.554   3.331
  216ALA     CB 2159   5.704   4.408   3.313
  216ALA      C 2160   5.538   4.564   3.418
  216ALA      O 2161   5.530   4.493   3.519
  217VAL      N 2162   5.453   4.655   3.372
  217VAL      H 2163   5.458   4.710   3.289
  217VAL     CA 2164   5.335   4.694   3.450
  217VAL     CB 2165   5.359   4.825   3.525
  217VAL    CG1 2166   5.465   4.834   3.634
  217VAL    CG2 2167   5.387   4.938   3.425
  217VAL      C 2168   5.198   4.693   3.381
  217VAL      O 2169   5.192   4.730   3.264
  218ALA      N 2170   5.097   4.637   3.447
  218ALA      H 2171   5.107   4.606   3.541
  218ALA     CA 2172   4.974   4.600   3.376
  218ALA     CB 2173   4.962   4.448   3.392
  218ALA      C 2174   4.845   4.656   3.437
  218ALA      O 2175   4.828   4.643   3.558
  219LEU      N 2176   4.759   4.715   3.354
  219LEU      H 2177   4.769   4.730   3.255
  219LEU     CA 2178   4.626   4.761   3.396
  219LEU     CB 2179   4.582   4.859   3.287
  219LEU     CG 2180   4.451   4.935   3.304
  219LEU    CD1 2181   4.449   5.045   3.411
  219LEU    CD2 2182   4.401   4.988   3.169
  219LEU      C 2183   4.522   4.650   3.414
  219LEU      O 2184   4.466   4.598   3.318
  220CYS      N 2185   4.473   4.630   3.536
  220CYS      H 2186   4.486   4.696   3.610
  220CYS     CA 2187   4.386   4.517   3.571
  220CYS     CB 2188   4.460   4.421   3.664
  220CYS     SG 2189   4.494   4.469   3.838
  220CYS     HG 2190   4.380   4.430   3.895
  220CYS      C 2191   4.274   4.573   3.659
  220CYS      O 2192   4.280   4.689   3.699
  221LYS      N 2193   4.163   4.498   3.665
  221LYS      H 2194   4.156   4.414   3.612
  221LYS     CA 2195   4.061   4.517   3.769
  221LYS     CB 2196   3.928   4.501   3.695
  221LYS     CG 2197   3.820   4.594   3.749
  221LYS     CD 2198   3.700   4.579   3.655
  221LYS     CE 2199   3.596   4.689   3.675
  221LYS     NZ 2200   3.477   4.686   3.589
  221LYS    HZ1 2201   3.461   4.770   3.536
  221LYS    HZ2 2202   3.477   4.606   3.529
  221LYS    HZ3 2203   3.397   4.677   3.649
  221LYS      C 2204   4.093   4.423   3.885
  221LYS     O1 2205   4.213   4.402   3.915
  221LYS     O2 2206   4.010   4.408   3.977
   6.92265   6.92265   4.89505   0.00000   0.00000   0.00000   0.00000   3.46133   3.46133
