# Supplementary material for: Is There a Functional Role for the Knotted Topology in Protein UCH-L1?
Source: J Chem Inf Model. 2024 Jul 24;64(17):6827–37. doi: 10.1021/acs.jcim.4c00880 (PMC11388461; doi:10.1021/acs.jcim.4c00880)
Supplement: Supplementary file 2 — ci4c00880_si_002.zip [file ci4c00880_si_002.zip › UCH-L1_files/APO/APO_delta222/REP_1/traj_initial.gro]

Protein in water t=   0.00000 step= 0
 2206
    1MET      N    1   6.150   3.579   3.276
    1MET     H1    2   6.244   3.604   3.253
    1MET     H2    3   6.106   3.648   3.334
    1MET     H3    4   6.175   3.498   3.329
    1MET     CA    5   6.063   3.539   3.165
    1MET     CB    6   6.027   3.390   3.166
    1MET     CG    7   6.149   3.299   3.150
    1MET     SD    8   6.292   3.318   3.263
    1MET     CE    9   6.364   3.158   3.233
    1MET      C   10   5.934   3.617   3.138
    1MET      O   11   5.927   3.692   3.041
    2GLN      N   12   5.835   3.616   3.226
    2GLN      H   13   5.836   3.545   3.297
    2GLN     CA   14   5.712   3.696   3.224
    2GLN     CB   15   5.612   3.627   3.131
    2GLN     CG   16   5.577   3.478   3.140
    2GLN     CD   17   5.480   3.428   3.034
    2GLN    OE1   18   5.514   3.392   2.921
    2GLN    NE2   19   5.349   3.430   3.059
    2GLN   HE21   20   5.320   3.457   3.151
    2GLN   HE22   21   5.285   3.423   2.983
    2GLN      C   22   5.632   3.735   3.349
    2GLN      O   23   5.600   3.653   3.435
    3LEU      N   24   5.586   3.859   3.337
    3LEU      H   25   5.610   3.920   3.262
    3LEU     CA   26   5.507   3.924   3.443
    3LEU     CB   27   5.520   4.073   3.411
    3LEU     CG   28   5.659   4.133   3.431
    3LEU    CD1   29   5.662   4.264   3.352
    3LEU    CD2   30   5.686   4.167   3.578
    3LEU      C   31   5.366   3.864   3.448
    3LEU      O   32   5.320   3.799   3.354
    4LYS      N   33   5.289   3.924   3.538
    4LYS      H   34   5.322   3.991   3.604
    4LYS     CA   35   5.148   3.885   3.544
    4LYS     CB   36   5.096   3.918   3.684
    4LYS     CG   37   5.161   3.837   3.797
    4LYS     CD   38   5.096   3.866   3.933
    4LYS     CE   39   5.165   3.789   4.046
    4LYS     NZ   40   5.159   3.643   4.033
    4LYS    HZ1   41   5.203   3.619   3.946
    4LYS    HZ2   42   5.223   3.620   4.106
    4LYS    HZ3   43   5.068   3.603   4.041
    4LYS      C   44   5.062   3.950   3.435
    4LYS      O   45   5.082   4.068   3.407
    5PRO      N   46   4.962   3.882   3.378
    5PRO     CA   47   4.875   3.947   3.279
    5PRO     CB   48   4.779   3.837   3.234
    5PRO     CG   49   4.860   3.708   3.253
    5PRO     CD   50   4.953   3.736   3.371
    5PRO      C   51   4.790   4.057   3.344
    5PRO      O   52   4.739   4.039   3.454
    6MET      N   53   4.776   4.173   3.282
    6MET      H   54   4.849   4.197   3.218
    6MET     CA   55   4.691   4.287   3.319
    6MET     CB   56   4.770   4.417   3.331
    6MET     CG   57   4.873   4.405   3.444
    6MET     SD   58   4.860   4.549   3.556
    6MET     CE   59   4.986   4.659   3.495
    6MET      C   60   4.562   4.311   3.240
    6MET      O   61   4.558   4.294   3.118
    7GLU      N   62   4.457   4.349   3.313
    7GLU      H   63   4.450   4.318   3.408
    7GLU     CA   64   4.334   4.405   3.257
    7GLU     CB   65   4.231   4.409   3.370
    7GLU     CG   66   4.089   4.430   3.316
    7GLU     CD   67   3.975   4.438   3.417
    7GLU    OE1   68   3.861   4.472   3.381
    7GLU    OE2   69   3.994   4.391   3.531
    7GLU      C   70   4.364   4.541   3.193
    7GLU      O   71   4.372   4.645   3.259
    8ILE      N   72   4.395   4.542   3.064
    8ILE      H   73   4.383   4.461   3.006
    8ILE     CA   74   4.450   4.660   2.995
    8ILE     CB   75   4.540   4.612   2.881
    8ILE    CG1   76   4.675   4.548   2.912
    8ILE    CG2   77   4.576   4.733   2.794
    8ILE     CD   78   4.761   4.622   3.014
    8ILE      C   79   4.336   4.752   2.954
    8ILE      O   80   4.278   4.755   2.845
    9ASN      N   81   4.293   4.832   3.051
    9ASN      H   82   4.323   4.809   3.144
    9ASN     CA   83   4.190   4.936   3.041
    9ASN     CB   84   4.062   4.883   3.105
    9ASN     CG   85   4.071   4.864   3.257
    9ASN    OD1   86   4.101   4.951   3.339
    9ASN    ND2   87   4.018   4.749   3.295
    9ASN   HD21   88   3.972   4.684   3.234
    9ASN   HD22   89   4.028   4.717   3.389
    9ASN      C   90   4.231   5.074   3.093
    9ASN      O   91   4.331   5.083   3.165
   10PRO      N   92   4.168   5.182   3.048
   10PRO     CA   93   4.210   5.315   3.094
   10PRO     CB   94   4.099   5.408   3.046
   10PRO     CG   95   4.073   5.347   2.908
   10PRO     CD   96   4.081   5.196   2.930
   10PRO      C   97   4.231   5.338   3.244
   10PRO      O   98   4.337   5.377   3.293
   11GLU      N   99   4.133   5.285   3.316
   11GLU      H  100   4.042   5.274   3.277
   11GLU     CA  101   4.135   5.295   3.463
   11GLU     CB  102   4.004   5.239   3.518
   11GLU     CG  103   3.978   5.294   3.658
   11GLU     CD  104   3.896   5.190   3.736
   11GLU    OE1  105   3.959   5.094   3.785
   11GLU    OE2  106   3.776   5.224   3.745
   11GLU      C  107   4.255   5.226   3.530
   11GLU      O  108   4.313   5.276   3.626
   12MET      N  109   4.287   5.102   3.493
   12MET      H  110   4.224   5.043   3.444
   12MET     CA  111   4.396   5.030   3.561
   12MET     CB  112   4.397   4.888   3.504
   12MET     CG  113   4.303   4.802   3.589
   12MET     SD  114   4.348   4.805   3.766
   12MET     CE  115   4.192   4.796   3.851
   12MET      C  116   4.528   5.098   3.524
   12MET      O  117   4.607   5.118   3.616
   13LEU      N  118   4.541   5.144   3.400
   13LEU      H  119   4.464   5.153   3.337
   13LEU     CA  120   4.659   5.219   3.355
   13LEU     CB  121   4.668   5.232   3.203
   13LEU     CG  122   4.677   5.090   3.145
   13LEU    CD1  123   4.638   5.083   2.998
   13LEU    CD2  124   4.812   5.020   3.161
   13LEU      C  125   4.680   5.359   3.414
   13LEU      O  126   4.793   5.399   3.439
   14ASN      N  127   4.567   5.418   3.452
   14ASN      H  128   4.480   5.408   3.405
   14ASN     CA  129   4.569   5.538   3.539
   14ASN     CB  130   4.426   5.591   3.551
   14ASN     CG  131   4.381   5.676   3.432
   14ASN    OD1  132   4.465   5.721   3.353
   14ASN    ND2  133   4.251   5.700   3.417
   14ASN   HD21  134   4.185   5.673   3.486
   14ASN   HD22  135   4.234   5.750   3.332
   14ASN      C  136   4.621   5.509   3.680
   14ASN      O  137   4.666   5.608   3.738
   15LYS      N  138   4.596   5.390   3.733
   15LYS      H  139   4.558   5.311   3.684
   15LYS     CA  140   4.647   5.349   3.864
   15LYS     CB  141   4.558   5.247   3.935
   15LYS     CG  142   4.416   5.301   3.953
   15LYS     CD  143   4.313   5.212   4.022
   15LYS     CE  144   4.183   5.292   4.010
   15LYS     NZ  145   4.078   5.217   4.081
   15LYS    HZ1  146   4.007   5.278   4.117
   15LYS    HZ2  147   4.026   5.165   4.013
   15LYS    HZ3  148   4.112   5.149   4.145
   15LYS      C  149   4.794   5.307   3.866
   15LYS      O  150   4.869   5.322   3.962
   16VAL      N  151   4.835   5.259   3.749
   16VAL      H  152   4.767   5.243   3.678
   16VAL     CA  153   4.977   5.243   3.715
   16VAL     CB  154   4.985   5.181   3.576
   16VAL    CG1  155   5.121   5.185   3.505
   16VAL    CG2  156   4.925   5.041   3.561
   16VAL      C  157   5.058   5.372   3.730
   16VAL      O  158   5.144   5.368   3.817
   17LEU      N  159   5.008   5.484   3.677
   17LEU      H  160   4.939   5.479   3.605
   17LEU     CA  161   5.059   5.618   3.706
   17LEU     CB  162   4.976   5.724   3.634
   17LEU     CG  163   4.975   5.712   3.481
   17LEU    CD1  164   4.874   5.808   3.418
   17LEU    CD2  165   5.113   5.731   3.419
   17LEU      C  166   5.074   5.657   3.853
   17LEU      O  167   5.180   5.698   3.901
   18SER      N  168   4.976   5.624   3.936
   18SER      H  169   4.890   5.595   3.893
   18SER     CA  170   4.975   5.635   4.083
   18SER     CB  171   4.850   5.578   4.151
   18SER     OG  172   4.842   5.613   4.289
   18SER     HG  173   4.751   5.587   4.321
   18SER      C  174   5.096   5.564   4.145
   18SER      O  175   5.193   5.636   4.166
   19ARG      N  176   5.100   5.431   4.137
   19ARG      H  177   5.031   5.376   4.090
   19ARG     CA  178   5.205   5.358   4.209
   19ARG     CB  179   5.184   5.208   4.187
   19ARG     CG  180   5.063   5.143   4.254
   19ARG     CD  181   5.099   4.997   4.281
   19ARG     NE  182   4.996   4.935   4.366
   19ARG     HE  183   4.903   4.942   4.329
   19ARG     CZ  184   5.008   4.888   4.491
   19ARG    NH1  185   5.121   4.882   4.562
   19ARG   HH11  186   5.209   4.914   4.528
   19ARG   HH12  187   5.098   4.855   4.656
   19ARG    NH2  188   4.895   4.843   4.547
   19ARG   HH21  189   4.806   4.857   4.503
   19ARG   HH22  190   4.897   4.785   4.629
   19ARG      C  191   5.346   5.402   4.169
   19ARG      O  192   5.431   5.392   4.257
   20LEU      N  193   5.366   5.432   4.041
   20LEU      H  194   5.291   5.407   3.979
   20LEU     CA  195   5.487   5.491   3.982
   20LEU     CB  196   5.476   5.482   3.829
   20LEU     CG  197   5.492   5.340   3.774
   20LEU    CD1  198   5.442   5.335   3.629
   20LEU    CD2  199   5.634   5.290   3.801
   20LEU      C  200   5.518   5.633   4.029
   20LEU      O  201   5.628   5.681   4.001
   21GLY      N  202   5.435   5.714   4.095
   21GLY      H  203   5.340   5.690   4.111
   21GLY     CA  204   5.456   5.856   4.129
   21GLY      C  205   5.468   5.951   4.010
   21GLY      O  206   5.576   6.007   3.988
   22VAL      N  207   5.367   5.948   3.924
   22VAL      H  208   5.313   5.865   3.908
   22VAL     CA  209   5.340   6.054   3.825
   22VAL     CB  210   5.334   5.986   3.688
   22VAL    CG1  211   5.317   6.095   3.583
   22VAL    CG2  212   5.460   5.903   3.665
   22VAL      C  213   5.204   6.118   3.853
   22VAL      O  214   5.105   6.045   3.859
   23ALA      N  215   5.199   6.250   3.844
   23ALA      H  216   5.273   6.304   3.803
   23ALA     CA  217   5.077   6.325   3.877
   23ALA     CB  218   5.108   6.474   3.891
   23ALA      C  219   4.937   6.306   3.817
   23ALA      O  220   4.927   6.303   3.694
   24GLY      N  221   4.833   6.333   3.894
   24GLY      H  222   4.850   6.317   3.991
   24GLY     CA  223   4.694   6.336   3.846
   24GLY      C  224   4.660   6.432   3.732
   24GLY      O  225   4.565   6.410   3.658
   25GLN      N  226   4.740   6.537   3.718
   25GLN      H  227   4.782   6.578   3.799
   25GLN     CA  228   4.750   6.640   3.612
   25GLN     CB  229   4.889   6.703   3.608
   25GLN     CG  230   4.879   6.853   3.579
   25GLN     CD  231   5.009   6.929   3.603
   25GLN    OE1  232   5.052   6.974   3.709
   25GLN    NE2  233   5.068   6.968   3.491
   25GLN   HE21  234   5.033   6.951   3.398
   25GLN   HE22  235   5.158   7.011   3.502
   25GLN      C  236   4.708   6.597   3.472
   25GLN      O  237   4.622   6.664   3.413
   26TRP      N  238   4.758   6.483   3.427
   26TRP      H  239   4.829   6.434   3.477
   26TRP     CA  240   4.716   6.416   3.302
   26TRP     CB  241   4.843   6.403   3.217
   26TRP     CG  242   4.896   6.535   3.162
   26TRP    CD1  243   4.977   6.624   3.219
   26TRP    HD1  244   5.007   6.627   3.324
   26TRP    CD2  245   4.884   6.577   3.030
   26TRP    NE1  246   5.018   6.714   3.130
   26TRP    HE1  247   5.092   6.780   3.145
   26TRP    CE2  248   4.962   6.691   3.012
   26TRP    CE3  249   4.795   6.538   2.931
   26TRP    HE3  250   4.747   6.440   2.940
   26TRP    CZ2  251   4.939   6.768   2.899
   26TRP    HZ2  252   4.989   6.863   2.879
   26TRP    CZ3  253   4.774   6.612   2.815
   26TRP    HZ3  254   4.745   6.553   2.728
   26TRP    CH2  255   4.848   6.729   2.802
   26TRP    HH2  256   4.822   6.801   2.724
   26TRP      C  257   4.655   6.280   3.335
   26TRP      O  258   4.717   6.201   3.406
   27ARG      N  259   4.557   6.242   3.254
   27ARG      H  260   4.532   6.296   3.173
   27ARG     CA  261   4.498   6.108   3.266
   27ARG     CB  262   4.376   6.100   3.358
   27ARG     CG  263   4.402   6.104   3.509
   27ARG     CD  264   4.491   5.985   3.541
   27ARG     NE  265   4.608   6.027   3.620
   27ARG     HE  266   4.667   6.100   3.585
   27ARG     CZ  267   4.629   5.978   3.743
   27ARG    NH1  268   4.544   5.892   3.801
   27ARG   HH11  269   4.462   5.866   3.749
   27ARG   HH12  270   4.551   5.859   3.895
   27ARG    NH2  271   4.754   5.994   3.789
   27ARG   HH21  272   4.823   6.043   3.736
   27ARG   HH22  273   4.776   5.959   3.880
   27ARG      C  274   4.465   6.034   3.136
   27ARG      O  275   4.447   6.091   3.028
   28PHE      N  276   4.448   5.903   3.149
   28PHE      H  277   4.479   5.860   3.234
   28PHE     CA  278   4.390   5.823   3.040
   28PHE     CB  279   4.424   5.674   3.047
   28PHE     CG  280   4.574   5.645   3.029
   28PHE    CD1  281   4.654   5.623   3.140
   28PHE    HD1  282   4.616   5.588   3.236
   28PHE    CD2  283   4.635   5.675   2.908
   28PHE    HD2  284   4.579   5.722   2.827
   28PHE    CE1  285   4.793   5.618   3.131
   28PHE    HE1  286   4.845   5.583   3.220
   28PHE    CE2  287   4.774   5.681   2.906
   28PHE    HE2  288   4.828   5.687   2.811
   28PHE     CZ  289   4.858   5.649   3.012
   28PHE     HZ  290   4.962   5.629   2.985
   28PHE      C  291   4.238   5.836   3.022
   28PHE      O  292   4.164   5.844   3.120
   29VAL      N  293   4.206   5.837   2.893
   29VAL      H  294   4.269   5.831   2.816
   29VAL     CA  295   4.066   5.845   2.849
   29VAL     CB  296   4.018   5.985   2.809
   29VAL    CG1  297   4.046   6.091   2.915
   29VAL    CG2  298   4.085   6.019   2.676
   29VAL      C  299   4.019   5.737   2.750
   29VAL      O  300   4.087   5.705   2.653
   30ASP      N  301   3.891   5.706   2.768
   30ASP      H  302   3.842   5.738   2.849
   30ASP     CA  303   3.817   5.608   2.688
   30ASP     CB  304   3.678   5.592   2.749
   30ASP     CG  305   3.664   5.559   2.898
   30ASP    OD1  306   3.685   5.648   2.983
   30ASP    OD2  307   3.621   5.448   2.934
   30ASP      C  308   3.800   5.664   2.546
   30ASP      O  309   3.775   5.784   2.533
   31VAL      N  310   3.848   5.593   2.445
   31VAL      H  311   3.915   5.519   2.456
   31VAL     CA  312   3.822   5.630   2.305
   31VAL     CB  313   3.945   5.635   2.214
   31VAL    CG1  314   3.914   5.677   2.071
   31VAL    CG2  315   4.057   5.727   2.265
   31VAL      C  316   3.729   5.528   2.240
   31VAL      O  317   3.759   5.409   2.235
   32LEU      N  318   3.606   5.572   2.213
   32LEU      H  319   3.591   5.670   2.220
   32LEU     CA  320   3.501   5.485   2.158
   32LEU     CB  321   3.370   5.538   2.216
   32LEU     CG  322   3.347   5.537   2.367
   32LEU    CD1  323   3.208   5.592   2.400
   32LEU    CD2  324   3.369   5.396   2.423
   32LEU      C  325   3.490   5.488   2.005
   32LEU      O  326   3.496   5.374   1.959
   33GLY      N  327   3.467   5.600   1.938
   33GLY      H  328   3.450   5.688   1.981
   33GLY     CA  329   3.455   5.619   1.792
   33GLY      C  330   3.589   5.663   1.732
   33GLY      O  331   3.639   5.767   1.775
   34LEU      N  332   3.654   5.575   1.658
   34LEU      H  333   3.630   5.478   1.651
   34LEU     CA  334   3.777   5.599   1.581
   34LEU     CB  335   3.808   5.465   1.515
   34LEU     CG  336   3.855   5.359   1.615
   34LEU    CD1  337   3.883   5.230   1.537
   34LEU    CD2  338   3.968   5.408   1.705
   34LEU      C  339   3.773   5.699   1.465
   34LEU      O  340   3.880   5.740   1.420
   35GLU      N  341   3.653   5.709   1.409
   35GLU      H  342   3.590   5.634   1.432
   35GLU     CA  343   3.606   5.798   1.302
   35GLU     CB  344   3.459   5.774   1.267
   35GLU     CG  345   3.412   5.632   1.236
   35GLU     CD  346   3.423   5.539   1.357
   35GLU    OE1  347   3.359   5.562   1.462
   35GLU    OE2  348   3.505   5.445   1.348
   35GLU      C  349   3.625   5.947   1.331
   35GLU      O  350   3.649   5.981   1.447
   36GLU      N  351   3.614   6.029   1.227
   36GLU      H  352   3.612   5.990   1.135
   36GLU     CA  353   3.624   6.174   1.246
   36GLU     CB  354   3.631   6.262   1.121
   36GLU     CG  355   3.743   6.235   1.021
   36GLU     CD  356   3.862   6.323   1.057
   36GLU    OE1  357   3.940   6.286   1.148
   36GLU    OE2  358   3.871   6.441   1.015
   36GLU      C  359   3.514   6.231   1.336
   36GLU      O  360   3.532   6.332   1.404
   37GLU      N  361   3.393   6.178   1.321
   37GLU      H  362   3.359   6.160   1.229
   37GLU     CA  363   3.289   6.191   1.424
   37GLU     CB  364   3.147   6.177   1.368
   37GLU     CG  365   3.022   6.200   1.452
   37GLU     CD  366   3.010   6.343   1.507
   37GLU    OE1  367   2.954   6.426   1.433
   37GLU    OE2  368   3.071   6.379   1.610
   37GLU      C  369   3.309   6.106   1.550
   37GLU      O  370   3.373   6.002   1.540
   38SER      N  371   3.251   6.158   1.657
   38SER      H  372   3.186   6.234   1.650
   38SER     CA  373   3.267   6.109   1.795
   38SER     CB  374   3.190   5.978   1.816
   38SER     OG  375   3.177   5.965   1.958
   38SER     HG  376   3.121   5.885   1.981
   38SER      C  377   3.400   6.112   1.870
   38SER      O  378   3.400   6.136   1.991
   39LEU      N  379   3.511   6.121   1.797
   39LEU      H  380   3.517   6.114   1.697
   39LEU     CA  381   3.637   6.160   1.862
   39LEU     CB  382   3.747   6.182   1.758
   39LEU     CG  383   3.835   6.060   1.735
   39LEU    CD1  384   3.939   6.080   1.624
   39LEU    CD2  385   3.909   6.036   1.867
   39LEU      C  386   3.631   6.285   1.950
   39LEU      O  387   3.706   6.284   2.048
   40GLY      N  388   3.557   6.389   1.915
   40GLY      H  389   3.522   6.399   1.822
   40GLY     CA  390   3.541   6.501   2.009
   40GLY      C  391   3.514   6.474   2.157
   40GLY      O  392   3.513   6.564   2.241
   41SER      N  393   3.469   6.352   2.186
   41SER      H  394   3.465   6.289   2.109
   41SER     CA  395   3.434   6.308   2.322
   41SER     CB  396   3.374   6.168   2.315
   41SER     OG  397   3.352   6.124   2.449
   41SER     HG  398   3.430   6.064   2.468
   41SER      C  399   3.557   6.301   2.414
   41SER      O  400   3.546   6.327   2.533
   42VAL      N  401   3.672   6.278   2.352
   42VAL      H  402   3.670   6.260   2.253
   42VAL     CA  403   3.807   6.275   2.410
   42VAL     CB  404   3.899   6.220   2.301
   42VAL    CG1  405   4.046   6.245   2.335
   42VAL    CG2  406   3.881   6.068   2.306
   42VAL      C  407   3.846   6.418   2.447
   42VAL      O  408   3.820   6.509   2.370
   43PRO      N  409   3.868   6.439   2.577
   43PRO     CA  410   3.904   6.569   2.634
   43PRO     CB  411   3.943   6.529   2.776
   43PRO     CG  412   3.846   6.416   2.811
   43PRO     CD  413   3.841   6.337   2.680
   43PRO      C  414   4.016   6.651   2.568
   43PRO      O  415   4.101   6.592   2.503
   44ALA      N  416   4.010   6.782   2.589
   44ALA      H  417   3.930   6.817   2.637
   44ALA     CA  418   4.103   6.879   2.528
   44ALA     CB  419   4.030   6.983   2.443
   44ALA      C  420   4.194   6.948   2.630
   44ALA      O  421   4.136   6.985   2.731
   45PRO      N  422   4.323   6.971   2.604
   45PRO     CA  423   4.407   6.899   2.508
   45PRO     CB  424   4.533   6.987   2.504
   45PRO     CG  425   4.540   7.045   2.645
   45PRO     CD  426   4.394   7.076   2.679
   45PRO      C  427   4.448   6.755   2.539
   45PRO      O  428   4.420   6.693   2.642
   46ALA      N  429   4.505   6.696   2.435
   46ALA      H  430   4.537   6.754   2.360
   46ALA     CA  431   4.548   6.555   2.432
   46ALA     CB  432   4.455   6.486   2.332
   46ALA      C  433   4.698   6.550   2.404
   46ALA      O  434   4.749   6.638   2.334
   47CYS      N  435   4.753   6.433   2.434
   47CYS      H  436   4.698   6.354   2.460
   47CYS     CA  437   4.899   6.426   2.417
   47CYS     CB  438   4.982   6.473   2.537
   47CYS     SG  439   4.944   6.380   2.690
   47CYS     HG  440   4.917   6.480   2.774
   47CYS      C  441   4.953   6.298   2.355
   47CYS      O  442   5.067   6.300   2.308
   48ALA      N  443   4.873   6.192   2.340
   48ALA      H  444   4.776   6.205   2.359
   48ALA     CA  445   4.911   6.058   2.294
   48ALA     CB  446   5.017   6.008   2.393
   48ALA      C  447   4.793   5.962   2.279
   48ALA      O  448   4.706   5.964   2.366
   49LEU      N  449   4.796   5.883   2.172
   49LEU      H  450   4.881   5.876   2.120
   49LEU     CA  451   4.694   5.782   2.141
   49LEU     CB  452   4.632   5.822   2.007
   49LEU     CG  453   4.509   5.738   1.969
   49LEU    CD1  454   4.402   5.742   2.078
   49LEU    CD2  455   4.463   5.794   1.834
   49LEU      C  456   4.754   5.641   2.143
   49LEU      O  457   4.857   5.622   2.079
   50LEU      N  458   4.693   5.549   2.217
   50LEU      H  459   4.608   5.569   2.265
   50LEU     CA  460   4.742   5.411   2.225
   50LEU     CB  461   4.787   5.374   2.367
   50LEU     CG  462   4.869   5.478   2.444
   50LEU    CD1  463   4.781   5.582   2.513
   50LEU    CD2  464   4.953   5.408   2.551
   50LEU      C  465   4.642   5.305   2.178
   50LEU      O  466   4.521   5.329   2.182
   51LEU      N  467   4.691   5.191   2.131
   51LEU      H  468   4.790   5.185   2.119
   51LEU     CA  469   4.605   5.091   2.066
   51LEU     CB  470   4.598   5.129   1.918
   51LEU     CG  471   4.514   5.040   1.826
   51LEU    CD1  472   4.368   5.028   1.870
   51LEU    CD2  473   4.521   5.075   1.677
   51LEU      C  474   4.646   4.944   2.081
   51LEU      O  475   4.766   4.917   2.077
   52LEU      N  476   4.551   4.865   2.131
   52LEU      H  477   4.476   4.917   2.171
   52LEU     CA  478   4.546   4.720   2.154
   52LEU     CB  479   4.484   4.693   2.291
   52LEU     CG  480   4.506   4.552   2.347
   52LEU    CD1  481   4.652   4.507   2.336
   52LEU    CD2  482   4.437   4.533   2.482
   52LEU      C  483   4.481   4.651   2.034
   52LEU      O  484   4.359   4.649   2.017
   53PHE      N  485   4.565   4.604   1.942
   53PHE      H  486   4.663   4.597   1.960
   53PHE     CA  487   4.522   4.529   1.823
   53PHE     CB  488   4.549   4.620   1.703
   53PHE     CG  489   4.453   4.579   1.591
   53PHE    CD1  490   4.315   4.598   1.602
   53PHE    HD1  491   4.272   4.680   1.658
   53PHE    CD2  492   4.497   4.503   1.483
   53PHE    HD2  493   4.601   4.470   1.486
   53PHE    CE1  494   4.230   4.537   1.510
   53PHE    HE1  495   4.122   4.534   1.525
   53PHE    CE2  496   4.411   4.449   1.388
   53PHE    HE2  497   4.451   4.408   1.295
   53PHE     CZ  498   4.274   4.469   1.397
   53PHE     HZ  499   4.199   4.398   1.362
   53PHE      C  500   4.601   4.399   1.808
   53PHE      O  501   4.714   4.385   1.852
   54PRO      N  502   4.528   4.295   1.767
   54PRO     CA  503   4.581   4.163   1.729
   54PRO     CB  504   4.464   4.065   1.719
   54PRO     CG  505   4.368   4.127   1.820
   54PRO     CD  506   4.388   4.278   1.806
   54PRO      C  507   4.651   4.154   1.593
   54PRO      O  508   4.613   4.222   1.497
   55LEU      N  509   4.762   4.081   1.599
   55LEU      H  510   4.799   4.039   1.682
   55LEU     CA  511   4.854   4.060   1.487
   55LEU     CB  512   4.998   4.108   1.506
   55LEU     CG  513   5.018   4.258   1.489
   55LEU    CD1  514   5.159   4.314   1.469
   55LEU    CD2  515   4.934   4.316   1.375
   55LEU      C  516   4.856   3.918   1.430
   55LEU      O  517   4.852   3.819   1.503
   56THR      N  518   4.847   3.902   1.298
   56THR      H  519   4.805   3.969   1.237
   56THR     CA  520   4.889   3.781   1.227
   56THR     CB  521   4.840   3.761   1.083
   56THR    OG1  522   4.864   3.871   0.994
   56THR    HG1  523   4.810   3.946   1.032
   56THR    CG2  524   4.688   3.746   1.081
   56THR      C  525   5.042   3.775   1.217
   56THR      O  526   5.115   3.864   1.174
   57ALA      N  527   5.087   3.654   1.246
   57ALA      H  528   5.034   3.597   1.309
   57ALA     CA  529   5.226   3.613   1.218
   57ALA     CB  530   5.256   3.464   1.237
   57ALA      C  531   5.274   3.651   1.078
   57ALA      O  532   5.373   3.724   1.074
   58GLN      N  533   5.199   3.614   0.974
   58GLN      H  534   5.143   3.533   0.989
   58GLN     CA  535   5.233   3.652   0.836
   58GLN     CB  536   5.114   3.621   0.744
   58GLN     CG  537   5.079   3.472   0.737
   58GLN     CD  538   4.988   3.425   0.851
   58GLN    OE1  539   5.033   3.376   0.954
   58GLN    NE2  540   4.858   3.428   0.825
   58GLN   HE21  541   4.823   3.468   0.740
   58GLN   HE22  542   4.791   3.376   0.878
   58GLN      C  543   5.256   3.802   0.819
   58GLN      O  544   5.363   3.843   0.774
   59HISE     N  545   5.175   3.886   0.882
   59HISE     H  546   5.108   3.846   0.945
   59HISE    CA  547   5.189   4.033   0.880
   59HISE    CB  548   5.058   4.099   0.923
   59HISE    CG  549   5.055   4.252   0.919
   59HISE   ND1  550   4.962   4.326   0.980
   59HISE   CD2  551   5.135   4.334   0.852
   59HISE   HD2  552   5.217   4.315   0.783
   59HISE   CE1  553   4.990   4.453   0.955
   59HISE   HE1  554   4.929   4.538   0.987
   59HISE   NE2  555   5.090   4.458   0.867
   59HISE   HE2  556   5.118   4.536   0.812
   59HISE     C  557   5.304   4.079   0.970
   59HISE     O  558   5.401   4.137   0.922
   60GLU      N  559   5.303   4.054   1.101
   60GLU      H  560   5.239   3.984   1.135
   60GLU     CA  561   5.412   4.085   1.194
   60GLU     CB  562   5.374   4.028   1.331
   60GLU     CG  563   5.473   4.049   1.446
   60GLU     CD  564   5.442   3.944   1.554
   60GLU    OE1  565   5.540   3.891   1.610
   60GLU    OE2  566   5.325   3.913   1.585
   60GLU      C  567   5.549   4.040   1.144
   60GLU      O  568   5.627   4.133   1.125
   61ASN      N  569   5.571   3.915   1.106
   61ASN      H  570   5.496   3.848   1.101
   61ASN     CA  571   5.687   3.856   1.036
   61ASN     CB  572   5.662   3.709   1.005
   61ASN     CG  573   5.646   3.620   1.128
   61ASN    OD1  574   5.646   3.656   1.246
   61ASN    ND2  575   5.641   3.491   1.094
   61ASN   HD21  576   5.650   3.455   1.001
   61ASN   HD22  577   5.627   3.425   1.168
   61ASN      C  578   5.753   3.929   0.919
   61ASN      O  579   5.870   3.968   0.914
   62PHE      N  580   5.667   3.957   0.821
   62PHE      H  581   5.578   3.912   0.809
   62PHE     CA  582   5.692   4.058   0.718
   62PHE     CB  583   5.570   4.056   0.626
   62PHE     CG  584   5.547   4.162   0.519
   62PHE    CD1  585   5.415   4.187   0.481
   62PHE    HD1  586   5.330   4.139   0.530
   62PHE    CD2  587   5.650   4.245   0.475
   62PHE    HD2  588   5.754   4.213   0.480
   62PHE    CE1  589   5.390   4.290   0.392
   62PHE    HE1  590   5.288   4.300   0.356
   62PHE    CE2  591   5.622   4.353   0.392
   62PHE    HE2  592   5.701   4.418   0.355
   62PHE     CZ  593   5.494   4.368   0.342
   62PHE     HZ  594   5.472   4.451   0.274
   62PHE      C  595   5.716   4.201   0.767
   62PHE      O  596   5.816   4.259   0.723
   63ARG      N  597   5.625   4.255   0.847
   63ARG      H  598   5.533   4.223   0.870
   63ARG     CA  599   5.638   4.391   0.902
   63ARG     CB  600   5.510   4.430   0.976
   63ARG     CG  601   5.509   4.583   0.986
   63ARG     CD  602   5.375   4.628   1.046
   63ARG     NE  603   5.391   4.773   1.033
   63ARG     HE  604   5.400   4.809   0.940
   63ARG     CZ  605   5.405   4.862   1.132
   63ARG    NH1  606   5.404   4.831   1.262
   63ARG   HH11  607   5.378   4.743   1.301
   63ARG   HH12  608   5.422   4.898   1.334
   63ARG    NH2  609   5.418   4.990   1.094
   63ARG   HH21  610   5.405   5.013   0.997
   63ARG   HH22  611   5.430   5.067   1.157
   63ARG      C  612   5.762   4.409   0.989
   63ARG      O  613   5.826   4.514   0.984
   64LYS      N  614   5.812   4.310   1.063
   64LYS      H  615   5.760   4.232   1.097
   64LYS     CA  616   5.940   4.332   1.132
   64LYS     CB  617   5.953   4.208   1.221
   64LYS     CG  618   5.864   4.197   1.345
   64LYS     CD  619   5.892   4.065   1.416
   64LYS     CE  620   5.864   4.063   1.567
   64LYS     NZ  621   5.913   3.935   1.618
   64LYS    HZ1  622   5.857   3.862   1.577
   64LYS    HZ2  623   6.011   3.926   1.602
   64LYS    HZ3  624   5.898   3.925   1.716
   64LYS      C  625   6.059   4.345   1.036
   64LYS      O  626   6.153   4.419   1.064
   65LYS      N  627   6.057   4.258   0.936
   65LYS      H  628   5.977   4.201   0.916
   65LYS     CA  629   6.159   4.272   0.830
   65LYS     CB  630   6.146   4.158   0.729
   65LYS     CG  631   6.190   4.029   0.799
   65LYS     CD  632   6.182   3.918   0.694
   65LYS     CE  633   6.204   3.774   0.742
   65LYS     NZ  634   6.184   3.674   0.636
   65LYS    HZ1  635   6.240   3.704   0.558
   65LYS    HZ2  636   6.214   3.585   0.669
   65LYS    HZ3  637   6.087   3.668   0.615
   65LYS      C  638   6.146   4.410   0.764
   65LYS      O  639   6.252   4.470   0.746
   66GLN      N  640   6.025   4.460   0.741
   66GLN      H  641   5.943   4.404   0.749
   66GLN     CA  642   6.006   4.587   0.670
   66GLN     CB  643   5.855   4.586   0.643
   66GLN     CG  644   5.816   4.701   0.550
   66GLN     CD  645   5.667   4.712   0.517
   66GLN    OE1  646   5.581   4.740   0.601
   66GLN    NE2  647   5.637   4.686   0.390
   66GLN   HE21  648   5.707   4.668   0.321
   66GLN   HE22  649   5.538   4.689   0.375
   66GLN      C  650   6.048   4.712   0.746
   66GLN      O  651   6.097   4.812   0.693
   67ILE      N  652   6.024   4.706   0.877
   67ILE      H  653   5.943   4.656   0.908
   67ILE     CA  654   6.071   4.805   0.974
   67ILE     CB  655   5.985   4.788   1.099
   67ILE    CG1  656   5.840   4.810   1.056
   67ILE    CG2  657   6.025   4.888   1.208
   67ILE     CD  658   5.743   4.803   1.174
   67ILE      C  659   6.221   4.794   0.999
   67ILE      O  660   6.288   4.896   0.986
   68GLU      N  661   6.282   4.675   1.000
   68GLU      H  662   6.231   4.589   0.996
   68GLU     CA  663   6.427   4.660   1.011
   68GLU     CB  664   6.452   4.527   1.082
   68GLU     CG  665   6.601   4.497   1.098
   68GLU     CD  666   6.661   4.552   1.227
   68GLU    OE1  667   6.608   4.520   1.336
   68GLU    OE2  668   6.778   4.596   1.222
   68GLU      C  669   6.509   4.685   0.884
   68GLU      O  670   6.609   4.756   0.898
   69GLU      N  671   6.459   4.659   0.764
   69GLU      H  672   6.380   4.598   0.758
   69GLU     CA  673   6.534   4.689   0.641
   69GLU     CB  674   6.454   4.646   0.518
   69GLU     CG  675   6.442   4.494   0.516
   69GLU     CD  676   6.380   4.439   0.387
   69GLU    OE1  677   6.267   4.476   0.350
   69GLU    OE2  678   6.442   4.347   0.328
   69GLU      C  679   6.555   4.839   0.621
   69GLU      O  680   6.651   4.881   0.557
   70LEU      N  681   6.451   4.914   0.657
   70LEU      H  682   6.357   4.881   0.654
   70LEU     CA  683   6.459   5.060   0.674
   70LEU     CB  684   6.322   5.118   0.713
   70LEU     CG  685   6.215   5.098   0.606
   70LEU    CD1  686   6.079   5.151   0.652
   70LEU    CD2  687   6.257   5.158   0.471
   70LEU      C  688   6.552   5.130   0.773
   70LEU      O  689   6.574   5.251   0.765
   71LYS      N  690   6.604   5.054   0.870
   71LYS      H  691   6.572   4.961   0.884
   71LYS     CA  692   6.724   5.088   0.948
   71LYS     CB  693   6.840   5.093   0.849
   71LYS     CG  694   6.886   4.956   0.798
   71LYS     CD  695   6.925   4.860   0.910
   71LYS     CE  696   6.925   4.722   0.844
   71LYS     NZ  697   6.938   4.610   0.938
   71LYS    HZ1  698   6.858   4.581   0.991
   71LYS    HZ2  699   6.963   4.530   0.883
   71LYS    HZ3  700   7.015   4.629   1.000
   71LYS      C  701   6.712   5.201   1.050
   71LYS      O  702   6.814   5.258   1.089
   72GLY      N  703   6.591   5.240   1.090
   72GLY      H  704   6.512   5.201   1.042
   72GLY     CA  705   6.567   5.343   1.191
   72GLY      C  706   6.613   5.487   1.166
   72GLY      O  707   6.624   5.574   1.253
   73GLN      N  708   6.628   5.514   1.037
   73GLN      H  709   6.642   5.436   0.976
   73GLN     CA  710   6.688   5.635   0.979
   73GLN     CB  711   6.733   5.600   0.837
   73GLN     CG  712   6.805   5.703   0.749
   73GLN     CD  713   6.833   5.666   0.604
   73GLN    OE1  714   6.908   5.730   0.530
   73GLN    NE2  715   6.736   5.589   0.555
   73GLN   HE21  716   6.655   5.563   0.608
   73GLN   HE22  717   6.745   5.546   0.465
   73GLN      C  718   6.594   5.756   0.973
   73GLN      O  719   6.632   5.869   1.003
   74GLU      N  720   6.468   5.727   0.943
   74GLU      H  721   6.435   5.632   0.945
   74GLU     CA  722   6.358   5.824   0.946
   74GLU     CB  723   6.230   5.776   0.877
   74GLU     CG  724   6.253   5.728   0.734
   74GLU     CD  725   6.145   5.629   0.689
   74GLU    OE1  726   6.034   5.678   0.660
   74GLU    OE2  727   6.172   5.507   0.692
   74GLU      C  728   6.323   5.875   1.086
   74GLU      O  729   6.259   5.978   1.107
   75VAL      N  730   6.376   5.811   1.190
   75VAL      H  731   6.461   5.759   1.183
   75VAL     CA  732   6.342   5.838   1.331
   75VAL     CB  733   6.361   5.708   1.409
   75VAL    CG1  734   6.330   5.726   1.558
   75VAL    CG2  735   6.292   5.588   1.345
   75VAL      C  736   6.430   5.950   1.388
   75VAL      O  737   6.553   5.943   1.383
   76SER      N  738   6.357   6.047   1.441
   76SER      H  739   6.270   6.058   1.393
   76SER     CA  740   6.400   6.172   1.506
   76SER     CB  741   6.296   6.267   1.565
   76SER     OG  742   6.360   6.383   1.620
   76SER     HG  743   6.311   6.458   1.575
   76SER      C  744   6.495   6.133   1.619
   76SER      O  745   6.466   6.042   1.698
   77PRO      N  746   6.613   6.194   1.628
   77PRO     CA  747   6.712   6.165   1.732
   77PRO     CB  748   6.837   6.249   1.708
   77PRO     CG  749   6.829   6.249   1.555
   77PRO     CD  750   6.681   6.282   1.533
   77PRO      C  751   6.658   6.180   1.874
   77PRO      O  752   6.704   6.107   1.961
   78LYS      N  753   6.569   6.277   1.896
   78LYS      H  754   6.564   6.353   1.831
   78LYS     CA  755   6.496   6.309   2.019
   78LYS     CB  756   6.397   6.422   1.988
   78LYS     CG  757   6.464   6.559   1.980
   78LYS     CD  758   6.378   6.671   1.923
   78LYS     CE  759   6.458   6.797   1.887
   78LYS     NZ  760   6.379   6.881   1.796
   78LYS    HZ1  761   6.445   6.947   1.759
   78LYS    HZ2  762   6.344   6.832   1.716
   78LYS    HZ3  763   6.305   6.926   1.845
   78LYS      C  764   6.414   6.190   2.070
   78LYS      O  765   6.393   6.180   2.191
   79VAL      N  766   6.353   6.107   1.986
   79VAL      H  767   6.359   6.129   1.889
   79VAL     CA  768   6.274   5.992   2.033
   79VAL     CB  769   6.199   5.927   1.916
   79VAL    CG1  770   6.080   5.845   1.964
   79VAL    CG2  771   6.149   6.024   1.809
   79VAL      C  772   6.342   5.882   2.115
   79VAL      O  773   6.456   5.846   2.087
   80TYR      N  774   6.273   5.850   2.224
   80TYR      H  775   6.186   5.897   2.241
   80TYR     CA  776   6.307   5.735   2.310
   80TYR     CB  777   6.235   5.758   2.443
   80TYR     CG  778   6.291   5.671   2.556
   80TYR    CD1  779   6.200   5.577   2.602
   80TYR    HD1  780   6.102   5.570   2.556
   80TYR    CD2  781   6.407   5.694   2.629
   80TYR    HD2  782   6.479   5.774   2.611
   80TYR    CE1  783   6.225   5.502   2.717
   80TYR    HE1  784   6.141   5.442   2.753
   80TYR    CE2  785   6.426   5.623   2.747
   80TYR    HE2  786   6.521   5.636   2.798
   80TYR     CZ  787   6.336   5.528   2.796
   80TYR     OH  788   6.380   5.432   2.881
   80TYR     HH  789   6.444   5.456   2.954
   80TYR      C  790   6.249   5.613   2.237
   80TYR      O  791   6.151   5.624   2.163
   81PHE      N  792   6.287   5.493   2.280
   81PHE      H  793   6.346   5.480   2.360
   81PHE     CA  794   6.249   5.359   2.234
   81PHE     CB  795   6.292   5.353   2.087
   81PHE     CG  796   6.227   5.238   2.009
   81PHE    CD1  797   6.089   5.234   2.022
   81PHE    HD1  798   6.021   5.316   2.045
   81PHE    CD2  799   6.301   5.125   1.976
   81PHE    HD2  800   6.407   5.135   1.954
   81PHE    CE1  801   6.034   5.110   1.989
   81PHE    HE1  802   5.925   5.101   1.992
   81PHE    CE2  803   6.244   5.001   1.953
   81PHE    HE2  804   6.301   4.911   1.929
   81PHE     CZ  805   6.105   4.995   1.959
   81PHE     HZ  806   6.059   4.898   1.940
   81PHE      C  807   6.313   5.242   2.308
   81PHE      O  808   6.434   5.230   2.328
   82MET      N  809   6.232   5.140   2.338
   82MET      H  810   6.140   5.121   2.305
   82MET     CA  811   6.288   5.029   2.416
   82MET     CB  812   6.259   5.048   2.565
   82MET     CG  813   6.121   5.099   2.608
   82MET     SD  814   6.095   5.132   2.786
   82MET     CE  815   6.143   4.982   2.868
   82MET      C  816   6.236   4.891   2.378
   82MET      O  817   6.116   4.876   2.354
   83LYS      N  818   6.323   4.792   2.363
   83LYS      H  819   6.421   4.808   2.371
   83LYS     CA  820   6.283   4.665   2.300
   83LYS     CB  821   6.406   4.591   2.246
   83LYS     CG  822   6.474   4.687   2.148
   83LYS     CD  823   6.566   4.616   2.048
   83LYS     CE  824   6.586   4.708   1.927
   83LYS     NZ  825   6.673   4.648   1.825
   83LYS    HZ1  826   6.765   4.686   1.830
   83LYS    HZ2  827   6.683   4.550   1.842
   83LYS    HZ3  828   6.636   4.670   1.735
   83LYS      C  829   6.201   4.586   2.402
   83LYS      O  830   6.245   4.581   2.516
   84GLN      N  831   6.092   4.520   2.364
   84GLN      H  832   6.057   4.523   2.270
   84GLN     CA  833   6.015   4.425   2.446
   84GLN     CB  834   5.867   4.430   2.411
   84GLN     CG  835   5.793   4.349   2.518
   84GLN     CD  836   5.645   4.313   2.503
   84GLN    OE1  837   5.558   4.393   2.468
   84GLN    NE2  838   5.611   4.194   2.550
   84GLN   HE21  839   5.680   4.134   2.591
   84GLN   HE22  840   5.518   4.160   2.537
   84GLN      C  841   6.077   4.285   2.446
   84GLN      O  842   6.083   4.221   2.341
   85THR      N  843   6.163   4.273   2.547
   85THR      H  844   6.204   4.356   2.586
   85THR     CA  845   6.237   4.150   2.577
   85THR     CB  846   6.380   4.179   2.622
   85THR    OG1  847   6.377   4.244   2.749
   85THR    HG1  848   6.452   4.209   2.806
   85THR    CG2  849   6.446   4.267   2.515
   85THR      C  850   6.160   4.057   2.672
   85THR      O  851   6.159   3.937   2.645
   86ILE      N  852   6.094   4.107   2.775
   86ILE      H  853   6.114   4.202   2.800
   86ILE     CA  854   6.007   4.033   2.867
   86ILE     CB  855   6.027   4.100   3.004
   86ILE    CG1  856   6.170   4.079   3.053
   86ILE    CG2  857   5.918   4.066   3.106
   86ILE     CD  858   6.203   3.933   3.086
   86ILE      C  859   5.862   4.014   2.822
   86ILE      O  860   5.821   4.090   2.734
   87GLY      N  861   5.802   3.898   2.849
   87GLY      H  862   5.857   3.826   2.890
   87GLY     CA  863   5.660   3.869   2.821
   87GLY      C  864   5.558   3.939   2.910
   87GLY      O  865   5.586   3.974   3.025
   88ASN      N  866   5.439   3.952   2.852
   88ASN      H  867   5.415   3.897   2.772
   88ASN     CA  868   5.334   4.032   2.915
   88ASN     CB  869   5.266   3.956   3.029
   88ASN     CG  870   5.186   3.838   2.974
   88ASN    OD1  871   5.229   3.723   2.978
   88ASN    ND2  872   5.066   3.865   2.923
   88ASN   HD21  873   5.039   3.961   2.919
   88ASN   HD22  874   5.002   3.789   2.913
   88ASN      C  875   5.340   4.179   2.958
   88ASN      O  876   5.231   4.237   2.957
   89SER      N  877   5.457   4.239   2.937
   89SER      H  878   5.540   4.194   2.905
   89SER     CA  879   5.483   4.383   2.956
   89SER     CB  880   5.632   4.411   2.976
   89SER     OG  881   5.709   4.344   2.875
   89SER     HG  882   5.805   4.370   2.888
   89SER      C  883   5.432   4.476   2.846
   89SER      O  884   5.451   4.597   2.857
   90CYS      N  885   5.338   4.424   2.767
   90CYS      H  886   5.274   4.353   2.798
   90CYS     CA  887   5.293   4.496   2.647
   90CYS     CB  888   5.199   4.408   2.565
   90CYS     SG  889   5.053   4.336   2.649
   90CYS     HG  890   4.994   4.285   2.542
   90CYS      C  891   5.239   4.639   2.661
   90CYS      O  892   5.307   4.730   2.614
   91GLY      N  893   5.159   4.654   2.767
   91GLY      H  894   5.146   4.580   2.832
   91GLY     CA  895   5.096   4.780   2.810
   91GLY      C  896   5.190   4.866   2.893
   91GLY      O  897   5.181   4.989   2.888
   92THR      N  898   5.270   4.803   2.979
   92THR      H  899   5.248   4.712   3.015
   92THR     CA  900   5.377   4.865   3.058
   92THR     CB  901   5.443   4.762   3.151
   92THR    OG1  902   5.340   4.693   3.222
   92THR    HG1  903   5.376   4.635   3.295
   92THR    CG2  904   5.539   4.823   3.252
   92THR      C  905   5.483   4.938   2.976
   92THR      O  906   5.506   5.058   2.986
   93ILE      N  907   5.529   4.875   2.868
   93ILE      H  908   5.500   4.781   2.850
   93ILE     CA  909   5.611   4.931   2.760
   93ILE     CB  910   5.666   4.823   2.667
   93ILE    CG1  911   5.729   4.707   2.744
   93ILE    CG2  912   5.756   4.869   2.552
   93ILE     CD  913   5.850   4.739   2.832
   93ILE      C  914   5.549   5.048   2.684
   93ILE      O  915   5.610   5.151   2.655
   94GLY      N  916   5.420   5.039   2.653
   94GLY      H  917   5.383   4.950   2.624
   94GLY     CA  918   5.339   5.146   2.593
   94GLY      C  919   5.343   5.274   2.677
   94GLY      O  920   5.394   5.376   2.631
   95LEU      N  921   5.311   5.266   2.806
   95LEU      H  922   5.250   5.190   2.830
   95LEU     CA  923   5.316   5.366   2.914
   95LEU     CB  924   5.267   5.299   3.042
   95LEU     CG  925   5.217   5.392   3.153
   95LEU    CD1  926   5.075   5.355   3.195
   95LEU    CD2  927   5.302   5.412   3.278
   95LEU      C  928   5.449   5.439   2.935
   95LEU      O  929   5.443   5.562   2.930
   96ILE      N  930   5.557   5.366   2.909
   96ILE      H  931   5.550   5.267   2.895
   96ILE     CA  932   5.690   5.426   2.930
   96ILE     CB  933   5.798   5.320   2.955
   96ILE    CG1  934   5.759   5.234   3.075
   96ILE    CG2  935   5.937   5.383   2.957
   96ILE     CD  936   5.838   5.106   3.102
   96ILE      C  937   5.720   5.511   2.807
   96ILE      O  938   5.749   5.631   2.811
   97HISE     N  939   5.691   5.458   2.688
   97HISE     H  940   5.683   5.359   2.681
   97HISE    CA  941   5.690   5.536   2.564
   97HISE    CB  942   5.634   5.459   2.444
   97HISE    CG  943   5.692   5.332   2.381
   97HISE   ND1  944   5.813   5.316   2.327
   97HISE   CD2  945   5.622   5.225   2.347
   97HISE   HD2  946   5.532   5.189   2.399
   97HISE   CE1  947   5.821   5.192   2.280
   97HISE   HE1  948   5.896   5.173   2.203
   97HISE   NE2  949   5.703   5.134   2.295
   97HISE   HE2  950   5.673   5.040   2.276
   97HISE     C  951   5.601   5.660   2.578
   97HISE     O  952   5.650   5.765   2.536
   98ALA      N  953   5.480   5.644   2.630
   98ALA      H  954   5.444   5.551   2.642
   98ALA     CA  955   5.383   5.753   2.647
   98ALA     CB  956   5.251   5.702   2.706
   98ALA      C  957   5.445   5.866   2.729
   98ALA      O  958   5.434   5.983   2.693
   99VAL      N  959   5.490   5.832   2.849
   99VAL      H  960   5.490   5.735   2.873
   99VAL     CA  961   5.544   5.918   2.955
   99VAL     CB  962   5.547   5.850   3.092
   99VAL    CG1  963   5.582   5.951   3.201
   99VAL    CG2  964   5.413   5.789   3.134
   99VAL      C  965   5.677   5.987   2.924
   99VAL      O  966   5.681   6.110   2.917
  100ALA      N  967   5.768   5.902   2.877
  100ALA      H  968   5.746   5.805   2.863
  100ALA     CA  969   5.907   5.941   2.851
  100ALA     CB  970   5.983   5.818   2.800
  100ALA      C  971   5.933   6.052   2.749
  100ALA      O  972   6.024   6.134   2.744
  101ASN      N  973   5.853   6.039   2.644
  101ASN      H  974   5.789   5.962   2.637
  101ASN     CA  975   5.859   6.136   2.533
  101ASN     CB  976   5.808   6.066   2.407
  101ASN     CG  977   5.903   5.961   2.348
  101ASN    OD1  978   6.007   5.975   2.284
  101ASN    ND2  979   5.843   5.844   2.368
  101ASN   HD21  980   5.759   5.832   2.422
  101ASN   HD22  981   5.907   5.767   2.366
  101ASN      C  982   5.783   6.266   2.561
  101ASN      O  983   5.818   6.367   2.500
  102ASN      N  984   5.692   6.274   2.658
  102ASN      H  985   5.665   6.193   2.710
  102ASN     CA  986   5.628   6.401   2.693
  102ASN     CB  987   5.477   6.382   2.679
  102ASN     CG  988   5.425   6.440   2.547
  102ASN    OD1  989   5.483   6.528   2.483
  102ASN    ND2  990   5.332   6.364   2.490
  102ASN   HD21  991   5.302   6.283   2.541
  102ASN   HD22  992   5.279   6.381   2.407
  102ASN      C  993   5.666   6.470   2.825
  102ASN      O  994   5.578   6.517   2.897
  103GLN      N  995   5.796   6.470   2.853
  103GLN      H  996   5.860   6.459   2.777
  103GLN     CA  997   5.850   6.526   2.978
  103GLN     CB  998   5.989   6.465   2.994
  103GLN     CG  999   5.990   6.325   3.055
  103GLN     CD 1000   6.131   6.269   3.077
  103GLN    OE1 1001   6.192   6.279   3.183
  103GLN    NE2 1002   6.182   6.204   2.974
  103GLN   HE21 1003   6.128   6.191   2.891
  103GLN   HE22 1004   6.271   6.164   2.995
  103GLN      C 1005   5.839   6.677   3.002
  103GLN      O 1006   5.849   6.728   3.113
  104ASP      N 1007   5.792   6.744   2.897
  104ASP      H 1008   5.762   6.710   2.808
  104ASP     CA 1009   5.756   6.886   2.903
  104ASP     CB 1010   5.762   6.953   2.766
  104ASP     CG 1011   5.670   6.903   2.654
  104ASP    OD1 1012   5.612   6.993   2.589
  104ASP    OD2 1013   5.650   6.780   2.650
  104ASP      C 1014   5.618   6.905   2.968
  104ASP      O 1015   5.610   6.940   3.086
  105LYS      N 1016   5.526   6.834   2.903
  105LYS      H 1017   5.547   6.779   2.822
  105LYS     CA 1018   5.382   6.840   2.934
  105LYS     CB 1019   5.287   6.772   2.836
  105LYS     CG 1020   5.304   6.834   2.698
  105LYS     CD 1021   5.244   6.748   2.586
  105LYS     CE 1022   5.290   6.809   2.453
  105LYS     NZ 1023   5.431   6.800   2.414
  105LYS    HZ1 1024   5.457   6.704   2.407
  105LYS    HZ2 1025   5.445   6.853   2.330
  105LYS    HZ3 1026   5.494   6.832   2.485
  105LYS      C 1027   5.356   6.789   3.076
  105LYS      O 1028   5.279   6.843   3.155
  106LEU      N 1029   5.416   6.677   3.115
  106LEU      H 1030   5.481   6.632   3.055
  106LEU     CA 1031   5.378   6.603   3.237
  106LEU     CB 1032   5.377   6.454   3.201
  106LEU     CG 1033   5.251   6.397   3.136
  106LEU    CD1 1034   5.238   6.439   2.990
  106LEU    CD2 1035   5.267   6.246   3.154
  106LEU      C 1036   5.471   6.609   3.358
  106LEU      O 1037   5.586   6.651   3.346
  107GLY      N 1038   5.418   6.567   3.473
  107GLY      H 1039   5.327   6.528   3.482
  107GLY     CA 1040   5.476   6.595   3.605
  107GLY      C 1041   5.502   6.478   3.700
  107GLY      O 1042   5.427   6.384   3.723
  108PHE      N 1043   5.608   6.501   3.777
  108PHE      H 1044   5.631   6.598   3.781
  108PHE     CA 1045   5.649   6.400   3.875
  108PHE     CB 1046   5.777   6.336   3.822
  108PHE     CG 1047   5.761   6.279   3.680
  108PHE    CD1 1048   5.720   6.147   3.666
  108PHE    HD1 1049   5.687   6.088   3.752
  108PHE    CD2 1050   5.788   6.363   3.572
  108PHE    HD2 1051   5.826   6.464   3.584
  108PHE    CE1 1052   5.725   6.095   3.538
  108PHE    HE1 1053   5.695   5.991   3.526
  108PHE    CE2 1054   5.779   6.310   3.444
  108PHE    HE2 1055   5.808   6.375   3.362
  108PHE     CZ 1056   5.750   6.175   3.427
  108PHE     HZ 1057   5.736   6.137   3.326
  108PHE      C 1058   5.670   6.453   4.017
  108PHE      O 1059   5.696   6.570   4.048
  109GLU      N 1060   5.658   6.362   4.113
  109GLU      H 1061   5.649   6.265   4.091
  109GLU     CA 1062   5.676   6.389   4.256
  109GLU     CB 1063   5.560   6.319   4.326
  109GLU     CG 1064   5.565   6.169   4.298
  109GLU     CD 1065   5.448   6.099   4.369
  109GLU    OE1 1066   5.338   6.157   4.369
  109GLU    OE2 1067   5.477   6.002   4.442
  109GLU      C 1068   5.813   6.341   4.305
  109GLU      O 1069   5.880   6.258   4.244
  110ASP      N 1070   5.862   6.393   4.417
  110ASP      H 1071   5.832   6.477   4.462
  110ASP     CA 1072   5.992   6.359   4.477
  110ASP     CB 1073   6.002   6.446   4.602
  110ASP     CG 1074   5.994   6.598   4.586
  110ASP    OD1 1075   6.089   6.674   4.561
  110ASP    OD2 1076   5.883   6.656   4.583
  110ASP      C 1077   6.016   6.210   4.501
  110ASP      O 1078   5.945   6.139   4.572
  111GLY      N 1079   6.120   6.159   4.436
  111GLY      H 1080   6.143   6.201   4.348
  111GLY     CA 1081   6.163   6.018   4.446
  111GLY      C 1082   6.070   5.919   4.375
  111GLY      O 1083   6.047   5.803   4.408
  112SER      N 1084   6.022   5.972   4.262
  112SER      H 1085   6.051   6.066   4.244
  112SER     CA 1086   5.946   5.898   4.161
  112SER     CB 1087   5.883   5.984   4.051
  112SER     OG 1088   5.813   5.902   3.957
  112SER     HG 1089   5.717   5.930   3.959
  112SER      C 1090   6.011   5.778   4.092
  112SER      O 1091   6.115   5.796   4.028
  113VAL      N 1092   5.951   5.662   4.113
  113VAL      H 1093   5.884   5.663   4.187
  113VAL     CA 1094   5.995   5.533   4.058
  113VAL     CB 1095   5.907   5.420   4.112
  113VAL    CG1 1096   5.932   5.277   4.061
  113VAL    CG2 1097   5.888   5.425   4.264
  113VAL      C 1098   5.998   5.530   3.905
  113VAL      O 1099   6.106   5.495   3.859
  114LEU      N 1100   5.913   5.606   3.837
  114LEU      H 1101   5.834   5.647   3.882
  114LEU     CA 1102   5.925   5.611   3.690
  114LEU     CB 1103   5.786   5.642   3.636
  114LEU     CG 1104   5.751   5.648   3.487
  114LEU    CD1 1105   5.801   5.527   3.408
  114LEU    CD2 1106   5.601   5.655   3.456
  114LEU      C 1107   6.031   5.712   3.648
  114LEU      O 1108   6.110   5.683   3.558
  115LYS      N 1109   6.042   5.815   3.732
  115LYS      H 1110   5.969   5.841   3.796
  115LYS     CA 1111   6.143   5.921   3.726
  115LYS     CB 1112   6.110   6.046   3.808
  115LYS     CG 1113   6.194   6.171   3.781
  115LYS     CD 1114   6.171   6.238   3.645
  115LYS     CE 1115   6.244   6.370   3.622
  115LYS     NZ 1116   6.389   6.358   3.646
  115LYS    HZ1 1117   6.406   6.363   3.744
  115LYS    HZ2 1118   6.419   6.275   3.599
  115LYS    HZ3 1119   6.441   6.437   3.613
  115LYS      C 1120   6.289   5.874   3.732
  115LYS      O 1121   6.368   5.909   3.645
  116GLN      N 1122   6.307   5.770   3.813
  116GLN      H 1123   6.228   5.741   3.867
  116GLN     CA 1124   6.431   5.693   3.826
  116GLN     CB 1125   6.415   5.597   3.944
  116GLN     CG 1126   6.535   5.508   3.980
  116GLN     CD 1127   6.534   5.378   3.898
  116GLN    OE1 1128   6.437   5.307   3.872
  116GLN    NE2 1129   6.655   5.351   3.850
  116GLN   HE21 1130   6.731   5.405   3.886
  116GLN   HE22 1131   6.669   5.297   3.767
  116GLN      C 1132   6.475   5.621   3.698
  116GLN      O 1133   6.575   5.663   3.641
  117PHE      N 1134   6.377   5.550   3.642
  117PHE      H 1135   6.284   5.546   3.680
  117PHE     CA 1136   6.388   5.488   3.509
  117PHE     CB 1137   6.266   5.399   3.489
  117PHE     CG 1138   6.297   5.308   3.369
  117PHE    CD1 1139   6.378   5.195   3.369
  117PHE    HD1 1140   6.412   5.167   3.468
  117PHE    CD2 1141   6.242   5.344   3.247
  117PHE    HD2 1142   6.191   5.440   3.244
  117PHE    CE1 1143   6.393   5.115   3.256
  117PHE    HE1 1144   6.434   5.014   3.265
  117PHE    CE2 1145   6.259   5.270   3.130
  117PHE    HE2 1146   6.235   5.310   3.032
  117PHE     CZ 1147   6.333   5.153   3.137
  117PHE     HZ 1148   6.349   5.089   3.050
  117PHE      C 1149   6.411   5.585   3.392
  117PHE      O 1150   6.505   5.572   3.315
  118LEU      N 1151   6.330   5.690   3.382
  118LEU      H 1152   6.245   5.704   3.434
  118LEU     CA 1153   6.339   5.791   3.276
  118LEU     CB 1154   6.230   5.898   3.267
  118LEU     CG 1155   6.090   5.836   3.264
  118LEU    CD1 1156   5.991   5.947   3.231
  118LEU    CD2 1157   6.049   5.720   3.173
  118LEU      C 1158   6.475   5.861   3.281
  118LEU      O 1159   6.546   5.848   3.182
  119SER      N 1160   6.520   5.895   3.401
  119SER      H 1161   6.460   5.893   3.481
  119SER     CA 1162   6.652   5.958   3.417
  119SER     CB 1163   6.667   6.018   3.557
  119SER     OG 1164   6.796   6.075   3.580
  119SER     HG 1165   6.781   6.170   3.608
  119SER      C 1166   6.763   5.856   3.387
  119SER      O 1167   6.841   5.876   3.295
  120GLU      N 1168   6.768   5.744   3.459
  120GLU      H 1169   6.707   5.728   3.536
  120GLU     CA 1170   6.858   5.633   3.424
  120GLU     CB 1171   6.804   5.505   3.488
  120GLU     CG 1172   6.901   5.388   3.469
  120GLU     CD 1173   6.875   5.261   3.550
  120GLU    OE1 1174   6.825   5.250   3.664
  120GLU    OE2 1175   6.917   5.156   3.497
  120GLU      C 1176   6.885   5.602   3.277
  120GLU      O 1177   6.991   5.568   3.225
  121THR      N 1178   6.770   5.579   3.212
  121THR      H 1179   6.683   5.602   3.255
  121THR     CA 1180   6.770   5.520   3.077
  121THR     CB 1181   6.660   5.414   3.067
  121THR    OG1 1182   6.532   5.474   3.085
  121THR    HG1 1183   6.515   5.497   3.181
  121THR    CG2 1184   6.694   5.289   3.148
  121THR      C 1185   6.762   5.605   2.951
  121THR      O 1186   6.759   5.552   2.840
  122GLU      N 1187   6.768   5.738   2.962
  122GLU      H 1188   6.735   5.778   3.047
  122GLU     CA 1189   6.761   5.829   2.847
  122GLU     CB 1190   6.750   5.974   2.895
  122GLU     CG 1191   6.739   6.077   2.782
  122GLU     CD 1192   6.718   6.213   2.848
  122GLU    OE1 1193   6.725   6.221   2.973
  122GLU    OE2 1194   6.716   6.315   2.776
  122GLU      C 1195   6.880   5.810   2.753
  122GLU      O 1196   6.865   5.751   2.646
  123LYS      N 1197   7.001   5.828   2.807
  123LYS      H 1198   7.009   5.865   2.900
  123LYS     CA 1199   7.130   5.816   2.737
  123LYS     CB 1200   7.236   5.912   2.791
  123LYS     CG 1201   7.203   6.061   2.781
  123LYS     CD 1202   7.303   6.173   2.812
  123LYS     CE 1203   7.419   6.188   2.714
  123LYS     NZ 1204   7.372   6.249   2.588
  123LYS    HZ1 1205   7.372   6.180   2.516
  123LYS    HZ2 1206   7.277   6.279   2.602
  123LYS    HZ3 1207   7.428   6.325   2.557
  123LYS      C 1208   7.189   5.675   2.729
  123LYS      O 1209   7.292   5.639   2.786
  124MET      N 1210   7.118   5.586   2.660
  124MET      H 1211   7.027   5.618   2.632
  124MET     CA 1212   7.155   5.447   2.631
  124MET     CB 1213   7.165   5.360   2.757
  124MET     CG 1214   7.025   5.351   2.818
  124MET     SD 1215   7.012   5.229   2.953
  124MET     CE 1216   7.130   5.291   3.071
  124MET      C 1217   7.077   5.380   2.517
  124MET      O 1218   6.974   5.429   2.470
  125SER      N 1219   7.138   5.275   2.464
  125SER      H 1220   7.228   5.241   2.492
  125SER     CA 1221   7.077   5.192   2.359
  125SER     CB 1222   7.169   5.080   2.309
  125SER     OG 1223   7.169   4.965   2.392
  125SER     HG 1224   7.250   4.968   2.451
  125SER      C 1225   6.939   5.134   2.392
  125SER      O 1226   6.907   5.122   2.510
  126PRO      N 1227   6.853   5.112   2.293
  126PRO     CA 1228   6.723   5.047   2.317
  126PRO     CB 1229   6.661   5.029   2.178
  126PRO     CG 1230   6.725   5.141   2.095
  126PRO     CD 1231   6.860   5.173   2.160
  126PRO      C 1232   6.738   4.913   2.390
  126PRO      O 1233   6.679   4.892   2.496
  127GLU      N 1234   6.835   4.834   2.345
  127GLU      H 1235   6.862   4.840   2.249
  127GLU     CA 1236   6.900   4.720   2.411
  127GLU     CB 1237   7.020   4.663   2.333
  127GLU     CG 1238   6.965   4.623   2.195
  127GLU     CD 1239   6.986   4.734   2.092
  127GLU    OE1 1240   6.889   4.810   2.072
  127GLU    OE2 1241   7.097   4.749   2.034
  127GLU      C 1242   6.943   4.726   2.558
  127GLU      O 1243   6.873   4.671   2.643
  128ASP      N 1244   7.027   4.826   2.585
  128ASP      H 1245   7.091   4.871   2.523
  128ASP     CA 1246   7.055   4.869   2.723
  128ASP     CB 1247   7.164   4.976   2.735
  128ASP     CG 1248   7.301   4.921   2.696
  128ASP    OD1 1249   7.384   4.877   2.779
  128ASP    OD2 1250   7.346   4.961   2.586
  128ASP      C 1251   6.937   4.916   2.809
  128ASP      O 1252   6.924   4.862   2.918
  129ARG      N 1253   6.833   4.985   2.762
  129ARG      H 1254   6.838   5.021   2.669
  129ARG     CA 1255   6.708   5.019   2.832
  129ARG     CB 1256   6.624   5.098   2.731
  129ARG     CG 1257   6.678   5.240   2.711
  129ARG     CD 1258   6.599   5.315   2.604
  129ARG     NE 1259   6.662   5.446   2.585
  129ARG     HE 1260   6.681   5.494   2.670
  129ARG     CZ 1261   6.674   5.505   2.465
  129ARG    NH1 1262   6.616   5.458   2.353
  129ARG   HH11 1263   6.558   5.377   2.357
  129ARG   HH12 1264   6.639   5.509   2.271
  129ARG    NH2 1265   6.747   5.616   2.451
  129ARG   HH21 1266   6.781   5.665   2.532
  129ARG   HH22 1267   6.762   5.658   2.362
  129ARG      C 1268   6.638   4.889   2.869
  129ARG      O 1269   6.586   4.875   2.980
  130ALA      N 1270   6.624   4.802   2.770
  130ALA      H 1271   6.654   4.815   2.675
  130ALA     CA 1272   6.552   4.678   2.805
  130ALA     CB 1273   6.557   4.589   2.680
  130ALA      C 1274   6.624   4.595   2.911
  130ALA      O 1275   6.549   4.556   3.000
  131LYS      N 1276   6.757   4.587   2.917
  131LYS      H 1277   6.807   4.641   2.850
  131LYS     CA 1278   6.837   4.538   3.030
  131LYS     CB 1279   6.985   4.554   2.995
  131LYS     CG 1280   7.023   4.476   2.868
  131LYS     CD 1281   7.005   4.325   2.883
  131LYS     CE 1282   7.042   4.252   2.754
  131LYS     NZ 1283   7.182   4.211   2.770
  131LYS    HZ1 1284   7.213   4.161   2.689
  131LYS    HZ2 1285   7.246   4.283   2.797
  131LYS    HZ3 1286   7.181   4.143   2.843
  131LYS      C 1287   6.809   4.599   3.167
  131LYS      O 1288   6.783   4.530   3.266
  132CYS      N 1289   6.817   4.731   3.175
  132CYS      H 1290   6.850   4.789   3.100
  132CYS     CA 1291   6.778   4.810   3.293
  132CYS     CB 1292   6.779   4.962   3.276
  132CYS     SG 1293   6.952   5.021   3.275
  132CYS     HG 1294   6.930   5.080   3.392
  132CYS      C 1295   6.639   4.774   3.345
  132CYS      O 1296   6.608   4.806   3.459
  133PHE      N 1297   6.545   4.749   3.254
  133PHE      H 1298   6.576   4.764   3.160
  133PHE     CA 1299   6.405   4.711   3.276
  133PHE     CB 1300   6.333   4.718   3.141
  133PHE     CG 1301   6.183   4.701   3.161
  133PHE    CD1 1302   6.098   4.809   3.182
  133PHE    HD1 1303   6.137   4.911   3.176
  133PHE    CD2 1304   6.125   4.574   3.156
  133PHE    HD2 1305   6.187   4.493   3.118
  133PHE    CE1 1306   5.963   4.783   3.203
  133PHE    HE1 1307   5.912   4.866   3.252
  133PHE    CE2 1308   5.988   4.554   3.166
  133PHE    HE2 1309   5.941   4.457   3.152
  133PHE     CZ 1310   5.901   4.659   3.196
  133PHE     HZ 1311   5.793   4.654   3.207
  133PHE      C 1312   6.403   4.578   3.352
  133PHE      O 1313   6.362   4.575   3.467
  134GLU      N 1314   6.468   4.479   3.292
  134GLU      H 1315   6.486   4.484   3.194
  134GLU     CA 1316   6.495   4.344   3.344
  134GLU     CB 1317   6.583   4.261   3.251
  134GLU     CG 1318   6.504   4.210   3.130
  134GLU     CD 1319   6.594   4.136   3.030
  134GLU    OE1 1320   6.694   4.080   3.079
  134GLU    OE2 1321   6.556   4.151   2.912
  134GLU      C 1322   6.559   4.340   3.483
  134GLU      O 1323   6.521   4.250   3.559
  135LYS      N 1324   6.634   4.444   3.517
  135LYS      H 1325   6.667   4.506   3.446
  135LYS     CA 1326   6.695   4.456   3.650
  135LYS     CB 1327   6.836   4.513   3.631
  135LYS     CG 1328   6.923   4.405   3.566
  135LYS     CD 1329   7.072   4.439   3.552
  135LYS     CE 1330   7.089   4.555   3.453
  135LYS     NZ 1331   7.228   4.602   3.459
  135LYS    HZ1 1332   7.247   4.672   3.390
  135LYS    HZ2 1333   7.254   4.649   3.543
  135LYS    HZ3 1334   7.283   4.519   3.447
  135LYS      C 1335   6.617   4.532   3.757
  135LYS      O 1336   6.646   4.511   3.875
  136ASN      N 1337   6.525   4.624   3.729
  136ASN      H 1338   6.504   4.637   3.632
  136ASN     CA 1339   6.439   4.705   3.816
  136ASN     CB 1340   6.366   4.807   3.728
  136ASN     CG 1341   6.329   4.935   3.804
  136ASN    OD1 1342   6.253   4.929   3.900
  136ASN    ND2 1343   6.415   5.036   3.803
  136ASN   HD21 1344   6.505   5.017   3.762
  136ASN   HD22 1345   6.394   5.125   3.844
  136ASN      C 1346   6.341   4.619   3.896
  136ASN      O 1347   6.237   4.587   3.839
  137GLU      N 1348   6.350   4.618   4.029
  137GLU      H 1349   6.403   4.686   4.081
  137GLU     CA 1350   6.257   4.542   4.113
  137GLU     CB 1351   6.315   4.516   4.252
  137GLU     CG 1352   6.436   4.421   4.247
  137GLU     CD 1353   6.408   4.279   4.198
  137GLU    OE1 1354   6.418   4.250   4.077
  137GLU    OE2 1355   6.332   4.220   4.278
  137GLU      C 1356   6.127   4.621   4.128
  137GLU      O 1357   6.020   4.579   4.083
  138ALA      N 1358   6.139   4.752   4.150
  138ALA      H 1359   6.229   4.790   4.171
  138ALA     CA 1360   6.030   4.844   4.186
  138ALA     CB 1361   6.086   4.986   4.201
  138ALA      C 1362   5.922   4.859   4.078
  138ALA      O 1363   5.803   4.839   4.100
  139ILE      N 1364   5.978   4.856   3.958
  139ILE      H 1365   6.072   4.829   3.936
  139ILE     CA 1366   5.897   4.867   3.836
  139ILE     CB 1367   5.979   4.915   3.716
  139ILE    CG1 1368   5.987   5.067   3.731
  139ILE    CG2 1369   5.925   4.866   3.582
  139ILE     CD 1370   6.057   5.126   3.608
  139ILE      C 1371   5.813   4.742   3.810
  139ILE      O 1372   5.690   4.747   3.808
  140GLN      N 1373   5.875   4.625   3.823
  140GLN      H 1374   5.972   4.630   3.848
  140GLN     CA 1375   5.813   4.494   3.801
  140GLN     CB 1376   5.916   4.381   3.791
  140GLN     CG 1377   6.000   4.387   3.664
  140GLN     CD 1378   6.119   4.293   3.645
  140GLN    OE1 1379   6.109   4.173   3.622
  140GLN    NE2 1380   6.239   4.346   3.668
  140GLN   HE21 1381   6.238   4.436   3.712
  140GLN   HE22 1382   6.317   4.292   3.637
  140GLN      C 1383   5.718   4.455   3.914
  140GLN      O 1384   5.626   4.376   3.891
  141ALA      N 1385   5.747   4.502   4.035
  141ALA      H 1386   5.834   4.545   4.059
  141ALA     CA 1387   5.653   4.493   4.148
  141ALA     CB 1388   5.730   4.515   4.279
  141ALA      C 1389   5.529   4.583   4.151
  141ALA      O 1390   5.416   4.546   4.183
  142ALA      N 1391   5.541   4.705   4.099
  142ALA      H 1392   5.631   4.748   4.099
  142ALA     CA 1393   5.428   4.786   4.052
  142ALA     CB 1394   5.481   4.923   4.010
  142ALA      C 1395   5.334   4.718   3.952
  142ALA      O 1396   5.213   4.722   3.971
  143HISE     N 1397   5.390   4.645   3.856
  143HISE     H 1398   5.490   4.636   3.851
  143HISE    CA 1399   5.317   4.571   3.752
  143HISE    CB 1400   5.412   4.511   3.649
  143HISE    CG 1401   5.345   4.439   3.531
  143HISE   ND1 1402   5.323   4.490   3.410
  143HISE   CD2 1403   5.293   4.317   3.539
  143HISE   HD2 1404   5.336   4.238   3.601
  143HISE   CE1 1405   5.251   4.401   3.342
  143HISE   HE1 1406   5.185   4.441   3.265
  143HISE   NE2 1407   5.226   4.301   3.425
  143HISE   HE2 1408   5.161   4.225   3.418
  143HISE     C 1409   5.236   4.455   3.811
  143HISE     O 1410   5.116   4.433   3.796
  144ASP      N 1411   5.313   4.367   3.875
  144ASP      H 1412   5.409   4.356   3.850
  144ASP     CA 1413   5.268   4.250   3.952
  144ASP     CB 1414   5.384   4.166   4.004
  144ASP     CG 1415   5.415   4.051   3.908
  144ASP    OD1 1416   5.467   3.950   3.960
  144ASP    OD2 1417   5.404   4.071   3.785
  144ASP      C 1418   5.165   4.273   4.063
  144ASP      O 1419   5.065   4.203   4.074
  145ALA      N 1420   5.191   4.379   4.139
  145ALA      H 1421   5.283   4.418   4.143
  145ALA     CA 1422   5.094   4.438   4.232
  145ALA     CB 1423   5.160   4.543   4.322
  145ALA      C 1424   4.958   4.490   4.182
  145ALA      O 1425   4.853   4.446   4.229
  146VAL      N 1426   4.962   4.573   4.078
  146VAL      H 1427   5.039   4.635   4.066
  146VAL     CA 1428   4.844   4.623   4.006
  146VAL     CB 1429   4.873   4.733   3.904
  146VAL    CG1 1430   4.751   4.776   3.823
  146VAL    CG2 1431   4.918   4.862   3.972
  146VAL      C 1432   4.767   4.505   3.947
  146VAL      O 1433   4.645   4.515   3.935
  147ALA      N 1434   4.838   4.414   3.882
  147ALA      H 1435   4.927   4.444   3.846
  147ALA     CA 1436   4.781   4.298   3.813
  147ALA     CB 1437   4.891   4.204   3.764
  147ALA      C 1438   4.680   4.213   3.891
  147ALA      O 1439   4.578   4.164   3.843
  148GLN      N 1440   4.718   4.195   4.018
  148GLN      H 1441   4.812   4.208   4.047
  148GLN     CA 1442   4.633   4.145   4.127
  148GLN     CB 1443   4.724   4.121   4.247
  148GLN     CG 1444   4.806   3.993   4.233
  148GLN     CD 1445   4.925   3.988   4.328
  148GLN    OE1 1446   4.924   3.921   4.431
  148GLN    NE2 1447   5.039   4.044   4.288
  148GLN   HE21 1448   5.050   4.077   4.194
  148GLN   HE22 1449   5.110   4.073   4.352
  148GLN      C 1450   4.504   4.219   4.164
  148GLN      O 1451   4.406   4.154   4.199
  149GLU      N 1452   4.503   4.352   4.156
  149GLU      H 1453   4.584   4.396   4.117
  149GLU     CA 1454   4.392   4.443   4.189
  149GLU     CB 1455   4.459   4.577   4.218
  149GLU     CG 1456   4.426   4.621   4.361
  149GLU     CD 1457   4.484   4.762   4.377
  149GLU    OE1 1458   4.417   4.861   4.340
  149GLU    OE2 1459   4.592   4.777   4.437
  149GLU      C 1460   4.283   4.461   4.083
  149GLU      O 1461   4.171   4.494   4.122
  150GLY      N 1462   4.314   4.444   3.955
  150GLY      H 1463   4.406   4.468   3.925
  150GLY     CA 1464   4.219   4.442   3.842
  150GLY      C 1465   4.152   4.305   3.826
  150GLY      O 1466   4.217   4.202   3.841
  151GLN      N 1467   4.020   4.318   3.819
  151GLN      H 1468   3.983   4.411   3.821
  151GLN     CA 1469   3.923   4.208   3.825
  151GLN     CB 1470   3.774   4.241   3.834
  151GLN     CG 1471   3.737   4.338   3.722
  151GLN     CD 1472   3.597   4.399   3.733
  151GLN    OE1 1473   3.500   4.348   3.679
  151GLN    NE2 1474   3.574   4.494   3.823
  151GLN   HE21 1475   3.643   4.538   3.881
  151GLN   HE22 1476   3.476   4.504   3.841
  151GLN      C 1477   3.950   4.091   3.730
  151GLN      O 1478   3.966   3.976   3.773
  152CYS      N 1479   3.941   4.123   3.602
  152CYS      H 1480   3.968   4.215   3.575
  152CYS     CA 1481   3.944   4.028   3.490
  152CYS     CB 1482   3.915   4.089   3.352
  152CYS     SG 1483   3.783   4.215   3.348
  152CYS     HG 1484   3.855   4.319   3.391
  152CYS      C 1485   4.077   3.953   3.478
  152CYS      O 1486   4.186   4.009   3.464
  153ARG      N 1487   4.067   3.824   3.446
  153ARG      H 1488   3.980   3.776   3.449
  153ARG     CA 1489   4.184   3.745   3.405
  153ARG     CB 1490   4.225   3.639   3.508
  153ARG     CG 1491   4.370   3.593   3.499
  153ARG     CD 1492   4.476   3.701   3.523
  153ARG     NE 1493   4.469   3.744   3.664
  153ARG     HE 1494   4.467   3.669   3.729
  153ARG     CZ 1495   4.457   3.871   3.705
  153ARG    NH1 1496   4.462   3.978   3.624
  153ARG   HH11 1497   4.476   3.957   3.527
  153ARG   HH12 1498   4.438   4.070   3.653
  153ARG    NH2 1499   4.426   3.890   3.834
  153ARG   HH21 1500   4.396   3.819   3.897
  153ARG   HH22 1501   4.435   3.983   3.869
  153ARG      C 1502   4.186   3.703   3.258
  153ARG      O 1503   4.209   3.785   3.169
  154VAL      N 1504   4.152   3.577   3.231
  154VAL      H 1505   4.110   3.517   3.298
  154VAL     CA 1506   4.158   3.520   3.095
  154VAL     CB 1507   4.028   3.562   3.026
  154VAL    CG1 1508   4.021   3.476   2.899
  154VAL    CG2 1509   3.900   3.530   3.103
  154VAL      C 1510   4.287   3.529   3.013
  154VAL      O 1511   4.321   3.636   2.963
  155ASP      N 1512   4.354   3.416   2.991
  155ASP      H 1513   4.315   3.326   3.008
  155ASP     CA 1514   4.462   3.418   2.892
  155ASP     CB 1515   4.593   3.360   2.948
  155ASP     CG 1516   4.714   3.372   2.855
  155ASP    OD1 1517   4.696   3.401   2.735
  155ASP    OD2 1518   4.829   3.365   2.903
  155ASP      C 1519   4.425   3.333   2.770
  155ASP      O 1520   4.429   3.210   2.777
  156ASP      N 1521   4.387   3.399   2.661
  156ASP      H 1522   4.408   3.497   2.656
  156ASP     CA 1523   4.334   3.337   2.539
  156ASP     CB 1524   4.222   3.424   2.482
  156ASP     CG 1525   4.251   3.574   2.489
  156ASP    OD1 1526   4.364   3.614   2.455
  156ASP    OD2 1527   4.158   3.647   2.530
  156ASP      C 1528   4.441   3.296   2.438
  156ASP      O 1529   4.409   3.236   2.336
  157LYS      N 1530   4.565   3.337   2.465
  157LYS      H 1531   4.584   3.342   2.563
  157LYS     CA 1532   4.686   3.322   2.384
  157LYS     CB 1533   4.712   3.171   2.371
  157LYS     CG 1534   4.770   3.108   2.498
  157LYS     CD 1535   4.903   3.164   2.550
  157LYS     CE 1536   4.977   3.079   2.652
  157LYS     NZ 1537   4.907   3.074   2.781
  157LYS    HZ1 1538   4.822   3.021   2.779
  157LYS    HZ2 1539   4.974   3.044   2.848
  157LYS    HZ3 1540   4.882   3.167   2.809
  157LYS      C 1541   4.694   3.400   2.253
  157LYS      O 1542   4.779   3.375   2.168
  158VAL      N 1543   4.592   3.483   2.233
  158VAL      H 1544   4.524   3.493   2.305
  158VAL     CA 1545   4.581   3.563   2.110
  158VAL     CB 1546   4.448   3.640   2.112
  158VAL    CG1 1547   4.426   3.735   1.995
  158VAL    CG2 1548   4.324   3.552   2.131
  158VAL      C 1549   4.697   3.662   2.110
  158VAL      O 1550   4.740   3.725   2.206
  159ASN      N 1551   4.756   3.677   1.992
  159ASN      H 1552   4.711   3.647   1.908
  159ASN     CA 1553   4.877   3.758   1.968
  159ASN     CB 1554   4.935   3.700   1.838
  159ASN     CG 1555   5.071   3.757   1.798
  159ASN    OD1 1556   5.163   3.782   1.875
  159ASN    ND2 1557   5.095   3.763   1.668
  159ASN   HD21 1558   5.024   3.733   1.605
  159ASN   HD22 1559   5.173   3.817   1.634
  159ASN      C 1560   4.844   3.906   1.947
  159ASN      O 1561   4.826   3.960   1.838
  160PHE      N 1562   4.833   3.955   2.070
  160PHE      H 1563   4.834   3.892   2.148
  160PHE     CA 1564   4.804   4.095   2.104
  160PHE     CB 1565   4.715   4.094   2.229
  160PHE     CG 1566   4.567   4.067   2.204
  160PHE    CD1 1567   4.483   4.160   2.145
  160PHE    HD1 1568   4.520   4.210   2.055
  160PHE    CD2 1569   4.511   3.968   2.284
  160PHE    HD2 1570   4.575   3.885   2.314
  160PHE    CE1 1571   4.346   4.165   2.170
  160PHE    HE1 1572   4.281   4.223   2.105
  160PHE    CE2 1573   4.373   3.969   2.306
  160PHE    HE2 1574   4.337   3.885   2.366
  160PHE     CZ 1575   4.290   4.063   2.247
  160PHE     HZ 1576   4.184   4.076   2.270
  160PHE      C 1577   4.928   4.182   2.121
  160PHE      O 1578   5.033   4.127   2.153
  161HISE     N 1579   4.913   4.300   2.061
  161HISE     H 1580   4.830   4.325   2.011
  161HISE    CA 1581   5.012   4.408   2.047
  161HISE    CB 1582   5.069   4.401   1.905
  161HISE    CG 1583   5.171   4.288   1.891
  161HISE   ND1 1584   5.299   4.315   1.868
  161HISE   CD2 1585   5.136   4.175   1.830
  161HISE   HD2 1586   5.038   4.127   1.833
  161HISE   CE1 1587   5.341   4.214   1.792
  161HISE   HE1 1588   5.434   4.227   1.736
  161HISE   NE2 1589   5.243   4.128   1.767
  161HISE   HE2 1590   5.256   4.041   1.719
  161HISE     C 1591   4.957   4.544   2.089
  161HISE     O 1592   4.842   4.577   2.060
  162PHE      N 1593   5.047   4.626   2.142
  162PHE      H 1594   5.145   4.612   2.130
  162PHE     CA 1595   5.017   4.752   2.212
  162PHE     CB 1596   5.033   4.738   2.364
  162PHE     CG 1597   4.969   4.857   2.436
  162PHE    CD1 1598   4.831   4.860   2.445
  162PHE    HD1 1599   4.771   4.782   2.397
  162PHE    CD2 1600   5.046   4.951   2.503
  162PHE    HD2 1601   5.148   4.968   2.468
  162PHE    CE1 1602   4.771   4.961   2.519
  162PHE    HE1 1603   4.665   4.953   2.543
  162PHE    CE2 1604   4.985   5.055   2.572
  162PHE    HE2 1605   5.048   5.141   2.594
  162PHE     CZ 1606   4.846   5.059   2.582
  162PHE     HZ 1607   4.803   5.155   2.610
  162PHE      C 1608   5.100   4.870   2.162
  162PHE      O 1609   5.217   4.886   2.196
  163ILE      N 1610   5.043   4.957   2.079
  163ILE      H 1611   4.944   4.971   2.074
  163ILE     CA 1612   5.121   5.054   2.002
  163ILE     CB 1613   5.067   5.061   1.859
  163ILE    CG1 1614   5.028   4.927   1.795
  163ILE    CG2 1615   5.162   5.132   1.762
  163ILE     CD 1616   4.923   4.922   1.684
  163ILE      C 1617   5.098   5.190   2.068
  163ILE      O 1618   4.986   5.222   2.107
  164LEU      N 1619   5.196   5.280   2.066
  164LEU      H 1620   5.287   5.258   2.031
  164LEU     CA 1621   5.173   5.423   2.090
  164LEU     CB 1622   5.281   5.468   2.189
  164LEU     CG 1623   5.294   5.618   2.215
  164LEU    CD1 1624   5.187   5.667   2.313
  164LEU    CD2 1625   5.438   5.661   2.246
  164LEU      C 1626   5.172   5.501   1.959
  164LEU      O 1627   5.259   5.471   1.878
  165PHE      N 1628   5.085   5.601   1.948
  165PHE      H 1629   4.996   5.612   1.993
  165PHE     CA 1630   5.088   5.703   1.842
  165PHE     CB 1631   4.957   5.684   1.766
  165PHE     CG 1632   4.931   5.553   1.692
  165PHE    CD1 1633   4.852   5.460   1.757
  165PHE    HD1 1634   4.787   5.496   1.837
  165PHE    CD2 1635   4.975   5.534   1.561
  165PHE    HD2 1636   5.038   5.613   1.520
  165PHE    CE1 1637   4.819   5.343   1.689
  165PHE    HE1 1638   4.767   5.265   1.745
  165PHE    CE2 1639   4.936   5.417   1.497
  165PHE    HE2 1640   4.979   5.394   1.399
  165PHE     CZ 1641   4.860   5.319   1.559
  165PHE     HZ 1642   4.838   5.225   1.508
  165PHE      C 1643   5.103   5.843   1.904
  165PHE      O 1644   5.014   5.881   1.980
  166ASN      N 1645   5.190   5.930   1.853
  166ASN      H 1646   5.251   5.896   1.782
  166ASN     CA 1647   5.209   6.063   1.912
  166ASN     CB 1648   5.273   6.054   2.050
  166ASN     CG 1649   5.419   6.006   2.056
  166ASN    OD1 1650   5.447   5.893   2.018
  166ASN    ND2 1651   5.506   6.087   2.116
  166ASN   HD21 1652   5.494   6.176   2.160
  166ASN   HD22 1653   5.598   6.048   2.109
  166ASN      C 1654   5.289   6.155   1.820
  166ASN      O 1655   5.335   6.112   1.714
  167ASN      N 1656   5.323   6.275   1.868
  167ASN      H 1657   5.317   6.296   1.966
  167ASN     CA 1658   5.385   6.385   1.794
  167ASN     CB 1659   5.293   6.504   1.767
  167ASN     CG 1660   5.348   6.610   1.672
  167ASN    OD1 1661   5.437   6.691   1.699
  167ASN    ND2 1662   5.304   6.616   1.547
  167ASN   HD21 1663   5.240   6.558   1.496
  167ASN   HD22 1664   5.358   6.689   1.504
  167ASN      C 1665   5.512   6.438   1.862
  167ASN      O 1666   5.515   6.468   1.982
  168VAL      N 1667   5.623   6.439   1.789
  168VAL      H 1668   5.608   6.426   1.691
  168VAL     CA 1669   5.764   6.456   1.827
  168VAL     CB 1670   5.829   6.326   1.873
  168VAL    CG1 1671   5.972   6.348   1.922
  168VAL    CG2 1672   5.760   6.283   2.003
  168VAL      C 1673   5.840   6.505   1.704
  168VAL      O 1674   5.803   6.470   1.592
  169ASP      N 1675   5.911   6.614   1.729
  169ASP      H 1676   5.935   6.640   1.823
  169ASP     CA 1677   5.983   6.689   1.625
  169ASP     CB 1678   6.125   6.634   1.617
  169ASP     CG 1679   6.231   6.705   1.532
  169ASP    OD1 1680   6.241   6.828   1.515
  169ASP    OD2 1681   6.315   6.624   1.487
  169ASP      C 1682   5.910   6.724   1.494
  169ASP      O 1683   5.957   6.705   1.382
  170GLY      N 1684   5.795   6.790   1.503
  170GLY      H 1685   5.772   6.825   1.593
  170GLY     CA 1686   5.703   6.815   1.391
  170GLY      C 1687   5.647   6.701   1.305
  170GLY      O 1688   5.562   6.723   1.219
  171HISE     N 1689   5.704   6.581   1.322
  171HISE     H 1690   5.789   6.571   1.372
  171HISE    CA 1691   5.655   6.459   1.257
  171HISE    CB 1692   5.761   6.376   1.183
  171HISE    CG 1693   5.830   6.438   1.062
  171HISE   ND1 1694   5.936   6.519   1.068
  171HISE   CD2 1695   5.842   6.368   0.949
  171HISE   HD2 1696   5.764   6.303   0.910
  171HISE   CE1 1697   6.010   6.501   0.958
  171HISE   HE1 1698   6.071   6.578   0.911
  171HISE   NE2 1699   5.954   6.403   0.888
  171HISE   HE2 1700   5.988   6.354   0.807
  171HISE     C 1701   5.577   6.366   1.350
  171HISE     O 1702   5.581   6.399   1.469
  172LEU      N 1703   5.477   6.299   1.293
  172LEU      H 1704   5.453   6.317   1.198
  172LEU     CA 1705   5.394   6.193   1.352
  172LEU     CB 1706   5.260   6.178   1.279
  172LEU     CG 1707   5.147   6.100   1.345
  172LEU    CD1 1708   5.162   5.952   1.381
  172LEU    CD2 1709   5.107   6.178   1.471
  172LEU      C 1710   5.474   6.063   1.360
  172LEU      O 1711   5.517   6.009   1.258
  173TYR      N 1712   5.483   6.014   1.483
  173TYR      H 1713   5.449   6.066   1.562
  173TYR     CA 1714   5.552   5.888   1.517
  173TYR     CB 1715   5.686   5.909   1.588
  173TYR     CG 1716   5.789   5.980   1.500
  173TYR    CD1 1717   5.863   5.910   1.406
  173TYR    HD1 1718   5.835   5.808   1.377
  173TYR    CD2 1719   5.820   6.113   1.525
  173TYR    HD2 1720   5.768   6.167   1.604
  173TYR    CE1 1721   5.971   5.972   1.345
  173TYR    HE1 1722   6.031   5.922   1.269
  173TYR    CE2 1723   5.929   6.175   1.465
  173TYR    HE2 1724   5.952   6.282   1.469
  173TYR     CZ 1725   6.004   6.104   1.372
  173TYR     OH 1726   6.120   6.154   1.321
  173TYR     HH 1727   6.116   6.254   1.324
  173TYR      C 1728   5.462   5.783   1.582
  173TYR      O 1729   5.373   5.807   1.663
  174GLU      N 1730   5.493   5.666   1.526
  174GLU      H 1731   5.538   5.657   1.437
  174GLU     CA 1732   5.435   5.537   1.564
  174GLU     CB 1733   5.389   5.465   1.437
  174GLU     CG 1734   5.308   5.338   1.467
  174GLU     CD 1735   5.289   5.262   1.335
  174GLU    OE1 1736   5.179   5.259   1.276
  174GLU    OE2 1737   5.396   5.217   1.289
  174GLU      C 1738   5.540   5.453   1.638
  174GLU      O 1739   5.631   5.415   1.565
  175LEU      N 1740   5.506   5.404   1.757
  175LEU      H 1741   5.415   5.415   1.797
  175LEU     CA 1742   5.605   5.335   1.841
  175LEU     CB 1743   5.660   5.427   1.949
  175LEU     CG 1744   5.762   5.535   1.911
  175LEU    CD1 1745   5.693   5.658   1.852
  175LEU    CD2 1746   5.851   5.564   2.032
  175LEU      C 1747   5.549   5.206   1.902
  175LEU      O 1748   5.439   5.203   1.957
  176ASP      N 1749   5.635   5.105   1.893
  176ASP      H 1750   5.685   5.088   1.808
  176ASP     CA 1751   5.606   4.973   1.952
  176ASP     CB 1752   5.542   4.899   1.834
  176ASP     CG 1753   5.476   4.764   1.864
  176ASP    OD1 1754   5.548   4.662   1.864
  176ASP    OD2 1755   5.354   4.761   1.890
  176ASP      C 1756   5.730   4.896   1.998
  176ASP      O 1757   5.820   4.888   1.914
  177GLY      N 1758   5.718   4.829   2.113
  177GLY      H 1759   5.630   4.832   2.160
  177GLY     CA 1760   5.831   4.758   2.173
  177GLY      C 1761   5.871   4.626   2.107
  177GLY      O 1762   5.988   4.590   2.110
  178ARG      N 1763   5.774   4.553   2.052
  178ARG      H 1764   5.680   4.585   2.040
  178ARG     CA 1765   5.782   4.431   1.971
  178ARG     CB 1766   5.645   4.364   1.965
  178ARG     CG 1767   5.585   4.336   2.103
  178ARG     CD 1768   5.626   4.200   2.161
  178ARG     NE 1769   5.549   4.097   2.089
  178ARG     HE 1770   5.598   4.057   2.012
  178ARG     CZ 1771   5.419   4.069   2.105
  178ARG    NH1 1772   5.339   4.132   2.191
  178ARG   HH11 1773   5.372   4.216   2.234
  178ARG   HH12 1774   5.242   4.106   2.188
  178ARG    NH2 1775   5.380   3.956   2.044
  178ARG   HH21 1776   5.453   3.905   2.000
  178ARG   HH22 1777   5.299   3.900   2.060
  178ARG      C 1778   5.847   4.456   1.835
  178ARG      O 1779   5.931   4.376   1.794
  179MET      N 1780   5.795   4.552   1.759
  179MET      H 1781   5.731   4.615   1.804
  179MET     CA 1782   5.854   4.596   1.632
  179MET     CB 1783   5.756   4.698   1.574
  179MET     CG 1784   5.631   4.634   1.512
  179MET     SD 1785   5.645   4.543   1.354
  179MET     CE 1786   5.481   4.475   1.373
  179MET      C 1787   5.991   4.663   1.647
  179MET      O 1788   6.010   4.725   1.751
  180PRO      N 1789   6.092   4.629   1.567
  180PRO     CA 1790   6.233   4.661   1.593
  180PRO     CB 1791   6.314   4.594   1.482
  180PRO     CG 1792   6.215   4.569   1.368
  180PRO     CD 1793   6.085   4.546   1.446
  180PRO      C 1794   6.267   4.810   1.599
  180PRO      O 1795   6.356   4.850   1.674
  181PHE      N 1796   6.202   4.892   1.517
  181PHE      H 1797   6.120   4.865   1.467
  181PHE     CA 1798   6.227   5.037   1.511
  181PHE     CB 1799   6.333   5.075   1.407
  181PHE     CG 1800   6.473   5.014   1.416
  181PHE    CD1 1801   6.510   4.921   1.319
  181PHE    HD1 1802   6.445   4.847   1.273
  181PHE    CD2 1803   6.575   5.082   1.481
  181PHE    HD2 1804   6.543   5.176   1.526
  181PHE    CE1 1805   6.645   4.909   1.289
  181PHE    HE1 1806   6.668   4.835   1.212
  181PHE    CE2 1807   6.709   5.066   1.450
  181PHE    HE2 1808   6.775   5.091   1.534
  181PHE     CZ 1809   6.749   4.977   1.352
  181PHE     HZ 1810   6.852   4.978   1.317
  181PHE      C 1811   6.095   5.114   1.502
  181PHE      O 1812   5.997   5.046   1.471
  182PRO      N 1813   6.093   5.240   1.543
  182PRO     CA 1814   5.975   5.328   1.533
  182PRO     CB 1815   6.002   5.463   1.600
  182PRO     CG 1816   6.105   5.409   1.700
  182PRO     CD 1817   6.190   5.298   1.638
  182PRO      C 1818   5.951   5.353   1.384
  182PRO      O 1819   6.042   5.354   1.302
  183VAL      N 1820   5.829   5.396   1.352
  183VAL      H 1821   5.750   5.387   1.412
  183VAL     CA 1822   5.789   5.433   1.215
  183VAL     CB 1823   5.685   5.333   1.166
  183VAL    CG1 1824   5.620   5.368   1.032
  183VAL    CG2 1825   5.731   5.188   1.154
  183VAL      C 1826   5.744   5.579   1.206
  183VAL      O 1827   5.671   5.627   1.293
  184ASN      N 1828   5.807   5.651   1.114
  184ASN      H 1829   5.877   5.608   1.057
  184ASN     CA 1830   5.757   5.783   1.073
  184ASN     CB 1831   5.876   5.851   1.005
  184ASN     CG 1832   5.869   6.003   0.988
  184ASN    OD1 1833   5.780   6.067   0.931
  184ASN    ND2 1834   5.981   6.059   1.032
  184ASN   HD21 1835   6.061   6.010   1.068
  184ASN   HD22 1836   5.982   6.159   1.039
  184ASN      C 1837   5.632   5.777   0.986
  184ASN      O 1838   5.619   5.711   0.884
  185HISE     N 1839   5.540   5.870   1.013
  185HISE     H 1840   5.534   5.920   1.100
  185HISE    CA 1841   5.421   5.887   0.928
  185HISE    CB 1842   5.291   5.839   0.992
  185HISE    CG 1843   5.280   5.687   1.003
  185HISE   ND1 1844   5.250   5.598   0.909
  185HISE   CD2 1845   5.287   5.625   1.120
  185HISE   HD2 1846   5.295   5.663   1.222
  185HISE   CE1 1847   5.242   5.479   0.968
  185HISE   HE1 1848   5.234   5.385   0.912
  185HISE   NE2 1849   5.266   5.495   1.097
  185HISE   HE2 1850   5.265   5.422   1.165
  185HISE     C 1851   5.390   6.019   0.859
  185HISE     O 1852   5.287   6.025   0.792
  186GLY      N 1853   5.497   6.097   0.847
  186GLY      H 1854   5.589   6.059   0.863
  186GLY     CA 1855   5.498   6.235   0.798
  186GLY      C 1856   5.472   6.344   0.902
  186GLY      O 1857   5.421   6.316   1.010
  187ALA      N 1858   5.500   6.467   0.861
  187ALA      H 1859   5.551   6.474   0.775
  187ALA     CA 1860   5.465   6.593   0.929
  187ALA     CB 1861   5.505   6.709   0.839
  187ALA      C 1862   5.318   6.599   0.970
  187ALA      O 1863   5.225   6.587   0.891
  188SER      N 1864   5.299   6.656   1.089
  188SER      H 1865   5.383   6.673   1.140
  188SER     CA 1866   5.181   6.660   1.176
  188SER     CB 1867   5.163   6.526   1.247
  188SER     OG 1868   5.069   6.525   1.355
  188SER     HG 1869   4.988   6.573   1.322
  188SER      C 1870   5.185   6.772   1.280
  188SER      O 1871   5.293   6.807   1.328
  189SER      N 1872   5.080   6.854   1.282
  189SER      H 1873   5.003   6.848   1.219
  189SER     CA 1874   5.074   6.953   1.390
  189SER     CB 1875   5.000   7.074   1.332
  189SER     OG 1876   4.978   7.180   1.425
  189SER     HG 1877   4.953   7.260   1.370
  189SER      C 1878   5.005   6.907   1.519
  189SER      O 1879   4.898   6.846   1.511
  190GLU      N 1880   5.047   6.954   1.636
  190GLU      H 1881   5.144   6.975   1.643
  190GLU     CA 1882   4.980   6.920   1.762
  190GLU     CB 1883   5.023   7.013   1.875
  190GLU     CG 1884   5.025   6.940   2.010
  190GLU     CD 1885   5.099   7.016   2.120
  190GLU    OE1 1886   5.138   6.942   2.213
  190GLU    OE2 1887   5.108   7.141   2.121
  190GLU      C 1888   4.829   6.946   1.770
  190GLU      O 1889   4.764   6.858   1.826
  191ASP      N 1890   4.784   7.046   1.695
  191ASP      H 1891   4.841   7.094   1.629
  191ASP     CA 1892   4.643   7.082   1.680
  191ASP     CB 1893   4.628   7.211   1.599
  191ASP     CG 1894   4.491   7.275   1.624
  191ASP    OD1 1895   4.480   7.361   1.714
  191ASP    OD2 1896   4.394   7.232   1.558
  191ASP      C 1897   4.558   6.968   1.622
  191ASP      O 1898   4.453   6.935   1.677
  192THR      N 1899   4.628   6.896   1.535
  192THR      H 1900   4.725   6.915   1.519
  192THR     CA 1901   4.570   6.785   1.458
  192THR     CB 1902   4.578   6.798   1.306
  192THR    OG1 1903   4.713   6.818   1.262
  192THR    HG1 1904   4.763   6.734   1.242
  192THR    CG2 1905   4.479   6.896   1.243
  192THR      C 1906   4.624   6.648   1.500
  192THR      O 1907   4.581   6.548   1.443
  193LEU      N 1908   4.698   6.627   1.609
  193LEU      H 1909   4.741   6.708   1.649
  193LEU     CA 1910   4.759   6.501   1.654
  193LEU     CB 1911   4.866   6.519   1.762
  193LEU     CG 1912   4.833   6.496   1.910
  193LEU    CD1 1913   4.961   6.467   1.989
  193LEU    CD2 1914   4.748   6.602   1.980
  193LEU      C 1915   4.663   6.385   1.680
  193LEU      O 1916   4.690   6.273   1.638
  194LEU      N 1917   4.538   6.408   1.720
  194LEU      H 1918   4.518   6.488   1.777
  194LEU     CA 1919   4.438   6.301   1.730
  194LEU     CB 1920   4.317   6.336   1.817
  194LEU     CG 1921   4.320   6.331   1.970
  194LEU    CD1 1922   4.184   6.378   2.020
  194LEU    CD2 1923   4.337   6.186   2.015
  194LEU      C 1924   4.390   6.251   1.594
  194LEU      O 1925   4.401   6.132   1.568
  195LYS      N 1926   4.349   6.345   1.509
  195LYS      H 1927   4.348   6.442   1.534
  195LYS     CA 1928   4.302   6.335   1.370
  195LYS     CB 1929   4.239   6.467   1.326
  195LYS     CG 1930   4.203   6.470   1.178
  195LYS     CD 1931   4.165   6.613   1.142
  195LYS     CE 1932   4.114   6.633   0.999
  195LYS     NZ 1933   4.212   6.596   0.895
  195LYS    HZ1 1934   4.163   6.636   0.817
  195LYS    HZ2 1935   4.304   6.635   0.899
  195LYS    HZ3 1936   4.213   6.501   0.863
  195LYS      C 1937   4.408   6.276   1.276
  195LYS      O 1938   4.386   6.189   1.191
  196ASP      N 1939   4.526   6.335   1.293
  196ASP      H 1940   4.546   6.396   1.370
  196ASP     CA 1941   4.642   6.276   1.224
  196ASP     CB 1942   4.767   6.355   1.262
  196ASP     CG 1943   4.786   6.485   1.182
  196ASP    OD1 1944   4.842   6.584   1.233
  196ASP    OD2 1945   4.740   6.489   1.066
  196ASP      C 1946   4.673   6.128   1.244
  196ASP      O 1947   4.678   6.049   1.150
  197ALA      N 1948   4.687   6.089   1.370
  197ALA      H 1949   4.713   6.156   1.439
  197ALA     CA 1950   4.682   5.948   1.413
  197ALA     CB 1951   4.708   5.955   1.563
  197ALA      C 1952   4.556   5.868   1.381
  197ALA      O 1953   4.575   5.760   1.326
  198ALA      N 1954   4.434   5.914   1.410
  198ALA      H 1955   4.421   5.999   1.460
  198ALA     CA 1956   4.310   5.838   1.388
  198ALA     CB 1957   4.187   5.925   1.415
  198ALA      C 1958   4.311   5.783   1.245
  198ALA      O 1959   4.282   5.665   1.226
  199LYS      N 1960   4.353   5.870   1.155
  199LYS      H 1961   4.360   5.969   1.169
  199LYS     CA 1962   4.384   5.833   1.016
  199LYS     CB 1963   4.440   5.954   0.942
  199LYS     CG 1964   4.459   5.943   0.790
  199LYS     CD 1965   4.520   6.067   0.725
  199LYS     CE 1966   4.670   6.055   0.753
  199LYS     NZ 1967   4.751   6.130   0.657
  199LYS    HZ1 1968   4.710   6.121   0.566
  199LYS    HZ2 1969   4.763   6.228   0.676
  199LYS    HZ3 1970   4.838   6.081   0.648
  199LYS      C 1971   4.470   5.709   0.988
  199LYS      O 1972   4.408   5.610   0.951
  200VAL      N 1973   4.589   5.704   1.047
  200VAL      H 1974   4.635   5.790   1.072
  200VAL     CA 1975   4.677   5.587   1.050
  200VAL     CB 1976   4.813   5.627   1.108
  200VAL    CG1 1977   4.914   5.511   1.102
  200VAL    CG2 1978   4.877   5.752   1.048
  200VAL      C 1979   4.612   5.475   1.131
  200VAL      O 1980   4.594   5.367   1.075
  201CYS      N 1981   4.546   5.502   1.243
  201CYS      H 1982   4.536   5.596   1.277
  201CYS     CA 1983   4.497   5.396   1.333
  201CYS     CB 1984   4.450   5.439   1.472
  201CYS     SG 1985   4.591   5.534   1.540
  201CYS     HG 1986   4.674   5.438   1.578
  201CYS      C 1987   4.382   5.317   1.270
  201CYS      O 1988   4.387   5.197   1.244
  202ARG      N 1989   4.289   5.389   1.209
  202ARG      H 1990   4.306   5.488   1.207
  202ARG     CA 1991   4.176   5.331   1.134
  202ARG     CB 1992   4.088   5.447   1.087
  202ARG     CG 1993   3.989   5.493   1.194
  202ARG     CD 1994   3.880   5.570   1.120
  202ARG     NE 1995   3.929   5.671   1.026
  202ARG     HE 1996   3.963   5.640   0.937
  202ARG     CZ 1997   3.972   5.792   1.064
  202ARG    NH1 1998   3.986   5.820   1.195
  202ARG   HH11 1999   3.962   5.768   1.277
  202ARG   HH12 2000   4.019   5.913   1.208
  202ARG    NH2 2001   4.023   5.881   0.978
  202ARG   HH21 2002   4.016   5.870   0.879
  202ARG   HH22 2003   4.063   5.967   1.009
  202ARG      C 2004   4.208   5.252   1.007
  202ARG      O 2005   4.158   5.141   0.994
  203GLU      N 2006   4.311   5.297   0.935
  203GLU      H 2007   4.366   5.378   0.954
  203GLU     CA 2008   4.374   5.228   0.822
  203GLU     CB 2009   4.491   5.314   0.773
  203GLU     CG 2010   4.577   5.255   0.661
  203GLU     CD 2011   4.662   5.367   0.600
  203GLU    OE1 2012   4.613   5.419   0.497
  203GLU    OE2 2013   4.768   5.400   0.659
  203GLU      C 2014   4.417   5.086   0.862
  203GLU      O 2015   4.405   4.997   0.778
  204PHE      N 2016   4.463   5.062   0.984
  204PHE      H 2017   4.497   5.140   1.037
  204PHE     CA 2018   4.498   4.927   1.030
  204PHE     CB 2019   4.563   4.943   1.168
  204PHE     CG 2020   4.699   4.873   1.166
  204PHE    CD1 2021   4.812   4.950   1.145
  204PHE    HD1 2022   4.812   5.059   1.131
  204PHE    CD2 2023   4.698   4.735   1.185
  204PHE    HD2 2024   4.604   4.683   1.165
  204PHE    CE1 2025   4.932   4.880   1.140
  204PHE    HE1 2026   5.024   4.938   1.147
  204PHE    CE2 2027   4.820   4.669   1.179
  204PHE    HE2 2028   4.834   4.565   1.208
  204PHE     CZ 2029   4.935   4.742   1.152
  204PHE     HZ 2030   5.028   4.694   1.184
  204PHE      C 2031   4.375   4.837   1.035
  204PHE      O 2032   4.370   4.731   0.972
  205THR      N 2033   4.268   4.884   1.098
  205THR      H 2034   4.279   4.976   1.136
  205THR     CA 2035   4.146   4.808   1.129
  205THR     CB 2036   4.071   4.852   1.255
  205THR    OG1 2037   3.955   4.775   1.284
  205THR    HG1 2038   3.986   4.680   1.276
  205THR    CG2 2039   4.063   5.004   1.273
  205THR      C 2040   4.056   4.786   1.008
  205THR      O 2041   3.992   4.681   0.998
  206GLU      N 2042   4.063   4.877   0.911
  206GLU      H 2043   4.069   4.970   0.946
  206GLU     CA 2044   3.994   4.869   0.782
  206GLU     CB 2045   3.994   5.001   0.705
  206GLU     CG 2046   3.909   5.113   0.764
  206GLU     CD 2047   3.938   5.245   0.693
  206GLU    OE1 2048   4.016   5.329   0.743
  206GLU    OE2 2049   3.875   5.286   0.593
  206GLU      C 2050   4.043   4.750   0.698
  206GLU      O 2051   3.966   4.699   0.616
  207ARG      N 2052   4.175   4.735   0.691
  207ARG      H 2053   4.234   4.805   0.731
  207ARG     CA 2054   4.240   4.613   0.641
  207ARG     CB 2055   4.392   4.611   0.661
  207ARG     CG 2056   4.448   4.717   0.567
  207ARG     CD 2057   4.599   4.713   0.546
  207ARG     NE 2058   4.680   4.708   0.668
  207ARG     HE 2059   4.660   4.625   0.721
  207ARG     CZ 2060   4.732   4.814   0.731
  207ARG    NH1 2061   4.725   4.935   0.673
  207ARG   HH11 2062   4.698   4.939   0.577
  207ARG   HH12 2063   4.750   5.022   0.715
  207ARG    NH2 2064   4.792   4.801   0.850
  207ARG   HH21 2065   4.803   4.709   0.887
  207ARG   HH22 2066   4.830   4.882   0.894
  207ARG      C 2067   4.187   4.483   0.702
  207ARG      O 2068   4.143   4.397   0.626
  208GLU      N 2069   4.185   4.469   0.834
  208GLU      H 2070   4.236   4.529   0.895
  208GLU     CA 2071   4.138   4.355   0.915
  208GLU     CB 2072   4.215   4.347   1.046
  208GLU     CG 2073   4.330   4.246   1.049
  208GLU     CD 2074   4.457   4.290   0.976
  208GLU    OE1 2075   4.562   4.301   1.043
  208GLU    OE2 2076   4.465   4.281   0.851
  208GLU      C 2077   3.985   4.343   0.920
  208GLU      O 2078   3.922   4.366   1.023
  209GLN      N 2079   3.929   4.294   0.810
  209GLN      H 2080   3.984   4.281   0.728
  209GLN     CA 2081   3.785   4.269   0.793
  209GLN     CB 2082   3.756   4.238   0.646
  209GLN     CG 2083   3.802   4.350   0.553
  209GLN     CD 2084   3.794   4.329   0.402
  209GLN    OE1 2085   3.874   4.257   0.342
  209GLN    NE2 2086   3.702   4.401   0.338
  209GLN   HE21 2087   3.638   4.460   0.388
  209GLN   HE22 2088   3.699   4.396   0.238
  209GLN      C 2089   3.714   4.165   0.880
  209GLN      O 2090   3.619   4.192   0.952
  210GLY      N 2091   3.789   4.057   0.903
  210GLY      H 2092   3.878   4.047   0.858
  210GLY     CA 2093   3.758   3.941   0.988
  210GLY      C 2094   3.768   3.969   1.138
  210GLY      O 2095   3.678   3.947   1.218
  211GLU      N 2096   3.875   4.038   1.177
  211GLU      H 2097   3.931   4.092   1.114
  211GLU     CA 2098   3.907   4.070   1.317
  211GLU     CB 2099   4.056   4.100   1.333
  211GLU     CG 2100   4.095   4.101   1.481
  211GLU     CD 2101   4.062   3.969   1.551
  211GLU    OE1 2102   3.968   3.963   1.634
  211GLU    OE2 2103   4.134   3.870   1.528
  211GLU      C 2104   3.809   4.164   1.388
  211GLU      O 2105   3.775   4.277   1.352
  212VAL      N 2106   3.771   4.111   1.503
  212VAL      H 2107   3.819   4.029   1.536
  212VAL     CA 2108   3.678   4.160   1.606
  212VAL     CB 2109   3.572   4.056   1.639
  212VAL    CG1 2110   3.477   4.028   1.522
  212VAL    CG2 2111   3.641   3.924   1.673
  212VAL      C 2112   3.738   4.225   1.732
  212VAL      O 2113   3.670   4.303   1.798
  213ARG      N 2114   3.854   4.179   1.778
  213ARG      H 2115   3.902   4.108   1.725
  213ARG     CA 2116   3.918   4.233   1.898
  213ARG     CB 2117   4.004   4.116   1.946
  213ARG     CG 2118   3.929   4.001   2.013
  213ARG     CD 2119   4.014   3.873   2.012
  213ARG     NE 2120   4.035   3.812   1.880
  213ARG     HE 2121   4.033   3.869   1.798
  213ARG     CZ 2122   4.039   3.681   1.853
  213ARG    NH1 2123   4.032   3.592   1.953
  213ARG   HH11 2124   4.015   3.618   2.048
  213ARG   HH12 2125   4.030   3.493   1.942
  213ARG    NH2 2126   4.018   3.645   1.725
  213ARG   HH21 2127   3.997   3.711   1.653
  213ARG   HH22 2128   4.031   3.549   1.699
  213ARG      C 2129   4.000   4.361   1.878
  213ARG      O 2130   4.067   4.373   1.775
  214PHE      N 2131   3.972   4.468   1.951
  214PHE      H 2132   3.890   4.467   2.008
  214PHE     CA 2133   4.039   4.599   1.954
  214PHE     CB 2134   4.007   4.679   1.827
  214PHE     CG 2135   3.861   4.701   1.788
  214PHE    CD1 2136   3.800   4.822   1.818
  214PHE    HD1 2137   3.869   4.905   1.832
  214PHE    CD2 2138   3.786   4.601   1.727
  214PHE    HD2 2139   3.829   4.501   1.719
  214PHE    CE1 2140   3.667   4.837   1.781
  214PHE    HE1 2141   3.621   4.934   1.798
  214PHE    CE2 2142   3.652   4.619   1.694
  214PHE    HE2 2143   3.597   4.542   1.640
  214PHE     CZ 2144   3.588   4.739   1.721
  214PHE     HZ 2145   3.480   4.753   1.720
  214PHE      C 2146   3.999   4.676   2.079
  214PHE      O 2147   3.886   4.659   2.126
  215SER      N 2148   4.090   4.761   2.127
  215SER      H 2149   4.187   4.744   2.113
  215SER     CA 2150   4.051   4.853   2.235
  215SER     CB 2151   4.067   4.788   2.373
  215SER     OG 2152   3.981   4.842   2.473
  215SER     HG 2153   4.012   4.923   2.524
  215SER      C 2154   4.154   4.965   2.232
  215SER      O 2155   4.275   4.943   2.233
  216ALA      N 2156   4.096   5.084   2.246
  216ALA      H 2157   3.997   5.094   2.254
  216ALA     CA 2158   4.170   5.210   2.231
  216ALA     CB 2159   4.132   5.281   2.100
  216ALA      C 2160   4.164   5.307   2.349
  216ALA      O 2161   4.058   5.312   2.411
  217VAL      N 2162   4.267   5.389   2.368
  217VAL      H 2163   4.340   5.383   2.300
  217VAL     CA 2164   4.288   5.489   2.474
  217VAL     CB 2165   4.351   5.428   2.599
  217VAL    CG1 2166   4.479   5.350   2.568
  217VAL    CG2 2167   4.382   5.508   2.726
  217VAL      C 2168   4.365   5.614   2.429
  217VAL      O 2169   4.458   5.605   2.350
  218ALA      N 2170   4.331   5.726   2.493
  218ALA      H 2171   4.249   5.741   2.548
  218ALA     CA 2172   4.397   5.855   2.466
  218ALA     CB 2173   4.302   5.947   2.390
  218ALA      C 2174   4.452   5.914   2.596
  218ALA      O 2175   4.397   5.882   2.702
  219LEU      N 2176   4.569   5.976   2.588
  219LEU      H 2177   4.623   5.968   2.505
  219LEU     CA 2178   4.620   6.050   2.705
  219LEU     CB 2179   4.772   6.052   2.718
  219LEU     CG 2180   4.820   6.025   2.861
  219LEU    CD1 2181   4.968   5.989   2.854
  219LEU    CD2 2182   4.796   6.131   2.969
  219LEU      C 2183   4.572   6.195   2.702
  219LEU      O 2184   4.618   6.263   2.610
  220CYS      N 2185   4.483   6.233   2.793
  220CYS      H 2186   4.477   6.187   2.882
  220CYS     CA 2187   4.426   6.369   2.789
  220CYS     CB 2188   4.276   6.360   2.763
  220CYS     SG 2189   4.233   6.332   2.587
  220CYS     HG 2190   4.250   6.463   2.570
  220CYS      C 2191   4.450   6.448   2.917
  220CYS      O 2192   4.472   6.392   3.024
  221LYS      N 2193   4.438   6.580   2.907
  221LYS      H 2194   4.409   6.623   2.821
  221LYS     CA 2195   4.453   6.672   3.020
  221LYS     CB 2196   4.523   6.798   2.970
  221LYS     CG 2197   4.545   6.927   3.049
  221LYS     CD 2198   4.643   6.902   3.164
  221LYS     CE 2199   4.621   7.001   3.279
  221LYS     NZ 2200   4.497   6.966   3.349
  221LYS    HZ1 2201   4.433   6.912   3.294
  221LYS    HZ2 2202   4.521   6.907   3.426
  221LYS    HZ3 2203   4.459   7.048   3.392
  221LYS      C 2204   4.319   6.719   3.078
  221LYS     O1 2205   4.210   6.698   3.023
  221LYS     O2 2206   4.330   6.774   3.190
   6.92121   6.92121   4.89404   0.00000   0.00000   0.00000   0.00000   3.46060   3.46060
