# Supplementary material for: Is There a Functional Role for the Knotted Topology in Protein UCH-L1?
Source: J Chem Inf Model. 2024 Jul 24;64(17):6827–37. doi: 10.1021/acs.jcim.4c00880 (PMC11388461; doi:10.1021/acs.jcim.4c00880)
Supplement: Supplementary file 2 — ci4c00880_si_002.zip [file ci4c00880_si_002.zip › UCH-L1_files/APO/APO_delta222/REP_2/traj_final.gro]

Protein in water t= 500000.00000 step= 5000000
 2206
    1MET      N    1   2.672   5.926   2.700
    1MET     H1    2   2.607   5.924   2.625
    1MET     H2    3   2.703   5.831   2.705
    1MET     H3    4   2.624   5.944   2.785
    1MET     CA    5   2.782   6.018   2.668
    1MET     CB    6   2.859   6.050   2.796
    1MET     CG    7   2.793   6.125   2.912
    1MET     SD    8   2.656   6.026   2.983
    1MET     CE    9   2.745   5.923   3.097
    1MET      C   10   2.876   5.950   2.568
    1MET      O   11   2.881   5.827   2.564
    2GLN      N   12   2.937   6.041   2.494
    2GLN      H   13   2.958   6.129   2.537
    2GLN     CA   14   3.014   6.002   2.375
    2GLN     CB   15   3.060   6.121   2.290
    2GLN     CG   16   2.952   6.202   2.218
    2GLN     CD   17   2.994   6.339   2.164
    2GLN    OE1   18   3.011   6.348   2.043
    2GLN    NE2   19   2.958   6.441   2.242
    2GLN   HE21   20   2.907   6.423   2.326
    2GLN   HE22   21   2.982   6.535   2.217
    2GLN      C   22   3.141   5.919   2.397
    2GLN      O   23   3.200   5.938   2.503
    3LEU      N   24   3.168   5.825   2.307
    3LEU      H   25   3.098   5.810   2.237
    3LEU     CA   26   3.285   5.736   2.311
    3LEU     CB   27   3.251   5.589   2.283
    3LEU     CG   28   3.152   5.532   2.384
    3LEU    CD1   29   3.093   5.399   2.336
    3LEU    CD2   30   3.233   5.517   2.513
    3LEU      C   31   3.379   5.795   2.206
    3LEU      O   32   3.381   5.757   2.089
    4LYS      N   33   3.432   5.910   2.245
    4LYS      H   34   3.406   5.951   2.332
    4LYS     CA   35   3.531   5.988   2.169
    4LYS     CB   36   3.524   6.140   2.183
    4LYS     CG   37   3.385   6.185   2.137
    4LYS     CD   38   3.376   6.166   1.986
    4LYS     CE   39   3.231   6.160   1.937
    4LYS     NZ   40   3.214   6.139   1.793
    4LYS    HZ1   41   3.290   6.166   1.733
    4LYS    HZ2   42   3.213   6.042   1.771
    4LYS    HZ3   43   3.131   6.185   1.762
    4LYS      C   44   3.678   5.945   2.176
    4LYS      O   45   3.734   5.921   2.283
    5PRO      N   46   3.725   5.911   2.056
    5PRO     CA   47   3.865   5.869   2.041
    5PRO     CB   48   3.857   5.781   1.916
    5PRO     CG   49   3.752   5.853   1.832
    5PRO     CD   50   3.645   5.883   1.937
    5PRO      C   51   3.963   5.986   2.026
    5PRO      O   52   3.922   6.098   1.994
    6MET      N   53   4.081   5.975   2.085
    6MET      H   54   4.103   5.888   2.129
    6MET     CA   55   4.178   6.085   2.086
    6MET     CB   56   4.188   6.144   2.227
    6MET     CG   57   4.245   6.285   2.241
    6MET     SD   58   4.240   6.343   2.414
    6MET     CE   59   4.351   6.230   2.496
    6MET      C   60   4.320   6.041   2.049
    6MET      O   61   4.355   5.923   2.063
    7GLU      N   62   4.384   6.131   1.976
    7GLU      H   63   4.334   6.213   1.948
    7GLU     CA   64   4.524   6.125   1.931
    7GLU     CB   65   4.567   6.250   1.853
    7GLU     CG   66   4.503   6.378   1.908
    7GLU     CD   67   4.377   6.420   1.832
    7GLU    OE1   68   4.264   6.373   1.858
    7GLU    OE2   69   4.396   6.510   1.747
    7GLU      C   70   4.626   6.128   2.045
    7GLU      O   71   4.621   6.178   2.156
    8ILE      N   72   4.725   6.043   2.016
    8ILE      H   73   4.730   6.001   1.925
    8ILE     CA   74   4.832   6.018   2.111
    8ILE     CB   75   4.896   5.886   2.068
    8ILE    CG1   76   4.958   5.801   2.180
    8ILE    CG2   77   5.003   5.905   1.961
    8ILE     CD   78   5.019   5.668   2.136
    8ILE      C   79   4.934   6.127   2.148
    8ILE      O   80   5.013   6.121   2.241
    9ASN      N   81   4.890   6.246   2.108
    9ASN      H   82   4.791   6.255   2.093
    9ASN     CA   83   4.968   6.371   2.113
    9ASN     CB   84   4.892   6.482   2.041
    9ASN     CG   85   4.963   6.617   2.026
    9ASN    OD1   86   5.063   6.648   2.089
    9ASN    ND2   87   4.915   6.694   1.929
    9ASN   HD21   88   4.835   6.653   1.883
    9ASN   HD22   89   4.972   6.765   1.888
    9ASN      C   90   5.002   6.410   2.256
    9ASN      O   91   4.907   6.409   2.335
   10PRO      N   92   5.130   6.444   2.274
   10PRO     CA   93   5.171   6.500   2.404
   10PRO     CB   94   5.310   6.547   2.363
   10PRO     CG   95   5.368   6.435   2.276
   10PRO     CD   96   5.244   6.403   2.192
   10PRO      C   97   5.077   6.605   2.463
   10PRO      O   98   5.036   6.585   2.577
   11GLU      N   99   5.059   6.718   2.395
   11GLU      H  100   5.120   6.726   2.317
   11GLU     CA  101   4.969   6.830   2.430
   11GLU     CB  102   4.958   6.933   2.318
   11GLU     CG  103   4.892   7.066   2.355
   11GLU     CD  104   4.952   7.184   2.279
   11GLU    OE1  105   4.926   7.209   2.159
   11GLU    OE2  106   5.038   7.242   2.348
   11GLU      C  107   4.835   6.780   2.485
   11GLU      O  108   4.799   6.815   2.598
   12MET      N  109   4.777   6.684   2.415
   12MET      H  110   4.795   6.691   2.317
   12MET     CA  111   4.655   6.620   2.468
   12MET     CB  112   4.596   6.526   2.362
   12MET     CG  113   4.530   6.605   2.248
   12MET     SD  114   4.646   6.723   2.170
   12MET     CE  115   4.559   6.736   2.016
   12MET      C  116   4.674   6.544   2.599
   12MET      O  117   4.612   6.593   2.693
   13LEU      N  118   4.758   6.441   2.606
   13LEU      H  119   4.800   6.413   2.519
   13LEU     CA  120   4.795   6.360   2.723
   13LEU     CB  121   4.911   6.266   2.694
   13LEU     CG  122   4.882   6.170   2.579
   13LEU    CD1  123   4.984   6.056   2.580
   13LEU    CD2  124   4.739   6.119   2.601
   13LEU      C  125   4.837   6.443   2.845
   13LEU      O  126   4.770   6.438   2.948
   14ASN      N  127   4.912   6.550   2.822
   14ASN      H  128   4.954   6.578   2.735
   14ASN     CA  129   4.935   6.647   2.930
   14ASN     CB  130   5.049   6.737   2.883
   14ASN     CG  131   5.185   6.668   2.902
   14ASN    OD1  132   5.216   6.591   2.992
   14ASN    ND2  133   5.276   6.705   2.812
   14ASN   HD21  134   5.257   6.780   2.748
   14ASN   HD22  135   5.358   6.648   2.804
   14ASN      C  136   4.807   6.717   2.976
   14ASN      O  137   4.813   6.751   3.094
   15LYS      N  138   4.733   6.779   2.884
   15LYS      H  139   4.768   6.809   2.795
   15LYS     CA  140   4.606   6.840   2.925
   15LYS     CB  141   4.547   6.912   2.803
   15LYS     CG  142   4.592   7.059   2.808
   15LYS     CD  143   4.526   7.117   2.683
   15LYS     CE  144   4.542   7.269   2.689
   15LYS     NZ  145   4.447   7.340   2.602
   15LYS    HZ1  146   4.497   7.379   2.526
   15LYS    HZ2  147   4.379   7.272   2.572
   15LYS    HZ3  148   4.405   7.415   2.652
   15LYS      C  149   4.496   6.753   2.985
   15LYS      O  150   4.443   6.784   3.092
   16VAL      N  151   4.481   6.631   2.934
   16VAL      H  152   4.520   6.611   2.844
   16VAL     CA  153   4.381   6.533   2.980
   16VAL     CB  154   4.342   6.439   2.865
   16VAL    CG1  155   4.244   6.331   2.911
   16VAL    CG2  156   4.290   6.511   2.742
   16VAL      C  157   4.406   6.470   3.117
   16VAL      O  158   4.308   6.427   3.177
   17LEU      N  159   4.527   6.477   3.173
   17LEU      H  160   4.611   6.489   3.119
   17LEU     CA  161   4.554   6.445   3.314
   17LEU     CB  162   4.702   6.469   3.344
   17LEU     CG  163   4.817   6.377   3.303
   17LEU    CD1  164   4.953   6.443   3.279
   17LEU    CD2  165   4.843   6.259   3.397
   17LEU      C  166   4.466   6.510   3.421
   17LEU      O  167   4.438   6.450   3.525
   18SER      N  168   4.411   6.624   3.382
   18SER      H  169   4.429   6.663   3.292
   18SER     CA  170   4.318   6.703   3.465
   18SER     CB  171   4.307   6.841   3.401
   18SER     OG  172   4.256   6.839   3.267
   18SER     HG  173   4.332   6.834   3.202
   18SER      C  174   4.183   6.634   3.479
   18SER      O  175   4.153   6.590   3.590
   19ARG      N  176   4.126   6.599   3.364
   19ARG      H  177   4.170   6.632   3.280
   19ARG     CA  178   3.996   6.533   3.349
   19ARG     CB  179   3.970   6.496   3.203
   19ARG     CG  180   3.982   6.619   3.112
   19ARG     CD  181   3.920   6.577   2.979
   19ARG     NE  182   3.887   6.703   2.910
   19ARG     HE  183   3.950   6.736   2.840
   19ARG     CZ  184   3.793   6.796   2.934
   19ARG    NH1  185   3.711   6.782   3.039
   19ARG   HH11  186   3.731   6.704   3.097
   19ARG   HH12  187   3.632   6.838   3.063
   19ARG    NH2  188   3.774   6.901   2.852
   19ARG   HH21  189   3.835   6.924   2.776
   19ARG   HH22  190   3.689   6.953   2.856
   19ARG      C  191   3.990   6.403   3.430
   19ARG      O  192   3.879   6.362   3.460
   20LEU      N  193   4.106   6.339   3.443
   20LEU      H  194   4.195   6.370   3.410
   20LEU     CA  195   4.129   6.209   3.509
   20LEU     CB  196   4.248   6.134   3.450
   20LEU     CG  197   4.205   6.108   3.306
   20LEU    CD1  198   4.334   6.101   3.225
   20LEU    CD2  199   4.127   5.977   3.292
   20LEU      C  200   4.145   6.218   3.661
   20LEU      O  201   4.108   6.122   3.730
   21GLY      N  202   4.200   6.329   3.709
   21GLY      H  203   4.205   6.413   3.654
   21GLY     CA  204   4.235   6.364   3.847
   21GLY      C  205   4.359   6.292   3.899
   21GLY      O  206   4.372   6.254   4.015
   22VAL      N  207   4.456   6.270   3.810
   22VAL      H  208   4.444   6.299   3.715
   22VAL     CA  209   4.589   6.215   3.840
   22VAL     CB  210   4.654   6.140   3.723
   22VAL    CG1  211   4.775   6.060   3.773
   22VAL    CG2  212   4.555   6.041   3.662
   22VAL      C  213   4.687   6.326   3.880
   22VAL      O  214   4.699   6.429   3.814
   23ALA      N  215   4.765   6.299   3.984
   23ALA      H  216   4.777   6.205   4.018
   23ALA     CA  217   4.862   6.392   4.042
   23ALA     CB  218   4.811   6.430   4.181
   23ALA      C  219   5.006   6.344   4.064
   23ALA      O  220   5.035   6.241   4.124
   24GLY      N  221   5.096   6.442   4.056
   24GLY      H  222   5.075   6.540   4.063
   24GLY     CA  223   5.237   6.403   4.072
   24GLY      C  224   5.343   6.465   3.980
   24GLY      O  225   5.314   6.557   3.905
   25GLN      N  226   5.462   6.406   3.984
   25GLN      H  227   5.472   6.326   4.043
   25GLN     CA  228   5.577   6.466   3.915
   25GLN     CB  229   5.707   6.415   3.978
   25GLN     CG  230   5.710   6.415   4.131
   25GLN     CD  231   5.809   6.313   4.189
   25GLN    OE1  232   5.840   6.204   4.142
   25GLN    NE2  233   5.869   6.352   4.301
   25GLN   HE21  234   5.850   6.447   4.325
   25GLN   HE22  235   5.931   6.298   4.358
   25GLN      C  236   5.580   6.440   3.765
   25GLN      O  237   5.620   6.522   3.682
   26TRP      N  238   5.542   6.319   3.724
   26TRP      H  239   5.499   6.253   3.786
   26TRP     CA  240   5.540   6.266   3.587
   26TRP     CB  241   5.527   6.114   3.587
   26TRP     CG  242   5.614   6.036   3.685
   26TRP    CD1  243   5.592   6.004   3.812
   26TRP    HD1  244   5.499   6.023   3.867
   26TRP    CD2  245   5.735   5.971   3.660
   26TRP    NE1  246   5.696   5.943   3.867
   26TRP    HE1  247   5.696   5.907   3.960
   26TRP    CE2  248   5.789   5.915   3.775
   26TRP    CE3  249   5.822   5.989   3.553
   26TRP    HE3  250   5.774   5.994   3.455
   26TRP    CZ2  251   5.921   5.871   3.784
   26TRP    HZ2  252   5.955   5.823   3.875
   26TRP    CZ3  253   5.954   5.948   3.565
   26TRP    HZ3  254   6.027   5.973   3.488
   26TRP    CH2  255   6.007   5.882   3.675
   26TRP    HH2  256   6.108   5.842   3.670
   26TRP      C  257   5.429   6.322   3.497
   26TRP      O  258   5.319   6.355   3.542
   27ARG      N  259   5.484   6.355   3.381
   27ARG      H  260   5.583   6.355   3.365
   27ARG     CA  261   5.421   6.412   3.260
   27ARG     CB  262   5.456   6.561   3.255
   27ARG     CG  263   5.602   6.596   3.283
   27ARG     CD  264   5.668   6.633   3.150
   27ARG     NE  265   5.798   6.689   3.188
   27ARG     HE  266   5.849   6.637   3.257
   27ARG     CZ  267   5.852   6.805   3.150
   27ARG    NH1  268   5.792   6.885   3.060
   27ARG   HH11  269   5.704   6.867   3.017
   27ARG   HH12  270   5.831   6.976   3.045
   27ARG    NH2  271   5.976   6.834   3.193
   27ARG   HH21  272   6.035   6.779   3.252
   27ARG   HH22  273   6.013   6.918   3.153
   27ARG      C  274   5.464   6.330   3.138
   27ARG      O  275   5.543   6.236   3.145
   28PHE      N  276   5.409   6.376   3.026
   28PHE      H  277   5.332   6.437   3.048
   28PHE     CA  278   5.448   6.317   2.898
   28PHE     CB  279   5.327   6.274   2.815
   28PHE     CG  280   5.247   6.167   2.889
   28PHE    CD1  281   5.288   6.034   2.887
   28PHE    HD1  282   5.369   5.994   2.826
   28PHE    CD2  283   5.136   6.211   2.960
   28PHE    HD2  284   5.116   6.318   2.961
   28PHE    CE1  285   5.216   5.949   2.970
   28PHE    HE1  286   5.248   5.844   2.974
   28PHE    CE2  287   5.063   6.122   3.038
   28PHE    HE2  288   4.965   6.153   3.073
   28PHE     CZ  289   5.110   5.991   3.049
   28PHE     HZ  290   5.064   5.934   3.130
   28PHE      C  291   5.527   6.414   2.809
   28PHE      O  292   5.508   6.535   2.817
   29VAL      N  293   5.620   6.358   2.731
   29VAL      H  294   5.645   6.265   2.755
   29VAL     CA  295   5.700   6.424   2.627
   29VAL     CB  296   5.830   6.475   2.689
   29VAL    CG1  297   5.827   6.610   2.761
   29VAL    CG2  298   5.903   6.363   2.764
   29VAL      C  299   5.723   6.345   2.497
   29VAL      O  300   5.758   6.229   2.521
   30ASP      N  301   5.751   6.414   2.387
   30ASP      H  302   5.758   6.513   2.400
   30ASP     CA  303   5.791   6.350   2.261
   30ASP     CB  304   5.772   6.457   2.153
   30ASP     CG  305   5.863   6.578   2.173
   30ASP    OD1  306   5.814   6.675   2.235
   30ASP    OD2  307   5.981   6.574   2.129
   30ASP      C  308   5.936   6.302   2.251
   30ASP      O  309   6.021   6.344   2.330
   31VAL      N  310   5.950   6.196   2.172
   31VAL      H  311   5.870   6.156   2.127
   31VAL     CA  312   6.073   6.122   2.142
   31VAL     CB  313   6.110   6.004   2.232
   31VAL    CG1  314   6.246   6.017   2.301
   31VAL    CG2  315   6.012   5.975   2.347
   31VAL      C  316   6.076   6.090   1.993
   31VAL      O  317   5.976   6.050   1.931
   32LEU      N  318   6.177   6.150   1.930
   32LEU      H  319   6.248   6.208   1.969
   32LEU     CA  320   6.198   6.130   1.786
   32LEU     CB  321   6.185   6.260   1.707
   32LEU     CG  322   6.038   6.283   1.670
   32LEU    CD1  323   5.952   6.340   1.783
   32LEU    CD2  324   6.041   6.376   1.548
   32LEU      C  325   6.334   6.067   1.753
   32LEU      O  326   6.429   6.101   1.823
   33GLY      N  327   6.357   5.997   1.641
   33GLY      H  328   6.279   5.981   1.582
   33GLY     CA  329   6.484   5.933   1.603
   33GLY      C  330   6.526   5.809   1.684
   33GLY      O  331   6.619   5.823   1.763
   34LEU      N  332   6.464   5.693   1.666
   34LEU      H  333   6.433   5.671   1.574
   34LEU     CA  334   6.480   5.583   1.762
   34LEU     CB  335   6.350   5.512   1.800
   34LEU     CG  336   6.253   5.576   1.899
   34LEU    CD1  337   6.325   5.612   2.030
   34LEU    CD2  338   6.190   5.704   1.844
   34LEU      C  339   6.596   5.492   1.720
   34LEU      O  340   6.575   5.384   1.666
   35GLU      N  341   6.714   5.538   1.762
   35GLU      H  342   6.721   5.629   1.803
   35GLU     CA  343   6.844   5.473   1.745
   35GLU     CB  344   6.901   5.506   1.607
   35GLU     CG  345   7.025   5.429   1.560
   35GLU     CD  346   7.156   5.492   1.609
   35GLU    OE1  347   7.175   5.611   1.579
   35GLU    OE2  348   7.230   5.421   1.681
   35GLU      C  349   6.936   5.529   1.853
   35GLU      O  350   6.925   5.645   1.891
   36GLU      N  351   7.024   5.446   1.909
   36GLU      H  352   7.039   5.358   1.865
   36GLU     CA  353   7.107   5.482   2.026
   36GLU     CB  354   7.194   5.357   2.036
   36GLU     CG  355   7.206   5.332   2.187
   36GLU     CD  356   7.320   5.241   2.232
   36GLU    OE1  357   7.302   5.118   2.242
   36GLU    OE2  358   7.428   5.303   2.245
   36GLU      C  359   7.192   5.609   2.022
   36GLU      O  360   7.208   5.672   2.126
   37GLU      N  361   7.268   5.626   1.915
   37GLU      H  362   7.266   5.569   1.832
   37GLU     CA  363   7.349   5.748   1.895
   37GLU     CB  364   7.459   5.718   1.793
   37GLU     CG  365   7.581   5.803   1.828
   37GLU     CD  366   7.717   5.758   1.773
   37GLU    OE1  367   7.749   5.820   1.668
   37GLU    OE2  368   7.781   5.664   1.824
   37GLU      C  369   7.263   5.869   1.858
   37GLU      O  370   7.266   5.978   1.915
   38SER      N  371   7.176   5.843   1.760
   38SER      H  372   7.188   5.766   1.699
   38SER     CA  373   7.086   5.943   1.701
   38SER     CB  374   6.992   5.877   1.601
   38SER     OG  375   7.075   5.836   1.491
   38SER     HG  376   7.122   5.753   1.521
   38SER      C  377   7.002   6.021   1.803
   38SER      O  378   6.967   6.136   1.773
   39LEU      N  379   6.970   5.954   1.914
   39LEU      H  380   7.013   5.873   1.955
   39LEU     CA  381   6.871   6.013   2.004
   39LEU     CB  382   6.840   5.914   2.117
   39LEU     CG  383   6.698   5.859   2.129
   39LEU    CD1  384   6.700   5.735   2.219
   39LEU    CD2  385   6.621   5.958   2.217
   39LEU      C  386   6.909   6.145   2.070
   39LEU      O  387   6.823   6.218   2.119
   40GLY      N  388   7.038   6.180   2.073
   40GLY      H  389   7.111   6.112   2.071
   40GLY     CA  390   7.078   6.308   2.135
   40GLY      C  391   7.057   6.312   2.287
   40GLY      O  392   7.088   6.218   2.361
   41SER      N  393   6.994   6.421   2.328
   41SER      H  394   6.979   6.495   2.263
   41SER     CA  395   6.951   6.447   2.467
   41SER     CB  396   6.908   6.593   2.482
   41SER     OG  397   6.898   6.618   2.622
   41SER     HG  398   6.984   6.598   2.670
   41SER      C  399   6.833   6.353   2.495
   41SER      O  400   6.719   6.381   2.458
   42VAL      N  401   6.850   6.244   2.570
   42VAL      H  402   6.941   6.204   2.567
   42VAL     CA  403   6.742   6.159   2.622
   42VAL     CB  404   6.788   6.018   2.659
   42VAL    CG1  405   6.853   5.942   2.544
   42VAL    CG2  406   6.895   6.031   2.768
   42VAL      C  407   6.659   6.217   2.737
   42VAL      O  408   6.729   6.278   2.818
   43PRO      N  409   6.526   6.216   2.728
   43PRO     CA  410   6.436   6.251   2.838
   43PRO     CB  411   6.295   6.223   2.785
   43PRO     CG  412   6.310   6.253   2.636
   43PRO     CD  413   6.451   6.204   2.602
   43PRO      C  414   6.465   6.173   2.966
   43PRO      O  415   6.450   6.051   2.972
   44ALA      N  416   6.472   6.250   3.074
   44ALA      H  417   6.463   6.350   3.071
   44ALA     CA  418   6.518   6.200   3.204
   44ALA     CB  419   6.669   6.180   3.200
   44ALA      C  420   6.483   6.285   3.326
   44ALA      O  421   6.507   6.406   3.316
   45PRO      N  422   6.437   6.224   3.435
   45PRO     CA  423   6.419   6.080   3.457
   45PRO     CB  424   6.388   6.074   3.606
   45PRO     CG  425   6.465   6.195   3.659
   45PRO     CD  426   6.425   6.303   3.558
   45PRO      C  427   6.290   6.043   3.382
   45PRO      O  428   6.188   6.112   3.385
   46ALA      N  429   6.290   5.923   3.325
   46ALA      H  430   6.382   5.885   3.314
   46ALA     CA  431   6.181   5.867   3.245
   46ALA     CB  432   6.221   5.867   3.098
   46ALA      C  433   6.146   5.721   3.275
   46ALA      O  434   6.229   5.636   3.307
   47CYS      N  435   6.016   5.698   3.292
   47CYS      H  436   5.948   5.766   3.264
   47CYS     CA  437   5.971   5.566   3.340
   47CYS     CB  438   5.874   5.576   3.457
   47CYS     SG  439   5.821   5.414   3.524
   47CYS     HG  440   5.765   5.379   3.409
   47CYS      C  441   5.902   5.477   3.236
   47CYS      O  442   5.914   5.354   3.238
   48ALA      N  443   5.845   5.539   3.134
   48ALA      H  444   5.826   5.637   3.128
   48ALA     CA  445   5.769   5.460   3.036
   48ALA     CB  446   5.625   5.434   3.080
   48ALA      C  447   5.763   5.524   2.897
   48ALA      O  448   5.795   5.641   2.874
   49LEU      N  449   5.734   5.438   2.800
   49LEU      H  450   5.748   5.340   2.814
   49LEU     CA  451   5.721   5.480   2.660
   49LEU     CB  452   5.853   5.450   2.589
   49LEU     CG  453   5.860   5.479   2.439
   49LEU    CD1  454   5.871   5.631   2.428
   49LEU    CD2  455   5.968   5.402   2.363
   49LEU      C  456   5.595   5.427   2.592
   49LEU      O  457   5.572   5.307   2.597
   50LEU      N  458   5.526   5.519   2.525
   50LEU      H  459   5.551   5.615   2.531
   50LEU     CA  460   5.397   5.493   2.459
   50LEU     CB  461   5.290   5.598   2.492
   50LEU     CG  462   5.249   5.629   2.636
   50LEU    CD1  463   5.356   5.724   2.690
   50LEU    CD2  464   5.114   5.701   2.640
   50LEU      C  465   5.410   5.498   2.307
   50LEU      O  466   5.457   5.601   2.259
   51LEU      N  467   5.419   5.381   2.244
   51LEU      H  468   5.408   5.296   2.296
   51LEU     CA  469   5.461   5.355   2.106
   51LEU     CB  470   5.547   5.228   2.103
   51LEU     CG  471   5.613   5.207   1.967
   51LEU    CD1  472   5.712   5.320   1.941
   51LEU    CD2  473   5.675   5.068   1.954
   51LEU      C  474   5.333   5.331   2.028
   51LEU      O  475   5.243   5.261   2.075
   52LEU      N  476   5.305   5.422   1.935
   52LEU      H  477   5.361   5.505   1.941
   52LEU     CA  478   5.196   5.398   1.839
   52LEU     CB  479   5.123   5.524   1.793
   52LEU     CG  480   4.977   5.495   1.759
   52LEU    CD1  481   4.886   5.459   1.877
   52LEU    CD2  482   4.926   5.610   1.672
   52LEU      C  483   5.248   5.337   1.707
   52LEU      O  484   5.322   5.400   1.633
   53PHE      N  485   5.204   5.217   1.672
   53PHE      H  486   5.145   5.167   1.734
   53PHE     CA  487   5.241   5.148   1.547
   53PHE     CB  488   5.244   5.001   1.589
   53PHE     CG  489   5.315   4.896   1.503
   53PHE    CD1  490   5.280   4.766   1.537
   53PHE    HD1  491   5.189   4.744   1.595
   53PHE    CD2  492   5.428   4.922   1.428
   53PHE    HD2  493   5.459   5.020   1.392
   53PHE    CE1  494   5.368   4.667   1.494
   53PHE    HE1  495   5.334   4.565   1.510
   53PHE    CE2  496   5.507   4.817   1.382
   53PHE    HE2  497   5.577   4.833   1.299
   53PHE     CZ  498   5.481   4.685   1.416
   53PHE     HZ  499   5.552   4.606   1.389
   53PHE      C  500   5.143   5.161   1.430
   53PHE      O  501   5.028   5.128   1.458
   54PRO      N  502   5.181   5.229   1.323
   54PRO     CA  503   5.100   5.259   1.204
   54PRO     CB  504   5.183   5.366   1.132
   54PRO     CG  505   5.267   5.433   1.240
   54PRO     CD  506   5.306   5.306   1.316
   54PRO      C  507   5.083   5.138   1.112
   54PRO      O  508   5.180   5.064   1.095
   55LEU      N  509   4.966   5.116   1.055
   55LEU      H  510   4.880   5.167   1.054
   55LEU     CA  511   4.951   5.000   0.966
   55LEU     CB  512   4.883   4.892   1.051
   55LEU     CG  513   4.960   4.826   1.165
   55LEU    CD1  514   4.906   4.876   1.299
   55LEU    CD2  515   4.950   4.674   1.148
   55LEU      C  516   4.876   5.021   0.834
   55LEU      O  517   4.766   5.075   0.822
   56THR      N  518   4.947   4.982   0.727
   56THR      H  519   5.030   4.928   0.742
   56THR     CA  520   4.897   4.989   0.589
   56THR     CB  521   5.012   5.009   0.490
   56THR    OG1  522   5.085   4.886   0.487
   56THR    HG1  523   5.149   4.890   0.564
   56THR    CG2  524   5.114   5.120   0.516
   56THR      C  525   4.822   4.859   0.559
   56THR      O  526   4.839   4.755   0.623
   57ALA      N  527   4.754   4.867   0.446
   57ALA      H  528   4.725   4.959   0.418
   57ALA     CA  529   4.689   4.754   0.378
   57ALA     CB  530   4.617   4.800   0.252
   57ALA      C  531   4.779   4.633   0.352
   57ALA      O  532   4.731   4.521   0.367
   58GLN      N  533   4.910   4.651   0.336
   58GLN      H  534   4.948   4.743   0.339
   58GLN     CA  535   5.005   4.540   0.324
   58GLN     CB  536   5.129   4.584   0.246
   58GLN     CG  537   5.210   4.463   0.199
   58GLN     CD  538   5.346   4.512   0.151
   58GLN    OE1  539   5.364   4.583   0.052
   58GLN    NE2  540   5.451   4.442   0.194
   58GLN   HE21  541   5.437   4.374   0.266
   58GLN   HE22  542   5.537   4.464   0.150
   58GLN      C  543   5.024   4.460   0.453
   58GLN      O  544   5.028   4.337   0.449
   59HISE     N  545   5.035   4.537   0.559
   59HISE     H  546   5.072   4.630   0.556
   59HISE    CA  547   5.046   4.486   0.697
   59HISE    CB  548   5.096   4.595   0.792
   59HISE    CG  549   5.203   4.694   0.746
   59HISE   ND1  550   5.205   4.826   0.766
   59HISE   CD2  551   5.308   4.664   0.670
   59HISE   HD2  552   5.346   4.568   0.637
   59HISE   CE1  553   5.319   4.875   0.717
   59HISE   HE1  554   5.340   4.981   0.701
   59HISE   NE2  555   5.377   4.776   0.651
   59HISE   HE2  556   5.474   4.778   0.625
   59HISE     C  557   4.913   4.430   0.748
   59HISE     O  558   4.914   4.324   0.809
   60GLU      N  559   4.800   4.497   0.724
   60GLU      H  560   4.803   4.591   0.690
   60GLU     CA  561   4.669   4.443   0.763
   60GLU     CB  562   4.559   4.542   0.724
   60GLU     CG  563   4.565   4.675   0.799
   60GLU     CD  564   4.476   4.777   0.729
   60GLU    OE1  565   4.415   4.858   0.802
   60GLU    OE2  566   4.465   4.778   0.604
   60GLU      C  567   4.642   4.313   0.686
   60GLU      O  568   4.592   4.226   0.758
   61ASN      N  569   4.664   4.296   0.556
   61ASN      H  570   4.659   4.372   0.492
   61ASN     CA  571   4.644   4.168   0.486
   61ASN     CB  572   4.705   4.189   0.348
   61ASN     CG  573   4.613   4.266   0.253
   61ASN    OD1  574   4.497   4.297   0.280
   61ASN    ND2  575   4.684   4.324   0.155
   61ASN   HD21  576   4.783   4.310   0.158
   61ASN   HD22  577   4.651   4.397   0.097
   61ASN      C  578   4.715   4.052   0.558
   61ASN      O  579   4.649   3.956   0.598
   62PHE      N  580   4.841   4.067   0.598
   62PHE      H  581   4.892   4.146   0.565
   62PHE     CA  582   4.914   3.960   0.667
   62PHE     CB  583   5.064   3.992   0.671
   62PHE     CG  584   5.162   3.878   0.697
   62PHE    CD1  585   5.202   3.847   0.828
   62PHE    HD1  586   5.165   3.908   0.911
   62PHE    CD2  587   5.208   3.798   0.594
   62PHE    HD2  588   5.185   3.833   0.493
   62PHE    CE1  589   5.297   3.749   0.852
   62PHE    HE1  590   5.311   3.720   0.956
   62PHE    CE2  591   5.307   3.704   0.618
   62PHE    HE2  592   5.340   3.641   0.536
   62PHE     CZ  593   5.353   3.676   0.747
   62PHE     HZ  594   5.418   3.591   0.766
   62PHE      C  595   4.845   3.932   0.799
   62PHE      O  596   4.853   3.812   0.829
   63ARG      N  597   4.831   4.036   0.881
   63ARG      H  598   4.859   4.129   0.855
   63ARG     CA  599   4.757   4.040   1.009
   63ARG     CB  600   4.745   4.178   1.072
   63ARG     CG  601   4.883   4.214   1.130
   63ARG     CD  602   4.857   4.335   1.219
   63ARG     NE  603   4.988   4.377   1.271
   63ARG     HE  604   5.064   4.374   1.206
   63ARG     CZ  605   5.016   4.444   1.383
   63ARG    NH1  606   4.923   4.501   1.462
   63ARG   HH11  607   4.829   4.474   1.441
   63ARG   HH12  608   4.947   4.555   1.542
   63ARG    NH2  609   5.142   4.437   1.427
   63ARG   HH21  610   5.205   4.370   1.389
   63ARG   HH22  611   5.169   4.486   1.510
   63ARG      C  612   4.616   3.980   1.005
   63ARG      O  613   4.571   3.925   1.105
   64LYS      N  614   4.548   3.979   0.891
   64LYS      H  615   4.573   4.046   0.821
   64LYS     CA  616   4.416   3.915   0.882
   64LYS     CB  617   4.346   3.992   0.769
   64LYS     CG  618   4.276   4.125   0.801
   64LYS     CD  619   4.200   4.197   0.689
   64LYS     CE  620   4.216   4.346   0.722
   64LYS     NZ  621   4.148   4.374   0.849
   64LYS    HZ1  622   4.166   4.469   0.872
   64LYS    HZ2  623   4.052   4.346   0.847
   64LYS    HZ3  624   4.182   4.321   0.927
   64LYS      C  625   4.419   3.763   0.865
   64LYS      O  626   4.344   3.687   0.926
   65LYS      N  627   4.535   3.731   0.809
   65LYS      H  628   4.584   3.801   0.758
   65LYS     CA  629   4.573   3.591   0.786
   65LYS     CB  630   4.678   3.573   0.677
   65LYS     CG  631   4.616   3.618   0.545
   65LYS     CD  632   4.727   3.655   0.446
   65LYS     CE  633   4.802   3.535   0.388
   65LYS     NZ  634   4.848   3.560   0.250
   65LYS    HZ1  635   4.925   3.623   0.250
   65LYS    HZ2  636   4.870   3.482   0.193
   65LYS    HZ3  637   4.768   3.608   0.214
   65LYS      C  638   4.612   3.527   0.921
   65LYS      O  639   4.561   3.421   0.957
   66GLN      N  640   4.703   3.597   0.988
   66GLN      H  641   4.736   3.685   0.951
   66GLN     CA  642   4.766   3.544   1.109
   66GLN     CB  643   4.907   3.600   1.130
   66GLN     CG  644   5.009   3.545   1.029
   66GLN     CD  645   5.152   3.553   1.082
   66GLN    OE1  646   5.190   3.653   1.143
   66GLN    NE2  647   5.238   3.452   1.066
   66GLN   HE21  648   5.217   3.365   1.022
   66GLN   HE22  649   5.334   3.470   1.086
   66GLN      C  650   4.674   3.566   1.228
   66GLN      O  651   4.669   3.681   1.272
   67ILE      N  652   4.648   3.448   1.285
   67ILE      H  653   4.662   3.361   1.237
   67ILE     CA  654   4.585   3.444   1.417
   67ILE     CB  655   4.487   3.327   1.415
   67ILE    CG1  656   4.410   3.312   1.547
   67ILE    CG2  657   4.557   3.196   1.378
   67ILE     CD  658   4.334   3.438   1.588
   67ILE      C  659   4.685   3.437   1.533
   67ILE      O  660   4.774   3.352   1.533
   68GLU      N  661   4.672   3.536   1.621
   68GLU      H  662   4.609   3.611   1.599
   68GLU     CA  663   4.736   3.548   1.753
   68GLU     CB  664   4.740   3.694   1.798
   68GLU     CG  665   4.606   3.738   1.859
   68GLU     CD  666   4.502   3.758   1.749
   68GLU    OE1  667   4.535   3.801   1.635
   68GLU    OE2  668   4.384   3.720   1.760
   68GLU      C  669   4.698   3.446   1.861
   68GLU      O  670   4.604   3.370   1.838
   69GLU      N  671   4.790   3.434   1.956
   69GLU      H  672   4.883   3.469   1.947
   69GLU     CA  673   4.768   3.343   2.070
   69GLU     CB  674   4.902   3.279   2.108
   69GLU     CG  675   4.963   3.195   1.997
   69GLU     CD  676   5.060   3.093   2.058
   69GLU    OE1  677   5.172   3.135   2.094
   69GLU    OE2  678   5.030   2.972   2.050
   69GLU      C  679   4.695   3.405   2.189
   69GLU      O  680   4.693   3.527   2.204
   70LEU      N  681   4.624   3.326   2.269
   70LEU      H  682   4.619   3.226   2.269
   70LEU     CA  683   4.533   3.387   2.367
   70LEU     CB  684   4.418   3.287   2.388
   70LEU     CG  685   4.301   3.293   2.290
   70LEU    CD1  686   4.216   3.166   2.290
   70LEU    CD2  687   4.222   3.420   2.323
   70LEU      C  688   4.579   3.442   2.502
   70LEU      O  689   4.532   3.408   2.610
   71LYS      N  690   4.655   3.550   2.484
   71LYS      H  691   4.670   3.583   2.391
   71LYS     CA  692   4.712   3.633   2.591
   71LYS     CB  693   4.792   3.745   2.525
   71LYS     CG  694   4.912   3.677   2.457
   71LYS     CD  695   4.980   3.734   2.333
   71LYS     CE  696   5.101   3.653   2.286
   71LYS     NZ  697   5.163   3.731   2.178
   71LYS    HZ1  698   5.262   3.745   2.184
   71LYS    HZ2  699   5.131   3.707   2.087
   71LYS    HZ3  700   5.140   3.828   2.191
   71LYS      C  701   4.602   3.697   2.677
   71LYS      O  702   4.492   3.722   2.629
   72GLY      N  703   4.634   3.716   2.805
   72GLY      H  704   4.728   3.729   2.837
   72GLY     CA  705   4.543   3.770   2.907
   72GLY      C  706   4.598   3.762   3.050
   72GLY      O  707   4.718   3.762   3.072
   73GLN      N  708   4.509   3.767   3.149
   73GLN      H  709   4.414   3.746   3.127
   73GLN     CA  710   4.525   3.785   3.294
   73GLN     CB  711   4.388   3.777   3.362
   73GLN     CG  712   4.401   3.810   3.511
   73GLN     CD  713   4.269   3.790   3.586
   73GLN    OE1  714   4.165   3.792   3.521
   73GLN    NE2  715   4.260   3.783   3.719
   73GLN   HE21  716   4.337   3.763   3.779
   73GLN   HE22  717   4.172   3.803   3.761
   73GLN      C  718   4.627   3.684   3.348
   73GLN      O  719   4.600   3.565   3.358
   74GLU      N  720   4.725   3.744   3.415
   74GLU      H  721   4.732   3.843   3.422
   74GLU     CA  722   4.840   3.677   3.477
   74GLU     CB  723   4.962   3.663   3.386
   74GLU     CG  724   5.034   3.530   3.407
   74GLU     CD  725   5.123   3.520   3.531
   74GLU    OE1  726   5.093   3.448   3.629
   74GLU    OE2  727   5.223   3.595   3.526
   74GLU      C  728   4.880   3.754   3.603
   74GLU      O  729   4.857   3.873   3.621
   75VAL      N  730   4.922   3.678   3.704
   75VAL      H  731   4.954   3.584   3.699
   75VAL     CA  732   4.949   3.733   3.838
   75VAL     CB  733   4.935   3.626   3.946
   75VAL    CG1  734   4.790   3.577   3.949
   75VAL    CG2  735   5.047   3.522   3.934
   75VAL      C  736   5.077   3.816   3.846
   75VAL      O  737   5.110   3.865   3.954
   76SER      N  738   5.145   3.842   3.734
   76SER      H  739   5.113   3.799   3.650
   76SER     CA  740   5.269   3.921   3.730
   76SER     CB  741   5.324   3.953   3.591
   76SER     OG  742   5.367   3.840   3.515
   76SER     HG  743   5.315   3.757   3.531
   76SER      C  744   5.257   4.055   3.801
   76SER      O  745   5.175   4.134   3.753
   77PRO      N  746   5.326   4.085   3.911
   77PRO     CA  747   5.309   4.206   3.992
   77PRO     CB  748   5.400   4.204   4.115
   77PRO     CG  749   5.452   4.060   4.112
   77PRO     CD  750   5.437   4.009   3.969
   77PRO      C  751   5.341   4.336   3.917
   77PRO      O  752   5.420   4.347   3.824
   78LYS      N  753   5.255   4.431   3.953
   78LYS      H  754   5.176   4.411   4.012
   78LYS     CA  755   5.244   4.567   3.898
   78LYS     CB  756   5.345   4.672   3.946
   78LYS     CG  757   5.322   4.703   4.094
   78LYS     CD  758   5.450   4.770   4.144
   78LYS     CE  759   5.446   4.798   4.295
   78LYS     NZ  760   5.555   4.892   4.323
   78LYS    HZ1  761   5.636   4.867   4.270
   78LYS    HZ2  762   5.522   4.984   4.304
   78LYS    HZ3  763   5.582   4.905   4.418
   78LYS      C  764   5.209   4.587   3.750
   78LYS      O  765   5.153   4.687   3.708
   79VAL      N  766   5.240   4.478   3.679
   79VAL      H  767   5.305   4.412   3.716
   79VAL     CA  768   5.206   4.461   3.537
   79VAL     CB  769   5.271   4.335   3.480
   79VAL    CG1  770   5.237   4.325   3.331
   79VAL    CG2  771   5.423   4.329   3.498
   79VAL      C  772   5.054   4.458   3.519
   79VAL      O  773   4.982   4.375   3.575
   80TYR      N  774   5.017   4.565   3.449
   80TYR      H  775   5.072   4.642   3.418
   80TYR     CA  776   4.874   4.588   3.428
   80TYR     CB  777   4.845   4.737   3.446
   80TYR     CG  778   4.701   4.788   3.438
   80TYR    CD1  779   4.664   4.854   3.321
   80TYR    HD1  780   4.735   4.860   3.239
   80TYR    CD2  781   4.609   4.773   3.541
   80TYR    HD2  782   4.642   4.736   3.638
   80TYR    CE1  783   4.530   4.883   3.298
   80TYR    HE1  784   4.491   4.907   3.198
   80TYR    CE2  785   4.475   4.808   3.526
   80TYR    HE2  786   4.401   4.816   3.606
   80TYR     CZ  787   4.440   4.858   3.401
   80TYR     OH  788   4.310   4.854   3.362
   80TYR     HH  789   4.260   4.851   3.449
   80TYR      C  790   4.809   4.541   3.297
   80TYR      O  791   4.861   4.562   3.187
   81PHE      N  792   4.688   4.488   3.301
   81PHE      H  793   4.641   4.479   3.388
   81PHE     CA  794   4.625   4.431   3.180
   81PHE     CB  795   4.614   4.281   3.204
   81PHE     CG  796   4.733   4.188   3.231
   81PHE    CD1  797   4.795   4.185   3.355
   81PHE    HD1  798   4.746   4.244   3.433
   81PHE    CD2  799   4.798   4.124   3.126
   81PHE    HD2  800   4.729   4.087   3.049
   81PHE    CE1  801   4.918   4.126   3.377
   81PHE    HE1  802   4.939   4.107   3.482
   81PHE    CE2  803   4.920   4.059   3.142
   81PHE    HE2  804   4.951   4.002   3.054
   81PHE     CZ  805   4.976   4.059   3.269
   81PHE     HZ  806   5.060   3.992   3.283
   81PHE      C  807   4.493   4.489   3.129
   81PHE      O  808   4.402   4.521   3.206
   82MET      N  809   4.484   4.521   3.000
   82MET      H  810   4.556   4.479   2.945
   82MET     CA  811   4.376   4.597   2.936
   82MET     CB  812   4.386   4.746   2.971
   82MET     CG  813   4.258   4.812   3.022
   82MET     SD  814   4.111   4.802   2.912
   82MET     CE  815   4.096   4.976   2.880
   82MET      C  816   4.402   4.589   2.786
   82MET      O  817   4.516   4.568   2.743
   83LYS      N  818   4.297   4.631   2.716
   83LYS      H  819   4.219   4.668   2.766
   83LYS     CA  820   4.281   4.610   2.571
   83LYS     CB  821   4.171   4.511   2.533
   83LYS     CG  822   4.221   4.367   2.552
   83LYS     CD  823   4.165   4.262   2.456
   83LYS     CE  824   4.192   4.119   2.503
   83LYS     NZ  825   4.170   4.026   2.392
   83LYS    HZ1  826   4.251   4.026   2.333
   83LYS    HZ2  827   4.166   3.932   2.427
   83LYS    HZ3  828   4.084   4.046   2.344
   83LYS      C  829   4.242   4.744   2.508
   83LYS      O  830   4.167   4.821   2.567
   84GLN      N  831   4.298   4.760   2.389
   84GLN      H  832   4.370   4.703   2.349
   84GLN     CA  833   4.262   4.860   2.287
   84GLN     CB  834   4.327   4.840   2.151
   84GLN     CG  835   4.456   4.922   2.152
   84GLN     CD  836   4.536   4.911   2.022
   84GLN    OE1  837   4.638   4.844   2.003
   84GLN    NE2  838   4.511   5.005   1.931
   84GLN   HE21  839   4.450   5.075   1.969
   84GLN   HE22  840   4.569   5.026   1.852
   84GLN      C  841   4.111   4.863   2.264
   84GLN      O  842   4.049   4.764   2.225
   85THR      N  843   4.055   4.983   2.258
   85THR      H  844   4.103   5.067   2.285
   85THR     CA  845   3.910   4.995   2.239
   85THR     CB  846   3.844   4.947   2.368
   85THR    OG1  847   3.706   4.911   2.358
   85THR    HG1  848   3.661   4.898   2.446
   85THR    CG2  849   3.864   5.042   2.487
   85THR      C  850   3.865   5.135   2.198
   85THR      O  851   3.945   5.228   2.190
   86ILE      N  852   3.735   5.146   2.170
   86ILE      H  853   3.677   5.065   2.180
   86ILE     CA  854   3.659   5.263   2.124
   86ILE     CB  855   3.608   5.356   2.233
   86ILE    CG1  856   3.705   5.470   2.266
   86ILE    CG2  857   3.570   5.283   2.362
   86ILE     CD  858   3.638   5.579   2.349
   86ILE      C  859   3.695   5.342   1.997
   86ILE      O  860   3.605   5.407   1.945
   87GLY      N  861   3.825   5.343   1.968
   87GLY      H  862   3.894   5.292   2.019
   87GLY     CA  863   3.888   5.405   1.851
   87GLY      C  864   4.033   5.357   1.838
   87GLY      O  865   4.101   5.353   1.941
   88ASN      N  866   4.086   5.365   1.716
   88ASN      H  867   4.046   5.417   1.641
   88ASN     CA  868   4.222   5.326   1.677
   88ASN     CB  869   4.235   5.314   1.524
   88ASN     CG  870   4.169   5.184   1.477
   88ASN    OD1  871   4.234   5.080   1.486
   88ASN    ND2  872   4.045   5.191   1.429
   88ASN   HD21  873   3.995   5.278   1.429
   88ASN   HD22  874   4.015   5.125   1.361
   88ASN      C  875   4.338   5.416   1.720
   88ASN      O  876   4.433   5.368   1.780
   89SER      N  877   4.307   5.544   1.732
   89SER      H  878   4.216   5.579   1.707
   89SER     CA  879   4.396   5.654   1.772
   89SER     CB  880   4.328   5.791   1.756
   89SER     OG  881   4.193   5.792   1.802
   89SER     HG  882   4.122   5.828   1.740
   89SER      C  883   4.460   5.647   1.910
   89SER      O  884   4.568   5.700   1.938
   90CYS      N  885   4.384   5.587   2.002
   90CYS      H  886   4.286   5.603   1.990
   90CYS     CA  887   4.429   5.528   2.128
   90CYS     CB  888   4.508   5.400   2.104
   90CYS     SG  889   4.415   5.263   2.029
   90CYS     HG  890   4.428   5.296   1.901
   90CYS      C  891   4.495   5.616   2.234
   90CYS      O  892   4.490   5.565   2.346
   91GLY      N  893   4.491   5.748   2.217
   91GLY      H  894   4.451   5.784   2.133
   91GLY     CA  895   4.551   5.844   2.310
   91GLY      C  896   4.500   5.841   2.454
   91GLY      O  897   4.581   5.815   2.543
   92THR      N  898   4.369   5.827   2.475
   92THR      H  899   4.302   5.806   2.404
   92THR     CA  900   4.320   5.804   2.612
   92THR     CB  901   4.168   5.820   2.614
   92THR    OG1  902   4.106   5.765   2.497
   92THR    HG1  903   4.007   5.783   2.501
   92THR    CG2  904   4.122   5.966   2.603
   92THR      C  905   4.358   5.680   2.692
   92THR      O  906   4.411   5.688   2.802
   93ILE      N  907   4.357   5.568   2.619
   93ILE      H  908   4.331   5.580   2.523
   93ILE     CA  909   4.392   5.431   2.658
   93ILE     CB  910   4.375   5.315   2.560
   93ILE    CG1  911   4.240   5.341   2.493
   93ILE    CG2  912   4.378   5.174   2.620
   93ILE     CD  913   4.230   5.257   2.365
   93ILE      C  914   4.540   5.432   2.697
   93ILE      O  915   4.579   5.381   2.802
   94GLY      N  916   4.619   5.512   2.627
   94GLY      H  917   4.572   5.565   2.556
   94GLY     CA  918   4.764   5.524   2.651
   94GLY      C  919   4.804   5.589   2.783
   94GLY      O  920   4.859   5.519   2.868
   95LEU      N  921   4.747   5.708   2.800
   95LEU      H  922   4.694   5.755   2.729
   95LEU     CA  923   4.764   5.786   2.923
   95LEU     CB  924   4.667   5.904   2.912
   95LEU     CG  925   4.712   6.012   3.011
   95LEU    CD1  926   4.624   6.135   2.988
   95LEU    CD2  927   4.684   5.974   3.157
   95LEU      C  928   4.722   5.691   3.035
   95LEU      O  929   4.814   5.663   3.112
   96ILE      N  930   4.600   5.640   3.035
   96ILE      H  931   4.532   5.681   2.973
   96ILE     CA  932   4.550   5.556   3.144
   96ILE     CB  933   4.400   5.533   3.125
   96ILE    CG1  934   4.312   5.658   3.138
   96ILE    CG2  935   4.344   5.429   3.223
   96ILE     CD  936   4.187   5.643   3.051
   96ILE      C  937   4.627   5.428   3.176
   96ILE      O  938   4.690   5.435   3.282
   97HISE     N  939   4.667   5.354   3.073
   97HISE     H  940   4.656   5.382   2.977
   97HISE    CA  941   4.741   5.228   3.090
   97HISE    CB  942   4.757   5.171   2.949
   97HISE    CG  943   4.785   5.021   2.945
   97HISE   ND1  944   4.866   4.955   3.027
   97HISE   CD2  945   4.734   4.933   2.859
   97HISE   HD2  946   4.643   4.949   2.802
   97HISE   CE1  947   4.867   4.833   2.976
   97HISE   HE1  948   4.938   4.755   3.004
   97HISE   NE2  949   4.786   4.811   2.873
   97HISE   HE2  950   4.765   4.729   2.820
   97HISE     C  951   4.881   5.245   3.151
   97HISE     O  952   4.911   5.194   3.259
   98ALA      N  953   4.936   5.359   3.109
   98ALA      H  954   4.898   5.402   3.027
   98ALA     CA  955   5.066   5.403   3.161
   98ALA     CB  956   5.100   5.526   3.077
   98ALA      C  957   5.053   5.440   3.310
   98ALA      O  958   5.122   5.376   3.389
   99VAL      N  959   4.972   5.537   3.348
   99VAL      H  960   4.936   5.604   3.282
   99VAL     CA  961   4.954   5.583   3.486
   99VAL     CB  962   4.881   5.716   3.510
   99VAL    CG1  963   4.729   5.712   3.528
   99VAL    CG2  964   4.947   5.773   3.636
   99VAL      C  965   4.897   5.469   3.570
   99VAL      O  966   4.949   5.452   3.680
  100ALA      N  967   4.814   5.384   3.510
  100ALA      H  968   4.779   5.384   3.416
  100ALA     CA  969   4.759   5.268   3.581
  100ALA     CB  970   4.645   5.195   3.511
  100ALA      C  971   4.864   5.163   3.620
  100ALA      O  972   4.833   5.083   3.708
  101ASN      N  973   4.963   5.150   3.531
  101ASN      H  974   4.963   5.166   3.433
  101ASN     CA  975   5.082   5.076   3.575
  101ASN     CB  976   5.176   5.046   3.459
  101ASN     CG  977   5.134   4.939   3.358
  101ASN    OD1  978   5.188   4.829   3.354
  101ASN    ND2  979   5.033   4.958   3.274
  101ASN   HD21  980   4.992   5.048   3.260
  101ASN   HD22  981   4.991   4.890   3.214
  101ASN      C  982   5.164   5.150   3.681
  101ASN      O  983   5.210   5.092   3.779
  102ASN      N  984   5.165   5.283   3.676
  102ASN      H  985   5.099   5.330   3.617
  102ASN     CA  986   5.253   5.364   3.762
  102ASN     CB  987   5.344   5.460   3.685
  102ASN     CG  988   5.443   5.370   3.610
  102ASN    OD1  989   5.520   5.295   3.670
  102ASN    ND2  990   5.400   5.347   3.486
  102ASN   HD21  991   5.310   5.383   3.462
  102ASN   HD22  992   5.452   5.304   3.412
  102ASN      C  993   5.186   5.418   3.888
  102ASN      O  994   5.233   5.514   3.949
  103GLN      N  995   5.086   5.351   3.945
  103GLN      H  996   5.040   5.281   3.891
  103GLN     CA  997   4.998   5.400   4.052
  103GLN     CB  998   4.878   5.308   4.076
  103GLN     CG  999   4.767   5.288   3.973
  103GLN     CD 1000   4.678   5.173   4.020
  103GLN    OE1 1001   4.591   5.187   4.106
  103GLN    NE2 1002   4.695   5.056   3.957
  103GLN   HE21 1003   4.761   5.039   3.884
  103GLN   HE22 1004   4.635   4.979   3.978
  103GLN      C 1005   5.059   5.422   4.191
  103GLN      O 1006   4.987   5.476   4.276
  104ASP      N 1007   5.174   5.362   4.221
  104ASP      H 1008   5.207   5.277   4.180
  104ASP     CA 1009   5.253   5.403   4.338
  104ASP     CB 1010   5.327   5.284   4.401
  104ASP     CG 1011   5.430   5.216   4.311
  104ASP    OD1 1012   5.385   5.170   4.203
  104ASP    OD2 1013   5.545   5.196   4.355
  104ASP      C 1014   5.333   5.532   4.319
  104ASP      O 1015   5.345   5.610   4.412
  105LYS      N 1016   5.400   5.544   4.204
  105LYS      H 1017   5.377   5.481   4.130
  105LYS     CA 1018   5.465   5.668   4.161
  105LYS     CB 1019   5.512   5.640   4.018
  105LYS     CG 1020   5.622   5.533   4.019
  105LYS     CD 1021   5.679   5.507   3.880
  105LYS     CE 1022   5.770   5.385   3.898
  105LYS     NZ 1023   5.777   5.296   3.782
  105LYS    HZ1 1024   5.819   5.349   3.709
  105LYS    HZ2 1025   5.832   5.218   3.813
  105LYS    HZ3 1026   5.684   5.268   3.759
  105LYS      C 1027   5.386   5.799   4.158
  105LYS      O 1028   5.440   5.900   4.205
  106LEU      N 1029   5.272   5.791   4.090
  106LEU      H 1030   5.249   5.714   4.031
  106LEU     CA 1031   5.180   5.905   4.102
  106LEU     CB 1032   5.117   5.927   3.965
  106LEU     CG 1033   5.217   5.990   3.868
  106LEU    CD1 1034   5.272   5.872   3.787
  106LEU    CD2 1035   5.152   6.108   3.795
  106LEU      C 1036   5.063   5.870   4.195
  106LEU      O 1037   5.048   5.755   4.236
  107GLY      N 1038   4.987   5.975   4.226
  107GLY      H 1039   5.019   6.065   4.199
  107GLY     CA 1040   4.860   5.976   4.301
  107GLY      C 1041   4.736   6.005   4.216
  107GLY      O 1042   4.755   6.044   4.100
  108PHE      N 1043   4.637   6.047   4.293
  108PHE      H 1044   4.660   6.084   4.383
  108PHE     CA 1045   4.497   6.062   4.252
  108PHE     CB 1046   4.413   5.934   4.261
  108PHE     CG 1047   4.456   5.821   4.167
  108PHE    CD1 1048   4.379   5.794   4.054
  108PHE    HD1 1049   4.282   5.844   4.042
  108PHE    CD2 1050   4.571   5.746   4.187
  108PHE    HD2 1051   4.632   5.749   4.278
  108PHE    CE1 1052   4.422   5.710   3.953
  108PHE    HE1 1053   4.377   5.720   3.854
  108PHE    CE2 1054   4.610   5.665   4.081
  108PHE    HE2 1055   4.708   5.618   4.089
  108PHE     CZ 1056   4.546   5.647   3.959
  108PHE     HZ 1057   4.592   5.594   3.876
  108PHE      C 1058   4.442   6.163   4.354
  108PHE      O 1059   4.436   6.137   4.474
  109GLU      N 1060   4.393   6.275   4.302
  109GLU      H 1061   4.412   6.294   4.206
  109GLU     CA 1062   4.319   6.383   4.370
  109GLU     CB 1063   4.322   6.499   4.270
  109GLU     CG 1064   4.457   6.570   4.269
  109GLU     CD 1065   4.450   6.692   4.176
  109GLU    OE1 1066   4.341   6.752   4.176
  109GLU    OE2 1067   4.558   6.737   4.134
  109GLU      C 1068   4.178   6.331   4.399
  109GLU      O 1069   4.118   6.246   4.334
  110ASP      N 1070   4.116   6.395   4.498
  110ASP      H 1071   4.136   6.482   4.542
  110ASP     CA 1072   3.983   6.348   4.538
  110ASP     CB 1073   3.947   6.400   4.677
  110ASP     CG 1074   4.048   6.375   4.790
  110ASP    OD1 1075   4.058   6.263   4.845
  110ASP    OD2 1076   4.117   6.471   4.827
  110ASP      C 1077   3.863   6.389   4.452
  110ASP      O 1078   3.865   6.502   4.405
  111GLY      N 1079   3.782   6.287   4.425
  111GLY      H 1080   3.773   6.208   4.486
  111GLY     CA 1081   3.687   6.297   4.313
  111GLY      C 1082   3.748   6.252   4.180
  111GLY      O 1083   3.683   6.272   4.077
  112SER      N 1084   3.864   6.188   4.179
  112SER      H 1085   3.921   6.189   4.261
  112SER     CA 1086   3.929   6.133   4.059
  112SER     CB 1087   4.048   6.044   4.094
  112SER     OG 1088   4.110   5.992   3.976
  112SER     HG 1089   4.175   6.061   3.946
  112SER      C 1090   3.832   6.043   3.983
  112SER      O 1091   3.759   5.962   4.042
  113VAL      N 1092   3.822   6.078   3.856
  113VAL      H 1093   3.885   6.144   3.815
  113VAL     CA 1094   3.745   5.990   3.766
  113VAL     CB 1095   3.742   6.069   3.635
  113VAL    CG1 1096   3.689   5.986   3.518
  113VAL    CG2 1097   3.646   6.187   3.648
  113VAL      C 1098   3.806   5.850   3.762
  113VAL      O 1099   3.740   5.756   3.805
  114LEU      N 1100   3.939   5.845   3.752
  114LEU      H 1101   3.995   5.927   3.753
  114LEU     CA 1102   4.009   5.718   3.725
  114LEU     CB 1103   4.142   5.750   3.658
  114LEU     CG 1104   4.214   5.630   3.595
  114LEU    CD1 1105   4.129   5.564   3.487
  114LEU    CD2 1106   4.352   5.672   3.542
  114LEU      C 1107   4.021   5.619   3.841
  114LEU      O 1108   4.000   5.500   3.818
  115LYS      N 1109   4.028   5.680   3.959
  115LYS      H 1110   4.032   5.780   3.967
  115LYS     CA 1111   4.019   5.604   4.084
  115LYS     CB 1112   4.042   5.698   4.203
  115LYS     CG 1113   4.039   5.642   4.346
  115LYS     CD 1114   4.064   5.758   4.443
  115LYS     CE 1115   4.071   5.703   4.586
  115LYS     NZ 1116   4.112   5.808   4.680
  115LYS    HZ1 1117   4.205   5.843   4.671
  115LYS    HZ2 1118   4.047   5.884   4.678
  115LYS    HZ3 1119   4.113   5.773   4.774
  115LYS      C 1120   3.892   5.521   4.106
  115LYS      O 1121   3.893   5.398   4.109
  116GLN      N 1122   3.783   5.587   4.067
  116GLN      H 1123   3.782   5.686   4.050
  116GLN     CA 1124   3.654   5.516   4.056
  116GLN     CB 1125   3.545   5.615   4.015
  116GLN     CG 1126   3.536   5.717   4.130
  116GLN     CD 1127   3.423   5.814   4.094
  116GLN    OE1 1128   3.304   5.791   4.080
  116GLN    NE2 1129   3.466   5.937   4.065
  116GLN   HE21 1130   3.565   5.955   4.067
  116GLN   HE22 1131   3.411   5.990   4.001
  116GLN      C 1132   3.655   5.399   3.958
  116GLN      O 1133   3.645   5.285   4.002
  117PHE      N 1134   3.698   5.422   3.834
  117PHE      H 1135   3.707   5.512   3.790
  117PHE     CA 1136   3.718   5.320   3.730
  117PHE     CB 1137   3.754   5.397   3.603
  117PHE     CG 1138   3.763   5.311   3.477
  117PHE    CD1 1139   3.651   5.262   3.412
  117PHE    HD1 1140   3.556   5.313   3.432
  117PHE    CD2 1141   3.886   5.265   3.432
  117PHE    HD2 1142   3.977   5.281   3.490
  117PHE    CE1 1143   3.658   5.173   3.306
  117PHE    HE1 1144   3.573   5.116   3.268
  117PHE    CE2 1145   3.897   5.171   3.330
  117PHE    HE2 1146   3.995   5.127   3.310
  117PHE     CZ 1147   3.782   5.125   3.267
  117PHE     HZ 1148   3.789   5.068   3.175
  117PHE      C 1149   3.819   5.208   3.755
  117PHE      O 1150   3.771   5.096   3.746
  118LEU      N 1151   3.934   5.251   3.807
  118LEU      H 1152   3.963   5.347   3.806
  118LEU     CA 1153   4.032   5.152   3.856
  118LEU     CB 1154   4.158   5.231   3.891
  118LEU     CG 1155   4.271   5.221   3.789
  118LEU    CD1 1156   4.364   5.342   3.805
  118LEU    CD2 1157   4.352   5.094   3.815
  118LEU      C 1158   3.982   5.058   3.966
  118LEU      O 1159   4.008   4.938   3.962
  119SER      N 1160   3.917   5.112   4.069
  119SER      H 1161   3.894   5.209   4.067
  119SER     CA 1162   3.850   5.029   4.170
  119SER     CB 1163   3.788   5.125   4.272
  119SER     OG 1164   3.709   5.058   4.372
  119SER     HG 1165   3.765   4.984   4.409
  119SER      C 1166   3.747   4.928   4.120
  119SER      O 1167   3.771   4.808   4.131
  120GLU      N 1168   3.666   4.983   4.030
  120GLU      H 1169   3.679   5.071   3.986
  120GLU     CA 1170   3.555   4.908   3.969
  120GLU     CB 1171   3.470   5.011   3.894
  120GLU     CG 1172   3.326   4.960   3.887
  120GLU     CD 1173   3.250   4.977   4.018
  120GLU    OE1 1174   3.258   4.878   4.095
  120GLU    OE2 1175   3.199   5.089   4.040
  120GLU      C 1176   3.602   4.793   3.879
  120GLU      O 1177   3.534   4.694   3.856
  121THR      N 1178   3.715   4.813   3.811
  121THR      H 1179   3.742   4.902   3.774
  121THR     CA 1180   3.759   4.708   3.718
  121THR     CB 1181   3.811   4.754   3.582
  121THR    OG1 1182   3.909   4.856   3.603
  121THR    HG1 1183   3.856   4.940   3.589
  121THR    CG2 1184   3.705   4.798   3.481
  121THR      C 1185   3.859   4.610   3.780
  121THR      O 1186   3.914   4.527   3.708
  122GLU      N 1187   3.876   4.613   3.912
  122GLU      H 1188   3.826   4.667   3.980
  122GLU     CA 1189   3.968   4.516   3.973
  122GLU     CB 1190   3.983   4.526   4.125
  122GLU     CG 1191   4.085   4.627   4.176
  122GLU     CD 1192   4.096   4.654   4.327
  122GLU    OE1 1193   4.208   4.682   4.374
  122GLU    OE2 1194   3.997   4.637   4.401
  122GLU      C 1195   3.944   4.367   3.945
  122GLU      O 1196   4.036   4.308   3.889
  123LYS      N 1197   3.824   4.312   3.956
  123LYS      H 1198   3.752   4.366   3.999
  123LYS     CA 1199   3.797   4.168   3.940
  123LYS     CB 1200   3.692   4.118   4.039
  123LYS     CG 1201   3.741   4.128   4.184
  123LYS     CD 1202   3.867   4.041   4.194
  123LYS     CE 1203   3.926   4.029   4.335
  123LYS     NZ 1204   4.038   3.934   4.322
  123LYS    HZ1 1205   4.106   3.957   4.253
  123LYS    HZ2 1206   4.090   3.930   4.407
  123LYS    HZ3 1207   4.010   3.839   4.305
  123LYS      C 1208   3.761   4.119   3.799
  123LYS      O 1209   3.697   4.016   3.777
  124MET      N 1210   3.800   4.195   3.697
  124MET      H 1211   3.851   4.280   3.711
  124MET     CA 1212   3.769   4.161   3.558
  124MET     CB 1213   3.698   4.276   3.486
  124MET     CG 1214   3.552   4.284   3.533
  124MET     SD 1215   3.467   4.410   3.431
  124MET     CE 1216   3.407   4.526   3.553
  124MET      C 1217   3.886   4.137   3.463
  124MET      O 1218   3.989   4.203   3.474
  125SER      N 1219   3.869   4.046   3.367
  125SER      H 1220   3.781   3.999   3.360
  125SER     CA 1221   3.974   4.006   3.273
  125SER     CB 1222   3.937   3.868   3.219
  125SER     OG 1223   3.963   3.767   3.317
  125SER     HG 1224   4.012   3.810   3.392
  125SER      C 1225   3.993   4.103   3.155
  125SER      O 1226   3.903   4.183   3.131
  126PRO      N 1227   4.095   4.098   3.069
  126PRO     CA 1228   4.121   4.195   2.962
  126PRO     CB 1229   4.246   4.140   2.893
  126PRO     CG 1230   4.326   4.078   3.008
  126PRO     CD 1231   4.216   4.019   3.096
  126PRO      C 1232   4.008   4.229   2.865
  126PRO      O 1233   3.999   4.345   2.823
  127GLU      N 1234   3.927   4.135   2.818
  127GLU      H 1235   3.949   4.038   2.814
  127GLU     CA 1236   3.812   4.170   2.733
  127GLU     CB 1237   3.751   4.047   2.664
  127GLU     CG 1238   3.659   4.082   2.547
  127GLU     CD 1239   3.589   3.952   2.506
  127GLU    OE1 1240   3.659   3.884   2.427
  127GLU    OE2 1241   3.480   3.918   2.557
  127GLU      C 1242   3.698   4.240   2.808
  127GLU      O 1243   3.643   4.338   2.758
  128ASP      N 1244   3.666   4.200   2.931
  128ASP      H 1245   3.691   4.109   2.966
  128ASP     CA 1246   3.572   4.272   3.018
  128ASP     CB 1247   3.539   4.187   3.141
  128ASP     CG 1248   3.528   4.036   3.119
  128ASP    OD1 1249   3.634   3.979   3.086
  128ASP    OD2 1250   3.434   3.968   3.167
  128ASP      C 1251   3.604   4.418   3.051
  128ASP      O 1252   3.523   4.508   3.030
  129ARG      N 1253   3.733   4.436   3.076
  129ARG      H 1254   3.799   4.360   3.080
  129ARG     CA 1255   3.790   4.571   3.091
  129ARG     CB 1256   3.934   4.568   3.143
  129ARG     CG 1257   3.945   4.541   3.293
  129ARG     CD 1258   4.091   4.517   3.330
  129ARG     NE 1259   4.102   4.504   3.476
  129ARG     HE 1260   4.021   4.495   3.534
  129ARG     CZ 1261   4.218   4.499   3.543
  129ARG    NH1 1262   4.338   4.529   3.493
  129ARG   HH11 1263   4.356   4.556   3.398
  129ARG   HH12 1264   4.414   4.539   3.558
  129ARG    NH2 1265   4.203   4.469   3.673
  129ARG   HH21 1266   4.111   4.460   3.712
  129ARG   HH22 1267   4.286   4.438   3.719
  129ARG      C 1268   3.771   4.665   2.972
  129ARG      O 1269   3.721   4.776   2.991
  130ALA      N 1270   3.776   4.609   2.852
  130ALA      H 1271   3.783   4.512   2.829
  130ALA     CA 1272   3.775   4.691   2.730
  130ALA     CB 1273   3.827   4.610   2.610
  130ALA      C 1274   3.629   4.729   2.702
  130ALA      O 1275   3.601   4.832   2.640
  131LYS      N 1276   3.542   4.634   2.733
  131LYS      H 1277   3.568   4.538   2.746
  131LYS     CA 1278   3.396   4.650   2.730
  131LYS     CB 1279   3.309   4.525   2.746
  131LYS     CG 1280   3.346   4.402   2.663
  131LYS     CD 1281   3.309   4.415   2.515
  131LYS     CE 1282   3.387   4.307   2.438
  131LYS     NZ 1283   3.327   4.272   2.309
  131LYS    HZ1 1284   3.326   4.351   2.247
  131LYS    HZ2 1285   3.388   4.199   2.277
  131LYS    HZ3 1286   3.232   4.247   2.327
  131LYS      C 1287   3.344   4.754   2.830
  131LYS      O 1288   3.284   4.856   2.797
  132CYS      N 1289   3.398   4.742   2.951
  132CYS      H 1290   3.461   4.667   2.973
  132CYS     CA 1291   3.363   4.833   3.061
  132CYS     CB 1292   3.434   4.793   3.190
  132CYS     SG 1293   3.395   4.899   3.334
  132CYS     HG 1294   3.272   4.850   3.346
  132CYS      C 1295   3.414   4.976   3.036
  132CYS      O 1296   3.342   5.069   3.070
  133PHE      N 1297   3.527   5.000   2.971
  133PHE      H 1298   3.602   4.934   2.977
  133PHE     CA 1299   3.568   5.128   2.911
  133PHE     CB 1300   3.695   5.093   2.833
  133PHE     CG 1301   3.776   5.219   2.805
  133PHE    CD1 1302   3.784   5.277   2.679
  133PHE    HD1 1303   3.709   5.260   2.602
  133PHE    CD2 1304   3.846   5.275   2.911
  133PHE    HD2 1305   3.830   5.247   3.015
  133PHE    CE1 1306   3.874   5.381   2.657
  133PHE    HE1 1307   3.878   5.435   2.563
  133PHE    CE2 1308   3.940   5.375   2.890
  133PHE    HE2 1309   3.987   5.430   2.972
  133PHE     CZ 1310   3.951   5.430   2.763
  133PHE     HZ 1311   4.014   5.518   2.760
  133PHE      C 1312   3.456   5.200   2.835
  133PHE      O 1313   3.467   5.322   2.824
  134GLU      N 1314   3.358   5.128   2.781
  134GLU      H 1315   3.362   5.029   2.775
  134GLU     CA 1316   3.231   5.181   2.728
  134GLU     CB 1317   3.179   5.086   2.620
  134GLU     CG 1318   3.259   5.117   2.493
  134GLU     CD 1319   3.208   5.037   2.373
  134GLU    OE1 1320   3.113   4.958   2.389
  134GLU    OE2 1321   3.241   5.072   2.258
  134GLU      C 1322   3.126   5.210   2.836
  134GLU      O 1323   3.049   5.306   2.835
  135LYS      N 1324   3.111   5.101   2.911
  135LYS      H 1325   3.195   5.047   2.916
  135LYS     CA 1326   3.006   5.074   3.010
  135LYS     CB 1327   2.977   4.928   3.044
  135LYS     CG 1328   2.944   4.843   2.921
  135LYS     CD 1329   2.878   4.706   2.942
  135LYS     CE 1330   2.984   4.597   2.962
  135LYS     NZ 1331   2.922   4.464   2.959
  135LYS    HZ1 1332   2.864   4.435   2.883
  135LYS    HZ2 1333   3.000   4.402   2.968
  135LYS    HZ3 1334   2.883   4.446   3.049
  135LYS      C 1335   3.008   5.167   3.132
  135LYS      O 1336   2.927   5.259   3.135
  136ASN      N 1337   3.113   5.166   3.214
  136ASN      H 1338   3.194   5.114   3.187
  136ASN     CA 1339   3.119   5.242   3.340
  136ASN     CB 1340   3.263   5.221   3.386
  136ASN     CG 1341   3.310   5.312   3.500
  136ASN    OD1 1342   3.368   5.417   3.473
  136ASN    ND2 1343   3.256   5.284   3.618
  136ASN   HD21 1344   3.176   5.225   3.627
  136ASN   HD22 1345   3.297   5.332   3.695
  136ASN      C 1346   3.091   5.391   3.319
  136ASN      O 1347   3.142   5.464   3.234
  137GLU      N 1348   3.020   5.444   3.418
  137GLU      H 1349   2.958   5.385   3.469
  137GLU     CA 1350   2.971   5.583   3.415
  137GLU     CB 1351   2.857   5.606   3.515
  137GLU     CG 1352   2.736   5.513   3.506
  137GLU     CD 1353   2.767   5.379   3.572
  137GLU    OE1 1354   2.787   5.376   3.696
  137GLU    OE2 1355   2.777   5.278   3.499
  137GLU      C 1356   3.084   5.685   3.435
  137GLU      O 1357   3.074   5.793   3.377
  138ALA      N 1358   3.172   5.673   3.534
  138ALA      H 1359   3.156   5.600   3.600
  138ALA     CA 1360   3.282   5.767   3.553
  138ALA     CB 1361   3.368   5.712   3.667
  138ALA      C 1362   3.378   5.782   3.434
  138ALA      O 1363   3.383   5.898   3.394
  139ILE      N 1364   3.398   5.677   3.355
  139ILE      H 1365   3.365   5.587   3.385
  139ILE     CA 1366   3.481   5.675   3.234
  139ILE     CB 1367   3.542   5.540   3.197
  139ILE    CG1 1368   3.677   5.550   3.126
  139ILE    CG2 1369   3.443   5.438   3.141
  139ILE     CD 1370   3.792   5.598   3.214
  139ILE      C 1371   3.416   5.738   3.110
  139ILE      O 1372   3.483   5.799   3.028
  140GLN      N 1373   3.287   5.710   3.091
  140GLN      H 1374   3.249   5.624   3.125
  140GLN     CA 1375   3.213   5.769   2.978
  140GLN     CB 1376   3.074   5.706   2.973
  140GLN     CG 1377   3.021   5.674   2.833
  140GLN     CD 1378   2.882   5.614   2.858
  140GLN    OE1 1379   2.786   5.686   2.886
  140GLN    NE2 1380   2.860   5.483   2.850
  140GLN   HE21 1381   2.935   5.422   2.828
  140GLN   HE22 1382   2.763   5.460   2.855
  140GLN      C 1383   3.206   5.922   2.977
  140GLN      O 1384   3.200   5.978   2.868
  141ALA      N 1385   3.217   5.984   3.094
  141ALA      H 1386   3.194   5.935   3.178
  141ALA     CA 1387   3.231   6.127   3.123
  141ALA     CB 1388   3.216   6.147   3.274
  141ALA      C 1389   3.356   6.200   3.072
  141ALA      O 1390   3.341   6.303   3.006
  142ALA      N 1391   3.459   6.117   3.068
  142ALA      H 1392   3.460   6.023   3.104
  142ALA     CA 1393   3.596   6.149   3.024
  142ALA     CB 1394   3.688   6.063   3.110
  142ALA      C 1395   3.615   6.134   2.873
  142ALA      O 1396   3.672   6.229   2.820
  143HISE     N 1397   3.552   6.030   2.820
  143HISE     H 1398   3.514   5.948   2.865
  143HISE    CA 1399   3.534   6.006   2.676
  143HISE    CB 1400   3.487   5.864   2.643
  143HISE    CG 1401   3.579   5.755   2.699
  143HISE   ND1 1402   3.704   5.773   2.742
  143HISE   CD2 1403   3.544   5.628   2.719
  143HISE   HD2 1404   3.444   5.585   2.731
  143HISE   CE1 1405   3.746   5.658   2.795
  143HISE   HE1 1406   3.843   5.646   2.844
  143HISE   NE2 1407   3.649   5.570   2.776
  143HISE   HE2 1408   3.666   5.472   2.779
  143HISE     C 1409   3.455   6.109   2.595
  143HISE     O 1410   3.486   6.133   2.478
  144ASP      N 1411   3.344   6.155   2.653
  144ASP      H 1412   3.297   6.086   2.708
  144ASP     CA 1413   3.276   6.276   2.606
  144ASP     CB 1414   3.149   6.279   2.692
  144ASP     CG 1415   3.043   6.382   2.650
  144ASP    OD1 1416   2.935   6.334   2.610
  144ASP    OD2 1417   3.060   6.504   2.671
  144ASP      C 1418   3.365   6.400   2.607
  144ASP      O 1419   3.400   6.463   2.507
  145ALA      N 1420   3.415   6.427   2.727
  145ALA      H 1421   3.400   6.364   2.804
  145ALA     CA 1422   3.507   6.535   2.764
  145ALA     CB 1423   3.537   6.528   2.914
  145ALA      C 1424   3.634   6.547   2.680
  145ALA      O 1425   3.669   6.662   2.652
  146VAL      N 1426   3.700   6.439   2.639
  146VAL      H 1427   3.682   6.356   2.691
  146VAL     CA 1428   3.825   6.460   2.564
  146VAL     CB 1429   3.914   6.335   2.570
  146VAL    CG1 1430   3.950   6.309   2.716
  146VAL    CG2 1431   3.841   6.220   2.500
  146VAL      C 1432   3.809   6.520   2.425
  146VAL      O 1433   3.904   6.591   2.391
  147ALA      N 1434   3.687   6.522   2.370
  147ALA      H 1435   3.603   6.515   2.423
  147ALA     CA 1436   3.654   6.583   2.241
  147ALA     CB 1437   3.502   6.578   2.229
  147ALA      C 1438   3.701   6.727   2.219
  147ALA      O 1439   3.727   6.765   2.105
  148GLN      N 1440   3.714   6.809   2.322
  148GLN      H 1441   3.661   6.795   2.406
  148GLN     CA 1442   3.765   6.947   2.319
  148GLN     CB 1443   3.722   7.006   2.454
  148GLN     CG 1444   3.570   7.012   2.469
  148GLN     CD 1445   3.532   7.057   2.611
  148GLN    OE1 1446   3.449   6.995   2.678
  148GLN    NE2 1447   3.601   7.154   2.669
  148GLN   HE21 1448   3.680   7.200   2.629
  148GLN   HE22 1449   3.564   7.187   2.756
  148GLN      C 1450   3.915   6.962   2.293
  148GLN      O 1451   3.960   7.059   2.232
  149GLU      N 1452   3.987   6.885   2.375
  149GLU      H 1453   3.964   6.880   2.472
  149GLU     CA 1454   4.133   6.871   2.362
  149GLU     CB 1455   4.206   6.790   2.470
  149GLU     CG 1456   4.237   6.875   2.593
  149GLU     CD 1457   4.126   6.940   2.676
  149GLU    OE1 1458   4.128   7.049   2.737
  149GLU    OE2 1459   4.021   6.871   2.679
  149GLU      C 1460   4.180   6.801   2.235
  149GLU      O 1461   4.274   6.838   2.164
  150GLY      N 1462   4.109   6.692   2.209
  150GLY      H 1463   4.051   6.645   2.276
  150GLY     CA 1464   4.123   6.621   2.081
  150GLY      C 1465   4.082   6.691   1.951
  150GLY      O 1466   3.985   6.767   1.951
  151GLN      N 1467   4.149   6.649   1.845
  151GLN      H 1468   4.216   6.575   1.852
  151GLN     CA 1469   4.115   6.690   1.707
  151GLN     CB 1470   4.231   6.772   1.651
  151GLN     CG 1471   4.248   6.902   1.730
  151GLN     CD 1472   4.370   6.976   1.674
  151GLN    OE1 1473   4.481   6.924   1.682
  151GLN    NE2 1474   4.341   7.079   1.596
  151GLN   HE21 1475   4.248   7.111   1.576
  151GLN   HE22 1476   4.415   7.126   1.548
  151GLN      C 1477   4.059   6.593   1.603
  151GLN      O 1478   3.985   6.637   1.516
  152CYS      N 1479   4.091   6.465   1.618
  152CYS      H 1480   4.154   6.424   1.684
  152CYS     CA 1481   4.041   6.368   1.519
  152CYS     CB 1482   4.140   6.253   1.543
  152CYS     SG 1483   4.141   6.173   1.707
  152CYS     HG 1484   4.218   6.263   1.767
  152CYS      C 1485   3.892   6.334   1.520
  152CYS      O 1486   3.826   6.301   1.422
  153ARG      N 1487   3.839   6.323   1.641
  153ARG      H 1488   3.897   6.317   1.723
  153ARG     CA 1489   3.697   6.326   1.679
  153ARG     CB 1490   3.650   6.468   1.648
  153ARG     CG 1491   3.704   6.570   1.750
  153ARG     CD 1492   3.663   6.715   1.723
  153ARG     NE 1493   3.716   6.809   1.823
  153ARG     HE 1494   3.762   6.759   1.896
  153ARG     CZ 1495   3.720   6.942   1.818
  153ARG    NH1 1496   3.678   7.012   1.712
  153ARG   HH11 1497   3.637   6.972   1.629
  153ARG   HH12 1498   3.698   7.110   1.708
  153ARG    NH2 1499   3.761   7.004   1.929
  153ARG   HH21 1500   3.796   6.946   2.003
  153ARG   HH22 1501   3.764   7.104   1.938
  153ARG      C 1502   3.594   6.221   1.635
  153ARG      O 1503   3.491   6.202   1.700
  154VAL      N 1504   3.632   6.158   1.524
  154VAL      H 1505   3.715   6.186   1.477
  154VAL     CA 1506   3.564   6.038   1.474
  154VAL     CB 1507   3.454   6.081   1.376
  154VAL    CG1 1508   3.518   6.138   1.248
  154VAL    CG2 1509   3.367   5.972   1.315
  154VAL      C 1510   3.674   5.954   1.410
  154VAL      O 1511   3.785   6.001   1.383
  155ASP      N 1512   3.656   5.824   1.428
  155ASP      H 1513   3.573   5.799   1.478
  155ASP     CA 1514   3.752   5.718   1.394
  155ASP     CB 1515   3.768   5.614   1.504
  155ASP     CG 1516   3.883   5.515   1.483
  155ASP    OD1 1517   4.001   5.546   1.510
  155ASP    OD2 1518   3.841   5.403   1.448
  155ASP      C 1519   3.720   5.668   1.253
  155ASP      O 1520   3.603   5.642   1.224
  156ASP      N 1521   3.826   5.624   1.185
  156ASP      H 1522   3.913   5.607   1.228
  156ASP     CA 1523   3.815   5.573   1.047
  156ASP     CB 1524   3.863   5.682   0.951
  156ASP     CG 1525   3.804   5.669   0.811
  156ASP    OD1 1526   3.695   5.727   0.789
  156ASP    OD2 1527   3.876   5.619   0.722
  156ASP      C 1528   3.890   5.442   1.020
  156ASP      O 1529   3.938   5.392   1.121
  157LYS      N 1530   3.910   5.404   0.894
  157LYS      H 1531   3.886   5.480   0.832
  157LYS     CA 1532   3.971   5.281   0.842
  157LYS     CB 1533   3.941   5.255   0.694
  157LYS     CG 1534   4.002   5.359   0.599
  157LYS     CD 1535   3.992   5.316   0.453
  157LYS     CE 1536   3.850   5.339   0.398
  157LYS     NZ 1537   3.844   5.323   0.252
  157LYS    HZ1 1538   3.930   5.360   0.217
  157LYS    HZ2 1539   3.839   5.227   0.223
  157LYS    HZ3 1540   3.761   5.367   0.217
  157LYS      C 1541   4.123   5.276   0.858
  157LYS      O 1542   4.181   5.171   0.832
  158VAL      N 1543   4.187   5.386   0.896
  158VAL      H 1544   4.133   5.466   0.920
  158VAL     CA 1545   4.330   5.410   0.920
  158VAL     CB 1546   4.358   5.560   0.911
  158VAL    CG1 1547   4.356   5.607   0.766
  158VAL    CG2 1548   4.259   5.650   0.988
  158VAL      C 1549   4.377   5.342   1.049
  158VAL      O 1550   4.357   5.391   1.161
  159ASN      N 1551   4.437   5.225   1.033
  159ASN      H 1552   4.464   5.185   0.944
  159ASN     CA 1553   4.467   5.138   1.147
  159ASN     CB 1554   4.517   5.003   1.093
  159ASN     CG 1555   4.480   4.880   1.174
  159ASN    OD1 1556   4.507   4.872   1.294
  159ASN    ND2 1557   4.431   4.778   1.105
  159ASN   HD21 1558   4.434   4.798   1.007
  159ASN   HD22 1559   4.408   4.688   1.144
  159ASN      C 1560   4.570   5.191   1.247
  159ASN      O 1561   4.678   5.233   1.206
  160PHE      N 1562   4.555   5.164   1.377
  160PHE      H 1563   4.470   5.120   1.403
  160PHE     CA 1564   4.654   5.203   1.478
  160PHE     CB 1565   4.632   5.342   1.540
  160PHE     CG 1566   4.661   5.443   1.429
  160PHE    CD1 1567   4.792   5.473   1.392
  160PHE    HD1 1568   4.872   5.419   1.444
  160PHE    CD2 1569   4.557   5.513   1.368
  160PHE    HD2 1570   4.452   5.490   1.389
  160PHE    CE1 1571   4.819   5.570   1.297
  160PHE    HE1 1572   4.919   5.595   1.260
  160PHE    CE2 1573   4.583   5.613   1.276
  160PHE    HE2 1574   4.504   5.642   1.206
  160PHE     CZ 1575   4.714   5.642   1.240
  160PHE     HZ 1576   4.740   5.726   1.175
  160PHE      C 1577   4.661   5.103   1.594
  160PHE      O 1578   4.557   5.079   1.654
  161HISE     N 1579   4.786   5.060   1.613
  161HISE     H 1580   4.858   5.113   1.568
  161HISE    CA 1581   4.824   4.968   1.721
  161HISE    CB 1582   4.908   4.857   1.658
  161HISE    CG 1583   4.894   4.727   1.738
  161HISE   ND1 1584   4.809   4.628   1.716
  161HISE   CD2 1585   4.972   4.695   1.841
  161HISE   HD2 1586   5.038   4.757   1.902
  161HISE   CE1 1587   4.831   4.531   1.804
  161HISE   HE1 1588   4.778   4.441   1.835
  161HISE   NE2 1589   4.925   4.579   1.885
  161HISE   HE2 1590   4.960   4.537   1.969
  161HISE     C 1591   4.905   5.038   1.831
  161HISE     O 1592   5.010   5.098   1.809
  162PHE      N 1593   4.866   5.011   1.955
  162PHE      H 1594   4.813   4.927   1.961
  162PHE     CA 1595   4.911   5.076   2.078
  162PHE     CB 1596   4.790   5.122   2.158
  162PHE     CG 1597   4.827   5.200   2.284
  162PHE    CD1 1598   4.798   5.150   2.411
  162PHE    HD1 1599   4.737   5.060   2.422
  162PHE    CD2 1600   4.920   5.304   2.275
  162PHE    HD2 1601   4.930   5.358   2.181
  162PHE    CE1 1602   4.858   5.195   2.528
  162PHE    HE1 1603   4.847   5.134   2.617
  162PHE    CE2 1604   4.980   5.351   2.392
  162PHE    HE2 1605   5.065   5.418   2.387
  162PHE     CZ 1606   4.947   5.301   2.517
  162PHE     HZ 1607   4.996   5.333   2.609
  162PHE      C 1608   5.005   4.979   2.149
  162PHE      O 1609   4.989   4.857   2.141
  163ILE      N 1610   5.119   5.030   2.195
  163ILE      H 1611   5.158   5.118   2.166
  163ILE     CA 1612   5.211   4.948   2.275
  163ILE     CB 1613   5.323   4.903   2.181
  163ILE    CG1 1614   5.277   4.796   2.082
  163ILE    CG2 1615   5.445   4.839   2.247
  163ILE     CD 1616   5.329   4.845   1.945
  163ILE      C 1617   5.274   5.038   2.382
  163ILE      O 1618   5.306   5.156   2.371
  164LEU      N 1619   5.287   4.973   2.497
  164LEU      H 1620   5.254   4.879   2.512
  164LEU     CA 1621   5.347   5.036   2.616
  164LEU     CB 1622   5.242   5.032   2.727
  164LEU     CG 1623   5.284   5.074   2.867
  164LEU    CD1 1624   5.302   5.225   2.883
  164LEU    CD2 1625   5.174   5.040   2.968
  164LEU      C 1626   5.473   4.959   2.657
  164LEU      O 1627   5.464   4.837   2.671
  165PHE      N 1628   5.588   5.025   2.658
  165PHE      H 1629   5.585   5.122   2.634
  165PHE     CA 1630   5.713   4.967   2.709
  165PHE     CB 1631   5.829   4.977   2.610
  165PHE     CG 1632   5.800   4.924   2.470
  165PHE    CD1 1633   5.763   4.793   2.443
  165PHE    HD1 1634   5.725   4.735   2.528
  165PHE    CD2 1635   5.836   4.998   2.358
  165PHE    HD2 1636   5.840   5.106   2.370
  165PHE    CE1 1637   5.758   4.732   2.318
  165PHE    HE1 1638   5.723   4.630   2.301
  165PHE    CE2 1639   5.844   4.938   2.233
  165PHE    HE2 1640   5.877   4.991   2.143
  165PHE     CZ 1641   5.811   4.805   2.212
  165PHE     HZ 1642   5.831   4.760   2.115
  165PHE      C 1643   5.749   5.043   2.837
  165PHE      O 1644   5.761   5.165   2.830
  166ASN      N 1645   5.777   4.977   2.949
  166ASN      H 1646   5.809   4.882   2.944
  166ASN     CA 1647   5.765   5.040   3.081
  166ASN     CB 1648   5.624   5.062   3.135
  166ASN     CG 1649   5.597   5.087   3.283
  166ASN    OD1 1650   5.607   5.202   3.324
  166ASN    ND2 1651   5.571   4.984   3.363
  166ASN   HD21 1652   5.559   4.890   3.329
  166ASN   HD22 1653   5.560   5.000   3.461
  166ASN      C 1654   5.859   4.978   3.185
  166ASN      O 1655   5.880   4.858   3.203
  167ASN      N 1656   5.911   5.064   3.272
  167ASN      H 1657   5.877   5.158   3.280
  167ASN     CA 1658   5.998   5.045   3.389
  167ASN     CB 1659   6.090   5.164   3.417
  167ASN     CG 1660   6.192   5.156   3.531
  167ASN    OD1 1661   6.181   5.084   3.629
  167ASN    ND2 1662   6.308   5.221   3.536
  167ASN   HD21 1663   6.342   5.297   3.481
  167ASN   HD22 1664   6.380   5.172   3.586
  167ASN      C 1665   5.928   4.991   3.514
  167ASN      O 1666   5.859   5.070   3.578
  168VAL      N 1667   5.901   4.861   3.523
  168VAL      H 1668   5.932   4.791   3.459
  168VAL     CA 1669   5.859   4.798   3.649
  168VAL     CB 1670   5.784   4.667   3.622
  168VAL    CG1 1671   5.724   4.616   3.753
  168VAL    CG2 1672   5.661   4.682   3.533
  168VAL      C 1673   5.965   4.766   3.754
  168VAL      O 1674   6.051   4.681   3.733
  169ASP      N 1675   5.989   4.871   3.832
  169ASP      H 1676   5.919   4.942   3.838
  169ASP     CA 1677   6.089   4.876   3.940
  169ASP     CB 1678   6.051   4.817   4.075
  169ASP     CG 1679   5.953   4.913   4.143
  169ASP    OD1 1680   6.001   5.004   4.214
  169ASP    OD2 1681   5.831   4.889   4.158
  169ASP      C 1682   6.227   4.830   3.891
  169ASP      O 1683   6.309   4.772   3.962
  170GLY      N 1684   6.273   4.890   3.781
  170GLY      H 1685   6.216   4.963   3.743
  170GLY     CA 1686   6.394   4.856   3.705
  170GLY      C 1687   6.358   4.808   3.564
  170GLY      O 1688   6.397   4.873   3.467
  171HISE     N 1689   6.268   4.710   3.562
  171HISE     H 1690   6.206   4.684   3.636
  171HISE    CA 1691   6.262   4.619   3.447
  171HISE    CB 1692   6.223   4.480   3.498
  171HISE    CG 1693   6.330   4.440   3.599
  171HISE   ND1 1694   6.440   4.368   3.577
  171HISE   CD2 1695   6.303   4.435   3.729
  171HISE   HD2 1696   6.243   4.513   3.775
  171HISE   CE1 1697   6.479   4.313   3.691
  171HISE   HE1 1698   6.552   4.232   3.695
  171HISE   NE2 1699   6.393   4.354   3.784
  171HISE   HE2 1700   6.387   4.320   3.878
  171HISE     C 1701   6.172   4.667   3.332
  171HISE     O 1702   6.058   4.709   3.349
  172LEU      N 1703   6.233   4.665   3.214
  172LEU      H 1704   6.328   4.640   3.196
  172LEU     CA 1705   6.155   4.697   3.093
  172LEU     CB 1706   6.247   4.749   2.982
  172LEU     CG 1707   6.189   4.839   2.872
  172LEU    CD1 1708   6.132   4.975   2.911
  172LEU    CD2 1709   6.300   4.870   2.771
  172LEU      C 1710   6.058   4.589   3.046
  172LEU      O 1711   6.076   4.499   2.964
  173TYR      N 1712   5.937   4.606   3.099
  173TYR      H 1713   5.917   4.684   3.159
  173TYR     CA 1714   5.817   4.535   3.054
  173TYR     CB 1715   5.715   4.513   3.167
  173TYR     CG 1716   5.759   4.390   3.246
  173TYR    CD1 1717   5.700   4.266   3.220
  173TYR    HD1 1718   5.629   4.260   3.138
  173TYR    CD2 1719   5.839   4.410   3.357
  173TYR    HD2 1720   5.908   4.495   3.355
  173TYR    CE1 1721   5.718   4.166   3.314
  173TYR    HE1 1722   5.680   4.067   3.288
  173TYR    CE2 1723   5.856   4.308   3.450
  173TYR    HE2 1724   5.933   4.328   3.524
  173TYR     CZ 1725   5.797   4.184   3.427
  173TYR     OH 1726   5.805   4.082   3.517
  173TYR     HH 1727   5.740   4.010   3.494
  173TYR      C 1728   5.748   4.585   2.927
  173TYR      O 1729   5.702   4.698   2.915
  174GLU      N 1730   5.698   4.486   2.854
  174GLU      H 1731   5.718   4.392   2.879
  174GLU     CA 1732   5.636   4.514   2.723
  174GLU     CB 1733   5.719   4.432   2.624
  174GLU     CG 1734   5.654   4.426   2.486
  174GLU     CD 1735   5.719   4.342   2.375
  174GLU    OE1 1736   5.844   4.344   2.371
  174GLU    OE2 1737   5.643   4.288   2.292
  174GLU      C 1738   5.490   4.470   2.713
  174GLU      O 1739   5.447   4.356   2.723
  175LEU      N 1740   5.402   4.568   2.693
  175LEU      H 1741   5.430   4.663   2.695
  175LEU     CA 1742   5.257   4.543   2.687
  175LEU     CB 1743   5.204   4.618   2.810
  175LEU     CG 1744   5.221   4.546   2.944
  175LEU    CD1 1745   5.170   4.635   3.058
  175LEU    CD2 1746   5.150   4.412   2.963
  175LEU      C 1747   5.194   4.590   2.556
  175LEU      O 1748   5.194   4.710   2.530
  176ASP      N 1749   5.167   4.496   2.465
  176ASP      H 1750   5.198   4.401   2.469
  176ASP     CA 1751   5.087   4.516   2.343
  176ASP     CB 1752   5.089   4.389   2.257
  176ASP     CG 1753   5.018   4.410   2.123
  176ASP    OD1 1754   4.894   4.400   2.122
  176ASP    OD2 1755   5.095   4.411   2.025
  176ASP      C 1756   4.944   4.557   2.378
  176ASP      O 1757   4.866   4.481   2.436
  177GLY      N 1758   4.911   4.671   2.318
  177GLY      H 1759   4.968   4.712   2.246
  177GLY     CA 1760   4.780   4.736   2.332
  177GLY      C 1761   4.657   4.650   2.303
  177GLY      O 1762   4.553   4.683   2.359
  178ARG      N 1763   4.664   4.539   2.229
  178ARG      H 1764   4.752   4.499   2.203
  178ARG     CA 1765   4.551   4.452   2.194
  178ARG     CB 1766   4.564   4.423   2.045
  178ARG     CG 1767   4.478   4.530   1.977
  178ARG     CD 1768   4.449   4.519   1.828
  178ARG     NE 1769   4.364   4.624   1.769
  178ARG     HE 1770   4.279   4.637   1.819
  178ARG     CZ 1771   4.401   4.710   1.674
  178ARG    NH1 1772   4.522   4.697   1.616
  178ARG   HH11 1773   4.577   4.618   1.645
  178ARG   HH12 1774   4.545   4.751   1.536
  178ARG    NH2 1775   4.314   4.802   1.632
  178ARG   HH21 1776   4.228   4.799   1.681
  178ARG   HH22 1777   4.328   4.862   1.553
  178ARG      C 1778   4.549   4.320   2.273
  178ARG      O 1779   4.442   4.264   2.292
  179MET      N 1780   4.664   4.252   2.264
  179MET      H 1781   4.719   4.262   2.181
  179MET     CA 1782   4.691   4.124   2.331
  179MET     CB 1783   4.712   4.012   2.229
  179MET     CG 1784   4.579   3.947   2.189
  179MET     SD 1785   4.485   3.880   2.332
  179MET     CE 1786   4.383   3.763   2.244
  179MET      C 1787   4.803   4.130   2.435
  179MET      O 1788   4.917   4.096   2.405
  180PRO      N 1789   4.767   4.182   2.552
  180PRO     CA 1790   4.865   4.191   2.661
  180PRO     CB 1791   4.802   4.278   2.770
  180PRO     CG 1792   4.658   4.228   2.755
  180PRO     CD 1793   4.637   4.227   2.603
  180PRO      C 1794   4.935   4.063   2.708
  180PRO      O 1795   4.869   3.962   2.728
  181PHE      N 1796   5.064   4.070   2.740
  181PHE      H 1797   5.128   4.139   2.705
  181PHE     CA 1798   5.138   3.959   2.801
  181PHE     CB 1799   5.187   3.851   2.704
  181PHE     CG 1800   5.227   3.718   2.769
  181PHE    CD1 1801   5.130   3.631   2.817
  181PHE    HD1 1802   5.025   3.639   2.789
  181PHE    CD2 1803   5.361   3.691   2.794
  181PHE    HD2 1804   5.431   3.755   2.741
  181PHE    CE1 1805   5.167   3.509   2.873
  181PHE    HE1 1806   5.089   3.433   2.880
  181PHE    CE2 1807   5.396   3.573   2.860
  181PHE    HE2 1808   5.491   3.574   2.912
  181PHE     CZ 1809   5.300   3.480   2.899
  181PHE     HZ 1810   5.317   3.403   2.974
  181PHE      C 1811   5.261   4.011   2.876
  181PHE      O 1812   5.332   4.095   2.820
  182PRO      N 1813   5.296   3.956   2.992
  182PRO     CA 1814   5.415   3.995   3.067
  182PRO     CB 1815   5.400   3.939   3.209
  182PRO     CG 1816   5.316   3.816   3.177
  182PRO     CD 1817   5.214   3.867   3.075
  182PRO      C 1818   5.549   3.961   3.002
  182PRO      O 1819   5.631   3.901   3.072
  183VAL      N 1820   5.583   4.015   2.885
  183VAL      H 1821   5.533   4.095   2.851
  183VAL     CA 1822   5.719   3.999   2.831
  183VAL     CB 1823   5.728   3.993   2.679
  183VAL    CG1 1824   5.813   3.875   2.630
  183VAL    CG2 1825   5.599   3.986   2.597
  183VAL      C 1826   5.815   4.101   2.893
  183VAL      O 1827   5.798   4.221   2.875
  184ASN      N 1828   5.922   4.054   2.955
  184ASN      H 1829   5.935   3.956   2.972
  184ASN     CA 1830   6.029   4.139   3.009
  184ASN     CB 1831   6.029   4.104   3.158
  184ASN     CG 1832   6.149   4.164   3.231
  184ASN    OD1 1833   6.208   4.262   3.185
  184ASN    ND2 1834   6.200   4.111   3.342
  184ASN   HD21 1835   6.141   4.045   3.389
  184ASN   HD22 1836   6.293   4.132   3.371
  184ASN      C 1837   6.157   4.133   2.925
  184ASN      O 1838   6.220   4.030   2.904
  185HISE     N 1839   6.214   4.252   2.908
  185HISE     H 1840   6.181   4.336   2.950
  185HISE    CA 1841   6.342   4.279   2.839
  185HISE    CB 1842   6.341   4.397   2.742
  185HISE    CG 1843   6.243   4.368   2.628
  185HISE   ND1 1844   6.272   4.298   2.518
  185HISE   CD2 1845   6.113   4.395   2.626
  185HISE   HD2 1846   6.052   4.456   2.693
  185HISE   CE1 1847   6.159   4.275   2.452
  185HISE   HE1 1848   6.148   4.224   2.356
  185HISE   NE2 1849   6.062   4.339   2.517
  185HISE   HE2 1850   5.964   4.320   2.512
  185HISE     C 1851   6.464   4.290   2.930
  185HISE     O 1852   6.573   4.311   2.876
  186GLY      N 1853   6.442   4.296   3.061
  186GLY      H 1854   6.351   4.279   3.100
  186GLY     CA 1855   6.544   4.318   3.165
  186GLY      C 1856   6.543   4.464   3.209
  186GLY      O 1857   6.482   4.553   3.149
  187ALA      N 1858   6.623   4.498   3.309
  187ALA      H 1859   6.694   4.434   3.338
  187ALA     CA 1860   6.641   4.633   3.364
  187ALA     CB 1861   6.714   4.601   3.494
  187ALA      C 1862   6.723   4.737   3.287
  187ALA      O 1863   6.810   4.700   3.209
  188SER      N 1864   6.698   4.866   3.311
  188SER      H 1865   6.621   4.893   3.369
  188SER     CA 1866   6.773   4.985   3.268
  188SER     CB 1867   6.742   5.021   3.122
  188SER     OG 1868   6.846   5.101   3.064
  188SER     HG 1869   6.870   5.057   2.978
  188SER      C 1870   6.731   5.105   3.352
  188SER      O 1871   6.613   5.113   3.386
  189SER      N 1872   6.822   5.201   3.365
  189SER      H 1873   6.912   5.190   3.323
  189SER     CA 1874   6.810   5.314   3.458
  189SER     CB 1875   6.946   5.380   3.482
  189SER     OG 1876   6.947   5.480   3.584
  189SER     HG 1877   6.978   5.569   3.549
  189SER      C 1878   6.719   5.427   3.409
  189SER      O 1879   6.713   5.444   3.288
  190GLU      N 1880   6.663   5.503   3.503
  190GLU      H 1881   6.671   5.479   3.600
  190GLU     CA 1882   6.575   5.617   3.472
  190GLU     CB 1883   6.529   5.689   3.598
  190GLU     CG 1884   6.464   5.589   3.694
  190GLU     CD 1885   6.549   5.528   3.806
  190GLU    OE1 1886   6.563   5.596   3.910
  190GLU    OE2 1887   6.605   5.417   3.789
  190GLU      C 1888   6.620   5.717   3.365
  190GLU      O 1889   6.530   5.781   3.309
  191ASP      N 1890   6.749   5.747   3.363
  191ASP      H 1891   6.800   5.688   3.427
  191ASP     CA 1892   6.820   5.825   3.262
  191ASP     CB 1893   6.959   5.877   3.301
  191ASP     CG 1894   7.035   5.779   3.391
  191ASP    OD1 1895   6.993   5.744   3.503
  191ASP    OD2 1896   7.129   5.715   3.339
  191ASP      C 1897   6.834   5.760   3.124
  191ASP      O 1898   6.811   5.826   3.023
  192THR      N 1899   6.894   5.641   3.125
  192THR      H 1900   6.915   5.590   3.208
  192THR     CA 1901   6.911   5.555   3.006
  192THR     CB 1902   7.005   5.437   3.026
  192THR    OG1 1903   6.957   5.347   3.127
  192THR    HG1 1904   6.921   5.267   3.078
  192THR    CG2 1905   7.145   5.481   3.070
  192THR      C 1906   6.787   5.500   2.936
  192THR      O 1907   6.808   5.494   2.815
  193LEU      N 1908   6.668   5.495   2.997
  193LEU      H 1909   6.671   5.507   3.097
  193LEU     CA 1910   6.547   5.428   2.948
  193LEU     CB 1911   6.428   5.472   3.033
  193LEU     CG 1912   6.301   5.391   3.006
  193LEU    CD1 1913   6.285   5.276   3.106
  193LEU    CD2 1914   6.183   5.484   2.980
  193LEU      C 1915   6.514   5.442   2.799
  193LEU      O 1916   6.512   5.335   2.740
  194LEU      N 1917   6.536   5.560   2.741
  194LEU      H 1918   6.550   5.649   2.785
  194LEU     CA 1919   6.520   5.565   2.595
  194LEU     CB 1920   6.500   5.704   2.535
  194LEU     CG 1921   6.356   5.755   2.535
  194LEU    CD1 1922   6.261   5.670   2.451
  194LEU    CD2 1923   6.307   5.787   2.677
  194LEU      C 1924   6.614   5.480   2.510
  194LEU      O 1925   6.564   5.406   2.425
  195LYS      N 1926   6.739   5.470   2.556
  195LYS      H 1927   6.775   5.499   2.644
  195LYS     CA 1928   6.840   5.394   2.480
  195LYS     CB 1929   6.970   5.416   2.557
  195LYS     CG 1930   7.009   5.563   2.572
  195LYS     CD 1931   7.118   5.591   2.468
  195LYS     CE 1932   7.181   5.730   2.479
  195LYS     NZ 1933   7.294   5.751   2.386
  195LYS    HZ1 1934   7.263   5.765   2.292
  195LYS    HZ2 1935   7.356   5.826   2.408
  195LYS    HZ3 1936   7.359   5.676   2.383
  195LYS      C 1937   6.812   5.244   2.469
  195LYS      O 1938   6.843   5.179   2.370
  196ASP      N 1939   6.745   5.199   2.575
  196ASP      H 1940   6.741   5.240   2.666
  196ASP     CA 1941   6.682   5.066   2.570
  196ASP     CB 1942   6.684   4.996   2.707
  196ASP     CG 1943   6.830   4.957   2.732
  196ASP    OD1 1944   6.895   5.015   2.821
  196ASP    OD2 1945   6.869   4.863   2.658
  196ASP      C 1946   6.544   5.052   2.506
  196ASP      O 1947   6.523   4.963   2.424
  197ALA      N 1948   6.462   5.152   2.539
  197ALA      H 1949   6.471   5.211   2.619
  197ALA     CA 1950   6.330   5.164   2.476
  197ALA     CB 1951   6.257   5.281   2.543
  197ALA      C 1952   6.335   5.170   2.323
  197ALA      O 1953   6.257   5.101   2.258
  198ALA      N 1954   6.446   5.221   2.270
  198ALA      H 1955   6.516   5.260   2.330
  198ALA     CA 1956   6.485   5.223   2.128
  198ALA     CB 1957   6.612   5.305   2.111
  198ALA      C 1958   6.500   5.083   2.068
  198ALA      O 1959   6.441   5.051   1.966
  199LYS      N 1960   6.578   5.005   2.142
  199LYS      H 1961   6.631   5.040   2.219
  199LYS     CA 1962   6.608   4.866   2.104
  199LYS     CB 1963   6.712   4.800   2.195
  199LYS     CG 1964   6.851   4.864   2.190
  199LYS     CD 1965   6.956   4.780   2.262
  199LYS     CE 1966   6.992   4.639   2.212
  199LYS     NZ 1967   7.115   4.596   2.280
  199LYS    HZ1 1968   7.135   4.504   2.245
  199LYS    HZ2 1969   7.197   4.651   2.271
  199LYS    HZ3 1970   7.089   4.589   2.376
  199LYS      C 1971   6.485   4.778   2.085
  199LYS      O 1972   6.467   4.714   1.982
  200VAL      N 1973   6.401   4.784   2.188
  200VAL      H 1974   6.452   4.802   2.272
  200VAL     CA 1975   6.269   4.721   2.204
  200VAL     CB 1976   6.196   4.728   2.338
  200VAL    CG1 1977   6.088   4.620   2.337
  200VAL    CG2 1978   6.287   4.680   2.451
  200VAL      C 1979   6.168   4.755   2.094
  200VAL      O 1980   6.117   4.666   2.028
  201CYS      N 1981   6.179   4.879   2.047
  201CYS      H 1982   6.237   4.946   2.092
  201CYS     CA 1983   6.105   4.947   1.940
  201CYS     CB 1984   6.127   5.098   1.950
  201CYS     SG 1985   6.060   5.192   2.091
  201CYS     HG 1986   6.154   5.164   2.181
  201CYS      C 1987   6.143   4.892   1.802
  201CYS      O 1988   6.055   4.840   1.733
  202ARG      N 1989   6.273   4.885   1.777
  202ARG      H 1990   6.345   4.932   1.828
  202ARG     CA 1991   6.329   4.820   1.658
  202ARG     CB 1992   6.480   4.848   1.660
  202ARG     CG 1993   6.505   4.999   1.662
  202ARG     CD 1994   6.657   5.006   1.678
  202ARG     NE 1995   6.700   5.121   1.598
  202ARG     HE 1996   6.650   5.205   1.619
  202ARG     CZ 1997   6.788   5.126   1.497
  202ARG    NH1 1998   6.864   5.021   1.462
  202ARG   HH11 1999   6.852   4.932   1.506
  202ARG   HH12 2000   6.915   5.025   1.377
  202ARG    NH2 2001   6.798   5.235   1.419
  202ARG   HH21 2002   6.751   5.322   1.431
  202ARG   HH22 2003   6.851   5.232   1.335
  202ARG      C 2004   6.297   4.671   1.642
  202ARG      O 2005   6.256   4.635   1.533
  203GLU      N 2006   6.304   4.595   1.753
  203GLU      H 2007   6.362   4.618   1.830
  203GLU     CA 2008   6.257   4.456   1.766
  203GLU     CB 2009   6.310   4.413   1.904
  203GLU     CG 2010   6.343   4.265   1.885
  203GLU     CD 2011   6.402   4.198   2.010
  203GLU    OE1 2012   6.332   4.181   2.111
  203GLU    OE2 2013   6.524   4.171   2.004
  203GLU      C 2014   6.111   4.425   1.737
  203GLU      O 2015   6.080   4.330   1.666
  204PHE      N 2016   6.026   4.517   1.784
  204PHE      H 2017   6.052   4.587   1.850
  204PHE     CA 2018   5.880   4.510   1.763
  204PHE     CB 2019   5.804   4.613   1.845
  204PHE     CG 2020   5.675   4.557   1.905
  204PHE    CD1 2021   5.559   4.543   1.831
  204PHE    HD1 2022   5.553   4.579   1.728
  204PHE    CD2 2023   5.664   4.534   2.042
  204PHE    HD2 2024   5.756   4.532   2.098
  204PHE    CE1 2025   5.438   4.509   1.891
  204PHE    HE1 2026   5.359   4.474   1.824
  204PHE    CE2 2027   5.542   4.511   2.107
  204PHE    HE2 2028   5.538   4.490   2.213
  204PHE     CZ 2029   5.430   4.493   2.029
  204PHE     HZ 2030   5.336   4.459   2.073
  204PHE      C 2031   5.840   4.520   1.615
  204PHE      O 2032   5.770   4.433   1.563
  205THR      N 2033   5.914   4.610   1.550
  205THR      H 2034   5.970   4.675   1.601
  205THR     CA 2035   5.905   4.637   1.407
  205THR     CB 2036   5.941   4.773   1.345
  205THR    OG1 2037   6.082   4.789   1.325
  205THR    HG1 2038   6.088   4.777   1.226
  205THR    CG2 2039   5.893   4.878   1.445
  205THR      C 2040   5.974   4.531   1.320
  205THR      O 2041   5.941   4.530   1.201
  206GLU      N 2042   6.088   4.482   1.368
  206GLU      H 2043   6.147   4.534   1.431
  206GLU     CA 2044   6.155   4.373   1.294
  206GLU     CB 2045   6.297   4.341   1.342
  206GLU     CG 2046   6.390   4.446   1.280
  206GLU     CD 2047   6.533   4.394   1.261
  206GLU    OE1 2048   6.624   4.452   1.324
  206GLU    OE2 2049   6.568   4.308   1.178
  206GLU      C 2050   6.073   4.244   1.302
  206GLU      O 2051   6.061   4.169   1.205
  207ARG      N 2052   6.011   4.217   1.417
  207ARG      H 2053   6.039   4.266   1.501
  207ARG     CA 2054   5.927   4.099   1.438
  207ARG     CB 2055   5.918   4.071   1.589
  207ARG     CG 2056   5.832   3.952   1.632
  207ARG     CD 2057   5.798   3.948   1.782
  207ARG     NE 2058   5.691   4.039   1.826
  207ARG     HE 2059   5.604   4.017   1.782
  207ARG     CZ 2060   5.712   4.140   1.911
  207ARG    NH1 2061   5.835   4.175   1.951
  207ARG   HH11 2062   5.920   4.136   1.917
  207ARG   HH12 2063   5.836   4.245   2.023
  207ARG    NH2 2064   5.604   4.193   1.969
  207ARG   HH21 2065   5.511   4.166   1.942
  207ARG   HH22 2066   5.610   4.266   2.036
  207ARG      C 2067   5.791   4.127   1.373
  207ARG      O 2068   5.763   4.047   1.285
  208GLU      N 2069   5.708   4.220   1.419
  208GLU      H 2070   5.742   4.292   1.480
  208GLU     CA 2071   5.570   4.229   1.370
  208GLU     CB 2072   5.493   4.312   1.473
  208GLU     CG 2073   5.460   4.240   1.602
  208GLU     CD 2074   5.405   4.098   1.582
  208GLU    OE1 2075   5.452   3.998   1.640
  208GLU    OE2 2076   5.304   4.088   1.509
  208GLU      C 2077   5.564   4.286   1.227
  208GLU      O 2078   5.660   4.351   1.187
  209GLN      N 2079   5.444   4.275   1.172
  209GLN      H 2080   5.369   4.224   1.213
  209GLN     CA 2081   5.410   4.344   1.046
  209GLN     CB 2082   5.332   4.244   0.960
  209GLN     CG 2083   5.415   4.122   0.920
  209GLN     CD 2084   5.545   4.145   0.842
  209GLN    OE1 2085   5.562   4.228   0.753
  209GLN    NE2 2086   5.643   4.068   0.888
  209GLN   HE21 2087   5.601   4.006   0.955
  209GLN   HE22 2088   5.740   4.081   0.868
  209GLN      C 2089   5.351   4.484   1.066
  209GLN      O 2090   5.233   4.501   1.095
  210GLY      N 2091   5.438   4.584   1.055
  210GLY      H 2092   5.538   4.581   1.061
  210GLY     CA 2093   5.391   4.723   1.044
  210GLY      C 2094   5.502   4.828   1.039
  210GLY      O 2095   5.619   4.792   1.054
  211GLU      N 2096   5.461   4.953   1.018
  211GLU      H 2097   5.364   4.969   1.038
  211GLU     CA 2098   5.550   5.064   0.983
  211GLU     CB 2099   5.469   5.185   0.936
  211GLU     CG 2100   5.542   5.311   0.888
  211GLU     CD 2101   5.645   5.285   0.778
  211GLU    OE1 2102   5.766   5.274   0.807
  211GLU    OE2 2103   5.600   5.285   0.661
  211GLU      C 2104   5.653   5.105   1.088
  211GLU      O 2105   5.619   5.118   1.206
  212VAL      N 2106   5.778   5.126   1.047
  212VAL      H 2107   5.788   5.149   0.950
  212VAL     CA 2108   5.891   5.169   1.131
  212VAL     CB 2109   6.018   5.127   1.058
  212VAL    CG1 2110   6.073   5.210   0.942
  212VAL    CG2 2111   6.131   5.117   1.161
  212VAL      C 2112   5.893   5.317   1.169
  212VAL      O 2113   5.984   5.360   1.240
  213ARG      N 2114   5.812   5.404   1.108
  213ARG      H 2115   5.765   5.376   1.025
  213ARG     CA 2116   5.797   5.547   1.138
  213ARG     CB 2117   5.751   5.612   1.008
  213ARG     CG 2118   5.855   5.613   0.896
  213ARG     CD 2119   5.797   5.651   0.760
  213ARG     NE 2120   5.906   5.619   0.667
  213ARG     HE 2121   5.986   5.576   0.709
  213ARG     CZ 2122   5.905   5.674   0.545
  213ARG    NH1 2123   5.810   5.757   0.500
  213ARG   HH11 2124   5.747   5.781   0.574
  213ARG   HH12 2125   5.800   5.797   0.410
  213ARG    NH2 2126   6.004   5.637   0.462
  213ARG   HH21 2127   6.071   5.573   0.500
  213ARG   HH22 2128   6.013   5.671   0.368
  213ARG      C 2129   5.706   5.583   1.256
  213ARG      O 2130   5.644   5.689   1.264
  214PHE      N 2131   5.708   5.496   1.357
  214PHE      H 2132   5.790   5.439   1.359
  214PHE     CA 2133   5.614   5.493   1.470
  214PHE     CB 2134   5.638   5.358   1.539
  214PHE     CG 2135   5.780   5.327   1.587
  214PHE    CD1 2136   5.841   5.219   1.523
  214PHE    HD1 2137   5.785   5.144   1.468
  214PHE    CD2 2138   5.858   5.419   1.655
  214PHE    HD2 2139   5.821   5.501   1.718
  214PHE    CE1 2140   5.979   5.207   1.524
  214PHE    HE1 2141   6.036   5.131   1.470
  214PHE    CE2 2142   5.997   5.413   1.659
  214PHE    HE2 2143   6.053   5.478   1.725
  214PHE     CZ 2144   6.052   5.308   1.587
  214PHE     HZ 2145   6.161   5.302   1.580
  214PHE      C 2146   5.613   5.615   1.562
  214PHE      O 2147   5.714   5.678   1.595
  215SER      N 2148   5.495   5.650   1.612
  215SER      H 2149   5.418   5.590   1.588
  215SER     CA 2150   5.475   5.764   1.701
  215SER     CB 2151   5.338   5.833   1.707
  215SER     OG 2152   5.308   5.890   1.580
  215SER     HG 2153   5.379   5.941   1.530
  215SER      C 2154   5.522   5.728   1.843
  215SER      O 2155   5.446   5.669   1.918
  216ALA      N 2156   5.623   5.798   1.895
  216ALA      H 2157   5.674   5.859   1.833
  216ALA     CA 2158   5.668   5.778   2.033
  216ALA     CB 2159   5.811   5.724   2.029
  216ALA      C 2160   5.670   5.892   2.134
  216ALA      O 2161   5.732   5.996   2.112
  217VAL      N 2162   5.618   5.860   2.252
  217VAL      H 2163   5.580   5.770   2.270
  217VAL     CA 2164   5.600   5.959   2.359
  217VAL     CB 2165   5.454   5.998   2.385
  217VAL    CG1 2166   5.452   6.117   2.481
  217VAL    CG2 2167   5.372   6.033   2.261
  217VAL      C 2168   5.656   5.895   2.486
  217VAL      O 2169   5.617   5.783   2.519
  218ALA      N 2170   5.740   5.967   2.560
  218ALA      H 2171   5.755   6.063   2.539
  218ALA     CA 2172   5.786   5.933   2.695
  218ALA     CB 2173   5.933   5.968   2.720
  218ALA      C 2174   5.713   5.990   2.817
  218ALA      O 2175   5.685   6.110   2.821
  219LEU      N 2176   5.682   5.902   2.912
  219LEU      H 2177   5.681   5.805   2.886
  219LEU     CA 2178   5.642   5.937   3.049
  219LEU     CB 2179   5.568   5.820   3.113
  219LEU     CG 2180   5.508   5.870   3.245
  219LEU    CD1 2181   5.378   5.951   3.242
  219LEU    CD2 2182   5.508   5.758   3.349
  219LEU      C 2183   5.770   5.976   3.124
  219LEU      O 2184   5.843   5.883   3.158
  220CYS      N 2185   5.782   6.105   3.153
  220CYS      H 2186   5.696   6.156   3.155
  220CYS     CA 2187   5.902   6.163   3.216
  220CYS     CB 2188   5.987   6.223   3.104
  220CYS     SG 2189   6.141   6.304   3.161
  220CYS     HG 2190   6.081   6.402   3.228
  220CYS      C 2191   5.875   6.272   3.320
  220CYS      O 2192   5.768   6.332   3.318
  221LYS      N 2193   5.968   6.299   3.412
  221LYS      H 2194   6.050   6.242   3.405
  221LYS     CA 2195   5.975   6.426   3.485
  221LYS     CB 2196   6.070   6.417   3.605
  221LYS     CG 2197   6.029   6.315   3.712
  221LYS     CD 2198   6.141   6.304   3.816
  221LYS     CE 2199   6.116   6.212   3.936
  221LYS     NZ 2200   6.197   6.246   4.054
  221LYS    HZ1 2201   6.181   6.187   4.132
  221LYS    HZ2 2202   6.293   6.240   4.028
  221LYS    HZ3 2203   6.169   6.338   4.081
  221LYS      C 2204   6.016   6.547   3.400
  221LYS     O1 2205   6.022   6.659   3.455
  221LYS     O2 2206   6.078   6.528   3.293
   6.92484   6.92484   4.89661   0.00000   0.00000   0.00000   0.00000   3.46243   3.46243
