# Supplementary material for: Is There a Functional Role for the Knotted Topology in Protein UCH-L1?
Source: J Chem Inf Model. 2024 Jul 24;64(17):6827–37. doi: 10.1021/acs.jcim.4c00880 (PMC11388461; doi:10.1021/acs.jcim.4c00880)
Supplement: Supplementary file 2 — ci4c00880_si_002.zip [file ci4c00880_si_002.zip › UCH-L1_files/APO/APO_delta222/REP_2/traj_initial.gro]

Protein in water t=   0.00000 step= 0
 2206
    1MET      N    1   6.092   3.490   3.388
    1MET     H1    2   6.126   3.578   3.422
    1MET     H2    3   6.004   3.469   3.431
    1MET     H3    4   6.165   3.426   3.410
    1MET     CA    5   6.052   3.498   3.247
    1MET     CB    6   6.032   3.361   3.181
    1MET     CG    7   6.146   3.260   3.172
    1MET     SD    8   6.221   3.214   3.333
    1MET     CE    9   6.384   3.159   3.287
    1MET      C   10   5.932   3.589   3.220
    1MET      O   11   5.949   3.686   3.146
    2GLN      N   12   5.820   3.579   3.292
    2GLN      H   13   5.803   3.512   3.364
    2GLN     CA   14   5.701   3.660   3.263
    2GLN     CB   15   5.598   3.584   3.180
    2GLN     CG   16   5.535   3.457   3.236
    2GLN     CD   17   5.488   3.381   3.112
    2GLN    OE1   18   5.572   3.306   3.061
    2GLN    NE2   19   5.357   3.361   3.101
    2GLN   HE21   20   5.291   3.394   3.168
    2GLN   HE22   21   5.320   3.320   3.017
    2GLN      C   22   5.619   3.715   3.380
    2GLN      O   23   5.641   3.692   3.499
    3LEU      N   24   5.569   3.834   3.351
    3LEU      H   25   5.564   3.867   3.256
    3LEU     CA   26   5.483   3.912   3.441
    3LEU     CB   27   5.476   4.059   3.398
    3LEU     CG   28   5.602   4.138   3.432
    3LEU    CD1   29   5.576   4.279   3.380
    3LEU    CD2   30   5.658   4.136   3.575
    3LEU      C   31   5.341   3.858   3.457
    3LEU      O   32   5.305   3.760   3.393
    4LYS      N   33   5.275   3.902   3.564
    4LYS      H   34   5.310   3.957   3.639
    4LYS     CA   35   5.129   3.885   3.566
    4LYS     CB   36   5.064   3.931   3.696
    4LYS     CG   37   5.102   3.832   3.807
    4LYS     CD   38   5.022   3.863   3.934
    4LYS     CE   39   5.045   3.776   4.057
    4LYS     NZ   40   5.186   3.788   4.096
    4LYS    HZ1   41   5.190   3.823   4.190
    4LYS    HZ2   42   5.229   3.698   4.100
    4LYS    HZ3   43   5.233   3.853   4.035
    4LYS      C   44   5.052   3.955   3.453
    4LYS      O   45   5.095   4.068   3.428
    5PRO      N   46   4.951   3.894   3.392
    5PRO     CA   47   4.858   3.963   3.301
    5PRO     CB   48   4.763   3.855   3.250
    5PRO     CG   49   4.845   3.727   3.267
    5PRO     CD   50   4.919   3.751   3.399
    5PRO      C   51   4.768   4.062   3.375
    5PRO      O   52   4.748   4.045   3.495
    6MET      N   53   4.772   4.179   3.312
    6MET      H   54   4.837   4.189   3.236
    6MET     CA   55   4.690   4.291   3.362
    6MET     CB   56   4.789   4.406   3.377
    6MET     CG   57   4.728   4.532   3.439
    6MET     SD   58   4.860   4.649   3.489
    6MET     CE   59   4.919   4.713   3.333
    6MET      C   60   4.571   4.314   3.269
    6MET      O   61   4.578   4.307   3.146
    7GLU      N   62   4.458   4.339   3.335
    7GLU      H   63   4.457   4.342   3.435
    7GLU     CA   64   4.335   4.388   3.272
    7GLU     CB   65   4.226   4.399   3.379
    7GLU     CG   66   4.088   4.424   3.318
    7GLU     CD   67   3.977   4.444   3.420
    7GLU    OE1   68   3.877   4.507   3.379
    7GLU    OE2   69   3.994   4.405   3.538
    7GLU      C   70   4.354   4.530   3.218
    7GLU      O   71   4.359   4.624   3.296
    8ILE      N   72   4.373   4.546   3.087
    8ILE      H   73   4.380   4.463   3.032
    8ILE     CA   74   4.395   4.668   3.008
    8ILE     CB   75   4.477   4.639   2.882
    8ILE    CG1   76   4.605   4.557   2.906
    8ILE    CG2   77   4.508   4.776   2.822
    8ILE     CD   78   4.695   4.620   3.013
    8ILE      C   79   4.264   4.743   2.985
    8ILE      O   80   4.195   4.714   2.887
    9ASN      N   81   4.240   4.834   3.079
    9ASN      H   82   4.297   4.856   3.158
    9ASN     CA   83   4.128   4.929   3.074
    9ASN     CB   84   4.014   4.877   3.162
    9ASN     CG   85   4.019   4.888   3.315
    9ASN    OD1   86   4.074   4.984   3.367
    9ASN    ND2   87   3.981   4.779   3.382
    9ASN   HD21   88   3.940   4.703   3.331
    9ASN   HD22   89   3.991   4.788   3.481
    9ASN      C   90   4.183   5.060   3.130
    9ASN      O   91   4.281   5.055   3.205
   10PRO      N   92   4.126   5.178   3.109
   10PRO     CA   93   4.181   5.308   3.151
   10PRO     CB   94   4.097   5.415   3.081
   10PRO     CG   95   4.052   5.341   2.956
   10PRO     CD   96   4.030   5.196   3.000
   10PRO      C   97   4.206   5.334   3.300
   10PRO      O   98   4.308   5.392   3.336
   11GLU      N   99   4.115   5.278   3.380
   11GLU      H  100   4.034   5.232   3.345
   11GLU     CA  101   4.112   5.294   3.526
   11GLU     CB  102   3.991   5.221   3.585
   11GLU     CG  103   3.961   5.265   3.728
   11GLU     CD  104   3.870   5.170   3.807
   11GLU    OE1  105   3.912   5.063   3.856
   11GLU    OE2  106   3.750   5.199   3.820
   11GLU      C  107   4.240   5.228   3.579
   11GLU      O  108   4.309   5.277   3.669
   12MET      N  109   4.262   5.101   3.549
   12MET      H  110   4.193   5.049   3.499
   12MET     CA  111   4.377   5.022   3.596
   12MET     CB  112   4.356   4.875   3.557
   12MET     CG  113   4.239   4.813   3.635
   12MET     SD  114   4.258   4.810   3.817
   12MET     CE  115   4.095   4.796   3.887
   12MET      C  116   4.515   5.073   3.555
   12MET      O  117   4.599   5.086   3.643
   13LEU      N  118   4.512   5.128   3.434
   13LEU      H  119   4.440   5.105   3.368
   13LEU     CA  120   4.622   5.211   3.384
   13LEU     CB  121   4.625   5.230   3.232
   13LEU     CG  122   4.640   5.105   3.145
   13LEU    CD1  123   4.617   5.133   2.996
   13LEU    CD2  124   4.780   5.052   3.178
   13LEU      C  125   4.640   5.346   3.453
   13LEU      O  126   4.752   5.375   3.493
   14ASN      N  127   4.531   5.417   3.481
   14ASN      H  128   4.446   5.407   3.429
   14ASN     CA  129   4.534   5.530   3.574
   14ASN     CB  130   4.399   5.598   3.596
   14ASN     CG  131   4.353   5.676   3.473
   14ASN    OD1  132   4.428   5.720   3.385
   14ASN    ND2  133   4.224   5.707   3.471
   14ASN   HD21  134   4.167   5.684   3.550
   14ASN   HD22  135   4.194   5.774   3.403
   14ASN      C  136   4.590   5.506   3.715
   14ASN      O  137   4.669   5.583   3.769
   15LYS      N  138   4.533   5.403   3.776
   15LYS      H  139   4.456   5.347   3.746
   15LYS     CA  140   4.579   5.347   3.904
   15LYS     CB  141   4.499   5.220   3.932
   15LYS     CG  142   4.359   5.252   3.984
   15LYS     CD  143   4.294   5.119   4.024
   15LYS     CE  144   4.148   5.142   4.064
   15LYS     NZ  145   4.082   5.031   4.134
   15LYS    HZ1  146   3.987   5.057   4.148
   15LYS    HZ2  147   4.088   4.945   4.084
   15LYS    HZ3  148   4.119   5.023   4.227
   15LYS      C  149   4.729   5.317   3.911
   15LYS      O  150   4.788   5.366   4.007
   16VAL      N  151   4.788   5.261   3.806
   16VAL      H  152   4.734   5.196   3.753
   16VAL     CA  153   4.933   5.239   3.788
   16VAL     CB  154   4.952   5.183   3.647
   16VAL    CG1  155   5.098   5.196   3.605
   16VAL    CG2  156   4.933   5.031   3.655
   16VAL      C  157   4.998   5.373   3.822
   16VAL      O  158   5.094   5.383   3.899
   17LEU      N  159   4.961   5.478   3.749
   17LEU      H  160   4.876   5.467   3.697
   17LEU     CA  161   5.017   5.612   3.767
   17LEU     CB  162   4.950   5.702   3.663
   17LEU     CG  163   4.968   5.646   3.522
   17LEU    CD1  164   4.868   5.709   3.425
   17LEU    CD2  165   5.113   5.653   3.472
   17LEU      C  166   5.018   5.684   3.902
   17LEU      O  167   5.109   5.760   3.933
   18SER      N  168   4.939   5.627   3.993
   18SER      H  169   4.896   5.544   3.958
   18SER     CA  170   4.928   5.653   4.137
   18SER     CB  171   4.788   5.630   4.195
   18SER     OG  172   4.798   5.669   4.332
   18SER     HG  173   4.801   5.583   4.382
   18SER      C  174   5.041   5.578   4.209
   18SER      O  175   5.141   5.643   4.239
   19ARG      N  176   5.050   5.446   4.196
   19ARG      H  177   4.978   5.394   4.150
   19ARG     CA  178   5.165   5.373   4.250
   19ARG     CB  179   5.147   5.221   4.240
   19ARG     CG  180   5.020   5.179   4.313
   19ARG     CD  181   5.030   5.028   4.337
   19ARG     NE  182   4.910   4.969   4.399
   19ARG     HE  183   4.824   5.005   4.364
   19ARG     CZ  184   4.907   4.912   4.520
   19ARG    NH1  185   5.015   4.899   4.599
   19ARG   HH11  186   5.096   4.953   4.579
   19ARG   HH12  187   5.024   4.826   4.667
   19ARG    NH2  188   4.790   4.859   4.557
   19ARG   HH21  189   4.710   4.876   4.499
   19ARG   HH22  190   4.776   4.817   4.647
   19ARG      C  191   5.300   5.414   4.191
   19ARG      O  192   5.391   5.439   4.271
   20LEU      N  193   5.307   5.445   4.062
   20LEU      H  194   5.234   5.416   4.000
   20LEU     CA  195   5.433   5.490   4.002
   20LEU     CB  196   5.422   5.490   3.849
   20LEU     CG  197   5.427   5.348   3.792
   20LEU    CD1  198   5.394   5.364   3.643
   20LEU    CD2  199   5.567   5.287   3.803
   20LEU      C  200   5.475   5.632   4.042
   20LEU      O  201   5.591   5.669   4.022
   21GLY      N  202   5.380   5.715   4.083
   21GLY      H  203   5.285   5.684   4.075
   21GLY     CA  204   5.402   5.850   4.138
   21GLY      C  205   5.399   5.963   4.034
   21GLY      O  206   5.485   6.051   4.036
   22VAL      N  207   5.317   5.951   3.930
   22VAL      H  208   5.242   5.885   3.928
   22VAL     CA  209   5.293   6.064   3.839
   22VAL     CB  210   5.261   6.015   3.697
   22VAL    CG1  211   5.239   6.125   3.593
   22VAL    CG2  212   5.360   5.910   3.646
   22VAL      C  213   5.179   6.148   3.897
   22VAL      O  214   5.095   6.092   3.968
   23ALA      N  215   5.167   6.271   3.848
   23ALA      H  216   5.230   6.314   3.784
   23ALA     CA  217   5.059   6.359   3.896
   23ALA     CB  218   5.104   6.504   3.878
   23ALA      C  219   4.921   6.340   3.832
   23ALA      O  220   4.919   6.321   3.711
   24GLY      N  221   4.808   6.340   3.902
   24GLY      H  222   4.815   6.310   3.997
   24GLY     CA  223   4.669   6.335   3.854
   24GLY      C  224   4.616   6.439   3.756
   24GLY      O  225   4.516   6.418   3.687
   25GLN      N  226   4.684   6.553   3.747
   25GLN      H  227   4.736   6.582   3.828
   25GLN     CA  228   4.673   6.658   3.645
   25GLN     CB  229   4.807   6.731   3.645
   25GLN     CG  230   4.805   6.872   3.585
   25GLN     CD  231   4.946   6.929   3.603
   25GLN    OE1  232   5.002   6.940   3.712
   25GLN    NE2  233   5.020   6.956   3.496
   25GLN   HE21  234   4.981   6.944   3.405
   25GLN   HE22  235   5.109   7.000   3.509
   25GLN      C  236   4.644   6.600   3.506
   25GLN      O  237   4.553   6.653   3.441
   26TRP      N  238   4.721   6.503   3.459
   26TRP      H  239   4.812   6.491   3.500
   26TRP     CA  240   4.702   6.426   3.335
   26TRP     CB  241   4.830   6.426   3.251
   26TRP     CG  242   4.863   6.564   3.194
   26TRP    CD1  243   4.938   6.657   3.253
   26TRP    HD1  244   4.980   6.641   3.352
   26TRP    CD2  245   4.838   6.605   3.063
   26TRP    NE1  246   4.963   6.758   3.170
   26TRP    HE1  247   5.014   6.842   3.190
   26TRP    CE2  248   4.898   6.730   3.057
   26TRP    CE3  249   4.754   6.556   2.964
   26TRP    HE3  250   4.751   6.448   2.951
   26TRP    CZ2  251   4.892   6.802   2.939
   26TRP    HZ2  252   4.931   6.903   2.923
   26TRP    CZ3  253   4.747   6.631   2.847
   26TRP    HZ3  254   4.688   6.584   2.768
   26TRP    CH2  255   4.817   6.750   2.834
   26TRP    HH2  256   4.817   6.796   2.735
   26TRP      C  257   4.661   6.281   3.358
   26TRP      O  258   4.741   6.199   3.402
   27ARG      N  259   4.553   6.243   3.290
   27ARG      H  260   4.514   6.302   3.219
   27ARG     CA  261   4.488   6.112   3.304
   27ARG     CB  262   4.400   6.109   3.429
   27ARG     CG  263   4.470   6.089   3.563
   27ARG     CD  264   4.547   5.958   3.582
   27ARG     NE  265   4.610   5.963   3.715
   27ARG     HE  266   4.698   6.012   3.716
   27ARG     CZ  267   4.564   5.928   3.835
   27ARG    NH1  268   4.438   5.882   3.845
   27ARG   HH11  269   4.378   5.882   3.765
   27ARG   HH12  270   4.408   5.859   3.938
   27ARG    NH2  271   4.639   5.927   3.946
   27ARG   HH21  272   4.737   5.944   3.940
   27ARG   HH22  273   4.588   5.898   4.027
   27ARG      C  274   4.422   6.052   3.179
   27ARG      O  275   4.379   6.115   3.083
   28PHE      N  276   4.411   5.920   3.176
   28PHE      H  277   4.430   5.852   3.247
   28PHE     CA  278   4.360   5.845   3.061
   28PHE     CB  279   4.414   5.702   3.058
   28PHE     CG  280   4.566   5.680   3.053
   28PHE    CD1  281   4.628   5.594   3.143
   28PHE    HD1  282   4.587   5.578   3.243
   28PHE    CD2  283   4.628   5.717   2.934
   28PHE    HD2  284   4.587   5.796   2.871
   28PHE    CE1  285   4.761   5.561   3.122
   28PHE    HE1  286   4.815   5.516   3.206
   28PHE    CE2  287   4.759   5.677   2.906
   28PHE    HE2  288   4.800   5.691   2.806
   28PHE     CZ  289   4.819   5.594   3.000
   28PHE     HZ  290   4.910   5.537   2.980
   28PHE      C  291   4.208   5.824   3.064
   28PHE      O  292   4.156   5.807   3.174
   29VAL      N  293   4.151   5.824   2.944
   29VAL      H  294   4.217   5.838   2.870
   29VAL     CA  295   4.009   5.818   2.906
   29VAL     CB  296   3.946   5.952   2.869
   29VAL    CG1  297   3.909   6.027   2.997
   29VAL    CG2  298   4.031   6.042   2.779
   29VAL      C  299   3.979   5.715   2.796
   29VAL      O  300   4.049   5.697   2.696
   30ASP      N  301   3.857   5.665   2.808
   30ASP      H  302   3.808   5.674   2.895
   30ASP     CA  303   3.805   5.555   2.725
   30ASP     CB  304   3.692   5.483   2.800
   30ASP     CG  305   3.719   5.423   2.938
   30ASP    OD1  306   3.733   5.502   3.034
   30ASP    OD2  307   3.692   5.302   2.948
   30ASP      C  308   3.741   5.612   2.598
   30ASP      O  309   3.669   5.712   2.609
   31VAL      N  310   3.793   5.573   2.483
   31VAL      H  311   3.884   5.534   2.470
   31VAL     CA  312   3.742   5.601   2.348
   31VAL     CB  313   3.858   5.622   2.250
   31VAL    CG1  314   3.802   5.656   2.112
   31VAL    CG2  315   3.948   5.733   2.306
   31VAL      C  316   3.643   5.491   2.309
   31VAL      O  317   3.666   5.373   2.335
   32LEU      N  318   3.529   5.537   2.257
   32LEU      H  319   3.511   5.634   2.238
   32LEU     CA  320   3.414   5.455   2.219
   32LEU     CB  321   3.283   5.490   2.290
   32LEU     CG  322   3.294   5.491   2.443
   32LEU    CD1  323   3.167   5.549   2.506
   32LEU    CD2  324   3.302   5.348   2.496
   32LEU      C  325   3.391   5.453   2.067
   32LEU      O  326   3.327   5.367   2.008
   33GLY      N  327   3.423   5.568   2.009
   33GLY      H  328   3.438   5.653   2.061
   33GLY     CA  329   3.409   5.603   1.867
   33GLY      C  330   3.531   5.674   1.808
   33GLY      O  331   3.589   5.772   1.855
   34LEU      N  332   3.562   5.618   1.692
   34LEU      H  333   3.490   5.592   1.627
   34LEU     CA  334   3.692   5.636   1.626
   34LEU     CB  335   3.736   5.505   1.560
   34LEU     CG  336   3.711   5.370   1.628
   34LEU    CD1  337   3.745   5.261   1.527
   34LEU    CD2  338   3.796   5.348   1.753
   34LEU      C  339   3.692   5.747   1.521
   34LEU      O  340   3.799   5.781   1.471
   35GLU      N  341   3.573   5.761   1.464
   35GLU      H  342   3.496   5.699   1.483
   35GLU     CA  343   3.542   5.853   1.354
   35GLU     CB  344   3.397   5.827   1.311
   35GLU     CG  345   3.352   5.690   1.261
   35GLU     CD  346   3.358   5.578   1.365
   35GLU    OE1  347   3.346   5.602   1.487
   35GLU    OE2  348   3.368   5.457   1.333
   35GLU      C  349   3.571   6.001   1.382
   35GLU      O  350   3.629   6.044   1.482
   36GLU      N  351   3.540   6.079   1.279
   36GLU      H  352   3.552   6.038   1.189
   36GLU     CA  353   3.541   6.226   1.287
   36GLU     CB  354   3.519   6.289   1.149
   36GLU     CG  355   3.637   6.250   1.061
   36GLU     CD  356   3.767   6.329   1.081
   36GLU    OE1  357   3.873   6.291   1.027
   36GLU    OE2  358   3.764   6.435   1.147
   36GLU      C  359   3.432   6.276   1.383
   36GLU      O  360   3.458   6.382   1.440
   37GLU      N  361   3.311   6.223   1.372
   37GLU      H  362   3.272   6.184   1.289
   37GLU     CA  363   3.229   6.235   1.494
   37GLU     CB  364   3.089   6.186   1.457
   37GLU     CG  365   2.974   6.226   1.549
   37GLU     CD  366   2.970   6.378   1.558
   37GLU    OE1  367   2.939   6.445   1.457
   37GLU    OE2  368   2.962   6.418   1.677
   37GLU      C  369   3.273   6.140   1.606
   37GLU      O  370   3.365   6.059   1.592
   38SER      N  371   3.205   6.150   1.720
   38SER      H  372   3.142   6.225   1.740
   38SER     CA  373   3.228   6.072   1.843
   38SER     CB  374   3.213   5.921   1.829
   38SER     OG  375   3.082   5.883   1.786
   38SER     HG  376   3.091   5.812   1.716
   38SER      C  377   3.351   6.111   1.924
   38SER      O  378   3.350   6.119   2.047
   39LEU      N  379   3.460   6.157   1.863
   39LEU      H  380   3.469   6.133   1.766
   39LEU     CA  381   3.584   6.206   1.924
   39LEU     CB  382   3.698   6.209   1.822
   39LEU     CG  383   3.772   6.076   1.809
   39LEU    CD1  384   3.871   6.089   1.693
   39LEU    CD2  385   3.844   6.033   1.937
   39LEU      C  386   3.585   6.335   2.006
   39LEU      O  387   3.677   6.352   2.086
   40GLY      N  388   3.486   6.421   1.987
   40GLY      H  389   3.438   6.428   1.899
   40GLY     CA  390   3.461   6.543   2.065
   40GLY      C  391   3.435   6.502   2.210
   40GLY      O  392   3.454   6.586   2.298
   41SER      N  393   3.384   6.382   2.239
   41SER      H  394   3.340   6.333   2.164
   41SER     CA  395   3.377   6.327   2.375
   41SER     CB  396   3.308   6.191   2.372
   41SER     OG  397   3.256   6.159   2.501
   41SER     HG  398   3.218   6.067   2.507
   41SER      C  399   3.513   6.310   2.443
   41SER      O  400   3.503   6.313   2.566
   42VAL      N  401   3.626   6.293   2.375
   42VAL      H  402   3.617   6.287   2.276
   42VAL     CA  403   3.762   6.283   2.430
   42VAL     CB  404   3.859   6.231   2.324
   42VAL    CG1  405   4.008   6.244   2.358
   42VAL    CG2  406   3.827   6.082   2.315
   42VAL      C  407   3.801   6.417   2.491
   42VAL      O  408   3.840   6.505   2.414
   43PRO      N  409   3.828   6.423   2.621
   43PRO     CA  410   3.859   6.550   2.688
   43PRO     CB  411   3.883   6.508   2.834
   43PRO     CG  412   3.782   6.395   2.852
   43PRO     CD  413   3.790   6.320   2.719
   43PRO      C  414   3.975   6.632   2.632
   43PRO      O  415   4.088   6.585   2.621
   44ALA      N  416   3.957   6.764   2.626
   44ALA      H  417   3.894   6.813   2.685
   44ALA     CA  418   4.051   6.853   2.555
   44ALA     CB  419   3.977   6.964   2.481
   44ALA      C  420   4.127   6.930   2.663
   44ALA      O  421   4.061   6.970   2.758
   45PRO      N  422   4.256   6.954   2.639
   45PRO     CA  423   4.340   6.888   2.538
   45PRO     CB  424   4.470   6.968   2.537
   45PRO     CG  425   4.477   7.038   2.673
   45PRO     CD  426   4.329   7.063   2.704
   45PRO      C  427   4.376   6.742   2.568
   45PRO      O  428   4.376   6.694   2.682
   46ALA      N  429   4.425   6.681   2.461
   46ALA      H  430   4.402   6.713   2.369
   46ALA     CA  431   4.481   6.545   2.468
   46ALA     CB  432   4.407   6.452   2.373
   46ALA      C  433   4.629   6.547   2.430
   46ALA      O  434   4.669   6.639   2.360
   47CYS      N  435   4.709   6.450   2.474
   47CYS      H  436   4.674   6.390   2.547
   47CYS     CA  437   4.847   6.431   2.427
   47CYS     CB  438   4.952   6.490   2.522
   47CYS     SG  439   4.945   6.420   2.691
   47CYS     HG  440   4.985   6.526   2.760
   47CYS      C  441   4.903   6.297   2.379
   47CYS      O  442   5.019   6.285   2.340
   48ALA      N  443   4.818   6.195   2.378
   48ALA      H  444   4.721   6.198   2.402
   48ALA     CA  445   4.864   6.060   2.341
   48ALA     CB  446   4.962   6.002   2.444
   48ALA      C  447   4.748   5.964   2.317
   48ALA      O  448   4.650   5.976   2.390
   49LEU      N  449   4.754   5.898   2.202
   49LEU      H  450   4.827   5.898   2.133
   49LEU     CA  451   4.654   5.800   2.157
   49LEU     CB  452   4.599   5.850   2.023
   49LEU     CG  453   4.472   5.783   1.971
   49LEU    CD1  454   4.355   5.820   2.063
   49LEU    CD2  455   4.444   5.819   1.825
   49LEU      C  456   4.712   5.659   2.159
   49LEU      O  457   4.804   5.618   2.088
   50LEU      N  458   4.662   5.578   2.252
   50LEU      H  459   4.582   5.607   2.304
   50LEU     CA  460   4.707   5.439   2.274
   50LEU     CB  461   4.742   5.415   2.421
   50LEU     CG  462   4.861   5.492   2.479
   50LEU    CD1  463   4.820   5.631   2.528
   50LEU    CD2  464   4.948   5.418   2.581
   50LEU      C  465   4.604   5.337   2.226
   50LEU      O  466   4.489   5.340   2.269
   51LEU      N  467   4.652   5.235   2.155
   51LEU      H  468   4.750   5.217   2.145
   51LEU     CA  469   4.564   5.127   2.110
   51LEU     CB  470   4.543   5.154   1.961
   51LEU     CG  471   4.466   5.052   1.877
   51LEU    CD1  472   4.327   5.024   1.933
   51LEU    CD2  473   4.470   5.086   1.727
   51LEU      C  474   4.605   4.987   2.154
   51LEU      O  475   4.720   4.948   2.176
   52LEU      N  476   4.507   4.902   2.185
   52LEU      H  477   4.410   4.928   2.185
   52LEU     CA  478   4.520   4.759   2.213
   52LEU     CB  479   4.452   4.717   2.344
   52LEU     CG  480   4.472   4.571   2.382
   52LEU    CD1  481   4.620   4.545   2.410
   52LEU    CD2  482   4.380   4.532   2.498
   52LEU      C  483   4.448   4.679   2.104
   52LEU      O  484   4.326   4.689   2.093
   53PHE      N  485   4.520   4.600   2.025
   53PHE      H  486   4.614   4.577   2.052
   53PHE     CA  487   4.478   4.522   1.908
   53PHE     CB  488   4.491   4.617   1.789
   53PHE     CG  489   4.433   4.564   1.657
   53PHE    CD1  490   4.294   4.562   1.653
   53PHE    HD1  491   4.241   4.587   1.745
   53PHE    CD2  492   4.511   4.548   1.544
   53PHE    HD2  493   4.620   4.550   1.551
   53PHE    CE1  494   4.235   4.535   1.530
   53PHE    HE1  495   4.129   4.509   1.535
   53PHE    CE2  496   4.445   4.511   1.427
   53PHE    HE2  497   4.503   4.508   1.335
   53PHE     CZ  498   4.307   4.507   1.415
   53PHE     HZ  499   4.267   4.513   1.314
   53PHE      C  500   4.551   4.391   1.880
   53PHE      O  501   4.662   4.379   1.932
   54PRO      N  502   4.494   4.277   1.841
   54PRO     CA  503   4.558   4.153   1.794
   54PRO     CB  504   4.457   4.039   1.805
   54PRO     CG  505   4.341   4.101   1.883
   54PRO     CD  506   4.350   4.247   1.838
   54PRO      C  507   4.605   4.153   1.649
   54PRO      O  508   4.545   4.209   1.558
   55LEU      N  509   4.716   4.080   1.632
   55LEU      H  510   4.741   4.014   1.703
   55LEU     CA  511   4.800   4.078   1.512
   55LEU     CB  512   4.937   4.144   1.530
   55LEU     CG  513   4.943   4.296   1.539
   55LEU    CD1  514   5.087   4.349   1.539
   55LEU    CD2  515   4.874   4.375   1.427
   55LEU      C  516   4.816   3.935   1.460
   55LEU      O  517   4.890   3.855   1.518
   56THR      N  518   4.780   3.922   1.333
   56THR      H  519   4.723   3.991   1.288
   56THR     CA  520   4.812   3.798   1.262
   56THR     CB  521   4.748   3.790   1.123
   56THR    OG1  522   4.811   3.878   1.030
   56THR    HG1  523   4.777   3.968   1.058
   56THR    CG2  524   4.596   3.811   1.130
   56THR      C  525   4.962   3.771   1.249
   56THR      O  526   5.038   3.864   1.223
   57ALA      N  527   5.012   3.648   1.246
   57ALA      H  528   4.952   3.569   1.258
   57ALA     CA  529   5.156   3.620   1.243
   57ALA     CB  530   5.181   3.470   1.260
   57ALA      C  531   5.224   3.653   1.110
   57ALA      O  532   5.330   3.713   1.097
   58GLN      N  533   5.142   3.641   1.006
   58GLN      H  534   5.064   3.580   1.019
   58GLN     CA  535   5.165   3.675   0.865
   58GLN     CB  536   5.044   3.646   0.776
   58GLN     CG  537   4.979   3.507   0.779
   58GLN     CD  538   4.896   3.483   0.905
   58GLN    OE1  539   4.948   3.466   1.015
   58GLN    NE2  540   4.767   3.456   0.884
   58GLN   HE21  541   4.720   3.435   0.798
   58GLN   HE22  542   4.714   3.467   0.968
   58GLN      C  543   5.203   3.822   0.846
   58GLN      O  544   5.314   3.854   0.802
   59HISE     N  545   5.119   3.914   0.892
   59HISE     H  546   5.027   3.885   0.920
   59HISE    CA  547   5.155   4.056   0.903
   59HISE    CB  548   5.037   4.146   0.944
   59HISE    CG  549   5.047   4.291   0.897
   59HISE   ND1  550   5.004   4.396   0.967
   59HISE   CD2  551   5.094   4.340   0.783
   59HISE   HD2  552   5.124   4.284   0.695
   59HISE   CE1  553   5.033   4.503   0.893
   59HISE   HE1  554   5.002   4.604   0.919
   59HISE   NE2  555   5.093   4.473   0.778
   59HISE   HE2  556   5.123   4.526   0.699
   59HISE     C  557   5.271   4.094   0.995
   59HISE     O  558   5.366   4.157   0.949
   60GLU      N  559   5.268   4.044   1.118
   60GLU      H  560   5.194   3.986   1.150
   60GLU     CA  561   5.370   4.081   1.218
   60GLU     CB  562   5.342   4.018   1.354
   60GLU     CG  563   5.400   4.096   1.472
   60GLU     CD  564   5.407   4.007   1.596
   60GLU    OE1  565   5.512   4.008   1.664
   60GLU    OE2  566   5.312   3.927   1.612
   60GLU      C  567   5.514   4.047   1.179
   60GLU      O  568   5.602   4.133   1.180
   61ASN      N  569   5.539   3.924   1.135
   61ASN      H  570   5.471   3.855   1.158
   61ASN     CA  571   5.673   3.884   1.089
   61ASN     CB  572   5.698   3.736   1.059
   61ASN     CG  573   5.650   3.646   1.173
   61ASN    OD1  574   5.626   3.682   1.288
   61ASN    ND2  575   5.621   3.522   1.132
   61ASN   HD21  576   5.623   3.497   1.035
   61ASN   HD22  577   5.566   3.467   1.194
   61ASN      C  578   5.715   3.956   0.961
   61ASN      O  579   5.825   4.011   0.955
   62PHE      N  580   5.620   3.982   0.872
   62PHE      H  581   5.526   3.982   0.907
   62PHE     CA  582   5.648   4.071   0.759
   62PHE     CB  583   5.547   4.047   0.646
   62PHE     CG  584   5.518   4.155   0.542
   62PHE    CD1  585   5.395   4.219   0.553
   62PHE    HD1  586   5.322   4.172   0.619
   62PHE    CD2  587   5.617   4.209   0.461
   62PHE    HD2  588   5.715   4.161   0.464
   62PHE    CE1  589   5.371   4.342   0.492
   62PHE    HE1  590   5.284   4.403   0.516
   62PHE    CE2  591   5.588   4.321   0.385
   62PHE    HE2  592   5.662   4.365   0.318
   62PHE     CZ  593   5.470   4.391   0.408
   62PHE     HZ  594   5.445   4.473   0.340
   62PHE      C  595   5.678   4.219   0.783
   62PHE      O  596   5.783   4.268   0.742
   63ARG      N  597   5.599   4.276   0.873
   63ARG      H  598   5.508   4.240   0.892
   63ARG     CA  599   5.611   4.415   0.919
   63ARG     CB  600   5.483   4.474   0.979
   63ARG     CG  601   5.481   4.624   1.009
   63ARG     CD  602   5.350   4.670   1.073
   63ARG     NE  603   5.334   4.814   1.051
   63ARG     HE  604   5.340   4.844   0.956
   63ARG     CZ  605   5.338   4.909   1.146
   63ARG    NH1  606   5.331   4.870   1.274
   63ARG   HH11  607   5.301   4.779   1.303
   63ARG   HH12  608   5.340   4.940   1.344
   63ARG    NH2  609   5.339   5.042   1.130
   63ARG   HH21  610   5.338   5.071   1.034
   63ARG   HH22  611   5.338   5.110   1.203
   63ARG      C  612   5.730   4.448   1.010
   63ARG      O  613   5.802   4.547   0.996
   64LYS      N  614   5.778   4.343   1.075
   64LYS      H  615   5.728   4.258   1.091
   64LYS     CA  616   5.901   4.347   1.156
   64LYS     CB  617   5.930   4.223   1.240
   64LYS     CG  618   5.841   4.244   1.363
   64LYS     CD  619   5.856   4.137   1.471
   64LYS     CE  620   5.763   4.152   1.592
   64LYS     NZ  621   5.832   4.102   1.711
   64LYS    HZ1  622   5.767   4.101   1.787
   64LYS    HZ2  623   5.862   4.007   1.702
   64LYS    HZ3  624   5.916   4.155   1.723
   64LYS      C  625   6.023   4.367   1.066
   64LYS      O  626   6.080   4.476   1.066
   65LYS      N  627   6.033   4.279   0.966
   65LYS      H  628   5.986   4.191   0.970
   65LYS     CA  629   6.136   4.292   0.862
   65LYS     CB  630   6.122   4.183   0.756
   65LYS     CG  631   6.125   4.039   0.808
   65LYS     CD  632   6.076   3.941   0.701
   65LYS     CE  633   6.110   3.801   0.752
   65LYS     NZ  634   6.058   3.697   0.662
   65LYS    HZ1  635   6.117   3.636   0.609
   65LYS    HZ2  636   6.003   3.631   0.713
   65LYS    HZ3  637   5.989   3.738   0.602
   65LYS      C  638   6.133   4.419   0.776
   65LYS      O  639   6.234   4.488   0.765
   66GLN      N  640   6.012   4.469   0.752
   66GLN      H  641   5.930   4.412   0.750
   66GLN     CA  642   5.984   4.595   0.683
   66GLN     CB  643   5.835   4.620   0.657
   66GLN     CG  644   5.793   4.730   0.559
   66GLN     CD  645   5.648   4.732   0.512
   66GLN    OE1  646   5.550   4.748   0.586
   66GLN    NE2  647   5.629   4.742   0.381
   66GLN   HE21  648   5.713   4.753   0.328
   66GLN   HE22  649   5.539   4.744   0.337
   66GLN      C  650   6.042   4.717   0.756
   66GLN      O  651   6.127   4.792   0.710
   67ILE      N  652   6.009   4.718   0.885
   67ILE      H  653   5.937   4.664   0.929
   67ILE     CA  654   6.062   4.823   0.972
   67ILE     CB  655   5.978   4.847   1.097
   67ILE    CG1  656   5.832   4.855   1.052
   67ILE    CG2  657   6.011   4.973   1.177
   67ILE     CD  658   5.738   4.857   1.173
   67ILE      C  659   6.212   4.821   1.000
   67ILE      O  660   6.286   4.915   0.972
   68GLU      N  661   6.265   4.699   1.013
   68GLU      H  662   6.208   4.618   1.003
   68GLU     CA  663   6.407   4.670   1.034
   68GLU     CB  664   6.435   4.527   1.079
   68GLU     CG  665   6.579   4.484   1.108
   68GLU     CD  666   6.623   4.541   1.243
   68GLU    OE1  667   6.576   4.504   1.352
   68GLU    OE2  668   6.722   4.617   1.240
   68GLU      C  669   6.490   4.701   0.909
   68GLU      O  670   6.593   4.767   0.922
   69GLU      N  671   6.442   4.677   0.787
   69GLU      H  672   6.347   4.653   0.766
   69GLU     CA  673   6.517   4.711   0.666
   69GLU     CB  674   6.429   4.663   0.550
   69GLU     CG  675   6.442   4.512   0.535
   69GLU     CD  676   6.354   4.454   0.424
   69GLU    OE1  677   6.324   4.518   0.320
   69GLU    OE2  678   6.308   4.344   0.461
   69GLU      C  679   6.541   4.862   0.658
   69GLU      O  680   6.641   4.904   0.600
   70LEU      N  681   6.445   4.944   0.701
   70LEU      H  682   6.356   4.901   0.714
   70LEU     CA  683   6.449   5.090   0.715
   70LEU     CB  684   6.315   5.157   0.747
   70LEU     CG  685   6.219   5.147   0.628
   70LEU    CD1  686   6.071   5.180   0.648
   70LEU    CD2  687   6.271   5.200   0.494
   70LEU      C  688   6.550   5.161   0.805
   70LEU      O  689   6.575   5.280   0.785
   71LYS      N  690   6.589   5.088   0.910
   71LYS      H  691   6.545   5.002   0.935
   71LYS     CA  692   6.704   5.121   0.996
   71LYS     CB  693   6.836   5.123   0.920
   71LYS     CG  694   6.877   4.984   0.871
   71LYS     CD  695   6.911   4.890   0.987
   71LYS     CE  696   6.958   4.755   0.933
   71LYS     NZ  697   6.998   4.662   1.040
   71LYS    HZ1  698   7.046   4.719   1.106
   71LYS    HZ2  699   6.929   4.617   1.096
   71LYS    HZ3  700   7.066   4.598   1.005
   71LYS      C  701   6.678   5.230   1.100
   71LYS      O  702   6.774   5.283   1.155
   72GLY      N  703   6.556   5.284   1.103
   72GLY      H  704   6.478   5.239   1.060
   72GLY     CA  705   6.521   5.405   1.179
   72GLY      C  706   6.590   5.530   1.124
   72GLY      O  707   6.623   5.623   1.198
   73GLN      N  708   6.590   5.544   0.992
   73GLN      H  709   6.532   5.500   0.923
   73GLN     CA  710   6.653   5.663   0.933
   73GLN     CB  711   6.697   5.633   0.790
   73GLN     CG  712   6.769   5.753   0.728
   73GLN     CD  713   6.841   5.720   0.597
   73GLN    OE1  714   6.948   5.660   0.588
   73GLN    NE2  715   6.767   5.739   0.489
   73GLN   HE21  716   6.675   5.778   0.499
   73GLN   HE22  717   6.801   5.721   0.397
   73GLN      C  718   6.560   5.784   0.943
   73GLN      O  719   6.612   5.894   0.960
   74GLU      N  720   6.430   5.761   0.929
   74GLU      H  721   6.397   5.669   0.906
   74GLU     CA  722   6.314   5.850   0.945
   74GLU     CB  723   6.189   5.789   0.882
   74GLU     CG  724   6.183   5.769   0.731
   74GLU     CD  725   6.133   5.629   0.697
   74GLU    OE1  726   6.009   5.610   0.692
   74GLU    OE2  727   6.211   5.534   0.675
   74GLU      C  728   6.284   5.889   1.090
   74GLU      O  729   6.196   5.970   1.120
   75VAL      N  730   6.338   5.810   1.183
   75VAL      H  731   6.388   5.728   1.156
   75VAL     CA  732   6.334   5.833   1.328
   75VAL     CB  733   6.346   5.707   1.414
   75VAL    CG1  734   6.310   5.731   1.560
   75VAL    CG2  735   6.248   5.601   1.365
   75VAL      C  736   6.426   5.940   1.387
   75VAL      O  737   6.546   5.934   1.359
   76SER      N  738   6.370   6.055   1.420
   76SER      H  739   6.273   6.066   1.397
   76SER     CA  740   6.433   6.168   1.489
   76SER     CB  741   6.336   6.281   1.525
   76SER     OG  742   6.396   6.402   1.569
   76SER     HG  743   6.330   6.471   1.539
   76SER      C  744   6.507   6.127   1.617
   76SER      O  745   6.452   6.042   1.686
   77PRO      N  746   6.623   6.187   1.642
   77PRO     CA  747   6.699   6.151   1.763
   77PRO     CB  748   6.836   6.217   1.745
   77PRO     CG  749   6.848   6.228   1.593
   77PRO     CD  750   6.706   6.262   1.546
   77PRO      C  751   6.647   6.189   1.902
   77PRO      O  752   6.641   6.100   1.986
   78LYS      N  753   6.574   6.300   1.902
   78LYS      H  754   6.598   6.375   1.841
   78LYS     CA  755   6.501   6.343   2.023
   78LYS     CB  756   6.410   6.464   2.000
   78LYS     CG  757   6.495   6.591   1.991
   78LYS     CD  758   6.421   6.725   1.987
   78LYS     CE  759   6.362   6.750   1.848
   78LYS     NZ  760   6.275   6.868   1.855
   78LYS    HZ1  761   6.230   6.887   1.768
   78LYS    HZ2  762   6.199   6.848   1.917
   78LYS    HZ3  763   6.314   6.950   1.898
   78LYS      C  764   6.412   6.238   2.088
   78LYS      O  765   6.391   6.258   2.207
   79VAL      N  766   6.360   6.134   2.022
   79VAL      H  767   6.381   6.104   1.929
   79VAL     CA  768   6.251   6.052   2.077
   79VAL     CB  769   6.163   5.996   1.965
   79VAL    CG1  770   6.038   5.931   2.023
   79VAL    CG2  771   6.137   6.103   1.858
   79VAL      C  772   6.306   5.931   2.154
   79VAL      O  773   6.413   5.880   2.120
   80TYR      N  774   6.247   5.895   2.267
   80TYR      H  775   6.170   5.952   2.296
   80TYR     CA  776   6.263   5.773   2.347
   80TYR     CB  777   6.214   5.804   2.488
   80TYR     CG  778   6.248   5.704   2.599
   80TYR    CD1  779   6.163   5.595   2.617
   80TYR    HD1  780   6.071   5.594   2.559
   80TYR    CD2  781   6.364   5.716   2.673
   80TYR    HD2  782   6.417   5.811   2.684
   80TYR    CE1  783   6.187   5.503   2.718
   80TYR    HE1  784   6.106   5.430   2.731
   80TYR    CE2  785   6.382   5.634   2.784
   80TYR    HE2  786   6.443   5.673   2.865
   80TYR     CZ  787   6.296   5.526   2.801
   80TYR     OH  788   6.311   5.465   2.921
   80TYR     HH  789   6.391   5.490   2.976
   80TYR      C  790   6.202   5.649   2.280
   80TYR      O  791   6.109   5.671   2.203
   81PHE      N  792   6.250   5.532   2.321
   81PHE      H  793   6.316   5.531   2.396
   81PHE     CA  794   6.210   5.396   2.283
   81PHE     CB  795   6.234   5.382   2.132
   81PHE     CG  796   6.173   5.258   2.067
   81PHE    CD1  797   6.039   5.251   2.031
   81PHE    HD1  798   5.966   5.322   2.068
   81PHE    CD2  799   6.259   5.152   2.040
   81PHE    HD2  800   6.364   5.181   2.042
   81PHE    CE1  801   5.995   5.134   1.969
   81PHE    HE1  802   5.889   5.123   1.948
   81PHE    CE2  803   6.213   5.029   1.995
   81PHE    HE2  804   6.276   4.942   1.977
   81PHE     CZ  805   6.081   5.026   1.950
   81PHE     HZ  806   6.036   4.930   1.925
   81PHE      C  807   6.276   5.291   2.373
   81PHE      O  808   6.388   5.306   2.421
   82MET      N  809   6.212   5.175   2.378
   82MET      H  810   6.138   5.153   2.314
   82MET     CA  811   6.248   5.056   2.457
   82MET     CB  812   6.205   5.079   2.602
   82MET     CG  813   6.054   5.087   2.627
   82MET     SD  814   6.008   5.086   2.804
   82MET     CE  815   6.146   5.004   2.881
   82MET      C  816   6.189   4.930   2.395
   82MET      O  817   6.072   4.929   2.355
   83LYS      N  818   6.278   4.831   2.396
   83LYS      H  819   6.364   4.840   2.446
   83LYS     CA  820   6.236   4.704   2.335
   83LYS     CB  821   6.359   4.645   2.266
   83LYS     CG  822   6.363   4.677   2.117
   83LYS     CD  823   6.507   4.659   2.067
   83LYS     CE  824   6.511   4.659   1.914
   83LYS     NZ  825   6.647   4.662   1.860
   83LYS    HZ1  826   6.709   4.594   1.900
   83LYS    HZ2  827   6.636   4.653   1.761
   83LYS    HZ3  828   6.688   4.750   1.884
   83LYS      C  829   6.175   4.615   2.445
   83LYS      O  830   6.236   4.603   2.551
   84GLN      N  831   6.056   4.568   2.411
   84GLN      H  832   5.991   4.615   2.351
   84GLN     CA  833   5.999   4.465   2.499
   84GLN     CB  834   5.849   4.453   2.469
   84GLN     CG  835   5.776   4.392   2.589
   84GLN     CD  836   5.631   4.348   2.569
   84GLN    OE1  837   5.552   4.389   2.484
   84GLN    NE2  838   5.592   4.244   2.642
   84GLN   HE21  839   5.644   4.212   2.722
   84GLN   HE22  840   5.528   4.176   2.606
   84GLN      C  841   6.056   4.323   2.502
   84GLN      O  842   6.067   4.249   2.405
   85THR      N  843   6.119   4.299   2.617
   85THR      H  844   6.138   4.372   2.682
   85THR     CA  845   6.189   4.171   2.637
   85THR     CB  846   6.330   4.186   2.694
   85THR    OG1  847   6.323   4.264   2.815
   85THR    HG1  848   6.408   4.244   2.864
   85THR    CG2  849   6.432   4.248   2.598
   85THR      C  850   6.119   4.061   2.717
   85THR      O  851   6.143   3.942   2.700
   86ILE      N  852   6.040   4.102   2.816
   86ILE      H  853   6.033   4.195   2.853
   86ILE     CA  854   5.966   4.016   2.909
   86ILE     CB  855   5.979   4.074   3.050
   86ILE    CG1  856   6.126   4.086   3.091
   86ILE    CG2  857   5.889   4.002   3.151
   86ILE     CD  858   6.218   3.965   3.108
   86ILE      C  859   5.824   3.993   2.857
   86ILE      O  860   5.764   4.073   2.785
   87GLY      N  861   5.782   3.868   2.874
   87GLY      H  862   5.839   3.786   2.876
   87GLY     CA  863   5.641   3.842   2.839
   87GLY      C  864   5.542   3.906   2.937
   87GLY      O  865   5.562   3.928   3.056
   88ASN      N  866   5.426   3.936   2.879
   88ASN      H  867   5.408   3.920   2.782
   88ASN     CA  868   5.310   4.001   2.942
   88ASN     CB  869   5.248   3.924   3.058
   88ASN     CG  870   5.157   3.808   3.018
   88ASN    OD1  871   5.171   3.701   3.076
   88ASN    ND2  872   5.039   3.838   2.964
   88ASN   HD21  873   4.997   3.928   2.953
   88ASN   HD22  874   4.995   3.756   2.926
   88ASN      C  875   5.323   4.148   2.984
   88ASN      O  876   5.215   4.206   2.977
   89SER      N  877   5.441   4.207   2.968
   89SER      H  878   5.528   4.161   2.948
   89SER     CA  879   5.469   4.349   2.992
   89SER     CB  880   5.618   4.371   3.017
   89SER     OG  881   5.699   4.324   2.909
   89SER     HG  882   5.790   4.353   2.937
   89SER      C  883   5.418   4.459   2.899
   89SER      O  884   5.441   4.578   2.924
   90CYS      N  885   5.333   4.428   2.802
   90CYS      H  886   5.284   4.341   2.806
   90CYS     CA  887   5.289   4.529   2.704
   90CYS     CB  888   5.204   4.457   2.599
   90CYS     SG  889   5.075   4.349   2.670
   90CYS     HG  890   5.053   4.278   2.560
   90CYS      C  891   5.221   4.659   2.746
   90CYS      O  892   5.277   4.761   2.707
   91GLY      N  893   5.115   4.657   2.827
   91GLY      H  894   5.080   4.572   2.867
   91GLY     CA  895   5.065   4.781   2.887
   91GLY      C  896   5.166   4.871   2.959
   91GLY      O  897   5.182   4.987   2.921
   92THR      N  898   5.249   4.804   3.039
   92THR      H  899   5.235   4.706   3.052
   92THR     CA  900   5.360   4.855   3.121
   92THR     CB  901   5.418   4.734   3.194
   92THR    OG1  902   5.318   4.638   3.231
   92THR    HG1  903   5.352   4.581   3.306
   92THR    CG2  904   5.484   4.783   3.323
   92THR      C  905   5.456   4.932   3.030
   92THR      O  906   5.479   5.050   3.056
   93ILE      N  907   5.508   4.859   2.932
   93ILE      H  908   5.477   4.764   2.930
   93ILE     CA  909   5.594   4.918   2.828
   93ILE     CB  910   5.644   4.797   2.749
   93ILE    CG1  911   5.738   4.701   2.823
   93ILE    CG2  912   5.712   4.845   2.621
   93ILE     CD  913   5.847   4.778   2.897
   93ILE      C  914   5.533   5.028   2.741
   93ILE      O  915   5.580   5.142   2.742
   94GLY      N  916   5.407   5.006   2.705
   94GLY      H  917   5.365   4.916   2.719
   94GLY     CA  918   5.329   5.111   2.638
   94GLY      C  919   5.328   5.250   2.702
   94GLY      O  920   5.389   5.348   2.659
   95LEU      N  921   5.295   5.240   2.831
   95LEU      H  922   5.276   5.148   2.864
   95LEU     CA  923   5.284   5.347   2.931
   95LEU     CB  924   5.230   5.291   3.063
   95LEU     CG  925   5.188   5.396   3.165
   95LEU    CD1  926   5.051   5.360   3.221
   95LEU    CD2  927   5.288   5.404   3.281
   95LEU      C  928   5.407   5.433   2.963
   95LEU      O  929   5.410   5.554   2.945
   96ILE      N  930   5.518   5.360   2.967
   96ILE      H  931   5.508   5.267   3.004
   96ILE     CA  932   5.651   5.421   2.966
   96ILE     CB  933   5.767   5.323   2.989
   96ILE    CG1  934   5.747   5.253   3.123
   96ILE    CG2  935   5.906   5.387   2.993
   96ILE     CD  936   5.809   5.114   3.113
   96ILE      C  937   5.676   5.510   2.844
   96ILE      O  938   5.684   5.628   2.876
   97HISE     N  939   5.652   5.463   2.722
   97HISE     H  940   5.627   5.368   2.706
   97HISE    CA  941   5.666   5.547   2.602
   97HISE    CB  942   5.634   5.469   2.474
   97HISE    CG  943   5.703   5.334   2.451
   97HISE   ND1  944   5.818   5.305   2.391
   97HISE   CD2  945   5.646   5.214   2.459
   97HISE   HD2  946   5.551   5.193   2.509
   97HISE   CE1  947   5.825   5.177   2.355
   97HISE   HE1  948   5.888   5.133   2.278
   97HISE   NE2  949   5.713   5.119   2.396
   97HISE   HE2  950   5.668   5.035   2.364
   97HISE     C  951   5.579   5.673   2.609
   97HISE     O  952   5.630   5.785   2.605
   98ALA      N  953   5.455   5.647   2.650
   98ALA      H  954   5.422   5.553   2.660
   98ALA     CA  955   5.356   5.753   2.669
   98ALA     CB  956   5.213   5.706   2.696
   98ALA      C  957   5.396   5.859   2.772
   98ALA      O  958   5.378   5.975   2.737
   99VAL      N  959   5.435   5.833   2.897
   99VAL      H  960   5.408   5.742   2.929
   99VAL     CA  961   5.496   5.925   2.994
   99VAL     CB  962   5.499   5.858   3.131
   99VAL    CG1  963   5.542   5.955   3.242
   99VAL    CG2  964   5.358   5.816   3.171
   99VAL      C  965   5.632   5.983   2.956
   99VAL      O  966   5.634   6.105   2.940
  100ALA      N  967   5.723   5.906   2.898
  100ALA      H  968   5.708   5.807   2.897
  100ALA     CA  969   5.858   5.949   2.860
  100ALA     CB  970   5.921   5.834   2.780
  100ALA      C  971   5.878   6.087   2.796
  100ALA      O  972   5.951   6.177   2.836
  101ASN      N  973   5.817   6.083   2.678
  101ASN      H  974   5.766   6.001   2.652
  101ASN     CA  975   5.843   6.184   2.574
  101ASN     CB  976   5.810   6.125   2.437
  101ASN     CG  977   5.905   6.012   2.397
  101ASN    OD1  978   6.025   6.033   2.412
  101ASN    ND2  979   5.861   5.909   2.326
  101ASN   HD21  980   5.784   5.923   2.264
  101ASN   HD22  981   5.894   5.816   2.345
  101ASN      C  982   5.769   6.317   2.595
  101ASN      O  983   5.793   6.417   2.528
  102ASN      N  984   5.676   6.326   2.689
  102ASN      H  985   5.663   6.250   2.753
  102ASN     CA  986   5.601   6.448   2.720
  102ASN     CB  987   5.452   6.425   2.696
  102ASN     CG  988   5.403   6.441   2.552
  102ASN    OD1  989   5.424   6.544   2.488
  102ASN    ND2  990   5.310   6.354   2.515
  102ASN   HD21  991   5.267   6.285   2.573
  102ASN   HD22  992   5.257   6.371   2.432
  102ASN      C  993   5.630   6.492   2.864
  102ASN      O  994   5.544   6.557   2.924
  103GLN      N  995   5.755   6.485   2.908
  103GLN      H  996   5.811   6.413   2.868
  103GLN     CA  997   5.781   6.525   3.047
  103GLN     CB  998   5.920   6.484   3.095
  103GLN     CG  999   5.938   6.335   3.123
  103GLN     CD 1000   6.085   6.296   3.141
  103GLN    OE1 1001   6.149   6.339   3.237
  103GLN    NE2 1002   6.121   6.218   3.040
  103GLN   HE21 1003   6.066   6.186   2.963
  103GLN   HE22 1004   6.220   6.207   3.034
  103GLN      C 1005   5.763   6.675   3.073
  103GLN      O 1006   5.783   6.718   3.187
  104ASP      N 1007   5.756   6.756   2.968
  104ASP      H 1008   5.772   6.721   2.876
  104ASP     CA 1009   5.733   6.902   2.966
  104ASP     CB 1010   5.764   6.950   2.824
  104ASP     CG 1011   5.660   6.922   2.715
  104ASP    OD1 1012   5.619   7.016   2.644
  104ASP    OD2 1013   5.634   6.803   2.686
  104ASP      C 1014   5.593   6.938   3.014
  104ASP      O 1015   5.569   7.032   3.090
  105LYS      N 1016   5.498   6.863   2.961
  105LYS      H 1017   5.528   6.786   2.904
  105LYS     CA 1018   5.357   6.868   3.004
  105LYS     CB 1019   5.274   6.802   2.894
  105LYS     CG 1020   5.279   6.873   2.759
  105LYS     CD 1021   5.223   6.793   2.642
  105LYS     CE 1022   5.260   6.848   2.504
  105LYS     NZ 1023   5.405   6.850   2.482
  105LYS    HZ1 1024   5.434   6.856   2.386
  105LYS    HZ2 1025   5.453   6.922   2.532
  105LYS    HZ3 1026   5.439   6.765   2.522
  105LYS      C 1027   5.325   6.803   3.138
  105LYS      O 1028   5.250   6.855   3.221
  106LEU      N 1029   5.359   6.676   3.155
  106LEU      H 1030   5.419   6.638   3.084
  106LEU     CA 1031   5.330   6.587   3.269
  106LEU     CB 1032   5.353   6.441   3.232
  106LEU     CG 1033   5.240   6.367   3.159
  106LEU    CD1 1034   5.231   6.395   3.009
  106LEU    CD2 1035   5.249   6.216   3.177
  106LEU      C 1036   5.414   6.623   3.391
  106LEU      O 1037   5.519   6.685   3.377
  107GLY      N 1038   5.391   6.549   3.499
  107GLY      H 1039   5.334   6.466   3.497
  107GLY     CA 1040   5.448   6.586   3.629
  107GLY      C 1041   5.446   6.465   3.723
  107GLY      O 1042   5.369   6.370   3.715
  108PHE      N 1043   5.531   6.482   3.825
  108PHE      H 1044   5.543   6.574   3.862
  108PHE     CA 1045   5.570   6.374   3.916
  108PHE     CB 1046   5.702   6.320   3.859
  108PHE     CG 1047   5.706   6.263   3.717
  108PHE    CD1 1048   5.680   6.127   3.714
  108PHE    HD1 1049   5.640   6.075   3.801
  108PHE    CD2 1050   5.765   6.324   3.606
  108PHE    HD2 1051   5.809   6.423   3.616
  108PHE    CE1 1052   5.716   6.054   3.602
  108PHE    HE1 1053   5.668   5.957   3.587
  108PHE    CE2 1054   5.804   6.249   3.496
  108PHE    HE2 1055   5.841   6.307   3.412
  108PHE     CZ 1056   5.775   6.113   3.491
  108PHE     HZ 1057   5.787   6.059   3.397
  108PHE      C 1058   5.606   6.421   4.057
  108PHE      O 1059   5.686   6.511   4.081
  109GLU      N 1060   5.564   6.337   4.151
  109GLU      H 1061   5.522   6.251   4.121
  109GLU     CA 1062   5.583   6.353   4.296
  109GLU     CB 1063   5.500   6.260   4.385
  109GLU     CG 1064   5.528   6.112   4.359
  109GLU     CD 1065   5.424   6.034   4.440
  109GLU    OE1 1066   5.302   6.041   4.415
  109GLU    OE2 1067   5.460   5.979   4.546
  109GLU      C 1068   5.730   6.340   4.334
  109GLU      O 1069   5.806   6.276   4.261
  110ASP      N 1070   5.773   6.402   4.444
  110ASP      H 1071   5.716   6.455   4.507
  110ASP     CA 1072   5.911   6.377   4.490
  110ASP     CB 1073   5.941   6.465   4.612
  110ASP     CG 1074   5.933   6.616   4.593
  110ASP    OD1 1075   6.019   6.663   4.516
  110ASP    OD2 1076   5.857   6.677   4.671
  110ASP      C 1077   5.934   6.231   4.529
  110ASP      O 1078   5.846   6.169   4.589
  111GLY      N 1079   6.053   6.177   4.505
  111GLY      H 1080   6.132   6.222   4.463
  111GLY     CA 1081   6.082   6.034   4.517
  111GLY      C 1082   5.986   5.939   4.445
  111GLY      O 1083   5.981   5.823   4.483
  112SER      N 1084   5.954   5.984   4.324
  112SER      H 1085   6.020   6.052   4.291
  112SER     CA 1086   5.878   5.909   4.223
  112SER     CB 1087   5.816   6.007   4.123
  112SER     OG 1088   5.729   5.946   4.027
  112SER     HG 1089   5.635   5.944   4.060
  112SER      C 1090   5.947   5.793   4.151
  112SER      O 1091   6.028   5.817   4.062
  113VAL      N 1092   5.876   5.680   4.153
  113VAL      H 1093   5.793   5.668   4.208
  113VAL     CA 1094   5.927   5.556   4.094
  113VAL     CB 1095   5.835   5.438   4.127
  113VAL    CG1 1096   5.889   5.300   4.087
  113VAL    CG2 1097   5.787   5.441   4.272
  113VAL      C 1098   5.948   5.573   3.943
  113VAL      O 1099   6.050   5.531   3.888
  114LEU      N 1100   5.856   5.632   3.868
  114LEU      H 1101   5.773   5.681   3.896
  114LEU     CA 1102   5.869   5.627   3.722
  114LEU     CB 1103   5.731   5.640   3.659
  114LEU     CG 1104   5.740   5.624   3.507
  114LEU    CD1 1105   5.820   5.504   3.453
  114LEU    CD2 1106   5.596   5.630   3.455
  114LEU      C 1107   5.973   5.728   3.672
  114LEU      O 1108   6.054   5.698   3.584
  115LYS      N 1109   5.988   5.838   3.744
  115LYS      H 1110   5.934   5.857   3.826
  115LYS     CA 1111   6.093   5.937   3.716
  115LYS     CB 1112   6.067   6.063   3.799
  115LYS     CG 1113   6.169   6.173   3.770
  115LYS     CD 1114   6.165   6.214   3.623
  115LYS     CE 1115   6.284   6.302   3.585
  115LYS     NZ 1116   6.268   6.442   3.627
  115LYS    HZ1 1117   6.217   6.451   3.713
  115LYS    HZ2 1118   6.357   6.488   3.631
  115LYS    HZ3 1119   6.221   6.487   3.551
  115LYS      C 1120   6.236   5.889   3.745
  115LYS      O 1121   6.321   5.925   3.664
  116GLN      N 1122   6.257   5.802   3.842
  116GLN      H 1123   6.186   5.787   3.911
  116GLN     CA 1124   6.383   5.728   3.862
  116GLN     CB 1125   6.366   5.648   3.991
  116GLN     CG 1126   6.490   5.570   4.036
  116GLN     CD 1127   6.516   5.437   3.966
  116GLN    OE1 1128   6.432   5.348   3.977
  116GLN    NE2 1129   6.618   5.434   3.881
  116GLN   HE21 1130   6.681   5.511   3.870
  116GLN   HE22 1131   6.631   5.361   3.814
  116GLN      C 1132   6.432   5.652   3.738
  116GLN      O 1133   6.534   5.694   3.684
  117PHE      N 1134   6.343   5.572   3.680
  117PHE      H 1135   6.251   5.568   3.720
  117PHE     CA 1136   6.362   5.490   3.560
  117PHE     CB 1137   6.235   5.406   3.551
  117PHE     CG 1138   6.247   5.314   3.429
  117PHE    CD1 1139   6.321   5.197   3.438
  117PHE    HD1 1140   6.366   5.165   3.532
  117PHE    CD2 1141   6.190   5.350   3.307
  117PHE    HD2 1142   6.149   5.451   3.297
  117PHE    CE1 1143   6.334   5.113   3.328
  117PHE    HE1 1144   6.335   5.010   3.363
  117PHE    CE2 1145   6.210   5.269   3.196
  117PHE    HE2 1146   6.191   5.303   3.094
  117PHE     CZ 1147   6.279   5.149   3.205
  117PHE     HZ 1148   6.284   5.079   3.122
  117PHE      C 1149   6.391   5.571   3.434
  117PHE      O 1150   6.488   5.554   3.360
  118LEU      N 1151   6.311   5.674   3.407
  118LEU      H 1152   6.222   5.686   3.450
  118LEU     CA 1153   6.342   5.787   3.318
  118LEU     CB 1154   6.223   5.884   3.318
  118LEU     CG 1155   6.100   5.830   3.244
  118LEU    CD1 1156   5.995   5.940   3.250
  118LEU    CD2 1157   6.126   5.787   3.100
  118LEU      C 1158   6.476   5.860   3.330
  118LEU      O 1159   6.553   5.867   3.235
  119SER      N 1160   6.512   5.914   3.446
  119SER      H 1161   6.448   5.936   3.520
  119SER     CA 1162   6.647   5.963   3.478
  119SER     CB 1163   6.633   6.015   3.621
  119SER     OG 1164   6.748   6.098   3.641
  119SER     HG 1165   6.730   6.158   3.719
  119SER      C 1166   6.761   5.863   3.458
  119SER      O 1167   6.868   5.898   3.407
  120GLU      N 1168   6.735   5.735   3.482
  120GLU      H 1169   6.667   5.715   3.553
  120GLU     CA 1170   6.827   5.623   3.455
  120GLU     CB 1171   6.774   5.509   3.543
  120GLU     CG 1172   6.885   5.407   3.570
  120GLU     CD 1173   6.824   5.268   3.590
  120GLU    OE1 1174   6.746   5.241   3.683
  120GLU    OE2 1175   6.890   5.177   3.537
  120GLU      C 1176   6.848   5.581   3.310
  120GLU      O 1177   6.958   5.587   3.256
  121THR      N 1178   6.738   5.587   3.234
  121THR      H 1179   6.655   5.614   3.283
  121THR     CA 1180   6.738   5.546   3.093
  121THR     CB 1181   6.624   5.447   3.069
  121THR    OG1 1182   6.499   5.510   3.098
  121THR    HG1 1183   6.494   5.535   3.195
  121THR    CG2 1184   6.649   5.312   3.136
  121THR      C 1185   6.739   5.647   2.978
  121THR      O 1186   6.714   5.602   2.867
  122GLU      N 1187   6.752   5.773   3.020
  122GLU      H 1188   6.739   5.801   3.115
  122GLU     CA 1189   6.753   5.876   2.915
  122GLU     CB 1190   6.744   6.018   2.971
  122GLU     CG 1191   6.705   6.119   2.862
  122GLU     CD 1192   6.738   6.259   2.912
  122GLU    OE1 1193   6.649   6.324   2.970
  122GLU    OE2 1194   6.849   6.303   2.873
  122GLU      C 1195   6.869   5.862   2.816
  122GLU      O 1196   6.844   5.829   2.701
  123LYS      N 1197   6.991   5.837   2.863
  123LYS      H 1198   7.013   5.819   2.959
  123LYS     CA 1199   7.114   5.840   2.783
  123LYS     CB 1200   7.225   5.941   2.816
  123LYS     CG 1201   7.164   6.081   2.813
  123LYS     CD 1202   7.245   6.191   2.883
  123LYS     CE 1203   7.379   6.210   2.812
  123LYS     NZ 1204   7.366   6.273   2.679
  123LYS    HZ1 1205   7.304   6.351   2.672
  123LYS    HZ2 1206   7.453   6.307   2.644
  123LYS    HZ3 1207   7.333   6.202   2.617
  123LYS      C 1208   7.172   5.702   2.753
  123LYS      O 1209   7.290   5.678   2.778
  124MET      N 1210   7.090   5.618   2.690
  124MET      H 1211   6.999   5.648   2.661
  124MET     CA 1212   7.135   5.484   2.653
  124MET     CB 1213   7.145   5.386   2.770
  124MET     CG 1214   7.020   5.393   2.858
  124MET     SD 1215   7.011   5.272   2.995
  124MET     CE 1216   7.158   5.340   3.068
  124MET      C 1217   7.051   5.418   2.543
  124MET      O 1218   6.946   5.469   2.508
  125SER      N 1219   7.101   5.310   2.483
  125SER      H 1220   7.199   5.291   2.493
  125SER     CA 1221   7.028   5.229   2.385
  125SER     CB 1222   7.123   5.120   2.336
  125SER     OG 1223   7.125   5.006   2.422
  125SER     HG 1224   7.194   5.015   2.494
  125SER      C 1225   6.893   5.169   2.426
  125SER      O 1226   6.873   5.161   2.547
  126PRO      N 1227   6.806   5.133   2.332
  126PRO     CA 1228   6.679   5.068   2.365
  126PRO     CB 1229   6.602   5.054   2.233
  126PRO     CG 1230   6.660   5.170   2.151
  126PRO     CD 1231   6.805   5.189   2.196
  126PRO      C 1232   6.688   4.931   2.432
  126PRO      O 1233   6.616   4.909   2.529
  127GLU      N 1234   6.800   4.865   2.400
  127GLU      H 1235   6.862   4.883   2.324
  127GLU     CA 1236   6.846   4.736   2.453
  127GLU     CB 1237   6.963   4.682   2.370
  127GLU     CG 1238   6.922   4.656   2.225
  127GLU     CD 1239   6.976   4.766   2.134
  127GLU    OE1 1240   6.940   4.886   2.141
  127GLU    OE2 1241   7.049   4.720   2.044
  127GLU      C 1242   6.888   4.761   2.597
  127GLU      O 1243   6.846   4.696   2.693
  128ASP      N 1244   6.960   4.869   2.627
  128ASP      H 1245   7.007   4.920   2.555
  128ASP     CA 1246   6.991   4.909   2.765
  128ASP     CB 1247   7.112   5.001   2.777
  128ASP     CG 1248   7.240   4.948   2.711
  128ASP    OD1 1249   7.308   4.862   2.770
  128ASP    OD2 1250   7.284   5.013   2.613
  128ASP      C 1251   6.875   4.953   2.854
  128ASP      O 1252   6.868   4.914   2.970
  129ARG      N 1253   6.773   5.009   2.790
  129ARG      H 1254   6.779   5.041   2.695
  129ARG     CA 1255   6.651   5.051   2.861
  129ARG     CB 1256   6.568   5.135   2.764
  129ARG     CG 1257   6.648   5.259   2.724
  129ARG     CD 1258   6.566   5.365   2.651
  129ARG     NE 1259   6.646   5.487   2.633
  129ARG     HE 1260   6.679   5.531   2.717
  129ARG     CZ 1261   6.663   5.551   2.517
  129ARG    NH1 1262   6.624   5.495   2.401
  129ARG   HH11 1263   6.583   5.404   2.398
  129ARG   HH12 1264   6.667   5.524   2.316
  129ARG    NH2 1265   6.703   5.679   2.517
  129ARG   HH21 1266   6.727   5.732   2.598
  129ARG   HH22 1267   6.719   5.714   2.425
  129ARG      C 1268   6.575   4.927   2.911
  129ARG      O 1269   6.535   4.917   3.027
  130ALA      N 1270   6.581   4.827   2.824
  130ALA      H 1271   6.598   4.845   2.727
  130ALA     CA 1272   6.541   4.687   2.841
  130ALA     CB 1273   6.549   4.619   2.705
  130ALA      C 1274   6.606   4.602   2.951
  130ALA      O 1275   6.536   4.538   3.030
  131LYS      N 1276   6.738   4.615   2.953
  131LYS      H 1277   6.789   4.657   2.878
  131LYS     CA 1278   6.820   4.560   3.062
  131LYS     CB 1279   6.967   4.573   3.024
  131LYS     CG 1280   7.009   4.507   2.892
  131LYS     CD 1281   7.027   4.356   2.911
  131LYS     CE 1282   7.080   4.299   2.779
  131LYS     NZ 1283   7.216   4.346   2.749
  131LYS    HZ1 1284   7.241   4.289   2.671
  131LYS    HZ2 1285   7.206   4.440   2.717
  131LYS    HZ3 1286   7.285   4.331   2.819
  131LYS      C 1287   6.788   4.630   3.194
  131LYS      O 1288   6.780   4.573   3.303
  132CYS      N 1289   6.785   4.763   3.197
  132CYS      H 1290   6.817   4.822   3.123
  132CYS     CA 1291   6.736   4.834   3.317
  132CYS     CB 1292   6.767   4.982   3.294
  132CYS     SG 1293   6.943   5.028   3.313
  132CYS     HG 1294   6.917   5.124   3.401
  132CYS      C 1295   6.595   4.805   3.368
  132CYS      O 1296   6.568   4.809   3.488
  133PHE      N 1297   6.505   4.784   3.272
  133PHE      H 1298   6.514   4.813   3.177
  133PHE     CA 1299   6.373   4.726   3.297
  133PHE     CB 1300   6.289   4.733   3.169
  133PHE     CG 1301   6.149   4.693   3.216
  133PHE    CD1 1302   6.060   4.798   3.238
  133PHE    HD1 1303   6.102   4.898   3.244
  133PHE    CD2 1304   6.109   4.560   3.224
  133PHE    HD2 1305   6.170   4.489   3.168
  133PHE    CE1 1306   5.927   4.771   3.267
  133PHE    HE1 1307   5.848   4.842   3.291
  133PHE    CE2 1308   5.975   4.539   3.254
  133PHE    HE2 1309   5.942   4.443   3.294
  133PHE     CZ 1310   5.880   4.640   3.270
  133PHE     HZ 1311   5.775   4.616   3.288
  133PHE      C 1312   6.382   4.586   3.359
  133PHE      O 1313   6.323   4.566   3.465
  134GLU      N 1314   6.460   4.495   3.301
  134GLU      H 1315   6.504   4.513   3.213
  134GLU     CA 1316   6.485   4.361   3.355
  134GLU     CB 1317   6.587   4.283   3.273
  134GLU     CG 1318   6.527   4.229   3.143
  134GLU     CD 1319   6.623   4.161   3.045
  134GLU    OE1 1320   6.702   4.077   3.093
  134GLU    OE2 1321   6.599   4.173   2.923
  134GLU      C 1322   6.531   4.358   3.501
  134GLU      O 1323   6.497   4.265   3.575
  135LYS      N 1324   6.625   4.449   3.525
  135LYS      H 1325   6.657   4.518   3.459
  135LYS     CA 1326   6.673   4.472   3.662
  135LYS     CB 1327   6.814   4.532   3.655
  135LYS     CG 1328   6.920   4.427   3.623
  135LYS     CD 1329   7.063   4.482   3.621
  135LYS     CE 1330   7.071   4.578   3.502
  135LYS     NZ 1331   7.210   4.622   3.483
  135LYS    HZ1 1332   7.266   4.654   3.559
  135LYS    HZ2 1333   7.250   4.554   3.422
  135LYS    HZ3 1334   7.205   4.705   3.427
  135LYS      C 1335   6.583   4.535   3.767
  135LYS      O 1336   6.599   4.497   3.883
  136ASN      N 1337   6.496   4.630   3.732
  136ASN      H 1338   6.482   4.647   3.634
  136ASN     CA 1339   6.403   4.702   3.820
  136ASN     CB 1340   6.330   4.817   3.751
  136ASN     CG 1341   6.311   4.929   3.854
  136ASN    OD1 1342   6.214   4.927   3.930
  136ASN    ND2 1343   6.405   5.023   3.859
  136ASN   HD21 1344   6.490   5.014   3.807
  136ASN   HD22 1345   6.389   5.093   3.929
  136ASN      C 1346   6.305   4.619   3.902
  136ASN      O 1347   6.195   4.595   3.852
  137GLU      N 1348   6.335   4.610   4.031
  137GLU      H 1349   6.417   4.649   4.074
  137GLU     CA 1350   6.248   4.555   4.136
  137GLU     CB 1351   6.331   4.534   4.262
  137GLU     CG 1352   6.433   4.420   4.266
  137GLU     CD 1353   6.354   4.288   4.271
  137GLU    OE1 1354   6.398   4.196   4.199
  137GLU    OE2 1355   6.258   4.268   4.348
  137GLU      C 1356   6.123   4.634   4.177
  137GLU      O 1357   6.011   4.585   4.165
  138ALA      N 1358   6.136   4.765   4.194
  138ALA      H 1359   6.224   4.813   4.185
  138ALA     CA 1360   6.020   4.851   4.221
  138ALA     CB 1361   6.054   4.993   4.268
  138ALA      C 1362   5.909   4.860   4.116
  138ALA      O 1363   5.795   4.870   4.159
  139ILE      N 1364   5.942   4.857   3.987
  139ILE      H 1365   6.036   4.887   3.973
  139ILE     CA 1366   5.847   4.848   3.875
  139ILE     CB 1367   5.930   4.900   3.757
  139ILE    CG1 1368   5.924   5.053   3.758
  139ILE    CG2 1369   5.876   4.848   3.624
  139ILE     CD 1370   6.048   5.101   3.681
  139ILE      C 1371   5.772   4.716   3.855
  139ILE      O 1372   5.653   4.715   3.823
  140GLN      N 1373   5.848   4.608   3.873
  140GLN      H 1374   5.947   4.621   3.875
  140GLN     CA 1375   5.797   4.470   3.881
  140GLN     CB 1376   5.907   4.366   3.858
  140GLN     CG 1377   5.977   4.385   3.724
  140GLN     CD 1378   6.090   4.283   3.709
  140GLN    OE1 1379   6.083   4.167   3.669
  140GLN    NE2 1380   6.211   4.337   3.712
  140GLN   HE21 1381   6.210   4.436   3.724
  140GLN   HE22 1382   6.292   4.283   3.690
  140GLN      C 1383   5.710   4.439   4.003
  140GLN      O 1384   5.602   4.381   3.985
  141ALA      N 1385   5.750   4.484   4.121
  141ALA      H 1386   5.847   4.493   4.141
  141ALA     CA 1387   5.662   4.484   4.239
  141ALA     CB 1388   5.736   4.540   4.360
  141ALA      C 1389   5.530   4.560   4.218
  141ALA      O 1390   5.423   4.505   4.245
  142ALA      N 1391   5.542   4.683   4.169
  142ALA      H 1392   5.634   4.722   4.166
  142ALA     CA 1393   5.425   4.765   4.135
  142ALA     CB 1394   5.482   4.894   4.078
  142ALA      C 1395   5.331   4.700   4.033
  142ALA      O 1396   5.208   4.708   4.039
  143HISE     N 1397   5.387   4.645   3.925
  143HISE     H 1398   5.486   4.654   3.919
  143HISE    CA 1399   5.315   4.574   3.818
  143HISE    CB 1400   5.407   4.533   3.703
  143HISE    CG 1401   5.332   4.454   3.595
  143HISE   ND1 1402   5.277   4.507   3.486
  143HISE   CD2 1403   5.285   4.329   3.593
  143HISE   HD2 1404   5.316   4.252   3.663
  143HISE   CE1 1405   5.197   4.422   3.422
  143HISE   HE1 1406   5.130   4.453   3.342
  143HISE   NE2 1407   5.205   4.307   3.489
  143HISE   HE2 1408   5.155   4.222   3.474
  143HISE     C 1409   5.230   4.457   3.866
  143HISE     O 1410   5.107   4.465   3.872
  144ASP      N 1411   5.298   4.371   3.941
  144ASP      H 1412   5.398   4.372   3.937
  144ASP     CA 1413   5.235   4.259   4.013
  144ASP     CB 1414   5.336   4.153   4.058
  144ASP     CG 1415   5.386   4.063   3.945
  144ASP    OD1 1416   5.459   3.970   3.986
  144ASP    OD2 1417   5.345   4.061   3.827
  144ASP      C 1418   5.131   4.300   4.118
  144ASP      O 1419   5.030   4.236   4.148
  145ALA      N 1420   5.157   4.414   4.181
  145ALA      H 1421   5.248   4.453   4.193
  145ALA     CA 1422   5.056   4.472   4.271
  145ALA     CB 1423   5.117   4.586   4.353
  145ALA      C 1424   4.929   4.525   4.205
  145ALA      O 1425   4.820   4.471   4.228
  146VAL      N 1426   4.941   4.609   4.103
  146VAL      H 1427   5.027   4.650   4.073
  146VAL     CA 1428   4.826   4.647   4.020
  146VAL     CB 1429   4.849   4.763   3.922
  146VAL    CG1 1430   4.718   4.814   3.863
  146VAL    CG2 1431   4.913   4.876   4.003
  146VAL      C 1432   4.760   4.536   3.937
  146VAL      O 1433   4.638   4.528   3.948
  147ALA      N 1434   4.835   4.445   3.877
  147ALA      H 1435   4.935   4.449   3.878
  147ALA     CA 1436   4.786   4.326   3.805
  147ALA     CB 1437   4.899   4.241   3.747
  147ALA      C 1438   4.694   4.233   3.885
  147ALA      O 1439   4.621   4.155   3.824
  148GLN      N 1440   4.693   4.236   4.018
  148GLN      H 1441   4.750   4.306   4.061
  148GLN     CA 1442   4.599   4.166   4.107
  148GLN     CB 1443   4.676   4.145   4.238
  148GLN     CG 1444   4.773   4.028   4.220
  148GLN     CD 1445   4.857   4.004   4.345
  148GLN    OE1 1446   4.825   3.926   4.435
  148GLN    NE2 1447   4.965   4.081   4.349
  148GLN   HE21 1448   4.989   4.144   4.275
  148GLN   HE22 1449   5.018   4.087   4.434
  148GLN      C 1450   4.467   4.237   4.138
  148GLN      O 1451   4.363   4.178   4.109
  149GLU      N 1452   4.470   4.370   4.136
  149GLU      H 1453   4.550   4.419   4.102
  149GLU     CA 1454   4.353   4.453   4.171
  149GLU     CB 1455   4.394   4.600   4.171
  149GLU     CG 1456   4.417   4.632   4.319
  149GLU     CD 1457   4.406   4.777   4.366
  149GLU    OE1 1458   4.361   4.863   4.287
  149GLU    OE2 1459   4.452   4.810   4.478
  149GLU      C 1460   4.233   4.444   4.077
  149GLU      O 1461   4.122   4.475   4.122
  150GLY      N 1462   4.250   4.435   3.946
  150GLY      H 1463   4.340   4.460   3.910
  150GLY     CA 1464   4.139   4.414   3.851
  150GLY      C 1465   4.054   4.287   3.860
  150GLY      O 1466   4.111   4.184   3.899
  151GLN      N 1467   3.928   4.299   3.820
  151GLN      H 1468   3.892   4.372   3.762
  151GLN     CA 1469   3.822   4.198   3.835
  151GLN     CB 1470   3.688   4.268   3.852
  151GLN     CG 1471   3.629   4.336   3.728
  151GLN     CD 1472   3.492   4.398   3.757
  151GLN    OE1 1473   3.388   4.334   3.752
  151GLN    NE2 1474   3.501   4.491   3.852
  151GLN   HE21 1475   3.592   4.514   3.887
  151GLN   HE22 1476   3.419   4.531   3.894
  151GLN      C 1477   3.809   4.081   3.737
  151GLN      O 1478   3.768   3.973   3.779
  152CYS      N 1479   3.857   4.109   3.616
  152CYS      H 1480   3.903   4.197   3.605
  152CYS     CA 1481   3.873   4.019   3.501
  152CYS     CB 1482   3.866   4.105   3.374
  152CYS     SG 1483   3.713   4.204   3.360
  152CYS     HG 1484   3.750   4.307   3.435
  152CYS      C 1485   4.011   3.954   3.485
  152CYS      O 1486   4.102   4.011   3.546
  153ARG      N 1487   4.011   3.834   3.428
  153ARG      H 1488   3.924   3.797   3.397
  153ARG     CA 1489   4.128   3.750   3.399
  153ARG     CB 1490   4.136   3.649   3.514
  153ARG     CG 1491   4.277   3.590   3.523
  153ARG     CD 1492   4.387   3.695   3.541
  153ARG     NE 1493   4.398   3.752   3.676
  153ARG     HE 1494   4.372   3.685   3.746
  153ARG     CZ 1495   4.449   3.872   3.706
  153ARG    NH1 1496   4.488   3.952   3.606
  153ARG   HH11 1497   4.467   3.929   3.511
  153ARG   HH12 1498   4.558   4.023   3.619
  153ARG    NH2 1499   4.454   3.903   3.836
  153ARG   HH21 1500   4.419   3.841   3.907
  153ARG   HH22 1501   4.500   3.991   3.852
  153ARG      C 1502   4.117   3.695   3.257
  153ARG      O 1503   4.110   3.779   3.168
  154VAL      N 1504   4.106   3.564   3.236
  154VAL      H 1505   4.061   3.506   3.304
  154VAL     CA 1506   4.104   3.490   3.109
  154VAL     CB 1507   3.967   3.509   3.044
  154VAL    CG1 1508   3.968   3.458   2.899
  154VAL    CG2 1509   3.854   3.444   3.124
  154VAL      C 1510   4.222   3.521   3.017
  154VAL      O 1511   4.234   3.631   2.963
  155ASP      N 1512   4.320   3.436   3.046
  155ASP      H 1513   4.314   3.395   3.137
  155ASP     CA 1514   4.434   3.430   2.954
  155ASP     CB 1515   4.558   3.364   3.015
  155ASP     CG 1516   4.693   3.375   2.944
  155ASP    OD1 1517   4.697   3.367   2.820
  155ASP    OD2 1518   4.798   3.372   3.012
  155ASP      C 1519   4.388   3.344   2.835
  155ASP      O 1520   4.359   3.226   2.853
  156ASP      N 1521   4.369   3.414   2.723
  156ASP      H 1522   4.398   3.509   2.719
  156ASP     CA 1523   4.320   3.355   2.598
  156ASP     CB 1524   4.217   3.447   2.531
  156ASP     CG 1525   4.270   3.589   2.512
  156ASP    OD1 1526   4.390   3.614   2.485
  156ASP    OD2 1527   4.188   3.680   2.537
  156ASP      C 1528   4.422   3.306   2.495
  156ASP      O 1529   4.399   3.223   2.407
  157LYS      N 1530   4.547   3.331   2.533
  157LYS      H 1531   4.568   3.336   2.631
  157LYS     CA 1532   4.666   3.306   2.450
  157LYS     CB 1533   4.700   3.159   2.427
  157LYS     CG 1534   4.756   3.096   2.555
  157LYS     CD 1535   4.890   3.142   2.613
  157LYS     CE 1536   4.925   3.077   2.747
  157LYS     NZ 1537   4.823   3.089   2.852
  157LYS    HZ1 1538   4.865   3.060   2.938
  157LYS    HZ2 1539   4.796   3.185   2.857
  157LYS    HZ3 1540   4.754   3.018   2.836
  157LYS      C 1541   4.676   3.388   2.322
  157LYS      O 1542   4.772   3.375   2.246
  158VAL      N 1543   4.597   3.494   2.306
  158VAL      H 1544   4.551   3.532   2.386
  158VAL     CA 1545   4.585   3.573   2.182
  158VAL     CB 1546   4.439   3.613   2.162
  158VAL    CG1 1547   4.419   3.728   2.063
  158VAL    CG2 1548   4.361   3.487   2.122
  158VAL      C 1549   4.686   3.685   2.159
  158VAL      O 1550   4.727   3.749   2.257
  159ASN      N 1551   4.738   3.705   2.038
  159ASN      H 1552   4.703   3.655   1.959
  159ASN     CA 1553   4.853   3.790   2.007
  159ASN     CB 1554   4.896   3.741   1.868
  159ASN     CG 1555   5.040   3.784   1.836
  159ASN    OD1 1556   5.124   3.794   1.925
  159ASN    ND2 1557   5.064   3.834   1.715
  159ASN   HD21 1558   4.999   3.842   1.639
  159ASN   HD22 1559   5.155   3.865   1.689
  159ASN      C 1560   4.837   3.941   2.027
  159ASN      O 1561   4.835   4.014   1.928
  160PHE      N 1562   4.800   3.985   2.147
  160PHE      H 1563   4.784   3.926   2.226
  160PHE     CA 1564   4.791   4.128   2.179
  160PHE     CB 1565   4.720   4.154   2.312
  160PHE     CG 1566   4.572   4.125   2.285
  160PHE    CD1 1567   4.489   4.227   2.240
  160PHE    HD1 1568   4.534   4.319   2.203
  160PHE    CD2 1569   4.505   4.013   2.333
  160PHE    HD2 1570   4.554   3.943   2.400
  160PHE    CE1 1571   4.350   4.222   2.234
  160PHE    HE1 1572   4.304   4.302   2.176
  160PHE    CE2 1573   4.367   4.001   2.328
  160PHE    HE2 1574   4.310   3.917   2.368
  160PHE     CZ 1575   4.289   4.106   2.279
  160PHE     HZ 1576   4.181   4.104   2.289
  160PHE      C 1577   4.918   4.212   2.178
  160PHE      O 1578   5.019   4.195   2.246
  161HISE     N 1579   4.889   4.326   2.115
  161HISE     H 1580   4.796   4.340   2.082
  161HISE    CA 1581   4.982   4.437   2.089
  161HISE    CB 1582   5.023   4.438   1.942
  161HISE    CG 1583   5.125   4.325   1.921
  161HISE   ND1 1584   5.257   4.337   1.915
  161HISE   CD2 1585   5.103   4.204   1.871
  161HISE   HD2 1586   5.009   4.150   1.884
  161HISE   CE1 1587   5.315   4.230   1.863
  161HISE   HE1 1588   5.416   4.221   1.822
  161HISE   NE2 1589   5.216   4.144   1.837
  161HISE   HE2 1590   5.217   4.060   1.783
  161HISE     C 1591   4.927   4.569   2.142
  161HISE     O 1592   4.805   4.590   2.139
  162PHE      N 1593   5.024   4.646   2.190
  162PHE      H 1594   5.115   4.608   2.205
  162PHE     CA 1595   4.999   4.771   2.263
  162PHE     CB 1596   5.005   4.763   2.415
  162PHE     CG 1597   4.933   4.873   2.494
  162PHE    CD1 1598   4.796   4.884   2.514
  162PHE    HD1 1599   4.728   4.808   2.477
  162PHE    CD2 1600   5.017   4.964   2.557
  162PHE    HD2 1601   5.123   4.942   2.567
  162PHE    CE1 1602   4.742   4.990   2.588
  162PHE    HE1 1603   4.637   4.991   2.615
  162PHE    CE2 1604   4.960   5.062   2.638
  162PHE    HE2 1605   5.025   5.111   2.711
  162PHE     CZ 1606   4.824   5.083   2.651
  162PHE     HZ 1607   4.784   5.173   2.698
  162PHE      C 1608   5.091   4.883   2.213
  162PHE      O 1609   5.202   4.904   2.262
  163ILE      N 1610   5.027   4.959   2.124
  163ILE      H 1611   4.927   4.961   2.132
  163ILE     CA 1612   5.090   5.065   2.045
  163ILE     CB 1613   5.041   5.069   1.900
  163ILE    CG1 1614   5.025   4.937   1.824
  163ILE    CG2 1615   5.151   5.145   1.827
  163ILE     CD 1616   4.895   4.860   1.846
  163ILE      C 1617   5.053   5.203   2.100
  163ILE      O 1618   4.933   5.231   2.109
  164LEU      N 1619   5.155   5.286   2.115
  164LEU      H 1620   5.247   5.258   2.086
  164LEU     CA 1621   5.143   5.432   2.127
  164LEU     CB 1622   5.262   5.476   2.213
  164LEU     CG 1623   5.274   5.628   2.227
  164LEU    CD1 1624   5.157   5.676   2.314
  164LEU    CD2 1625   5.413   5.667   2.278
  164LEU      C 1626   5.139   5.497   1.989
  164LEU      O 1627   5.233   5.486   1.910
  165PHE      N 1628   5.053   5.597   1.968
  165PHE      H 1629   4.980   5.611   2.035
  165PHE     CA 1630   5.050   5.689   1.854
  165PHE     CB 1631   4.923   5.679   1.770
  165PHE     CG 1632   4.903   5.540   1.710
  165PHE    CD1 1633   4.829   5.445   1.779
  165PHE    HD1 1634   4.820   5.465   1.886
  165PHE    CD2 1635   4.955   5.494   1.589
  165PHE    HD2 1636   5.045   5.544   1.553
  165PHE    CE1 1637   4.802   5.316   1.734
  165PHE    HE1 1638   4.738   5.250   1.792
  165PHE    CE2 1639   4.927   5.368   1.538
  165PHE    HE2 1640   4.951   5.350   1.434
  165PHE     CZ 1641   4.844   5.279   1.607
  165PHE     HZ 1642   4.806   5.206   1.536
  165PHE      C 1643   5.051   5.833   1.906
  165PHE      O 1644   4.977   5.862   2.000
  166ASN      N 1645   5.156   5.911   1.882
  166ASN      H 1646   5.239   5.891   1.829
  166ASN     CA 1647   5.152   6.054   1.913
  166ASN     CB 1648   5.197   6.071   2.058
  166ASN     CG 1649   5.346   6.044   2.083
  166ASN    OD1 1650   5.406   5.939   2.062
  166ASN    ND2 1651   5.400   6.136   2.162
  166ASN   HD21 1652   5.337   6.210   2.187
  166ASN   HD22 1653   5.489   6.122   2.205
  166ASN      C 1654   5.250   6.143   1.836
  166ASN      O 1655   5.313   6.094   1.742
  167ASN      N 1656   5.251   6.272   1.868
  167ASN      H 1657   5.202   6.316   1.943
  167ASN     CA 1658   5.329   6.370   1.791
  167ASN     CB 1659   5.233   6.485   1.761
  167ASN     CG 1660   5.294   6.589   1.667
  167ASN    OD1 1661   5.393   6.660   1.683
  167ASN    ND2 1662   5.242   6.603   1.545
  167ASN   HD21 1663   5.166   6.549   1.508
  167ASN   HD22 1664   5.294   6.663   1.484
  167ASN      C 1665   5.453   6.418   1.867
  167ASN      O 1666   5.443   6.471   1.977
  168VAL      N 1667   5.561   6.424   1.790
  168VAL      H 1668   5.544   6.420   1.691
  168VAL     CA 1669   5.696   6.456   1.838
  168VAL     CB 1670   5.777   6.331   1.875
  168VAL    CG1 1671   5.908   6.370   1.943
  168VAL    CG2 1672   5.701   6.256   1.984
  168VAL      C 1673   5.776   6.519   1.723
  168VAL      O 1674   5.762   6.465   1.614
  169ASP      N 1675   5.845   6.630   1.749
  169ASP      H 1676   5.853   6.673   1.839
  169ASP     CA 1677   5.932   6.696   1.651
  169ASP     CB 1678   6.051   6.601   1.633
  169ASP     CG 1679   6.164   6.671   1.557
  169ASP    OD1 1680   6.161   6.795   1.542
  169ASP    OD2 1681   6.239   6.592   1.496
  169ASP      C 1682   5.862   6.744   1.524
  169ASP      O 1683   5.904   6.730   1.409
  170GLY      N 1684   5.732   6.767   1.541
  170GLY      H 1685   5.699   6.792   1.632
  170GLY     CA 1686   5.636   6.796   1.434
  170GLY      C 1687   5.590   6.684   1.341
  170GLY      O 1688   5.501   6.697   1.257
  171HISE     N 1689   5.633   6.562   1.372
  171HISE     H 1690   5.694   6.554   1.451
  171HISE    CA 1691   5.611   6.437   1.297
  171HISE    CB 1692   5.742   6.372   1.253
  171HISE    CG 1693   5.796   6.420   1.119
  171HISE   ND1 1694   5.885   6.516   1.094
  171HISE   CD2 1695   5.765   6.369   1.000
  171HISE   HD2 1696   5.700   6.284   0.979
  171HISE   CE1 1697   5.921   6.514   0.966
  171HISE   HE1 1698   6.015   6.547   0.920
  171HISE   NE2 1699   5.837   6.430   0.907
  171HISE   HE2 1700   5.843   6.401   0.811
  171HISE     C 1701   5.518   6.342   1.373
  171HISE     O 1702   5.510   6.351   1.496
  172LEU      N 1703   5.443   6.258   1.303
  172LEU      H 1704   5.457   6.254   1.204
  172LEU     CA 1705   5.348   6.166   1.366
  172LEU     CB 1706   5.214   6.169   1.291
  172LEU     CG 1707   5.090   6.115   1.362
  172LEU    CD1 1708   5.081   5.965   1.390
  172LEU    CD2 1709   5.073   6.179   1.500
  172LEU      C 1710   5.396   6.021   1.363
  172LEU      O 1711   5.431   5.954   1.266
  173TYR      N 1712   5.429   5.989   1.488
  173TYR      H 1713   5.386   6.039   1.564
  173TYR     CA 1714   5.517   5.876   1.520
  173TYR     CB 1715   5.636   5.926   1.602
  173TYR     CG 1716   5.749   5.995   1.526
  173TYR    CD1 1717   5.817   5.918   1.432
  173TYR    HD1 1718   5.775   5.824   1.396
  173TYR    CD2 1719   5.782   6.127   1.556
  173TYR    HD2 1720   5.715   6.185   1.619
  173TYR    CE1 1721   5.923   5.977   1.365
  173TYR    HE1 1722   5.967   5.922   1.282
  173TYR    CE2 1723   5.889   6.185   1.489
  173TYR    HE2 1724   5.913   6.290   1.506
  173TYR     CZ 1725   5.958   6.108   1.396
  173TYR     OH 1726   6.082   6.144   1.354
  173TYR     HH 1727   6.067   6.242   1.344
  173TYR      C 1728   5.441   5.773   1.604
  173TYR      O 1729   5.367   5.807   1.696
  174GLU      N 1730   5.452   5.653   1.548
  174GLU      H 1731   5.463   5.643   1.449
  174GLU     CA 1732   5.398   5.538   1.621
  174GLU     CB 1733   5.330   5.451   1.514
  174GLU     CG 1734   5.290   5.309   1.552
  174GLU     CD 1735   5.249   5.210   1.442
  174GLU    OE1 1736   5.257   5.247   1.323
  174GLU    OE2 1737   5.220   5.093   1.473
  174GLU      C 1738   5.521   5.472   1.683
  174GLU      O 1739   5.616   5.432   1.616
  175LEU      N 1740   5.506   5.439   1.811
  175LEU      H 1741   5.414   5.445   1.850
  175LEU     CA 1742   5.600   5.366   1.898
  175LEU     CB 1743   5.669   5.451   2.004
  175LEU     CG 1744   5.768   5.549   1.940
  175LEU    CD1 1745   5.701   5.678   1.894
  175LEU    CD2 1746   5.880   5.589   2.037
  175LEU      C 1747   5.545   5.241   1.968
  175LEU      O 1748   5.436   5.249   2.024
  176ASP      N 1749   5.602   5.127   1.929
  176ASP      H 1750   5.654   5.123   1.843
  176ASP     CA 1751   5.564   4.998   1.987
  176ASP     CB 1752   5.468   4.915   1.902
  176ASP     CG 1753   5.454   4.767   1.937
  176ASP    OD1 1754   5.509   4.683   1.862
  176ASP    OD2 1755   5.411   4.738   2.051
  176ASP      C 1756   5.689   4.913   2.008
  176ASP      O 1757   5.763   4.883   1.915
  177GLY      N 1758   5.701   4.871   2.134
  177GLY      H 1759   5.623   4.866   2.196
  177GLY     CA 1760   5.823   4.804   2.182
  177GLY      C 1761   5.833   4.662   2.128
  177GLY      O 1762   5.944   4.609   2.130
  178ARG      N 1763   5.728   4.601   2.073
  178ARG      H 1764   5.636   4.640   2.081
  178ARG     CA 1765   5.734   4.470   2.007
  178ARG     CB 1766   5.596   4.405   2.015
  178ARG     CG 1767   5.547   4.379   2.157
  178ARG     CD 1768   5.589   4.241   2.206
  178ARG     NE 1769   5.505   4.136   2.146
  178ARG     HE 1770   5.549   4.087   2.071
  178ARG     CZ 1771   5.376   4.119   2.176
  178ARG    NH1 1772   5.319   4.174   2.285
  178ARG   HH11 1773   5.357   4.223   2.363
  178ARG   HH12 1774   5.220   4.160   2.289
  178ARG    NH2 1775   5.305   4.021   2.118
  178ARG   HH21 1776   5.342   3.957   2.051
  178ARG   HH22 1777   5.207   4.019   2.136
  178ARG      C 1778   5.796   4.478   1.868
  178ARG      O 1779   5.844   4.377   1.817
  179MET      N 1780   5.757   4.585   1.799
  179MET      H 1781   5.667   4.627   1.813
  179MET     CA 1782   5.825   4.622   1.673
  179MET     CB 1783   5.755   4.731   1.591
  179MET     CG 1784   5.616   4.678   1.556
  179MET     SD 1785   5.626   4.549   1.427
  179MET     CE 1786   5.461   4.482   1.425
  179MET      C 1787   5.973   4.654   1.693
  179MET      O 1788   6.015   4.713   1.793
  180PRO      N 1789   6.052   4.630   1.589
  180PRO     CA 1790   6.196   4.652   1.603
  180PRO     CB 1791   6.256   4.591   1.476
  180PRO     CG 1792   6.139   4.591   1.377
  180PRO     CD 1793   6.010   4.576   1.458
  180PRO      C 1794   6.238   4.798   1.625
  180PRO      O 1795   6.331   4.820   1.702
  181PHE      N 1796   6.156   4.889   1.575
  181PHE      H 1797   6.065   4.859   1.545
  181PHE     CA 1798   6.185   5.033   1.567
  181PHE     CB 1799   6.271   5.064   1.445
  181PHE     CG 1800   6.422   5.039   1.452
  181PHE    CD1 1801   6.487   4.955   1.363
  181PHE    HD1 1802   6.427   4.892   1.297
  181PHE    CD2 1803   6.496   5.126   1.531
  181PHE    HD2 1804   6.447   5.189   1.606
  181PHE    CE1 1805   6.625   4.955   1.341
  181PHE    HE1 1806   6.676   4.880   1.281
  181PHE    CE2 1807   6.634   5.125   1.515
  181PHE    HE2 1808   6.696   5.187   1.580
  181PHE     CZ 1809   6.697   5.040   1.425
  181PHE     HZ 1810   6.806   5.041   1.417
  181PHE      C 1811   6.060   5.120   1.553
  181PHE      O 1812   5.956   5.062   1.523
  182PRO      N 1813   6.060   5.251   1.577
  182PRO     CA 1814   5.941   5.333   1.551
  182PRO     CB 1815   5.986   5.470   1.604
  182PRO     CG 1816   6.088   5.444   1.715
  182PRO     CD 1817   6.155   5.314   1.669
  182PRO      C 1818   5.901   5.339   1.404
  182PRO      O 1819   5.990   5.340   1.318
  183VAL      N 1820   5.781   5.394   1.386
  183VAL      H 1821   5.725   5.421   1.464
  183VAL     CA 1822   5.724   5.423   1.253
  183VAL     CB 1823   5.594   5.344   1.238
  183VAL    CG1 1824   5.522   5.373   1.106
  183VAL    CG2 1825   5.652   5.203   1.226
  183VAL      C 1826   5.694   5.571   1.234
  183VAL      O 1827   5.614   5.635   1.303
  184ASN      N 1828   5.748   5.620   1.123
  184ASN      H 1829   5.795   5.559   1.059
  184ASN     CA 1830   5.721   5.757   1.077
  184ASN     CB 1831   5.852   5.817   1.026
  184ASN     CG 1832   5.843   5.967   0.996
  184ASN    OD1 1833   5.730   6.015   0.984
  184ASN    ND2 1834   5.954   6.039   0.989
  184ASN   HD21 1835   6.042   5.997   1.012
  184ASN   HD22 1836   5.951   6.126   0.939
  184ASN      C 1837   5.605   5.766   0.978
  184ASN      O 1838   5.620   5.722   0.864
  185HISE     N 1839   5.504   5.842   1.020
  185HISE     H 1840   5.507   5.870   1.116
  185HISE    CA 1841   5.384   5.870   0.940
  185HISE    CB 1842   5.262   5.824   1.020
  185HISE    CG 1843   5.257   5.672   1.042
  185HISE   ND1 1844   5.206   5.590   0.951
  185HISE   CD2 1845   5.266   5.609   1.159
  185HISE   HD2 1846   5.316   5.648   1.248
  185HISE   CE1 1847   5.184   5.476   1.017
  185HISE   HE1 1848   5.158   5.383   0.966
  185HISE   NE2 1849   5.219   5.486   1.145
  185HISE   HE2 1850   5.215   5.414   1.214
  185HISE     C 1851   5.357   6.012   0.891
  185HISE     O 1852   5.243   6.051   0.864
  186GLY      N 1853   5.468   6.080   0.864
  186GLY      H 1854   5.556   6.036   0.885
  186GLY     CA 1855   5.467   6.218   0.813
  186GLY      C 1856   5.436   6.325   0.918
  186GLY      O 1857   5.423   6.300   1.038
  187ALA      N 1858   5.445   6.448   0.868
  187ALA      H 1859   5.484   6.465   0.777
  187ALA     CA 1860   5.407   6.568   0.943
  187ALA     CB 1861   5.419   6.699   0.864
  187ALA      C 1862   5.263   6.565   0.993
  187ALA      O 1863   5.175   6.494   0.944
  188SER      N 1864   5.245   6.638   1.103
  188SER      H 1865   5.326   6.678   1.145
  188SER     CA 1866   5.125   6.650   1.186
  188SER     CB 1867   5.121   6.518   1.263
  188SER     OG 1868   5.026   6.506   1.369
  188SER     HG 1869   4.927   6.506   1.352
  188SER      C 1870   5.129   6.764   1.287
  188SER      O 1871   5.239   6.802   1.327
  189SER      N 1872   5.009   6.811   1.321
  189SER      H 1873   4.924   6.759   1.308
  189SER     CA 1874   4.998   6.928   1.409
  189SER     CB 1875   4.896   7.033   1.366
  189SER     OG 1876   4.894   7.144   1.456
  189SER     HG 1877   4.862   7.220   1.400
  189SER      C 1878   4.955   6.886   1.550
  189SER      O 1879   4.855   6.814   1.554
  190GLU      N 1880   5.003   6.955   1.653
  190GLU      H 1881   5.081   7.017   1.645
  190GLU     CA 1882   4.958   6.935   1.791
  190GLU     CB 1883   5.027   7.022   1.897
  190GLU     CG 1884   4.982   6.985   2.038
  190GLU     CD 1885   5.077   7.032   2.149
  190GLU    OE1 1886   5.096   6.948   2.239
  190GLU    OE2 1887   5.136   7.142   2.148
  190GLU      C 1888   4.808   6.955   1.808
  190GLU      O 1889   4.739   6.866   1.857
  191ASP      N 1890   4.756   7.055   1.737
  191ASP      H 1891   4.807   7.114   1.675
  191ASP     CA 1892   4.611   7.081   1.727
  191ASP     CB 1893   4.595   7.213   1.651
  191ASP     CG 1894   4.455   7.276   1.655
  191ASP    OD1 1895   4.356   7.215   1.699
  191ASP    OD2 1896   4.444   7.375   1.580
  191ASP      C 1897   4.526   6.967   1.672
  191ASP      O 1898   4.419   6.942   1.727
  192THR      N 1899   4.591   6.884   1.591
  192THR      H 1900   4.686   6.895   1.562
  192THR     CA 1901   4.518   6.777   1.521
  192THR     CB 1902   4.524   6.797   1.369
  192THR    OG1 1903   4.659   6.796   1.320
  192THR    HG1 1904   4.683   6.699   1.317
  192THR    CG2 1905   4.458   6.928   1.327
  192THR      C 1906   4.573   6.637   1.551
  192THR      O 1907   4.541   6.538   1.485
  193LEU      N 1908   4.641   6.622   1.665
  193LEU      H 1909   4.680   6.702   1.711
  193LEU     CA 1910   4.707   6.499   1.710
  193LEU     CB 1911   4.814   6.520   1.817
  193LEU     CG 1912   4.775   6.489   1.962
  193LEU    CD1 1913   4.897   6.449   2.044
  193LEU    CD2 1914   4.696   6.589   2.046
  193LEU      C 1915   4.612   6.383   1.738
  193LEU      O 1916   4.645   6.267   1.714
  194LEU      N 1917   4.488   6.413   1.776
  194LEU      H 1918   4.453   6.504   1.798
  194LEU     CA 1919   4.390   6.304   1.774
  194LEU     CB 1920   4.261   6.341   1.848
  194LEU     CG 1921   4.275   6.315   1.998
  194LEU    CD1 1922   4.201   6.425   2.074
  194LEU    CD2 1923   4.220   6.180   2.045
  194LEU      C 1924   4.356   6.258   1.632
  194LEU      O 1925   4.357   6.137   1.609
  195LYS      N 1926   4.323   6.356   1.549
  195LYS      H 1927   4.316   6.449   1.585
  195LYS     CA 1928   4.272   6.329   1.413
  195LYS     CB 1929   4.233   6.465   1.354
  195LYS     CG 1930   4.128   6.459   1.244
  195LYS     CD 1931   4.098   6.593   1.175
  195LYS     CE 1932   4.023   6.574   1.043
  195LYS     NZ 1933   4.109   6.524   0.935
  195LYS    HZ1 1934   4.070   6.553   0.848
  195LYS    HZ2 1935   4.200   6.564   0.949
  195LYS    HZ3 1936   4.110   6.424   0.944
  195LYS      C 1937   4.378   6.261   1.326
  195LYS      O 1938   4.338   6.157   1.274
  196ASP      N 1939   4.501   6.313   1.317
  196ASP      H 1940   4.518   6.405   1.351
  196ASP     CA 1941   4.618   6.253   1.252
  196ASP     CB 1942   4.749   6.331   1.268
  196ASP     CG 1943   4.737   6.474   1.214
  196ASP    OD1 1944   4.788   6.567   1.280
  196ASP    OD2 1945   4.695   6.488   1.098
  196ASP      C 1946   4.654   6.110   1.292
  196ASP      O 1947   4.699   6.029   1.211
  197ALA      N 1948   4.634   6.087   1.422
  197ALA      H 1949   4.611   6.162   1.483
  197ALA     CA 1950   4.659   5.957   1.486
  197ALA     CB 1951   4.688   5.971   1.636
  197ALA      C 1952   4.540   5.864   1.462
  197ALA      O 1953   4.556   5.760   1.398
  198ALA      N 1954   4.418   5.916   1.473
  198ALA      H 1955   4.400   6.006   1.512
  198ALA     CA 1956   4.298   5.844   1.429
  198ALA     CB 1957   4.177   5.930   1.466
  198ALA      C 1958   4.282   5.795   1.285
  198ALA      O 1959   4.234   5.685   1.259
  199LYS      N 1960   4.329   5.878   1.192
  199LYS      H 1961   4.328   5.976   1.210
  199LYS     CA 1962   4.358   5.832   1.055
  199LYS     CB 1963   4.422   5.950   0.980
  199LYS     CG 1964   4.435   5.928   0.829
  199LYS     CD 1965   4.518   6.044   0.774
  199LYS     CE 1966   4.667   6.020   0.799
  199LYS     NZ 1967   4.735   6.140   0.748
  199LYS    HZ1 1968   4.700   6.159   0.656
  199LYS    HZ2 1969   4.719   6.222   0.802
  199LYS    HZ3 1970   4.833   6.132   0.732
  199LYS      C 1971   4.439   5.703   1.041
  199LYS      O 1972   4.373   5.606   1.006
  200VAL      N 1973   4.554   5.701   1.108
  200VAL      H 1974   4.575   5.776   1.171
  200VAL     CA 1975   4.645   5.586   1.104
  200VAL     CB 1976   4.778   5.635   1.162
  200VAL    CG1 1977   4.869   5.520   1.205
  200VAL    CG2 1978   4.848   5.723   1.058
  200VAL      C 1979   4.594   5.462   1.178
  200VAL      O 1980   4.583   5.353   1.122
  201CYS      N 1981   4.536   5.495   1.293
  201CYS      H 1982   4.570   5.580   1.333
  201CYS     CA 1983   4.466   5.397   1.377
  201CYS     CB 1984   4.424   5.463   1.508
  201CYS     SG 1985   4.572   5.514   1.602
  201CYS     HG 1986   4.604   5.396   1.655
  201CYS      C 1987   4.351   5.322   1.309
  201CYS      O 1988   4.334   5.200   1.314
  202ARG      N 1989   4.277   5.400   1.230
  202ARG      H 1990   4.272   5.496   1.259
  202ARG     CA 1991   4.169   5.341   1.151
  202ARG     CB 1992   4.054   5.429   1.102
  202ARG     CG 1993   3.969   5.481   1.217
  202ARG     CD 1994   3.858   5.575   1.170
  202ARG     NE 1995   3.900   5.680   1.076
  202ARG     HE 1996   3.914   5.644   0.984
  202ARG     CZ 1997   3.932   5.806   1.109
  202ARG    NH1 1998   3.931   5.845   1.237
  202ARG   HH11 1999   3.919   5.783   1.314
  202ARG   HH12 2000   3.937   5.941   1.265
  202ARG    NH2 2001   3.945   5.901   1.016
  202ARG   HH21 2002   3.918   5.878   0.922
  202ARG   HH22 2003   3.992   5.983   1.047
  202ARG      C 2004   4.221   5.262   1.030
  202ARG      O 2005   4.180   5.147   1.016
  203GLU      N 2006   4.325   5.307   0.962
  203GLU      H 2007   4.368   5.397   0.977
  203GLU     CA 2008   4.376   5.234   0.845
  203GLU     CB 2009   4.492   5.318   0.790
  203GLU     CG 2010   4.594   5.243   0.704
  203GLU     CD 2011   4.692   5.350   0.655
  203GLU    OE1 2012   4.667   5.423   0.557
  203GLU    OE2 2013   4.799   5.356   0.719
  203GLU      C 2014   4.416   5.089   0.874
  203GLU      O 2015   4.387   5.002   0.793
  204PHE      N 2016   4.457   5.069   0.999
  204PHE      H 2017   4.510   5.136   1.050
  204PHE     CA 2018   4.490   4.936   1.053
  204PHE     CB 2019   4.573   4.954   1.180
  204PHE     CG 2020   4.685   4.850   1.183
  204PHE    CD1 2021   4.812   4.887   1.140
  204PHE    HD1 2022   4.832   4.994   1.137
  204PHE    CD2 2023   4.655   4.719   1.217
  204PHE    HD2 2024   4.552   4.698   1.247
  204PHE    CE1 2025   4.914   4.793   1.134
  204PHE    HE1 2026   5.015   4.826   1.108
  204PHE    CE2 2027   4.756   4.624   1.206
  204PHE    HE2 2028   4.727   4.527   1.248
  204PHE     CZ 2029   4.883   4.661   1.164
  204PHE     HZ 2030   4.959   4.583   1.160
  204PHE      C 2031   4.358   4.860   1.067
  204PHE      O 2032   4.340   4.774   0.981
  205THR      N 2033   4.263   4.906   1.147
  205THR      H 2034   4.266   4.992   1.199
  205THR     CA 2035   4.138   4.830   1.160
  205THR     CB 2036   4.036   4.861   1.269
  205THR    OG1 2037   3.920   4.777   1.265
  205THR    HG1 2038   3.941   4.680   1.253
  205THR    CG2 2039   4.003   5.010   1.281
  205THR      C 2040   4.055   4.809   1.033
  205THR      O 2041   4.023   4.696   0.998
  206GLU      N 2042   4.055   4.907   0.944
  206GLU      H 2043   4.076   4.999   0.978
  206GLU     CA 2044   4.008   4.893   0.805
  206GLU     CB 2045   4.016   5.028   0.733
  206GLU     CG 2046   3.908   5.117   0.795
  206GLU     CD 2047   3.922   5.255   0.730
  206GLU    OE1 2048   4.015   5.326   0.774
  206GLU    OE2 2049   3.841   5.286   0.640
  206GLU      C 2050   4.052   4.773   0.722
  206GLU      O 2051   3.981   4.719   0.637
  207ARG      N 2052   4.180   4.739   0.735
  207ARG      H 2053   4.232   4.772   0.814
  207ARG     CA 2054   4.233   4.617   0.673
  207ARG     CB 2055   4.383   4.615   0.646
  207ARG     CG 2056   4.428   4.739   0.569
  207ARG     CD 2057   4.579   4.737   0.540
  207ARG     NE 2058   4.658   4.749   0.663
  207ARG     HE 2059   4.666   4.668   0.722
  207ARG     CZ 2060   4.744   4.847   0.694
  207ARG    NH1 2061   4.758   4.953   0.614
  207ARG   HH11 2062   4.707   4.979   0.532
  207ARG   HH12 2063   4.833   5.014   0.642
  207ARG    NH2 2064   4.787   4.862   0.820
  207ARG   HH21 2065   4.755   4.795   0.887
  207ARG   HH22 2066   4.836   4.945   0.847
  207ARG      C 2067   4.182   4.487   0.736
  207ARG      O 2068   4.123   4.406   0.665
  208GLU      N 2069   4.188   4.478   0.869
  208GLU      H 2070   4.186   4.560   0.926
  208GLU     CA 2071   4.133   4.360   0.938
  208GLU     CB 2072   4.193   4.344   1.078
  208GLU     CG 2073   4.321   4.262   1.068
  208GLU     CD 2074   4.445   4.341   1.023
  208GLU    OE1 2075   4.522   4.396   1.105
  208GLU    OE2 2076   4.453   4.359   0.900
  208GLU      C 2077   3.981   4.354   0.947
  208GLU      O 2078   3.923   4.351   1.055
  209GLN      N 2079   3.922   4.325   0.831
  209GLN      H 2080   3.973   4.354   0.751
  209GLN     CA 2081   3.781   4.312   0.792
  209GLN     CB 2082   3.773   4.258   0.649
  209GLN     CG 2083   3.773   4.375   0.550
  209GLN     CD 2084   3.831   4.325   0.418
  209GLN    OE1 2085   3.945   4.279   0.413
  209GLN    NE2 2086   3.744   4.310   0.319
  209GLN   HE21 2087   3.647   4.330   0.332
  209GLN   HE22 2088   3.775   4.283   0.228
  209GLN      C 2089   3.696   4.221   0.881
  209GLN      O 2090   3.575   4.237   0.896
  210GLY      N 2091   3.757   4.107   0.912
  210GLY      H 2092   3.838   4.082   0.859
  210GLY     CA 2093   3.694   4.005   0.996
  210GLY      C 2094   3.702   4.022   1.148
  210GLY      O 2095   3.613   3.981   1.222
  211GLU      N 2096   3.802   4.095   1.197
  211GLU      H 2097   3.849   4.163   1.141
  211GLU     CA 2098   3.837   4.110   1.339
  211GLU     CB 2099   3.984   4.155   1.339
  211GLU     CG 2100   4.025   4.135   1.485
  211GLU     CD 2101   4.013   3.997   1.551
  211GLU    OE1 2102   3.913   3.987   1.626
  211GLU    OE2 2103   4.106   3.914   1.544
  211GLU      C 2104   3.753   4.209   1.420
  211GLU      O 2105   3.710   4.303   1.354
  212VAL      N 2106   3.712   4.159   1.536
  212VAL      H 2107   3.763   4.078   1.564
  212VAL     CA 2108   3.628   4.227   1.636
  212VAL     CB 2109   3.501   4.147   1.666
  212VAL    CG1 2110   3.407   4.163   1.547
  212VAL    CG2 2111   3.524   4.001   1.706
  212VAL      C 2112   3.691   4.277   1.766
  212VAL      O 2113   3.636   4.363   1.834
  213ARG      N 2114   3.817   4.242   1.790
  213ARG      H 2115   3.866   4.179   1.730
  213ARG     CA 2116   3.900   4.284   1.904
  213ARG     CB 2117   3.983   4.163   1.948
  213ARG     CG 2118   3.894   4.043   1.982
  213ARG     CD 2119   3.981   3.921   2.010
  213ARG     NE 2120   4.024   3.864   1.882
  213ARG     HE 2121   4.038   3.933   1.811
  213ARG     CZ 2122   4.076   3.742   1.866
  213ARG    NH1 2123   4.087   3.664   1.974
  213ARG   HH11 2124   4.052   3.702   2.060
  213ARG   HH12 2125   4.123   3.571   1.963
  213ARG    NH2 2126   4.116   3.695   1.747
  213ARG   HH21 2127   4.125   3.748   1.662
  213ARG   HH22 2128   4.139   3.598   1.742
  213ARG      C 2129   3.985   4.408   1.875
  213ARG      O 2130   4.090   4.401   1.812
  214PHE      N 2131   3.945   4.514   1.945
  214PHE      H 2132   3.857   4.526   1.991
  214PHE     CA 2133   4.021   4.640   1.943
  214PHE     CB 2134   3.992   4.725   1.820
  214PHE     CG 2135   3.846   4.726   1.774
  214PHE    CD1 2136   3.768   4.830   1.823
  214PHE    HD1 2137   3.817   4.897   1.894
  214PHE    CD2 2138   3.790   4.633   1.686
  214PHE    HD2 2139   3.860   4.584   1.619
  214PHE    CE1 2140   3.633   4.843   1.794
  214PHE    HE1 2141   3.578   4.936   1.807
  214PHE    CE2 2142   3.654   4.645   1.659
  214PHE    HE2 2143   3.611   4.554   1.617
  214PHE     CZ 2144   3.576   4.748   1.709
  214PHE     HZ 2145   3.468   4.737   1.697
  214PHE      C 2146   3.989   4.717   2.071
  214PHE      O 2147   3.882   4.691   2.124
  215SER      N 2148   4.080   4.795   2.129
  215SER      H 2149   4.174   4.760   2.125
  215SER     CA 2150   4.047   4.883   2.243
  215SER     CB 2151   4.058   4.818   2.381
  215SER     OG 2152   4.025   4.909   2.485
  215SER     HG 2153   4.003   4.853   2.565
  215SER      C 2154   4.132   5.010   2.243
  215SER      O 2155   4.255   5.008   2.246
  216ALA      N 2156   4.073   5.118   2.192
  216ALA      H 2157   4.009   5.103   2.116
  216ALA     CA 2158   4.122   5.254   2.215
  216ALA     CB 2159   4.095   5.347   2.097
  216ALA      C 2160   4.109   5.323   2.352
  216ALA      O 2161   4.000   5.345   2.403
  217VAL      N 2162   4.209   5.407   2.374
  217VAL      H 2163   4.290   5.404   2.316
  217VAL     CA 2164   4.228   5.484   2.498
  217VAL     CB 2165   4.270   5.390   2.612
  217VAL    CG1 2166   4.386   5.300   2.570
  217VAL    CG2 2167   4.298   5.454   2.748
  217VAL      C 2168   4.314   5.608   2.473
  217VAL      O 2169   4.413   5.604   2.401
  218ALA      N 2170   4.275   5.719   2.536
  218ALA      H 2171   4.198   5.718   2.599
  218ALA     CA 2172   4.358   5.840   2.523
  218ALA     CB 2173   4.277   5.931   2.430
  218ALA      C 2174   4.406   5.914   2.648
  218ALA      O 2175   4.332   5.909   2.747
  219LEU      N 2176   4.518   5.985   2.645
  219LEU      H 2177   4.566   5.995   2.558
  219LEU     CA 2178   4.582   6.054   2.758
  219LEU     CB 2179   4.734   6.045   2.742
  219LEU     CG 2180   4.802   6.043   2.879
  219LEU    CD1 2181   4.942   5.981   2.873
  219LEU    CD2 2182   4.816   6.187   2.927
  219LEU      C 2183   4.539   6.201   2.756
  219LEU      O 2184   4.571   6.282   2.669
  220CYS      N 2185   4.467   6.248   2.857
  220CYS      H 2186   4.452   6.199   2.943
  220CYS     CA 2187   4.394   6.376   2.854
  220CYS     CB 2188   4.243   6.357   2.840
  220CYS     SG 2189   4.199   6.320   2.666
  220CYS     HG 2190   4.156   6.446   2.663
  220CYS      C 2191   4.418   6.460   2.980
  220CYS      O 2192   4.431   6.412   3.092
  221LYS      N 2193   4.403   6.590   2.952
  221LYS      H 2194   4.384   6.618   2.858
  221LYS     CA 2195   4.405   6.702   3.047
  221LYS     CB 2196   4.487   6.815   2.984
  221LYS     CG 2197   4.503   6.940   3.070
  221LYS     CD 2198   4.589   6.911   3.193
  221LYS     CE 2199   4.601   7.038   3.277
  221LYS     NZ 2200   4.471   7.083   3.328
  221LYS    HZ1 2201   4.392   7.078   3.266
  221LYS    HZ2 2202   4.455   7.054   3.423
  221LYS    HZ3 2203   4.491   7.180   3.342
  221LYS      C 2204   4.265   6.752   3.082
  221LYS     O1 2205   4.165   6.734   3.009
  221LYS     O2 2206   4.250   6.782   3.202
   6.92840   6.92840   4.89911   0.00000   0.00000   0.00000   0.00000   3.46419   3.46419
