# Supplementary material for: Is There a Functional Role for the Knotted Topology in Protein UCH-L1?
Source: J Chem Inf Model. 2024 Jul 24;64(17):6827–37. doi: 10.1021/acs.jcim.4c00880 (PMC11388461; doi:10.1021/acs.jcim.4c00880)
Supplement: Supplementary file 2 — ci4c00880_si_002.zip [file ci4c00880_si_002.zip › UCH-L1_files/APO/APO_delta222/REP_3/traj_final.gro]

Protein in water t= 500000.00000 step= 5000000
 2206
    1MET      N    1   6.974   4.050   3.150
    1MET     H1    2   6.970   4.115   3.226
    1MET     H2    3   6.891   3.994   3.152
    1MET     H3    4   7.053   3.992   3.170
    1MET     CA    5   6.981   4.114   3.018
    1MET     CB    6   6.880   4.038   2.931
    1MET     CG    7   6.901   3.886   2.928
    1MET     SD    8   6.835   3.809   3.080
    1MET     CE    9   6.768   3.661   3.010
    1MET      C   10   6.941   4.260   3.040
    1MET      O   11   6.897   4.288   3.151
    2GLN      N   12   6.944   4.334   2.929
    2GLN      H   13   6.979   4.305   2.840
    2GLN     CA   14   6.907   4.476   2.942
    2GLN     CB   15   6.966   4.560   2.829
    2GLN     CG   16   6.898   4.537   2.694
    2GLN     CD   17   7.001   4.547   2.581
    2GLN    OE1   18   6.995   4.631   2.491
    2GLN    NE2   19   7.069   4.440   2.541
    2GLN   HE21   20   7.054   4.353   2.588
    2GLN   HE22   21   7.140   4.452   2.471
    2GLN      C   22   6.756   4.497   2.954
    2GLN      O   23   6.673   4.438   2.885
    3LEU      N   24   6.717   4.583   3.047
    3LEU      H   25   6.777   4.598   3.125
    3LEU     CA   26   6.585   4.642   3.078
    3LEU     CB   27   6.578   4.668   3.229
    3LEU     CG   28   6.431   4.670   3.271
    3LEU    CD1   29   6.351   4.545   3.232
    3LEU    CD2   30   6.419   4.698   3.421
    3LEU      C   31   6.545   4.770   3.004
    3LEU      O   32   6.431   4.777   2.959
    4LYS      N   33   6.638   4.858   2.969
    4LYS      H   34   6.734   4.838   2.990
    4LYS     CA   35   6.618   4.979   2.888
    4LYS     CB   36   6.741   5.069   2.891
    4LYS     CG   37   6.709   5.214   2.852
    4LYS     CD   38   6.844   5.283   2.830
    4LYS     CE   39   6.824   5.430   2.793
    4LYS     NZ   40   6.948   5.509   2.794
    4LYS    HZ1   41   6.956   5.579   2.723
    4LYS    HZ2   42   6.951   5.554   2.883
    4LYS    HZ3   43   7.024   5.446   2.783
    4LYS      C   44   6.558   4.940   2.753
    4LYS      O   45   6.611   4.844   2.697
    5PRO      N   46   6.437   4.983   2.720
    5PRO     CA   47   6.364   4.953   2.596
    5PRO     CB   48   6.225   5.015   2.608
    5PRO     CG   49   6.207   5.010   2.760
    5PRO     CD   50   6.345   5.053   2.810
    5PRO      C   51   6.440   4.999   2.471
    5PRO      O   52   6.529   5.084   2.470
    6MET      N   53   6.388   4.949   2.359
    6MET      H   54   6.311   4.885   2.359
    6MET     CA   55   6.453   4.970   2.229
    6MET     CB   56   6.414   4.870   2.120
    6MET     CG   57   6.272   4.875   2.065
    6MET     SD   58   6.138   4.888   2.189
    6MET     CE   59   6.049   5.025   2.118
    6MET      C   60   6.412   5.111   2.185
    6MET      O   61   6.317   5.171   2.234
    7GLU      N   62   6.489   5.164   2.090
    7GLU      H   63   6.580   5.134   2.062
    7GLU     CA   64   6.459   5.291   2.023
    7GLU     CB   65   6.555   5.311   1.906
    7GLU     CG   66   6.549   5.443   1.829
    7GLU     CD   67   6.563   5.567   1.918
    7GLU    OE1   68   6.662   5.638   1.888
    7GLU    OE2   69   6.466   5.619   1.977
    7GLU      C   70   6.314   5.305   1.976
    7GLU      O   71   6.261   5.207   1.923
    8ILE      N   72   6.250   5.420   1.995
    8ILE      H   73   6.301   5.505   2.013
    8ILE     CA   74   6.109   5.444   1.961
    8ILE     CB   75   6.039   5.541   2.056
    8ILE    CG1   76   6.033   5.485   2.198
    8ILE    CG2   77   5.898   5.567   2.002
    8ILE     CD   78   6.064   5.583   2.311
    8ILE      C   79   6.098   5.489   1.815
    8ILE      O   80   6.103   5.604   1.774
    9ASN      N   81   6.084   5.395   1.722
    9ASN      H   82   6.083   5.296   1.741
    9ASN     CA   83   6.086   5.420   1.578
    9ASN     CB   84   6.233   5.411   1.536
    9ASN     CG   85   6.247   5.388   1.385
    9ASN    OD1   86   6.238   5.275   1.336
    9ASN    ND2   87   6.238   5.491   1.301
    9ASN   HD21   88   6.235   5.587   1.330
    9ASN   HD22   89   6.241   5.452   1.209
    9ASN      C   90   5.997   5.322   1.501
    9ASN      O   91   5.995   5.208   1.548
   10PRO      N   92   5.921   5.368   1.402
   10PRO     CA   93   5.829   5.282   1.327
   10PRO     CB   94   5.789   5.366   1.205
   10PRO     CG   95   5.789   5.506   1.266
   10PRO     CD   96   5.907   5.509   1.364
   10PRO      C   97   5.891   5.148   1.288
   10PRO      O   98   5.846   5.050   1.348
   11GLU      N   99   6.007   5.150   1.223
   11GLU      H  100   6.053   5.228   1.181
   11GLU     CA  101   6.064   5.020   1.183
   11GLU     CB  102   6.183   5.056   1.094
   11GLU     CG  103   6.153   5.145   0.973
   11GLU     CD  104   6.202   5.285   1.011
   11GLU    OE1  105   6.115   5.366   1.049
   11GLU    OE2  106   6.323   5.316   1.002
   11GLU      C  107   6.119   4.938   1.300
   11GLU      O  108   6.130   4.816   1.286
   12MET      N  109   6.178   4.998   1.403
   12MET      H  110   6.187   5.097   1.392
   12MET     CA  111   6.221   4.930   1.526
   12MET     CB  112   6.318   5.024   1.598
   12MET     CG  113   6.454   5.038   1.530
   12MET     SD  114   6.580   4.910   1.568
   12MET     CE  115   6.611   4.966   1.733
   12MET      C  116   6.111   4.875   1.617
   12MET      O  117   6.132   4.768   1.674
   13LEU      N  118   5.991   4.932   1.615
   13LEU      H  119   5.986   5.030   1.594
   13LEU     CA  120   5.868   4.865   1.662
   13LEU     CB  121   5.750   4.963   1.666
   13LEU     CG  122   5.779   5.074   1.766
   13LEU    CD1  123   5.709   5.205   1.729
   13LEU    CD2  124   5.746   5.040   1.911
   13LEU      C  125   5.821   4.746   1.579
   13LEU      O  126   5.772   4.648   1.637
   14ASN      N  127   5.833   4.747   1.447
   14ASN      H  128   5.824   4.832   1.395
   14ASN     CA  129   5.812   4.634   1.356
   14ASN     CB  130   5.833   4.666   1.208
   14ASN     CG  131   5.744   4.776   1.151
   14ASN    OD1  132   5.628   4.797   1.185
   14ASN    ND2  133   5.793   4.852   1.053
   14ASN   HD21  134   5.885   4.841   1.016
   14ASN   HD22  135   5.742   4.935   1.030
   14ASN      C  136   5.897   4.510   1.388
   14ASN      O  137   5.847   4.398   1.391
   15LYS      N  138   6.020   4.538   1.427
   15LYS      H  139   6.069   4.617   1.389
   15LYS     CA  140   6.112   4.439   1.485
   15LYS     CB  141   6.254   4.492   1.507
   15LYS     CG  142   6.331   4.542   1.384
   15LYS     CD  143   6.468   4.599   1.420
   15LYS     CE  144   6.521   4.680   1.302
   15LYS     NZ  145   6.650   4.745   1.329
   15LYS    HZ1  146   6.639   4.811   1.403
   15LYS    HZ2  147   6.713   4.676   1.365
   15LYS    HZ3  148   6.694   4.779   1.246
   15LYS      C  149   6.072   4.378   1.619
   15LYS      O  150   6.098   4.259   1.634
   16VAL      N  151   6.012   4.456   1.708
   16VAL      H  152   6.020   4.555   1.695
   16VAL     CA  153   5.941   4.419   1.832
   16VAL     CB  154   5.909   4.545   1.913
   16VAL    CG1  155   5.834   4.518   2.044
   16VAL    CG2  156   6.029   4.630   1.955
   16VAL      C  157   5.824   4.321   1.816
   16VAL      O  158   5.858   4.211   1.859
   17LEU      N  159   5.743   4.355   1.716
   17LEU      H  160   5.742   4.445   1.673
   17LEU     CA  161   5.623   4.280   1.678
   17LEU     CB  162   5.561   4.358   1.562
   17LEU     CG  163   5.409   4.374   1.575
   17LEU    CD1  164   5.379   4.442   1.708
   17LEU    CD2  165   5.341   4.451   1.461
   17LEU      C  166   5.680   4.142   1.645
   17LEU      O  167   5.640   4.042   1.706
   18SER      N  168   5.791   4.129   1.573
   18SER      H  169   5.826   4.201   1.513
   18SER     CA  170   5.846   3.998   1.535
   18SER     CB  171   5.943   4.021   1.419
   18SER     OG  172   5.885   4.053   1.293
   18SER     HG  173   5.797   4.005   1.302
   18SER      C  174   5.926   3.931   1.647
   18SER      O  175   5.901   3.816   1.683
   19ARG      N  176   6.016   3.997   1.719
   19ARG      H  177   6.047   4.089   1.696
   19ARG     CA  178   6.091   3.933   1.828
   19ARG     CB  179   6.200   4.028   1.876
   19ARG     CG  180   6.316   4.059   1.780
   19ARG     CD  181   6.378   3.923   1.748
   19ARG     NE  182   6.485   3.938   1.647
   19ARG     HE  183   6.479   4.027   1.602
   19ARG     CZ  184   6.596   3.864   1.634
   19ARG    NH1  185   6.620   3.762   1.719
   19ARG   HH11  186   6.578   3.751   1.809
   19ARG   HH12  187   6.680   3.693   1.681
   19ARG    NH2  188   6.689   3.910   1.550
   19ARG   HH21  189   6.682   3.992   1.494
   19ARG   HH22  190   6.751   3.846   1.505
   19ARG      C  191   6.005   3.890   1.947
   19ARG      O  192   6.049   3.788   2.000
   20LEU      N  193   5.887   3.950   1.961
   20LEU      H  194   5.871   4.042   1.925
   20LEU     CA  195   5.779   3.912   2.053
   20LEU     CB  196   5.689   4.032   2.083
   20LEU     CG  197   5.738   4.142   2.177
   20LEU    CD1  198   5.629   4.245   2.208
   20LEU    CD2  199   5.796   4.076   2.302
   20LEU      C  200   5.689   3.803   1.993
   20LEU      O  201   5.629   3.719   2.060
   21GLY      N  202   5.665   3.807   1.862
   21GLY      H  203   5.714   3.878   1.811
   21GLY     CA  204   5.589   3.703   1.792
   21GLY      C  205   5.441   3.739   1.770
   21GLY      O  206   5.364   3.644   1.778
   22VAL      N  207   5.422   3.858   1.714
   22VAL      H  208   5.495   3.926   1.709
   22VAL     CA  209   5.288   3.903   1.676
   22VAL     CB  210   5.249   4.038   1.734
   22VAL    CG1  211   5.100   4.073   1.725
   22VAL    CG2  212   5.295   4.055   1.879
   22VAL      C  213   5.282   3.909   1.524
   22VAL      O  214   5.372   3.960   1.457
   23ALA      N  215   5.163   3.886   1.469
   23ALA      H  216   5.079   3.894   1.522
   23ALA     CA  217   5.159   3.849   1.326
   23ALA     CB  218   5.017   3.797   1.304
   23ALA      C  219   5.212   3.935   1.212
   23ALA      O  220   5.189   4.056   1.209
   24GLY      N  221   5.265   3.864   1.112
   24GLY      H  222   5.258   3.765   1.120
   24GLY     CA  223   5.349   3.923   1.007
   24GLY      C  224   5.291   4.049   0.941
   24GLY      O  225   5.362   4.139   0.896
   25GLN      N  226   5.162   4.043   0.910
   25GLN      H  227   5.118   3.953   0.915
   25GLN     CA  228   5.083   4.143   0.837
   25GLN     CB  229   4.942   4.087   0.816
   25GLN     CG  230   4.845   4.162   0.724
   25GLN     CD  231   4.717   4.081   0.697
   25GLN    OE1  232   4.644   4.047   0.789
   25GLN    NE2  233   4.698   4.032   0.575
   25GLN   HE21  234   4.760   4.048   0.498
   25GLN   HE22  235   4.602   4.015   0.552
   25GLN      C  236   5.083   4.278   0.908
   25GLN      O  237   5.120   4.378   0.846
   26TRP      N  238   5.050   4.280   1.037
   26TRP      H  239   5.055   4.196   1.092
   26TRP     CA  240   5.052   4.405   1.114
   26TRP     CB  241   5.004   4.370   1.255
   26TRP     CG  242   4.853   4.346   1.259
   26TRP    CD1  243   4.792   4.229   1.276
   26TRP    HD1  244   4.839   4.133   1.253
   26TRP    CD2  245   4.753   4.442   1.272
   26TRP    NE1  246   4.662   4.239   1.303
   26TRP    HE1  247   4.604   4.158   1.300
   26TRP    CE2  248   4.638   4.370   1.301
   26TRP    CE3  249   4.746   4.578   1.245
   26TRP    HE3  250   4.834   4.637   1.221
   26TRP    CZ2  251   4.519   4.443   1.293
   26TRP    HZ2  252   4.431   4.381   1.311
   26TRP    CZ3  253   4.624   4.644   1.237
   26TRP    HZ3  254   4.623   4.752   1.252
   26TRP    CH2  255   4.505   4.578   1.263
   26TRP    HH2  256   4.420   4.624   1.213
   26TRP      C  257   5.189   4.471   1.131
   26TRP      O  258   5.288   4.401   1.150
   27ARG      N  259   5.198   4.586   1.063
   27ARG      H  260   5.120   4.620   1.011
   27ARG     CA  261   5.311   4.678   1.080
   27ARG     CB  262   5.370   4.721   0.945
   27ARG     CG  263   5.393   4.595   0.862
   27ARG     CD  264   5.529   4.528   0.875
   27ARG     NE  265   5.517   4.428   0.982
   27ARG     HE  266   5.430   4.436   1.030
   27ARG     CZ  267   5.616   4.351   1.030
   27ARG    NH1  268   5.736   4.364   0.971
   27ARG   HH11  269   5.750   4.423   0.892
   27ARG   HH12  270   5.815   4.310   0.999
   27ARG    NH2  271   5.590   4.250   1.114
   27ARG   HH21  272   5.497   4.233   1.145
   27ARG   HH22  273   5.662   4.186   1.140
   27ARG      C  274   5.280   4.814   1.143
   27ARG      O  275   5.163   4.848   1.128
   28PHE      N  276   5.380   4.880   1.199
   28PHE      H  277   5.474   4.850   1.181
   28PHE     CA  278   5.361   5.010   1.266
   28PHE     CB  279   5.461   5.037   1.379
   28PHE     CG  280   5.415   4.983   1.514
   28PHE    CD1  281   5.455   4.859   1.563
   28PHE    HD1  282   5.514   4.788   1.504
   28PHE    CD2  283   5.329   5.065   1.586
   28PHE    HD2  284   5.298   5.157   1.537
   28PHE    CE1  285   5.403   4.824   1.687
   28PHE    HE1  286   5.427   4.727   1.729
   28PHE    CE2  287   5.284   5.040   1.715
   28PHE    HE2  288   5.234   5.107   1.785
   28PHE     CZ  289   5.323   4.913   1.757
   28PHE     HZ  290   5.285   4.878   1.853
   28PHE      C  291   5.376   5.127   1.169
   28PHE      O  292   5.483   5.149   1.112
   29VAL      N  293   5.281   5.219   1.179
   29VAL      H  294   5.204   5.200   1.240
   29VAL     CA  295   5.275   5.339   1.094
   29VAL     CB  296   5.160   5.321   0.994
   29VAL    CG1  297   5.021   5.350   1.050
   29VAL    CG2  298   5.175   5.395   0.861
   29VAL      C  299   5.270   5.467   1.176
   29VAL      O  300   5.197   5.468   1.275
   30ASP      N  301   5.355   5.563   1.141
   30ASP      H  302   5.425   5.556   1.069
   30ASP     CA  303   5.342   5.691   1.211
   30ASP     CB  304   5.476   5.762   1.189
   30ASP     CG  305   5.501   5.888   1.272
   30ASP    OD1  306   5.612   5.945   1.255
   30ASP    OD2  307   5.414   5.926   1.352
   30ASP      C  308   5.221   5.763   1.151
   30ASP      O  309   5.222   5.784   1.030
   31VAL      N  310   5.137   5.827   1.231
   31VAL      H  311   5.156   5.832   1.329
   31VAL     CA  312   5.017   5.898   1.183
   31VAL     CB  313   4.895   5.924   1.271
   31VAL    CG1  314   4.816   5.795   1.290
   31VAL    CG2  315   4.946   5.980   1.404
   31VAL      C  316   5.041   6.016   1.089
   31VAL      O  317   4.956   6.065   1.016
   32LEU      N  318   5.168   6.058   1.094
   32LEU      H  319   5.229   6.026   1.166
   32LEU     CA  320   5.223   6.172   1.019
   32LEU     CB  321   5.222   6.171   0.867
   32LEU     CG  322   5.297   6.049   0.813
   32LEU    CD1  323   5.290   6.050   0.661
   32LEU    CD2  324   5.448   6.062   0.840
   32LEU      C  325   5.160   6.304   1.064
   32LEU      O  326   5.120   6.384   0.979
   33GLY      N  327   5.120   6.299   1.191
   33GLY      H  328   5.154   6.227   1.251
   33GLY     CA  329   5.047   6.411   1.252
   33GLY      C  330   4.895   6.392   1.255
   33GLY      O  331   4.833   6.382   1.149
   34LEU      N  332   4.844   6.400   1.378
   34LEU      H  333   4.902   6.399   1.459
   34LEU     CA  334   4.702   6.396   1.414
   34LEU     CB  335   4.668   6.365   1.560
   34LEU     CG  336   4.715   6.230   1.614
   34LEU    CD1  337   4.752   6.257   1.759
   34LEU    CD2  338   4.617   6.113   1.599
   34LEU      C  339   4.621   6.520   1.375
   34LEU      O  340   4.655   6.631   1.415
   35GLU      N  341   4.504   6.498   1.314
   35GLU      H  342   4.468   6.407   1.294
   35GLU     CA  343   4.431   6.610   1.252
   35GLU     CB  344   4.498   6.638   1.118
   35GLU     CG  345   4.488   6.785   1.075
   35GLU     CD  346   4.352   6.834   1.025
   35GLU    OE1  347   4.306   6.797   0.914
   35GLU    OE2  348   4.275   6.901   1.097
   35GLU      C  349   4.288   6.564   1.224
   35GLU      O  350   4.255   6.448   1.200
   36GLU      N  351   4.206   6.664   1.255
   36GLU      H  352   4.238   6.759   1.256
   36GLU     CA  353   4.060   6.652   1.266
   36GLU     CB  354   4.003   6.761   1.357
   36GLU     CG  355   4.070   6.769   1.495
   36GLU     CD  356   4.007   6.889   1.565
   36GLU    OE1  357   3.892   6.876   1.613
   36GLU    OE2  358   4.057   7.003   1.552
   36GLU      C  359   3.983   6.638   1.135
   36GLU      O  360   3.864   6.607   1.148
   37GLU      N  361   4.038   6.701   1.032
   37GLU      H  362   4.125   6.747   1.047
   37GLU     CA  363   3.991   6.667   0.897
   37GLU     CB  364   4.001   6.787   0.802
   37GLU     CG  365   3.925   6.903   0.865
   37GLU     CD  366   3.901   7.041   0.802
   37GLU    OE1  367   3.814   7.054   0.713
   37GLU    OE2  368   3.967   7.140   0.839
   37GLU      C  369   4.058   6.543   0.837
   37GLU      O  370   3.993   6.448   0.793
   38SER      N  371   4.189   6.557   0.822
   38SER      H  372   4.232   6.646   0.837
   38SER     CA  373   4.267   6.453   0.753
   38SER     CB  374   4.241   6.458   0.603
   38SER     OG  375   4.249   6.325   0.551
   38SER     HG  376   4.279   6.324   0.455
   38SER      C  377   4.419   6.446   0.776
   38SER      O  378   4.481   6.549   0.802
   39LEU      N  379   4.452   6.318   0.764
   39LEU      H  380   4.391   6.257   0.715
   39LEU     CA  381   4.579   6.260   0.810
   39LEU     CB  382   4.565   6.128   0.887
   39LEU     CG  383   4.496   6.129   1.024
   39LEU    CD1  384   4.523   5.999   1.099
   39LEU    CD2  385   4.537   6.253   1.104
   39LEU      C  386   4.680   6.235   0.697
   39LEU      O  387   4.639   6.198   0.587
   40GLY      N  388   4.808   6.236   0.730
   40GLY      H  389   4.832   6.276   0.819
   40GLY     CA  390   4.920   6.190   0.647
   40GLY      C  391   4.904   6.048   0.594
   40GLY      O  392   4.911   6.020   0.474
   41SER      N  393   4.898   5.956   0.690
   41SER      H  394   4.893   5.991   0.784
   41SER     CA  395   4.872   5.812   0.678
   41SER     CB  396   4.995   5.722   0.697
   41SER     OG  397   5.100   5.743   0.602
   41SER     HG  398   5.170   5.677   0.627
   41SER      C  399   4.765   5.765   0.776
   41SER      O  400   4.789   5.780   0.896
   42VAL      N  401   4.646   5.745   0.720
   42VAL      H  402   4.629   5.796   0.635
   42VAL     CA  403   4.534   5.669   0.777
   42VAL     CB  404   4.406   5.691   0.695
   42VAL    CG1  405   4.291   5.620   0.767
   42VAL    CG2  406   4.385   5.842   0.686
   42VAL      C  407   4.566   5.519   0.779
   42VAL      O  408   4.589   5.462   0.673
   43PRO      N  409   4.577   5.463   0.900
   43PRO     CA  410   4.586   5.317   0.909
   43PRO     CB  411   4.627   5.290   1.054
   43PRO     CG  412   4.673   5.423   1.113
   43PRO     CD  413   4.601   5.528   1.029
   43PRO      C  414   4.467   5.236   0.858
   43PRO      O  415   4.353   5.283   0.854
   44ALA      N  416   4.489   5.109   0.827
   44ALA      H  417   4.576   5.062   0.837
   44ALA     CA  418   4.393   5.027   0.752
   44ALA     CB  419   4.426   5.076   0.611
   44ALA      C  420   4.398   4.874   0.766
   44ALA      O  421   4.501   4.817   0.730
   45PRO      N  422   4.320   4.811   0.853
   45PRO     CA  423   4.229   4.880   0.946
   45PRO     CB  424   4.127   4.775   0.991
   45PRO     CG  425   4.203   4.643   0.982
   45PRO     CD  426   4.282   4.669   0.853
   45PRO      C  427   4.299   4.936   1.069
   45PRO      O  428   4.418   4.911   1.092
   46ALA      N  429   4.234   5.034   1.131
   46ALA      H  430   4.134   5.036   1.134
   46ALA     CA  431   4.285   5.113   1.244
   46ALA     CB  432   4.194   5.233   1.273
   46ALA      C  433   4.311   5.029   1.369
   46ALA      O  434   4.219   4.953   1.399
   47CYS      N  435   4.429   5.033   1.430
   47CYS      H  436   4.508   5.080   1.392
   47CYS     CA  437   4.449   4.957   1.555
   47CYS     CB  438   4.486   4.813   1.521
   47CYS     SG  439   4.503   4.692   1.658
   47CYS     HG  440   4.521   4.596   1.567
   47CYS      C  441   4.553   5.017   1.650
   47CYS      O  442   4.654   5.072   1.608
   48ALA      N  443   4.530   4.995   1.779
   48ALA      H  444   4.441   4.954   1.800
   48ALA     CA  445   4.627   5.021   1.887
   48ALA     CB  446   4.712   4.894   1.896
   48ALA      C  447   4.712   5.148   1.884
   48ALA      O  448   4.832   5.143   1.858
   49LEU      N  449   4.637   5.258   1.891
   49LEU      H  450   4.539   5.252   1.906
   49LEU     CA  451   4.686   5.396   1.881
   49LEU     CB  452   4.562   5.485   1.861
   49LEU     CG  453   4.591   5.621   1.799
   49LEU    CD1  454   4.729   5.639   1.735
   49LEU    CD2  455   4.475   5.675   1.714
   49LEU      C  456   4.772   5.441   1.999
   49LEU      O  457   4.731   5.511   2.091
   50LEU      N  458   4.899   5.413   1.971
   50LEU      H  459   4.927   5.361   1.891
   50LEU     CA  460   5.000   5.460   2.067
   50LEU     CB  461   5.119   5.368   2.099
   50LEU     CG  462   5.079   5.232   2.158
   50LEU    CD1  463   5.178   5.126   2.109
   50LEU    CD2  464   5.081   5.231   2.311
   50LEU      C  465   5.037   5.608   2.068
   50LEU      O  466   5.122   5.642   1.985
   51LEU      N  467   4.994   5.680   2.171
   51LEU      H  468   4.927   5.645   2.237
   51LEU     CA  469   5.012   5.824   2.191
   51LEU     CB  470   4.879   5.882   2.239
   51LEU     CG  471   4.757   5.871   2.148
   51LEU    CD1  472   4.636   5.931   2.220
   51LEU    CD2  473   4.784   5.943   2.015
   51LEU      C  474   5.135   5.847   2.280
   51LEU      O  475   5.133   5.857   2.403
   52LEU      N  476   5.248   5.868   2.214
   52LEU      H  477   5.245   5.863   2.114
   52LEU     CA  478   5.380   5.894   2.273
   52LEU     CB  479   5.488   5.897   2.164
   52LEU     CG  480   5.482   5.780   2.065
   52LEU    CD1  481   5.588   5.807   1.958
   52LEU    CD2  482   5.513   5.647   2.135
   52LEU      C  483   5.398   6.028   2.344
   52LEU      O  484   5.438   6.129   2.287
   53PHE      N  485   5.351   6.035   2.468
   53PHE      H  486   5.312   5.952   2.509
   53PHE     CA  487   5.360   6.150   2.559
   53PHE     CB  488   5.236   6.162   2.648
   53PHE     CG  489   5.129   6.253   2.588
   53PHE    CD1  490   5.145   6.391   2.591
   53PHE    HD1  491   5.231   6.432   2.645
   53PHE    CD2  492   5.020   6.192   2.527
   53PHE    HD2  493   5.012   6.085   2.511
   53PHE    CE1  494   5.051   6.471   2.528
   53PHE    HE1  495   5.081   6.572   2.502
   53PHE    CE2  496   4.918   6.275   2.481
   53PHE    HE2  497   4.827   6.225   2.448
   53PHE     CZ  498   4.934   6.413   2.479
   53PHE     HZ  499   4.853   6.484   2.467
   53PHE      C  500   5.494   6.152   2.632
   53PHE      O  501   5.540   6.049   2.682
   54PRO      N  502   5.571   6.260   2.628
   54PRO     CA  503   5.681   6.278   2.724
   54PRO     CB  504   5.748   6.409   2.682
   54PRO     CG  505   5.637   6.495   2.623
   54PRO     CD  506   5.547   6.389   2.560
   54PRO      C  507   5.621   6.305   2.862
   54PRO      O  508   5.521   6.375   2.882
   55LEU      N  509   5.662   6.220   2.956
   55LEU      H  510   5.714   6.137   2.938
   55LEU     CA  511   5.617   6.246   3.094
   55LEU     CB  512   5.658   6.131   3.185
   55LEU     CG  513   5.579   6.003   3.156
   55LEU    CD1  514   5.661   5.880   3.194
   55LEU    CD2  515   5.447   6.008   3.234
   55LEU      C  516   5.672   6.379   3.147
   55LEU      O  517   5.785   6.391   3.194
   56THR      N  518   5.581   6.474   3.166
   56THR      H  519   5.512   6.483   3.094
   56THR     CA  520   5.606   6.601   3.236
   56THR     CB  521   5.629   6.725   3.149
   56THR    OG1  522   5.509   6.749   3.076
   56THR    HG1  523   5.507   6.837   3.028
   56THR    CG2  524   5.757   6.702   3.068
   56THR      C  525   5.497   6.634   3.338
   56THR      O  526   5.383   6.590   3.319
   57ALA      N  527   5.524   6.719   3.437
   57ALA      H  528   5.605   6.776   3.424
   57ALA     CA  529   5.437   6.725   3.555
   57ALA     CB  530   5.494   6.825   3.656
   57ALA      C  531   5.291   6.755   3.524
   57ALA      O  532   5.206   6.691   3.585
   58GLN      N  533   5.260   6.839   3.425
   58GLN      H  534   5.334   6.895   3.387
   58GLN     CA  535   5.124   6.869   3.379
   58GLN     CB  536   5.116   6.985   3.280
   58GLN     CG  537   5.120   7.122   3.349
   58GLN     CD  538   5.080   7.240   3.260
   58GLN    OE1  539   4.987   7.316   3.290
   58GLN    NE2  540   5.160   7.268   3.158
   58GLN   HE21  541   5.241   7.211   3.143
   58GLN   HE22  542   5.135   7.342   3.096
   58GLN      C  543   5.058   6.746   3.316
   58GLN      O  544   4.944   6.717   3.352
   59HISE     N  545   5.131   6.664   3.241
   59HISE     H  546   5.224   6.687   3.214
   59HISE    CA  547   5.085   6.532   3.195
   59HISE    CB  548   5.185   6.477   3.093
   59HISE    CG  549   5.194   6.559   2.964
   59HISE   ND1  550   5.096   6.600   2.884
   59HISE   CD2  551   5.310   6.602   2.916
   59HISE   HD2  552   5.409   6.590   2.959
   59HISE   CE1  553   5.154   6.670   2.787
   59HISE   HE1  554   5.102   6.738   2.720
   59HISE   NE2  555   5.286   6.660   2.798
   59HISE   HE2  556   5.359   6.688   2.735
   59HISE     C  557   5.047   6.434   3.306
   59HISE     O  558   4.930   6.398   3.317
   60GLU      N  559   5.126   6.434   3.413
   60GLU      H  560   5.222   6.459   3.399
   60GLU     CA  561   5.101   6.356   3.535
   60GLU     CB  562   5.226   6.331   3.620
   60GLU     CG  563   5.330   6.246   3.548
   60GLU     CD  564   5.434   6.200   3.650
   60GLU    OE1  565   5.428   6.090   3.709
   60GLU    OE2  566   5.532   6.275   3.671
   60GLU      C  567   4.985   6.410   3.619
   60GLU      O  568   4.889   6.336   3.637
   61ASN      N  569   4.999   6.538   3.651
   61ASN      H  570   5.077   6.593   3.621
   61ASN     CA  571   4.902   6.609   3.736
   61ASN     CB  572   4.942   6.753   3.769
   61ASN     CG  573   5.072   6.746   3.850
   61ASN    OD1  574   5.105   6.645   3.912
   61ASN    ND2  575   5.147   6.855   3.854
   61ASN   HD21  576   5.112   6.929   3.797
   61ASN   HD22  577   5.235   6.867   3.900
   61ASN      C  578   4.757   6.606   3.687
   61ASN      O  579   4.664   6.558   3.750
   62PHE      N  580   4.745   6.636   3.558
   62PHE      H  581   4.822   6.670   3.503
   62PHE     CA  582   4.615   6.644   3.491
   62PHE     CB  583   4.622   6.727   3.363
   62PHE     CG  584   4.598   6.875   3.396
   62PHE    CD1  585   4.699   6.968   3.377
   62PHE    HD1  586   4.802   6.934   3.359
   62PHE    CD2  587   4.473   6.909   3.447
   62PHE    HD2  588   4.396   6.836   3.424
   62PHE    CE1  589   4.669   7.102   3.395
   62PHE    HE1  590   4.745   7.174   3.365
   62PHE    CE2  591   4.450   7.043   3.476
   62PHE    HE2  592   4.347   7.071   3.497
   62PHE     CZ  593   4.545   7.140   3.444
   62PHE     HZ  594   4.514   7.244   3.455
   62PHE      C  595   4.542   6.513   3.457
   62PHE      O  596   4.423   6.509   3.488
   63ARG      N  597   4.616   6.404   3.438
   63ARG      H  598   4.714   6.415   3.424
   63ARG     CA  599   4.561   6.268   3.440
   63ARG     CB  600   4.666   6.173   3.381
   63ARG     CG  601   4.667   6.201   3.231
   63ARG     CD  602   4.771   6.132   3.142
   63ARG     NE  603   4.771   6.185   3.005
   63ARG     HE  604   4.846   6.247   2.986
   63ARG     CZ  605   4.678   6.170   2.909
   63ARG    NH1  606   4.576   6.088   2.937
   63ARG   HH11  607   4.578   6.040   3.025
   63ARG   HH12  608   4.490   6.086   2.887
   63ARG    NH2  609   4.684   6.251   2.803
   63ARG   HH21  610   4.766   6.306   2.791
   63ARG   HH22  611   4.603   6.272   2.748
   63ARG      C  612   4.511   6.212   3.573
   63ARG      O  613   4.412   6.139   3.572
   64LYS      N  614   4.585   6.245   3.678
   64LYS      H  615   4.673   6.291   3.669
   64LYS     CA  616   4.537   6.220   3.815
   64LYS     CB  617   4.645   6.264   3.915
   64LYS     CG  618   4.751   6.156   3.933
   64LYS     CD  619   4.876   6.205   4.006
   64LYS     CE  620   4.969   6.090   4.044
   64LYS     NZ  621   5.093   6.125   4.115
   64LYS    HZ1  622   5.157   6.178   4.060
   64LYS    HZ2  623   5.093   6.184   4.196
   64LYS    HZ3  624   5.130   6.036   4.141
   64LYS      C  625   4.414   6.301   3.853
   64LYS      O  626   4.319   6.262   3.920
   65LYS      N  627   4.408   6.428   3.813
   65LYS      H  628   4.487   6.479   3.779
   65LYS     CA  629   4.290   6.513   3.833
   65LYS     CB  630   4.325   6.657   3.797
   65LYS     CG  631   4.387   6.726   3.919
   65LYS     CD  632   4.425   6.867   3.874
   65LYS     CE  633   4.500   6.935   3.989
   65LYS     NZ  634   4.482   7.081   3.977
   65LYS    HZ1  635   4.531   7.127   4.051
   65LYS    HZ2  636   4.502   7.119   3.887
   65LYS    HZ3  637   4.383   7.089   3.991
   65LYS      C  638   4.172   6.459   3.752
   65LYS      O  639   4.055   6.456   3.788
   66GLN      N  640   4.192   6.418   3.627
   66GLN      H  641   4.277   6.442   3.581
   66GLN     CA  642   4.091   6.343   3.550
   66GLN     CB  643   4.119   6.339   3.399
   66GLN     CG  644   4.073   6.470   3.335
   66GLN     CD  645   4.139   6.499   3.200
   66GLN    OE1  646   4.260   6.493   3.180
   66GLN    NE2  647   4.061   6.555   3.107
   66GLN   HE21  648   3.968   6.581   3.133
   66GLN   HE22  649   4.102   6.573   3.018
   66GLN      C  650   4.045   6.205   3.596
   66GLN      O  651   3.932   6.157   3.585
   67ILE      N  652   4.137   6.140   3.666
   67ILE      H  653   4.230   6.147   3.630
   67ILE     CA  654   4.099   6.033   3.759
   67ILE     CB  655   4.218   5.950   3.808
   67ILE    CG1  656   4.247   5.854   3.692
   67ILE    CG2  657   4.194   5.868   3.935
   67ILE     CD  658   4.389   5.801   3.713
   67ILE      C  659   4.001   6.078   3.867
   67ILE      O  660   3.889   6.028   3.876
   68GLU      N  661   4.048   6.170   3.951
   68GLU      H  662   4.143   6.197   3.962
   68GLU     CA  663   3.963   6.228   4.056
   68GLU     CB  664   4.046   6.324   4.142
   68GLU     CG  665   4.161   6.257   4.216
   68GLU     CD  666   4.218   6.334   4.335
   68GLU    OE1  667   4.321   6.401   4.313
   68GLU    OE2  668   4.156   6.332   4.444
   68GLU      C  669   3.837   6.304   4.012
   68GLU      O  670   3.740   6.296   4.088
   69GLU      N  671   3.830   6.355   3.890
   69GLU      H  672   3.917   6.388   3.852
   69GLU     CA  673   3.709   6.424   3.845
   69GLU     CB  674   3.733   6.572   3.813
   69GLU     CG  675   3.804   6.653   3.922
   69GLU     CD  676   3.704   6.761   3.962
   69GLU    OE1  677   3.601   6.727   4.025
   69GLU    OE2  678   3.736   6.878   3.933
   69GLU      C  679   3.619   6.356   3.742
   69GLU      O  680   3.605   6.394   3.626
   70LEU      N  681   3.546   6.256   3.793
   70LEU      H  682   3.574   6.229   3.885
   70LEU     CA  683   3.437   6.180   3.731
   70LEU     CB  684   3.305   6.257   3.731
   70LEU     CG  685   3.236   6.267   3.868
   70LEU    CD1  686   3.126   6.373   3.864
   70LEU    CD2  687   3.176   6.130   3.898
   70LEU      C  688   3.475   6.107   3.602
   70LEU      O  689   3.418   6.001   3.578
   71LYS      N  690   3.574   6.158   3.530
   71LYS      H  691   3.614   6.248   3.549
   71LYS     CA  692   3.605   6.092   3.402
   71LYS     CB  693   3.701   6.184   3.326
   71LYS     CG  694   3.627   6.312   3.287
   71LYS     CD  695   3.513   6.292   3.188
   71LYS     CE  696   3.496   6.423   3.110
   71LYS     NZ  697   3.606   6.448   3.016
   71LYS    HZ1  698   3.670   6.506   3.066
   71LYS    HZ2  699   3.641   6.358   2.992
   71LYS    HZ3  700   3.578   6.495   2.932
   71LYS      C  701   3.666   5.953   3.388
   71LYS      O  702   3.627   5.868   3.309
   72GLY      N  703   3.769   5.930   3.469
   72GLY      H  704   3.811   6.006   3.518
   72GLY     CA  705   3.833   5.804   3.510
   72GLY      C  706   3.742   5.702   3.580
   72GLY      O  707   3.696   5.734   3.689
   73GLN      N  708   3.748   5.583   3.520
   73GLN      H  709   3.823   5.554   3.461
   73GLN     CA  710   3.641   5.486   3.545
   73GLN     CB  711   3.580   5.430   3.416
   73GLN     CG  712   3.504   5.534   3.334
   73GLN     CD  713   3.416   5.460   3.233
   73GLN    OE1  714   3.455   5.432   3.120
   73GLN    NE2  715   3.306   5.400   3.278
   73GLN   HE21  716   3.266   5.399   3.370
   73GLN   HE22  717   3.246   5.364   3.206
   73GLN      C  718   3.708   5.366   3.613
   73GLN      O  719   3.820   5.325   3.583
   74GLU      N  720   3.625   5.287   3.680
   74GLU      H  721   3.529   5.306   3.702
   74GLU     CA  722   3.662   5.157   3.738
   74GLU     CB  723   3.566   5.126   3.854
   74GLU     CG  724   3.587   5.004   3.944
   74GLU     CD  725   3.730   4.983   3.995
   74GLU    OE1  726   3.804   4.897   3.944
   74GLU    OE2  727   3.752   5.055   4.095
   74GLU      C  728   3.666   5.044   3.636
   74GLU      O  729   3.582   5.042   3.546
   75VAL      N  730   3.754   4.946   3.655
   75VAL      H  731   3.772   4.925   3.751
   75VAL     CA  732   3.817   4.869   3.547
   75VAL     CB  733   3.958   4.819   3.574
   75VAL    CG1  734   4.032   4.776   3.447
   75VAL    CG2  735   4.045   4.914   3.657
   75VAL      C  736   3.725   4.760   3.492
   75VAL      O  737   3.714   4.649   3.545
   76SER      N  738   3.663   4.802   3.382
   76SER      H  739   3.696   4.891   3.348
   76SER     CA  740   3.582   4.707   3.304
   76SER     CB  741   3.518   4.772   3.181
   76SER     OG  742   3.431   4.674   3.122
   76SER     HG  743   3.335   4.701   3.120
   76SER      C  744   3.660   4.590   3.246
   76SER      O  745   3.770   4.610   3.194
   77PRO      N  746   3.607   4.468   3.247
   77PRO     CA  747   3.654   4.348   3.177
   77PRO     CB  748   3.568   4.225   3.209
   77PRO     CG  749   3.530   4.272   3.350
   77PRO     CD  750   3.522   4.424   3.358
   77PRO      C  751   3.660   4.364   3.025
   77PRO      O  752   3.690   4.263   2.961
   78LYS      N  753   3.615   4.479   2.977
   78LYS      H  754   3.548   4.534   3.027
   78LYS     CA  755   3.656   4.517   2.840
   78LYS     CB  756   3.551   4.608   2.777
   78LYS     CG  757   3.432   4.538   2.712
   78LYS     CD  758   3.461   4.448   2.592
   78LYS     CE  759   3.335   4.377   2.539
   78LYS     NZ  760   3.383   4.297   2.426
   78LYS    HZ1  761   3.328   4.213   2.419
   78LYS    HZ2  762   3.363   4.349   2.343
   78LYS    HZ3  763   3.481   4.280   2.424
   78LYS      C  764   3.799   4.563   2.813
   78LYS      O  765   3.850   4.532   2.706
   79VAL      N  766   3.859   4.611   2.922
   79VAL      H  767   3.822   4.604   3.014
   79VAL     CA  768   3.989   4.679   2.914
   79VAL     CB  769   3.993   4.825   2.957
   79VAL    CG1  770   3.900   4.913   2.873
   79VAL    CG2  771   3.979   4.849   3.107
   79VAL      C  772   4.096   4.603   2.993
   79VAL      O  773   4.072   4.531   3.090
   80TYR      N  774   4.219   4.607   2.943
   80TYR      H  775   4.229   4.641   2.849
   80TYR     CA  776   4.326   4.523   2.999
   80TYR     CB  777   4.377   4.420   2.898
   80TYR     CG  778   4.465   4.302   2.940
   80TYR    CD1  779   4.603   4.318   2.928
   80TYR    HD1  780   4.646   4.406   2.880
   80TYR    CD2  781   4.405   4.180   2.969
   80TYR    HD2  782   4.301   4.155   2.949
   80TYR    CE1  783   4.691   4.214   2.957
   80TYR    HE1  784   4.796   4.223   2.931
   80TYR    CE2  785   4.492   4.075   2.995
   80TYR    HE2  786   4.456   3.974   3.015
   80TYR     CZ  787   4.629   4.093   2.986
   80TYR     OH  788   4.705   3.998   3.048
   80TYR     HH  789   4.668   3.906   3.030
   80TYR      C  790   4.437   4.622   3.038
   80TYR      O  791   4.477   4.700   2.952
   81PHE      N  792   4.505   4.589   3.147
   81PHE      H  793   4.479   4.513   3.207
   81PHE     CA  794   4.611   4.678   3.196
   81PHE     CB  795   4.601   4.757   3.327
   81PHE     CG  796   4.523   4.887   3.314
   81PHE    CD1  797   4.604   5.000   3.302
   81PHE    HD1  798   4.712   4.984   3.296
   81PHE    CD2  799   4.385   4.890   3.329
   81PHE    HD2  800   4.329   4.797   3.317
   81PHE    CE1  801   4.540   5.123   3.297
   81PHE    HE1  802   4.591   5.211   3.257
   81PHE    CE2  803   4.329   5.018   3.331
   81PHE    HE2  804   4.221   5.022   3.346
   81PHE     CZ  805   4.402   5.134   3.308
   81PHE     HZ  806   4.347   5.224   3.281
   81PHE      C  807   4.752   4.618   3.185
   81PHE      O  808   4.768   4.497   3.200
   82MET      N  809   4.851   4.705   3.169
   82MET      H  810   4.851   4.778   3.101
   82MET     CA  811   4.990   4.675   3.207
   82MET     CB  812   5.079   4.646   3.086
   82MET     CG  813   5.052   4.513   3.014
   82MET     SD  814   5.138   4.371   3.091
   82MET     CE  815   5.310   4.413   3.072
   82MET      C  816   5.046   4.800   3.274
   82MET      O  817   5.043   4.912   3.224
   83LYS      N  818   5.074   4.778   3.403
   83LYS      H  819   5.077   4.689   3.448
   83LYS     CA  820   5.148   4.875   3.485
   83LYS     CB  821   5.149   4.826   3.630
   83LYS     CG  822   5.033   4.893   3.703
   83LYS     CD  823   5.047   5.043   3.726
   83LYS     CE  824   4.934   5.101   3.812
   83LYS     NZ  825   4.957   5.058   3.951
   83LYS    HZ1  826   4.950   4.958   3.949
   83LYS    HZ2  827   5.046   5.081   3.990
   83LYS    HZ3  828   4.884   5.093   4.009
   83LYS      C  829   5.284   4.928   3.440
   83LYS      O  830   5.388   4.877   3.481
   84GLN      N  831   5.279   5.036   3.363
   84GLN      H  832   5.208   5.105   3.377
   84GLN     CA  833   5.399   5.084   3.294
   84GLN     CB  834   5.352   5.167   3.175
   84GLN     CG  835   5.300   5.068   3.070
   84GLN     CD  836   5.208   5.137   2.969
   84GLN    OE1  837   5.235   5.224   2.886
   84GLN    NE2  838   5.085   5.087   2.966
   84GLN   HE21  839   5.043   5.013   3.020
   84GLN   HE22  840   5.031   5.136   2.898
   84GLN      C  841   5.496   5.171   3.375
   84GLN      O  842   5.550   5.269   3.325
   85THR      N  843   5.492   5.153   3.507
   85THR      H  844   5.446   5.072   3.544
   85THR     CA  845   5.566   5.225   3.611
   85THR     CB  846   5.512   5.204   3.753
   85THR    OG1  847   5.490   5.063   3.760
   85THR    HG1  848   5.515   5.034   3.853
   85THR    CG2  849   5.394   5.292   3.792
   85THR      C  850   5.719   5.222   3.613
   85THR      O  851   5.781   5.279   3.702
   86ILE      N  852   5.775   5.192   3.497
   86ILE      H  853   5.723   5.213   3.414
   86ILE     CA  854   5.919   5.167   3.485
   86ILE     CB  855   5.957   5.084   3.361
   86ILE    CG1  856   5.913   5.145   3.228
   86ILE    CG2  857   5.903   4.943   3.386
   86ILE     CD  858   5.994   5.078   3.116
   86ILE      C  859   6.010   5.290   3.479
   86ILE      O  860   5.965   5.399   3.446
   87GLY      N  861   6.136   5.264   3.510
   87GLY      H  862   6.175   5.172   3.513
   87GLY     CA  863   6.242   5.366   3.505
   87GLY      C  864   6.266   5.437   3.372
   87GLY      O  865   6.291   5.557   3.362
   88ASN      N  866   6.259   5.360   3.264
   88ASN      H  867   6.226   5.266   3.270
   88ASN     CA  868   6.288   5.413   3.130
   88ASN     CB  869   6.408   5.342   3.067
   88ASN     CG  870   6.540   5.406   3.111
   88ASN    OD1  871   6.610   5.350   3.195
   88ASN    ND2  872   6.581   5.518   3.053
   88ASN   HD21  873   6.516   5.554   2.986
   88ASN   HD22  874   6.659   5.571   3.086
   88ASN      C  875   6.159   5.417   3.047
   88ASN      O  876   6.050   5.430   3.103
   89SER      N  877   6.168   5.478   2.929
   89SER      H  878   6.242   5.542   2.910
   89SER     CA  879   6.066   5.489   2.824
   89SER     CB  880   6.126   5.531   2.690
   89SER     OG  881   6.166   5.667   2.708
   89SER     HG  882   6.266   5.667   2.720
   89SER      C  883   5.991   5.358   2.797
   89SER      O  884   6.044   5.266   2.735
   90CYS      N  885   5.860   5.365   2.821
   90CYS      H  886   5.820   5.453   2.846
   90CYS     CA  887   5.760   5.258   2.812
   90CYS     CB  888   5.627   5.331   2.836
   90CYS     SG  889   5.640   5.427   2.991
   90CYS     HG  890   5.553   5.516   2.944
   90CYS      C  891   5.739   5.169   2.689
   90CYS      O  892   5.636   5.102   2.681
   91GLY      N  893   5.841   5.165   2.604
   91GLY      H  894   5.929   5.210   2.621
   91GLY     CA  895   5.833   5.098   2.473
   91GLY      C  896   5.778   4.955   2.470
   91GLY      O  897   5.669   4.933   2.417
   92THR      N  898   5.871   4.861   2.491
   92THR      H  899   5.966   4.887   2.504
   92THR     CA  900   5.833   4.719   2.489
   92THR     CB  901   5.950   4.623   2.513
   92THR    OG1  902   6.062   4.688   2.573
   92THR    HG1  903   6.131   4.616   2.580
   92THR    CG2  904   5.984   4.537   2.391
   92THR      C  905   5.714   4.690   2.580
   92THR      O  906   5.637   4.599   2.549
   93ILE      N  907   5.711   4.735   2.706
   93ILE      H  908   5.796   4.774   2.741
   93ILE     CA  909   5.595   4.718   2.795
   93ILE     CB  910   5.623   4.763   2.938
   93ILE    CG1  911   5.509   4.721   3.033
   93ILE    CG2  912   5.651   4.913   2.948
   93ILE     CD  913   5.540   4.717   3.183
   93ILE      C  914   5.463   4.776   2.744
   93ILE      O  915   5.363   4.705   2.741
   94GLY      N  916   5.462   4.898   2.691
   94GLY      H  917   5.523   4.972   2.716
   94GLY     CA  918   5.346   4.959   2.624
   94GLY      C  919   5.292   4.886   2.501
   94GLY      O  920   5.173   4.897   2.471
   95LEU      N  921   5.385   4.830   2.425
   95LEU      H  922   5.479   4.811   2.456
   95LEU     CA  923   5.347   4.745   2.311
   95LEU     CB  924   5.458   4.707   2.213
   95LEU     CG  925   5.420   4.658   2.072
   95LEU    CD1  926   5.527   4.704   1.973
   95LEU    CD2  927   5.394   4.507   2.070
   95LEU      C  928   5.264   4.623   2.350
   95LEU      O  929   5.174   4.584   2.276
   96ILE      N  930   5.307   4.551   2.454
   96ILE      H  931   5.405   4.554   2.476
   96ILE     CA  932   5.224   4.444   2.511
   96ILE     CB  933   5.297   4.378   2.628
   96ILE    CG1  934   5.442   4.344   2.596
   96ILE    CG2  935   5.206   4.274   2.695
   96ILE     CD  936   5.508   4.271   2.714
   96ILE      C  937   5.085   4.493   2.549
   96ILE      O  938   4.989   4.447   2.487
   97HISE     N  939   5.075   4.607   2.617
   97HISE     H  940   5.151   4.636   2.674
   97HISE    CA  941   4.947   4.664   2.661
   97HISE    CB  942   4.986   4.796   2.727
   97HISE    CG  943   4.875   4.875   2.797
   97HISE   ND1  944   4.806   4.834   2.902
   97HISE   CD2  945   4.838   5.000   2.770
   97HISE   HD2  946   4.867   5.059   2.683
   97HISE   CE1  947   4.722   4.932   2.936
   97HISE   HE1  948   4.646   4.924   3.014
   97HISE   NE2  949   4.746   5.038   2.859
   97HISE   HE2  950   4.705   5.129   2.863
   97HISE     C  951   4.847   4.687   2.547
   97HISE     O  952   4.727   4.658   2.549
   98ALA      N  953   4.898   4.757   2.446
   98ALA      H  954   4.990   4.794   2.443
   98ALA     CA  955   4.834   4.773   2.314
   98ALA     CB  956   4.935   4.837   2.218
   98ALA      C  957   4.770   4.648   2.253
   98ALA      O  958   4.649   4.631   2.257
   99VAL      N  959   4.851   4.545   2.231
   99VAL      H  960   4.937   4.551   2.282
   99VAL     CA  961   4.816   4.414   2.174
   99VAL     CB  962   4.950   4.353   2.134
   99VAL    CG1  963   4.945   4.205   2.095
   99VAL    CG2  964   4.996   4.428   2.008
   99VAL      C  965   4.733   4.325   2.267
   99VAL      O  966   4.636   4.257   2.233
  100ALA      N  967   4.774   4.325   2.394
  100ALA      H  968   4.863   4.358   2.425
  100ALA     CA  969   4.692   4.272   2.503
  100ALA     CB  970   4.759   4.302   2.637
  100ALA      C  971   4.544   4.311   2.506
  100ALA      O  972   4.456   4.235   2.547
  101ASN      N  973   4.511   4.434   2.466
  101ASN      H  974   4.585   4.500   2.453
  101ASN     CA  975   4.377   4.494   2.454
  101ASN     CB  976   4.382   4.647   2.456
  101ASN     CG  977   4.364   4.688   2.603
  101ASN    OD1  978   4.259   4.688   2.667
  101ASN    ND2  979   4.475   4.717   2.670
  101ASN   HD21  980   4.567   4.715   2.631
  101ASN   HD22  981   4.465   4.699   2.768
  101ASN      C  982   4.312   4.449   2.323
  101ASN      O  983   4.194   4.476   2.300
  102ASN      N  984   4.380   4.383   2.230
  102ASN      H  985   4.474   4.350   2.233
  102ASN     CA  986   4.330   4.365   2.093
  102ASN     CB  987   4.392   4.472   2.003
  102ASN     CG  988   4.323   4.602   2.043
  102ASN    OD1  989   4.203   4.627   2.034
  102ASN    ND2  990   4.389   4.697   2.110
  102ASN   HD21  991   4.482   4.690   2.146
  102ASN   HD22  992   4.328   4.770   2.137
  102ASN      C  993   4.348   4.224   2.037
  102ASN      O  994   4.358   4.202   1.916
  103GLN      N  995   4.324   4.130   2.129
  103GLN      H  996   4.317   4.163   2.223
  103GLN     CA  997   4.331   3.986   2.100
  103GLN     CB  998   4.320   3.906   2.230
  103GLN     CG  999   4.454   3.916   2.304
  103GLN     CD 1000   4.437   3.858   2.445
  103GLN    OE1 1001   4.407   3.740   2.465
  103GLN    NE2 1002   4.434   3.952   2.539
  103GLN   HE21 1003   4.435   4.050   2.525
  103GLN   HE22 1004   4.425   3.904   2.627
  103GLN      C 1005   4.233   3.944   1.991
  103GLN      O 1006   4.238   3.828   1.949
  104ASP      N 1007   4.133   4.026   1.958
  104ASP      H 1008   4.114   4.103   2.018
  104ASP     CA 1009   4.048   4.014   1.839
  104ASP     CB 1010   3.925   4.103   1.859
  104ASP     CG 1011   3.947   4.247   1.905
  104ASP    OD1 1012   3.859   4.322   1.857
  104ASP    OD2 1013   4.045   4.296   1.965
  104ASP      C 1014   4.110   4.046   1.703
  104ASP      O 1015   4.082   3.988   1.598
  105LYS      N 1016   4.160   4.169   1.699
  105LYS      H 1017   4.141   4.236   1.770
  105LYS     CA 1018   4.216   4.234   1.579
  105LYS     CB 1019   4.225   4.384   1.607
  105LYS     CG 1020   4.095   4.455   1.644
  105LYS     CD 1021   4.134   4.600   1.674
  105LYS     CE 1022   4.013   4.667   1.741
  105LYS     NZ 1023   3.979   4.611   1.873
  105LYS    HZ1 1024   3.970   4.512   1.865
  105LYS    HZ2 1025   4.049   4.627   1.942
  105LYS    HZ3 1026   3.897   4.660   1.904
  105LYS      C 1027   4.352   4.176   1.542
  105LYS      O 1028   4.373   4.147   1.424
  106LEU      N 1029   4.439   4.165   1.643
  106LEU      H 1030   4.415   4.190   1.736
  106LEU     CA 1031   4.568   4.096   1.640
  106LEU     CB 1032   4.661   4.141   1.752
  106LEU     CG 1033   4.738   4.270   1.727
  106LEU    CD1 1034   4.824   4.278   1.600
  106LEU    CD2 1035   4.651   4.395   1.743
  106LEU      C 1036   4.549   3.945   1.641
  106LEU      O 1037   4.453   3.887   1.692
  107GLY      N 1038   4.666   3.881   1.633
  107GLY      H 1039   4.747   3.938   1.617
  107GLY     CA 1040   4.699   3.738   1.624
  107GLY      C 1041   4.851   3.734   1.645
  107GLY      O 1042   4.911   3.834   1.606
  108PHE      N 1043   4.890   3.608   1.663
  108PHE      H 1044   4.830   3.541   1.619
  108PHE     CA 1045   5.027   3.571   1.699
  108PHE     CB 1046   5.026   3.512   1.840
  108PHE     CG 1047   4.985   3.622   1.939
  108PHE    CD1 1048   4.865   3.615   2.009
  108PHE    HD1 1049   4.806   3.525   1.993
  108PHE    CD2 1050   5.050   3.744   1.952
  108PHE    HD2 1051   5.146   3.762   1.903
  108PHE    CE1 1052   4.808   3.719   2.083
  108PHE    HE1 1053   4.725   3.701   2.151
  108PHE    CE2 1054   5.001   3.848   2.030
  108PHE    HE2 1055   5.049   3.946   2.034
  108PHE     CZ 1056   4.878   3.838   2.094
  108PHE     HZ 1057   4.834   3.929   2.136
  108PHE      C 1058   5.089   3.456   1.620
  108PHE      O 1059   5.036   3.374   1.545
  109GLU      N 1060   5.222   3.465   1.620
  109GLU      H 1061   5.270   3.540   1.666
  109GLU     CA 1062   5.318   3.391   1.537
  109GLU     CB 1063   5.448   3.472   1.530
  109GLU     CG 1064   5.436   3.570   1.413
  109GLU     CD 1065   5.400   3.508   1.278
  109GLU    OE1 1066   5.427   3.394   1.235
  109GLU    OE2 1067   5.326   3.578   1.204
  109GLU      C 1068   5.354   3.247   1.575
  109GLU      O 1069   5.301   3.187   1.668
  110ASP      N 1070   5.436   3.190   1.488
  110ASP      H 1071   5.461   3.245   1.408
  110ASP     CA 1072   5.515   3.071   1.524
  110ASP     CB 1073   5.562   3.006   1.393
  110ASP     CG 1074   5.477   2.895   1.332
  110ASP    OD1 1075   5.520   2.777   1.332
  110ASP    OD2 1076   5.366   2.928   1.286
  110ASP      C 1077   5.643   3.112   1.597
  110ASP      O 1078   5.698   3.219   1.573
  111GLY      N 1079   5.684   3.037   1.699
  111GLY      H 1080   5.669   2.938   1.707
  111GLY     CA 1081   5.782   3.082   1.799
  111GLY      C 1082   5.735   3.207   1.872
  111GLY      O 1083   5.828   3.275   1.913
  112SER      N 1084   5.608   3.223   1.907
  112SER      H 1085   5.542   3.151   1.885
  112SER     CA 1086   5.546   3.335   1.979
  112SER     CB 1087   5.397   3.339   1.948
  112SER     OG 1088   5.343   3.470   1.968
  112SER     HG 1089   5.366   3.522   1.885
  112SER      C 1090   5.565   3.345   2.130
  112SER      O 1091   5.466   3.317   2.199
  113VAL      N 1092   5.670   3.411   2.177
  113VAL      H 1093   5.738   3.443   2.111
  113VAL     CA 1094   5.696   3.439   2.319
  113VAL     CB 1095   5.834   3.492   2.360
  113VAL    CG1 1096   5.943   3.405   2.298
  113VAL    CG2 1097   5.850   3.642   2.339
  113VAL      C 1098   5.586   3.523   2.385
  113VAL      O 1099   5.564   3.503   2.504
  114LEU      N 1100   5.519   3.615   2.315
  114LEU      H 1101   5.560   3.657   2.235
  114LEU     CA 1102   5.408   3.696   2.365
  114LEU     CB 1103   5.382   3.797   2.252
  114LEU     CG 1104   5.321   3.928   2.301
  114LEU    CD1 1105   5.169   3.929   2.318
  114LEU    CD2 1106   5.399   3.987   2.418
  114LEU      C 1107   5.284   3.617   2.407
  114LEU      O 1108   5.218   3.642   2.508
  115LYS      N 1109   5.235   3.529   2.320
  115LYS      H 1110   5.268   3.530   2.226
  115LYS     CA 1111   5.120   3.444   2.353
  115LYS     CB 1112   5.099   3.347   2.236
  115LYS     CG 1113   4.965   3.273   2.238
  115LYS     CD 1114   4.968   3.159   2.135
  115LYS     CE 1115   4.858   3.053   2.140
  115LYS     NZ 1116   4.727   3.115   2.110
  115LYS    HZ1 1117   4.657   3.044   2.104
  115LYS    HZ2 1118   4.697   3.170   2.188
  115LYS    HZ3 1119   4.732   3.161   2.022
  115LYS      C 1120   5.144   3.365   2.481
  115LYS      O 1121   5.063   3.376   2.572
  116GLN      N 1122   5.270   3.325   2.496
  116GLN      H 1123   5.334   3.335   2.420
  116GLN     CA 1124   5.321   3.253   2.615
  116GLN     CB 1125   5.459   3.195   2.584
  116GLN     CG 1126   5.532   3.117   2.693
  116GLN     CD 1127   5.431   3.008   2.730
  116GLN    OE1 1128   5.397   2.918   2.653
  116GLN    NE2 1129   5.407   3.005   2.860
  116GLN   HE21 1130   5.455   3.072   2.916
  116GLN   HE22 1131   5.332   2.951   2.897
  116GLN      C 1132   5.326   3.335   2.744
  116GLN      O 1133   5.262   3.299   2.842
  117PHE      N 1134   5.359   3.464   2.727
  117PHE      H 1135   5.422   3.496   2.656
  117PHE     CA 1136   5.342   3.562   2.834
  117PHE     CB 1137   5.417   3.689   2.795
  117PHE     CG 1138   5.408   3.807   2.892
  117PHE    CD1 1139   5.298   3.892   2.900
  117PHE    HD1 1140   5.214   3.870   2.835
  117PHE    CD2 1141   5.514   3.825   2.981
  117PHE    HD2 1142   5.600   3.759   2.981
  117PHE    CE1 1143   5.285   3.983   3.005
  117PHE    HE1 1144   5.195   4.044   3.003
  117PHE    CE2 1145   5.509   3.925   3.078
  117PHE    HE2 1146   5.599   3.954   3.133
  117PHE     CZ 1147   5.391   3.997   3.093
  117PHE     HZ 1148   5.382   4.074   3.169
  117PHE      C 1149   5.195   3.582   2.872
  117PHE      O 1150   5.160   3.589   2.990
  118LEU      N 1151   5.117   3.595   2.765
  118LEU      H 1152   5.152   3.584   2.672
  118LEU     CA 1153   4.973   3.609   2.792
  118LEU     CB 1154   4.892   3.628   2.664
  118LEU     CG 1155   4.875   3.766   2.603
  118LEU    CD1 1156   4.778   3.749   2.485
  118LEU    CD2 1157   4.815   3.863   2.705
  118LEU      C 1158   4.907   3.491   2.866
  118LEU      O 1159   4.825   3.513   2.954
  119SER      N 1160   4.952   3.369   2.837
  119SER      H 1161   5.008   3.359   2.755
  119SER     CA 1162   4.920   3.242   2.905
  119SER     CB 1163   4.980   3.113   2.849
  119SER     OG 1164   4.941   2.994   2.917
  119SER     HG 1165   5.027   2.947   2.934
  119SER      C 1166   4.975   3.234   3.048
  119SER      O 1167   4.887   3.227   3.134
  120GLU      N 1168   5.098   3.280   3.069
  120GLU      H 1169   5.163   3.292   2.994
  120GLU     CA 1170   5.156   3.294   3.203
  120GLU     CB 1171   5.306   3.314   3.182
  120GLU     CG 1172   5.362   3.177   3.144
  120GLU     CD 1173   5.512   3.157   3.163
  120GLU    OE1 1174   5.570   3.097   3.070
  120GLU    OE2 1175   5.561   3.157   3.278
  120GLU      C 1176   5.104   3.407   3.292
  120GLU      O 1177   5.091   3.391   3.413
  121THR      N 1178   5.063   3.520   3.236
  121THR      H 1179   5.088   3.547   3.143
  121THR     CA 1180   5.014   3.637   3.311
  121THR     CB 1181   5.071   3.770   3.261
  121THR    OG1 1182   5.049   3.791   3.121
  121THR    HG1 1183   5.082   3.724   3.055
  121THR    CG2 1184   5.221   3.780   3.293
  121THR      C 1185   4.863   3.661   3.315
  121THR      O 1186   4.823   3.748   3.393
  122GLU      N 1187   4.780   3.560   3.291
  122GLU      H 1188   4.808   3.467   3.269
  122GLU     CA 1189   4.635   3.576   3.269
  122GLU     CB 1190   4.587   3.452   3.194
  122GLU     CG 1191   4.444   3.441   3.142
  122GLU     CD 1192   4.406   3.542   3.033
  122GLU    OE1 1193   4.400   3.500   2.915
  122GLU    OE2 1194   4.378   3.656   3.072
  122GLU      C 1195   4.558   3.597   3.400
  122GLU      O 1196   4.506   3.706   3.421
  123LYS      N 1197   4.581   3.511   3.499
  123LYS      H 1198   4.649   3.439   3.485
  123LYS     CA 1199   4.511   3.516   3.628
  123LYS     CB 1200   4.529   3.384   3.702
  123LYS     CG 1201   4.449   3.280   3.624
  123LYS     CD 1202   4.455   3.142   3.690
  123LYS     CE 1203   4.396   3.026   3.609
  123LYS     NZ 1204   4.476   2.994   3.490
  123LYS    HZ1 1205   4.574   2.997   3.510
  123LYS    HZ2 1206   4.454   2.898   3.471
  123LYS    HZ3 1207   4.456   3.047   3.408
  123LYS      C 1208   4.558   3.626   3.723
  123LYS      O 1209   4.500   3.636   3.831
  124MET      N 1210   4.686   3.657   3.701
  124MET      H 1211   4.739   3.615   3.628
  124MET     CA 1212   4.769   3.754   3.774
  124MET     CB 1213   4.915   3.711   3.770
  124MET     CG 1214   4.947   3.563   3.795
  124MET     SD 1215   4.913   3.448   3.657
  124MET     CE 1216   4.929   3.294   3.745
  124MET      C 1217   4.754   3.900   3.730
  124MET      O 1218   4.752   3.929   3.611
  125SER      N 1219   4.771   3.991   3.826
  125SER      H 1220   4.814   3.949   3.906
  125SER     CA 1221   4.752   4.137   3.826
  125SER     CB 1222   4.755   4.189   3.970
  125SER     OG 1223   4.888   4.206   4.020
  125SER     HG 1224   4.930   4.116   4.020
  125SER      C 1225   4.847   4.216   3.737
  125SER      O 1226   4.944   4.166   3.680
  126PRO      N 1227   4.804   4.336   3.697
  126PRO     CA 1228   4.885   4.442   3.636
  126PRO     CB 1229   4.805   4.568   3.602
  126PRO     CG 1230   4.664   4.509   3.595
  126PRO     CD 1231   4.666   4.386   3.686
  126PRO      C 1232   5.019   4.482   3.698
  126PRO      O 1233   5.115   4.479   3.621
  127GLU      N 1234   5.039   4.477   3.829
  127GLU      H 1235   4.962   4.479   3.893
  127GLU     CA 1236   5.171   4.480   3.895
  127GLU     CB 1237   5.148   4.498   4.045
  127GLU     CG 1238   5.280   4.509   4.122
  127GLU     CD 1239   5.247   4.493   4.271
  127GLU    OE1 1240   5.239   4.376   4.314
  127GLU    OE2 1241   5.244   4.593   4.346
  127GLU      C 1242   5.258   4.358   3.866
  127GLU      O 1243   5.376   4.367   3.831
  128ASP      N 1244   5.200   4.240   3.886
  128ASP      H 1245   5.119   4.240   3.945
  128ASP     CA 1246   5.264   4.109   3.865
  128ASP     CB 1247   5.161   3.996   3.878
  128ASP     CG 1248   5.117   3.989   4.024
  128ASP    OD1 1249   4.999   3.955   4.050
  128ASP    OD2 1250   5.203   4.005   4.113
  128ASP      C 1251   5.315   4.098   3.722
  128ASP      O 1252   5.436   4.089   3.702
  129ARG      N 1253   5.238   4.147   3.624
  129ARG      H 1254   5.140   4.163   3.629
  129ARG     CA 1255   5.273   4.151   3.481
  129ARG     CB 1256   5.150   4.199   3.404
  129ARG     CG 1257   5.043   4.090   3.404
  129ARG     CD 1258   4.919   4.143   3.331
  129ARG     NE 1259   4.795   4.072   3.367
  129ARG     HE 1260   4.818   3.985   3.411
  129ARG     CZ 1261   4.668   4.112   3.352
  129ARG    NH1 1262   4.638   4.226   3.287
  129ARG   HH11 1263   4.705   4.287   3.244
  129ARG   HH12 1264   4.542   4.249   3.273
  129ARG    NH2 1265   4.575   4.018   3.376
  129ARG   HH21 1266   4.610   3.936   3.420
  129ARG   HH22 1267   4.478   4.027   3.355
  129ARG      C 1268   5.386   4.250   3.451
  129ARG      O 1269   5.476   4.218   3.373
  130ALA      N 1270   5.396   4.358   3.527
  130ALA      H 1271   5.321   4.380   3.589
  130ALA     CA 1272   5.510   4.451   3.525
  130ALA     CB 1273   5.468   4.565   3.618
  130ALA      C 1274   5.644   4.397   3.575
  130ALA      O 1275   5.750   4.440   3.529
  131LYS      N 1276   5.634   4.312   3.677
  131LYS      H 1277   5.550   4.307   3.732
  131LYS     CA 1278   5.741   4.227   3.732
  131LYS     CB 1279   5.698   4.169   3.867
  131LYS     CG 1280   5.688   4.278   3.975
  131LYS     CD 1281   5.630   4.214   4.101
  131LYS     CE 1282   5.624   4.327   4.204
  131LYS     NZ 1283   5.551   4.271   4.319
  131LYS    HZ1 1284   5.617   4.244   4.388
  131LYS    HZ2 1285   5.487   4.340   4.354
  131LYS    HZ3 1286   5.498   4.192   4.287
  131LYS      C 1287   5.779   4.115   3.636
  131LYS      O 1288   5.894   4.095   3.597
  132CYS      N 1289   5.679   4.039   3.591
  132CYS      H 1290   5.595   4.037   3.645
  132CYS     CA 1291   5.700   3.934   3.491
  132CYS     CB 1292   5.565   3.874   3.452
  132CYS     SG 1293   5.589   3.714   3.366
  132CYS     HG 1294   5.473   3.665   3.411
  132CYS      C 1295   5.765   3.981   3.361
  132CYS      O 1296   5.846   3.906   3.306
  133PHE      N 1297   5.758   4.110   3.327
  133PHE      H 1298   5.668   4.154   3.333
  133PHE     CA 1299   5.832   4.163   3.212
  133PHE     CB 1300   5.785   4.307   3.198
  133PHE     CG 1301   5.843   4.403   3.094
  133PHE    CD1 1302   5.939   4.500   3.121
  133PHE    HD1 1303   5.978   4.507   3.222
  133PHE    CD2 1304   5.807   4.375   2.962
  133PHE    HD2 1305   5.746   4.291   2.931
  133PHE    CE1 1306   5.992   4.575   3.016
  133PHE    HE1 1307   6.079   4.638   3.033
  133PHE    CE2 1308   5.865   4.445   2.857
  133PHE    HE2 1309   5.811   4.433   2.763
  133PHE     CZ 1310   5.956   4.547   2.885
  133PHE     HZ 1311   5.992   4.606   2.800
  133PHE      C 1312   5.985   4.153   3.217
  133PHE      O 1313   6.048   4.126   3.115
  134GLU      N 1314   6.042   4.190   3.331
  134GLU      H 1315   5.991   4.234   3.404
  134GLU     CA 1316   6.186   4.169   3.353
  134GLU     CB 1317   6.244   4.243   3.474
  134GLU     CG 1318   6.178   4.377   3.507
  134GLU     CD 1319   6.221   4.429   3.644
  134GLU    OE1 1320   6.136   4.492   3.711
  134GLU    OE2 1321   6.311   4.368   3.706
  134GLU      C 1322   6.220   4.022   3.377
  134GLU      O 1323   6.326   3.971   3.342
  135LYS      N 1324   6.145   3.954   3.464
  135LYS      H 1325   6.059   4.000   3.485
  135LYS     CA 1326   6.158   3.819   3.521
  135LYS     CB 1327   6.046   3.812   3.625
  135LYS     CG 1328   6.070   3.721   3.746
  135LYS     CD 1329   6.062   3.571   3.720
  135LYS     CE 1330   5.926   3.504   3.742
  135LYS     NZ 1331   5.935   3.359   3.736
  135LYS    HZ1 1332   5.855   3.321   3.687
  135LYS    HZ2 1333   6.022   3.339   3.690
  135LYS    HZ3 1334   5.938   3.315   3.826
  135LYS      C 1335   6.149   3.711   3.413
  135LYS      O 1336   6.248   3.642   3.390
  136ASN      N 1337   6.051   3.719   3.324
  136ASN      H 1338   5.983   3.792   3.315
  136ASN     CA 1339   6.043   3.614   3.222
  136ASN     CB 1340   5.904   3.626   3.161
  136ASN     CG 1341   5.870   3.538   3.041
  136ASN    OD1 1342   5.922   3.556   2.931
  136ASN    ND2 1343   5.816   3.418   3.057
  136ASN   HD21 1344   5.802   3.381   3.150
  136ASN   HD22 1345   5.791   3.368   2.974
  136ASN      C 1346   6.158   3.617   3.121
  136ASN      O 1347   6.171   3.700   3.030
  137GLU      N 1348   6.215   3.497   3.119
  137GLU      H 1349   6.193   3.424   3.184
  137GLU     CA 1350   6.327   3.463   3.030
  137GLU     CB 1351   6.379   3.320   3.054
  137GLU     CG 1352   6.280   3.204   3.040
  137GLU     CD 1353   6.145   3.213   3.112
  137GLU    OE1 1354   6.144   3.238   3.234
  137GLU    OE2 1355   6.046   3.230   3.037
  137GLU      C 1356   6.301   3.487   2.881
  137GLU      O 1357   6.386   3.546   2.815
  138ALA      N 1358   6.178   3.452   2.846
  138ALA      H 1359   6.119   3.414   2.917
  138ALA     CA 1360   6.124   3.470   2.710
  138ALA     CB 1361   6.000   3.387   2.675
  138ALA      C 1362   6.110   3.611   2.653
  138ALA      O 1363   6.164   3.655   2.552
  139ILE      N 1364   6.042   3.689   2.737
  139ILE      H 1365   6.005   3.648   2.821
  139ILE     CA 1366   6.029   3.835   2.719
  139ILE     CB 1367   5.917   3.891   2.807
  139ILE    CG1 1368   5.784   3.830   2.761
  139ILE    CG2 1369   5.898   4.042   2.806
  139ILE     CD 1370   5.728   3.889   2.631
  139ILE      C 1371   6.162   3.908   2.739
  139ILE      O 1372   6.197   3.985   2.650
  140GLN      N 1373   6.244   3.868   2.836
  140GLN      H 1374   6.225   3.791   2.897
  140GLN     CA 1375   6.382   3.917   2.842
  140GLN     CB 1376   6.444   3.901   2.982
  140GLN     CG 1377   6.444   4.015   3.083
  140GLN     CD 1378   6.525   4.139   3.044
  140GLN    OE1 1379   6.643   4.147   3.075
  140GLN    NE2 1380   6.466   4.236   2.974
  140GLN   HE21 1381   6.367   4.235   2.956
  140GLN   HE22 1382   6.523   4.311   2.943
  140GLN      C 1383   6.481   3.887   2.730
  140GLN      O 1384   6.551   3.976   2.684
  141ALA      N 1385   6.465   3.768   2.672
  141ALA      H 1386   6.438   3.687   2.724
  141ALA     CA 1387   6.536   3.735   2.548
  141ALA     CB 1388   6.508   3.589   2.512
  141ALA      C 1389   6.504   3.827   2.430
  141ALA      O 1390   6.591   3.896   2.378
  142ALA      N 1391   6.373   3.837   2.410
  142ALA      H 1392   6.300   3.782   2.451
  142ALA     CA 1393   6.321   3.920   2.300
  142ALA     CB 1394   6.170   3.902   2.289
  142ALA      C 1395   6.353   4.069   2.312
  142ALA      O 1396   6.398   4.130   2.216
  143HISE     N 1397   6.331   4.117   2.434
  143HISE     H 1398   6.273   4.070   2.501
  143HISE    CA 1399   6.364   4.257   2.465
  143HISE    CB 1400   6.313   4.289   2.606
  143HISE    CG 1401   6.336   4.430   2.661
  143HISE   ND1 1402   6.244   4.523   2.682
  143HISE   CD2 1403   6.456   4.480   2.689
  143HISE   HD2 1404   6.554   4.439   2.664
  143HISE   CE1 1405   6.304   4.630   2.732
  143HISE   HE1 1406   6.248   4.721   2.756
  143HISE   NE2 1407   6.433   4.600   2.743
  143HISE   HE2 1408   6.496   4.659   2.793
  143HISE     C 1409   6.513   4.285   2.443
  143HISE     O 1410   6.547   4.374   2.365
  144ASP      N 1411   6.595   4.195   2.497
  144ASP      H 1412   6.556   4.144   2.573
  144ASP     CA 1413   6.740   4.203   2.478
  144ASP     CB 1414   6.810   4.087   2.550
  144ASP     CG 1415   6.957   4.119   2.577
  144ASP    OD1 1416   7.033   4.044   2.513
  144ASP    OD2 1417   7.007   4.193   2.665
  144ASP      C 1418   6.785   4.206   2.332
  144ASP      O 1419   6.851   4.301   2.288
  145ALA      N 1420   6.725   4.118   2.253
  145ALA      H 1421   6.644   4.066   2.281
  145ALA     CA 1422   6.761   4.096   2.113
  145ALA     CB 1423   6.717   3.964   2.048
  145ALA      C 1424   6.730   4.216   2.023
  145ALA      O 1425   6.809   4.258   1.939
  146VAL      N 1426   6.614   4.275   2.050
  146VAL      H 1427   6.552   4.243   2.122
  146VAL     CA 1428   6.570   4.398   1.983
  146VAL     CB 1429   6.417   4.399   1.981
  146VAL    CG1 1430   6.343   4.428   2.112
  146VAL    CG2 1431   6.372   4.506   1.881
  146VAL      C 1432   6.636   4.527   2.032
  146VAL      O 1433   6.679   4.613   1.955
  147ALA      N 1434   6.656   4.552   2.161
  147ALA      H 1435   6.642   4.482   2.231
  147ALA     CA 1436   6.737   4.665   2.206
  147ALA     CB 1437   6.717   4.689   2.356
  147ALA      C 1438   6.887   4.668   2.177
  147ALA      O 1439   6.934   4.778   2.146
  148GLN      N 1440   6.950   4.552   2.159
  148GLN      H 1441   6.904   4.474   2.201
  148GLN     CA 1442   7.083   4.534   2.099
  148GLN     CB 1443   7.136   4.391   2.087
  148GLN     CG 1444   7.175   4.327   2.220
  148GLN     CD 1445   7.303   4.389   2.277
  148GLN    OE1 1446   7.297   4.484   2.356
  148GLN    NE2 1447   7.417   4.344   2.225
  148GLN   HE21 1448   7.417   4.265   2.164
  148GLN   HE22 1449   7.505   4.375   2.262
  148GLN      C 1450   7.092   4.600   1.962
  148GLN      O 1451   7.194   4.666   1.940
  149GLU      N 1452   6.988   4.602   1.879
  149GLU      H 1453   6.905   4.549   1.900
  149GLU     CA 1454   6.982   4.688   1.760
  149GLU     CB 1455   6.852   4.663   1.683
  149GLU     CG 1456   6.837   4.515   1.648
  149GLU     CD 1457   6.909   4.480   1.517
  149GLU    OE1 1458   6.847   4.496   1.409
  149GLU    OE2 1459   7.029   4.446   1.516
  149GLU      C 1460   6.988   4.839   1.780
  149GLU      O 1461   7.043   4.919   1.704
  150GLY      N 1462   6.933   4.879   1.895
  150GLY      H 1463   6.915   4.818   1.972
  150GLY     CA 1464   6.939   5.018   1.943
  150GLY      C 1465   6.854   5.062   2.063
  150GLY      O 1466   6.731   5.054   2.059
  151GLN      N 1467   6.908   5.075   2.184
  151GLN      H 1468   6.995   5.029   2.201
  151GLN     CA 1469   6.840   5.130   2.301
  151GLN     CB 1470   6.939   5.129   2.418
  151GLN     CG 1471   6.927   4.995   2.492
  151GLN     CD 1472   7.039   4.981   2.596
  151GLN    OE1 1473   7.126   5.063   2.624
  151GLN    NE2 1474   7.058   4.858   2.643
  151GLN   HE21 1475   7.000   4.785   2.605
  151GLN   HE22 1476   7.132   4.840   2.707
  151GLN      C 1477   6.777   5.267   2.278
  151GLN      O 1478   6.804   5.333   2.177
  152CYS      N 1479   6.682   5.299   2.366
  152CYS      H 1480   6.668   5.242   2.447
  152CYS     CA 1481   6.606   5.425   2.361
  152CYS     CB 1482   6.481   5.407   2.447
  152CYS     SG 1483   6.490   5.384   2.628
  152CYS     HG 1484   6.483   5.516   2.648
  152CYS      C 1485   6.689   5.545   2.406
  152CYS      O 1486   6.763   5.547   2.505
  153ARG      N 1487   6.689   5.645   2.317
  153ARG      H 1488   6.642   5.622   2.232
  153ARG     CA 1489   6.772   5.764   2.337
  153ARG     CB 1490   6.812   5.829   2.204
  153ARG     CG 1491   6.933   5.766   2.135
  153ARG     CD 1492   6.936   5.810   1.989
  153ARG     NE 1493   7.067   5.770   1.934
  153ARG     HE 1494   7.134   5.732   1.997
  153ARG     CZ 1495   7.106   5.758   1.806
  153ARG    NH1 1496   7.028   5.785   1.702
  153ARG   HH11 1497   6.933   5.810   1.718
  153ARG   HH12 1498   7.062   5.775   1.608
  153ARG    NH2 1499   7.234   5.719   1.796
  153ARG   HH21 1500   7.278   5.680   1.877
  153ARG   HH22 1501   7.273   5.723   1.704
  153ARG      C 1502   6.726   5.886   2.417
  153ARG      O 1503   6.789   5.913   2.519
  154VAL      N 1504   6.606   5.938   2.393
  154VAL      H 1505   6.555   5.903   2.315
  154VAL     CA 1506   6.540   6.057   2.448
  154VAL     CB 1507   6.401   6.078   2.389
  154VAL    CG1 1508   6.302   5.970   2.433
  154VAL    CG2 1509   6.348   6.218   2.419
  154VAL      C 1510   6.537   6.067   2.600
  154VAL      O 1511   6.548   6.175   2.659
  155ASP      N 1512   6.544   5.953   2.668
  155ASP      H 1513   6.534   5.865   2.622
  155ASP     CA 1514   6.546   5.956   2.815
  155ASP     CB 1515   6.566   5.807   2.845
  155ASP     CG 1516   6.461   5.706   2.798
  155ASP    OD1 1517   6.380   5.654   2.878
  155ASP    OD2 1518   6.463   5.671   2.678
  155ASP      C 1519   6.652   6.038   2.888
  155ASP      O 1520   6.638   6.070   3.006
  156ASP      N 1521   6.759   6.056   2.812
  156ASP      H 1522   6.783   5.992   2.740
  156ASP     CA 1523   6.867   6.147   2.855
  156ASP     CB 1524   6.975   6.158   2.747
  156ASP     CG 1525   7.087   6.056   2.770
  156ASP    OD1 1526   7.111   5.983   2.672
  156ASP    OD2 1527   7.148   6.057   2.879
  156ASP      C 1528   6.817   6.289   2.883
  156ASP      O 1529   6.885   6.370   2.946
  157LYS      N 1530   6.705   6.324   2.821
  157LYS      H 1531   6.681   6.279   2.735
  157LYS     CA 1532   6.634   6.451   2.843
  157LYS     CB 1533   6.602   6.507   2.705
  157LYS     CG 1534   6.525   6.639   2.723
  157LYS     CD 1535   6.471   6.695   2.591
  157LYS     CE 1536   6.399   6.587   2.510
  157LYS     NZ 1537   6.360   6.642   2.379
  157LYS    HZ1 1538   6.329   6.736   2.394
  157LYS    HZ2 1539   6.436   6.635   2.313
  157LYS    HZ3 1540   6.277   6.599   2.344
  157LYS      C 1541   6.506   6.433   2.926
  157LYS      O 1542   6.524   6.468   3.042
  158VAL      N 1543   6.427   6.333   2.886
  158VAL      H 1544   6.457   6.269   2.815
  158VAL     CA 1545   6.299   6.301   2.950
  158VAL     CB 1546   6.203   6.419   2.932
  158VAL    CG1 1547   6.182   6.470   2.789
  158VAL    CG2 1548   6.079   6.395   3.019
  158VAL      C 1549   6.238   6.174   2.891
  158VAL      O 1550   6.261   6.154   2.772
  159ASN      N 1551   6.169   6.087   2.965
  159ASN      H 1552   6.146   6.101   3.061
  159ASN     CA 1553   6.128   5.957   2.911
  159ASN     CB 1554   6.099   5.867   3.032
  159ASN     CG 1555   6.208   5.874   3.139
  159ASN    OD1 1556   6.186   5.917   3.252
  159ASN    ND2 1557   6.320   5.812   3.104
  159ASN   HD21 1558   6.317   5.760   3.019
  159ASN   HD22 1559   6.408   5.831   3.148
  159ASN      C 1560   5.993   5.967   2.839
  159ASN      O 1561   5.903   6.039   2.882
  160PHE      N 1562   5.982   5.905   2.722
  160PHE      H 1563   6.056   5.841   2.697
  160PHE     CA 1564   5.850   5.893   2.658
  160PHE     CB 1565   5.878   5.891   2.508
  160PHE     CG 1566   5.878   6.028   2.441
  160PHE    CD1 1567   5.782   6.046   2.342
  160PHE    HD1 1568   5.712   5.966   2.319
  160PHE    CD2 1569   5.964   6.128   2.486
  160PHE    HD2 1570   6.050   6.099   2.546
  160PHE    CE1 1571   5.774   6.173   2.286
  160PHE    HE1 1572   5.688   6.198   2.224
  160PHE    CE2 1573   5.955   6.255   2.431
  160PHE    HE2 1574   6.017   6.339   2.464
  160PHE     CZ 1575   5.860   6.273   2.331
  160PHE     HZ 1576   5.879   6.355   2.262
  160PHE      C 1577   5.761   5.778   2.705
  160PHE      O 1578   5.798   5.669   2.750
  161HISE     N 1579   5.632   5.806   2.713
  161HISE     H 1580   5.595   5.899   2.713
  161HISE    CA 1581   5.524   5.722   2.766
  161HISE    CB 1582   5.476   5.803   2.887
  161HISE    CG 1583   5.384   5.714   2.972
  161HISE   ND1 1584   5.390   5.582   2.982
  161HISE   CD2 1585   5.264   5.758   3.006
  161HISE   HD2 1586   5.238   5.846   3.065
  161HISE   CE1 1587   5.264   5.545   3.003
  161HISE   HE1 1588   5.242   5.441   3.027
  161HISE   NE2 1589   5.186   5.651   3.025
  161HISE   HE2 1590   5.101   5.661   3.075
  161HISE     C 1591   5.409   5.698   2.668
  161HISE     O 1592   5.344   5.791   2.618
  162PHE      N 1593   5.367   5.572   2.674
  162PHE      H 1594   5.379   5.525   2.761
  162PHE     CA 1595   5.301   5.498   2.566
  162PHE     CB 1596   5.367   5.361   2.556
  162PHE     CG 1597   5.485   5.362   2.459
  162PHE    CD1 1598   5.480   5.273   2.353
  162PHE    HD1 1599   5.421   5.183   2.370
  162PHE    CD2 1600   5.598   5.441   2.478
  162PHE    HD2 1601   5.610   5.485   2.577
  162PHE    CE1 1602   5.579   5.279   2.255
  162PHE    HE1 1603   5.571   5.217   2.166
  162PHE    CE2 1604   5.701   5.438   2.384
  162PHE    HE2 1605   5.794   5.493   2.394
  162PHE     CZ 1606   5.693   5.357   2.271
  162PHE     HZ 1607   5.763   5.366   2.189
  162PHE      C 1608   5.151   5.480   2.594
  162PHE      O 1609   5.100   5.368   2.600
  163ILE      N 1610   5.085   5.595   2.599
  163ILE      H 1611   5.114   5.685   2.567
  163ILE     CA 1612   4.941   5.589   2.626
  163ILE     CB 1613   4.898   5.730   2.669
  163ILE    CG1 1614   4.985   5.766   2.790
  163ILE    CG2 1615   4.749   5.738   2.702
  163ILE     CD 1616   4.989   5.918   2.804
  163ILE      C 1617   4.852   5.544   2.509
  163ILE      O 1618   4.860   5.604   2.402
  164LEU      N 1619   4.773   5.440   2.531
  164LEU      H 1620   4.763   5.399   2.622
  164LEU     CA 1621   4.687   5.377   2.430
  164LEU     CB 1622   4.686   5.229   2.466
  164LEU     CG 1623   4.595   5.142   2.380
  164LEU    CD1 1624   4.652   5.135   2.238
  164LEU    CD2 1625   4.572   5.003   2.440
  164LEU      C 1626   4.546   5.437   2.422
  164LEU      O 1627   4.477   5.435   2.523
  165PHE      N 1628   4.521   5.497   2.306
  165PHE      H 1629   4.589   5.522   2.237
  165PHE     CA 1630   4.380   5.515   2.270
  165PHE     CB 1631   4.382   5.634   2.174
  165PHE     CG 1632   4.284   5.746   2.211
  165PHE    CD1 1633   4.285   5.824   2.326
  165PHE    HD1 1634   4.378   5.833   2.383
  165PHE    CD2 1635   4.183   5.773   2.120
  165PHE    HD2 1636   4.166   5.712   2.032
  165PHE    CE1 1637   4.190   5.922   2.352
  165PHE    HE1 1638   4.200   5.978   2.445
  165PHE    CE2 1639   4.083   5.864   2.153
  165PHE    HE2 1640   3.993   5.867   2.091
  165PHE     CZ 1641   4.079   5.939   2.270
  165PHE     HZ 1642   3.988   5.994   2.294
  165PHE      C 1643   4.332   5.388   2.198
  165PHE      O 1644   4.408   5.324   2.127
  166ASN      N 1645   4.220   5.339   2.250
  166ASN      H 1646   4.183   5.372   2.337
  166ASN     CA 1647   4.160   5.211   2.210
  166ASN     CB 1648   4.187   5.099   2.311
  166ASN     CG 1649   4.190   4.971   2.227
  166ASN    OD1 1650   4.247   4.960   2.119
  166ASN    ND2 1651   4.105   4.871   2.247
  166ASN   HD21 1652   4.055   4.840   2.328
  166ASN   HD22 1653   4.081   4.815   2.168
  166ASN      C 1654   4.011   5.217   2.175
  166ASN      O 1655   3.929   5.245   2.262
  167ASN      N 1656   3.981   5.164   2.057
  167ASN      H 1657   4.049   5.155   1.985
  167ASN     CA 1658   3.846   5.125   2.014
  167ASN     CB 1659   3.824   5.129   1.863
  167ASN     CG 1660   3.935   5.075   1.772
  167ASN    OD1 1661   4.054   5.103   1.784
  167ASN    ND2 1662   3.891   5.016   1.662
  167ASN   HD21 1663   3.794   4.995   1.648
  167ASN   HD22 1664   3.956   4.976   1.597
  167ASN      C 1665   3.808   4.988   2.073
  167ASN      O 1666   3.878   4.889   2.056
  168VAL      N 1667   3.707   4.994   2.159
  168VAL      H 1668   3.672   5.079   2.199
  168VAL     CA 1669   3.648   4.874   2.221
  168VAL     CB 1670   3.713   4.818   2.347
  168VAL    CG1 1671   3.679   4.910   2.465
  168VAL    CG2 1672   3.654   4.680   2.379
  168VAL      C 1673   3.496   4.893   2.228
  168VAL      O 1674   3.450   5.007   2.226
  169ASP      N 1675   3.415   4.787   2.225
  169ASP      H 1676   3.457   4.697   2.216
  169ASP     CA 1677   3.269   4.783   2.235
  169ASP     CB 1678   3.227   4.642   2.277
  169ASP     CG 1679   3.270   4.529   2.184
  169ASP    OD1 1680   3.198   4.486   2.090
  169ASP    OD2 1681   3.390   4.498   2.196
  169ASP      C 1682   3.222   4.875   2.348
  169ASP      O 1683   3.284   4.895   2.452
  170GLY      N 1684   3.101   4.926   2.328
  170GLY      H 1685   3.050   4.917   2.242
  170GLY     CA 1686   3.029   5.005   2.429
  170GLY      C 1687   3.091   5.145   2.423
  170GLY      O 1688   3.013   5.238   2.401
  171HISE     N 1689   3.218   5.158   2.459
  171HISE     H 1690   3.283   5.082   2.452
  171HISE    CA 1691   3.293   5.284   2.475
  171HISE    CB 1692   3.291   5.327   2.622
  171HISE    CG 1693   3.159   5.356   2.693
  171HISE   ND1 1694   3.119   5.318   2.814
  171HISE   CD2 1695   3.059   5.424   2.639
  171HISE   HD2 1696   3.057   5.462   2.537
  171HISE   CE1 1697   2.999   5.370   2.836
  171HISE   HE1 1698   2.957   5.379   2.936
  171HISE   NE2 1699   2.960   5.436   2.727
  171HISE   HE2 1700   2.888   5.506   2.730
  171HISE     C 1701   3.438   5.284   2.426
  171HISE     O 1702   3.519   5.196   2.456
  172LEU      N 1703   3.476   5.401   2.375
  172LEU      H 1704   3.424   5.486   2.382
  172LEU     CA 1705   3.615   5.433   2.340
  172LEU     CB 1706   3.613   5.559   2.254
  172LEU     CG 1707   3.727   5.592   2.157
  172LEU    CD1 1708   3.728   5.500   2.035
  172LEU    CD2 1709   3.704   5.739   2.120
  172LEU      C 1710   3.701   5.467   2.462
  172LEU      O 1711   3.670   5.565   2.530
  173TYR      N 1712   3.818   5.406   2.478
  173TYR      H 1713   3.854   5.354   2.401
  173TYR     CA 1714   3.893   5.406   2.604
  173TYR     CB 1715   3.884   5.270   2.673
  173TYR     CG 1716   3.787   5.248   2.789
  173TYR    CD1 1717   3.801   5.307   2.915
  173TYR    HD1 1718   3.874   5.388   2.918
  173TYR    CD2 1719   3.682   5.160   2.765
  173TYR    HD2 1720   3.680   5.108   2.669
  173TYR    CE1 1721   3.711   5.285   3.018
  173TYR    HE1 1722   3.707   5.343   3.110
  173TYR    CE2 1723   3.600   5.132   2.873
  173TYR    HE2 1724   3.529   5.050   2.864
  173TYR     CZ 1725   3.606   5.196   2.996
  173TYR     OH 1726   3.509   5.178   3.090
  173TYR     HH 1727   3.498   5.269   3.132
  173TYR      C 1728   4.044   5.433   2.601
  173TYR      O 1729   4.115   5.404   2.505
  174GLU      N 1730   4.073   5.533   2.684
  174GLU      H 1731   4.003   5.564   2.748
  174GLU     CA 1732   4.205   5.590   2.715
  174GLU     CB 1733   4.178   5.739   2.737
  174GLU     CG 1734   4.308   5.816   2.762
  174GLU     CD 1735   4.278   5.963   2.792
  174GLU    OE1 1736   4.278   6.040   2.693
  174GLU    OE2 1737   4.267   5.999   2.912
  174GLU      C 1738   4.271   5.521   2.835
  174GLU      O 1739   4.212   5.526   2.943
  175LEU      N 1740   4.372   5.445   2.794
  175LEU      H 1741   4.408   5.433   2.701
  175LEU     CA 1742   4.460   5.372   2.886
  175LEU     CB 1743   4.472   5.227   2.838
  175LEU     CG 1744   4.339   5.152   2.825
  175LEU    CD1 1745   4.351   5.046   2.715
  175LEU    CD2 1746   4.287   5.090   2.955
  175LEU      C 1747   4.601   5.430   2.899
  175LEU      O 1748   4.683   5.407   2.810
  176ASP      N 1749   4.630   5.486   3.016
  176ASP      H 1750   4.562   5.484   3.089
  176ASP     CA 1751   4.764   5.542   3.042
  176ASP     CB 1752   4.756   5.635   3.163
  176ASP     CG 1753   4.883   5.721   3.166
  176ASP    OD1 1754   4.980   5.669   3.224
  176ASP    OD2 1755   4.877   5.837   3.117
  176ASP      C 1756   4.854   5.426   3.085
  176ASP      O 1757   4.967   5.423   3.037
  177GLY      N 1758   4.810   5.338   3.175
  177GLY      H 1759   4.735   5.366   3.234
  177GLY     CA 1760   4.897   5.226   3.214
  177GLY      C 1761   5.003   5.259   3.319
  177GLY      O 1762   5.048   5.168   3.388
  178ARG      N 1763   5.048   5.384   3.326
  178ARG      H 1764   5.013   5.458   3.267
  178ARG     CA 1765   5.133   5.439   3.432
  178ARG     CB 1766   5.221   5.548   3.370
  178ARG     CG 1767   5.363   5.550   3.427
  178ARG     CD 1768   5.463   5.650   3.369
  178ARG     NE 1769   5.561   5.570   3.295
  178ARG     HE 1770   5.535   5.497   3.232
  178ARG     CZ 1771   5.691   5.565   3.328
  178ARG    NH1 1772   5.738   5.636   3.432
  178ARG   HH11 1773   5.679   5.693   3.488
  178ARG   HH12 1774   5.836   5.647   3.447
  178ARG    NH2 1775   5.776   5.511   3.239
  178ARG   HH21 1776   5.746   5.489   3.146
  178ARG   HH22 1777   5.868   5.480   3.264
  178ARG      C 1778   5.049   5.495   3.547
  178ARG      O 1779   5.074   5.441   3.654
  179MET      N 1780   4.936   5.554   3.510
  179MET      H 1781   4.936   5.590   3.417
  179MET     CA 1782   4.811   5.573   3.585
  179MET     CB 1783   4.730   5.685   3.519
  179MET     CG 1784   4.785   5.827   3.537
  179MET     SD 1785   4.791   5.885   3.711
  179MET     CE 1786   4.929   5.993   3.683
  179MET      C 1787   4.726   5.446   3.586
  179MET      O 1788   4.730   5.364   3.494
  180PRO      N 1789   4.651   5.425   3.694
  180PRO     CA 1790   4.534   5.336   3.694
  180PRO     CB 1791   4.500   5.305   3.840
  180PRO     CG 1792   4.546   5.435   3.906
  180PRO     CD 1793   4.670   5.480   3.829
  180PRO      C 1794   4.411   5.395   3.624
  180PRO      O 1795   4.429   5.493   3.553
  181PHE      N 1796   4.292   5.339   3.648
  181PHE      H 1797   4.291   5.264   3.714
  181PHE     CA 1798   4.161   5.383   3.599
  181PHE     CB 1799   4.110   5.495   3.689
  181PHE     CG 1800   4.109   5.465   3.839
  181PHE    CD1 1801   4.015   5.376   3.889
  181PHE    HD1 1802   3.949   5.321   3.822
  181PHE    CD2 1803   4.191   5.538   3.924
  181PHE    HD2 1804   4.268   5.606   3.887
  181PHE    CE1 1805   4.011   5.361   4.027
  181PHE    HE1 1806   3.968   5.272   4.075
  181PHE    CE2 1807   4.181   5.524   4.062
  181PHE    HE2 1808   4.242   5.595   4.118
  181PHE     CZ 1809   4.091   5.432   4.115
  181PHE     HZ 1810   4.082   5.415   4.222
  181PHE      C 1811   4.149   5.442   3.459
  181PHE      O 1812   4.186   5.552   3.419
  182PRO      N 1813   4.086   5.367   3.368
  182PRO     CA 1814   4.083   5.408   3.227
  182PRO     CB 1815   4.056   5.276   3.156
  182PRO     CG 1816   3.967   5.202   3.256
  182PRO     CD 1817   4.036   5.231   3.390
  182PRO      C 1818   3.975   5.515   3.209
  182PRO      O 1819   3.894   5.540   3.299
  183VAL      N 1820   3.991   5.591   3.101
  183VAL      H 1821   4.076   5.591   3.047
  183VAL     CA 1822   3.901   5.703   3.071
  183VAL     CB 1823   3.968   5.840   3.074
  183VAL    CG1 1824   3.903   5.972   3.032
  183VAL    CG2 1825   4.026   5.872   3.212
  183VAL      C 1826   3.822   5.672   2.944
  183VAL      O 1827   3.867   5.624   2.839
  184ASN      N 1828   3.701   5.728   2.949
  184ASN      H 1829   3.662   5.748   3.039
  184ASN     CA 1830   3.597   5.715   2.846
  184ASN     CB 1831   3.473   5.685   2.931
  184ASN     CG 1832   3.365   5.612   2.852
  184ASN    OD1 1833   3.364   5.621   2.729
  184ASN    ND2 1834   3.286   5.531   2.923
  184ASN   HD21 1835   3.316   5.502   3.014
  184ASN   HD22 1836   3.224   5.467   2.877
  184ASN      C 1837   3.589   5.840   2.759
  184ASN      O 1838   3.552   5.945   2.811
  185HISE     N 1839   3.579   5.819   2.628
  185HISE     H 1840   3.606   5.731   2.590
  185HISE    CA 1841   3.559   5.926   2.529
  185HISE    CB 1842   3.684   5.957   2.446
  185HISE    CG 1843   3.791   6.022   2.534
  185HISE   ND1 1844   3.780   6.133   2.606
  185HISE   CD2 1845   3.918   5.985   2.546
  185HISE   HD2 1846   3.953   5.887   2.514
  185HISE   CE1 1847   3.899   6.173   2.648
  185HISE   HE1 1848   3.920   6.265   2.703
  185HISE   NE2 1849   3.986   6.078   2.613
  185HISE   HE2 1850   4.074   6.065   2.658
  185HISE     C 1851   3.438   5.891   2.442
  185HISE     O 1852   3.427   5.934   2.328
  186GLY      N 1853   3.345   5.816   2.501
  186GLY      H 1854   3.355   5.775   2.591
  186GLY     CA 1855   3.217   5.782   2.437
  186GLY      C 1856   3.227   5.689   2.316
  186GLY      O 1857   3.223   5.567   2.332
  187ALA      N 1858   3.213   5.740   2.194
  187ALA      H 1859   3.233   5.837   2.183
  187ALA     CA 1860   3.177   5.662   2.075
  187ALA     CB 1861   3.126   5.767   1.976
  187ALA      C 1862   3.277   5.563   2.016
  187ALA      O 1863   3.388   5.599   1.976
  188SER      N 1864   3.227   5.441   2.000
  188SER      H 1865   3.130   5.433   1.980
  188SER     CA 1866   3.316   5.330   1.960
  188SER     CB 1867   3.271   5.204   2.035
  188SER     OG 1868   3.370   5.104   2.010
  188SER     HG 1869   3.407   5.075   2.098
  188SER      C 1870   3.314   5.307   1.809
  188SER      O 1871   3.246   5.218   1.759
  189SER      N 1872   3.412   5.367   1.742
  189SER      H 1873   3.467   5.432   1.793
  189SER     CA 1874   3.444   5.346   1.600
  189SER     CB 1875   3.347   5.407   1.499
  189SER     OG 1876   3.312   5.545   1.514
  189SER     HG 1877   3.338   5.587   1.427
  189SER      C 1878   3.586   5.399   1.576
  189SER      O 1879   3.652   5.422   1.677
  190GLU      N 1880   3.642   5.370   1.459
  190GLU      H 1881   3.606   5.294   1.405
  190GLU     CA 1882   3.776   5.412   1.417
  190GLU     CB 1883   3.817   5.323   1.299
  190GLU     CG 1884   3.836   5.175   1.333
  190GLU     CD 1885   3.836   5.081   1.212
  190GLU    OE1 1886   3.940   5.015   1.192
  190GLU    OE2 1887   3.738   5.071   1.134
  190GLU      C 1888   3.782   5.558   1.371
  190GLU      O 1889   3.883   5.616   1.411
  191ASP      N 1890   3.675   5.619   1.323
  191ASP      H 1891   3.587   5.572   1.312
  191ASP     CA 1892   3.670   5.763   1.292
  191ASP     CB 1893   3.549   5.807   1.209
  191ASP     CG 1894   3.419   5.757   1.273
  191ASP    OD1 1895   3.390   5.636   1.263
  191ASP    OD2 1896   3.347   5.837   1.337
  191ASP      C 1897   3.686   5.856   1.412
  191ASP      O 1898   3.752   5.959   1.408
  192THR      N 1899   3.622   5.821   1.524
  192THR      H 1900   3.545   5.759   1.506
  192THR     CA 1901   3.628   5.883   1.657
  192THR     CB 1902   3.523   5.831   1.756
  192THR    OG1 1903   3.537   5.690   1.780
  192THR    HG1 1904   3.481   5.666   1.859
  192THR    CG2 1905   3.384   5.859   1.700
  192THR      C 1906   3.764   5.865   1.724
  192THR      O 1907   3.834   5.966   1.734
  193LEU      N 1908   3.812   5.741   1.721
  193LEU      H 1909   3.754   5.661   1.711
  193LEU     CA 1910   3.947   5.697   1.759
  193LEU     CB 1911   3.973   5.554   1.712
  193LEU     CG 1912   4.111   5.502   1.753
  193LEU    CD1 1913   4.112   5.460   1.901
  193LEU    CD2 1914   4.178   5.406   1.655
  193LEU      C 1915   4.053   5.787   1.693
  193LEU      O 1916   4.123   5.859   1.763
  194LEU      N 1917   4.053   5.794   1.560
  194LEU      H 1918   4.002   5.735   1.497
  194LEU     CA 1919   4.143   5.891   1.495
  194LEU     CB 1920   4.161   5.854   1.348
  194LEU     CG 1921   4.213   5.714   1.314
  194LEU    CD1 1922   4.185   5.674   1.168
  194LEU    CD2 1923   4.364   5.700   1.334
  194LEU      C 1924   4.110   6.038   1.520
  194LEU      O 1925   4.198   6.118   1.548
  195LYS      N 1926   3.983   6.079   1.519
  195LYS      H 1927   3.908   6.032   1.472
  195LYS     CA 1928   3.953   6.221   1.541
  195LYS     CB 1929   3.808   6.241   1.499
  195LYS     CG 1930   3.791   6.389   1.465
  195LYS     CD 1931   3.658   6.410   1.394
  195LYS     CE 1932   3.629   6.332   1.266
  195LYS     NZ 1933   3.732   6.343   1.162
  195LYS    HZ1 1934   3.816   6.298   1.193
  195LYS    HZ2 1935   3.702   6.311   1.073
  195LYS    HZ3 1936   3.755   6.441   1.160
  195LYS      C 1937   3.977   6.272   1.683
  195LYS      O 1938   4.038   6.374   1.711
  196ASP      N 1939   3.920   6.204   1.783
  196ASP      H 1940   3.887   6.110   1.770
  196ASP     CA 1941   3.916   6.257   1.920
  196ASP     CB 1942   3.811   6.187   2.005
  196ASP     CG 1943   3.680   6.265   1.993
  196ASP    OD1 1944   3.671   6.373   2.054
  196ASP    OD2 1945   3.579   6.208   1.946
  196ASP      C 1946   4.051   6.242   1.991
  196ASP      O 1947   4.074   6.305   2.094
  197ALA      N 1948   4.138   6.151   1.948
  197ALA      H 1949   4.108   6.070   1.898
  197ALA     CA 1950   4.276   6.143   1.998
  197ALA     CB 1951   4.358   6.028   1.938
  197ALA      C 1952   4.347   6.273   1.962
  197ALA      O 1953   4.433   6.327   2.032
  198ALA      N 1954   4.323   6.313   1.837
  198ALA      H 1955   4.281   6.266   1.760
  198ALA     CA 1956   4.369   6.444   1.787
  198ALA     CB 1957   4.312   6.476   1.650
  198ALA      C 1958   4.330   6.566   1.871
  198ALA      O 1959   4.424   6.634   1.912
  199LYS      N 1960   4.206   6.580   1.916
  199LYS      H 1961   4.126   6.523   1.897
  199LYS     CA 1962   4.168   6.685   2.011
  199LYS     CB 1963   4.017   6.673   2.031
  199LYS     CG 1964   3.922   6.729   1.924
  199LYS     CD 1965   3.790   6.653   1.939
  199LYS     CE 1966   3.712   6.653   1.807
  199LYS     NZ 1967   3.578   6.599   1.835
  199LYS    HZ1 1968   3.577   6.516   1.889
  199LYS    HZ2 1969   3.523   6.671   1.878
  199LYS    HZ3 1970   3.527   6.580   1.751
  199LYS      C 1971   4.227   6.680   2.152
  199LYS      O 1972   4.274   6.784   2.196
  200VAL      N 1973   4.243   6.562   2.212
  200VAL      H 1974   4.207   6.480   2.166
  200VAL     CA 1975   4.309   6.548   2.342
  200VAL     CB 1976   4.276   6.416   2.412
  200VAL    CG1 1977   4.128   6.396   2.442
  200VAL    CG2 1978   4.329   6.297   2.333
  200VAL      C 1979   4.458   6.580   2.334
  200VAL      O 1980   4.510   6.651   2.420
  201CYS      N 1981   4.528   6.536   2.230
  201CYS      H 1982   4.489   6.463   2.174
  201CYS     CA 1983   4.670   6.566   2.206
  201CYS     CB 1984   4.733   6.472   2.102
  201CYS     SG 1985   4.717   6.292   2.131
  201CYS     HG 1986   4.586   6.301   2.112
  201CYS      C 1987   4.699   6.714   2.181
  201CYS      O 1988   4.800   6.767   2.228
  202ARG      N 1989   4.605   6.786   2.121
  202ARG      H 1990   4.529   6.744   2.071
  202ARG     CA 1991   4.606   6.933   2.123
  202ARG     CB 1992   4.520   6.977   2.005
  202ARG     CG 1993   4.610   6.963   1.882
  202ARG     CD 1994   4.554   7.023   1.753
  202ARG     NE 1995   4.565   7.170   1.746
  202ARG     HE 1996   4.514   7.216   1.819
  202ARG     CZ 1997   4.632   7.237   1.651
  202ARG    NH1 1998   4.684   7.180   1.542
  202ARG   HH11 1999   4.677   7.082   1.523
  202ARG   HH12 2000   4.701   7.238   1.462
  202ARG    NH2 2001   4.648   7.369   1.664
  202ARG   HH21 2002   4.604   7.416   1.740
  202ARG   HH22 2003   4.713   7.406   1.598
  202ARG      C 2004   4.575   7.007   2.254
  202ARG      O 2005   4.663   7.086   2.288
  203GLU      N 2006   4.474   6.961   2.326
  203GLU      H 2007   4.406   6.904   2.279
  203GLU     CA 2008   4.434   7.024   2.453
  203GLU     CB 2009   4.292   6.973   2.478
  203GLU     CG 2010   4.233   7.029   2.607
  203GLU     CD 2011   4.086   6.995   2.637
  203GLU    OE1 2012   4.052   6.976   2.755
  203GLU    OE2 2013   4.006   6.986   2.541
  203GLU      C 2014   4.540   6.989   2.557
  203GLU      O 2015   4.602   7.088   2.598
  204PHE      N 2016   4.598   6.870   2.559
  204PHE      H 2017   4.564   6.794   2.503
  204PHE     CA 2018   4.713   6.833   2.643
  204PHE     CB 2019   4.742   6.684   2.660
  204PHE     CG 2020   4.672   6.610   2.775
  204PHE    CD1 2021   4.535   6.587   2.778
  204PHE    HD1 2022   4.474   6.602   2.689
  204PHE    CD2 2023   4.741   6.581   2.892
  204PHE    HD2 2024   4.847   6.603   2.884
  204PHE    CE1 2025   4.471   6.548   2.896
  204PHE    HE1 2026   4.363   6.542   2.892
  204PHE    CE2 2027   4.675   6.549   3.011
  204PHE    HE2 2028   4.735   6.560   3.101
  204PHE     CZ 2029   4.537   6.539   3.018
  204PHE     HZ 2030   4.481   6.519   3.109
  204PHE      C 2031   4.840   6.907   2.600
  204PHE      O 2032   4.914   6.944   2.691
  205THR      N 2033   4.857   6.943   2.473
  205THR      H 2034   4.789   6.928   2.401
  205THR     CA 2035   4.981   7.013   2.434
  205THR     CB 2036   5.039   6.980   2.296
  205THR    OG1 2037   4.934   6.996   2.201
  205THR    HG1 2038   4.891   6.906   2.197
  205THR    CG2 2039   5.088   6.835   2.304
  205THR      C 2040   4.983   7.166   2.435
  205THR      O 2041   5.082   7.230   2.468
  206GLU      N 2042   4.871   7.230   2.404
  206GLU      H 2043   4.792   7.183   2.365
  206GLU     CA 2044   4.857   7.375   2.421
  206GLU     CB 2045   4.719   7.428   2.379
  206GLU     CG 2046   4.677   7.411   2.233
  206GLU     CD 2047   4.567   7.509   2.191
  206GLU    OE1 2048   4.448   7.476   2.206
  206GLU    OE2 2049   4.600   7.616   2.135
  206GLU      C 2050   4.896   7.434   2.557
  206GLU      O 2051   4.960   7.539   2.557
  207ARG      N 2052   4.873   7.356   2.662
  207ARG      H 2053   4.806   7.282   2.652
  207ARG     CA 2054   4.916   7.388   2.799
  207ARG     CB 2055   4.837   7.302   2.898
  207ARG     CG 2056   4.686   7.329   2.891
  207ARG     CD 2057   4.614   7.247   2.998
  207ARG     NE 2058   4.628   7.103   2.971
  207ARG     HE 2059   4.669   7.080   2.882
  207ARG     CZ 2060   4.554   7.005   3.025
  207ARG    NH1 2061   4.456   7.035   3.111
  207ARG   HH11 2062   4.448   7.131   3.139
  207ARG   HH12 2063   4.401   6.965   3.158
  207ARG    NH2 2064   4.606   6.885   3.051
  207ARG   HH21 2065   4.702   6.859   3.040
  207ARG   HH22 2066   4.542   6.818   3.091
  207ARG      C 2067   5.062   7.356   2.832
  207ARG      O 2068   5.110   7.431   2.917
  208GLU      N 2069   5.136   7.291   2.744
  208GLU      H 2070   5.106   7.282   2.649
  208GLU     CA 2071   5.264   7.222   2.767
  208GLU     CB 2072   5.235   7.072   2.776
  208GLU     CG 2073   5.246   7.010   2.916
  208GLU     CD 2074   5.379   7.043   2.984
  208GLU    OE1 2075   5.484   7.024   2.920
  208GLU    OE2 2076   5.370   7.094   3.098
  208GLU      C 2077   5.375   7.249   2.665
  208GLU      O 2078   5.348   7.320   2.568
  209GLN      N 2079   5.494   7.194   2.683
  209GLN      H 2080   5.506   7.132   2.761
  209GLN     CA 2081   5.609   7.207   2.592
  209GLN     CB 2082   5.733   7.151   2.663
  209GLN     CG 2083   5.767   7.242   2.781
  209GLN     CD 2084   5.848   7.167   2.887
  209GLN    OE1 2085   5.962   7.201   2.919
  209GLN    NE2 2086   5.781   7.082   2.964
  209GLN   HE21 2087   5.683   7.071   2.947
  209GLN   HE22 2088   5.828   7.046   3.045
  209GLN      C 2089   5.600   7.132   2.459
  209GLN      O 2090   5.518   7.042   2.443
  210GLY      N 2091   5.684   7.163   2.361
  210GLY      H 2092   5.737   7.248   2.361
  210GLY     CA 2093   5.694   7.101   2.228
  210GLY      C 2094   5.586   7.131   2.125
  210GLY      O 2095   5.534   7.242   2.131
  211GLU      N 2096   5.568   7.044   2.026
  211GLU      H 2097   5.627   6.963   2.026
  211GLU     CA 2098   5.481   7.066   1.909
  211GLU     CB 2099   5.554   7.021   1.782
  211GLU     CG 2100   5.475   7.027   1.653
  211GLU     CD 2101   5.425   7.165   1.611
  211GLU    OE1 2102   5.302   7.189   1.609
  211GLU    OE2 2103   5.509   7.236   1.551
  211GLU      C 2104   5.336   7.016   1.912
  211GLU      O 2105   5.313   6.904   1.956
  212VAL      N 2106   5.248   7.113   1.890
  212VAL      H 2107   5.277   7.209   1.894
  212VAL     CA 2108   5.103   7.091   1.901
  212VAL     CB 2109   5.028   7.224   1.909
  212VAL    CG1 2110   5.024   7.313   1.784
  212VAL    CG2 2111   4.888   7.197   1.964
  212VAL      C 2112   5.044   6.993   1.799
  212VAL      O 2113   4.942   6.928   1.820
  213ARG      N 2114   5.091   6.989   1.675
  213ARG      H 2115   5.167   7.048   1.650
  213ARG     CA 2116   5.061   6.885   1.575
  213ARG     CB 2117   5.099   6.928   1.433
  213ARG     CG 2118   5.052   6.838   1.318
  213ARG     CD 2119   5.130   6.865   1.190
  213ARG     NE 2120   5.092   6.749   1.108
  213ARG     HE 2121   5.157   6.673   1.099
  213ARG     CZ 2122   4.978   6.726   1.041
  213ARG    NH1 2123   4.871   6.805   1.057
  213ARG   HH11 2124   4.870   6.882   1.120
  213ARG   HH12 2125   4.812   6.794   0.977
  213ARG    NH2 2126   4.970   6.619   0.961
  213ARG   HH21 2127   5.053   6.566   0.942
  213ARG   HH22 2128   4.881   6.610   0.916
  213ARG      C 2129   5.131   6.755   1.612
  213ARG      O 2130   5.235   6.715   1.560
  214PHE      N 2131   5.067   6.682   1.703
  214PHE      H 2132   4.987   6.724   1.746
  214PHE     CA 2133   5.120   6.563   1.773
  214PHE     CB 2134   5.044   6.548   1.905
  214PHE     CG 2135   5.132   6.472   2.004
  214PHE    CD1 2136   5.137   6.333   2.006
  214PHE    HD1 2137   5.092   6.271   1.930
  214PHE    CD2 2138   5.187   6.542   2.112
  214PHE    HD2 2139   5.167   6.648   2.121
  214PHE    CE1 2140   5.193   6.262   2.112
  214PHE    HE1 2141   5.200   6.154   2.106
  214PHE    CE2 2142   5.239   6.470   2.218
  214PHE    HE2 2143   5.289   6.524   2.298
  214PHE     CZ 2144   5.234   6.331   2.225
  214PHE     HZ 2145   5.267   6.283   2.318
  214PHE      C 2146   5.113   6.441   1.682
  214PHE      O 2147   5.014   6.425   1.611
  215SER      N 2148   5.218   6.362   1.660
  215SER      H 2149   5.311   6.392   1.683
  215SER     CA 2150   5.216   6.235   1.587
  215SER     CB 2151   5.321   6.245   1.476
  215SER     OG 2152   5.271   6.152   1.379
  215SER     HG 2153   5.333   6.073   1.374
  215SER      C 2154   5.231   6.123   1.691
  215SER      O 2155   5.302   6.139   1.789
  216ALA      N 2156   5.202   6.002   1.645
  216ALA      H 2157   5.214   5.978   1.549
  216ALA     CA 2158   5.173   5.884   1.729
  216ALA     CB 2159   5.029   5.893   1.782
  216ALA      C 2160   5.181   5.759   1.643
  216ALA      O 2161   5.190   5.772   1.521
  217VAL      N 2162   5.209   5.647   1.708
  217VAL      H 2163   5.181   5.644   1.804
  217VAL     CA 2164   5.226   5.519   1.639
  217VAL     CB 2165   5.339   5.426   1.686
  217VAL    CG1 2166   5.451   5.439   1.582
  217VAL    CG2 2167   5.406   5.454   1.820
  217VAL      C 2168   5.096   5.439   1.633
  217VAL      O 2169   5.028   5.422   1.735
  218ALA      N 2170   5.065   5.395   1.511
  218ALA      H 2171   5.113   5.433   1.432
  218ALA     CA 2172   4.955   5.298   1.504
  218ALA     CB 2173   4.831   5.367   1.446
  218ALA      C 2174   4.978   5.169   1.425
  218ALA      O 2175   5.060   5.168   1.333
  219LEU      N 2176   4.898   5.064   1.444
  219LEU      H 2177   4.840   5.068   1.526
  219LEU     CA 2178   4.903   4.947   1.355
  219LEU     CB 2179   4.857   4.829   1.442
  219LEU     CG 2180   4.968   4.786   1.537
  219LEU    CD1 2181   4.903   4.679   1.625
  219LEU    CD2 2182   5.089   4.714   1.475
  219LEU      C 2183   4.829   4.970   1.223
  219LEU      O 2184   4.711   5.002   1.230
  220CYS      N 2185   4.894   4.934   1.113
  220CYS      H 2186   4.992   4.913   1.121
  220CYS     CA 2187   4.846   4.910   0.976
  220CYS     CB 2188   4.896   5.021   0.883
  220CYS     SG 2189   4.818   5.050   0.720
  220CYS     HG 2190   4.865   4.939   0.662
  220CYS      C 2191   4.876   4.774   0.913
  220CYS      O 2192   4.994   4.739   0.914
  221LYS      N 2193   4.786   4.726   0.828
  221LYS      H 2194   4.689   4.752   0.827
  221LYS     CA 2195   4.824   4.620   0.733
  221LYS     CB 2196   4.698   4.562   0.669
  221LYS     CG 2197   4.620   4.477   0.771
  221LYS     CD 2198   4.522   4.377   0.709
  221LYS     CE 2199   4.447   4.326   0.832
  221LYS     NZ 2200   4.348   4.221   0.803
  221LYS    HZ1 2201   4.393   4.136   0.775
  221LYS    HZ2 2202   4.300   4.194   0.886
  221LYS    HZ3 2203   4.289   4.250   0.728
  221LYS      C 2204   4.900   4.675   0.612
  221LYS     O1 2205   4.959   4.587   0.545
  221LYS     O2 2206   4.904   4.798   0.592
   6.92885   6.92885   4.89948   0.00000   0.00000   0.00000   0.00000   3.46442   3.46442
