# Supplementary material for: Is There a Functional Role for the Knotted Topology in Protein UCH-L1?
Source: J Chem Inf Model. 2024 Jul 24;64(17):6827–37. doi: 10.1021/acs.jcim.4c00880 (PMC11388461; doi:10.1021/acs.jcim.4c00880)
Supplement: Supplementary file 2 — ci4c00880_si_002.zip [file ci4c00880_si_002.zip › UCH-L1_files/APO/APO_delta222/REP_3/traj_initial.gro]

Protein in water t=   0.00000 step= 0
 2206
    1MET      N    1   6.206   3.545   3.303
    1MET     H1    2   6.240   3.467   3.355
    1MET     H2    3   6.282   3.596   3.263
    1MET     H3    4   6.156   3.610   3.361
    1MET     CA    5   6.117   3.489   3.201
    1MET     CB    6   6.067   3.350   3.242
    1MET     CG    7   6.177   3.245   3.228
    1MET     SD    8   6.321   3.284   3.334
    1MET     CE    9   6.435   3.163   3.268
    1MET      C   10   5.999   3.581   3.167
    1MET      O   11   6.008   3.636   3.058
    2GLN      N   12   5.911   3.611   3.262
    2GLN      H   13   5.916   3.571   3.353
    2GLN     CA   14   5.796   3.700   3.241
    2GLN     CB   15   5.692   3.622   3.160
    2GLN     CG   16   5.640   3.488   3.211
    2GLN     CD   17   5.531   3.449   3.110
    2GLN    OE1   18   5.543   3.398   2.999
    2GLN    NE2   19   5.408   3.464   3.157
    2GLN   HE21   20   5.402   3.494   3.252
    2GLN   HE22   21   5.330   3.463   3.095
    2GLN      C   22   5.737   3.730   3.379
    2GLN      O   23   5.777   3.668   3.478
    3LEU      N   24   5.638   3.818   3.372
    3LEU      H   25   5.618   3.862   3.284
    3LEU     CA   26   5.553   3.871   3.479
    3LEU     CB   27   5.586   4.020   3.487
    3LEU     CG   28   5.735   4.054   3.501
    3LEU    CD1   29   5.768   4.197   3.458
    3LEU    CD2   30   5.779   4.026   3.645
    3LEU      C   31   5.405   3.839   3.456
    3LEU      O   32   5.381   3.773   3.355
    4LYS      N   33   5.321   3.890   3.546
    4LYS      H   34   5.349   3.923   3.636
    4LYS     CA   35   5.176   3.866   3.537
    4LYS     CB   36   5.110   3.896   3.672
    4LYS     CG   37   5.151   3.784   3.768
    4LYS     CD   38   5.101   3.814   3.910
    4LYS     CE   39   5.160   3.710   4.006
    4LYS     NZ   40   5.307   3.717   4.011
    4LYS    HZ1   41   5.332   3.810   3.986
    4LYS    HZ2   42   5.348   3.701   4.101
    4LYS    HZ3   43   5.356   3.652   3.953
    4LYS      C   44   5.110   3.938   3.419
    4LYS      O   45   5.133   4.058   3.409
    5PRO      N   46   5.010   3.877   3.357
    5PRO     CA   47   4.934   3.958   3.260
    5PRO     CB   48   4.851   3.860   3.177
    5PRO     CG   49   4.927   3.729   3.203
    5PRO     CD   50   4.971   3.735   3.349
    5PRO      C   51   4.836   4.054   3.327
    5PRO      O   52   4.783   4.024   3.433
    6MET      N   53   4.826   4.177   3.276
    6MET      H   54   4.879   4.195   3.193
    6MET     CA   55   4.730   4.279   3.319
    6MET     CB   56   4.807   4.412   3.313
    6MET     CG   57   4.905   4.440   3.427
    6MET     SD   58   4.933   4.620   3.437
    6MET     CE   59   4.966   4.670   3.269
    6MET      C   60   4.603   4.307   3.238
    6MET      O   61   4.578   4.285   3.120
    7GLU      N   62   4.509   4.367   3.310
    7GLU      H   63   4.512   4.357   3.409
    7GLU     CA   64   4.384   4.411   3.246
    7GLU     CB   65   4.280   4.413   3.359
    7GLU     CG   66   4.138   4.423   3.303
    7GLU     CD   67   4.036   4.398   3.414
    7GLU    OE1   68   3.921   4.442   3.390
    7GLU    OE2   69   4.062   4.325   3.512
    7GLU      C   70   4.407   4.548   3.181
    7GLU      O   71   4.423   4.645   3.255
    8ILE      N   72   4.426   4.543   3.050
    8ILE      H   73   4.445   4.456   3.005
    8ILE     CA   74   4.464   4.664   2.977
    8ILE     CB   75   4.547   4.627   2.854
    8ILE    CG1   76   4.672   4.543   2.882
    8ILE    CG2   77   4.592   4.745   2.767
    8ILE     CD   78   4.760   4.605   2.991
    8ILE      C   79   4.347   4.757   2.941
    8ILE      O   80   4.279   4.743   2.839
    9ASN      N   81   4.314   4.843   3.036
    9ASN      H   82   4.373   4.848   3.117
    9ASN     CA   83   4.214   4.950   3.036
    9ASN     CB   84   4.085   4.889   3.092
    9ASN     CG   85   4.089   4.867   3.244
    9ASN    OD1   86   4.131   4.955   3.319
    9ASN    ND2   87   4.039   4.758   3.301
    9ASN   HD21   88   4.001   4.678   3.256
    9ASN   HD22   89   4.026   4.766   3.400
    9ASN      C   90   4.257   5.081   3.102
    9ASN      O   91   4.353   5.078   3.179
   10PRO      N   92   4.205   5.196   3.060
   10PRO     CA   93   4.237   5.326   3.122
   10PRO     CB   94   4.138   5.424   3.059
   10PRO     CG   95   4.123   5.360   2.920
   10PRO     CD   96   4.107   5.211   2.951
   10PRO      C   97   4.241   5.334   3.275
   10PRO      O   98   4.345   5.377   3.323
   11GLU      N   99   4.141   5.282   3.347
   11GLU      H  100   4.069   5.237   3.295
   11GLU     CA  101   4.143   5.276   3.494
   11GLU     CB  102   4.019   5.206   3.550
   11GLU     CG  103   3.983   5.231   3.696
   11GLU     CD  104   3.898   5.120   3.758
   11GLU    OE1  105   3.959   5.018   3.797
   11GLU    OE2  106   3.780   5.109   3.718
   11GLU      C  107   4.266   5.203   3.548
   11GLU      O  108   4.337   5.267   3.625
   12MET      N  109   4.306   5.086   3.499
   12MET      H  110   4.245   5.037   3.437
   12MET     CA  111   4.426   5.022   3.553
   12MET     CB  112   4.437   4.871   3.532
   12MET     CG  113   4.329   4.806   3.620
   12MET     SD  114   4.312   4.845   3.798
   12MET     CE  115   4.160   4.763   3.840
   12MET      C  116   4.559   5.092   3.522
   12MET      O  117   4.652   5.099   3.602
   13LEU      N  118   4.564   5.138   3.397
   13LEU      H  119   4.491   5.115   3.333
   13LEU     CA  120   4.678   5.218   3.350
   13LEU     CB  121   4.683   5.217   3.197
   13LEU     CG  122   4.700   5.075   3.142
   13LEU    CD1  123   4.663   5.065   2.994
   13LEU    CD2  124   4.846   5.032   3.153
   13LEU      C  125   4.692   5.353   3.422
   13LEU      O  126   4.795   5.384   3.481
   14ASN      N  127   4.582   5.420   3.454
   14ASN      H  128   4.500   5.411   3.397
   14ASN     CA  129   4.582   5.526   3.556
   14ASN     CB  130   4.441   5.586   3.568
   14ASN     CG  131   4.404   5.667   3.443
   14ASN    OD1  132   4.493   5.700   3.365
   14ASN    ND2  133   4.283   5.721   3.431
   14ASN   HD21  134   4.221   5.718   3.510
   14ASN   HD22  135   4.268   5.787   3.358
   14ASN      C  136   4.628   5.499   3.699
   14ASN      O  137   4.688   5.586   3.763
   15LYS      N  138   4.592   5.380   3.746
   15LYS      H  139   4.512   5.335   3.707
   15LYS     CA  140   4.655   5.326   3.868
   15LYS     CB  141   4.567   5.210   3.913
   15LYS     CG  142   4.432   5.266   3.957
   15LYS     CD  143   4.320   5.162   3.972
   15LYS     CE  144   4.189   5.215   4.032
   15LYS     NZ  145   4.084   5.118   4.066
   15LYS    HZ1  146   4.037   5.092   3.982
   15LYS    HZ2  147   4.131   5.034   4.092
   15LYS    HZ3  148   4.027   5.150   4.141
   15LYS      C  149   4.805   5.295   3.865
   15LYS      O  150   4.876   5.323   3.961
   16VAL      N  151   4.853   5.236   3.756
   16VAL      H  152   4.794   5.200   3.684
   16VAL     CA  153   4.997   5.228   3.726
   16VAL     CB  154   5.017   5.170   3.586
   16VAL    CG1  155   5.165   5.154   3.552
   16VAL    CG2  156   4.943   5.037   3.572
   16VAL      C  157   5.073   5.359   3.744
   16VAL      O  158   5.179   5.362   3.806
   17LEU      N  159   5.020   5.465   3.683
   17LEU      H  160   4.962   5.452   3.602
   17LEU     CA  161   5.083   5.596   3.704
   17LEU     CB  162   5.003   5.695   3.619
   17LEU     CG  163   4.997   5.655   3.472
   17LEU    CD1  164   4.887   5.735   3.403
   17LEU    CD2  165   5.130   5.680   3.401
   17LEU      C  166   5.093   5.645   3.848
   17LEU      O  167   5.194   5.708   3.881
   18SER      N  168   4.989   5.619   3.927
   18SER      H  169   4.907   5.570   3.899
   18SER     CA  170   4.991   5.636   4.073
   18SER     CB  171   4.857   5.596   4.136
   18SER     OG  172   4.854   5.623   4.276
   18SER     HG  173   4.808   5.710   4.297
   18SER      C  174   5.103   5.574   4.157
   18SER      O  175   5.192   5.643   4.205
   19ARG      N  176   5.122   5.445   4.131
   19ARG      H  177   5.062   5.392   4.070
   19ARG     CA  178   5.241   5.374   4.179
   19ARG     CB  179   5.218   5.226   4.147
   19ARG     CG  180   5.117   5.165   4.245
   19ARG     CD  181   5.131   5.013   4.255
   19ARG     NE  182   5.017   4.962   4.333
   19ARG     HE  183   4.932   4.974   4.282
   19ARG     CZ  184   5.013   4.891   4.446
   19ARG    NH1  185   5.128   4.872   4.512
   19ARG   HH11  186   5.214   4.907   4.476
   19ARG   HH12  187   5.133   4.826   4.601
   19ARG    NH2  188   4.906   4.815   4.475
   19ARG   HH21  189   4.825   4.807   4.417
   19ARG   HH22  190   4.907   4.763   4.560
   19ARG      C  191   5.377   5.413   4.121
   19ARG      O  192   5.471   5.416   4.200
   20LEU      N  193   5.375   5.445   3.992
   20LEU      H  194   5.313   5.408   3.923
   20LEU     CA  195   5.491   5.503   3.922
   20LEU     CB  196   5.480   5.493   3.770
   20LEU     CG  197   5.507   5.353   3.714
   20LEU    CD1  198   5.465   5.352   3.567
   20LEU    CD2  199   5.654   5.316   3.733
   20LEU      C  200   5.532   5.647   3.954
   20LEU      O  201   5.630   5.691   3.893
   21GLY      N  202   5.456   5.719   4.035
   21GLY      H  203   5.369   5.680   4.065
   21GLY     CA  204   5.491   5.846   4.100
   21GLY      C  205   5.478   5.971   4.013
   21GLY      O  206   5.556   6.067   4.015
   22VAL      N  207   5.381   5.963   3.922
   22VAL      H  208   5.328   5.878   3.920
   22VAL     CA  209   5.343   6.064   3.823
   22VAL     CB  210   5.330   6.002   3.684
   22VAL    CG1  211   5.331   6.103   3.569
   22VAL    CG2  212   5.439   5.897   3.664
   22VAL      C  213   5.216   6.132   3.874
   22VAL      O  214   5.114   6.066   3.889
   23ALA      N  215   5.225   6.265   3.870
   23ALA      H  216   5.310   6.307   3.838
   23ALA     CA  217   5.107   6.349   3.892
   23ALA     CB  218   5.150   6.496   3.886
   23ALA      C  219   4.976   6.328   3.815
   23ALA      O  220   4.981   6.297   3.696
   24GLY      N  221   4.862   6.339   3.882
   24GLY      H  222   4.861   6.337   3.982
   24GLY     CA  223   4.726   6.342   3.825
   24GLY      C  224   4.688   6.446   3.719
   24GLY      O  225   4.580   6.437   3.660
   25GLN      N  226   4.763   6.554   3.703
   25GLN      H  227   4.831   6.572   3.774
   25GLN     CA  228   4.754   6.646   3.588
   25GLN     CB  229   4.882   6.730   3.591
   25GLN     CG  230   4.898   6.839   3.484
   25GLN     CD  231   5.035   6.906   3.501
   25GLN    OE1  232   5.101   6.895   3.604
   25GLN    NE2  233   5.080   6.994   3.411
   25GLN   HE21  234   5.029   7.017   3.328
   25GLN   HE22  235   5.173   7.028   3.418
   25GLN      C  236   4.729   6.585   3.450
   25GLN      O  237   4.642   6.634   3.378
   26TRP      N  238   4.792   6.474   3.415
   26TRP      H  239   4.873   6.442   3.465
   26TRP     CA  240   4.764   6.406   3.288
   26TRP     CB  241   4.890   6.410   3.202
   26TRP     CG  242   4.931   6.548   3.150
   26TRP    CD1  243   4.991   6.649   3.212
   26TRP    HD1  244   5.065   6.650   3.292
   26TRP    CD2  245   4.886   6.594   3.026
   26TRP    NE1  246   4.984   6.754   3.132
   26TRP    HE1  247   5.012   6.848   3.152
   26TRP    CE2  248   4.932   6.724   3.013
   26TRP    CE3  249   4.822   6.532   2.919
   26TRP    HE3  250   4.785   6.430   2.932
   26TRP    CZ2  251   4.918   6.792   2.892
   26TRP    HZ2  252   4.951   6.895   2.878
   26TRP    CZ3  253   4.795   6.601   2.802
   26TRP    HZ3  254   4.728   6.555   2.729
   26TRP    CH2  255   4.847   6.729   2.790
   26TRP    HH2  256   4.851   6.766   2.688
   26TRP      C  257   4.716   6.263   3.313
   26TRP      O  258   4.789   6.193   3.383
   27ARG      N  259   4.615   6.214   3.241
   27ARG      H  260   4.581   6.278   3.173
   27ARG     CA  261   4.559   6.080   3.264
   27ARG     CB  262   4.464   6.080   3.384
   27ARG     CG  263   4.531   6.070   3.520
   27ARG     CD  264   4.608   5.939   3.539
   27ARG     NE  265   4.720   5.944   3.633
   27ARG     HE  266   4.809   5.977   3.599
   27ARG     CZ  267   4.715   5.913   3.763
   27ARG    NH1  268   4.606   5.887   3.837
   27ARG   HH11  269   4.517   5.877   3.792
   27ARG   HH12  270   4.613   5.873   3.936
   27ARG    NH2  271   4.834   5.931   3.821
   27ARG   HH21  272   4.917   5.956   3.772
   27ARG   HH22  273   4.843   5.898   3.915
   27ARG      C  274   4.484   6.018   3.146
   27ARG      O  275   4.439   6.096   3.062
   28PHE      N  276   4.473   5.885   3.151
   28PHE      H  277   4.501   5.829   3.229
   28PHE     CA  278   4.415   5.805   3.042
   28PHE     CB  279   4.470   5.663   3.043
   28PHE     CG  280   4.621   5.641   3.027
   28PHE    CD1  281   4.700   5.599   3.134
   28PHE    HD1  282   4.676   5.627   3.236
   28PHE    CD2  283   4.679   5.644   2.901
   28PHE    HD2  284   4.635   5.686   2.811
   28PHE    CE1  285   4.834   5.563   3.126
   28PHE    HE1  286   4.884   5.505   3.204
   28PHE    CE2  287   4.816   5.618   2.893
   28PHE    HE2  288   4.861   5.603   2.795
   28PHE     CZ  289   4.892   5.575   3.001
   28PHE     HZ  290   4.996   5.545   2.986
   28PHE      C  291   4.262   5.804   3.044
   28PHE      O  292   4.196   5.807   3.148
   29VAL      N  293   4.216   5.814   2.920
   29VAL      H  294   4.281   5.836   2.847
   29VAL     CA  295   4.071   5.812   2.897
   29VAL     CB  296   4.022   5.949   2.849
   29VAL    CG1  297   4.062   6.052   2.954
   29VAL    CG2  298   4.076   5.995   2.713
   29VAL      C  299   4.038   5.714   2.784
   29VAL      O  300   4.124   5.701   2.697
   30ASP      N  301   3.921   5.652   2.789
   30ASP      H  302   3.880   5.632   2.878
   30ASP     CA  303   3.866   5.563   2.685
   30ASP     CB  304   3.748   5.498   2.758
   30ASP     CG  305   3.768   5.431   2.894
   30ASP    OD1  306   3.751   5.509   2.990
   30ASP    OD2  307   3.787   5.308   2.913
   30ASP      C  308   3.812   5.620   2.554
   30ASP      O  309   3.730   5.712   2.553
   31VAL      N  310   3.831   5.550   2.443
   31VAL      H  311   3.881   5.464   2.442
   31VAL     CA  312   3.778   5.598   2.314
   31VAL     CB  313   3.886   5.608   2.207
   31VAL    CG1  314   3.830   5.684   2.086
   31VAL    CG2  315   4.005   5.679   2.272
   31VAL      C  316   3.659   5.519   2.259
   31VAL      O  317   3.666   5.405   2.213
   32LEU      N  318   3.548   5.591   2.267
   32LEU      H  319   3.553   5.690   2.279
   32LEU     CA  320   3.423   5.527   2.221
   32LEU     CB  321   3.308   5.584   2.304
   32LEU     CG  322   3.314   5.574   2.456
   32LEU    CD1  323   3.251   5.697   2.521
   32LEU    CD2  324   3.246   5.447   2.510
   32LEU      C  325   3.403   5.523   2.069
   32LEU      O  326   3.312   5.450   2.029
   33GLY      N  327   3.459   5.614   1.990
   33GLY      H  328   3.487   5.702   2.028
   33GLY     CA  329   3.443   5.622   1.844
   33GLY      C  330   3.561   5.678   1.766
   33GLY      O  331   3.574   5.800   1.769
   34LEU      N  332   3.611   5.589   1.679
   34LEU      H  333   3.570   5.498   1.677
   34LEU     CA  334   3.736   5.609   1.606
   34LEU     CB  335   3.758   5.466   1.558
   34LEU     CG  336   3.775   5.355   1.663
   34LEU    CD1  337   3.786   5.219   1.593
   34LEU    CD2  338   3.893   5.381   1.757
   34LEU      C  339   3.742   5.718   1.498
   34LEU      O  340   3.848   5.729   1.437
   35GLU      N  341   3.627   5.760   1.447
   35GLU      H  342   3.536   5.738   1.483
   35GLU     CA  343   3.608   5.834   1.321
   35GLU     CB  344   3.457   5.837   1.298
   35GLU     CG  345   3.412   5.695   1.262
   35GLU     CD  346   3.401   5.577   1.359
   35GLU    OE1  347   3.343   5.604   1.466
   35GLU    OE2  348   3.428   5.458   1.333
   35GLU      C  349   3.653   5.980   1.322
   35GLU      O  350   3.713   6.021   1.422
   36GLU      N  351   3.628   6.062   1.220
   36GLU      H  352   3.629   6.029   1.126
   36GLU     CA  353   3.633   6.208   1.226
   36GLU     CB  354   3.606   6.265   1.086
   36GLU     CG  355   3.737   6.253   1.008
   36GLU     CD  356   3.834   6.370   1.030
   36GLU    OE1  357   3.955   6.351   1.007
   36GLU    OE2  358   3.791   6.470   1.091
   36GLU      C  359   3.541   6.271   1.331
   36GLU      O  360   3.572   6.358   1.414
   37GLU      N  361   3.415   6.232   1.318
   37GLU      H  362   3.390   6.166   1.247
   37GLU     CA  363   3.312   6.247   1.421
   37GLU     CB  364   3.173   6.242   1.356
   37GLU     CG  365   3.047   6.245   1.442
   37GLU     CD  366   3.012   6.367   1.528
   37GLU    OE1  367   2.950   6.460   1.471
   37GLU    OE2  368   3.065   6.377   1.641
   37GLU      C  369   3.334   6.150   1.537
   37GLU      O  370   3.433   6.078   1.536
   38SER      N  371   3.265   6.166   1.650
   38SER      H  372   3.186   6.227   1.650
   38SER     CA  373   3.283   6.094   1.777
   38SER     CB  374   3.253   5.944   1.775
   38SER     OG  375   3.127   5.908   1.717
   38SER     HG  376   3.141   5.815   1.682
   38SER      C  377   3.416   6.112   1.850
   38SER      O  378   3.408   6.098   1.972
   39LEU      N  379   3.527   6.152   1.788
   39LEU      H  380   3.539   6.120   1.694
   39LEU     CA  381   3.648   6.176   1.867
   39LEU     CB  382   3.765   6.202   1.772
   39LEU     CG  383   3.878   6.100   1.774
   39LEU    CD1  384   3.979   6.118   1.661
   39LEU    CD2  385   3.955   6.113   1.906
   39LEU      C  386   3.656   6.286   1.974
   39LEU      O  387   3.715   6.280   2.081
   40GLY      N  388   3.558   6.375   1.960
   40GLY      H  389   3.510   6.366   1.873
   40GLY     CA  390   3.510   6.482   2.048
   40GLY      C  391   3.485   6.435   2.192
   40GLY      O  392   3.530   6.508   2.280
   41SER      N  393   3.462   6.306   2.211
   41SER      H  394   3.445   6.240   2.138
   41SER     CA  395   3.445   6.260   2.350
   41SER     CB  396   3.380   6.121   2.350
   41SER     OG  397   3.321   6.096   2.477
   41SER     HG  398   3.221   6.103   2.475
   41SER      C  399   3.574   6.254   2.432
   41SER      O  400   3.564   6.250   2.555
   42VAL      N  401   3.690   6.256   2.369
   42VAL      H  402   3.696   6.274   2.271
   42VAL     CA  403   3.822   6.268   2.433
   42VAL     CB  404   3.927   6.195   2.349
   42VAL    CG1  405   4.076   6.225   2.366
   42VAL    CG2  406   3.907   6.043   2.339
   42VAL      C  407   3.864   6.410   2.471
   42VAL      O  408   3.871   6.500   2.387
   43PRO      N  409   3.888   6.430   2.600
   43PRO     CA  410   3.922   6.560   2.659
   43PRO     CB  411   3.961   6.529   2.804
   43PRO     CG  412   3.891   6.397   2.834
   43PRO     CD  413   3.884   6.323   2.701
   43PRO      C  414   4.049   6.620   2.597
   43PRO      O  415   4.132   6.543   2.549
   44ALA      N  416   4.029   6.746   2.560
   44ALA      H  417   3.935   6.778   2.547
   44ALA     CA  418   4.128   6.838   2.504
   44ALA     CB  419   4.040   6.939   2.429
   44ALA      C  420   4.216   6.901   2.612
   44ALA      O  421   4.172   6.945   2.718
   45PRO      N  422   4.345   6.918   2.585
   45PRO     CA  423   4.418   6.862   2.471
   45PRO     CB  424   4.532   6.964   2.455
   45PRO     CG  425   4.551   7.030   2.592
   45PRO     CD  426   4.410   7.033   2.651
   45PRO      C  427   4.471   6.722   2.502
   45PRO      O  428   4.438   6.663   2.605
   46ALA      N  429   4.549   6.668   2.409
   46ALA      H  430   4.560   6.719   2.324
   46ALA     CA  431   4.611   6.535   2.421
   46ALA     CB  432   4.543   6.437   2.325
   46ALA      C  433   4.762   6.543   2.397
   46ALA      O  434   4.820   6.637   2.344
   47CYS      N  435   4.823   6.434   2.444
   47CYS      H  436   4.777   6.378   2.513
   47CYS     CA  437   4.966   6.412   2.419
   47CYS     CB  438   5.048   6.461   2.539
   47CYS     SG  439   5.015   6.378   2.699
   47CYS     HG  440   4.991   6.492   2.763
   47CYS      C  441   5.019   6.282   2.358
   47CYS      O  442   5.101   6.288   2.267
   48ALA      N  443   4.932   6.182   2.367
   48ALA      H  444   4.841   6.200   2.406
   48ALA     CA  445   4.953   6.044   2.323
   48ALA     CB  446   5.058   5.976   2.410
   48ALA      C  447   4.827   5.959   2.306
   48ALA      O  448   4.734   5.960   2.386
   49LEU      N  449   4.837   5.886   2.194
   49LEU      H  450   4.907   5.902   2.125
   49LEU     CA  451   4.743   5.780   2.156
   49LEU     CB  452   4.670   5.830   2.031
   49LEU     CG  453   4.544   5.752   1.993
   49LEU    CD1  454   4.438   5.773   2.102
   49LEU    CD2  455   4.490   5.815   1.864
   49LEU      C  456   4.787   5.634   2.144
   49LEU      O  457   4.891   5.603   2.088
   50LEU      N  458   4.732   5.550   2.231
   50LEU      H  459   4.641   5.572   2.267
   50LEU     CA  460   4.772   5.409   2.242
   50LEU     CB  461   4.816   5.371   2.384
   50LEU     CG  462   4.918   5.467   2.445
   50LEU    CD1  463   4.841   5.583   2.509
   50LEU    CD2  464   5.003   5.409   2.559
   50LEU      C  465   4.668   5.309   2.191
   50LEU      O  466   4.548   5.334   2.205
   51LEU      N  467   4.715   5.203   2.126
   51LEU      H  468   4.814   5.199   2.110
   51LEU     CA  469   4.627   5.104   2.063
   51LEU     CB  470   4.605   5.149   1.918
   51LEU     CG  471   4.522   5.061   1.824
   51LEU    CD1  472   4.376   5.067   1.870
   51LEU    CD2  473   4.560   5.102   1.682
   51LEU      C  474   4.680   4.961   2.077
   51LEU      O  475   4.784   4.919   2.027
   52LEU      N  476   4.589   4.885   2.138
   52LEU      H  477   4.510   4.931   2.179
   52LEU     CA  478   4.602   4.740   2.154
   52LEU     CB  479   4.543   4.708   2.291
   52LEU     CG  480   4.546   4.560   2.332
   52LEU    CD1  481   4.686   4.500   2.344
   52LEU    CD2  482   4.467   4.533   2.460
   52LEU      C  483   4.533   4.660   2.043
   52LEU      O  484   4.412   4.677   2.034
   53PHE      N  485   4.610   4.578   1.972
   53PHE      H  486   4.706   4.571   2.001
   53PHE     CA  487   4.558   4.506   1.855
   53PHE     CB  488   4.598   4.598   1.741
   53PHE     CG  489   4.522   4.562   1.613
   53PHE    CD1  490   4.388   4.590   1.592
   53PHE    HD1  491   4.332   4.628   1.678
   53PHE    CD2  492   4.593   4.505   1.508
   53PHE    HD2  493   4.701   4.493   1.512
   53PHE    CE1  494   4.326   4.583   1.468
   53PHE    HE1  495   4.217   4.575   1.468
   53PHE    CE2  496   4.534   4.501   1.382
   53PHE    HE2  497   4.596   4.462   1.302
   53PHE     CZ  498   4.403   4.543   1.360
   53PHE     HZ  499   4.351   4.514   1.268
   53PHE      C  500   4.623   4.369   1.835
   53PHE      O  501   4.734   4.345   1.882
   54PRO      N  502   4.542   4.269   1.800
   54PRO     CA  503   4.595   4.136   1.767
   54PRO     CB  504   4.471   4.047   1.767
   54PRO     CG  505   4.352   4.141   1.748
   54PRO     CD  506   4.397   4.265   1.826
   54PRO      C  507   4.655   4.136   1.626
   54PRO      O  508   4.597   4.189   1.531
   55LEU      N  509   4.773   4.075   1.621
   55LEU      H  510   4.818   4.038   1.702
   55LEU     CA  511   4.859   4.052   1.504
   55LEU     CB  512   5.003   4.101   1.521
   55LEU     CG  513   5.020   4.252   1.498
   55LEU    CD1  514   5.166   4.294   1.513
   55LEU    CD2  515   4.963   4.298   1.364
   55LEU      C  516   4.872   3.907   1.456
   55LEU      O  517   4.841   3.812   1.527
   56THR      N  518   4.886   3.902   1.324
   56THR      H  519   4.855   3.981   1.271
   56THR     CA  520   4.920   3.781   1.247
   56THR     CB  521   4.852   3.778   1.110
   56THR    OG1  522   4.884   3.890   1.027
   56THR    HG1  523   4.850   3.972   1.072
   56THR    CG2  524   4.700   3.767   1.126
   56THR      C  525   5.069   3.752   1.233
   56THR      O  526   5.151   3.834   1.191
   57ALA      N  527   5.099   3.623   1.249
   57ALA      H  528   5.027   3.556   1.267
   57ALA     CA  529   5.239   3.582   1.229
   57ALA     CB  530   5.246   3.432   1.254
   57ALA      C  531   5.300   3.608   1.092
   57ALA      O  532   5.417   3.645   1.081
   58GLN      N  533   5.210   3.600   0.995
   58GLN      H  534   5.125   3.547   1.004
   58GLN     CA  535   5.241   3.628   0.854
   58GLN     CB  536   5.138   3.580   0.751
   58GLN     CG  537   5.107   3.431   0.769
   58GLN     CD  538   4.998   3.399   0.871
   58GLN    OE1  539   5.008   3.385   0.993
   58GLN    NE2  540   4.877   3.416   0.820
   58GLN   HE21  541   4.858   3.455   0.730
   58GLN   HE22  542   4.794   3.384   0.865
   58GLN      C  543   5.274   3.776   0.834
   58GLN      O  544   5.384   3.792   0.783
   59HISE     N  545   5.190   3.864   0.889
   59HISE     H  546   5.101   3.840   0.927
   59HISE    CA  547   5.222   4.007   0.894
   59HISE    CB  548   5.100   4.097   0.913
   59HISE    CG  549   5.088   4.248   0.890
   59HISE   ND1  550   5.035   4.341   0.968
   59HISE   CD2  551   5.149   4.307   0.787
   59HISE   HD2  552   5.202   4.254   0.708
   59HISE   CE1  553   5.068   4.459   0.916
   59HISE   HE1  554   5.042   4.558   0.953
   59HISE   NE2  555   5.140   4.439   0.806
   59HISE   HE2  556   5.172   4.515   0.750
   59HISE     C  557   5.337   4.048   0.986
   59HISE     O  558   5.423   4.127   0.948
   60GLU      N  559   5.339   3.990   1.106
   60GLU      H  560   5.263   3.937   1.145
   60GLU     CA  561   5.445   4.009   1.206
   60GLU     CB  562   5.413   3.922   1.328
   60GLU     CG  563   5.461   3.994   1.454
   60GLU     CD  564   5.469   3.914   1.585
   60GLU    OE1  565   5.484   3.981   1.689
   60GLU    OE2  566   5.494   3.792   1.577
   60GLU      C  567   5.580   3.968   1.148
   60GLU      O  568   5.658   4.064   1.146
   61ASN      N  569   5.600   3.854   1.082
   61ASN      H  570   5.533   3.780   1.091
   61ASN     CA  571   5.731   3.824   1.022
   61ASN     CB  572   5.733   3.676   0.986
   61ASN     CG  573   5.736   3.581   1.106
   61ASN    OD1  574   5.792   3.599   1.214
   61ASN    ND2  575   5.695   3.456   1.084
   61ASN   HD21  576   5.661   3.427   0.995
   61ASN   HD22  577   5.695   3.388   1.157
   61ASN      C  578   5.782   3.918   0.912
   61ASN      O  579   5.898   3.959   0.909
   62PHE      N  580   5.684   3.946   0.827
   62PHE      H  581   5.609   3.884   0.804
   62PHE     CA  582   5.697   4.053   0.727
   62PHE     CB  583   5.578   4.052   0.631
   62PHE     CG  584   5.549   4.170   0.537
   62PHE    CD1  585   5.414   4.202   0.527
   62PHE    HD1  586   5.337   4.148   0.581
   62PHE    CD2  587   5.646   4.236   0.463
   62PHE    HD2  588   5.754   4.220   0.472
   62PHE    CE1  589   5.379   4.307   0.442
   62PHE    HE1  590   5.279   4.347   0.459
   62PHE    CE2  591   5.610   4.339   0.378
   62PHE    HE2  592   5.665   4.361   0.286
   62PHE     CZ  593   5.477   4.381   0.378
   62PHE     HZ  594   5.441   4.467   0.321
   62PHE      C  595   5.725   4.195   0.778
   62PHE      O  596   5.835   4.248   0.765
   63ARG      N  597   5.637   4.249   0.862
   63ARG      H  598   5.553   4.203   0.891
   63ARG     CA  599   5.658   4.381   0.924
   63ARG     CB  600   5.534   4.439   0.991
   63ARG     CG  601   5.533   4.589   0.956
   63ARG     CD  602   5.418   4.658   1.030
   63ARG     NE  603   5.437   4.803   1.021
   63ARG     HE  604   5.462   4.846   0.934
   63ARG     CZ  605   5.415   4.892   1.119
   63ARG    NH1  606   5.371   4.852   1.239
   63ARG   HH11  607   5.352   4.754   1.248
   63ARG   HH12  608   5.359   4.919   1.312
   63ARG    NH2  609   5.414   5.023   1.092
   63ARG   HH21  610   5.428   5.055   0.999
   63ARG   HH22  611   5.393   5.087   1.166
   63ARG      C  612   5.789   4.391   1.002
   63ARG      O  613   5.859   4.492   0.991
   64LYS      N  614   5.828   4.289   1.078
   64LYS      H  615   5.771   4.211   1.105
   64LYS     CA  616   5.959   4.284   1.144
   64LYS     CB  617   5.987   4.161   1.231
   64LYS     CG  618   5.894   4.158   1.352
   64LYS     CD  619   5.918   4.042   1.450
   64LYS     CE  620   5.827   4.046   1.572
   64LYS     NZ  621   5.857   3.937   1.667
   64LYS    HZ1  622   5.939   3.960   1.719
   64LYS    HZ2  623   5.779   3.924   1.729
   64LYS    HZ3  624   5.876   3.858   1.609
   64LYS      C  625   6.081   4.307   1.054
   64LYS      O  626   6.142   4.414   1.050
   65LYS      N  627   6.095   4.219   0.956
   65LYS      H  628   6.034   4.140   0.953
   65LYS     CA  629   6.178   4.245   0.837
   65LYS     CB  630   6.166   4.136   0.730
   65LYS     CG  631   6.185   3.993   0.779
   65LYS     CD  632   6.194   3.891   0.665
   65LYS     CE  633   6.182   3.757   0.739
   65LYS     NZ  634   6.164   3.647   0.643
   65LYS    HZ1  635   6.175   3.557   0.684
   65LYS    HZ2  636   6.075   3.661   0.600
   65LYS    HZ3  637   6.237   3.641   0.575
   65LYS      C  638   6.168   4.374   0.756
   65LYS      O  639   6.267   4.446   0.741
   66GLN      N  640   6.045   4.420   0.741
   66GLN      H  641   5.964   4.384   0.788
   66GLN     CA  642   6.016   4.550   0.679
   66GLN     CB  643   5.866   4.567   0.655
   66GLN     CG  644   5.846   4.672   0.546
   66GLN     CD  645   5.705   4.682   0.487
   66GLN    OE1  646   5.614   4.734   0.551
   66GLN    NE2  647   5.692   4.633   0.364
   66GLN   HE21  648   5.770   4.596   0.313
   66GLN   HE22  649   5.613   4.661   0.309
   66GLN      C  650   6.077   4.665   0.760
   66GLN      O  651   6.148   4.741   0.696
   67ILE      N  652   6.044   4.663   0.889
   67ILE      H  653   5.973   4.602   0.924
   67ILE     CA  654   6.084   4.779   0.970
   67ILE     CB  655   6.000   4.790   1.097
   67ILE    CG1  656   5.853   4.815   1.066
   67ILE    CG2  657   6.047   4.890   1.203
   67ILE     CD  658   5.768   4.780   1.188
   67ILE      C  659   6.236   4.780   0.991
   67ILE      O  660   6.297   4.882   0.959
   68GLU      N  661   6.295   4.661   0.990
   68GLU      H  662   6.240   4.580   0.973
   68GLU     CA  663   6.438   4.636   1.011
   68GLU     CB  664   6.461   4.491   1.055
   68GLU     CG  665   6.608   4.453   1.074
   68GLU     CD  666   6.677   4.523   1.192
   68GLU    OE1  667   6.638   4.516   1.310
   68GLU    OE2  668   6.769   4.603   1.164
   68GLU      C  669   6.528   4.686   0.897
   68GLU      O  670   6.600   4.782   0.921
   69GLU      N  671   6.479   4.659   0.776
   69GLU      H  672   6.410   4.587   0.765
   69GLU     CA  673   6.539   4.704   0.649
   69GLU     CB  674   6.467   4.656   0.523
   69GLU     CG  675   6.519   4.517   0.484
   69GLU     CD  676   6.453   4.463   0.357
   69GLU    OE1  677   6.349   4.521   0.317
   69GLU    OE2  678   6.525   4.385   0.291
   69GLU      C  679   6.552   4.856   0.640
   69GLU      O  680   6.633   4.898   0.557
   70LEU      N  681   6.458   4.934   0.693
   70LEU      H  682   6.377   4.897   0.738
   70LEU     CA  683   6.459   5.081   0.687
   70LEU     CB  684   6.324   5.151   0.700
   70LEU     CG  685   6.228   5.122   0.584
   70LEU    CD1  686   6.083   5.158   0.615
   70LEU    CD2  687   6.262   5.211   0.465
   70LEU      C  688   6.564   5.150   0.774
   70LEU      O  689   6.591   5.269   0.755
   71LYS      N  690   6.621   5.075   0.868
   71LYS      H  691   6.587   4.988   0.903
   71LYS     CA  692   6.739   5.112   0.947
   71LYS     CB  693   6.865   5.098   0.861
   71LYS     CG  694   6.895   4.955   0.816
   71LYS     CD  695   6.924   4.859   0.932
   71LYS     CE  696   6.989   4.737   0.868
   71LYS     NZ  697   7.016   4.632   0.968
   71LYS    HZ1  698   7.087   4.669   1.028
   71LYS    HZ2  699   6.928   4.617   1.014
   71LYS    HZ3  700   7.047   4.544   0.932
   71LYS      C  701   6.740   5.232   1.042
   71LYS      O  702   6.846   5.274   1.089
   72GLY      N  703   6.622   5.277   1.081
   72GLY      H  704   6.537   5.228   1.060
   72GLY     CA  705   6.601   5.391   1.172
   72GLY      C  706   6.638   5.531   1.122
   72GLY      O  707   6.642   5.629   1.196
   73GLN      N  708   6.697   5.532   1.003
   73GLN      H  709   6.731   5.446   0.966
   73GLN     CA  710   6.734   5.651   0.926
   73GLN     CB  711   6.758   5.620   0.778
   73GLN     CG  712   6.839   5.719   0.695
   73GLN     CD  713   6.888   5.658   0.564
   73GLN    OE1  714   6.989   5.590   0.550
   73GLN    NE2  715   6.802   5.669   0.463
   73GLN   HE21  716   6.711   5.709   0.474
   73GLN   HE22  717   6.844   5.648   0.375
   73GLN      C  718   6.635   5.768   0.928
   73GLN      O  719   6.669   5.886   0.914
   74GLU      N  720   6.506   5.738   0.919
   74GLU      H  721   6.483   5.641   0.920
   74GLU     CA  722   6.388   5.826   0.928
   74GLU     CB  723   6.270   5.764   0.852
   74GLU     CG  724   6.280   5.738   0.701
   74GLU     CD  725   6.186   5.625   0.660
   74GLU    OE1  726   6.064   5.648   0.663
   74GLU    OE2  727   6.242   5.515   0.637
   74GLU      C  728   6.338   5.873   1.065
   74GLU      O  729   6.240   5.947   1.075
   75VAL      N  730   6.403   5.824   1.170
   75VAL      H  731   6.489   5.776   1.155
   75VAL     CA  732   6.377   5.852   1.312
   75VAL     CB  733   6.379   5.724   1.396
   75VAL    CG1  734   6.374   5.745   1.548
   75VAL    CG2  735   6.257   5.636   1.368
   75VAL      C  736   6.477   5.955   1.367
   75VAL      O  737   6.597   5.931   1.352
   76SER      N  738   6.414   6.064   1.409
   76SER      H  739   6.321   6.084   1.378
   76SER     CA  740   6.493   6.162   1.484
   76SER     CB  741   6.404   6.281   1.518
   76SER     OG  742   6.481   6.385   1.579
   76SER     HG  743   6.521   6.439   1.505
   76SER      C  744   6.556   6.115   1.615
   76SER      O  745   6.487   6.069   1.706
   77PRO      N  746   6.687   6.133   1.632
   77PRO     CA  747   6.764   6.107   1.755
   77PRO     CB  748   6.909   6.129   1.711
   77PRO     CG  749   6.904   6.239   1.604
   77PRO     CD  750   6.774   6.199   1.534
   77PRO      C  751   6.718   6.164   1.889
   77PRO      O  752   6.749   6.100   1.989
   78LYS      N  753   6.636   6.269   1.883
   78LYS      H  754   6.617   6.319   1.799
   78LYS     CA  755   6.558   6.314   1.999
   78LYS     CB  756   6.489   6.450   1.993
   78LYS     CG  757   6.578   6.573   1.968
   78LYS     CD  758   6.496   6.701   1.949
   78LYS     CE  759   6.429   6.698   1.812
   78LYS     NZ  760   6.380   6.834   1.782
   78LYS    HZ1  761   6.336   6.826   1.692
   78LYS    HZ2  762   6.323   6.878   1.851
   78LYS    HZ3  763   6.465   6.884   1.764
   78LYS      C  764   6.457   6.212   2.052
   78LYS      O  765   6.443   6.212   2.174
   79VAL      N  766   6.402   6.119   1.974
   79VAL      H  767   6.418   6.103   1.877
   79VAL     CA  768   6.305   6.019   2.021
   79VAL     CB  769   6.232   5.965   1.898
   79VAL    CG1  770   6.099   5.897   1.934
   79VAL    CG2  771   6.201   6.077   1.798
   79VAL      C  772   6.358   5.904   2.107
   79VAL      O  773   6.454   5.836   2.073
   80TYR      N  774   6.275   5.875   2.207
   80TYR      H  775   6.198   5.936   2.223
   80TYR     CA  776   6.302   5.763   2.299
   80TYR     CB  777   6.238   5.790   2.435
   80TYR     CG  778   6.278   5.690   2.543
   80TYR    CD1  779   6.196   5.579   2.555
   80TYR    HD1  780   6.114   5.560   2.485
   80TYR    CD2  781   6.380   5.721   2.634
   80TYR    HD2  782   6.428   5.818   2.627
   80TYR    CE1  783   6.207   5.505   2.672
   80TYR    HE1  784   6.126   5.436   2.695
   80TYR    CE2  785   6.393   5.639   2.745
   80TYR    HE2  786   6.476   5.664   2.811
   80TYR     CZ  787   6.305   5.533   2.767
   80TYR     OH  788   6.338   5.440   2.861
   80TYR     HH  789   6.387   5.480   2.938
   80TYR      C  790   6.253   5.637   2.227
   80TYR      O  791   6.154   5.634   2.155
   81PHE      N  792   6.318   5.526   2.263
   81PHE      H  793   6.400   5.536   2.320
   81PHE     CA  794   6.278   5.396   2.207
   81PHE     CB  795   6.314   5.373   2.060
   81PHE     CG  796   6.268   5.244   1.992
   81PHE    CD1  797   6.133   5.233   1.959
   81PHE    HD1  798   6.075   5.317   1.996
   81PHE    CD2  799   6.348   5.130   1.988
   81PHE    HD2  800   6.451   5.132   2.024
   81PHE    CE1  801   6.076   5.110   1.929
   81PHE    HE1  802   5.969   5.095   1.919
   81PHE    CE2  803   6.296   5.008   1.946
   81PHE    HE2  804   6.359   4.931   1.901
   81PHE     CZ  805   6.158   4.998   1.928
   81PHE     HZ  806   6.117   4.900   1.904
   81PHE      C  807   6.339   5.282   2.288
   81PHE      O  808   6.457   5.278   2.323
   82MET      N  809   6.261   5.176   2.311
   82MET      H  810   6.190   5.146   2.247
   82MET     CA  811   6.298   5.064   2.399
   82MET     CB  812   6.272   5.073   2.549
   82MET     CG  813   6.133   5.111   2.603
   82MET     SD  814   6.138   5.089   2.785
   82MET     CE  815   6.242   4.949   2.817
   82MET      C  816   6.245   4.935   2.336
   82MET      O  817   6.124   4.925   2.313
   83LYS      N  818   6.314   4.826   2.367
   83LYS      H  819   6.401   4.827   2.416
   83LYS     CA  820   6.271   4.698   2.307
   83LYS     CB  821   6.393   4.635   2.240
   83LYS     CG  822   6.442   4.712   2.117
   83LYS     CD  823   6.553   4.627   2.055
   83LYS     CE  824   6.579   4.677   1.913
   83LYS     NZ  825   6.702   4.629   1.849
   83LYS    HZ1  826   6.704   4.529   1.851
   83LYS    HZ2  827   6.705   4.654   1.752
   83LYS    HZ3  828   6.784   4.665   1.894
   83LYS      C  829   6.205   4.606   2.411
   83LYS      O  830   6.259   4.584   2.519
   84GLN      N  831   6.091   4.547   2.378
   84GLN      H  832   6.064   4.557   2.282
   84GLN     CA  833   6.023   4.449   2.464
   84GLN     CB  834   5.871   4.442   2.452
   84GLN     CG  835   5.800   4.393   2.579
   84GLN     CD  836   5.671   4.321   2.539
   84GLN    OE1  837   5.580   4.389   2.493
   84GLN    NE2  838   5.634   4.203   2.587
   84GLN   HE21  839   5.696   4.171   2.658
   84GLN   HE22  840   5.550   4.159   2.555
   84GLN      C  841   6.083   4.309   2.478
   84GLN      O  842   6.027   4.207   2.435
   85THR      N  843   6.193   4.294   2.551
   85THR      H  844   6.223   4.371   2.608
   85THR     CA  845   6.265   4.168   2.573
   85THR     CB  846   6.405   4.203   2.622
   85THR    OG1  847   6.391   4.291   2.734
   85THR    HG1  848   6.466   4.269   2.796
   85THR    CG2  849   6.492   4.268   2.514
   85THR      C  850   6.195   4.064   2.661
   85THR      O  851   6.239   3.950   2.656
   86ILE      N  852   6.103   4.106   2.747
   86ILE      H  853   6.085   4.204   2.753
   86ILE     CA  854   6.033   4.018   2.842
   86ILE     CB  855   6.074   4.064   2.982
   86ILE    CG1  856   6.215   4.025   3.026
   86ILE    CG2  857   5.973   4.028   3.091
   86ILE     CD  858   6.218   3.875   3.054
   86ILE      C  859   5.883   4.012   2.813
   86ILE      O  860   5.835   4.112   2.761
   87GLY      N  861   5.823   3.893   2.819
   87GLY      H  862   5.880   3.811   2.822
   87GLY     CA  863   5.679   3.873   2.799
   87GLY      C  864   5.583   3.935   2.900
   87GLY      O  865   5.624   3.984   3.005
   88ASN      N  866   5.467   3.962   2.840
   88ASN      H  867   5.443   3.920   2.753
   88ASN     CA  868   5.348   4.020   2.905
   88ASN     CB  869   5.304   3.930   3.021
   88ASN     CG  870   5.218   3.817   2.962
   88ASN    OD1  871   5.271   3.707   2.946
   88ASN    ND2  872   5.092   3.835   2.924
   88ASN   HD21  873   5.054   3.927   2.914
   88ASN   HD22  874   5.040   3.755   2.893
   88ASN      C  875   5.363   4.167   2.944
   88ASN      O  876   5.258   4.232   2.948
   89SER      N  877   5.487   4.216   2.945
   89SER      H  878   5.567   4.158   2.962
   89SER     CA  879   5.519   4.359   2.950
   89SER     CB  880   5.670   4.387   2.959
   89SER     OG  881   5.726   4.331   3.078
   89SER     HG  882   5.681   4.374   3.156
   89SER      C  883   5.469   4.456   2.843
   89SER      O  884   5.508   4.572   2.831
   90CYS      N  885   5.354   4.425   2.783
   90CYS      H  886   5.291   4.356   2.819
   90CYS     CA  887   5.306   4.488   2.660
   90CYS     CB  888   5.184   4.410   2.610
   90CYS     SG  889   5.047   4.385   2.729
   90CYS     HG  890   4.956   4.373   2.632
   90CYS      C  891   5.267   4.634   2.686
   90CYS      O  892   5.339   4.724   2.645
   91GLY      N  893   5.173   4.655   2.778
   91GLY      H  894   5.114   4.587   2.822
   91GLY     CA  895   5.133   4.791   2.816
   91GLY      C  896   5.241   4.860   2.899
   91GLY      O  897   5.252   4.981   2.877
   92THR      N  898   5.311   4.782   2.981
   92THR      H  899   5.277   4.691   3.007
   92THR     CA  900   5.418   4.834   3.066
   92THR     CB  901   5.485   4.731   3.157
   92THR    OG1  902   5.381   4.644   3.202
   92THR    HG1  903   5.381   4.613   3.297
   92THR    CG2  904   5.534   4.796   3.287
   92THR      C  905   5.526   4.903   2.982
   92THR      O  906   5.570   5.005   3.035
   93ILE      N  907   5.560   4.847   2.866
   93ILE      H  908   5.525   4.756   2.844
   93ILE     CA  909   5.657   4.913   2.777
   93ILE     CB  910   5.719   4.806   2.687
   93ILE    CG1  911   5.813   4.723   2.775
   93ILE    CG2  912   5.805   4.864   2.574
   93ILE     CD  913   5.929   4.802   2.837
   93ILE      C  914   5.594   5.033   2.706
   93ILE      O  915   5.655   5.139   2.711
   94GLY      N  916   5.470   5.022   2.659
   94GLY      H  917   5.413   4.940   2.652
   94GLY     CA  918   5.396   5.133   2.596
   94GLY      C  919   5.374   5.252   2.689
   94GLY      O  920   5.393   5.363   2.640
   95LEU      N  921   5.348   5.227   2.817
   95LEU      H  922   5.317   5.137   2.847
   95LEU     CA  923   5.340   5.331   2.920
   95LEU     CB  924   5.282   5.274   3.050
   95LEU     CG  925   5.217   5.375   3.145
   95LEU    CD1  926   5.096   5.325   3.225
   95LEU    CD2  927   5.316   5.422   3.252
   95LEU      C  928   5.474   5.397   2.956
   95LEU      O  929   5.472   5.518   2.977
   96ILE      N  930   5.591   5.336   2.942
   96ILE      H  931   5.597   5.237   2.951
   96ILE     CA  932   5.721   5.406   2.950
   96ILE     CB  933   5.836   5.306   2.963
   96ILE    CG1  934   5.836   5.209   3.081
   96ILE    CG2  935   5.970   5.381   2.957
   96ILE     CD  936   5.931   5.091   3.058
   96ILE      C  937   5.741   5.479   2.817
   96ILE      O  938   5.748   5.600   2.834
   97HISE     N  939   5.709   5.428   2.698
   97HISE     H  940   5.698   5.329   2.688
   97HISE    CA  941   5.721   5.504   2.573
   97HISE    CB  942   5.694   5.423   2.446
   97HISE    CG  943   5.814   5.332   2.416
   97HISE   ND1  944   5.892   5.353   2.311
   97HISE   CD2  945   5.812   5.200   2.427
   97HISE   HD2  946   5.769   5.145   2.511
   97HISE   CE1  947   5.930   5.239   2.253
   97HISE   HE1  948   5.940   5.223   2.146
   97HISE   NE2  949   5.889   5.142   2.334
   97HISE   HE2  950   5.888   5.047   2.305
   97HISE     C  951   5.624   5.623   2.567
   97HISE     O  952   5.675   5.734   2.573
   98ALA      N  953   5.506   5.603   2.624
   98ALA      H  954   5.480   5.508   2.642
   98ALA     CA  955   5.406   5.709   2.643
   98ALA     CB  956   5.275   5.647   2.691
   98ALA      C  957   5.446   5.823   2.736
   98ALA      O  958   5.396   5.935   2.723
   99VAL      N  959   5.514   5.794   2.847
   99VAL      H  960   5.525   5.705   2.892
   99VAL     CA  961   5.563   5.903   2.932
   99VAL     CB  962   5.549   5.872   3.081
   99VAL    CG1  963   5.597   5.979   3.179
   99VAL    CG2  964   5.403   5.843   3.117
   99VAL      C  965   5.700   5.963   2.899
   99VAL      O  966   5.716   6.084   2.914
  100ALA      N  967   5.788   5.887   2.835
  100ALA      H  968   5.766   5.797   2.799
  100ALA     CA  969   5.930   5.915   2.807
  100ALA     CB  970   5.993   5.789   2.748
  100ALA      C  971   5.956   6.044   2.729
  100ALA      O  972   6.009   6.139   2.787
  101ASN      N  973   5.896   6.066   2.613
  101ASN      H  974   5.826   6.000   2.584
  101ASN     CA  975   5.921   6.179   2.523
  101ASN     CB  976   5.875   6.135   2.384
  101ASN     CG  977   5.943   6.008   2.332
  101ASN    OD1  978   6.055   6.001   2.282
  101ASN    ND2  979   5.865   5.900   2.335
  101ASN   HD21  980   5.765   5.903   2.336
  101ASN   HD22  981   5.911   5.812   2.322
  101ASN      C  982   5.852   6.312   2.554
  101ASN      O  983   5.889   6.423   2.516
  102ASN      N  984   5.756   6.297   2.644
  102ASN      H  985   5.720   6.209   2.676
  102ASN     CA  986   5.674   6.409   2.694
  102ASN     CB  987   5.528   6.369   2.671
  102ASN     CG  988   5.478   6.396   2.529
  102ASN    OD1  989   5.528   6.488   2.464
  102ASN    ND2  990   5.380   6.321   2.480
  102ASN   HD21  991   5.332   6.257   2.540
  102ASN   HD22  992   5.355   6.341   2.385
  102ASN      C  993   5.702   6.461   2.835
  102ASN      O  994   5.616   6.523   2.897
  103GLN      N  995   5.829   6.451   2.873
  103GLN      H  996   5.889   6.377   2.845
  103GLN     CA  997   5.879   6.519   2.994
  103GLN     CB  998   6.023   6.470   3.013
  103GLN     CG  999   6.026   6.340   3.093
  103GLN     CD 1000   6.159   6.270   3.120
  103GLN    OE1 1001   6.239   6.310   3.205
  103GLN    NE2 1002   6.189   6.174   3.033
  103GLN   HE21 1003   6.120   6.141   2.969
  103GLN   HE22 1004   6.283   6.141   3.041
  103GLN      C 1005   5.852   6.669   3.008
  103GLN      O 1006   5.822   6.718   3.117
  104ASP      N 1007   5.826   6.733   2.894
  104ASP      H 1008   5.839   6.690   2.805
  104ASP     CA 1009   5.787   6.875   2.893
  104ASP     CB 1010   5.821   6.938   2.758
  104ASP     CG 1011   5.724   6.886   2.652
  104ASP    OD1 1012   5.638   6.963   2.602
  104ASP    OD2 1013   5.727   6.766   2.616
  104ASP      C 1014   5.649   6.913   2.948
  104ASP      O 1015   5.626   7.023   2.998
  105LYS      N 1016   5.550   6.835   2.906
  105LYS      H 1017   5.576   6.767   2.838
  105LYS     CA 1018   5.407   6.838   2.939
  105LYS     CB 1019   5.329   6.761   2.832
  105LYS     CG 1020   5.358   6.818   2.693
  105LYS     CD 1021   5.287   6.760   2.570
  105LYS     CE 1022   5.346   6.831   2.448
  105LYS     NZ 1023   5.481   6.780   2.422
  105LYS    HZ1 1024   5.511   6.817   2.334
  105LYS    HZ2 1025   5.540   6.830   2.485
  105LYS    HZ3 1026   5.492   6.681   2.425
  105LYS      C 1027   5.365   6.778   3.073
  105LYS      O 1028   5.270   6.832   3.129
  106LEU      N 1029   5.431   6.669   3.110
  106LEU      H 1030   5.512   6.637   3.061
  106LEU     CA 1031   5.392   6.597   3.233
  106LEU     CB 1032   5.416   6.447   3.216
  106LEU     CG 1033   5.296   6.379   3.151
  106LEU    CD1 1034   5.274   6.407   3.002
  106LEU    CD2 1035   5.283   6.229   3.179
  106LEU      C 1036   5.439   6.645   3.370
  106LEU      O 1037   5.535   6.722   3.371
  107GLY      N 1038   5.387   6.581   3.474
  107GLY      H 1039   5.312   6.514   3.478
  107GLY     CA 1040   5.442   6.613   3.607
  107GLY      C 1041   5.473   6.485   3.685
  107GLY      O 1042   5.390   6.394   3.688
  108PHE      N 1043   5.578   6.498   3.765
  108PHE      H 1044   5.626   6.585   3.776
  108PHE     CA 1045   5.621   6.386   3.852
  108PHE     CB 1046   5.759   6.346   3.798
  108PHE     CG 1047   5.759   6.287   3.657
  108PHE    CD1 1048   5.750   6.148   3.654
  108PHE    HD1 1049   5.732   6.096   3.748
  108PHE    CD2 1050   5.783   6.367   3.546
  108PHE    HD2 1051   5.799   6.474   3.563
  108PHE    CE1 1052   5.760   6.083   3.531
  108PHE    HE1 1053   5.769   5.975   3.528
  108PHE    CE2 1054   5.797   6.300   3.425
  108PHE    HE2 1055   5.838   6.354   3.340
  108PHE     CZ 1056   5.784   6.162   3.419
  108PHE     HZ 1057   5.811   6.104   3.331
  108PHE      C 1058   5.636   6.437   3.995
  108PHE      O 1059   5.660   6.555   4.021
  109GLU      N 1060   5.633   6.337   4.083
  109GLU      H 1061   5.621   6.242   4.057
  109GLU     CA 1062   5.660   6.360   4.226
  109GLU     CB 1063   5.561   6.293   4.322
  109GLU     CG 1064   5.580   6.142   4.338
  109GLU     CD 1065   5.479   6.093   4.441
  109GLU    OE1 1066   5.364   6.064   4.402
  109GLU    OE2 1067   5.519   6.086   4.559
  109GLU      C 1068   5.796   6.317   4.281
  109GLU      O 1069   5.861   6.226   4.229
  110ASP      N 1070   5.846   6.382   4.385
  110ASP      H 1071   5.804   6.465   4.421
  110ASP     CA 1072   5.976   6.359   4.452
  110ASP     CB 1073   5.969   6.432   4.586
  110ASP     CG 1074   5.946   6.583   4.570
  110ASP    OD1 1075   6.010   6.653   4.651
  110ASP    OD2 1076   5.851   6.630   4.504
  110ASP      C 1077   5.991   6.209   4.478
  110ASP      O 1078   5.896   6.137   4.511
  111GLY      N 1079   6.111   6.163   4.447
  111GLY      H 1080   6.190   6.218   4.419
  111GLY     CA 1081   6.153   6.022   4.458
  111GLY      C 1082   6.064   5.935   4.369
  111GLY      O 1083   6.042   5.821   4.408
  112SER      N 1084   6.001   5.982   4.261
  112SER      H 1085   5.969   6.077   4.257
  112SER     CA 1086   5.942   5.893   4.161
  112SER     CB 1087   5.876   5.968   4.045
  112SER     OG 1088   5.824   5.890   3.936
  112SER     HG 1089   5.737   5.852   3.967
  112SER      C 1090   6.021   5.776   4.103
  112SER      O 1091   6.127   5.797   4.044
  113VAL      N 1092   5.947   5.665   4.102
  113VAL      H 1093   5.861   5.667   4.153
  113VAL     CA 1094   5.981   5.540   4.032
  113VAL     CB 1095   5.898   5.424   4.087
  113VAL    CG1 1096   5.900   5.294   4.005
  113VAL    CG2 1097   5.935   5.391   4.231
  113VAL      C 1098   6.005   5.563   3.883
  113VAL      O 1099   6.100   5.512   3.823
  114LEU      N 1100   5.902   5.616   3.819
  114LEU      H 1101   5.822   5.660   3.861
  114LEU     CA 1102   5.916   5.631   3.673
  114LEU     CB 1103   5.785   5.669   3.605
  114LEU     CG 1104   5.778   5.647   3.453
  114LEU    CD1 1105   5.822   5.508   3.407
  114LEU    CD2 1106   5.631   5.666   3.414
  114LEU      C 1107   6.032   5.726   3.643
  114LEU      O 1108   6.128   5.683   3.578
  115LYS      N 1109   6.034   5.845   3.701
  115LYS      H 1110   5.981   5.873   3.782
  115LYS     CA 1111   6.135   5.948   3.672
  115LYS     CB 1112   6.108   6.069   3.761
  115LYS     CG 1113   6.183   6.194   3.714
  115LYS     CD 1114   6.134   6.228   3.573
  115LYS     CE 1115   6.155   6.375   3.538
  115LYS     NZ 1116   6.295   6.408   3.506
  115LYS    HZ1 1117   6.334   6.359   3.428
  115LYS    HZ2 1118   6.300   6.501   3.469
  115LYS    HZ3 1119   6.353   6.404   3.587
  115LYS      C 1120   6.281   5.903   3.685
  115LYS      O 1121   6.363   5.928   3.597
  116GLN      N 1122   6.318   5.822   3.783
  116GLN      H 1123   6.266   5.812   3.868
  116GLN     CA 1124   6.445   5.748   3.794
  116GLN     CB 1125   6.435   5.662   3.920
  116GLN     CG 1126   6.568   5.595   3.958
  116GLN     CD 1127   6.609   5.471   3.879
  116GLN    OE1 1128   6.549   5.365   3.865
  116GLN    NE2 1129   6.723   5.493   3.813
  116GLN   HE21 1130   6.768   5.582   3.811
  116GLN   HE22 1131   6.770   5.418   3.766
  116GLN      C 1132   6.483   5.665   3.671
  116GLN      O 1133   6.592   5.681   3.618
  117PHE      N 1134   6.384   5.600   3.610
  117PHE      H 1135   6.295   5.616   3.653
  117PHE     CA 1136   6.400   5.504   3.500
  117PHE     CB 1137   6.281   5.407   3.494
  117PHE     CG 1138   6.290   5.304   3.382
  117PHE    CD1 1139   6.382   5.200   3.397
  117PHE    HD1 1140   6.412   5.183   3.500
  117PHE    CD2 1141   6.227   5.331   3.261
  117PHE    HD2 1142   6.143   5.400   3.258
  117PHE    CE1 1143   6.410   5.114   3.291
  117PHE    HE1 1144   6.498   5.050   3.290
  117PHE    CE2 1145   6.260   5.249   3.153
  117PHE    HE2 1146   6.221   5.268   3.053
  117PHE     CZ 1147   6.341   5.137   3.173
  117PHE     HZ 1148   6.356   5.072   3.087
  117PHE      C 1149   6.425   5.584   3.372
  117PHE      O 1150   6.536   5.577   3.320
  118LEU      N 1151   6.351   5.694   3.359
  118LEU      H 1152   6.269   5.703   3.416
  118LEU     CA 1153   6.369   5.789   3.248
  118LEU     CB 1154   6.249   5.883   3.242
  118LEU     CG 1155   6.120   5.806   3.215
  118LEU    CD1 1156   6.011   5.913   3.215
  118LEU    CD2 1157   6.114   5.716   3.091
  118LEU      C 1158   6.495   5.876   3.253
  118LEU      O 1159   6.549   5.904   3.145
  119SER      N 1160   6.549   5.911   3.369
  119SER      H 1161   6.489   5.919   3.448
  119SER     CA 1162   6.684   5.959   3.401
  119SER     CB 1163   6.710   6.009   3.543
  119SER     OG 1164   6.832   6.083   3.545
  119SER     HG 1165   6.904   6.033   3.593
  119SER      C 1166   6.798   5.865   3.361
  119SER      O 1167   6.882   5.891   3.275
  120GLU      N 1168   6.789   5.745   3.417
  120GLU      H 1169   6.726   5.727   3.493
  120GLU     CA 1170   6.888   5.639   3.391
  120GLU     CB 1171   6.851   5.523   3.483
  120GLU     CG 1172   6.955   5.410   3.479
  120GLU     CD 1173   6.913   5.291   3.565
  120GLU    OE1 1174   6.894   5.309   3.687
  120GLU    OE2 1175   6.866   5.184   3.519
  120GLU      C 1176   6.888   5.593   3.245
  120GLU      O 1177   6.991   5.554   3.189
  121THR      N 1178   6.775   5.588   3.175
  121THR      H 1179   6.687   5.599   3.222
  121THR     CA 1180   6.766   5.527   3.042
  121THR     CB 1181   6.641   5.440   3.028
  121THR    OG1 1182   6.520   5.511   3.056
  121THR    HG1 1183   6.501   5.495   3.153
  121THR    CG2 1184   6.661   5.317   3.117
  121THR      C 1185   6.780   5.615   2.917
  121THR      O 1186   6.789   5.566   2.805
  122GLU      N 1187   6.766   5.745   2.943
  122GLU      H 1188   6.716   5.778   3.023
  122GLU     CA 1189   6.794   5.843   2.838
  122GLU     CB 1190   6.778   5.987   2.888
  122GLU     CG 1191   6.758   6.081   2.769
  122GLU     CD 1192   6.739   6.228   2.808
  122GLU    OE1 1193   6.712   6.267   2.923
  122GLU    OE2 1194   6.727   6.307   2.712
  122GLU      C 1195   6.927   5.821   2.766
  122GLU      O 1196   6.916   5.800   2.645
  123LYS      N 1197   7.048   5.823   2.821
  123LYS      H 1198   7.051   5.849   2.918
  123LYS     CA 1199   7.176   5.803   2.752
  123LYS     CB 1200   7.273   5.913   2.797
  123LYS     CG 1201   7.229   6.058   2.776
  123LYS     CD 1202   7.354   6.143   2.797
  123LYS     CE 1203   7.426   6.171   2.665
  123LYS     NZ 1204   7.348   6.254   2.571
  123LYS    HZ1 1205   7.257   6.216   2.556
  123LYS    HZ2 1206   7.341   6.351   2.595
  123LYS    HZ3 1207   7.392   6.250   2.481
  123LYS      C 1208   7.227   5.658   2.756
  123LYS      O 1209   7.305   5.614   2.840
  124MET      N 1210   7.153   5.582   2.675
  124MET      H 1211   7.068   5.617   2.637
  124MET     CA 1212   7.174   5.440   2.646
  124MET     CB 1213   7.171   5.352   2.771
  124MET     CG 1214   7.035   5.335   2.839
  124MET     SD 1215   7.019   5.210   2.972
  124MET     CE 1216   7.138   5.274   3.088
  124MET      C 1217   7.081   5.387   2.536
  124MET      O 1218   6.980   5.449   2.501
  125SER      N 1219   7.133   5.279   2.479
  125SER      H 1220   7.228   5.260   2.504
  125SER     CA 1221   7.077   5.201   2.368
  125SER     CB 1222   7.177   5.097   2.318
  125SER     OG 1223   7.196   4.988   2.408
  125SER     HG 1224   7.286   4.949   2.386
  125SER      C 1225   6.939   5.143   2.400
  125SER      O 1226   6.892   5.144   2.514
  126PRO      N 1227   6.860   5.114   2.297
  126PRO     CA 1228   6.732   5.042   2.307
  126PRO     CB 1229   6.687   5.036   2.161
  126PRO     CG 1230   6.739   5.170   2.108
  126PRO     CD 1231   6.883   5.161   2.160
  126PRO      C 1232   6.746   4.906   2.375
  126PRO      O 1233   6.649   4.875   2.443
  127GLU      N 1234   6.840   4.822   2.334
  127GLU      H 1235   6.884   4.821   2.244
  127GLU     CA 1236   6.886   4.697   2.398
  127GLU     CB 1237   6.979   4.614   2.310
  127GLU     CG 1238   6.920   4.559   2.180
  127GLU     CD 1239   6.952   4.663   2.072
  127GLU    OE1 1240   6.905   4.778   2.060
  127GLU    OE2 1241   7.011   4.626   1.968
  127GLU      C 1242   6.950   4.721   2.535
  127GLU      O 1243   6.911   4.648   2.626
  128ASP      N 1244   7.019   4.831   2.563
  128ASP      H 1245   7.079   4.871   2.494
  128ASP     CA 1246   7.057   4.862   2.701
  128ASP     CB 1247   7.175   4.958   2.719
  128ASP     CG 1248   7.317   4.917   2.681
  128ASP    OD1 1249   7.340   4.794   2.682
  128ASP    OD2 1250   7.397   5.004   2.638
  128ASP      C 1251   6.944   4.906   2.795
  128ASP      O 1252   6.929   4.871   2.912
  129ARG      N 1253   6.853   4.981   2.734
  129ARG      H 1254   6.863   5.009   2.639
  129ARG     CA 1255   6.725   5.023   2.794
  129ARG     CB 1256   6.630   5.100   2.702
  129ARG     CG 1257   6.670   5.248   2.699
  129ARG     CD 1258   6.615   5.318   2.575
  129ARG     NE 1259   6.666   5.456   2.578
  129ARG     HE 1260   6.704   5.501   2.659
  129ARG     CZ 1261   6.680   5.525   2.464
  129ARG    NH1 1262   6.652   5.470   2.345
  129ARG   HH11 1263   6.611   5.380   2.331
  129ARG   HH12 1264   6.675   5.515   2.259
  129ARG    NH2 1265   6.738   5.646   2.467
  129ARG   HH21 1266   6.795   5.690   2.536
  129ARG   HH22 1267   6.718   5.700   2.385
  129ARG      C 1268   6.645   4.902   2.843
  129ARG      O 1269   6.614   4.908   2.962
  130ALA      N 1270   6.637   4.795   2.764
  130ALA      H 1271   6.646   4.805   2.665
  130ALA     CA 1272   6.585   4.664   2.804
  130ALA     CB 1273   6.572   4.581   2.676
  130ALA      C 1274   6.654   4.606   2.928
  130ALA      O 1275   6.588   4.558   3.021
  131LYS      N 1276   6.786   4.602   2.916
  131LYS      H 1277   6.842   4.597   2.833
  131LYS     CA 1278   6.869   4.555   3.027
  131LYS     CB 1279   7.010   4.530   2.973
  131LYS     CG 1280   7.021   4.385   2.924
  131LYS     CD 1281   7.137   4.375   2.824
  131LYS     CE 1282   7.176   4.233   2.782
  131LYS     NZ 1283   7.289   4.232   2.688
  131LYS    HZ1 1284   7.319   4.138   2.671
  131LYS    HZ2 1285   7.260   4.270   2.600
  131LYS    HZ3 1286   7.364   4.289   2.722
  131LYS      C 1287   6.864   4.633   3.159
  131LYS      O 1288   6.852   4.576   3.268
  132CYS      N 1289   6.830   4.761   3.155
  132CYS      H 1290   6.841   4.807   3.067
  132CYS     CA 1291   6.781   4.838   3.270
  132CYS     CB 1292   6.783   4.986   3.228
  132CYS     SG 1293   6.934   5.073   3.282
  132CYS     HG 1294   6.876   5.127   3.389
  132CYS      C 1295   6.643   4.797   3.321
  132CYS      O 1296   6.619   4.769   3.439
  133PHE      N 1297   6.553   4.769   3.228
  133PHE      H 1298   6.578   4.779   3.131
  133PHE     CA 1299   6.417   4.720   3.253
  133PHE     CB 1300   6.335   4.729   3.124
  133PHE     CG 1301   6.185   4.705   3.146
  133PHE    CD1 1302   6.104   4.815   3.173
  133PHE    HD1 1303   6.146   4.916   3.169
  133PHE    CD2 1304   6.137   4.576   3.136
  133PHE    HD2 1305   6.195   4.488   3.108
  133PHE    CE1 1306   5.972   4.794   3.210
  133PHE    HE1 1307   5.909   4.876   3.246
  133PHE    CE2 1308   6.002   4.556   3.163
  133PHE    HE2 1309   5.949   4.465   3.134
  133PHE     CZ 1310   5.923   4.664   3.201
  133PHE     HZ 1311   5.820   4.648   3.232
  133PHE      C 1312   6.422   4.583   3.322
  133PHE      O 1313   6.348   4.568   3.419
  134GLU      N 1314   6.508   4.492   3.277
  134GLU      H 1315   6.554   4.505   3.189
  134GLU     CA 1316   6.529   4.355   3.325
  134GLU     CB 1317   6.620   4.279   3.228
  134GLU     CG 1318   6.547   4.247   3.098
  134GLU     CD 1319   6.619   4.150   3.004
  134GLU    OE1 1320   6.676   4.049   3.049
  134GLU    OE2 1321   6.601   4.175   2.882
  134GLU      C 1322   6.583   4.346   3.468
  134GLU      O 1323   6.563   4.247   3.539
  135LYS      N 1324   6.680   4.431   3.500
  135LYS      H 1325   6.717   4.490   3.428
  135LYS     CA 1326   6.731   4.456   3.635
  135LYS     CB 1327   6.868   4.523   3.641
  135LYS     CG 1328   6.981   4.437   3.585
  135LYS     CD 1329   7.111   4.514   3.560
  135LYS     CE 1330   7.185   4.453   3.441
  135LYS     NZ 1331   7.298   4.543   3.413
  135LYS    HZ1 1332   7.379   4.495   3.445
  135LYS    HZ2 1333   7.312   4.538   3.314
  135LYS    HZ3 1334   7.286   4.639   3.440
  135LYS      C 1335   6.641   4.520   3.742
  135LYS      O 1336   6.641   4.477   3.857
  136ASN      N 1337   6.567   4.622   3.701
  136ASN      H 1338   6.571   4.649   3.605
  136ASN     CA 1339   6.479   4.707   3.783
  136ASN     CB 1340   6.420   4.825   3.705
  136ASN     CG 1341   6.371   4.927   3.809
  136ASN    OD1 1342   6.309   4.902   3.912
  136ASN    ND2 1343   6.420   5.050   3.798
  136ASN   HD21 1344   6.490   5.081   3.734
  136ASN   HD22 1345   6.374   5.130   3.837
  136ASN      C 1346   6.382   4.629   3.872
  136ASN      O 1347   6.281   4.584   3.819
  137GLU      N 1348   6.417   4.620   4.000
  137GLU      H 1349   6.511   4.636   4.028
  137GLU     CA 1350   6.337   4.548   4.100
  137GLU     CB 1351   6.416   4.545   4.231
  137GLU     CG 1352   6.530   4.445   4.211
  137GLU     CD 1353   6.490   4.301   4.243
  137GLU    OE1 1354   6.537   4.222   4.159
  137GLU    OE2 1355   6.426   4.268   4.346
  137GLU      C 1356   6.204   4.620   4.126
  137GLU      O 1357   6.100   4.556   4.119
  138ALA      N 1358   6.210   4.751   4.146
  138ALA      H 1359   6.284   4.807   4.109
  138ALA     CA 1360   6.086   4.820   4.183
  138ALA     CB 1361   6.101   4.949   4.263
  138ALA      C 1362   5.967   4.819   4.086
  138ALA      O 1363   5.853   4.809   4.130
  139ILE      N 1364   6.002   4.831   3.958
  139ILE      H 1365   6.100   4.837   3.940
  139ILE     CA 1366   5.908   4.825   3.845
  139ILE     CB 1367   5.968   4.881   3.716
  139ILE    CG1 1368   6.013   5.024   3.748
  139ILE    CG2 1369   5.876   4.872   3.594
  139ILE     CD 1370   6.074   5.105   3.634
  139ILE      C 1371   5.852   4.684   3.825
  139ILE      O 1372   5.730   4.669   3.821
  140GLN      N 1373   5.936   4.581   3.823
  140GLN      H 1374   6.035   4.594   3.821
  140GLN     CA 1375   5.891   4.442   3.837
  140GLN     CB 1376   6.013   4.350   3.839
  140GLN     CG 1377   6.056   4.314   3.697
  140GLN     CD 1378   6.189   4.237   3.703
  140GLN    OE1 1379   6.214   4.119   3.682
  140GLN    NE2 1380   6.292   4.320   3.718
  140GLN   HE21 1381   6.279   4.419   3.710
  140GLN   HE22 1382   6.379   4.288   3.757
  140GLN      C 1383   5.805   4.407   3.959
  140GLN      O 1384   5.692   4.363   3.942
  141ALA      N 1385   5.845   4.458   4.075
  141ALA      H 1386   5.941   4.471   4.097
  141ALA     CA 1387   5.756   4.452   4.192
  141ALA     CB 1388   5.854   4.487   4.304
  141ALA      C 1389   5.624   4.529   4.183
  141ALA      O 1390   5.518   4.476   4.217
  142ALA      N 1391   5.629   4.648   4.124
  142ALA      H 1392   5.717   4.694   4.124
  142ALA     CA 1393   5.513   4.736   4.100
  142ALA     CB 1394   5.557   4.879   4.071
  142ALA      C 1395   5.422   4.689   3.987
  142ALA      O 1396   5.302   4.681   4.014
  143HISE     N 1397   5.475   4.613   3.891
  143HISE     H 1398   5.567   4.631   3.857
  143HISE    CA 1399   5.392   4.550   3.787
  143HISE    CB 1400   5.480   4.504   3.671
  143HISE    CG 1401   5.406   4.440   3.554
  143HISE   ND1 1402   5.360   4.499   3.444
  143HISE   CD2 1403   5.352   4.319   3.557
  143HISE   HD2 1404   5.364   4.260   3.648
  143HISE   CE1 1405   5.291   4.410   3.373
  143HISE   HE1 1406   5.252   4.422   3.272
  143HISE   NE2 1407   5.281   4.299   3.446
  143HISE   HE2 1408   5.222   4.222   3.423
  143HISE     C 1409   5.294   4.443   3.834
  143HISE     O 1410   5.173   4.469   3.831
  144ASP      N 1411   5.347   4.343   3.904
  144ASP      H 1412   5.446   4.329   3.907
  144ASP     CA 1413   5.272   4.236   3.972
  144ASP     CB 1414   5.373   4.139   4.034
  144ASP     CG 1415   5.421   4.032   3.936
  144ASP    OD1 1416   5.508   3.953   3.977
  144ASP    OD2 1417   5.345   3.990   3.846
  144ASP      C 1418   5.174   4.288   4.077
  144ASP      O 1419   5.061   4.243   4.095
  145ALA      N 1420   5.212   4.389   4.155
  145ALA      H 1421   5.299   4.438   4.145
  145ALA     CA 1422   5.129   4.465   4.250
  145ALA     CB 1423   5.206   4.573   4.326
  145ALA      C 1424   5.011   4.534   4.181
  145ALA      O 1425   4.903   4.504   4.231
  146VAL      N 1426   5.034   4.593   4.064
  146VAL      H 1427   5.121   4.600   4.016
  146VAL     CA 1428   4.915   4.640   3.991
  146VAL     CB 1429   4.959   4.738   3.882
  146VAL    CG1 1430   4.843   4.783   3.794
  146VAL    CG2 1431   5.041   4.856   3.933
  146VAL      C 1432   4.823   4.527   3.943
  146VAL      O 1433   4.703   4.525   3.968
  147ALA      N 1434   4.893   4.427   3.891
  147ALA      H 1435   4.992   4.431   3.875
  147ALA     CA 1436   4.821   4.325   3.813
  147ALA     CB 1437   4.912   4.242   3.723
  147ALA      C 1438   4.739   4.227   3.898
  147ALA      O 1439   4.642   4.168   3.849
  148GLN      N 1440   4.754   4.226   4.030
  148GLN      H 1441   4.843   4.246   4.070
  148GLN     CA 1442   4.668   4.144   4.116
  148GLN     CB 1443   4.752   4.087   4.230
  148GLN     CG 1444   4.826   3.957   4.198
  148GLN     CD 1445   4.947   3.947   4.292
  148GLN    OE1 1446   4.943   3.863   4.381
  148GLN    NE2 1447   5.052   4.028   4.276
  148GLN   HE21 1448   5.065   4.093   4.201
  148GLN   HE22 1449   5.125   4.030   4.343
  148GLN      C 1450   4.541   4.212   4.168
  148GLN      O 1451   4.467   4.158   4.250
  149GLU      N 1452   4.509   4.332   4.120
  149GLU      H 1453   4.578   4.379   4.065
  149GLU     CA 1454   4.386   4.405   4.155
  149GLU     CB 1455   4.409   4.555   4.177
  149GLU     CG 1456   4.531   4.590   4.262
  149GLU     CD 1457   4.537   4.740   4.293
  149GLU    OE1 1458   4.448   4.809   4.239
  149GLU    OE2 1459   4.612   4.785   4.382
  149GLU      C 1460   4.257   4.389   4.075
  149GLU      O 1461   4.145   4.386   4.126
  150GLY      N 1462   4.276   4.408   3.944
  150GLY      H 1463   4.367   4.413   3.903
  150GLY     CA 1464   4.162   4.405   3.851
  150GLY      C 1465   4.079   4.277   3.853
  150GLY      O 1466   4.132   4.174   3.895
  151GLN      N 1467   3.954   4.283   3.808
  151GLN      H 1468   3.925   4.365   3.760
  151GLN     CA 1469   3.862   4.168   3.810
  151GLN     CB 1470   3.725   4.237   3.804
  151GLN     CG 1471   3.699   4.332   3.687
  151GLN     CD 1472   3.568   4.408   3.708
  151GLN    OE1 1473   3.468   4.371   3.647
  151GLN    NE2 1474   3.563   4.509   3.794
  151GLN   HE21 1475   3.647   4.540   3.840
  151GLN   HE22 1476   3.480   4.562   3.810
  151GLN      C 1477   3.883   4.051   3.714
  151GLN      O 1478   3.834   3.942   3.743
  152CYS      N 1479   3.950   4.074   3.602
  152CYS      H 1480   4.009   4.154   3.589
  152CYS     CA 1481   3.948   3.978   3.490
  152CYS     CB 1482   3.904   4.040   3.357
  152CYS     SG 1483   3.739   4.119   3.356
  152CYS     HG 1484   3.771   4.212   3.266
  152CYS      C 1485   4.074   3.893   3.477
  152CYS      O 1486   4.165   3.923   3.555
  153ARG      N 1487   4.074   3.788   3.395
  153ARG      H 1488   3.992   3.731   3.392
  153ARG     CA 1489   4.198   3.718   3.360
  153ARG     CB 1490   4.242   3.615   3.465
  153ARG     CG 1491   4.393   3.598   3.481
  153ARG     CD 1492   4.470   3.730   3.480
  153ARG     NE 1493   4.440   3.792   3.610
  153ARG     HE 1494   4.351   3.757   3.640
  153ARG     CZ 1495   4.490   3.902   3.666
  153ARG    NH1 1496   4.571   3.995   3.613
  153ARG   HH11 1497   4.599   3.987   3.517
  153ARG   HH12 1498   4.611   4.073   3.661
  153ARG    NH2 1499   4.471   3.922   3.797
  153ARG   HH21 1500   4.419   3.860   3.855
  153ARG   HH22 1501   4.514   3.996   3.849
  153ARG      C 1502   4.202   3.663   3.217
  153ARG      O 1503   4.246   3.737   3.129
  154VAL      N 1504   4.147   3.545   3.192
  154VAL      H 1505   4.094   3.496   3.261
  154VAL     CA 1506   4.144   3.476   3.062
  154VAL     CB 1507   4.025   3.503   2.970
  154VAL    CG1 1508   4.004   3.401   2.857
  154VAL    CG2 1509   3.900   3.510   3.058
  154VAL      C 1510   4.267   3.491   2.972
  154VAL      O 1511   4.279   3.591   2.902
  155ASP      N 1512   4.364   3.402   2.988
  155ASP      H 1513   4.367   3.335   3.062
  155ASP     CA 1514   4.484   3.398   2.903
  155ASP     CB 1515   4.605   3.337   2.974
  155ASP     CG 1516   4.740   3.356   2.905
  155ASP    OD1 1517   4.750   3.371   2.781
  155ASP    OD2 1518   4.840   3.349   2.979
  155ASP      C 1519   4.450   3.314   2.779
  155ASP      O 1520   4.419   3.196   2.791
  156ASP      N 1521   4.421   3.383   2.669
  156ASP      H 1522   4.408   3.482   2.664
  156ASP     CA 1523   4.400   3.312   2.542
  156ASP     CB 1524   4.284   3.379   2.468
  156ASP     CG 1525   4.314   3.527   2.443
  156ASP    OD1 1526   4.432   3.570   2.441
  156ASP    OD2 1527   4.212   3.593   2.414
  156ASP      C 1528   4.516   3.285   2.446
  156ASP      O 1529   4.491   3.220   2.345
  157LYS      N 1530   4.636   3.335   2.476
  157LYS      H 1531   4.635   3.375   2.568
  157LYS     CA 1532   4.760   3.330   2.397
  157LYS     CB 1533   4.801   3.183   2.388
  157LYS     CG 1534   4.844   3.117   2.519
  157LYS     CD 1535   4.964   3.191   2.579
  157LYS     CE 1536   5.025   3.109   2.693
  157LYS     NZ 1537   4.952   3.092   2.820
  157LYS    HZ1 1538   4.866   3.043   2.809
  157LYS    HZ2 1539   5.004   3.032   2.882
  157LYS    HZ3 1540   4.933   3.181   2.860
  157LYS      C 1541   4.761   3.385   2.254
  157LYS      O 1542   4.862   3.365   2.186
  158VAL      N 1543   4.666   3.473   2.224
  158VAL      H 1544   4.595   3.504   2.287
  158VAL     CA 1545   4.652   3.551   2.100
  158VAL     CB 1546   4.510   3.608   2.098
  158VAL    CG1 1547   4.469   3.692   1.976
  158VAL    CG2 1548   4.413   3.491   2.114
  158VAL      C 1549   4.760   3.659   2.093
  158VAL      O 1550   4.806   3.716   2.192
  159ASN      N 1551   4.809   3.670   1.970
  159ASN      H 1552   4.790   3.612   1.891
  159ASN     CA 1553   4.919   3.765   1.948
  159ASN     CB 1554   4.986   3.718   1.819
  159ASN     CG 1555   5.119   3.789   1.790
  159ASN    OD1 1556   5.163   3.871   1.870
  159ASN    ND2 1557   5.195   3.746   1.689
  159ASN   HD21 1558   5.166   3.664   1.640
  159ASN   HD22 1559   5.281   3.789   1.664
  159ASN      C 1560   4.898   3.916   1.940
  159ASN      O 1561   4.870   3.972   1.834
  160PHE      N 1562   4.864   3.957   2.062
  160PHE      H 1563   4.829   3.883   2.120
  160PHE     CA 1564   4.846   4.097   2.103
  160PHE     CB 1565   4.755   4.110   2.225
  160PHE     CG 1566   4.610   4.065   2.206
  160PHE    CD1 1567   4.525   4.169   2.170
  160PHE    HD1 1568   4.557   4.241   2.094
  160PHE    CD2 1569   4.552   3.952   2.262
  160PHE    HD2 1570   4.620   3.880   2.308
  160PHE    CE1 1571   4.387   4.156   2.180
  160PHE    HE1 1572   4.328   4.246   2.162
  160PHE    CE2 1573   4.415   3.938   2.274
  160PHE    HE2 1574   4.374   3.857   2.335
  160PHE     CZ 1575   4.331   4.043   2.239
  160PHE     HZ 1576   4.224   4.042   2.262
  160PHE      C 1577   4.975   4.179   2.112
  160PHE      O 1578   5.086   4.139   2.149
  161HISE     N 1579   4.953   4.301   2.064
  161HISE     H 1580   4.862   4.323   2.028
  161HISE    CA 1581   5.053   4.409   2.065
  161HISE    CB 1582   5.114   4.430   1.927
  161HISE    CG 1583   5.205   4.315   1.884
  161HISE   ND1 1584   5.334   4.330   1.853
  161HISE   CD2 1585   5.168   4.193   1.849
  161HISE   HD2 1586   5.070   4.146   1.837
  161HISE   CE1 1587   5.378   4.219   1.795
  161HISE   HE1 1588   5.466   4.211   1.731
  161HISE   NE2 1589   5.276   4.134   1.799
  161HISE   HE2 1590   5.276   4.044   1.755
  161HISE     C 1591   4.998   4.545   2.108
  161HISE     O 1592   4.880   4.571   2.088
  162PHE      N 1593   5.080   4.625   2.176
  162PHE      H 1594   5.177   4.604   2.184
  162PHE     CA 1595   5.042   4.757   2.230
  162PHE     CB 1596   5.055   4.761   2.383
  162PHE     CG 1597   4.992   4.884   2.447
  162PHE    CD1 1598   4.856   4.872   2.474
  162PHE    HD1 1599   4.801   4.804   2.410
  162PHE    CD2 1600   5.066   4.981   2.514
  162PHE    HD2 1601   5.175   4.984   2.506
  162PHE    CE1 1602   4.791   4.954   2.566
  162PHE    HE1 1603   4.684   4.971   2.559
  162PHE    CE2 1604   5.000   5.061   2.605
  162PHE    HE2 1605   5.050   5.148   2.648
  162PHE     CZ 1606   4.864   5.052   2.633
  162PHE     HZ 1607   4.809   5.129   2.688
  162PHE      C 1608   5.124   4.869   2.167
  162PHE      O 1609   5.227   4.914   2.218
  163ILE      N 1610   5.056   4.932   2.072
  163ILE      H 1611   4.961   4.917   2.045
  163ILE     CA 1612   5.123   5.041   1.999
  163ILE     CB 1613   5.101   5.049   1.848
  163ILE    CG1 1614   5.066   4.908   1.800
  163ILE    CG2 1615   5.219   5.114   1.776
  163ILE     CD 1616   5.020   4.899   1.654
  163ILE      C 1617   5.099   5.181   2.057
  163ILE      O 1618   4.991   5.212   2.107
  164LEU      N 1619   5.200   5.267   2.049
  164LEU      H 1620   5.290   5.246   2.010
  164LEU     CA 1621   5.196   5.412   2.075
  164LEU     CB 1622   5.307   5.435   2.178
  164LEU     CG 1623   5.345   5.583   2.190
  164LEU    CD1 1624   5.245   5.661   2.275
  164LEU    CD2 1625   5.490   5.600   2.236
  164LEU      C 1626   5.203   5.488   1.942
  164LEU      O 1627   5.282   5.466   1.851
  165PHE      N 1628   5.133   5.601   1.952
  165PHE      H 1629   5.058   5.616   2.017
  165PHE     CA 1630   5.113   5.692   1.839
  165PHE     CB 1631   4.981   5.664   1.766
  165PHE     CG 1632   4.971   5.526   1.701
  165PHE    CD1 1633   4.888   5.436   1.766
  165PHE    HD1 1634   4.864   5.451   1.872
  165PHE    CD2 1635   5.005   5.497   1.569
  165PHE    HD2 1636   5.076   5.556   1.511
  165PHE    CE1 1637   4.851   5.317   1.705
  165PHE    HE1 1638   4.789   5.243   1.756
  165PHE    CE2 1639   4.958   5.383   1.504
  165PHE    HE2 1640   4.991   5.362   1.403
  165PHE     CZ 1641   4.880   5.290   1.572
  165PHE     HZ 1642   4.850   5.193   1.532
  165PHE      C 1643   5.106   5.833   1.897
  165PHE      O 1644   5.003   5.874   1.950
  166ASN      N 1645   5.202   5.914   1.854
  166ASN      H 1646   5.279   5.887   1.795
  166ASN     CA 1647   5.215   6.055   1.892
  166ASN     CB 1648   5.248   6.072   2.040
  166ASN     CG 1649   5.387   6.028   2.086
  166ASN    OD1 1650   5.430   5.913   2.077
  166ASN    ND2 1651   5.459   6.127   2.137
  166ASN   HD21 1652   5.423   6.219   2.152
  166ASN   HD22 1653   5.556   6.102   2.143
  166ASN      C 1654   5.309   6.145   1.811
  166ASN      O 1655   5.364   6.099   1.711
  167ASN      N 1656   5.307   6.275   1.838
  167ASN      H 1657   5.265   6.304   1.924
  167ASN     CA 1658   5.380   6.376   1.760
  167ASN     CB 1659   5.286   6.496   1.746
  167ASN     CG 1660   5.348   6.615   1.672
  167ASN    OD1 1661   5.414   6.704   1.726
  167ASN    ND2 1662   5.299   6.643   1.552
  167ASN   HD21 1663   5.225   6.592   1.508
  167ASN   HD22 1664   5.326   6.723   1.499
  167ASN      C 1665   5.505   6.417   1.838
  167ASN      O 1666   5.495   6.471   1.947
  168VAL      N 1667   5.621   6.415   1.773
  168VAL      H 1668   5.617   6.369   1.684
  168VAL     CA 1669   5.751   6.465   1.820
  168VAL     CB 1670   5.831   6.352   1.886
  168VAL    CG1 1671   5.972   6.390   1.932
  168VAL    CG2 1672   5.772   6.311   2.021
  168VAL      C 1673   5.814   6.529   1.697
  168VAL      O 1674   5.801   6.478   1.586
  169ASP      N 1675   5.896   6.631   1.721
  169ASP      H 1676   5.913   6.659   1.815
  169ASP     CA 1677   5.980   6.693   1.617
  169ASP     CB 1678   6.095   6.598   1.585
  169ASP     CG 1679   6.207   6.659   1.499
  169ASP    OD1 1680   6.221   6.783   1.500
  169ASP    OD2 1681   6.272   6.583   1.424
  169ASP      C 1682   5.903   6.747   1.496
  169ASP      O 1683   5.952   6.730   1.385
  170GLY      N 1684   5.775   6.778   1.519
  170GLY      H 1685   5.741   6.789   1.612
  170GLY     CA 1686   5.676   6.805   1.414
  170GLY      C 1687   5.633   6.689   1.323
  170GLY      O 1688   5.562   6.715   1.226
  171HISE     N 1689   5.645   6.564   1.368
  171HISE     H 1690   5.694   6.545   1.453
  171HISE    CA 1691   5.630   6.443   1.287
  171HISE    CB 1692   5.769   6.391   1.251
  171HISE    CG 1693   5.837   6.438   1.122
  171HISE   ND1 1694   5.928   6.534   1.114
  171HISE   CD2 1695   5.830   6.387   1.000
  171HISE   HD2 1696   5.787   6.287   0.997
  171HISE   CE1 1697   5.973   6.544   0.989
  171HISE   HE1 1698   6.015   6.636   0.948
  171HISE   NE2 1699   5.912   6.451   0.916
  171HISE   HE2 1700   5.930   6.433   0.820
  171HISE     C 1701   5.555   6.335   1.367
  171HISE     O 1702   5.572   6.322   1.488
  172LEU      N 1703   5.455   6.279   1.300
  172LEU      H 1704   5.432   6.309   1.207
  172LEU     CA 1705   5.379   6.166   1.355
  172LEU     CB 1706   5.260   6.163   1.260
  172LEU     CG 1707   5.136   6.085   1.304
  172LEU    CD1 1708   5.142   5.933   1.320
  172LEU    CD2 1709   5.082   6.149   1.432
  172LEU      C 1710   5.463   6.038   1.361
  172LEU      O 1711   5.499   5.981   1.258
  173TYR      N 1712   5.504   6.003   1.482
  173TYR      H 1713   5.461   6.044   1.563
  173TYR     CA 1714   5.581   5.881   1.512
  173TYR     CB 1715   5.702   5.914   1.600
  173TYR     CG 1716   5.811   5.983   1.517
  173TYR    CD1 1717   5.891   5.907   1.432
  173TYR    HD1 1718   5.885   5.798   1.431
  173TYR    CD2 1719   5.850   6.114   1.540
  173TYR    HD2 1720   5.787   6.185   1.594
  173TYR    CE1 1721   6.002   5.959   1.367
  173TYR    HE1 1722   6.035   5.916   1.272
  173TYR    CE2 1723   5.965   6.163   1.480
  173TYR    HE2 1724   5.973   6.272   1.479
  173TYR     CZ 1725   6.044   6.089   1.392
  173TYR     OH 1726   6.149   6.145   1.326
  173TYR     HH 1727   6.140   6.244   1.338
  173TYR      C 1728   5.505   5.771   1.585
  173TYR      O 1729   5.401   5.791   1.649
  174GLU      N 1730   5.522   5.654   1.525
  174GLU      H 1731   5.571   5.641   1.439
  174GLU     CA 1732   5.471   5.523   1.567
  174GLU     CB 1733   5.415   5.454   1.442
  174GLU     CG 1734   5.323   5.340   1.489
  174GLU     CD 1735   5.301   5.248   1.369
  174GLU    OE1 1736   5.213   5.293   1.291
  174GLU    OE2 1737   5.365   5.142   1.359
  174GLU      C 1738   5.581   5.434   1.625
  174GLU      O 1739   5.684   5.409   1.563
  175LEU      N 1740   5.572   5.414   1.756
  175LEU      H 1741   5.487   5.447   1.798
  175LEU     CA 1742   5.665   5.335   1.838
  175LEU     CB 1743   5.721   5.404   1.963
  175LEU     CG 1744   5.795   5.529   1.914
  175LEU    CD1 1745   5.711   5.656   1.934
  175LEU    CD2 1746   5.925   5.534   1.995
  175LEU      C 1747   5.590   5.218   1.901
  175LEU      O 1748   5.472   5.230   1.935
  176ASP      N 1749   5.652   5.101   1.898
  176ASP      H 1750   5.734   5.094   1.842
  176ASP     CA 1751   5.616   4.970   1.955
  176ASP     CB 1752   5.538   4.873   1.866
  176ASP     CG 1753   5.521   4.728   1.913
  176ASP    OD1 1754   5.565   4.641   1.836
  176ASP    OD2 1755   5.469   4.705   2.024
  176ASP      C 1756   5.745   4.897   1.994
  176ASP      O 1757   5.841   4.875   1.920
  177GLY      N 1758   5.727   4.842   2.114
  177GLY      H 1759   5.634   4.843   2.151
  177GLY     CA 1760   5.821   4.764   2.196
  177GLY      C 1761   5.871   4.638   2.125
  177GLY      O 1762   5.982   4.590   2.143
  178ARG      N 1763   5.776   4.565   2.068
  178ARG      H 1764   5.681   4.596   2.073
  178ARG     CA 1765   5.796   4.435   2.001
  178ARG     CB 1766   5.667   4.353   1.989
  178ARG     CG 1767   5.606   4.340   2.129
  178ARG     CD 1768   5.647   4.203   2.183
  178ARG     NE 1769   5.597   4.090   2.104
  178ARG     HE 1770   5.656   4.036   2.043
  178ARG     CZ 1771   5.471   4.044   2.097
  178ARG    NH1 1772   5.375   4.104   2.169
  178ARG   HH11 1773   5.409   4.171   2.234
  178ARG   HH12 1774   5.278   4.088   2.152
  178ARG    NH2 1775   5.436   3.960   1.998
  178ARG   HH21 1776   5.502   3.944   1.925
  178ARG   HH22 1777   5.355   3.902   2.005
  178ARG      C 1778   5.873   4.440   1.869
  178ARG      O 1779   5.953   4.357   1.825
  179MET      N 1780   5.831   4.540   1.793
  179MET      H 1781   5.739   4.578   1.798
  179MET     CA 1782   5.908   4.584   1.675
  179MET     CB 1783   5.826   4.681   1.589
  179MET     CG 1784   5.701   4.608   1.541
  179MET     SD 1785   5.738   4.475   1.421
  179MET     CE 1786   5.583   4.390   1.442
  179MET      C 1787   6.052   4.630   1.699
  179MET      O 1788   6.090   4.657   1.813
  180PRO      N 1789   6.136   4.621   1.596
  180PRO     CA 1790   6.277   4.661   1.605
  180PRO     CB 1791   6.349   4.583   1.494
  180PRO     CG 1792   6.237   4.571   1.391
  180PRO     CD 1793   6.121   4.529   1.482
  180PRO      C 1794   6.307   4.811   1.609
  180PRO      O 1795   6.393   4.850   1.688
  181PHE      N 1796   6.247   4.891   1.522
  181PHE      H 1797   6.165   4.863   1.472
  181PHE     CA 1798   6.264   5.037   1.517
  181PHE     CB 1799   6.358   5.081   1.405
  181PHE     CG 1800   6.504   5.035   1.405
  181PHE    CD1 1801   6.539   4.946   1.304
  181PHE    HD1 1802   6.463   4.894   1.246
  181PHE    CD2 1803   6.599   5.105   1.479
  181PHE    HD2 1804   6.573   5.188   1.545
  181PHE    CE1 1805   6.674   4.923   1.281
  181PHE    HE1 1806   6.710   4.871   1.192
  181PHE    CE2 1807   6.735   5.085   1.458
  181PHE    HE2 1808   6.807   5.142   1.516
  181PHE     CZ 1809   6.766   4.990   1.361
  181PHE     HZ 1810   6.869   4.963   1.339
  181PHE      C 1811   6.135   5.119   1.521
  181PHE      O 1812   6.034   5.055   1.494
  182PRO      N 1813   6.131   5.249   1.548
  182PRO     CA 1814   6.014   5.334   1.521
  182PRO     CB 1815   6.044   5.466   1.593
  182PRO     CG 1816   6.159   5.436   1.688
  182PRO     CD 1817   6.235   5.320   1.624
  182PRO      C 1818   5.984   5.363   1.374
  182PRO      O 1819   6.053   5.316   1.283
  183VAL      N 1820   5.859   5.401   1.352
  183VAL      H 1821   5.796   5.424   1.427
  183VAL     CA 1822   5.812   5.418   1.213
  183VAL     CB 1823   5.703   5.314   1.184
  183VAL    CG1 1824   5.646   5.312   1.043
  183VAL    CG2 1825   5.757   5.174   1.212
  183VAL      C 1826   5.771   5.565   1.207
  183VAL      O 1827   5.695   5.603   1.296
  184ASN      N 1828   5.792   5.624   1.090
  184ASN      H 1829   5.823   5.578   1.006
  184ASN     CA 1830   5.764   5.767   1.075
  184ASN     CB 1831   5.889   5.842   1.028
  184ASN     CG 1832   5.876   5.995   1.023
  184ASN    OD1 1833   5.794   6.053   0.952
  184ASN    ND2 1834   5.982   6.064   1.063
  184ASN   HD21 1835   6.068   6.014   1.063
  184ASN   HD22 1836   5.969   6.159   1.093
  184ASN      C 1837   5.654   5.786   0.970
  184ASN      O 1838   5.685   5.747   0.858
  185HISE     N 1839   5.536   5.836   1.007
  185HISE     H 1840   5.527   5.873   1.099
  185HISE    CA 1841   5.422   5.869   0.921
  185HISE    CB 1842   5.295   5.829   0.996
  185HISE    CG 1843   5.286   5.677   1.010
  185HISE   ND1 1844   5.265   5.590   0.912
  185HISE   CD2 1845   5.288   5.606   1.123
  185HISE   HD2 1846   5.297   5.647   1.223
  185HISE   CE1 1847   5.251   5.466   0.958
  185HISE   HE1 1848   5.222   5.377   0.903
  185HISE   NE2 1849   5.265   5.479   1.090
  185HISE   HE2 1850   5.249   5.407   1.158
  185HISE     C 1851   5.416   6.014   0.870
  185HISE     O 1852   5.311   6.068   0.835
  186GLY      N 1853   5.530   6.082   0.863
  186GLY      H 1854   5.617   6.045   0.897
  186GLY     CA 1855   5.542   6.218   0.810
  186GLY      C 1856   5.480   6.323   0.904
  186GLY      O 1857   5.478   6.309   1.026
  187ALA      N 1858   5.466   6.439   0.840
  187ALA      H 1859   5.478   6.433   0.741
  187ALA     CA 1860   5.439   6.573   0.894
  187ALA     CB 1861   5.440   6.679   0.784
  187ALA      C 1862   5.306   6.594   0.967
  187ALA      O 1863   5.207   6.543   0.914
  188SER      N 1864   5.313   6.662   1.081
  188SER      H 1865   5.397   6.705   1.115
  188SER     CA 1866   5.199   6.682   1.171
  188SER     CB 1867   5.188   6.552   1.252
  188SER     OG 1868   5.100   6.558   1.364
  188SER     HG 1869   5.010   6.551   1.322
  188SER      C 1870   5.208   6.788   1.281
  188SER      O 1871   5.308   6.813   1.348
  189SER      N 1872   5.101   6.868   1.285
  189SER      H 1873   5.045   6.875   1.203
  189SER     CA 1874   5.077   6.976   1.381
  189SER     CB 1875   4.952   7.053   1.337
  189SER     OG 1876   4.917   7.170   1.412
  189SER     HG 1877   4.871   7.241   1.359
  189SER      C 1878   5.049   6.913   1.517
  189SER      O 1879   4.988   6.807   1.532
  190GLU      N 1880   5.075   6.990   1.622
  190GLU      H 1881   5.124   7.076   1.607
  190GLU     CA 1882   5.024   6.958   1.756
  190GLU     CB 1883   5.091   7.048   1.861
  190GLU     CG 1884   5.091   6.973   1.994
  190GLU     CD 1885   5.153   7.051   2.110
  190GLU    OE1 1886   5.277   7.058   2.107
  190GLU    OE2 1887   5.080   7.104   2.197
  190GLU      C 1888   4.872   6.968   1.770
  190GLU      O 1889   4.811   6.877   1.825
  191ASP      N 1890   4.820   7.056   1.684
  191ASP      H 1891   4.872   7.107   1.616
  191ASP     CA 1892   4.674   7.076   1.681
  191ASP     CB 1893   4.656   7.209   1.607
  191ASP     CG 1894   4.537   7.288   1.662
  191ASP    OD1 1895   4.514   7.271   1.783
  191ASP    OD2 1896   4.460   7.343   1.581
  191ASP      C 1897   4.587   6.975   1.607
  191ASP      O 1898   4.485   6.933   1.662
  192THR      N 1899   4.651   6.903   1.515
  192THR      H 1900   4.750   6.911   1.507
  192THR     CA 1901   4.601   6.783   1.447
  192THR     CB 1902   4.601   6.798   1.295
  192THR    OG1 1903   4.733   6.812   1.243
  192THR    HG1 1904   4.776   6.722   1.243
  192THR    CG2 1905   4.504   6.913   1.266
  192THR      C 1906   4.644   6.645   1.498
  192THR      O 1907   4.599   6.543   1.447
  193LEU      N 1908   4.719   6.632   1.608
  193LEU      H 1909   4.699   6.694   1.684
  193LEU     CA 1910   4.779   6.503   1.644
  193LEU     CB 1911   4.884   6.518   1.754
  193LEU     CG 1912   4.848   6.483   1.898
  193LEU    CD1 1913   4.981   6.490   1.974
  193LEU    CD2 1914   4.750   6.584   1.959
  193LEU      C 1915   4.685   6.383   1.657
  193LEU      O 1916   4.733   6.273   1.627
  194LEU      N 1917   4.572   6.396   1.725
  194LEU      H 1918   4.541   6.488   1.751
  194LEU     CA 1919   4.477   6.284   1.729
  194LEU     CB 1920   4.354   6.319   1.814
  194LEU     CG 1921   4.387   6.319   1.963
  194LEU    CD1 1922   4.273   6.395   2.033
  194LEU    CD2 1923   4.390   6.183   2.033
  194LEU      C 1924   4.427   6.246   1.589
  194LEU      O 1925   4.440   6.131   1.548
  195LYS      N 1926   4.364   6.337   1.515
  195LYS      H 1927   4.318   6.418   1.550
  195LYS     CA 1928   4.321   6.309   1.377
  195LYS     CB 1929   4.273   6.446   1.327
  195LYS     CG 1930   4.210   6.444   1.188
  195LYS     CD 1931   4.185   6.591   1.153
  195LYS     CE 1932   4.142   6.621   1.009
  195LYS     NZ 1933   4.211   6.554   0.899
  195LYS    HZ1 1934   4.218   6.455   0.913
  195LYS    HZ2 1935   4.171   6.577   0.810
  195LYS    HZ3 1936   4.306   6.586   0.905
  195LYS      C 1937   4.431   6.260   1.283
  195LYS      O 1938   4.395   6.177   1.200
  196ASP      N 1939   4.554   6.309   1.298
  196ASP      H 1940   4.581   6.384   1.359
  196ASP     CA 1941   4.675   6.252   1.236
  196ASP     CB 1942   4.801   6.336   1.256
  196ASP     CG 1943   4.813   6.465   1.175
  196ASP    OD1 1944   4.868   6.563   1.228
  196ASP    OD2 1945   4.770   6.460   1.057
  196ASP      C 1946   4.691   6.102   1.264
  196ASP      O 1947   4.667   6.017   1.179
  197ALA      N 1948   4.713   6.068   1.391
  197ALA      H 1949   4.741   6.138   1.457
  197ALA     CA 1950   4.706   5.930   1.440
  197ALA     CB 1951   4.739   5.939   1.589
  197ALA      C 1952   4.582   5.842   1.417
  197ALA      O 1953   4.596   5.732   1.364
  198ALA      N 1954   4.462   5.898   1.412
  198ALA      H 1955   4.452   5.992   1.445
  198ALA     CA 1956   4.337   5.826   1.380
  198ALA     CB 1957   4.215   5.917   1.389
  198ALA      C 1958   4.332   5.774   1.237
  198ALA      O 1959   4.273   5.670   1.208
  199LYS      N 1960   4.399   5.839   1.142
  199LYS      H 1961   4.411   5.938   1.144
  199LYS     CA 1962   4.399   5.793   1.002
  199LYS     CB 1963   4.448   5.911   0.917
  199LYS     CG 1964   4.460   5.891   0.766
  199LYS     CD 1965   4.544   6.004   0.706
  199LYS     CE 1966   4.690   6.002   0.752
  199LYS     NZ 1967   4.767   6.114   0.696
  199LYS    HZ1 1968   4.735   6.195   0.746
  199LYS    HZ2 1969   4.864   6.104   0.719
  199LYS    HZ3 1970   4.754   6.141   0.600
  199LYS      C 1971   4.471   5.659   0.988
  199LYS      O 1972   4.419   5.567   0.926
  200VAL      N 1973   4.594   5.661   1.039
  200VAL      H 1974   4.633   5.743   1.081
  200VAL     CA 1975   4.687   5.548   1.054
  200VAL     CB 1976   4.824   5.603   1.094
  200VAL    CG1 1977   4.929   5.493   1.110
  200VAL    CG2 1978   4.876   5.721   1.012
  200VAL      C 1979   4.621   5.448   1.149
  200VAL      O 1980   4.622   5.329   1.117
  201CYS      N 1981   4.561   5.497   1.258
  201CYS      H 1982   4.578   5.591   1.286
  201CYS     CA 1983   4.500   5.405   1.355
  201CYS     CB 1984   4.442   5.474   1.478
  201CYS     SG 1985   4.575   5.544   1.582
  201CYS     HG 1986   4.620   5.423   1.614
  201CYS      C 1987   4.385   5.326   1.291
  201CYS      O 1988   4.379   5.204   1.305
  202ARG      N 1989   4.300   5.389   1.211
  202ARG      H 1990   4.306   5.486   1.187
  202ARG     CA 1991   4.204   5.324   1.121
  202ARG     CB 1992   4.114   5.428   1.054
  202ARG     CG 1993   4.008   5.478   1.153
  202ARG     CD 1994   3.902   5.582   1.116
  202ARG     NE 1995   3.951   5.675   1.013
  202ARG     HE 1996   3.945   5.639   0.920
  202ARG     CZ 1997   3.985   5.802   1.040
  202ARG    NH1 1998   3.966   5.859   1.160
  202ARG   HH11 1999   3.935   5.799   1.234
  202ARG   HH12 2000   3.988   5.955   1.174
  202ARG    NH2 2001   4.054   5.867   0.945
  202ARG   HH21 2002   4.063   5.830   0.853
  202ARG   HH22 2003   4.077   5.962   0.965
  202ARG      C 2004   4.260   5.236   1.009
  202ARG      O 2005   4.186   5.141   0.985
  203GLU      N 2006   4.367   5.273   0.939
  203GLU      H 2007   4.407   5.364   0.953
  203GLU     CA 2008   4.422   5.186   0.834
  203GLU     CB 2009   4.527   5.259   0.751
  203GLU     CG 2010   4.674   5.223   0.773
  203GLU     CD 2011   4.765   5.278   0.663
  203GLU    OE1 2012   4.716   5.345   0.569
  203GLU    OE2 2013   4.887   5.256   0.675
  203GLU      C 2014   4.450   5.038   0.862
  203GLU      O 2015   4.426   4.959   0.772
  204PHE      N 2016   4.480   5.017   0.990
  204PHE      H 2017   4.505   5.092   1.052
  204PHE     CA 2018   4.513   4.884   1.043
  204PHE     CB 2019   4.603   4.886   1.167
  204PHE     CG 2020   4.723   4.791   1.159
  204PHE    CD1 2021   4.854   4.834   1.172
  204PHE    HD1 2022   4.877   4.941   1.178
  204PHE    CD2 2023   4.698   4.655   1.145
  204PHE    HD2 2024   4.599   4.620   1.117
  204PHE    CE1 2025   4.966   4.752   1.173
  204PHE    HE1 2026   5.061   4.799   1.201
  204PHE    CE2 2027   4.807   4.569   1.156
  204PHE    HE2 2028   4.791   4.467   1.123
  204PHE     CZ 2029   4.937   4.616   1.170
  204PHE     HZ 2030   5.017   4.546   1.195
  204PHE      C 2031   4.387   4.799   1.062
  204PHE      O 2032   4.380   4.692   1.002
  205THR      N 2033   4.286   4.850   1.131
  205THR      H 2034   4.299   4.932   1.187
  205THR     CA 2035   4.156   4.780   1.137
  205THR     CB 2036   4.071   4.841   1.249
  205THR    OG1 2037   3.949   4.766   1.254
  205THR    HG1 2038   3.957   4.669   1.232
  205THR    CG2 2039   4.050   4.990   1.225
  205THR      C 2040   4.080   4.778   1.005
  205THR      O 2041   4.008   4.679   0.990
  206GLU      N 2042   4.101   4.878   0.920
  206GLU      H 2043   4.127   4.971   0.945
  206GLU     CA 2044   4.044   4.855   0.787
  206GLU     CB 2045   4.041   4.992   0.718
  206GLU     CG 2046   3.927   5.080   0.768
  206GLU     CD 2047   3.919   5.217   0.699
  206GLU    OE1 2048   3.956   5.320   0.759
  206GLU    OE2 2049   3.861   5.230   0.589
  206GLU      C 2050   4.090   4.749   0.686
  206GLU      O 2051   4.009   4.687   0.618
  207ARG      N 2052   4.221   4.728   0.688
  207ARG      H 2053   4.282   4.799   0.724
  207ARG     CA 2054   4.285   4.605   0.637
  207ARG     CB 2055   4.437   4.610   0.647
  207ARG     CG 2056   4.490   4.722   0.557
  207ARG     CD 2057   4.641   4.709   0.537
  207ARG     NE 2058   4.717   4.696   0.663
  207ARG     HE 2059   4.715   4.601   0.693
  207ARG     CZ 2060   4.793   4.793   0.715
  207ARG    NH1 2061   4.815   4.907   0.649
  207ARG   HH11 2062   4.792   4.916   0.552
  207ARG   HH12 2063   4.877   4.971   0.695
  207ARG    NH2 2064   4.848   4.773   0.836
  207ARG   HH21 2065   4.841   4.683   0.879
  207ARG   HH22 2066   4.928   4.828   0.859
  207ARG      C 2067   4.237   4.470   0.689
  207ARG      O 2068   4.201   4.385   0.607
  208GLU      N 2069   4.238   4.461   0.821
  208GLU      H 2070   4.302   4.520   0.871
  208GLU     CA 2071   4.176   4.349   0.894
  208GLU     CB 2072   4.250   4.310   1.022
  208GLU     CG 2073   4.385   4.245   0.990
  208GLU     CD 2074   4.505   4.339   0.974
  208GLU    OE1 2075   4.581   4.357   1.071
  208GLU    OE2 2076   4.540   4.368   0.858
  208GLU      C 2077   4.024   4.333   0.901
  208GLU      O 2078   3.965   4.307   1.006
  209GLN      N 2079   3.962   4.334   0.784
  209GLN      H 2080   4.025   4.340   0.707
  209GLN     CA 2081   3.816   4.336   0.762
  209GLN     CB 2082   3.788   4.301   0.616
  209GLN     CG 2083   3.835   4.417   0.528
  209GLN     CD 2084   3.788   4.394   0.384
  209GLN    OE1 2085   3.866   4.357   0.297
  209GLN    NE2 2086   3.679   4.455   0.339
  209GLN   HE21 2087   3.621   4.509   0.399
  209GLN   HE22 2088   3.670   4.465   0.240
  209GLN      C 2089   3.736   4.231   0.840
  209GLN      O 2090   3.623   4.260   0.877
  210GLY      N 2091   3.799   4.118   0.870
  210GLY      H 2092   3.877   4.079   0.821
  210GLY     CA 2093   3.755   4.008   0.956
  210GLY      C 2094   3.764   4.023   1.108
  210GLY      O 2095   3.689   3.956   1.179
  211GLU      N 2096   3.855   4.107   1.157
  211GLU      H 2097   3.907   4.171   1.100
  211GLU     CA 2098   3.884   4.093   1.300
  211GLU     CB 2099   4.037   4.100   1.307
  211GLU     CG 2100   4.101   4.111   1.445
  211GLU     CD 2101   4.075   3.978   1.516
  211GLU    OE1 2102   3.987   3.965   1.604
  211GLU    OE2 2103   4.145   3.883   1.472
  211GLU      C 2104   3.807   4.191   1.389
  211GLU      O 2105   3.799   4.309   1.355
  212VAL      N 2106   3.781   4.141   1.510
  212VAL      H 2107   3.807   4.050   1.541
  212VAL     CA 2108   3.698   4.223   1.600
  212VAL     CB 2109   3.567   4.156   1.642
  212VAL    CG1 2110   3.454   4.167   1.540
  212VAL    CG2 2111   3.582   4.016   1.702
  212VAL      C 2112   3.771   4.284   1.720
  212VAL      O 2113   3.719   4.380   1.777
  213ARG      N 2114   3.876   4.218   1.765
  213ARG      H 2115   3.926   4.150   1.710
  213ARG     CA 2116   3.944   4.253   1.891
  213ARG     CB 2117   4.045   4.147   1.935
  213ARG     CG 2118   3.959   4.038   2.000
  213ARG     CD 2119   4.031   3.904   1.991
  213ARG     NE 2120   4.070   3.847   1.861
  213ARG     HE 2121   4.045   3.898   1.779
  213ARG     CZ 2122   4.118   3.724   1.835
  213ARG    NH1 2123   4.127   3.628   1.928
  213ARG   HH11 2124   4.101   3.650   2.022
  213ARG   HH12 2125   4.170   3.541   1.904
  213ARG    NH2 2126   4.167   3.710   1.711
  213ARG   HH21 2127   4.156   3.782   1.643
  213ARG   HH22 2128   4.188   3.617   1.681
  213ARG      C 2129   4.028   4.378   1.864
  213ARG      O 2130   4.077   4.396   1.753
  214PHE      N 2131   4.031   4.456   1.972
  214PHE      H 2132   3.999   4.427   2.062
  214PHE     CA 2133   4.101   4.586   1.973
  214PHE     CB 2134   4.091   4.671   1.846
  214PHE     CG 2135   3.958   4.720   1.789
  214PHE    CD1 2136   3.919   4.851   1.816
  214PHE    HD1 2137   3.975   4.913   1.886
  214PHE    CD2 2138   3.889   4.646   1.694
  214PHE    HD2 2139   3.947   4.571   1.640
  214PHE    CE1 2140   3.814   4.909   1.747
  214PHE    HE1 2141   3.773   4.999   1.793
  214PHE    CE2 2142   3.783   4.705   1.627
  214PHE    HE2 2143   3.737   4.653   1.543
  214PHE     CZ 2144   3.747   4.838   1.648
  214PHE     HZ 2145   3.678   4.895   1.586
  214PHE      C 2146   4.064   4.670   2.095
  214PHE      O 2147   3.943   4.668   2.117
  215SER      N 2148   4.142   4.775   2.117
  215SER      H 2149   4.234   4.780   2.078
  215SER     CA 2150   4.103   4.877   2.216
  215SER     CB 2151   4.112   4.815   2.356
  215SER     OG 2152   4.059   4.912   2.446
  215SER     HG 2153   4.045   4.862   2.532
  215SER      C 2154   4.197   4.997   2.211
  215SER      O 2155   4.318   4.982   2.200
  216ALA      N 2156   4.135   5.115   2.206
  216ALA      H 2157   4.035   5.114   2.205
  216ALA     CA 2158   4.203   5.245   2.195
  216ALA     CB 2159   4.137   5.315   2.076
  216ALA      C 2160   4.182   5.325   2.323
  216ALA      O 2161   4.070   5.344   2.372
  217VAL      N 2162   4.295   5.385   2.358
  217VAL      H 2163   4.380   5.369   2.307
  217VAL     CA 2164   4.312   5.473   2.475
  217VAL     CB 2165   4.366   5.381   2.584
  217VAL    CG1 2166   4.496   5.312   2.542
  217VAL    CG2 2167   4.396   5.459   2.712
  217VAL      C 2168   4.398   5.597   2.447
  217VAL      O 2169   4.489   5.603   2.365
  218ALA      N 2170   4.356   5.707   2.509
  218ALA      H 2171   4.270   5.710   2.559
  218ALA     CA 2172   4.430   5.834   2.497
  218ALA     CB 2173   4.338   5.934   2.427
  218ALA      C 2174   4.482   5.895   2.627
  218ALA      O 2175   4.408   5.903   2.725
  219LEU      N 2176   4.602   5.951   2.618
  219LEU      H 2177   4.654   5.955   2.533
  219LEU     CA 2178   4.660   6.019   2.735
  219LEU     CB 2179   4.809   5.989   2.727
  219LEU     CG 2180   4.875   5.982   2.865
  219LEU    CD1 2181   5.010   5.910   2.854
  219LEU    CD2 2182   4.902   6.121   2.922
  219LEU      C 2183   4.635   6.170   2.739
  219LEU      O 2184   4.703   6.243   2.666
  220CYS      N 2185   4.537   6.212   2.818
  220CYS      H 2186   4.509   6.163   2.900
  220CYS     CA 2187   4.476   6.346   2.817
  220CYS     CB 2188   4.328   6.343   2.779
  220CYS     SG 2189   4.310   6.284   2.607
  220CYS     HG 2190   4.270   6.401   2.559
  220CYS      C 2191   4.487   6.432   2.943
  220CYS      O 2192   4.547   6.389   3.041
  221LYS      N 2193   4.462   6.560   2.915
  221LYS      H 2194   4.423   6.590   2.828
  221LYS     CA 2195   4.463   6.666   3.017
  221LYS     CB 2196   4.477   6.802   2.948
  221LYS     CG 2197   4.515   6.923   3.035
  221LYS     CD 2198   4.619   6.897   3.144
  221LYS     CE 2199   4.638   7.020   3.233
  221LYS     NZ 2200   4.518   7.066   3.305
  221LYS    HZ1 2201   4.453   6.994   3.328
  221LYS    HZ2 2202   4.548   7.110   3.390
  221LYS    HZ3 2203   4.475   7.143   3.258
  221LYS      C 2204   4.327   6.668   3.087
  221LYS     O1 2205   4.226   6.620   3.032
  221LYS     O2 2206   4.321   6.741   3.189
   6.91706   6.91706   4.89109   0.00000   0.00000   0.00000   0.00000   3.45852   3.45852
