# Supplementary material for: Is There a Functional Role for the Knotted Topology in Protein UCH-L1?
Source: J Chem Inf Model. 2024 Jul 24;64(17):6827–37. doi: 10.1021/acs.jcim.4c00880 (PMC11388461; doi:10.1021/acs.jcim.4c00880)
Supplement: Supplementary file 2 — ci4c00880_si_002.zip [file ci4c00880_si_002.zip › UCH-L1_files/APO/APO_delta222/REP_4/traj_final.gro]

Protein in water t= 500000.00000 step= 5000000
 2206
    1MET      N    1   3.916   5.441   0.800
    1MET     H1    2   3.862   5.434   0.715
    1MET     H2    3   3.849   5.444   0.874
    1MET     H3    4   3.976   5.521   0.791
    1MET     CA    5   3.999   5.320   0.809
    1MET     CB    6   4.145   5.365   0.808
    1MET     CG    7   4.191   5.415   0.671
    1MET     SD    8   4.105   5.554   0.589
    1MET     CE    9   4.247   5.610   0.497
    1MET      C   10   3.969   5.234   0.932
    1MET      O   11   3.893   5.278   1.018
    2GLN      N   12   4.019   5.111   0.940
    2GLN      H   13   4.077   5.070   0.871
    2GLN     CA   14   3.987   5.010   1.043
    2GLN     CB   15   4.034   4.871   0.999
    2GLN     CG   16   3.944   4.833   0.881
    2GLN     CD   17   4.001   4.704   0.821
    2GLN    OE1   18   4.003   4.588   0.862
    2GLN    NE2   19   4.098   4.719   0.732
    2GLN   HE21   20   4.135   4.809   0.709
    2GLN   HE22   21   4.159   4.644   0.706
    2GLN      C   22   4.046   5.048   1.178
    2GLN      O   23   4.167   5.067   1.192
    3LEU      N   24   3.962   5.069   1.279
    3LEU      H   25   3.869   5.032   1.278
    3LEU     CA   26   4.011   5.119   1.408
    3LEU     CB   27   3.903   5.174   1.502
    3LEU     CG   28   3.837   5.301   1.450
    3LEU    CD1   29   3.743   5.355   1.557
    3LEU    CD2   30   3.945   5.406   1.420
    3LEU      C   31   4.100   5.030   1.495
    3LEU      O   32   4.177   5.089   1.571
    4LYS      N   33   4.085   4.899   1.479
    4LYS      H   34   4.027   4.873   1.402
    4LYS     CA   35   4.160   4.790   1.543
    4LYS     CB   36   4.106   4.655   1.495
    4LYS     CG   37   4.122   4.625   1.345
    4LYS     CD   38   4.039   4.505   1.300
    4LYS     CE   39   4.084   4.479   1.156
    4LYS     NZ   40   3.997   4.379   1.092
    4LYS    HZ1   41   4.021   4.375   0.995
    4LYS    HZ2   42   4.021   4.290   1.131
    4LYS    HZ3   43   3.901   4.404   1.101
    4LYS      C   44   4.313   4.781   1.546
    4LYS      O   45   4.377   4.790   1.441
    5PRO      N   46   4.372   4.748   1.660
    5PRO     CA   47   4.514   4.711   1.670
    5PRO     CB   48   4.546   4.706   1.820
    5PRO     CG   49   4.446   4.812   1.867
    5PRO     CD   50   4.318   4.770   1.795
    5PRO      C   51   4.541   4.578   1.600
    5PRO      O   52   4.463   4.483   1.611
    6MET      N   53   4.662   4.573   1.546
    6MET      H   54   4.711   4.661   1.541
    6MET     CA   55   4.709   4.455   1.473
    6MET     CB   56   4.828   4.501   1.388
    6MET     CG   57   4.941   4.570   1.464
    6MET     SD   58   4.902   4.734   1.535
    6MET     CE   59   4.880   4.822   1.381
    6MET      C   60   4.743   4.326   1.549
    6MET      O   61   4.732   4.318   1.671
    7GLU      N   62   4.781   4.221   1.478
    7GLU      H   63   4.758   4.205   1.382
    7GLU     CA   64   4.830   4.097   1.540
    7GLU     CB   65   4.853   3.998   1.426
    7GLU     CG   66   4.833   3.855   1.478
    7GLU     CD   67   4.803   3.761   1.361
    7GLU    OE1   68   4.889   3.735   1.274
    7GLU    OE2   69   4.683   3.728   1.353
    7GLU      C   70   4.966   4.111   1.609
    7GLU      O   71   5.073   4.114   1.548
    8ILE      N   72   4.954   4.130   1.740
    8ILE      H   73   4.861   4.146   1.775
    8ILE     CA   74   5.055   4.159   1.843
    8ILE     CB   75   4.984   4.179   1.977
    8ILE    CG1   76   4.909   4.054   2.023
    8ILE    CG2   77   4.895   4.304   1.982
    8ILE     CD   78   4.863   4.068   2.168
    8ILE      C   79   5.182   4.075   1.850
    8ILE      O   80   5.269   4.094   1.935
    9ASN      N   81   5.215   4.002   1.743
    9ASN      H   82   5.185   4.039   1.655
    9ASN     CA   83   5.325   3.906   1.730
    9ASN     CB   84   5.270   3.799   1.636
    9ASN     CG   85   5.373   3.730   1.547
    9ASN    OD1   86   5.414   3.785   1.445
    9ASN    ND2   87   5.424   3.610   1.576
    9ASN   HD21   88   5.382   3.549   1.644
    9ASN   HD22   89   5.490   3.568   1.514
    9ASN      C   90   5.453   3.972   1.677
    9ASN      O   91   5.440   4.066   1.599
   10PRO      N   92   5.573   3.935   1.721
   10PRO     CA   93   5.697   3.998   1.673
   10PRO     CB   94   5.800   3.918   1.753
   10PRO     CG   95   5.734   3.870   1.882
   10PRO     CD   96   5.596   3.835   1.826
   10PRO      C   97   5.720   4.005   1.522
   10PRO      O   98   5.743   4.119   1.483
   11GLU      N   99   5.706   3.900   1.441
   11GLU      H  100   5.650   3.821   1.466
   11GLU     CA  101   5.717   3.913   1.295
   11GLU     CB  102   5.708   3.780   1.220
   11GLU     CG  103   5.781   3.656   1.274
   11GLU     CD  104   5.699   3.587   1.384
   11GLU    OE1  105   5.728   3.605   1.504
   11GLU    OE2  106   5.628   3.490   1.350
   11GLU      C  107   5.612   4.000   1.224
   11GLU      O  108   5.632   4.069   1.125
   12MET      N  109   5.489   4.001   1.274
   12MET      H  110   5.460   3.930   1.339
   12MET     CA  111   5.382   4.093   1.234
   12MET     CB  112   5.243   4.051   1.284
   12MET     CG  113   5.163   3.953   1.198
   12MET     SD  114   5.110   4.025   1.039
   12MET     CE  115   4.988   4.144   1.090
   12MET      C  116   5.406   4.239   1.272
   12MET      O  117   5.392   4.318   1.179
   13LEU      N  118   5.460   4.261   1.391
   13LEU      H  119   5.463   4.196   1.467
   13LEU     CA  120   5.508   4.395   1.430
   13LEU     CB  121   5.534   4.407   1.580
   13LEU     CG  122   5.411   4.392   1.670
   13LEU    CD1  123   5.438   4.355   1.816
   13LEU    CD2  124   5.320   4.514   1.656
   13LEU      C  125   5.625   4.443   1.345
   13LEU      O  126   5.652   4.563   1.338
   14ASN      N  127   5.713   4.353   1.303
   14ASN      H  128   5.739   4.274   1.359
   14ASN     CA  129   5.825   4.367   1.208
   14ASN     CB  130   5.897   4.237   1.175
   14ASN     CG  131   6.045   4.254   1.137
   14ASN    OD1  132   6.077   4.292   1.025
   14ASN    ND2  133   6.136   4.252   1.234
   14ASN   HD21  134   6.100   4.227   1.324
   14ASN   HD22  135   6.233   4.247   1.212
   14ASN      C  136   5.784   4.415   1.068
   14ASN      O  137   5.837   4.519   1.029
   15LYS      N  138   5.670   4.370   1.017
   15LYS      H  139   5.635   4.279   1.037
   15LYS     CA  140   5.610   4.440   0.902
   15LYS     CB  141   5.504   4.344   0.847
   15LYS     CG  142   5.558   4.239   0.750
   15LYS     CD  143   5.502   4.099   0.774
   15LYS     CE  144   5.351   4.089   0.748
   15LYS     NZ  145   5.312   3.949   0.727
   15LYS    HZ1  146   5.221   3.944   0.687
   15LYS    HZ2  147   5.376   3.910   0.661
   15LYS    HZ3  148   5.314   3.899   0.813
   15LYS      C  149   5.549   4.577   0.932
   15LYS      O  150   5.565   4.670   0.852
   16VAL      N  151   5.494   4.604   1.050
   16VAL      H  152   5.477   4.525   1.109
   16VAL     CA  153   5.459   4.739   1.098
   16VAL     CB  154   5.384   4.728   1.231
   16VAL    CG1  155   5.324   4.865   1.260
   16VAL    CG2  156   5.263   4.635   1.220
   16VAL      C  157   5.578   4.835   1.099
   16VAL      O  158   5.577   4.934   1.026
   17LEU      N  159   5.683   4.793   1.169
   17LEU      H  160   5.670   4.721   1.238
   17LEU     CA  161   5.806   4.873   1.172
   17LEU     CB  162   5.914   4.808   1.258
   17LEU     CG  163   5.883   4.804   1.407
   17LEU    CD1  164   5.990   4.715   1.469
   17LEU    CD2  165   5.857   4.943   1.465
   17LEU      C  166   5.868   4.908   1.036
   17LEU      O  167   5.933   5.012   1.025
   18SER      N  168   5.848   4.818   0.941
   18SER      H  169   5.807   4.731   0.968
   18SER     CA  170   5.890   4.825   0.800
   18SER     CB  171   5.872   4.680   0.753
   18SER     OG  172   5.911   4.673   0.615
   18SER     HG  173   5.884   4.580   0.592
   18SER      C  174   5.796   4.927   0.735
   18SER      O  175   5.851   5.026   0.688
   19ARG      N  176   5.663   4.921   0.740
   19ARG      H  177   5.620   4.848   0.794
   19ARG     CA  178   5.570   5.018   0.681
   19ARG     CB  179   5.422   4.979   0.676
   19ARG     CG  180   5.395   4.854   0.593
   19ARG     CD  181   5.244   4.826   0.583
   19ARG     NE  182   5.201   4.723   0.489
   19ARG     HE  183   5.222   4.630   0.520
   19ARG     CZ  184   5.156   4.736   0.363
   19ARG    NH1  185   5.156   4.856   0.306
   19ARG   HH11  186   5.183   4.935   0.360
   19ARG   HH12  187   5.100   4.879   0.226
   19ARG    NH2  188   5.076   4.645   0.305
   19ARG   HH21  189   5.047   4.561   0.352
   19ARG   HH22  190   5.032   4.666   0.218
   19ARG      C  191   5.576   5.157   0.744
   19ARG      O  192   5.544   5.259   0.682
   20LEU      N  193   5.614   5.159   0.871
   20LEU      H  194   5.619   5.073   0.923
   20LEU     CA  195   5.656   5.276   0.949
   20LEU     CB  196   5.653   5.249   1.100
   20LEU     CG  197   5.515   5.249   1.166
   20LEU    CD1  198   5.518   5.162   1.291
   20LEU    CD2  199   5.453   5.385   1.199
   20LEU      C  200   5.790   5.335   0.905
   20LEU      O  201   5.800   5.454   0.877
   21GLY      N  202   5.893   5.252   0.893
   21GLY      H  203   5.899   5.158   0.929
   21GLY     CA  204   6.012   5.299   0.821
   21GLY      C  205   6.136   5.286   0.911
   21GLY      O  206   6.234   5.356   0.886
   22VAL      N  207   6.129   5.204   1.015
   22VAL      H  208   6.050   5.142   1.020
   22VAL     CA  209   6.238   5.184   1.112
   22VAL     CB  210   6.173   5.135   1.241
   22VAL    CG1  211   6.279   5.143   1.351
   22VAL    CG2  212   6.048   5.214   1.282
   22VAL      C  213   6.338   5.091   1.044
   22VAL      O  214   6.314   4.970   1.036
   23ALA      N  215   6.460   5.143   1.053
   23ALA      H  216   6.478   5.224   1.109
   23ALA     CA  217   6.571   5.091   0.973
   23ALA     CB  218   6.605   5.200   0.871
   23ALA      C  219   6.693   5.011   1.018
   23ALA      O  220   6.717   5.006   1.139
   24GLY      N  221   6.751   4.941   0.921
   24GLY      H  222   6.714   4.941   0.828
   24GLY     CA  223   6.860   4.848   0.953
   24GLY      C  224   6.821   4.723   1.032
   24GLY      O  225   6.713   4.668   1.011
   25GLN      N  226   6.888   4.687   1.141
   25GLN      H  227   6.943   4.755   1.190
   25GLN     CA  228   6.877   4.561   1.216
   25GLN     CB  229   7.009   4.542   1.292
   25GLN     CG  230   7.136   4.525   1.209
   25GLN     CD  231   7.253   4.526   1.307
   25GLN    OE1  232   7.358   4.577   1.268
   25GLN    NE2  233   7.251   4.439   1.407
   25GLN   HE21  234   7.176   4.373   1.396
   25GLN   HE22  235   7.331   4.423   1.465
   25GLN      C  236   6.763   4.538   1.315
   25GLN      O  237   6.730   4.421   1.332
   26TRP      N  238   6.721   4.639   1.390
   26TRP      H  239   6.767   4.728   1.383
   26TRP     CA  240   6.625   4.638   1.500
   26TRP     CB  241   6.601   4.775   1.564
   26TRP     CG  242   6.724   4.842   1.625
   26TRP    CD1  243   6.790   4.945   1.572
   26TRP    HD1  244   6.825   4.944   1.469
   26TRP    CD2  245   6.755   4.842   1.760
   26TRP    NE1  246   6.844   5.019   1.669
   26TRP    HE1  247   6.927   5.075   1.663
   26TRP    CE2  248   6.820   4.962   1.787
   26TRP    CE3  249   6.725   4.752   1.861
   26TRP    HE3  250   6.674   4.658   1.838
   26TRP    CZ2  251   6.866   4.984   1.916
   26TRP    HZ2  252   6.942   5.061   1.926
   26TRP    CZ3  253   6.765   4.780   1.992
   26TRP    HZ3  254   6.723   4.719   2.072
   26TRP    CH2  255   6.839   4.894   2.019
   26TRP    HH2  256   6.890   4.906   2.115
   26TRP      C  257   6.491   4.567   1.476
   26TRP      O  258   6.437   4.589   1.367
   27ARG      N  259   6.450   4.495   1.580
   27ARG      H  260   6.504   4.462   1.657
   27ARG     CA  261   6.325   4.419   1.577
   27ARG     CB  262   6.360   4.284   1.515
   27ARG     CG  263   6.480   4.226   1.591
   27ARG     CD  264   6.488   4.082   1.540
   27ARG     NE  265   6.569   3.997   1.630
   27ARG     HE  266   6.668   4.007   1.621
   27ARG     CZ  267   6.528   3.896   1.708
   27ARG    NH1  268   6.404   3.847   1.708
   27ARG   HH11  269   6.338   3.873   1.637
   27ARG   HH12  270   6.372   3.791   1.785
   27ARG    NH2  271   6.620   3.833   1.782
   27ARG   HH21  272   6.718   3.854   1.776
   27ARG   HH22  273   6.592   3.773   1.858
   27ARG      C  274   6.272   4.408   1.720
   27ARG      O  275   6.341   4.455   1.811
   28PHE      N  276   6.151   4.355   1.737
   28PHE      H  277   6.115   4.307   1.658
   28PHE     CA  278   6.091   4.322   1.867
   28PHE     CB  279   5.941   4.354   1.865
   28PHE     CG  280   5.911   4.503   1.873
   28PHE    CD1  281   5.936   4.582   1.985
   28PHE    HD1  282   6.012   4.550   2.056
   28PHE    CD2  283   5.820   4.555   1.781
   28PHE    HD2  284   5.810   4.508   1.683
   28PHE    CE1  285   5.864   4.697   2.018
   28PHE    HE1  286   5.878   4.745   2.114
   28PHE    CE2  287   5.748   4.670   1.810
   28PHE    HE2  288   5.704   4.725   1.726
   28PHE     CZ  289   5.768   4.741   1.928
   28PHE     HZ  290   5.718   4.837   1.936
   28PHE      C  291   6.113   4.176   1.907
   28PHE      O  292   6.132   4.083   1.829
   29VAL      N  293   6.097   4.163   2.038
   29VAL      H  294   6.101   4.241   2.101
   29VAL     CA  295   6.084   4.031   2.102
   29VAL     CB  296   6.217   3.986   2.164
   29VAL    CG1  297   6.324   3.961   2.058
   29VAL    CG2  298   6.278   4.084   2.264
   29VAL      C  299   5.984   4.032   2.217
   29VAL      O  300   5.962   4.131   2.286
   30ASP      N  301   5.921   3.916   2.237
   30ASP      H  302   5.936   3.834   2.182
   30ASP     CA  303   5.810   3.902   2.333
   30ASP     CB  304   5.698   3.818   2.273
   30ASP     CG  305   5.726   3.669   2.251
   30ASP    OD1  306   5.648   3.585   2.301
   30ASP    OD2  307   5.800   3.636   2.156
   30ASP      C  308   5.867   3.852   2.465
   30ASP      O  309   5.934   3.748   2.470
   31VAL      N  310   5.839   3.927   2.571
   31VAL      H  311   5.789   4.009   2.545
   31VAL     CA  312   5.881   3.891   2.707
   31VAL     CB  313   5.993   3.985   2.753
   31VAL    CG1  314   5.945   4.130   2.741
   31VAL    CG2  315   6.041   3.962   2.896
   31VAL      C  316   5.762   3.883   2.803
   31VAL      O  317   5.681   3.976   2.805
   32LEU      N  318   5.741   3.762   2.855
   32LEU      H  319   5.807   3.693   2.826
   32LEU     CA  320   5.629   3.735   2.947
   32LEU     CB  321   5.599   3.585   2.960
   32LEU     CG  322   5.519   3.536   2.840
   32LEU    CD1  323   5.615   3.463   2.746
   32LEU    CD2  324   5.419   3.432   2.890
   32LEU      C  325   5.653   3.791   3.087
   32LEU      O  326   5.767   3.776   3.132
   33GLY      N  327   5.550   3.848   3.149
   33GLY      H  328   5.457   3.841   3.112
   33GLY     CA  329   5.560   3.908   3.282
   33GLY      C  330   5.526   3.811   3.395
   33GLY      O  331   5.450   3.717   3.371
   34LEU      N  332   5.617   3.809   3.492
   34LEU      H  333   5.699   3.866   3.484
   34LEU     CA  334   5.622   3.736   3.620
   34LEU     CB  335   5.583   3.588   3.619
   34LEU     CG  336   5.680   3.492   3.551
   34LEU    CD1  337   5.631   3.347   3.564
   34LEU    CD2  338   5.711   3.521   3.404
   34LEU      C  339   5.753   3.765   3.695
   34LEU      O  340   5.845   3.816   3.631
   35GLU      N  341   5.749   3.750   3.827
   35GLU      H  342   5.706   3.667   3.861
   35GLU     CA  343   5.829   3.816   3.931
   35GLU     CB  344   5.780   3.769   4.069
   35GLU     CG  345   5.777   3.621   4.105
   35GLU     CD  346   5.665   3.538   4.043
   35GLU    OE1  347   5.560   3.593   4.002
   35GLU    OE2  348   5.667   3.413   4.047
   35GLU      C  349   5.981   3.824   3.917
   35GLU      O  350   6.031   3.731   3.854
   36GLU      N  351   6.055   3.897   4.001
   36GLU      H  352   6.010   3.939   4.079
   36GLU     CA  353   6.200   3.917   3.989
   36GLU     CB  354   6.265   4.005   4.096
   36GLU     CG  355   6.247   4.152   4.057
   36GLU     CD  356   6.259   4.235   4.184
   36GLU    OE1  357   6.377   4.264   4.214
   36GLU    OE2  358   6.166   4.263   4.263
   36GLU      C  359   6.297   3.801   3.966
   36GLU      O  360   6.352   3.792   3.857
   37GLU      N  361   6.283   3.694   4.043
   37GLU      H  362   6.264   3.711   4.140
   37GLU     CA  363   6.348   3.565   4.013
   37GLU     CB  364   6.366   3.484   4.142
   37GLU     CG  365   6.431   3.557   4.259
   37GLU     CD  366   6.444   3.461   4.377
   37GLU    OE1  367   6.518   3.360   4.378
   37GLU    OE2  368   6.350   3.476   4.458
   37GLU      C  369   6.288   3.486   3.897
   37GLU      O  370   6.360   3.440   3.808
   38SER      N  371   6.156   3.471   3.889
   38SER      H  372   6.088   3.513   3.949
   38SER     CA  373   6.087   3.384   3.792
   38SER     CB  374   5.939   3.394   3.827
   38SER     OG  375   5.921   3.355   3.964
   38SER     HG  376   5.824   3.372   3.985
   38SER      C  377   6.101   3.425   3.645
   38SER      O  378   6.143   3.342   3.565
   39LEU      N  379   6.117   3.556   3.634
   39LEU      H  380   6.095   3.617   3.711
   39LEU     CA  381   6.129   3.634   3.510
   39LEU     CB  382   6.149   3.783   3.543
   39LEU     CG  383   6.149   3.882   3.427
   39LEU    CD1  384   6.009   3.882   3.364
   39LEU    CD2  385   6.180   4.027   3.464
   39LEU      C  386   6.229   3.580   3.408
   39LEU      O  387   6.326   3.512   3.442
   40GLY      N  388   6.197   3.598   3.280
   40GLY      H  389   6.106   3.611   3.240
   40GLY     CA  390   6.284   3.546   3.174
   40GLY      C  391   6.420   3.613   3.154
   40GLY      O  392   6.464   3.687   3.243
   41SER      N  393   6.487   3.551   3.057
   41SER      H  394   6.463   3.461   3.022
   41SER     CA  395   6.603   3.606   2.985
   41SER     CB  396   6.626   3.528   2.856
   41SER     OG  397   6.758   3.542   2.802
   41SER     HG  398   6.828   3.533   2.873
   41SER      C  399   6.591   3.754   2.951
   41SER      O  400   6.479   3.800   2.930
   42VAL      N  401   6.702   3.818   2.917
   42VAL      H  402   6.791   3.772   2.921
   42VAL     CA  403   6.714   3.958   2.873
   42VAL     CB  404   6.796   4.037   2.975
   42VAL    CG1  405   6.942   3.989   2.976
   42VAL    CG2  406   6.789   4.187   2.946
   42VAL      C  407   6.757   3.980   2.728
   42VAL      O  408   6.840   3.900   2.683
   43PRO      N  409   6.679   4.058   2.654
   43PRO     CA  410   6.712   4.085   2.513
   43PRO     CB  411   6.594   4.162   2.453
   43PRO     CG  412   6.480   4.109   2.540
   43PRO     CD  413   6.544   4.108   2.679
   43PRO      C  414   6.830   4.181   2.493
   43PRO      O  415   6.860   4.260   2.583
   44ALA      N  416   6.893   4.175   2.376
   44ALA      H  417   6.874   4.100   2.314
   44ALA     CA  418   7.005   4.268   2.354
   44ALA     CB  419   7.139   4.194   2.340
   44ALA      C  420   6.994   4.344   2.221
   44ALA      O  421   6.968   4.281   2.119
   45PRO      N  422   6.974   4.474   2.237
   45PRO     CA  423   6.955   4.552   2.360
   45PRO     CB  424   7.015   4.692   2.341
   45PRO     CG  425   7.062   4.698   2.196
   45PRO     CD  426   7.006   4.571   2.131
   45PRO      C  427   6.805   4.560   2.391
   45PRO      O  428   6.728   4.602   2.305
   46ALA      N  429   6.778   4.581   2.520
   46ALA      H  430   6.852   4.583   2.586
   46ALA     CA  431   6.641   4.595   2.571
   46ALA     CB  432   6.636   4.593   2.724
   46ALA      C  433   6.576   4.724   2.520
   46ALA      O  434   6.461   4.721   2.478
   47CYS      N  435   6.631   4.839   2.558
   47CYS      H  436   6.710   4.832   2.620
   47CYS     CA  437   6.593   4.975   2.519
   47CYS     CB  438   6.625   5.008   2.373
   47CYS     SG  439   6.797   5.070   2.359
   47CYS     HG  440   6.856   4.983   2.440
   47CYS      C  441   6.458   5.030   2.567
   47CYS      O  442   6.460   5.135   2.632
   48ALA      N  443   6.350   4.972   2.516
   48ALA      H  444   6.368   4.883   2.474
   48ALA     CA  445   6.214   5.011   2.554
   48ALA     CB  446   6.180   5.117   2.449
   48ALA      C  447   6.125   4.887   2.551
   48ALA      O  448   6.144   4.796   2.470
   49LEU      N  449   6.031   4.894   2.645
   49LEU      H  450   6.029   4.963   2.717
   49LEU     CA  451   5.929   4.789   2.661
   49LEU     CB  452   5.934   4.746   2.808
   49LEU     CG  453   6.018   4.622   2.837
   49LEU    CD1  454   5.959   4.490   2.784
   49LEU    CD2  455   6.167   4.635   2.804
   49LEU      C  456   5.796   4.854   2.621
   49LEU      O  457   5.752   4.954   2.676
   50LEU      N  458   5.736   4.797   2.516
   50LEU      H  459   5.779   4.718   2.471
   50LEU     CA  460   5.600   4.833   2.475
   50LEU     CB  461   5.596   4.842   2.322
   50LEU     CG  462   5.470   4.884   2.246
   50LEU    CD1  463   5.420   5.013   2.310
   50LEU    CD2  464   5.491   4.892   2.094
   50LEU      C  465   5.506   4.734   2.545
   50LEU      O  466   5.486   4.624   2.495
   51LEU      N  467   5.461   4.783   2.660
   51LEU      H  468   5.470   4.882   2.669
   51LEU     CA  469   5.385   4.704   2.758
   51LEU     CB  470   5.397   4.776   2.893
   51LEU     CG  471   5.533   4.794   2.960
   51LEU    CD1  472   5.521   4.862   3.097
   51LEU    CD2  473   5.585   4.651   2.977
   51LEU      C  474   5.240   4.698   2.711
   51LEU      O  475   5.168   4.797   2.708
   52LEU      N  476   5.195   4.578   2.674
   52LEU      H  477   5.243   4.495   2.701
   52LEU     CA  478   5.057   4.559   2.625
   52LEU     CB  479   5.053   4.451   2.517
   52LEU     CG  480   5.148   4.468   2.398
   52LEU    CD1  481   5.149   4.342   2.312
   52LEU    CD2  482   5.107   4.581   2.304
   52LEU      C  483   4.960   4.526   2.739
   52LEU      O  484   4.975   4.420   2.799
   53PHE      N  485   4.881   4.625   2.780
   53PHE      H  486   4.910   4.719   2.759
   53PHE     CA  487   4.780   4.616   2.886
   53PHE     CB  488   4.821   4.723   2.989
   53PHE     CG  489   4.951   4.708   3.069
   53PHE    CD1  490   4.935   4.659   3.198
   53PHE    HD1  491   4.885   4.563   3.209
   53PHE    CD2  492   5.060   4.788   3.038
   53PHE    HD2  493   5.061   4.853   2.950
   53PHE    CE1  494   5.023   4.706   3.295
   53PHE    HE1  495   5.021   4.664   3.396
   53PHE    CE2  496   5.144   4.834   3.139
   53PHE    HE2  497   5.222   4.902   3.108
   53PHE     CZ  498   5.131   4.790   3.270
   53PHE     HZ  499   5.200   4.827   3.345
   53PHE      C  500   4.637   4.643   2.842
   53PHE      O  501   4.594   4.752   2.803
   54PRO      N  502   4.546   4.547   2.856
   54PRO     CA  503   4.402   4.558   2.831
   54PRO     CB  504   4.352   4.413   2.829
   54PRO     CG  505   4.475   4.328   2.801
   54PRO     CD  506   4.587   4.406   2.871
   54PRO      C  507   4.326   4.635   2.940
   54PRO      O  508   4.266   4.582   3.033
   55LEU      N  509   4.319   4.764   2.910
   55LEU      H  510   4.341   4.798   2.818
   55LEU     CA  511   4.273   4.873   2.997
   55LEU     CB  512   4.324   5.007   2.945
   55LEU     CG  513   4.329   5.122   3.045
   55LEU    CD1  514   4.452   5.103   3.134
   55LEU    CD2  515   4.354   5.251   2.965
   55LEU      C  516   4.121   4.873   3.012
   55LEU      O  517   4.047   4.924   2.928
   56THR      N  518   4.083   4.804   3.119
   56THR      H  519   4.134   4.720   3.139
   56THR     CA  520   3.948   4.800   3.178
   56THR     CB  521   3.927   4.694   3.287
   56THR    OG1  522   4.014   4.707   3.399
   56THR    HG1  523   4.016   4.617   3.442
   56THR    CG2  524   3.961   4.558   3.226
   56THR      C  525   3.913   4.931   3.250
   56THR      O  526   4.002   5.012   3.276
   57ALA      N  527   3.798   4.925   3.316
   57ALA      H  528   3.732   4.850   3.310
   57ALA     CA  529   3.759   5.033   3.408
   57ALA     CB  530   3.608   5.041   3.432
   57ALA      C  531   3.830   5.044   3.543
   57ALA      O  532   3.890   5.147   3.571
   58GLN      N  533   3.858   4.926   3.598
   58GLN      H  534   3.808   4.842   3.575
   58GLN     CA  535   3.952   4.907   3.709
   58GLN     CB  536   3.945   4.767   3.771
   58GLN     CG  537   4.053   4.731   3.873
   58GLN     CD  538   4.062   4.582   3.907
   58GLN    OE1  539   4.098   4.542   4.018
   58GLN    NE2  540   4.052   4.496   3.806
   58GLN   HE21  541   4.043   4.534   3.714
   58GLN   HE22  542   4.064   4.398   3.824
   58GLN      C  543   4.095   4.950   3.676
   58GLN      O  544   4.147   5.033   3.751
   59HISE     N  545   4.149   4.908   3.562
   59HISE     H  546   4.106   4.841   3.502
   59HISE    CA  547   4.277   4.958   3.509
   59HISE    CB  548   4.312   4.879   3.383
   59HISE    CG  549   4.391   4.750   3.406
   59HISE   ND1  550   4.523   4.734   3.413
   59HISE   CD2  551   4.335   4.635   3.369
   59HISE   HD2  552   4.233   4.606   3.392
   59HISE   CE1  553   4.542   4.612   3.365
   59HISE   HE1  554   4.638   4.560   3.355
   59HISE   NE2  555   4.430   4.544   3.345
   59HISE   HE2  556   4.416   4.446   3.329
   59HISE     C  557   4.282   5.107   3.476
   59HISE     O  558   4.381   5.173   3.508
   60GLU      N  559   4.182   5.167   3.412
   60GLU      H  560   4.124   5.115   3.350
   60GLU     CA  561   4.162   5.313   3.401
   60GLU     CB  562   4.055   5.323   3.293
   60GLU     CG  563   4.017   5.466   3.256
   60GLU     CD  564   3.934   5.469   3.127
   60GLU    OE1  565   3.952   5.390   3.032
   60GLU    OE2  566   3.851   5.562   3.123
   60GLU      C  567   4.140   5.400   3.524
   60GLU      O  568   4.188   5.513   3.538
   61ASN      N  569   4.084   5.335   3.626
   61ASN      H  570   4.038   5.246   3.622
   61ASN     CA  571   4.074   5.397   3.759
   61ASN     CB  572   3.955   5.335   3.833
   61ASN     CG  573   3.833   5.427   3.821
   61ASN    OD1  574   3.790   5.464   3.931
   61ASN    ND2  575   3.762   5.437   3.709
   61ASN   HD21  576   3.789   5.373   3.637
   61ASN   HD22  577   3.698   5.509   3.683
   61ASN      C  578   4.204   5.383   3.840
   61ASN      O  579   4.237   5.487   3.897
   62PHE      N  580   4.276   5.275   3.817
   62PHE      H  581   4.237   5.187   3.789
   62PHE     CA  582   4.414   5.264   3.869
   62PHE     CB  583   4.468   5.122   3.882
   62PHE     CG  584   4.432   5.055   4.014
   62PHE    CD1  585   4.322   4.970   4.024
   62PHE    HD1  586   4.261   4.956   3.935
   62PHE    CD2  587   4.516   5.082   4.122
   62PHE    HD2  588   4.613   5.131   4.116
   62PHE    CE1  589   4.296   4.914   4.148
   62PHE    HE1  590   4.208   4.853   4.168
   62PHE    CE2  591   4.484   5.037   4.250
   62PHE    HE2  592   4.543   5.061   4.338
   62PHE     CZ  593   4.371   4.956   4.257
   62PHE     HZ  594   4.348   4.911   4.354
   62PHE      C  595   4.515   5.353   3.798
   62PHE      O  596   4.607   5.390   3.871
   63ARG      N  597   4.493   5.381   3.670
   63ARG      H  598   4.440   5.314   3.619
   63ARG     CA  599   4.562   5.490   3.599
   63ARG     CB  600   4.541   5.488   3.447
   63ARG     CG  601   4.609   5.367   3.382
   63ARG     CD  602   4.761   5.365   3.401
   63ARG     NE  603   4.817   5.234   3.365
   63ARG     HE  604   4.755   5.181   3.307
   63ARG     CZ  605   4.945   5.193   3.369
   63ARG    NH1  606   5.039   5.280   3.408
   63ARG   HH11  607   5.007   5.369   3.439
   63ARG   HH12  608   5.138   5.272   3.395
   63ARG    NH2  609   4.978   5.064   3.358
   63ARG   HH21  610   4.912   4.991   3.338
   63ARG   HH22  611   5.073   5.038   3.370
   63ARG      C  612   4.551   5.634   3.649
   63ARG      O  613   4.651   5.690   3.694
   64LYS      N  614   4.430   5.667   3.694
   64LYS      H  615   4.347   5.625   3.658
   64LYS     CA  616   4.412   5.791   3.771
   64LYS     CB  617   4.266   5.826   3.797
   64LYS     CG  618   4.170   5.861   3.683
   64LYS     CD  619   4.032   5.871   3.747
   64LYS     CE  620   3.932   5.864   3.632
   64LYS     NZ  621   3.794   5.888   3.678
   64LYS    HZ1  622   3.779   5.985   3.695
   64LYS    HZ2  623   3.728   5.864   3.607
   64LYS    HZ3  624   3.778   5.829   3.757
   64LYS      C  625   4.472   5.785   3.912
   64LYS      O  626   4.555   5.871   3.940
   65LYS      N  627   4.470   5.670   3.978
   65LYS      H  628   4.432   5.587   3.936
   65LYS     CA  629   4.531   5.655   4.110
   65LYS     CB  630   4.485   5.526   4.178
   65LYS     CG  631   4.534   5.516   4.322
   65LYS     CD  632   4.467   5.393   4.384
   65LYS     CE  633   4.335   5.445   4.443
   65LYS     NZ  634   4.238   5.351   4.501
   65LYS    HZ1  635   4.169   5.406   4.550
   65LYS    HZ2  636   4.195   5.282   4.443
   65LYS    HZ3  637   4.283   5.309   4.580
   65LYS      C  638   4.683   5.656   4.100
   65LYS      O  639   4.742   5.734   4.175
   66GLN      N  640   4.737   5.587   4.000
   66GLN      H  641   4.683   5.523   3.945
   66GLN     CA  642   4.883   5.583   3.987
   66GLN     CB  643   4.932   5.488   3.877
   66GLN     CG  644   5.083   5.472   3.860
   66GLN     CD  645   5.118   5.444   3.714
   66GLN    OE1  646   5.065   5.497   3.617
   66GLN    NE2  647   5.201   5.341   3.696
   66GLN   HE21  648   5.242   5.303   3.779
   66GLN   HE22  649   5.248   5.335   3.607
   66GLN      C  650   4.948   5.721   3.970
   66GLN      O  651   5.018   5.767   4.060
   67ILE      N  652   4.879   5.799   3.887
   67ILE      H  653   4.822   5.761   3.814
   67ILE     CA  654   4.920   5.935   3.853
   67ILE     CB  655   4.845   5.997   3.735
   67ILE    CG1  656   4.843   5.911   3.609
   67ILE    CG2  657   4.888   6.139   3.697
   67ILE     CD  658   4.981   5.870   3.557
   67ILE      C  659   4.908   6.026   3.976
   67ILE      O  660   5.012   6.089   3.997
   68GLU      N  661   4.800   6.025   4.052
   68GLU      H  662   4.718   5.972   4.027
   68GLU     CA  663   4.794   6.090   4.184
   68GLU     CB  664   4.654   6.082   4.246
   68GLU     CG  665   4.544   6.165   4.181
   68GLU     CD  666   4.547   6.315   4.210
   68GLU    OE1  667   4.494   6.346   4.318
   68GLU    OE2  668   4.574   6.391   4.113
   68GLU      C  669   4.898   6.039   4.284
   68GLU      O  670   4.966   6.126   4.339
   69GLU      N  671   4.917   5.908   4.293
   69GLU      H  672   4.901   5.845   4.216
   69GLU     CA  673   5.008   5.859   4.397
   69GLU     CB  674   4.964   5.725   4.455
   69GLU     CG  675   4.833   5.746   4.530
   69GLU     CD  676   4.780   5.622   4.602
   69GLU    OE1  677   4.735   5.637   4.718
   69GLU    OE2  678   4.789   5.506   4.558
   69GLU      C  679   5.155   5.866   4.357
   69GLU      O  680   5.239   5.911   4.436
   70LEU      N  681   5.193   5.813   4.241
   70LEU      H  682   5.125   5.766   4.185
   70LEU     CA  683   5.335   5.798   4.208
   70LEU     CB  684   5.360   5.683   4.110
   70LEU     CG  685   5.390   5.544   4.167
   70LEU    CD1  686   5.429   5.456   4.048
   70LEU    CD2  687   5.518   5.551   4.251
   70LEU      C  688   5.391   5.922   4.138
   70LEU      O  689   5.320   6.019   4.111
   71LYS      N  690   5.517   5.935   4.176
   71LYS      H  691   5.551   5.881   4.254
   71LYS     CA  692   5.602   6.044   4.126
   71LYS     CB  693   5.715   6.071   4.225
   71LYS     CG  694   5.668   6.128   4.359
   71LYS     CD  695   5.605   6.264   4.331
   71LYS     CE  696   5.545   6.328   4.457
   71LYS     NZ  697   5.441   6.423   4.414
   71LYS    HZ1  698   5.430   6.479   4.497
   71LYS    HZ2  699   5.470   6.488   4.344
   71LYS    HZ3  700   5.353   6.381   4.392
   71LYS      C  701   5.665   6.015   3.989
   71LYS      O  702   5.716   5.907   3.960
   72GLY      N  703   5.708   6.130   3.938
   72GLY      H  704   5.710   6.213   3.994
   72GLY     CA  705   5.775   6.148   3.808
   72GLY      C  706   5.791   6.298   3.785
   72GLY      O  707   5.806   6.370   3.883
   73GLN      N  708   5.815   6.332   3.658
   73GLN      H  709   5.859   6.274   3.589
   73GLN     CA  710   5.831   6.472   3.617
   73GLN     CB  711   5.976   6.512   3.647
   73GLN     CG  712   6.010   6.660   3.627
   73GLN     CD  713   6.150   6.701   3.673
   73GLN    OE1  714   6.245   6.675   3.600
   73GLN    NE2  715   6.163   6.717   3.805
   73GLN   HE21  716   6.083   6.690   3.860
   73GLN   HE22  717   6.248   6.757   3.837
   73GLN      C  718   5.795   6.503   3.471
   73GLN      O  719   5.831   6.420   3.388
   74GLU      N  720   5.711   6.603   3.444
   74GLU      H  721   5.673   6.656   3.520
   74GLU     CA  722   5.666   6.638   3.309
   74GLU     CB  723   5.537   6.720   3.311
   74GLU     CG  724   5.417   6.629   3.339
   74GLU     CD  725   5.301   6.716   3.387
   74GLU    OE1  726   5.225   6.771   3.304
   74GLU    OE2  727   5.297   6.731   3.511
   74GLU      C  728   5.766   6.707   3.216
   74GLU      O  729   5.786   6.658   3.105
   75VAL      N  730   5.823   6.819   3.258
   75VAL      H  731   5.806   6.861   3.347
   75VAL     CA  732   5.911   6.897   3.169
   75VAL     CB  733   5.906   7.047   3.201
   75VAL    CG1  734   5.780   7.108   3.140
   75VAL    CG2  735   5.943   7.065   3.348
   75VAL      C  736   6.051   6.837   3.168
   75VAL      O  737   6.153   6.895   3.203
   76SER      N  738   6.061   6.706   3.146
   76SER      H  739   5.981   6.661   3.107
   76SER     CA  740   6.181   6.621   3.154
   76SER     CB  741   6.139   6.481   3.202
   76SER     OG  742   6.262   6.423   3.246
   76SER     HG  743   6.251   6.400   3.342
   76SER      C  744   6.265   6.616   3.027
   76SER      O  745   6.208   6.647   2.923
   77PRO      N  746   6.398   6.611   3.037
   77PRO     CA  747   6.475   6.571   2.918
   77PRO     CB  748   6.620   6.574   2.968
   77PRO     CG  749   6.621   6.690   3.068
   77PRO     CD  750   6.483   6.682   3.134
   77PRO      C  751   6.444   6.434   2.858
   77PRO      O  752   6.388   6.342   2.918
   78LYS      N  753   6.442   6.437   2.725
   78LYS      H  754   6.445   6.520   2.669
   78LYS     CA  755   6.438   6.321   2.635
   78LYS     CB  756   6.554   6.223   2.653
   78LYS     CG  757   6.696   6.263   2.614
   78LYS     CD  758   6.696   6.343   2.483
   78LYS     CE  759   6.835   6.386   2.436
   78LYS     NZ  760   6.931   6.275   2.426
   78LYS    HZ1  761   6.899   6.210   2.357
   78LYS    HZ2  762   7.021   6.311   2.396
   78LYS    HZ3  763   6.930   6.230   2.515
   78LYS      C  764   6.300   6.258   2.617
   78LYS      O  765   6.272   6.209   2.508
   79VAL      N  766   6.213   6.268   2.717
   79VAL      H  767   6.256   6.289   2.804
   79VAL     CA  768   6.075   6.219   2.702
   79VAL     CB  769   5.998   6.226   2.834
   79VAL    CG1  770   6.077   6.161   2.948
   79VAL    CG2  771   5.965   6.370   2.873
   79VAL      C  772   5.998   6.284   2.587
   79VAL      O  773   6.018   6.401   2.555
   80TYR      N  774   5.898   6.213   2.534
   80TYR      H  775   5.894   6.115   2.553
   80TYR     CA  776   5.806   6.256   2.428
   80TYR     CB  777   5.862   6.208   2.294
   80TYR     CG  778   5.786   6.274   2.179
   80TYR    CD1  779   5.678   6.222   2.109
   80TYR    HD1  780   5.621   6.144   2.160
   80TYR    CD2  781   5.842   6.388   2.124
   80TYR    HD2  782   5.942   6.414   2.157
   80TYR    CE1  783   5.625   6.285   1.997
   80TYR    HE1  784   5.534   6.243   1.956
   80TYR    CE2  785   5.794   6.455   2.012
   80TYR    HE2  786   5.850   6.536   1.966
   80TYR     CZ  787   5.677   6.407   1.954
   80TYR     OH  788   5.637   6.454   1.833
   80TYR     HH  789   5.564   6.398   1.795
   80TYR      C  790   5.664   6.205   2.458
   80TYR      O  791   5.633   6.086   2.462
   81PHE      N  792   5.576   6.304   2.462
   81PHE      H  793   5.598   6.401   2.452
   81PHE     CA  794   5.434   6.270   2.480
   81PHE     CB  795   5.378   6.351   2.597
   81PHE     CG  796   5.228   6.344   2.623
   81PHE    CD1  797   5.180   6.459   2.685
   81PHE    HD1  798   5.246   6.546   2.691
   81PHE    CD2  799   5.155   6.227   2.606
   81PHE    HD2  800   5.189   6.156   2.530
   81PHE    CE1  801   5.053   6.449   2.739
   81PHE    HE1  802   5.015   6.532   2.800
   81PHE    CE2  803   5.034   6.219   2.673
   81PHE    HE2  804   4.975   6.128   2.663
   81PHE     CZ  805   4.980   6.331   2.736
   81PHE     HZ  806   4.880   6.333   2.778
   81PHE      C  807   5.350   6.277   2.352
   81PHE      O  808   5.309   6.388   2.317
   82MET      N  809   5.342   6.162   2.286
   82MET      H  810   5.406   6.087   2.306
   82MET     CA  811   5.248   6.142   2.175
   82MET     CB  812   5.308   6.040   2.078
   82MET     CG  813   5.228   6.006   1.953
   82MET     SD  814   5.197   6.148   1.841
   82MET     CE  815   5.057   6.081   1.754
   82MET      C  816   5.115   6.083   2.221
   82MET      O  817   5.114   5.986   2.296
   83LYS      N  818   4.999   6.139   2.186
   83LYS      H  819   4.999   6.195   2.103
   83LYS     CA  820   4.868   6.102   2.241
   83LYS     CB  821   4.789   6.231   2.266
   83LYS     CG  822   4.752   6.231   2.414
   83LYS     CD  823   4.679   6.358   2.457
   83LYS     CE  824   4.620   6.344   2.598
   83LYS     NZ  825   4.544   6.463   2.638
   83LYS    HZ1  826   4.487   6.488   2.560
   83LYS    HZ2  827   4.485   6.440   2.715
   83LYS    HZ3  828   4.613   6.534   2.654
   83LYS      C  829   4.786   6.000   2.163
   83LYS      O  830   4.770   6.004   2.041
   84GLN      N  831   4.763   5.894   2.240
   84GLN      H  832   4.794   5.894   2.335
   84GLN     CA  833   4.666   5.789   2.202
   84GLN     CB  834   4.680   5.658   2.278
   84GLN     CG  835   4.792   5.576   2.213
   84GLN     CD  836   4.814   5.452   2.300
   84GLN    OE1  837   4.752   5.346   2.298
   84GLN    NE2  838   4.914   5.481   2.382
   84GLN   HE21  839   4.967   5.565   2.380
   84GLN   HE22  840   4.938   5.403   2.440
   84GLN      C  841   4.527   5.849   2.220
   84GLN      O  842   4.505   5.919   2.319
   85THR      N  843   4.442   5.836   2.118
   85THR      H  844   4.470   5.806   2.027
   85THR     CA  845   4.303   5.882   2.117
   85THR     CB  846   4.267   5.947   1.983
   85THR    OG1  847   4.137   6.007   1.993
   85THR    HG1  848   4.147   6.101   1.959
   85THR    CG2  849   4.273   5.851   1.864
   85THR      C  850   4.208   5.779   2.179
   85THR      O  851   4.253   5.671   2.220
   86ILE      N  852   4.080   5.813   2.171
   86ILE      H  853   4.049   5.889   2.114
   86ILE     CA  854   3.969   5.732   2.223
   86ILE     CB  855   3.844   5.819   2.208
   86ILE    CG1  856   3.829   5.885   2.070
   86ILE    CG2  857   3.820   5.916   2.324
   86ILE     CD  858   3.705   5.967   2.036
   86ILE      C  859   3.954   5.596   2.154
   86ILE      O  860   3.959   5.579   2.032
   87GLY      N  861   3.905   5.503   2.235
   87GLY      H  862   3.932   5.490   2.330
   87GLY     CA  863   3.856   5.377   2.177
   87GLY      C  864   3.960   5.277   2.127
   87GLY      O  865   4.078   5.281   2.160
   88ASN      N  866   3.929   5.198   2.025
   88ASN      H  867   3.834   5.190   1.996
   88ASN     CA  868   4.025   5.098   1.974
   88ASN     CB  869   3.959   5.010   1.869
   88ASN     CG  870   3.841   4.925   1.918
   88ASN    OD1  871   3.815   4.926   2.038
   88ASN    ND2  872   3.746   4.886   1.834
   88ASN   HD21  873   3.747   4.927   1.742
   88ASN   HD22  874   3.706   4.795   1.823
   88ASN      C  875   4.149   5.156   1.905
   88ASN      O  876   4.245   5.081   1.888
   89SER      N  877   4.152   5.285   1.873
   89SER      H  878   4.084   5.354   1.899
   89SER     CA  879   4.270   5.349   1.815
   89SER     CB  880   4.244   5.490   1.760
   89SER     OG  881   4.168   5.474   1.640
   89SER     HG  882   4.115   5.556   1.617
   89SER      C  883   4.393   5.362   1.904
   89SER      O  884   4.418   5.460   1.974
   90CYS      N  885   4.476   5.258   1.899
   90CYS      H  886   4.433   5.168   1.888
   90CYS     CA  887   4.610   5.247   1.958
   90CYS     CB  888   4.606   5.142   2.068
   90CYS     SG  889   4.461   5.155   2.179
   90CYS     HG  890   4.468   5.033   2.232
   90CYS      C  891   4.721   5.218   1.856
   90CYS      O  892   4.828   5.279   1.857
   91GLY      N  893   4.688   5.119   1.773
   91GLY      H  894   4.592   5.098   1.756
   91GLY     CA  895   4.790   5.035   1.709
   91GLY      C  896   4.906   5.104   1.636
   91GLY      O  897   5.012   5.100   1.699
   92THR      N  898   4.884   5.192   1.540
   92THR      H  899   4.793   5.198   1.499
   92THR     CA  900   4.988   5.268   1.468
   92THR     CB  901   4.950   5.319   1.329
   92THR    OG1  902   4.808   5.320   1.313
   92THR    HG1  903   4.781   5.230   1.281
   92THR    CG2  904   5.002   5.227   1.219
   92THR      C  905   5.034   5.383   1.558
   92THR      O  906   5.153   5.412   1.547
   93ILE      N  907   4.953   5.442   1.645
   93ILE      H  908   4.854   5.428   1.645
   93ILE     CA  909   4.990   5.544   1.743
   93ILE     CB  910   4.871   5.615   1.807
   93ILE    CG1  911   4.746   5.621   1.719
   93ILE    CG2  912   4.910   5.750   1.866
   93ILE     CD  913   4.625   5.662   1.802
   93ILE      C  914   5.097   5.500   1.843
   93ILE      O  915   5.203   5.562   1.859
   94GLY      N  916   5.076   5.378   1.892
   94GLY      H  917   4.987   5.333   1.884
   94GLY     CA  918   5.167   5.317   1.990
   94GLY      C  919   5.309   5.298   1.936
   94GLY      O  920   5.403   5.339   2.004
   95LEU      N  921   5.300   5.253   1.812
   95LEU      H  922   5.211   5.248   1.766
   95LEU     CA  923   5.416   5.237   1.723
   95LEU     CB  924   5.396   5.130   1.616
   95LEU     CG  925   5.400   4.987   1.670
   95LEU    CD1  926   5.270   4.921   1.624
   95LEU    CD2  927   5.530   4.912   1.642
   95LEU      C  928   5.497   5.358   1.676
   95LEU      O  929   5.620   5.360   1.680
   96ILE      N  930   5.435   5.474   1.653
   96ILE      H  931   5.340   5.471   1.622
   96ILE     CA  932   5.505   5.603   1.642
   96ILE     CB  933   5.406   5.702   1.580
   96ILE    CG1  934   5.366   5.672   1.435
   96ILE    CG2  935   5.440   5.851   1.589
   96ILE     CD  936   5.221   5.713   1.406
   96ILE      C  937   5.558   5.651   1.777
   96ILE      O  938   5.673   5.694   1.786
   97HISE     N  939   5.479   5.636   1.883
   97HISE     H  940   5.379   5.630   1.882
   97HISE    CA  941   5.523   5.680   2.017
   97HISE    CB  942   5.406   5.667   2.114
   97HISE    CG  943   5.422   5.714   2.258
   97HISE   ND1  944   5.396   5.830   2.318
   97HISE   CD2  945   5.455   5.626   2.352
   97HISE   HD2  946   5.504   5.529   2.342
   97HISE   CE1  947   5.413   5.815   2.449
   97HISE   HE1  948   5.388   5.884   2.530
   97HISE   NE2  949   5.443   5.687   2.469
   97HISE   HE2  950   5.435   5.641   2.557
   97HISE     C  951   5.645   5.606   2.072
   97HISE     O  952   5.726   5.681   2.128
   98ALA      N  953   5.651   5.477   2.043
   98ALA      H  954   5.578   5.424   2.000
   98ALA     CA  955   5.768   5.394   2.078
   98ALA     CB  956   5.753   5.245   2.048
   98ALA      C  957   5.898   5.454   2.025
   98ALA      O  958   5.980   5.498   2.106
   99VAL      N  959   5.898   5.473   1.893
   99VAL      H  960   5.814   5.458   1.842
   99VAL     CA  961   6.011   5.534   1.821
   99VAL     CB  962   5.982   5.517   1.672
   99VAL    CG1  963   6.105   5.539   1.584
   99VAL    CG2  964   5.931   5.376   1.641
   99VAL      C  965   6.051   5.679   1.849
   99VAL      O  966   6.165   5.704   1.887
  100ALA      N  967   5.945   5.759   1.861
  100ALA      H  968   5.851   5.724   1.859
  100ALA     CA  969   5.956   5.902   1.892
  100ALA     CB  970   5.825   5.975   1.862
  100ALA      C  971   6.007   5.931   2.033
  100ALA      O  972   6.064   6.039   2.048
  101ASN      N  973   6.007   5.827   2.116
  101ASN      H  974   5.988   5.733   2.085
  101ASN     CA  975   6.066   5.841   2.250
  101ASN     CB  976   5.978   5.764   2.349
  101ASN     CG  977   5.878   5.857   2.417
  101ASN    OD1  978   5.918   5.943   2.497
  101ASN    ND2  979   5.752   5.838   2.379
  101ASN   HD21  980   5.717   5.772   2.312
  101ASN   HD22  981   5.692   5.910   2.413
  101ASN      C  982   6.211   5.793   2.255
  101ASN      O  983   6.267   5.817   2.362
  102ASN      N  984   6.265   5.739   2.146
  102ASN      H  985   6.209   5.735   2.063
  102ASN     CA  986   6.407   5.704   2.129
  102ASN     CB  987   6.416   5.558   2.170
  102ASN     CG  988   6.379   5.533   2.317
  102ASN    OD1  989   6.432   5.592   2.411
  102ASN    ND2  990   6.281   5.448   2.346
  102ASN   HD21  991   6.210   5.413   2.285
  102ASN   HD22  992   6.269   5.439   2.445
  102ASN      C  993   6.470   5.728   1.992
  102ASN      O  994   6.528   5.636   1.934
  103GLN      N  995   6.483   5.854   1.952
  103GLN      H  996   6.491   5.927   2.021
  103GLN     CA  997   6.521   5.891   1.815
  103GLN     CB  998   6.526   6.044   1.807
  103GLN     CG  999   6.384   6.100   1.799
  103GLN     CD 1000   6.375   6.246   1.754
  103GLN    OE1 1001   6.474   6.309   1.716
  103GLN    NE2 1002   6.255   6.301   1.770
  103GLN   HE21 1003   6.182   6.255   1.820
  103GLN   HE22 1004   6.235   6.384   1.719
  103GLN      C 1005   6.655   5.835   1.768
  103GLN      O 1006   6.657   5.799   1.650
  104ASP      N 1007   6.752   5.855   1.857
  104ASP      H 1008   6.742   5.915   1.936
  104ASP     CA 1009   6.890   5.808   1.837
  104ASP     CB 1010   6.980   5.871   1.943
  104ASP     CG 1011   6.958   5.856   2.094
  104ASP    OD1 1012   7.007   5.942   2.170
  104ASP    OD2 1013   6.879   5.769   2.138
  104ASP      C 1014   6.912   5.656   1.833
  104ASP      O 1015   6.957   5.603   1.732
  105LYS      N 1016   6.854   5.584   1.929
  105LYS      H 1017   6.825   5.622   2.017
  105LYS     CA 1018   6.839   5.439   1.942
  105LYS     CB 1019   6.766   5.401   2.071
  105LYS     CG 1020   6.850   5.455   2.187
  105LYS     CD 1021   6.782   5.432   2.323
  105LYS     CE 1022   6.893   5.453   2.426
  105LYS     NZ 1023   6.822   5.487   2.550
  105LYS    HZ1 1024   6.751   5.418   2.568
  105LYS    HZ2 1025   6.884   5.496   2.628
  105LYS    HZ3 1026   6.773   5.571   2.528
  105LYS      C 1027   6.769   5.385   1.818
  105LYS      O 1028   6.823   5.306   1.741
  106LEU      N 1029   6.642   5.424   1.804
  106LEU      H 1030   6.608   5.489   1.872
  106LEU     CA 1031   6.562   5.370   1.694
  106LEU     CB 1032   6.417   5.351   1.738
  106LEU     CG 1033   6.376   5.215   1.795
  106LEU    CD1 1034   6.414   5.208   1.943
  106LEU    CD2 1035   6.231   5.175   1.766
  106LEU      C 1036   6.582   5.465   1.576
  106LEU      O 1037   6.509   5.560   1.551
  107GLY      N 1038   6.688   5.431   1.503
  107GLY      H 1039   6.761   5.374   1.541
  107GLY     CA 1040   6.709   5.480   1.366
  107GLY      C 1041   6.608   5.454   1.254
  107GLY      O 1042   6.615   5.366   1.169
  108PHE      N 1043   6.501   5.532   1.260
  108PHE      H 1044   6.471   5.561   1.351
  108PHE     CA 1045   6.408   5.549   1.147
  108PHE     CB 1046   6.284   5.636   1.170
  108PHE     CG 1047   6.303   5.770   1.242
  108PHE    CD1 1048   6.309   5.770   1.381
  108PHE    HD1 1049   6.302   5.672   1.428
  108PHE    CD2 1050   6.320   5.890   1.175
  108PHE    HD2 1051   6.309   5.896   1.067
  108PHE    CE1 1052   6.325   5.889   1.453
  108PHE    HE1 1053   6.344   5.885   1.560
  108PHE    CE2 1054   6.317   6.010   1.245
  108PHE    HE2 1055   6.302   6.100   1.185
  108PHE     CZ 1056   6.327   6.009   1.383
  108PHE     HZ 1057   6.358   6.094   1.444
  108PHE      C 1058   6.474   5.592   1.016
  108PHE      O 1059   6.567   5.671   1.022
  109GLU      N 1060   6.416   5.559   0.900
  109GLU      H 1061   6.348   5.486   0.906
  109GLU     CA 1062   6.465   5.601   0.768
  109GLU     CB 1063   6.381   5.527   0.663
  109GLU     CG 1064   6.445   5.497   0.527
  109GLU     CD 1065   6.343   5.452   0.422
  109GLU    OE1 1066   6.359   5.339   0.371
  109GLU    OE2 1067   6.253   5.532   0.390
  109GLU      C 1068   6.453   5.752   0.748
  109GLU      O 1069   6.341   5.802   0.749
  110ASP      N 1070   6.551   5.791   0.666
  110ASP      H 1071   6.616   5.727   0.624
  110ASP     CA 1072   6.571   5.931   0.629
  110ASP     CB 1073   6.715   5.952   0.580
  110ASP     CG 1074   6.738   5.873   0.451
  110ASP    OD1 1075   6.743   5.940   0.345
  110ASP    OD2 1076   6.740   5.748   0.452
  110ASP      C 1077   6.475   5.994   0.529
  110ASP      O 1078   6.478   6.117   0.518
  111GLY      N 1079   6.397   5.913   0.457
  111GLY      H 1080   6.440   5.829   0.425
  111GLY     CA 1081   6.284   5.969   0.383
  111GLY      C 1082   6.149   5.916   0.431
  111GLY      O 1083   6.048   5.978   0.398
  112SER      N 1084   6.144   5.838   0.539
  112SER      H 1085   6.224   5.821   0.597
  112SER     CA 1086   6.024   5.767   0.585
  112SER     CB 1087   6.056   5.675   0.702
  112SER     OG 1088   6.096   5.760   0.810
  112SER     HG 1089   6.189   5.785   0.783
  112SER      C 1090   5.892   5.834   0.626
  112SER      O 1091   5.885   5.953   0.653
  113VAL      N 1092   5.784   5.756   0.620
  113VAL      H 1093   5.789   5.670   0.569
  113VAL     CA 1094   5.655   5.810   0.666
  113VAL     CB 1095   5.531   5.726   0.632
  113VAL    CG1 1096   5.521   5.589   0.700
  113VAL    CG2 1097   5.401   5.805   0.650
  113VAL      C 1098   5.664   5.840   0.816
  113VAL      O 1099   5.625   5.948   0.858
  114LEU      N 1100   5.738   5.754   0.885
  114LEU      H 1101   5.782   5.672   0.849
  114LEU     CA 1102   5.770   5.793   1.024
  114LEU     CB 1103   5.840   5.676   1.094
  114LEU     CG 1104   5.869   5.680   1.244
  114LEU    CD1 1105   5.738   5.687   1.323
  114LEU    CD2 1106   5.940   5.549   1.277
  114LEU      C 1107   5.846   5.925   1.039
  114LEU      O 1108   5.800   6.007   1.119
  115LYS      N 1109   5.948   5.949   0.958
  115LYS      H 1110   5.994   5.887   0.895
  115LYS     CA 1111   6.020   6.077   0.950
  115LYS     CB 1112   6.140   6.060   0.856
  115LYS     CG 1113   6.219   6.188   0.825
  115LYS     CD 1114   6.353   6.201   0.898
  115LYS     CE 1115   6.432   6.329   0.870
  115LYS     NZ 1116   6.570   6.305   0.915
  115LYS    HZ1 1117   6.593   6.209   0.900
  115LYS    HZ2 1118   6.632   6.358   0.857
  115LYS    HZ3 1119   6.586   6.326   1.012
  115LYS      C 1120   5.938   6.198   0.906
  115LYS      O 1121   5.921   6.291   0.985
  116GLN      N 1122   5.861   6.188   0.798
  116GLN      H 1123   5.863   6.112   0.733
  116GLN     CA 1124   5.763   6.292   0.766
  116GLN     CB 1125   5.689   6.253   0.638
  116GLN     CG 1126   5.779   6.234   0.516
  116GLN     CD 1127   5.709   6.159   0.402
  116GLN    OE1 1128   5.593   6.176   0.368
  116GLN    NE2 1129   5.788   6.073   0.338
  116GLN   HE21 1130   5.878   6.050   0.375
  116GLN   HE22 1131   5.766   6.032   0.250
  116GLN      C 1132   5.654   6.338   0.863
  116GLN      O 1133   5.640   6.457   0.890
  117PHE      N 1134   5.605   6.236   0.933
  117PHE      H 1135   5.617   6.143   0.897
  117PHE     CA 1136   5.507   6.253   1.041
  117PHE     CB 1137   5.445   6.122   1.091
  117PHE     CG 1138   5.333   6.146   1.193
  117PHE    CD1 1139   5.202   6.158   1.149
  117PHE    HD1 1140   5.179   6.174   1.043
  117PHE    CD2 1141   5.360   6.145   1.329
  117PHE    HD2 1142   5.462   6.120   1.357
  117PHE    CE1 1143   5.100   6.174   1.241
  117PHE    HE1 1144   5.000   6.189   1.201
  117PHE    CE2 1145   5.258   6.155   1.423
  117PHE    HE2 1146   5.276   6.144   1.530
  117PHE     CZ 1147   5.128   6.166   1.377
  117PHE     HZ 1148   5.053   6.195   1.452
  117PHE      C 1149   5.579   6.314   1.161
  117PHE      O 1150   5.527   6.415   1.208
  118LEU      N 1151   5.700   6.273   1.198
  118LEU      H 1152   5.743   6.195   1.152
  118LEU     CA 1153   5.788   6.336   1.297
  118LEU     CB 1154   5.908   6.250   1.340
  118LEU     CG 1155   5.860   6.134   1.428
  118LEU    CD1 1156   5.986   6.054   1.463
  118LEU    CD2 1157   5.798   6.175   1.561
  118LEU      C 1158   5.830   6.481   1.273
  118LEU      O 1159   5.804   6.566   1.358
  119SER      N 1160   5.874   6.506   1.150
  119SER      H 1161   5.878   6.437   1.078
  119SER     CA 1162   5.919   6.641   1.114
  119SER     CB 1163   5.989   6.651   0.978
  119SER     OG 1164   6.106   6.568   0.978
  119SER     HG 1165   6.125   6.532   1.069
  119SER      C 1166   5.798   6.735   1.108
  119SER      O 1167   5.817   6.856   1.096
  120GLU      N 1168   5.675   6.688   1.089
  120GLU      H 1169   5.653   6.607   1.035
  120GLU     CA 1170   5.558   6.768   1.128
  120GLU     CB 1171   5.437   6.704   1.061
  120GLU     CG 1172   5.312   6.792   1.063
  120GLU     CD 1173   5.188   6.726   1.001
  120GLU    OE1 1174   5.099   6.679   1.075
  120GLU    OE2 1175   5.163   6.741   0.880
  120GLU      C 1176   5.545   6.786   1.279
  120GLU      O 1177   5.554   6.901   1.324
  121THR      N 1178   5.512   6.677   1.348
  121THR      H 1179   5.536   6.587   1.310
  121THR     CA 1180   5.463   6.675   1.486
  121THR     CB 1181   5.397   6.539   1.512
  121THR    OG1 1182   5.483   6.428   1.488
  121THR    HG1 1183   5.442   6.379   1.411
  121THR    CG2 1184   5.266   6.519   1.434
  121THR      C 1185   5.554   6.702   1.606
  121THR      O 1186   5.500   6.733   1.712
  122GLU      N 1187   5.684   6.712   1.580
  122GLU      H 1188   5.719   6.677   1.493
  122GLU     CA 1189   5.786   6.759   1.675
  122GLU     CB 1190   5.922   6.761   1.606
  122GLU     CG 1191   5.991   6.624   1.608
  122GLU     CD 1192   6.128   6.596   1.546
  122GLU    OE1 1193   6.205   6.515   1.602
  122GLU    OE2 1194   6.159   6.660   1.443
  122GLU      C 1195   5.755   6.890   1.748
  122GLU      O 1196   5.796   6.905   1.863
  123LYS      N 1197   5.677   6.977   1.683
  123LYS      H 1198   5.653   6.968   1.587
  123LYS     CA 1199   5.644   7.107   1.744
  123LYS     CB 1200   5.681   7.223   1.652
  123LYS     CG 1201   5.830   7.224   1.619
  123LYS     CD 1202   5.848   7.334   1.513
  123LYS     CE 1203   5.996   7.359   1.483
  123LYS     NZ 1204   6.049   7.255   1.394
  123LYS    HZ1 1205   6.050   7.163   1.431
  123LYS    HZ2 1206   5.999   7.257   1.307
  123LYS    HZ3 1207   6.148   7.268   1.381
  123LYS      C 1208   5.511   7.135   1.815
  123LYS      O 1209   5.508   7.187   1.926
  124MET      N 1210   5.416   7.054   1.768
  124MET      H 1211   5.434   6.996   1.688
  124MET     CA 1212   5.278   7.054   1.818
  124MET     CB 1213   5.190   6.952   1.744
  124MET     CG 1214   5.140   7.006   1.610
  124MET     SD 1215   5.268   7.012   1.480
  124MET     CE 1216   5.147   6.989   1.351
  124MET      C 1217   5.256   7.021   1.966
  124MET      O 1218   5.352   6.991   2.037
  125SER      N 1219   5.135   7.049   2.014
  125SER      H 1220   5.082   7.121   1.969
  125SER     CA 1221   5.080   6.994   2.139
  125SER     CB 1222   4.951   7.074   2.159
  125SER     OG 1223   4.837   7.009   2.104
  125SER     HG 1224   4.802   7.077   2.039
  125SER      C 1225   5.043   6.846   2.130
  125SER      O 1226   5.045   6.788   2.022
  126PRO      N 1227   5.026   6.784   2.246
  126PRO     CA 1228   4.994   6.641   2.259
  126PRO     CB 1229   4.981   6.609   2.408
  126PRO     CG 1230   5.064   6.717   2.476
  126PRO     CD 1231   5.070   6.834   2.377
  126PRO      C 1232   4.869   6.611   2.175
  126PRO      O 1233   4.870   6.518   2.095
  127GLU      N 1234   4.766   6.690   2.204
  127GLU      H 1235   4.767   6.740   2.290
  127GLU     CA 1236   4.638   6.684   2.132
  127GLU     CB 1237   4.522   6.746   2.210
  127GLU     CG 1238   4.552   6.869   2.296
  127GLU     CD 1239   4.627   6.831   2.423
  127GLU    OE1 1240   4.559   6.794   2.522
  127GLU    OE2 1241   4.752   6.837   2.425
  127GLU      C 1242   4.639   6.735   1.988
  127GLU      O 1243   4.580   6.667   1.904
  128ASP      N 1244   4.727   6.827   1.951
  128ASP      H 1245   4.751   6.901   2.015
  128ASP     CA 1246   4.744   6.853   1.808
  128ASP     CB 1247   4.826   6.980   1.782
  128ASP     CG 1248   4.739   7.103   1.807
  128ASP    OD1 1249   4.634   7.118   1.740
  128ASP    OD2 1250   4.772   7.174   1.904
  128ASP      C 1251   4.809   6.732   1.741
  128ASP      O 1252   4.791   6.698   1.624
  129ARG      N 1253   4.897   6.659   1.809
  129ARG      H 1254   4.933   6.673   1.901
  129ARG     CA 1255   4.966   6.538   1.762
  129ARG     CB 1256   5.072   6.488   1.861
  129ARG     CG 1257   5.208   6.558   1.851
  129ARG     CD 1258   5.296   6.533   1.973
  129ARG     NE 1259   5.415   6.619   1.967
  129ARG     HE 1260   5.451   6.638   1.876
  129ARG     CZ 1261   5.497   6.660   2.064
  129ARG    NH1 1262   5.479   6.614   2.189
  129ARG   HH11 1263   5.405   6.551   2.213
  129ARG   HH12 1264   5.544   6.655   2.253
  129ARG    NH2 1265   5.591   6.747   2.025
  129ARG   HH21 1266   5.582   6.774   1.929
  129ARG   HH22 1267   5.671   6.765   2.083
  129ARG      C 1268   4.881   6.416   1.729
  129ARG      O 1269   4.895   6.351   1.625
  130ALA      N 1270   4.779   6.396   1.812
  130ALA      H 1271   4.781   6.438   1.902
  130ALA     CA 1272   4.659   6.311   1.801
  130ALA     CB 1273   4.571   6.330   1.924
  130ALA      C 1274   4.580   6.359   1.679
  130ALA      O 1275   4.549   6.277   1.592
  131LYS      N 1276   4.554   6.488   1.660
  131LYS      H 1277   4.574   6.561   1.725
  131LYS     CA 1278   4.484   6.540   1.541
  131LYS     CB 1279   4.437   6.686   1.548
  131LYS     CG 1280   4.307   6.697   1.627
  131LYS     CD 1281   4.321   6.827   1.707
  131LYS     CE 1282   4.207   6.833   1.808
  131LYS     NZ 1283   4.205   6.954   1.892
  131LYS    HZ1 1284   4.294   6.999   1.902
  131LYS    HZ2 1285   4.135   7.015   1.856
  131LYS    HZ3 1286   4.186   6.921   1.984
  131LYS      C 1287   4.566   6.532   1.413
  131LYS      O 1288   4.507   6.522   1.305
  132CYS      N 1289   4.698   6.518   1.417
  132CYS      H 1290   4.742   6.572   1.489
  132CYS     CA 1291   4.781   6.483   1.301
  132CYS     CB 1292   4.932   6.499   1.322
  132CYS     SG 1293   4.969   6.678   1.334
  132CYS     HG 1294   5.039   6.671   1.221
  132CYS      C 1295   4.760   6.342   1.246
  132CYS      O 1296   4.762   6.316   1.126
  133PHE      N 1297   4.727   6.248   1.335
  133PHE      H 1298   4.754   6.256   1.431
  133PHE     CA 1299   4.687   6.112   1.299
  133PHE     CB 1300   4.683   6.024   1.424
  133PHE     CG 1301   4.640   5.879   1.400
  133PHE    CD1 1302   4.738   5.784   1.375
  133PHE    HD1 1303   4.837   5.829   1.374
  133PHE    CD2 1304   4.509   5.832   1.411
  133PHE    HD2 1305   4.422   5.897   1.419
  133PHE    CE1 1306   4.713   5.647   1.363
  133PHE    HE1 1307   4.794   5.579   1.389
  133PHE    CE2 1308   4.480   5.697   1.401
  133PHE    HE2 1309   4.374   5.674   1.400
  133PHE     CZ 1310   4.582   5.604   1.380
  133PHE     HZ 1311   4.554   5.499   1.373
  133PHE      C 1312   4.554   6.110   1.224
  133PHE      O 1313   4.540   6.069   1.108
  134GLU      N 1314   4.460   6.189   1.275
  134GLU      H 1315   4.466   6.211   1.373
  134GLU     CA 1316   4.330   6.203   1.208
  134GLU     CB 1317   4.221   6.252   1.304
  134GLU     CG 1318   4.134   6.151   1.380
  134GLU     CD 1319   4.039   6.215   1.482
  134GLU    OE1 1320   3.926   6.168   1.506
  134GLU    OE2 1321   4.091   6.316   1.535
  134GLU      C 1322   4.333   6.281   1.077
  134GLU      O 1323   4.239   6.273   0.998
  135LYS      N 1324   4.443   6.350   1.049
  135LYS      H 1325   4.483   6.404   1.123
  135LYS     CA 1326   4.464   6.412   0.917
  135LYS     CB 1327   4.510   6.557   0.933
  135LYS     CG 1328   4.463   6.657   0.827
  135LYS     CD 1329   4.562   6.662   0.710
  135LYS     CE 1330   4.515   6.757   0.600
  135LYS     NZ 1331   4.588   6.727   0.476
  135LYS    HZ1 1332   4.685   6.752   0.480
  135LYS    HZ2 1333   4.567   6.631   0.458
  135LYS    HZ3 1334   4.555   6.792   0.408
  135LYS      C 1335   4.555   6.336   0.821
  135LYS      O 1336   4.542   6.328   0.699
  136ASN      N 1337   4.646   6.260   0.883
  136ASN      H 1338   4.659   6.279   0.980
  136ASN     CA 1339   4.737   6.167   0.815
  136ASN     CB 1340   4.854   6.108   0.895
  136ASN     CG 1341   4.984   6.088   0.818
  136ASN    OD1 1342   5.003   5.983   0.756
  136ASN    ND2 1343   5.078   6.181   0.818
  136ASN   HD21 1344   5.058   6.263   0.872
  136ASN   HD22 1345   5.135   6.183   0.735
  136ASN      C 1346   4.678   6.053   0.733
  136ASN      O 1347   4.598   5.973   0.782
  137GLU      N 1348   4.696   6.061   0.602
  137GLU      H 1349   4.699   6.147   0.552
  137GLU     CA 1350   4.681   5.949   0.507
  137GLU     CB 1351   4.692   5.995   0.362
  137GLU     CG 1352   4.582   6.097   0.330
  137GLU     CD 1353   4.462   6.035   0.259
  137GLU    OE1 1354   4.349   6.066   0.302
  137GLU    OE2 1355   4.480   5.947   0.173
  137GLU      C 1356   4.778   5.832   0.526
  137GLU      O 1357   4.732   5.730   0.576
  138ALA      N 1358   4.907   5.852   0.500
  138ALA      H 1359   4.946   5.939   0.471
  138ALA     CA 1360   5.007   5.744   0.492
  138ALA     CB 1361   5.127   5.804   0.419
  138ALA      C 1362   5.032   5.654   0.613
  138ALA      O 1363   5.071   5.539   0.596
  139ILE      N 1364   5.003   5.707   0.731
  139ILE      H 1365   4.990   5.806   0.740
  139ILE     CA 1366   4.996   5.629   0.855
  139ILE     CB 1367   5.019   5.720   0.976
  139ILE    CG1 1368   5.158   5.786   0.973
  139ILE    CG2 1369   5.005   5.666   1.118
  139ILE     CD 1370   5.270   5.683   0.987
  139ILE      C 1371   4.873   5.538   0.862
  139ILE      O 1372   4.897   5.422   0.895
  140GLN      N 1373   4.757   5.601   0.851
  140GLN      H 1374   4.745   5.699   0.839
  140GLN     CA 1375   4.630   5.528   0.860
  140GLN     CB 1376   4.519   5.628   0.824
  140GLN     CG 1377   4.466   5.676   0.959
  140GLN     CD 1378   4.341   5.764   0.964
  140GLN    OE1 1379   4.237   5.736   1.024
  140GLN    NE2 1380   4.361   5.877   0.897
  140GLN   HE21 1381   4.448   5.900   0.855
  140GLN   HE22 1382   4.285   5.942   0.899
  140GLN      C 1383   4.619   5.417   0.755
  140GLN      O 1384   4.558   5.313   0.777
  141ALA      N 1385   4.688   5.440   0.644
  141ALA      H 1386   4.722   5.531   0.620
  141ALA     CA 1387   4.720   5.340   0.540
  141ALA     CB 1388   4.787   5.407   0.420
  141ALA      C 1389   4.798   5.215   0.581
  141ALA      O 1390   4.749   5.103   0.586
  142ALA      N 1391   4.923   5.245   0.614
  142ALA      H 1392   4.965   5.326   0.573
  142ALA     CA 1393   5.017   5.154   0.682
  142ALA     CB 1394   5.136   5.234   0.734
  142ALA      C 1395   4.945   5.071   0.788
  142ALA      O 1396   4.954   4.949   0.778
  143HISE     N 1397   4.860   5.137   0.866
  143HISE     H 1398   4.869   5.236   0.873
  143HISE    CA 1399   4.772   5.068   0.963
  143HISE    CB 1400   4.699   5.174   1.044
  143HISE    CG 1401   4.622   5.119   1.164
  143HISE   ND1 1402   4.680   5.078   1.276
  143HISE   CD2 1403   4.492   5.090   1.176
  143HISE   HD2 1404   4.417   5.135   1.112
  143HISE   CE1 1405   4.591   5.010   1.348
  143HISE   HE1 1406   4.611   4.947   1.435
  143HISE   NE2 1407   4.472   5.026   1.291
  143HISE   HE2 1408   4.389   4.980   1.321
  143HISE     C 1409   4.674   4.967   0.904
  143HISE     O 1410   4.687   4.847   0.927
  144ASP      N 1411   4.582   5.022   0.825
  144ASP      H 1412   4.586   5.117   0.793
  144ASP     CA 1413   4.467   4.948   0.771
  144ASP     CB 1414   4.396   5.045   0.678
  144ASP     CG 1415   4.260   4.991   0.632
  144ASP    OD1 1416   4.161   5.024   0.700
  144ASP    OD2 1417   4.248   4.906   0.541
  144ASP      C 1418   4.518   4.827   0.693
  144ASP      O 1419   4.492   4.711   0.725
  145ALA      N 1420   4.611   4.850   0.601
  145ALA      H 1421   4.649   4.941   0.585
  145ALA     CA 1422   4.681   4.741   0.530
  145ALA     CB 1423   4.789   4.805   0.444
  145ALA      C 1424   4.743   4.636   0.622
  145ALA      O 1425   4.732   4.519   0.584
  146VAL      N 1426   4.810   4.666   0.733
  146VAL      H 1427   4.834   4.759   0.759
  146VAL     CA 1428   4.832   4.560   0.833
  146VAL     CB 1429   4.968   4.581   0.899
  146VAL    CG1 1430   5.083   4.581   0.798
  146VAL    CG2 1431   4.978   4.709   0.981
  146VAL      C 1432   4.730   4.501   0.931
  146VAL      O 1433   4.721   4.380   0.949
  147ALA      N 1434   4.633   4.585   0.967
  147ALA      H 1435   4.646   4.684   0.965
  147ALA     CA 1436   4.507   4.545   1.031
  147ALA     CB 1437   4.413   4.663   1.053
  147ALA      C 1438   4.428   4.454   0.937
  147ALA      O 1439   4.341   4.380   0.984
  148GLN      N 1440   4.449   4.454   0.806
  148GLN      H 1441   4.479   4.541   0.765
  148GLN     CA 1442   4.386   4.362   0.711
  148GLN     CB 1443   4.381   4.417   0.569
  148GLN     CG 1444   4.284   4.528   0.525
  148GLN     CD 1445   4.303   4.562   0.377
  148GLN    OE1 1446   4.340   4.480   0.293
  148GLN    NE2 1447   4.273   4.688   0.350
  148GLN   HE21 1448   4.259   4.756   0.423
  148GLN   HE22 1449   4.239   4.696   0.256
  148GLN      C 1450   4.445   4.221   0.705
  148GLN      O 1451   4.375   4.120   0.696
  149GLU      N 1452   4.575   4.211   0.732
  149GLU      H 1453   4.632   4.292   0.724
  149GLU     CA 1454   4.650   4.087   0.757
  149GLU     CB 1455   4.801   4.115   0.753
  149GLU     CG 1456   4.855   4.174   0.622
  149GLU     CD 1457   5.002   4.144   0.591
  149GLU    OE1 1458   5.080   4.240   0.612
  149GLU    OE2 1459   5.036   4.028   0.560
  149GLU      C 1460   4.623   4.008   0.885
  149GLU      O 1461   4.620   3.885   0.886
  150GLY      N 1462   4.597   4.084   0.991
  150GLY      H 1463   4.618   4.182   0.995
  150GLY     CA 1464   4.544   4.030   1.116
  150GLY      C 1465   4.517   4.135   1.224
  150GLY      O 1466   4.601   4.224   1.232
  151GLN      N 1467   4.428   4.092   1.313
  151GLN      H 1468   4.414   3.993   1.320
  151GLN     CA 1469   4.374   4.182   1.417
  151GLN     CB 1470   4.234   4.231   1.378
  151GLN     CG 1471   4.137   4.115   1.352
  151GLN     CD 1472   3.997   4.137   1.409
  151GLN    OE1 1473   3.916   4.216   1.360
  151GLN    NE2 1474   3.951   4.049   1.498
  151GLN   HE21 1475   4.005   3.966   1.510
  151GLN   HE22 1476   3.861   4.057   1.540
  151GLN      C 1477   4.375   4.124   1.559
  151GLN      O 1478   4.374   4.002   1.575
  152CYS      N 1479   4.409   4.213   1.651
  152CYS      H 1480   4.429   4.311   1.646
  152CYS     CA 1481   4.412   4.177   1.794
  152CYS     CB 1482   4.458   4.298   1.874
  152CYS     SG 1483   4.550   4.252   2.026
  152CYS     HG 1484   4.554   4.371   2.085
  152CYS      C 1485   4.275   4.147   1.855
  152CYS      O 1486   4.175   4.191   1.798
  153ARG      N 1487   4.266   4.075   1.967
  153ARG      H 1488   4.343   4.013   1.979
  153ARG     CA 1489   4.147   4.058   2.052
  153ARG     CB 1490   4.164   3.927   2.129
  153ARG     CG 1491   4.055   3.916   2.236
  153ARG     CD 1492   4.078   3.788   2.317
  153ARG     NE 1493   4.000   3.688   2.243
  153ARG     HE 1494   4.019   3.696   2.145
  153ARG     CZ 1495   3.953   3.569   2.284
  153ARG    NH1 1496   4.007   3.514   2.393
  153ARG   HH11 1497   4.076   3.557   2.451
  153ARG   HH12 1498   3.954   3.435   2.423
  153ARG    NH2 1499   3.863   3.505   2.208
  153ARG   HH21 1500   3.830   3.559   2.131
  153ARG   HH22 1501   3.830   3.412   2.228
  153ARG      C 1502   4.126   4.187   2.131
  153ARG      O 1503   4.215   4.216   2.210
  154VAL      N 1504   4.045   4.274   2.070
  154VAL      H 1505   3.984   4.244   1.997
  154VAL     CA 1506   4.009   4.406   2.124
  154VAL     CB 1507   4.068   4.509   2.028
  154VAL    CG1 1508   4.021   4.490   1.884
  154VAL    CG2 1509   4.059   4.655   2.074
  154VAL      C 1510   3.860   4.426   2.149
  154VAL      O 1511   3.776   4.452   2.062
  155ASP      N 1512   3.820   4.397   2.273
  155ASP      H 1513   3.883   4.358   2.340
  155ASP     CA 1514   3.692   4.433   2.336
  155ASP     CB 1515   3.698   4.351   2.465
  155ASP     CG 1516   3.565   4.361   2.540
  155ASP    OD1 1517   3.565   4.450   2.627
  155ASP    OD2 1518   3.470   4.290   2.502
  155ASP      C 1519   3.677   4.584   2.352
  155ASP      O 1520   3.769   4.653   2.397
  156ASP      N 1521   3.549   4.616   2.340
  156ASP      H 1522   3.479   4.545   2.329
  156ASP     CA 1523   3.509   4.755   2.366
  156ASP     CB 1524   3.362   4.774   2.328
  156ASP     CG 1525   3.333   4.716   2.189
  156ASP    OD1 1526   3.360   4.780   2.086
  156ASP    OD2 1527   3.255   4.619   2.179
  156ASP      C 1528   3.540   4.817   2.502
  156ASP      O 1529   3.554   4.938   2.512
  157LYS      N 1530   3.544   4.732   2.605
  157LYS      H 1531   3.537   4.636   2.581
  157LYS     CA 1532   3.559   4.767   2.747
  157LYS     CB 1533   3.459   4.702   2.842
  157LYS     CG 1534   3.335   4.791   2.839
  157LYS     CD 1535   3.238   4.750   2.950
  157LYS     CE 1536   3.191   4.605   2.965
  157LYS     NZ 1537   3.076   4.599   3.057
  157LYS    HZ1 1538   3.058   4.501   3.064
  157LYS    HZ2 1539   3.113   4.643   3.138
  157LYS    HZ3 1540   3.003   4.659   3.022
  157LYS      C 1541   3.701   4.736   2.794
  157LYS      O 1542   3.748   4.815   2.875
  158VAL      N 1543   3.753   4.620   2.754
  158VAL      H 1544   3.685   4.555   2.719
  158VAL     CA 1545   3.885   4.562   2.783
  158VAL     CB 1546   3.871   4.409   2.789
  158VAL    CG1 1547   4.000   4.348   2.843
  158VAL    CG2 1548   3.752   4.360   2.872
  158VAL      C 1549   3.985   4.606   2.676
  158VAL      O 1550   4.002   4.556   2.565
  159ASN      N 1551   4.019   4.733   2.695
  159ASN      H 1552   3.978   4.793   2.763
  159ASN     CA 1553   4.082   4.816   2.591
  159ASN     CB 1554   4.070   4.965   2.625
  159ASN     CG 1555   4.132   5.072   2.536
  159ASN    OD1 1556   4.231   5.134   2.577
  159ASN    ND2 1557   4.083   5.075   2.413
  159ASN   HD21 1558   4.010   5.007   2.405
  159ASN   HD22 1559   4.126   5.140   2.349
  159ASN      C 1560   4.230   4.785   2.572
  159ASN      O 1561   4.315   4.827   2.651
  160PHE      N 1562   4.268   4.731   2.457
  160PHE      H 1563   4.197   4.718   2.388
  160PHE     CA 1564   4.404   4.701   2.410
  160PHE     CB 1565   4.397   4.635   2.272
  160PHE     CG 1566   4.513   4.536   2.262
  160PHE    CD1 1567   4.506   4.416   2.333
  160PHE    HD1 1568   4.417   4.381   2.385
  160PHE    CD2 1569   4.636   4.584   2.220
  160PHE    HD2 1570   4.648   4.686   2.184
  160PHE    CE1 1571   4.620   4.341   2.359
  160PHE    HE1 1572   4.616   4.247   2.414
  160PHE    CE2 1573   4.751   4.511   2.247
  160PHE    HE2 1574   4.846   4.557   2.219
  160PHE     CZ 1575   4.743   4.394   2.321
  160PHE     HZ 1576   4.836   4.344   2.349
  160PHE      C 1577   4.506   4.815   2.405
  160PHE      O 1578   4.513   4.877   2.299
  161HISE     N 1579   4.556   4.859   2.521
  161HISE     H 1580   4.561   4.793   2.596
  161HISE    CA 1581   4.635   4.978   2.552
  161HISE    CB 1582   4.575   5.050   2.673
  161HISE    CG 1583   4.637   5.184   2.714
  161HISE   ND1 1584   4.663   5.282   2.628
  161HISE   CD2 1585   4.664   5.229   2.837
  161HISE   HD2 1586   4.672   5.162   2.922
  161HISE   CE1 1587   4.717   5.383   2.696
  161HISE   HE1 1588   4.752   5.479   2.660
  161HISE   NE2 1589   4.725   5.346   2.823
  161HISE   HE2 1590   4.774   5.395   2.896
  161HISE     C 1591   4.788   4.971   2.545
  161HISE     O 1592   4.853   4.905   2.626
  162PHE      N 1593   4.848   5.060   2.467
  162PHE      H 1594   4.802   5.129   2.411
  162PHE     CA 1595   4.993   5.067   2.439
  162PHE     CB 1596   5.011   5.114   2.295
  162PHE     CG 1597   5.006   4.996   2.197
  162PHE    CD1 1598   4.887   4.928   2.173
  162PHE    HD1 1599   4.802   4.938   2.241
  162PHE    CD2 1600   5.117   4.978   2.116
  162PHE    HD2 1601   5.210   5.033   2.129
  162PHE    CE1 1602   4.893   4.838   2.067
  162PHE    HE1 1603   4.807   4.776   2.043
  162PHE    CE2 1604   5.114   4.895   2.005
  162PHE    HE2 1605   5.196   4.886   1.934
  162PHE     CZ 1606   4.998   4.823   1.976
  162PHE     HZ 1607   4.981   4.761   1.889
  162PHE      C 1608   5.060   5.161   2.539
  162PHE      O 1609   5.046   5.282   2.524
  163ILE      N 1610   5.128   5.103   2.638
  163ILE      H 1611   5.120   5.004   2.653
  163ILE     CA 1612   5.211   5.174   2.736
  163ILE     CB 1613   5.169   5.136   2.878
  163ILE    CG1 1614   5.025   5.187   2.895
  163ILE    CG2 1615   5.263   5.179   2.991
  163ILE     CD 1616   4.958   5.135   3.022
  163ILE      C 1617   5.361   5.154   2.712
  163ILE      O 1618   5.413   5.043   2.697
  164LEU      N 1619   5.432   5.266   2.708
  164LEU      H 1620   5.395   5.359   2.711
  164LEU     CA 1621   5.578   5.256   2.697
  164LEU     CB 1622   5.625   5.365   2.600
  164LEU     CG 1623   5.763   5.337   2.542
  164LEU    CD1 1624   5.759   5.210   2.458
  164LEU    CD2 1625   5.805   5.454   2.452
  164LEU      C 1626   5.653   5.275   2.829
  164LEU      O 1627   5.612   5.359   2.909
  165PHE      N 1628   5.745   5.185   2.863
  165PHE      H 1629   5.742   5.094   2.821
  165PHE     CA 1630   5.844   5.202   2.970
  165PHE     CB 1631   5.853   5.068   3.044
  165PHE     CG 1632   5.878   5.090   3.193
  165PHE    CD1 1633   6.001   5.130   3.244
  165PHE    HD1 1634   6.075   5.187   3.189
  165PHE    CD2 1635   5.776   5.063   3.283
  165PHE    HD2 1636   5.674   5.057   3.246
  165PHE    CE1 1637   6.029   5.121   3.380
  165PHE    HE1 1638   6.129   5.137   3.419
  165PHE    CE2 1639   5.802   5.069   3.420
  165PHE    HE2 1640   5.726   5.062   3.498
  165PHE     CZ 1641   5.929   5.089   3.472
  165PHE     HZ 1642   5.944   5.062   3.576
  165PHE      C 1643   5.978   5.212   2.898
  165PHE      O 1644   6.012   5.121   2.823
  166ASN      N 1645   6.058   5.310   2.941
  166ASN      H 1646   6.033   5.365   3.020
  166ASN     CA 1647   6.163   5.360   2.851
  166ASN     CB 1648   6.108   5.483   2.778
  166ASN     CG 1649   6.201   5.510   2.660
  166ASN    OD1 1650   6.265   5.419   2.608
  166ASN    ND2 1651   6.221   5.637   2.625
  166ASN   HD21 1652   6.190   5.724   2.664
  166ASN   HD22 1653   6.274   5.640   2.540
  166ASN      C 1654   6.288   5.395   2.932
  166ASN      O 1655   6.281   5.472   3.028
  167ASN      N 1656   6.398   5.375   2.860
  167ASN      H 1657   6.402   5.378   2.760
  167ASN     CA 1658   6.526   5.387   2.931
  167ASN     CB 1659   6.613   5.260   2.938
  167ASN     CG 1660   6.739   5.278   3.022
  167ASN    OD1 1661   6.735   5.313   3.140
  167ASN    ND2 1662   6.855   5.283   2.956
  167ASN   HD21 1663   6.875   5.277   2.858
  167ASN   HD22 1664   6.932   5.308   3.015
  167ASN      C 1665   6.610   5.502   2.875
  167ASN      O 1666   6.684   5.490   2.778
  168VAL      N 1667   6.586   5.621   2.929
  168VAL      H 1668   6.564   5.628   3.027
  168VAL     CA 1669   6.657   5.741   2.881
  168VAL     CB 1670   6.562   5.860   2.889
  168VAL    CG1 1671   6.445   5.851   2.791
  168VAL    CG2 1672   6.519   5.906   3.029
  168VAL      C 1673   6.788   5.777   2.951
  168VAL      O 1674   6.851   5.685   3.003
  169ASP      N 1675   6.840   5.895   2.920
  169ASP      H 1676   6.822   5.933   2.829
  169ASP     CA 1677   6.954   5.953   2.993
  169ASP     CB 1678   6.992   6.087   2.930
  169ASP     CG 1679   7.047   6.086   2.788
  169ASP    OD1 1680   7.156   6.028   2.767
  169ASP    OD2 1681   6.978   6.115   2.687
  169ASP      C 1682   6.902   5.992   3.132
  169ASP      O 1683   6.800   6.058   3.145
  170GLY      N 1684   6.977   5.960   3.237
  170GLY      H 1685   7.060   5.902   3.230
  170GLY     CA 1686   6.934   5.974   3.377
  170GLY      C 1687   6.832   5.873   3.431
  170GLY      O 1688   6.855   5.828   3.543
  171HISE     N 1689   6.708   5.884   3.383
  171HISE     H 1690   6.682   5.930   3.298
  171HISE    CA 1691   6.599   5.816   3.454
  171HISE    CB 1692   6.490   5.915   3.496
  171HISE    CG 1693   6.527   5.989   3.624
  171HISE   ND1 1694   6.476   6.105   3.664
  171HISE   CD2 1695   6.600   5.943   3.726
  171HISE   HD2 1696   6.675   5.864   3.718
  171HISE   CE1 1697   6.519   6.134   3.786
  171HISE   HE1 1698   6.493   6.227   3.838
  171HISE   NE2 1699   6.586   6.027   3.828
  171HISE   HE2 1700   6.622   6.014   3.920
  171HISE     C 1701   6.520   5.711   3.375
  171HISE     O 1702   6.561   5.689   3.261
  172LEU      N 1703   6.454   5.628   3.454
  172LEU      H 1704   6.479   5.632   3.551
  172LEU     CA 1705   6.361   5.524   3.407
  172LEU     CB 1706   6.354   5.411   3.510
  172LEU     CG 1707   6.430   5.284   3.473
  172LEU    CD1 1708   6.411   5.187   3.590
  172LEU    CD2 1709   6.382   5.230   3.338
  172LEU      C 1710   6.221   5.586   3.406
  172LEU      O 1711   6.163   5.608   3.512
  173TYR      N 1712   6.165   5.605   3.287
  173TYR      H 1713   6.211   5.587   3.201
  173TYR     CA 1714   6.029   5.656   3.265
  173TYR     CB 1715   6.030   5.790   3.191
  173TYR     CG 1716   6.057   5.902   3.291
  173TYR    CD1 1717   5.945   5.975   3.332
  173TYR    HD1 1718   5.850   5.951   3.285
  173TYR    CD2 1719   6.182   5.947   3.332
  173TYR    HD2 1720   6.267   5.879   3.329
  173TYR    CE1 1721   5.966   6.089   3.410
  173TYR    HE1 1722   5.879   6.138   3.455
  173TYR    CE2 1723   6.201   6.066   3.402
  173TYR    HE2 1724   6.297   6.119   3.400
  173TYR     CZ 1725   6.091   6.137   3.446
  173TYR     OH 1726   6.107   6.236   3.538
  173TYR     HH 1727   6.200   6.271   3.534
  173TYR      C 1728   5.914   5.571   3.211
  173TYR      O 1729   5.917   5.550   3.090
  174GLU      N 1730   5.797   5.587   3.272
  174GLU      H 1731   5.781   5.626   3.362
  174GLU     CA 1732   5.681   5.506   3.232
  174GLU     CB 1733   5.641   5.416   3.350
  174GLU     CG 1734   5.521   5.331   3.308
  174GLU     CD 1735   5.452   5.286   3.438
  174GLU    OE1 1736   5.345   5.347   3.455
  174GLU    OE2 1737   5.510   5.194   3.500
  174GLU      C 1738   5.572   5.602   3.186
  174GLU      O 1739   5.516   5.676   3.267
  175LEU      N 1740   5.546   5.597   3.056
  175LEU      H 1741   5.593   5.525   3.004
  175LEU     CA 1742   5.450   5.690   2.995
  175LEU     CB 1743   5.512   5.754   2.870
  175LEU     CG 1744   5.651   5.815   2.890
  175LEU    CD1 1745   5.756   5.715   2.841
  175LEU    CD2 1746   5.664   5.951   2.821
  175LEU      C 1747   5.328   5.607   2.953
  175LEU      O 1748   5.344   5.524   2.864
  176ASP      N 1749   5.217   5.639   3.019
  176ASP      H 1750   5.220   5.719   3.079
  176ASP     CA 1751   5.086   5.581   2.984
  176ASP     CB 1752   4.981   5.635   3.080
  176ASP     CG 1753   4.846   5.572   3.044
  176ASP    OD1 1754   4.777   5.639   2.964
  176ASP    OD2 1755   4.816   5.470   3.110
  176ASP      C 1756   5.045   5.602   2.838
  176ASP      O 1757   5.045   5.507   2.760
  177GLY      N 1758   5.037   5.726   2.791
  177GLY      H 1759   5.025   5.803   2.854
  177GLY     CA 1760   4.998   5.766   2.655
  177GLY      C 1761   4.860   5.828   2.633
  177GLY      O 1762   4.839   5.889   2.528
  178ARG      N 1763   4.766   5.780   2.714
  178ARG      H 1764   4.784   5.708   2.781
  178ARG     CA 1765   4.630   5.836   2.722
  178ARG     CB 1766   4.523   5.728   2.740
  178ARG     CG 1767   4.483   5.678   2.601
  178ARG     CD 1768   4.372   5.572   2.607
  178ARG     NE 1769   4.329   5.535   2.472
  178ARG     HE 1770   4.267   5.603   2.432
  178ARG     CZ 1771   4.360   5.423   2.405
  178ARG    NH1 1772   4.428   5.319   2.454
  178ARG   HH11 1773   4.467   5.315   2.546
  178ARG   HH12 1774   4.458   5.247   2.391
  178ARG    NH2 1775   4.315   5.411   2.279
  178ARG   HH21 1776   4.250   5.482   2.251
  178ARG   HH22 1777   4.336   5.327   2.229
  178ARG      C 1778   4.617   5.939   2.834
  178ARG      O 1779   4.561   6.043   2.804
  179MET      N 1780   4.674   5.905   2.949
  179MET      H 1781   4.715   5.813   2.954
  179MET     CA 1782   4.701   5.992   3.065
  179MET     CB 1783   4.709   5.906   3.191
  179MET     CG 1784   4.577   5.837   3.225
  179MET     SD 1785   4.443   5.933   3.305
  179MET     CE 1786   4.546   5.995   3.436
  179MET      C 1787   4.819   6.089   3.056
  179MET      O 1788   4.916   6.029   3.008
  180PRO      N 1789   4.807   6.215   3.096
  180PRO     CA 1790   4.920   6.308   3.115
  180PRO     CB 1791   4.863   6.438   3.173
  180PRO     CG 1792   4.743   6.385   3.252
  180PRO     CD 1793   4.690   6.274   3.162
  180PRO      C 1794   5.017   6.249   3.218
  180PRO      O 1795   4.964   6.168   3.294
  181PHE      N 1796   5.124   6.324   3.239
  181PHE      H 1797   5.138   6.410   3.190
  181PHE     CA 1798   5.228   6.304   3.342
  181PHE     CB 1799   5.178   6.328   3.485
  181PHE     CG 1800   5.272   6.303   3.603
  181PHE    CD1 1801   5.372   6.393   3.637
  181PHE    HD1 1802   5.413   6.452   3.556
  181PHE    CD2 1803   5.245   6.197   3.688
  181PHE    HD2 1804   5.191   6.108   3.655
  181PHE    CE1 1805   5.433   6.388   3.762
  181PHE    HE1 1806   5.533   6.426   3.783
  181PHE    CE2 1807   5.310   6.195   3.811
  181PHE    HE2 1808   5.298   6.105   3.870
  181PHE     CZ 1809   5.401   6.291   3.856
  181PHE     HZ 1810   5.426   6.297   3.962
  181PHE      C 1811   5.295   6.167   3.346
  181PHE      O 1812   5.239   6.066   3.389
  182PRO      N 1813   5.417   6.148   3.295
  182PRO     CA 1814   5.493   6.022   3.296
  182PRO     CB 1815   5.601   6.050   3.191
  182PRO     CG 1816   5.621   6.201   3.183
  182PRO     CD 1817   5.496   6.262   3.247
  182PRO      C 1818   5.558   5.994   3.431
  182PRO      O 1819   5.631   6.077   3.485
  183VAL      N 1820   5.532   5.876   3.487
  183VAL      H 1821   5.481   5.809   3.434
  183VAL     CA 1822   5.592   5.828   3.612
  183VAL     CB 1823   5.493   5.741   3.689
  183VAL    CG1 1824   5.368   5.823   3.722
  183VAL    CG2 1825   5.453   5.614   3.614
  183VAL      C 1826   5.738   5.783   3.608
  183VAL      O 1827   5.774   5.699   3.526
  184ASN      N 1828   5.811   5.808   3.717
  184ASN      H 1829   5.782   5.840   3.807
  184ASN     CA 1830   5.954   5.772   3.717
  184ASN     CB 1831   6.016   5.900   3.774
  184ASN     CG 1832   6.169   5.911   3.768
  184ASN    OD1 1833   6.235   5.808   3.779
  184ASN    ND2 1834   6.223   6.029   3.739
  184ASN   HD21 1835   6.160   6.100   3.708
  184ASN   HD22 1836   6.322   6.042   3.734
  184ASN      C 1837   5.983   5.655   3.812
  184ASN      O 1838   5.908   5.643   3.909
  185HISE     N 1839   6.052   5.554   3.760
  185HISE     H 1840   6.065   5.560   3.661
  185HISE    CA 1841   6.077   5.427   3.829
  185HISE    CB 1842   6.011   5.306   3.762
  185HISE    CG 1843   5.859   5.307   3.779
  185HISE   ND1 1844   5.784   5.259   3.878
  185HISE   CD2 1845   5.777   5.323   3.676
  185HISE   HD2 1846   5.802   5.358   3.576
  185HISE   CE1 1847   5.664   5.226   3.830
  185HISE   HE1 1848   5.592   5.156   3.873
  185HISE   NE2 1849   5.661   5.263   3.703
  185HISE   HE2 1850   5.583   5.243   3.643
  185HISE     C 1851   6.226   5.403   3.857
  185HISE     O 1852   6.266   5.289   3.878
  186GLY      N 1853   6.304   5.511   3.854
  186GLY      H 1854   6.290   5.582   3.786
  186GLY     CA 1855   6.440   5.512   3.911
  186GLY      C 1856   6.550   5.561   3.818
  186GLY      O 1857   6.522   5.656   3.745
  187ALA      N 1858   6.676   5.536   3.853
  187ALA      H 1859   6.703   5.514   3.947
  187ALA     CA 1860   6.796   5.566   3.772
  187ALA     CB 1861   6.905   5.531   3.873
  187ALA      C 1862   6.808   5.469   3.654
  187ALA      O 1863   6.769   5.353   3.651
  188SER      N 1864   6.875   5.520   3.551
  188SER      H 1865   6.914   5.612   3.561
  188SER     CA 1866   6.905   5.461   3.420
  188SER     CB 1867   6.956   5.561   3.316
  188SER     OG 1868   7.081   5.622   3.350
  188SER     HG 1869   7.137   5.612   3.269
  188SER      C 1870   6.982   5.328   3.412
  188SER      O 1871   7.067   5.308   3.499
  189SER      N 1872   6.925   5.229   3.344
  189SER      H 1873   6.845   5.244   3.284
  189SER     CA 1874   6.982   5.096   3.321
  189SER     CB 1875   7.001   5.013   3.448
  189SER     OG 1876   7.108   4.925   3.414
  189SER     HG 1877   7.108   4.833   3.452
  189SER      C 1878   6.894   4.997   3.244
  189SER      O 1879   6.773   4.997   3.270
  190GLU      N 1880   6.956   4.907   3.168
  190GLU      H 1881   7.055   4.917   3.151
  190GLU     CA 1882   6.882   4.818   3.077
  190GLU     CB 1883   6.955   4.779   2.948
  190GLU     CG 1884   6.948   4.900   2.854
  190GLU     CD 1885   6.984   4.865   2.710
  190GLU    OE1 1886   7.092   4.802   2.695
  190GLU    OE2 1887   6.923   4.928   2.621
  190GLU      C 1888   6.824   4.698   3.151
  190GLU      O 1889   6.738   4.627   3.100
  191ASP      N 1890   6.896   4.662   3.257
  191ASP      H 1891   6.980   4.707   3.287
  191ASP     CA 1892   6.861   4.551   3.346
  191ASP     CB 1893   6.978   4.495   3.428
  191ASP     CG 1894   7.065   4.597   3.502
  191ASP    OD1 1895   7.039   4.641   3.616
  191ASP    OD2 1896   7.154   4.646   3.430
  191ASP      C 1897   6.747   4.568   3.447
  191ASP      O 1898   6.659   4.482   3.447
  192THR      N 1899   6.717   4.689   3.492
  192THR      H 1900   6.772   4.773   3.491
  192THR     CA 1901   6.609   4.730   3.583
  192THR     CB 1902   6.641   4.840   3.684
  192THR    OG1 1903   6.659   4.964   3.614
  192THR    HG1 1904   6.680   5.038   3.678
  192THR    CG2 1905   6.753   4.799   3.779
  192THR      C 1906   6.478   4.748   3.505
  192THR      O 1907   6.376   4.692   3.543
  193LEU      N 1908   6.485   4.807   3.386
  193LEU      H 1909   6.564   4.864   3.364
  193LEU     CA 1910   6.376   4.827   3.290
  193LEU     CB 1911   6.453   4.868   3.164
  193LEU     CG 1912   6.383   4.873   3.029
  193LEU    CD1 1913   6.264   4.969   3.026
  193LEU    CD2 1914   6.470   4.916   2.910
  193LEU      C 1915   6.287   4.703   3.279
  193LEU      O 1916   6.165   4.704   3.294
  194LEU      N 1917   6.350   4.587   3.257
  194LEU      H 1918   6.446   4.572   3.237
  194LEU     CA 1919   6.269   4.466   3.238
  194LEU     CB 1920   6.378   4.367   3.193
  194LEU     CG 1921   6.317   4.253   3.111
  194LEU    CD1 1922   6.286   4.302   2.970
  194LEU    CD2 1923   6.402   4.126   3.112
  194LEU      C 1924   6.205   4.422   3.370
  194LEU      O 1925   6.084   4.399   3.367
  195LYS      N 1926   6.287   4.414   3.474
  195LYS      H 1927   6.378   4.455   3.461
  195LYS     CA 1928   6.232   4.388   3.607
  195LYS     CB 1929   6.343   4.358   3.708
  195LYS     CG 1930   6.429   4.240   3.665
  195LYS     CD 1931   6.522   4.185   3.774
  195LYS     CE 1932   6.661   4.249   3.767
  195LYS     NZ 1933   6.760   4.191   3.859
  195LYS    HZ1 1934   6.730   4.174   3.953
  195LYS    HZ2 1935   6.785   4.098   3.832
  195LYS    HZ3 1936   6.846   4.243   3.860
  195LYS      C 1937   6.129   4.487   3.662
  195LYS      O 1938   6.026   4.440   3.711
  196ASP      N 1939   6.149   4.616   3.641
  196ASP      H 1940   6.240   4.653   3.621
  196ASP     CA 1941   6.050   4.719   3.677
  196ASP     CB 1942   6.117   4.856   3.696
  196ASP     CG 1943   6.199   4.870   3.824
  196ASP    OD1 1944   6.312   4.817   3.837
  196ASP    OD2 1945   6.143   4.927   3.920
  196ASP      C 1946   5.924   4.713   3.590
  196ASP      O 1947   5.813   4.722   3.640
  197ALA      N 1948   5.934   4.668   3.465
  197ALA      H 1949   6.024   4.656   3.424
  197ALA     CA 1950   5.821   4.648   3.373
  197ALA     CB 1951   5.844   4.623   3.224
  197ALA      C 1952   5.737   4.537   3.435
  197ALA      O 1953   5.629   4.576   3.481
  198ALA      N 1954   5.794   4.421   3.467
  198ALA      H 1955   5.888   4.405   3.438
  198ALA     CA 1956   5.732   4.304   3.531
  198ALA     CB 1957   5.818   4.178   3.537
  198ALA      C 1958   5.668   4.334   3.667
  198ALA      O 1959   5.552   4.298   3.681
  199LYS      N 1960   5.736   4.409   3.754
  199LYS      H 1961   5.827   4.438   3.724
  199LYS     CA 1962   5.678   4.449   3.883
  199LYS     CB 1963   5.787   4.519   3.964
  199LYS     CG 1964   5.875   4.432   4.054
  199LYS     CD 1965   5.963   4.518   4.146
  199LYS     CE 1966   6.077   4.590   4.074
  199LYS     NZ 1967   6.157   4.666   4.171
  199LYS    HZ1 1968   6.169   4.617   4.257
  199LYS    HZ2 1969   6.244   4.683   4.124
  199LYS    HZ3 1970   6.111   4.752   4.192
  199LYS      C 1971   5.550   4.533   3.872
  199LYS      O 1972   5.448   4.480   3.917
  200VAL      N 1973   5.555   4.652   3.814
  200VAL      H 1974   5.638   4.698   3.782
  200VAL     CA 1975   5.433   4.726   3.781
  200VAL     CB 1976   5.459   4.868   3.729
  200VAL    CG1 1977   5.533   4.868   3.595
  200VAL    CG2 1978   5.331   4.951   3.722
  200VAL      C 1979   5.319   4.659   3.703
  200VAL      O 1980   5.212   4.657   3.763
  201CYS      N 1981   5.363   4.577   3.608
  201CYS      H 1982   5.461   4.586   3.592
  201CYS     CA 1983   5.283   4.488   3.523
  201CYS     CB 1984   5.367   4.427   3.411
  201CYS     SG 1985   5.386   4.546   3.274
  201CYS     HG 1986   5.325   4.467   3.187
  201CYS      C 1987   5.206   4.377   3.596
  201CYS      O 1988   5.085   4.375   3.579
  202ARG      N 1989   5.281   4.304   3.678
  202ARG      H 1990   5.380   4.317   3.682
  202ARG     CA 1991   5.221   4.205   3.769
  202ARG     CB 1992   5.326   4.124   3.845
  202ARG     CG 1993   5.274   3.991   3.900
  202ARG     CD 1994   5.369   3.889   3.963
  202ARG     NE 1995   5.300   3.782   4.036
  202ARG     HE 1996   5.248   3.714   3.985
  202ARG     CZ 1997   5.317   3.765   4.167
  202ARG    NH1 1998   5.383   3.854   4.243
  202ARG   HH11 1999   5.430   3.933   4.203
  202ARG   HH12 2000   5.378   3.848   4.343
  202ARG    NH2 2001   5.255   3.662   4.225
  202ARG   HH21 2002   5.196   3.598   4.176
  202ARG   HH22 2003   5.253   3.661   4.325
  202ARG      C 2004   5.124   4.266   3.871
  202ARG      O 2005   5.015   4.211   3.890
  203GLU      N 2006   5.149   4.383   3.929
  203GLU      H 2007   5.234   4.430   3.909
  203GLU     CA 2008   5.061   4.458   4.019
  203GLU     CB 2009   5.137   4.577   4.079
  203GLU     CG 2010   5.068   4.640   4.201
  203GLU     CD 2011   5.172   4.732   4.265
  203GLU    OE1 2012   5.218   4.696   4.375
  203GLU    OE2 2013   5.208   4.840   4.212
  203GLU      C 2014   4.929   4.485   3.947
  203GLU      O 2015   4.824   4.458   4.005
  204PHE      N 2016   4.936   4.548   3.830
  204PHE      H 2017   5.020   4.592   3.799
  204PHE     CA 2018   4.817   4.577   3.749
  204PHE     CB 2019   4.861   4.651   3.623
  204PHE     CG 2020   4.853   4.803   3.639
  204PHE    CD1 2021   4.731   4.868   3.620
  204PHE    HD1 2022   4.642   4.808   3.606
  204PHE    CD2 2023   4.963   4.876   3.682
  204PHE    HD2 2024   5.054   4.821   3.709
  204PHE    CE1 2025   4.718   5.005   3.639
  204PHE    HE1 2026   4.630   5.056   3.599
  204PHE    CE2 2027   4.952   5.013   3.702
  204PHE    HE2 2028   5.045   5.066   3.723
  204PHE     CZ 2029   4.830   5.076   3.679
  204PHE     HZ 2030   4.819   5.182   3.703
  204PHE      C 2031   4.734   4.457   3.704
  204PHE      O 2032   4.619   4.440   3.743
  205THR      N 2033   4.801   4.354   3.653
  205THR      H 2034   4.901   4.345   3.655
  205THR     CA 2035   4.730   4.234   3.604
  205THR     CB 2036   4.805   4.158   3.495
  205THR    OG1 2037   4.934   4.124   3.547
  205THR    HG1 2038   4.960   4.035   3.509
  205THR    CG2 2039   4.825   4.253   3.376
  205THR      C 2040   4.683   4.135   3.710
  205THR      O 2041   4.579   4.075   3.682
  206GLU      N 2042   4.757   4.114   3.819
  206GLU      H 2043   4.853   4.141   3.826
  206GLU     CA 2044   4.710   4.033   3.932
  206GLU     CB 2045   4.811   4.028   4.047
  206GLU     CG 2046   4.792   3.921   4.154
  206GLU     CD 2047   4.902   3.935   4.260
  206GLU    OE1 2048   4.928   4.046   4.310
  206GLU    OE2 2049   4.956   3.831   4.302
  206GLU      C 2050   4.578   4.086   3.988
  206GLU      O 2051   4.499   4.016   4.051
  207ARG      N 2052   4.557   4.217   3.981
  207ARG      H 2053   4.635   4.279   3.965
  207ARG     CA 2054   4.431   4.283   4.018
  207ARG     CB 2055   4.419   4.435   4.028
  207ARG     CG 2056   4.490   4.490   4.153
  207ARG     CD 2057   4.496   4.642   4.169
  207ARG     NE 2058   4.582   4.706   4.069
  207ARG     HE 2059   4.552   4.680   3.977
  207ARG     CZ 2060   4.694   4.778   4.088
  207ARG    NH1 2061   4.761   4.779   4.204
  207ARG   HH11 2062   4.728   4.736   4.287
  207ARG   HH12 2063   4.849   4.827   4.206
  207ARG    NH2 2064   4.737   4.864   3.995
  207ARG   HH21 2065   4.693   4.900   3.912
  207ARG   HH22 2066   4.826   4.905   4.015
  207ARG      C 2067   4.306   4.237   3.943
  207ARG      O 2068   4.199   4.239   4.003
  208GLU      N 2069   4.326   4.197   3.817
  208GLU      H 2070   4.414   4.196   3.769
  208GLU     CA 2071   4.216   4.144   3.735
  208GLU     CB 2072   4.248   4.158   3.586
  208GLU     CG 2073   4.220   4.300   3.538
  208GLU     CD 2074   4.075   4.349   3.539
  208GLU    OE1 2075   4.061   4.472   3.526
  208GLU    OE2 2076   3.984   4.266   3.558
  208GLU      C 2077   4.160   4.003   3.757
  208GLU      O 2078   4.226   3.920   3.819
  209GLN      N 2079   4.032   3.993   3.720
  209GLN      H 2080   3.976   4.074   3.705
  209GLN     CA 2081   3.957   3.868   3.743
  209GLN     CB 2082   3.810   3.903   3.720
  209GLN     CG 2083   3.725   3.810   3.808
  209GLN     CD 2084   3.577   3.810   3.769
  209GLN    OE1 2085   3.524   3.917   3.743
  209GLN    NE2 2086   3.515   3.695   3.792
  209GLN   HE21 2087   3.572   3.619   3.822
  209GLN   HE22 2088   3.418   3.688   3.769
  209GLN      C 2089   4.001   3.752   3.653
  209GLN      O 2090   4.037   3.770   3.537
  210GLY      N 2091   4.003   3.631   3.709
  210GLY      H 2092   3.964   3.613   3.799
  210GLY     CA 2093   4.057   3.516   3.635
  210GLY      C 2094   4.210   3.511   3.629
  210GLY      O 2095   4.286   3.596   3.674
  211GLU      N 2096   4.248   3.412   3.549
  211GLU      H 2097   4.171   3.365   3.506
  211GLU     CA 2098   4.386   3.370   3.523
  211GLU     CB 2099   4.376   3.230   3.461
  211GLU     CG 2100   4.360   3.126   3.573
  211GLU     CD 2101   4.490   3.100   3.651
  211GLU    OE1 2102   4.498   3.141   3.769
  211GLU    OE2 2103   4.569   3.016   3.603
  211GLU      C 2104   4.463   3.457   3.423
  211GLU      O 2105   4.546   3.402   3.350
  212VAL      N 2106   4.455   3.588   3.443
  212VAL      H 2107   4.406   3.617   3.525
  212VAL     CA 2108   4.506   3.686   3.346
  212VAL     CB 2109   4.467   3.833   3.368
  212VAL    CG1 2110   4.512   3.933   3.262
  212VAL    CG2 2111   4.314   3.832   3.372
  212VAL      C 2112   4.658   3.666   3.344
  212VAL      O 2113   4.736   3.676   3.439
  213ARG      N 2114   4.704   3.630   3.225
  213ARG      H 2115   4.637   3.608   3.153
  213ARG     CA 2116   4.848   3.628   3.198
  213ARG     CB 2117   4.882   3.501   3.119
  213ARG     CG 2118   5.022   3.443   3.141
  213ARG     CD 2119   5.057   3.414   3.287
  213ARG     NE 2120   5.187   3.347   3.283
  213ARG     HE 2121   5.266   3.399   3.249
  213ARG     CZ 2122   5.218   3.227   3.333
  213ARG    NH1 2123   5.120   3.144   3.374
  213ARG   HH11 2124   5.023   3.166   3.370
  213ARG   HH12 2125   5.148   3.056   3.413
  213ARG    NH2 2126   5.346   3.188   3.340
  213ARG   HH21 2127   5.425   3.242   3.311
  213ARG   HH22 2128   5.367   3.097   3.375
  213ARG      C 2129   4.891   3.754   3.123
  213ARG      O 2130   4.818   3.819   3.048
  214PHE      N 2131   5.018   3.791   3.138
  214PHE      H 2132   5.075   3.752   3.210
  214PHE     CA 2133   5.084   3.908   3.079
  214PHE     CB 2134   5.118   4.003   3.194
  214PHE     CG 2135   5.175   4.141   3.160
  214PHE    CD1 2136   5.086   4.245   3.137
  214PHE    HD1 2137   4.978   4.236   3.152
  214PHE    CD2 2138   5.309   4.158   3.127
  214PHE    HD2 2139   5.380   4.082   3.160
  214PHE    CE1 2140   5.125   4.363   3.075
  214PHE    HE1 2141   5.057   4.445   3.053
  214PHE    CE2 2142   5.351   4.276   3.067
  214PHE    HE2 2143   5.456   4.299   3.052
  214PHE     CZ 2144   5.257   4.374   3.034
  214PHE     HZ 2145   5.284   4.455   2.966
  214PHE      C 2146   5.205   3.872   2.992
  214PHE      O 2147   5.300   3.814   3.043
  215SER      N 2148   5.216   3.951   2.886
  215SER      H 2149   5.135   4.000   2.852
  215SER     CA 2150   5.329   3.955   2.793
  215SER     CB 2151   5.311   3.862   2.673
  215SER     OG 2152   5.438   3.854   2.607
  215SER     HG 2153   5.437   3.774   2.546
  215SER      C 2154   5.350   4.093   2.730
  215SER      O 2155   5.254   4.158   2.690
  216ALA      N 2156   5.475   4.139   2.724
  216ALA      H 2157   5.546   4.075   2.752
  216ALA     CA 2158   5.510   4.268   2.664
  216ALA     CB 2159   5.580   4.356   2.768
  216ALA      C 2160   5.611   4.256   2.549
  216ALA      O 2161   5.669   4.150   2.529
  217VAL      N 2162   5.623   4.356   2.462
  217VAL      H 2163   5.573   4.443   2.472
  217VAL     CA 2164   5.733   4.355   2.364
  217VAL     CB 2165   5.683   4.367   2.220
  217VAL    CG1 2166   5.621   4.233   2.179
  217VAL    CG2 2167   5.579   4.479   2.220
  217VAL      C 2168   5.855   4.441   2.400
  217VAL      O 2169   5.832   4.552   2.447
  218ALA      N 2170   5.969   4.373   2.401
  218ALA      H 2171   5.979   4.276   2.381
  218ALA     CA 2172   6.099   4.435   2.432
  218ALA     CB 2173   6.194   4.367   2.531
  218ALA      C 2174   6.179   4.449   2.302
  218ALA      O 2175   6.148   4.379   2.206
  219LEU      N 2176   6.276   4.539   2.295
  219LEU      H 2177   6.314   4.590   2.372
  219LEU     CA 2178   6.349   4.555   2.168
  219LEU     CB 2179   6.384   4.703   2.152
  219LEU     CG 2180   6.263   4.788   2.114
  219LEU    CD1 2181   6.282   4.936   2.151
  219LEU    CD2 2182   6.227   4.759   1.968
  219LEU      C 2183   6.470   4.463   2.161
  219LEU      O 2184   6.525   4.422   2.264
  220CYS      N 2185   6.524   4.443   2.041
  220CYS      H 2186   6.467   4.463   1.962
  220CYS     CA 2187   6.643   4.358   2.024
  220CYS     CB 2188   6.597   4.213   2.040
  220CYS     SG 2189   6.731   4.089   2.047
  220CYS     HG 2190   6.787   4.127   1.932
  220CYS      C 2191   6.703   4.371   1.883
  220CYS      O 2192   6.639   4.383   1.779
  221LYS      N 2193   6.834   4.348   1.885
  221LYS      H 2194   6.884   4.349   1.972
  221LYS     CA 2195   6.902   4.330   1.756
  221LYS     CB 2196   7.038   4.402   1.753
  221LYS     CG 2197   7.023   4.551   1.721
  221LYS     CD 2198   7.164   4.611   1.719
  221LYS     CE 2199   7.166   4.753   1.664
  221LYS     NZ 2200   7.305   4.801   1.655
  221LYS    HZ1 2201   7.347   4.784   1.744
  221LYS    HZ2 2202   7.373   4.774   1.586
  221LYS    HZ3 2203   7.299   4.901   1.658
  221LYS      C 2204   6.911   4.183   1.716
  221LYS     O1 2205   6.936   4.152   1.597
  221LYS     O2 2206   6.886   4.096   1.802
   6.91727   6.91727   4.89125   0.00000   0.00000   0.00000   0.00000   3.45867   3.45867
