# Supplementary material for: Is There a Functional Role for the Knotted Topology in Protein UCH-L1?
Source: J Chem Inf Model. 2024 Jul 24;64(17):6827–37. doi: 10.1021/acs.jcim.4c00880 (PMC11388461; doi:10.1021/acs.jcim.4c00880)
Supplement: Supplementary file 2 — ci4c00880_si_002.zip [file ci4c00880_si_002.zip › UCH-L1_files/APO/APO_delta222/REP_4/traj_initial.gro]

Protein in water t=   0.00000 step= 0
 2206
    1MET      N    1   6.168   3.532   3.317
    1MET     H1    2   6.266   3.514   3.315
    1MET     H2    3   6.149   3.624   3.351
    1MET     H3    4   6.142   3.455   3.374
    1MET     CA    5   6.103   3.520   3.185
    1MET     CB    6   6.040   3.381   3.174
    1MET     CG    7   6.144   3.273   3.146
    1MET     SD    8   6.252   3.223   3.285
    1MET     CE    9   6.333   3.087   3.204
    1MET      C   10   5.994   3.626   3.165
    1MET      O   11   6.012   3.711   3.078
    2GLN      N   12   5.872   3.602   3.213
    2GLN      H   13   5.852   3.525   3.273
    2GLN     CA   14   5.758   3.694   3.212
    2GLN     CB   15   5.632   3.651   3.135
    2GLN     CG   16   5.591   3.506   3.158
    2GLN     CD   17   5.451   3.490   3.098
    2GLN    OE1   18   5.424   3.451   2.984
    2GLN    NE2   19   5.357   3.535   3.180
    2GLN   HE21   20   5.375   3.559   3.275
    2GLN   HE22   21   5.264   3.544   3.144
    2GLN      C   22   5.711   3.756   3.343
    2GLN      O   23   5.725   3.700   3.452
    3LEU      N   24   5.638   3.866   3.326
    3LEU      H   25   5.632   3.914   3.238
    3LEU     CA   26   5.558   3.926   3.433
    3LEU     CB   27   5.540   4.072   3.390
    3LEU     CG   28   5.663   4.160   3.417
    3LEU    CD1   29   5.631   4.303   3.374
    3LEU    CD2   30   5.691   4.169   3.567
    3LEU      C   31   5.423   3.858   3.454
    3LEU      O   32   5.405   3.742   3.417
    4LYS      N   33   5.347   3.902   3.554
    4LYS      H   34   5.384   3.963   3.624
    4LYS     CA   35   5.201   3.888   3.562
    4LYS     CB   36   5.157   3.919   3.705
    4LYS     CG   37   5.185   3.799   3.795
    4LYS     CD   38   5.125   3.814   3.935
    4LYS     CE   39   5.157   3.702   4.034
    4LYS     NZ   40   5.292   3.669   4.081
    4LYS    HZ1   41   5.293   3.595   4.149
    4LYS    HZ2   42   5.353   3.642   4.006
    4LYS    HZ3   43   5.330   3.750   4.126
    4LYS      C   44   5.125   3.967   3.456
    4LYS      O   45   5.169   4.078   3.425
    5PRO      N   46   5.011   3.915   3.410
    5PRO     CA   47   4.932   3.986   3.309
    5PRO     CB   48   4.827   3.884   3.262
    5PRO     CG   49   4.886   3.746   3.289
    5PRO     CD   50   4.979   3.772   3.407
    5PRO      C   51   4.854   4.099   3.376
    5PRO      O   52   4.834   4.101   3.498
    6MET      N   53   4.792   4.188   3.299
    6MET      H   54   4.806   4.195   3.201
    6MET     CA   55   4.711   4.297   3.357
    6MET     CB   56   4.803   4.418   3.375
    6MET     CG   57   4.748   4.532   3.461
    6MET     SD   58   4.854   4.678   3.492
    6MET     CE   59   4.995   4.595   3.562
    6MET      C   60   4.588   4.332   3.273
    6MET      O   61   4.591   4.303   3.154
    7GLU      N   62   4.480   4.393   3.322
    7GLU      H   63   4.445   4.383   3.415
    7GLU     CA   64   4.382   4.457   3.232
    7GLU     CB   65   4.255   4.487   3.311
    7GLU     CG   66   4.174   4.358   3.327
    7GLU     CD   67   4.071   4.377   3.439
    7GLU    OE1   68   3.956   4.414   3.405
    7GLU    OE2   69   4.103   4.344   3.555
    7GLU      C   70   4.427   4.589   3.170
    7GLU      O   71   4.449   4.678   3.252
    8ILE      N   72   4.452   4.598   3.039
    8ILE      H   73   4.429   4.519   2.982
    8ILE     CA   74   4.504   4.718   2.972
    8ILE     CB   75   4.588   4.696   2.846
    8ILE    CG1   76   4.686   4.580   2.859
    8ILE    CG2   77   4.666   4.825   2.820
    8ILE     CD   78   4.769   4.567   2.987
    8ILE      C   79   4.386   4.810   2.942
    8ILE      O   80   4.339   4.825   2.829
    9ASN      N   81   4.335   4.871   3.048
    9ASN      H   82   4.393   4.868   3.130
    9ASN     CA   83   4.225   4.969   3.047
    9ASN     CB   84   4.100   4.908   3.110
    9ASN     CG   85   4.093   4.901   3.263
    9ASN    OD1   86   4.165   4.970   3.335
    9ASN    ND2   87   4.001   4.819   3.312
    9ASN   HD21   88   3.948   4.752   3.260
    9ASN   HD22   89   3.969   4.834   3.406
    9ASN      C   90   4.266   5.100   3.115
    9ASN      O   91   4.364   5.098   3.189
   10PRO      N   92   4.191   5.208   3.095
   10PRO     CA   93   4.215   5.336   3.163
   10PRO     CB   94   4.100   5.424   3.115
   10PRO     CG   95   4.058   5.368   2.978
   10PRO     CD   96   4.080   5.218   3.000
   10PRO      C   97   4.225   5.341   3.316
   10PRO      O   98   4.327   5.397   3.356
   11GLU      N   99   4.133   5.278   3.388
   11GLU      H  100   4.065   5.215   3.349
   11GLU     CA  101   4.143   5.267   3.534
   11GLU     CB  102   4.020   5.188   3.579
   11GLU     CG  103   3.991   5.195   3.729
   11GLU     CD  104   3.872   5.104   3.764
   11GLU    OE1  105   3.891   4.991   3.813
   11GLU    OE2  106   3.759   5.149   3.737
   11GLU      C  107   4.273   5.201   3.580
   11GLU      O  108   4.340   5.256   3.668
   12MET      N  109   4.311   5.087   3.523
   12MET      H  110   4.245   5.037   3.468
   12MET     CA  111   4.439   5.023   3.558
   12MET     CB  112   4.438   4.880   3.506
   12MET     CG  113   4.338   4.789   3.578
   12MET     SD  114   4.369   4.782   3.758
   12MET     CE  115   4.205   4.789   3.826
   12MET      C  116   4.561   5.108   3.522
   12MET      O  117   4.659   5.108   3.597
   13LEU      N  118   4.562   5.148   3.395
   13LEU      H  119   4.489   5.125   3.331
   13LEU     CA  120   4.672   5.234   3.348
   13LEU     CB  121   4.675   5.269   3.199
   13LEU     CG  122   4.676   5.149   3.104
   13LEU    CD1  123   4.668   5.206   2.963
   13LEU    CD2  124   4.810   5.076   3.109
   13LEU      C  125   4.696   5.362   3.429
   13LEU      O  126   4.808   5.404   3.455
   14ASN      N  127   4.585   5.419   3.474
   14ASN      H  128   4.499   5.392   3.431
   14ASN     CA  129   4.580   5.529   3.573
   14ASN     CB  130   4.438   5.584   3.562
   14ASN     CG  131   4.415   5.665   3.434
   14ASN    OD1  132   4.513   5.722   3.389
   14ASN    ND2  133   4.287   5.678   3.399
   14ASN   HD21  134   4.213   5.650   3.461
   14ASN   HD22  135   4.270   5.716   3.308
   14ASN      C  136   4.635   5.495   3.711
   14ASN      O  137   4.691   5.586   3.773
   15LYS      N  138   4.605   5.379   3.769
   15LYS      H  139   4.531   5.324   3.732
   15LYS     CA  140   4.655   5.326   3.897
   15LYS     CB  141   4.580   5.203   3.950
   15LYS     CG  142   4.428   5.220   3.962
   15LYS     CD  143   4.363   5.099   4.030
   15LYS     CE  144   4.213   5.121   4.044
   15LYS     NZ  145   4.144   5.035   4.141
   15LYS    HZ1  146   4.170   4.942   4.116
   15LYS    HZ2  147   4.162   5.047   4.239
   15LYS    HZ3  148   4.045   5.041   4.126
   15LYS      C  149   4.804   5.293   3.890
   15LYS      O  150   4.871   5.293   3.994
   16VAL      N  151   4.845   5.235   3.778
   16VAL      H  152   4.782   5.185   3.718
   16VAL     CA  153   4.990   5.231   3.757
   16VAL     CB  154   5.017   5.175   3.617
   16VAL    CG1  155   5.167   5.152   3.593
   16VAL    CG2  156   4.953   5.040   3.584
   16VAL      C  157   5.059   5.368   3.766
   16VAL      O  158   5.136   5.383   3.860
   17LEU      N  159   5.009   5.470   3.696
   17LEU      H  160   4.938   5.464   3.627
   17LEU     CA  161   5.067   5.604   3.713
   17LEU     CB  162   4.983   5.698   3.626
   17LEU     CG  163   4.992   5.684   3.474
   17LEU    CD1  164   4.885   5.777   3.418
   17LEU    CD2  165   5.130   5.736   3.434
   17LEU      C  166   5.075   5.669   3.852
   17LEU      O  167   5.181   5.715   3.894
   18SER      N  168   4.975   5.637   3.933
   18SER      H  169   4.883   5.625   3.896
   18SER     CA  170   4.979   5.665   4.078
   18SER     CB  171   4.848   5.626   4.147
   18SER     OG  172   4.856   5.663   4.285
   18SER     HG  173   4.822   5.586   4.339
   18SER      C  174   5.090   5.588   4.150
   18SER      O  175   5.181   5.651   4.203
   19ARG      N  176   5.107   5.457   4.132
   19ARG      H  177   5.067   5.416   4.050
   19ARG     CA  178   5.213   5.374   4.189
   19ARG     CB  179   5.196   5.223   4.172
   19ARG     CG  180   5.076   5.186   4.260
   19ARG     CD  181   5.090   5.040   4.302
   19ARG     NE  182   4.974   5.003   4.385
   19ARG     HE  183   4.885   5.018   4.342
   19ARG     CZ  184   4.983   4.917   4.488
   19ARG    NH1  185   5.100   4.881   4.541
   19ARG   HH11  186   5.186   4.920   4.508
   19ARG   HH12  187   5.108   4.815   4.616
   19ARG    NH2  188   4.868   4.864   4.531
   19ARG   HH21  189   4.788   4.881   4.474
   19ARG   HH22  190   4.867   4.799   4.607
   19ARG      C  191   5.353   5.409   4.137
   19ARG      O  192   5.448   5.416   4.215
   20LEU      N  193   5.368   5.433   4.007
   20LEU      H  194   5.294   5.416   3.942
   20LEU     CA  195   5.494   5.481   3.950
   20LEU     CB  196   5.480   5.498   3.798
   20LEU     CG  197   5.503   5.366   3.725
   20LEU    CD1  198   5.488   5.403   3.578
   20LEU    CD2  199   5.646   5.315   3.740
   20LEU      C  200   5.541   5.618   4.000
   20LEU      O  201   5.658   5.654   3.988
   21GLY      N  202   5.445   5.685   4.063
   21GLY      H  203   5.351   5.651   4.075
   21GLY     CA  204   5.466   5.825   4.102
   21GLY      C  205   5.472   5.929   3.991
   21GLY      O  206   5.566   6.007   3.976
   22VAL      N  207   5.354   5.957   3.936
   22VAL      H  208   5.266   5.918   3.962
   22VAL     CA  209   5.326   6.066   3.842
   22VAL     CB  210   5.286   6.012   3.704
   22VAL    CG1  211   5.257   6.118   3.598
   22VAL    CG2  212   5.405   5.930   3.654
   22VAL      C  213   5.201   6.133   3.897
   22VAL      O  214   5.102   6.068   3.930
   23ALA      N  215   5.201   6.266   3.902
   23ALA      H  216   5.283   6.322   3.888
   23ALA     CA  217   5.086   6.351   3.937
   23ALA     CB  218   5.132   6.497   3.947
   23ALA      C  219   4.966   6.332   3.844
   23ALA      O  220   4.963   6.339   3.721
   24GLY      N  221   4.856   6.345   3.918
   24GLY      H  222   4.848   6.359   4.017
   24GLY     CA  223   4.719   6.329   3.867
   24GLY      C  224   4.662   6.443   3.783
   24GLY      O  225   4.542   6.451   3.760
   25GLN      N  226   4.747   6.525   3.722
   25GLN      H  227   4.844   6.513   3.744
   25GLN     CA  228   4.731   6.636   3.627
   25GLN     CB  229   4.871   6.695   3.604
   25GLN     CG  230   4.862   6.844   3.570
   25GLN     CD  231   5.001   6.907   3.561
   25GLN    OE1  232   5.108   6.848   3.543
   25GLN    NE2  233   4.999   7.038   3.580
   25GLN   HE21  234   4.913   7.081   3.608
   25GLN   HE22  235   5.076   7.102   3.588
   25GLN      C  236   4.684   6.587   3.490
   25GLN      O  237   4.580   6.635   3.445
   26TRP      N  238   4.766   6.501   3.431
   26TRP      H  239   4.847   6.474   3.482
   26TRP     CA  240   4.750   6.430   3.302
   26TRP     CB  241   4.884   6.444   3.230
   26TRP     CG  242   4.916   6.585   3.181
   26TRP    CD1  243   5.013   6.662   3.229
   26TRP    HD1  244   5.060   6.643   3.326
   26TRP    CD2  245   4.877   6.648   3.063
   26TRP    NE1  246   5.030   6.773   3.157
   26TRP    HE1  247   5.076   6.854   3.192
   26TRP    CE2  248   4.953   6.764   3.049
   26TRP    CE3  249   4.809   6.605   2.949
   26TRP    HE3  250   4.747   6.517   2.963
   26TRP    CZ2  251   4.963   6.832   2.928
   26TRP    HZ2  252   5.042   6.902   2.901
   26TRP    CZ3  253   4.817   6.677   2.830
   26TRP    HZ3  254   4.743   6.647   2.756
   26TRP    CH2  255   4.883   6.798   2.819
   26TRP    HH2  256   4.885   6.863   2.732
   26TRP      C  257   4.704   6.287   3.330
   26TRP      O  258   4.774   6.225   3.410
   27ARG      N  259   4.599   6.241   3.262
   27ARG      H  260   4.575   6.292   3.180
   27ARG     CA  261   4.531   6.112   3.282
   27ARG     CB  262   4.421   6.124   3.388
   27ARG     CG  263   4.485   6.114   3.527
   27ARG     CD  264   4.547   5.981   3.570
   27ARG     NE  265   4.625   5.991   3.694
   27ARG     HE  266   4.719   6.026   3.693
   27ARG     CZ  267   4.588   5.939   3.812
   27ARG    NH1  268   4.478   5.864   3.824
   27ARG   HH11  269   4.411   5.854   3.751
   27ARG   HH12  270   4.469   5.824   3.915
   27ARG    NH2  271   4.664   5.955   3.921
   27ARG   HH21  272   4.749   6.007   3.932
   27ARG   HH22  273   4.635   5.905   4.002
   27ARG      C  274   4.481   6.044   3.154
   27ARG      O  275   4.466   6.119   3.058
   28PHE      N  276   4.465   5.912   3.155
   28PHE      H  277   4.492   5.851   3.229
   28PHE     CA  278   4.415   5.829   3.044
   28PHE     CB  279   4.466   5.685   3.052
   28PHE     CG  280   4.615   5.662   3.030
   28PHE    CD1  281   4.690   5.617   3.138
   28PHE    HD1  282   4.648   5.586   3.234
   28PHE    CD2  283   4.671   5.687   2.905
   28PHE    HD2  284   4.610   5.704   2.816
   28PHE    CE1  285   4.827   5.604   3.117
   28PHE    HE1  286   4.878   5.570   3.208
   28PHE    CE2  287   4.807   5.670   2.887
   28PHE    HE2  288   4.855   5.728   2.808
   28PHE     CZ  289   4.886   5.628   2.994
   28PHE     HZ  290   4.995   5.620   2.995
   28PHE      C  291   4.262   5.827   3.040
   28PHE      O  292   4.197   5.799   3.141
   29VAL      N  293   4.201   5.843   2.923
   29VAL      H  294   4.251   5.846   2.836
   29VAL     CA  295   4.056   5.834   2.905
   29VAL     CB  296   4.001   5.974   2.876
   29VAL    CG1  297   3.991   6.041   3.013
   29VAL    CG2  298   4.077   6.061   2.776
   29VAL      C  299   4.020   5.737   2.793
   29VAL      O  300   4.099   5.736   2.699
   30ASP      N  301   3.895   5.694   2.779
   30ASP      H  302   3.831   5.709   2.855
   30ASP     CA  303   3.854   5.599   2.675
   30ASP     CB  304   3.736   5.506   2.702
   30ASP     CG  305   3.750   5.418   2.826
   30ASP    OD1  306   3.747   5.468   2.940
   30ASP    OD2  307   3.776   5.298   2.801
   30ASP      C  308   3.826   5.670   2.542
   30ASP      O  309   3.765   5.776   2.543
   31VAL      N  310   3.857   5.602   2.432
   31VAL      H  311   3.918   5.522   2.437
   31VAL     CA  312   3.805   5.636   2.299
   31VAL     CB  313   3.918   5.619   2.197
   31VAL    CG1  314   3.887   5.641   2.049
   31VAL    CG2  315   4.033   5.712   2.237
   31VAL      C  316   3.691   5.544   2.254
   31VAL      O  317   3.703   5.422   2.244
   32LEU      N  318   3.571   5.600   2.243
   32LEU      H  319   3.547   5.692   2.275
   32LEU     CA  320   3.448   5.533   2.199
   32LEU     CB  321   3.326   5.602   2.261
   32LEU     CG  322   3.321   5.578   2.412
   32LEU    CD1  323   3.199   5.652   2.468
   32LEU    CD2  324   3.300   5.430   2.443
   32LEU      C  325   3.423   5.513   2.049
   32LEU      O  326   3.351   5.419   2.020
   33GLY      N  327   3.464   5.615   1.974
   33GLY      H  328   3.501   5.693   2.024
   33GLY     CA  329   3.456   5.615   1.827
   33GLY      C  330   3.590   5.659   1.767
   33GLY      O  331   3.626   5.773   1.795
   34LEU      N  332   3.631   5.591   1.661
   34LEU      H  333   3.567   5.522   1.627
   34LEU     CA  334   3.757   5.612   1.588
   34LEU     CB  335   3.806   5.479   1.531
   34LEU     CG  336   3.844   5.379   1.641
   34LEU    CD1  337   3.873   5.249   1.565
   34LEU    CD2  338   3.969   5.416   1.721
   34LEU      C  339   3.744   5.721   1.482
   34LEU      O  340   3.845   5.787   1.458
   35GLU      N  341   3.625   5.742   1.427
   35GLU      H  342   3.545   5.682   1.430
   35GLU     CA  343   3.597   5.847   1.328
   35GLU     CB  344   3.447   5.845   1.302
   35GLU     CG  345   3.383   5.713   1.260
   35GLU     CD  346   3.329   5.631   1.377
   35GLU    OE1  347   3.212   5.654   1.416
   35GLU    OE2  348   3.400   5.540   1.423
   35GLU      C  349   3.642   5.991   1.355
   35GLU      O  350   3.660   6.038   1.467
   36GLU      N  351   3.611   6.075   1.257
   36GLU      H  352   3.591   6.042   1.165
   36GLU     CA  353   3.596   6.221   1.268
   36GLU     CB  354   3.562   6.290   1.136
   36GLU     CG  355   3.678   6.281   1.036
   36GLU     CD  356   3.791   6.383   1.044
   36GLU    OE1  357   3.894   6.355   1.110
   36GLU    OE2  358   3.780   6.491   0.982
   36GLU      C  359   3.485   6.267   1.364
   36GLU      O  360   3.510   6.373   1.421
   37GLU      N  361   3.367   6.207   1.355
   37GLU      H  362   3.341   6.160   1.271
   37GLU     CA  363   3.265   6.225   1.459
   37GLU     CB  364   3.123   6.193   1.412
   37GLU     CG  365   3.005   6.213   1.508
   37GLU     CD  366   3.014   6.349   1.577
   37GLU    OE1  367   3.000   6.454   1.512
   37GLU    OE2  368   3.034   6.351   1.701
   37GLU      C  369   3.308   6.150   1.585
   37GLU      O  370   3.402   6.071   1.577
   38SER      N  371   3.250   6.173   1.703
   38SER      H  372   3.199   6.258   1.714
   38SER     CA  373   3.272   6.096   1.826
   38SER     CB  374   3.229   5.950   1.816
   38SER     OG  375   3.180   5.908   1.944
   38SER     HG  376   3.115   5.832   1.942
   38SER      C  377   3.409   6.105   1.894
   38SER      O  378   3.418   6.094   2.016
   39LEU      N  379   3.515   6.143   1.824
   39LEU      H  380   3.527   6.112   1.730
   39LEU     CA  381   3.644   6.191   1.878
   39LEU     CB  382   3.749   6.239   1.778
   39LEU     CG  383   3.866   6.142   1.759
   39LEU    CD1  384   3.948   6.189   1.639
   39LEU    CD2  385   3.947   6.139   1.888
   39LEU      C  386   3.624   6.305   1.977
   39LEU      O  387   3.681   6.307   2.086
   40GLY      N  388   3.529   6.393   1.947
   40GLY      H  389   3.495   6.401   1.853
   40GLY     CA  390   3.478   6.496   2.039
   40GLY      C  391   3.452   6.455   2.185
   40GLY      O  392   3.461   6.548   2.265
   41SER      N  393   3.422   6.327   2.206
   41SER      H  394   3.382   6.270   2.135
   41SER     CA  395   3.421   6.272   2.343
   41SER     CB  396   3.408   6.120   2.351
   41SER     OG  397   3.359   6.077   2.478
   41SER     HG  398   3.262   6.055   2.485
   41SER      C  399   3.547   6.303   2.424
   41SER      O  400   3.543   6.353   2.536
   42VAL      N  401   3.658   6.283   2.354
   42VAL      H  402   3.665   6.297   2.255
   42VAL     CA  403   3.797   6.278   2.402
   42VAL     CB  404   3.894   6.215   2.303
   42VAL    CG1  405   4.039   6.235   2.348
   42VAL    CG2  406   3.869   6.065   2.290
   42VAL      C  407   3.832   6.422   2.439
   42VAL      O  408   3.826   6.512   2.355
   43PRO      N  409   3.853   6.446   2.568
   43PRO     CA  410   3.896   6.572   2.630
   43PRO     CB  411   3.897   6.549   2.781
   43PRO     CG  412   3.926   6.399   2.792
   43PRO     CD  413   3.848   6.343   2.673
   43PRO      C  414   4.025   6.642   2.585
   43PRO      O  415   4.129   6.579   2.565
   44ALA      N  416   4.026   6.775   2.592
   44ALA      H  417   3.953   6.827   2.637
   44ALA     CA  418   4.134   6.854   2.532
   44ALA     CB  419   4.063   6.948   2.433
   44ALA      C  420   4.205   6.936   2.640
   44ALA      O  421   4.145   6.997   2.727
   45PRO      N  422   4.334   6.963   2.619
   45PRO     CA  423   4.408   6.904   2.506
   45PRO     CB  424   4.513   7.012   2.481
   45PRO     CG  425   4.538   7.084   2.614
   45PRO     CD  426   4.395   7.086   2.669
   45PRO      C  427   4.463   6.763   2.530
   45PRO      O  428   4.464   6.713   2.642
   46ALA      N  429   4.506   6.703   2.419
   46ALA      H  430   4.493   6.733   2.324
   46ALA     CA  431   4.565   6.569   2.427
   46ALA     CB  432   4.490   6.461   2.349
   46ALA      C  433   4.716   6.559   2.405
   46ALA      O  434   4.776   6.644   2.338
   47CYS      N  435   4.772   6.448   2.453
   47CYS      H  436   4.720   6.375   2.498
   47CYS     CA  437   4.915   6.430   2.427
   47CYS     CB  438   4.990   6.478   2.552
   47CYS     SG  439   4.947   6.373   2.696
   47CYS     HG  440   4.863   6.456   2.758
   47CYS      C  441   4.971   6.300   2.368
   47CYS      O  442   5.075   6.308   2.304
   48ALA      N  443   4.886   6.197   2.366
   48ALA      H  444   4.791   6.210   2.395
   48ALA     CA  445   4.918   6.066   2.308
   48ALA     CB  446   5.005   5.993   2.410
   48ALA      C  447   4.793   5.983   2.278
   48ALA      O  448   4.713   5.975   2.371
   49LEU      N  449   4.806   5.898   2.177
   49LEU      H  450   4.880   5.893   2.110
   49LEU     CA  451   4.699   5.798   2.161
   49LEU     CB  452   4.617   5.831   2.036
   49LEU     CG  453   4.494   5.748   1.999
   49LEU    CD1  454   4.391   5.758   2.112
   49LEU    CD2  455   4.438   5.809   1.870
   49LEU      C  456   4.753   5.655   2.155
   49LEU      O  457   4.818   5.610   2.061
   50LEU      N  458   4.705   5.581   2.255
   50LEU      H  459   4.622   5.611   2.302
   50LEU     CA  460   4.752   5.442   2.268
   50LEU     CB  461   4.794   5.417   2.413
   50LEU     CG  462   4.871   5.522   2.494
   50LEU    CD1  463   4.773   5.623   2.554
   50LEU    CD2  464   4.957   5.451   2.598
   50LEU      C  465   4.650   5.337   2.223
   50LEU      O  466   4.532   5.352   2.253
   51LEU      N  467   4.690   5.218   2.179
   51LEU      H  468   4.788   5.198   2.182
   51LEU     CA  469   4.611   5.115   2.110
   51LEU     CB  470   4.633   5.153   1.964
   51LEU     CG  471   4.564   5.067   1.858
   51LEU    CD1  472   4.412   5.066   1.867
   51LEU    CD2  473   4.609   5.097   1.715
   51LEU      C  474   4.663   4.975   2.144
   51LEU      O  475   4.783   4.954   2.158
   52LEU      N  476   4.561   4.891   2.163
   52LEU      H  477   4.468   4.927   2.171
   52LEU     CA  478   4.573   4.746   2.179
   52LEU     CB  479   4.530   4.699   2.319
   52LEU     CG  480   4.569   4.552   2.334
   52LEU    CD1  481   4.708   4.542   2.396
   52LEU    CD2  482   4.460   4.487   2.421
   52LEU      C  483   4.497   4.678   2.065
   52LEU      O  484   4.379   4.707   2.045
   53PHE      N  485   4.574   4.593   1.999
   53PHE      H  486   4.673   4.594   2.017
   53PHE     CA  487   4.539   4.529   1.871
   53PHE     CB  488   4.560   4.630   1.758
   53PHE     CG  489   4.489   4.587   1.630
   53PHE    CD1  490   4.351   4.607   1.625
   53PHE    HD1  491   4.294   4.653   1.705
   53PHE    CD2  492   4.556   4.519   1.528
   53PHE    HD2  493   4.664   4.505   1.536
   53PHE    CE1  494   4.279   4.565   1.514
   53PHE    HE1  495   4.171   4.572   1.513
   53PHE    CE2  496   4.482   4.471   1.421
   53PHE    HE2  497   4.529   4.407   1.346
   53PHE     CZ  498   4.347   4.500   1.410
   53PHE     HZ  499   4.288   4.453   1.332
   53PHE      C  500   4.609   4.396   1.848
   53PHE      O  501   4.728   4.386   1.879
   54PRO      N  502   4.539   4.292   1.803
   54PRO     CA  503   4.604   4.166   1.765
   54PRO     CB  504   4.495   4.060   1.783
   54PRO     CG  505   4.367   4.142   1.764
   54PRO     CD  506   4.394   4.279   1.827
   54PRO      C  507   4.672   4.180   1.629
   54PRO      O  508   4.594   4.202   1.536
   55LEU      N  509   4.774   4.095   1.621
   55LEU      H  510   4.789   4.035   1.699
   55LEU     CA  511   4.841   4.069   1.493
   55LEU     CB  512   4.986   4.113   1.514
   55LEU     CG  513   5.029   4.247   1.455
   55LEU    CD1  514   5.177   4.273   1.481
   55LEU    CD2  515   4.985   4.258   1.309
   55LEU      C  516   4.847   3.924   1.444
   55LEU      O  517   4.837   3.827   1.519
   56THR      N  518   4.864   3.908   1.314
   56THR      H  519   4.898   3.980   1.254
   56THR     CA  520   4.886   3.778   1.248
   56THR     CB  521   4.809   3.753   1.118
   56THR    OG1  522   4.842   3.858   1.027
   56THR    HG1  523   4.810   3.946   1.061
   56THR    CG2  524   4.661   3.733   1.151
   56THR      C  525   5.037   3.761   1.230
   56THR      O  526   5.095   3.860   1.186
   57ALA      N  527   5.084   3.637   1.244
   57ALA      H  528   5.046   3.566   1.304
   57ALA     CA  529   5.228   3.613   1.227
   57ALA     CB  530   5.252   3.464   1.256
   57ALA      C  531   5.271   3.659   1.088
   57ALA      O  532   5.382   3.712   1.079
   58GLN      N  533   5.193   3.628   0.985
   58GLN      H  534   5.128   3.554   1.003
   58GLN     CA  535   5.215   3.659   0.842
   58GLN     CB  536   5.094   3.613   0.760
   58GLN     CG  537   5.051   3.467   0.749
   58GLN     CD  538   4.972   3.428   0.874
   58GLN    OE1  539   5.025   3.416   0.985
   58GLN    NE2  540   4.841   3.407   0.871
   58GLN   HE21  541   4.792   3.439   0.790
   58GLN   HE22  542   4.798   3.371   0.954
   58GLN      C  543   5.241   3.808   0.822
   58GLN      O  544   5.309   3.841   0.725
   59HISE     N  545   5.168   3.893   0.894
   59HISE     H  546   5.080   3.858   0.928
   59HISE    CA  547   5.202   4.036   0.893
   59HISE    CB  548   5.087   4.129   0.930
   59HISE    CG  549   5.114   4.277   0.899
   59HISE   ND1  550   5.034   4.377   0.932
   59HISE   CD2  551   5.209   4.330   0.822
   59HISE   HD2  552   5.284   4.288   0.754
   59HISE   CE1  553   5.077   4.494   0.886
   59HISE   HE1  554   5.022   4.582   0.853
   59HISE   NE2  555   5.189   4.461   0.822
   59HISE   HE2  556   5.252   4.518   0.768
   59HISE     C  557   5.320   4.069   0.984
   59HISE     O  558   5.415   4.127   0.931
   60GLU      N  559   5.330   4.021   1.108
   60GLU      H  560   5.256   3.958   1.134
   60GLU     CA  561   5.423   4.054   1.216
   60GLU     CB  562   5.376   3.978   1.340
   60GLU     CG  563   5.469   4.016   1.455
   60GLU     CD  564   5.467   3.919   1.574
   60GLU    OE1  565   5.559   3.842   1.608
   60GLU    OE2  566   5.372   3.934   1.654
   60GLU      C  567   5.571   4.039   1.178
   60GLU      O  568   5.647   4.134   1.163
   61ASN      N  569   5.602   3.917   1.137
   61ASN      H  570   5.526   3.861   1.102
   61ASN     CA  571   5.738   3.877   1.098
   61ASN     CB  572   5.751   3.726   1.077
   61ASN     CG  573   5.721   3.625   1.189
   61ASN    OD1  574   5.663   3.658   1.292
   61ASN    ND2  575   5.705   3.502   1.143
   61ASN   HD21  576   5.700   3.499   1.043
   61ASN   HD22  577   5.724   3.428   1.208
   61ASN      C  578   5.796   3.946   0.974
   61ASN      O  579   5.906   4.000   0.972
   62PHE      N  580   5.697   3.971   0.889
   62PHE      H  581   5.607   3.931   0.906
   62PHE     CA  582   5.715   4.047   0.765
   62PHE     CB  583   5.587   4.022   0.685
   62PHE     CG  584   5.566   4.124   0.573
   62PHE    CD1  585   5.465   4.218   0.586
   62PHE    HD1  586   5.366   4.179   0.611
   62PHE    CD2  587   5.671   4.146   0.484
   62PHE    HD2  588   5.737   4.064   0.455
   62PHE    CE1  589   5.477   4.336   0.514
   62PHE    HE1  590   5.403   4.414   0.535
   62PHE    CE2  591   5.681   4.263   0.410
   62PHE    HE2  592   5.762   4.262   0.337
   62PHE     CZ  593   5.582   4.359   0.426
   62PHE     HZ  594   5.594   4.463   0.395
   62PHE      C  595   5.741   4.192   0.808
   62PHE      O  596   5.843   4.246   0.766
   63ARG      N  597   5.655   4.253   0.889
   63ARG      H  598   5.569   4.214   0.924
   63ARG     CA  599   5.669   4.396   0.919
   63ARG     CB  600   5.543   4.439   0.994
   63ARG     CG  601   5.532   4.590   0.977
   63ARG     CD  602   5.413   4.649   1.053
   63ARG     NE  603   5.420   4.793   1.029
   63ARG     HE  604   5.445   4.833   0.940
   63ARG     CZ  605   5.398   4.886   1.123
   63ARG    NH1  606   5.369   4.853   1.250
   63ARG   HH11  607   5.362   4.757   1.277
   63ARG   HH12  608   5.366   4.928   1.316
   63ARG    NH2  609   5.391   5.017   1.098
   63ARG   HH21  610   5.413   5.051   1.006
   63ARG   HH22  611   5.364   5.074   1.176
   63ARG      C  612   5.798   4.426   0.995
   63ARG      O  613   5.863   4.526   0.966
   64LYS      N  614   5.846   4.342   1.087
   64LYS      H  615   5.782   4.279   1.132
   64LYS     CA  616   5.983   4.344   1.139
   64LYS     CB  617   6.014   4.225   1.230
   64LYS     CG  618   5.918   4.197   1.345
   64LYS     CD  619   5.963   4.075   1.425
   64LYS     CE  620   5.850   4.062   1.527
   64LYS     NZ  621   5.865   3.955   1.626
   64LYS    HZ1  622   5.951   3.975   1.672
   64LYS    HZ2  623   5.782   3.960   1.682
   64LYS    HZ3  624   5.870   3.867   1.578
   64LYS      C  625   6.087   4.360   1.027
   64LYS      O  626   6.181   4.438   1.042
   65LYS      N  627   6.071   4.289   0.916
   65LYS      H  628   5.980   4.252   0.896
   65LYS     CA  629   6.173   4.286   0.811
   65LYS     CB  630   6.145   4.171   0.714
   65LYS     CG  631   6.151   4.040   0.794
   65LYS     CD  632   6.117   3.931   0.691
   65LYS     CE  633   6.145   3.795   0.754
   65LYS     NZ  634   6.130   3.691   0.651
   65LYS    HZ1  635   6.183   3.719   0.571
   65LYS    HZ2  636   6.166   3.606   0.690
   65LYS    HZ3  637   6.036   3.672   0.622
   65LYS      C  638   6.169   4.417   0.731
   65LYS      O  639   6.276   4.476   0.722
   66GLN      N  640   6.051   4.476   0.713
   66GLN      H  641   5.967   4.422   0.716
   66GLN     CA  642   6.026   4.610   0.657
   66GLN     CB  643   5.875   4.628   0.649
   66GLN     CG  644   5.840   4.739   0.549
   66GLN     CD  645   5.689   4.761   0.558
   66GLN    OE1  646   5.626   4.760   0.664
   66GLN    NE2  647   5.616   4.788   0.450
   66GLN   HE21  648   5.654   4.794   0.357
   66GLN   HE22  649   5.516   4.792   0.449
   66GLN      C  650   6.098   4.723   0.731
   66GLN      O  651   6.181   4.794   0.674
   67ILE      N  652   6.053   4.731   0.856
   67ILE      H  653   5.970   4.683   0.884
   67ILE     CA  654   6.100   4.836   0.948
   67ILE     CB  655   6.026   4.849   1.081
   67ILE    CG1  656   5.876   4.846   1.052
   67ILE    CG2  657   6.061   4.981   1.149
   67ILE     CD  658   5.802   4.790   1.173
   67ILE      C  659   6.251   4.817   0.970
   67ILE      O  660   6.319   4.918   0.955
   68GLU      N  661   6.300   4.695   0.993
   68GLU      H  662   6.256   4.606   0.999
   68GLU     CA  663   6.445   4.669   0.994
   68GLU     CB  664   6.477   4.525   1.033
   68GLU     CG  665   6.620   4.492   1.077
   68GLU     CD  666   6.666   4.586   1.188
   68GLU    OE1  667   6.667   4.554   1.309
   68GLU    OE2  668   6.747   4.676   1.158
   68GLU      C  669   6.533   4.688   0.871
   68GLU      O  670   6.634   4.758   0.881
   69GLU      N  671   6.475   4.668   0.754
   69GLU      H  672   6.398   4.604   0.749
   69GLU     CA  673   6.521   4.721   0.625
   69GLU     CB  674   6.463   4.666   0.495
   69GLU     CG  675   6.503   4.518   0.489
   69GLU     CD  676   6.485   4.448   0.354
   69GLU    OE1  677   6.388   4.490   0.287
   69GLU    OE2  678   6.568   4.364   0.315
   69GLU      C  679   6.514   4.873   0.604
   69GLU      O  680   6.564   4.923   0.504
   70LEU      N  681   6.436   4.952   0.677
   70LEU      H  682   6.351   4.916   0.717
   70LEU     CA  683   6.445   5.098   0.689
   70LEU     CB  684   6.321   5.169   0.744
   70LEU     CG  685   6.202   5.143   0.651
   70LEU    CD1  686   6.074   5.173   0.729
   70LEU    CD2  687   6.208   5.217   0.517
   70LEU      C  688   6.561   5.141   0.779
   70LEU      O  689   6.589   5.261   0.774
   71LYS      N  690   6.590   5.060   0.880
   71LYS      H  691   6.531   4.983   0.905
   71LYS     CA  692   6.700   5.085   0.976
   71LYS     CB  693   6.833   5.101   0.902
   71LYS     CG  694   6.890   4.973   0.841
   71LYS     CD  695   6.977   4.889   0.935
   71LYS     CE  696   7.017   4.749   0.890
   71LYS     NZ  697   6.907   4.650   0.892
   71LYS    HZ1  698   6.943   4.577   0.834
   71LYS    HZ2  699   6.884   4.634   0.988
   71LYS    HZ3  700   6.816   4.677   0.861
   71LYS      C  701   6.689   5.201   1.075
   71LYS      O  702   6.788   5.229   1.142
   72GLY      N  703   6.573   5.265   1.077
   72GLY      H  704   6.501   5.256   1.007
   72GLY     CA  705   6.555   5.380   1.167
   72GLY      C  706   6.601   5.517   1.117
   72GLY      O  707   6.566   5.622   1.171
   73GLN      N  708   6.645   5.521   0.992
   73GLN      H  709   6.662   5.437   0.940
   73GLN     CA  710   6.689   5.644   0.925
   73GLN     CB  711   6.748   5.600   0.791
   73GLN     CG  712   6.817   5.714   0.716
   73GLN     CD  713   6.829   5.680   0.568
   73GLN    OE1  714   6.935   5.662   0.508
   73GLN    NE2  715   6.709   5.689   0.511
   73GLN   HE21  716   6.622   5.706   0.558
   73GLN   HE22  717   6.710   5.686   0.411
   73GLN      C  718   6.593   5.763   0.912
   73GLN      O  719   6.634   5.877   0.930
   74GLU      N  720   6.463   5.737   0.919
   74GLU      H  721   6.432   5.643   0.911
   74GLU     CA  722   6.358   5.840   0.930
   74GLU     CB  723   6.234   5.787   0.859
   74GLU     CG  724   6.248   5.793   0.707
   74GLU     CD  725   6.204   5.658   0.648
   74GLU    OE1  726   6.086   5.625   0.624
   74GLU    OE2  727   6.297   5.591   0.600
   74GLU      C  728   6.318   5.888   1.069
   74GLU      O  729   6.224   5.966   1.089
   75VAL      N  730   6.391   5.847   1.173
   75VAL      H  731   6.460   5.775   1.171
   75VAL     CA  732   6.360   5.877   1.313
   75VAL     CB  733   6.370   5.758   1.409
   75VAL    CG1  734   6.325   5.797   1.550
   75VAL    CG2  735   6.303   5.630   1.360
   75VAL      C  736   6.447   5.994   1.358
   75VAL      O  737   6.569   5.996   1.345
   76SER      N  738   6.376   6.086   1.424
   76SER      H  739   6.277   6.084   1.411
   76SER     CA  740   6.422   6.202   1.501
   76SER     CB  741   6.308   6.284   1.561
   76SER     OG  742   6.355   6.400   1.631
   76SER     HG  743   6.311   6.486   1.607
   76SER      C  744   6.507   6.152   1.619
   76SER      O  745   6.454   6.084   1.707
   77PRO      N  746   6.633   6.195   1.619
   77PRO     CA  747   6.727   6.156   1.725
   77PRO     CB  748   6.852   6.239   1.695
   77PRO     CG  749   6.852   6.227   1.542
   77PRO     CD  750   6.706   6.244   1.501
   77PRO      C  751   6.680   6.173   1.869
   77PRO      O  752   6.696   6.077   1.944
   78LYS      N  753   6.608   6.280   1.899
   78LYS      H  754   6.593   6.349   1.827
   78LYS     CA  755   6.549   6.302   2.032
   78LYS     CB  756   6.478   6.438   2.028
   78LYS     CG  757   6.581   6.548   2.002
   78LYS     CD  758   6.510   6.682   1.990
   78LYS     CE  759   6.414   6.692   1.871
   78LYS     NZ  760   6.359   6.827   1.858
   78LYS    HZ1  761   6.308   6.832   1.944
   78LYS    HZ2  762   6.427   6.900   1.847
   78LYS    HZ3  763   6.294   6.831   1.782
   78LYS      C  764   6.463   6.201   2.109
   78LYS      O  765   6.471   6.168   2.227
   79VAL      N  766   6.384   6.141   2.021
   79VAL      H  767   6.384   6.145   1.921
   79VAL     CA  768   6.278   6.048   2.064
   79VAL     CB  769   6.203   5.983   1.948
   79VAL    CG1  770   6.069   5.923   1.990
   79VAL    CG2  771   6.172   6.070   1.826
   79VAL      C  772   6.334   5.936   2.152
   79VAL      O  773   6.444   5.886   2.127
   80TYR      N  774   6.253   5.884   2.244
   80TYR      H  775   6.170   5.932   2.270
   80TYR     CA  776   6.281   5.766   2.327
   80TYR     CB  777   6.224   5.782   2.468
   80TYR     CG  778   6.283   5.682   2.568
   80TYR    CD1  779   6.204   5.573   2.600
   80TYR    HD1  780   6.132   5.528   2.531
   80TYR    CD2  781   6.379   5.724   2.660
   80TYR    HD2  782   6.435   5.815   2.640
   80TYR    CE1  783   6.234   5.497   2.713
   80TYR    HE1  784   6.174   5.415   2.752
   80TYR    CE2  785   6.410   5.656   2.777
   80TYR    HE2  786   6.467   5.708   2.853
   80TYR     CZ  787   6.335   5.541   2.798
   80TYR     OH  788   6.323   5.489   2.923
   80TYR     HH  789   6.410   5.494   2.973
   80TYR      C  790   6.248   5.637   2.251
   80TYR      O  791   6.140   5.627   2.193
   81PHE      N  792   6.323   5.535   2.291
   81PHE      H  793   6.416   5.547   2.327
   81PHE     CA  794   6.279   5.400   2.252
   81PHE     CB  795   6.309   5.375   2.104
   81PHE     CG  796   6.254   5.246   2.042
   81PHE    CD1  797   6.120   5.242   2.007
   81PHE    HD1  798   6.062   5.334   1.992
   81PHE    CD2  799   6.341   5.140   2.026
   81PHE    HD2  800   6.437   5.136   2.079
   81PHE    CE1  801   6.072   5.125   1.949
   81PHE    HE1  802   5.976   5.126   1.898
   81PHE    CE2  803   6.289   5.022   1.974
   81PHE    HE2  804   6.359   4.940   1.955
   81PHE     CZ  805   6.155   5.014   1.939
   81PHE     HZ  806   6.101   4.919   1.937
   81PHE      C  807   6.344   5.292   2.339
   81PHE      O  808   6.465   5.287   2.356
   82MET      N  809   6.266   5.185   2.352
   82MET      H  810   6.176   5.190   2.310
   82MET     CA  811   6.305   5.062   2.422
   82MET     CB  812   6.292   5.078   2.574
   82MET     CG  813   6.151   5.118   2.618
   82MET     SD  814   6.139   5.126   2.801
   82MET     CE  815   6.188   4.964   2.854
   82MET      C  816   6.236   4.935   2.371
   82MET      O  817   6.115   4.936   2.348
   83LYS      N  818   6.307   4.827   2.403
   83LYS      H  819   6.400   4.831   2.440
   83LYS     CA  820   6.274   4.696   2.345
   83LYS     CB  821   6.400   4.634   2.286
   83LYS     CG  822   6.442   4.706   2.157
   83LYS     CD  823   6.548   4.627   2.081
   83LYS     CE  824   6.559   4.687   1.941
   83LYS     NZ  825   6.652   4.610   1.858
   83LYS    HZ1  826   6.744   4.609   1.897
   83LYS    HZ2  827   6.613   4.518   1.866
   83LYS    HZ3  828   6.668   4.632   1.762
   83LYS      C  829   6.206   4.601   2.444
   83LYS      O  830   6.262   4.578   2.551
   84GLN      N  831   6.091   4.544   2.408
   84GLN      H  832   6.056   4.562   2.316
   84GLN     CA  833   6.020   4.447   2.492
   84GLN     CB  834   5.869   4.442   2.465
   84GLN     CG  835   5.798   4.405   2.595
   84GLN     CD  836   5.667   4.334   2.561
   84GLN    OE1  837   5.563   4.390   2.526
   84GLN    NE2  838   5.662   4.205   2.594
   84GLN   HE21  839   5.737   4.168   2.649
   84GLN   HE22  840   5.594   4.136   2.568
   84GLN      C  841   6.073   4.304   2.500
   84GLN      O  842   6.028   4.212   2.432
   85THR      N  843   6.177   4.288   2.582
   85THR      H  844   6.218   4.369   2.624
   85THR     CA  845   6.232   4.154   2.605
   85THR     CB  846   6.379   4.154   2.647
   85THR    OG1  847   6.400   4.226   2.768
   85THR    HG1  848   6.489   4.197   2.803
   85THR    CG2  849   6.465   4.217   2.537
   85THR      C  850   6.163   4.058   2.702
   85THR      O  851   6.188   3.937   2.704
   86ILE      N  852   6.117   4.108   2.816
   86ILE      H  853   6.160   4.190   2.855
   86ILE     CA  854   6.035   4.035   2.913
   86ILE     CB  855   6.040   4.115   3.043
   86ILE    CG1  856   6.185   4.125   3.091
   86ILE    CG2  857   5.950   4.053   3.150
   86ILE     CD  858   6.261   3.994   3.108
   86ILE      C  859   5.900   4.013   2.844
   86ILE      O  860   5.859   4.080   2.750
   87GLY      N  861   5.834   3.907   2.891
   87GLY      H  862   5.882   3.827   2.926
   87GLY     CA  863   5.698   3.879   2.844
   87GLY      C  864   5.593   3.964   2.916
   87GLY      O  865   5.621   4.019   3.022
   88ASN      N  866   5.470   3.950   2.867
   88ASN      H  867   5.448   3.890   2.790
   88ASN     CA  868   5.355   4.018   2.927
   88ASN     CB  869   5.294   3.955   3.052
   88ASN     CG  870   5.185   3.850   3.029
   88ASN    OD1  871   5.158   3.765   3.114
   88ASN    ND2  872   5.116   3.854   2.916
   88ASN   HD21  873   5.139   3.922   2.846
   88ASN   HD22  874   5.022   3.820   2.913
   88ASN      C  875   5.348   4.170   2.948
   88ASN      O  876   5.246   4.227   2.985
   89SER      N  877   5.464   4.231   2.925
   89SER      H  878   5.557   4.195   2.927
   89SER     CA  879   5.471   4.377   2.945
   89SER     CB  880   5.608   4.412   3.004
   89SER     OG  881   5.718   4.347   2.940
   89SER     HG  882   5.772   4.421   2.900
   89SER      C  883   5.426   4.471   2.834
   89SER      O  884   5.491   4.575   2.821
   90CYS      N  885   5.298   4.450   2.801
   90CYS      H  886   5.231   4.398   2.853
   90CYS     CA  887   5.249   4.518   2.680
   90CYS     CB  888   5.136   4.437   2.616
   90CYS     SG  889   4.979   4.432   2.710
   90CYS     HG  890   4.931   4.331   2.638
   90CYS      C  891   5.207   4.662   2.712
   90CYS      O  892   5.291   4.748   2.685
   91GLY      N  893   5.128   4.673   2.819
   91GLY      H  894   5.116   4.590   2.873
   91GLY     CA  895   5.076   4.801   2.869
   91GLY      C  896   5.191   4.884   2.925
   91GLY      O  897   5.215   5.002   2.901
   92THR      N  898   5.271   4.814   3.006
   92THR      H  899   5.234   4.737   3.057
   92THR     CA  900   5.389   4.871   3.074
   92THR     CB  901   5.464   4.762   3.151
   92THR    OG1  902   5.374   4.669   3.212
   92THR    HG1  903   5.403   4.637   3.302
   92THR    CG2  904   5.532   4.830   3.270
   92THR      C  905   5.488   4.944   2.983
   92THR      O  906   5.508   5.064   2.995
   93ILE      N  907   5.549   4.872   2.889
   93ILE      H  908   5.528   4.776   2.875
   93ILE     CA  909   5.642   4.928   2.789
   93ILE     CB  910   5.707   4.815   2.708
   93ILE    CG1  911   5.795   4.727   2.797
   93ILE    CG2  912   5.794   4.873   2.596
   93ILE     CD  913   5.875   4.804   2.902
   93ILE      C  914   5.577   5.038   2.705
   93ILE      O  915   5.630   5.147   2.685
   94GLY      N  916   5.447   5.029   2.677
   94GLY      H  917   5.394   4.953   2.714
   94GLY     CA  918   5.366   5.132   2.610
   94GLY      C  919   5.343   5.263   2.686
   94GLY      O  920   5.334   5.372   2.629
   95LEU      N  921   5.308   5.248   2.813
   95LEU      H  922   5.269   5.159   2.837
   95LEU     CA  923   5.307   5.356   2.913
   95LEU     CB  924   5.252   5.297   3.042
   95LEU     CG  925   5.199   5.402   3.140
   95LEU    CD1  926   5.081   5.347   3.222
   95LEU    CD2  927   5.302   5.456   3.239
   95LEU      C  928   5.443   5.424   2.929
   95LEU      O  929   5.448   5.547   2.921
   96ILE      N  930   5.554   5.353   2.945
   96ILE      H  931   5.548   5.254   2.928
   96ILE     CA  932   5.680   5.427   2.956
   96ILE     CB  933   5.800   5.336   2.981
   96ILE    CG1  934   5.767   5.217   3.072
   96ILE    CG2  935   5.905   5.419   3.056
   96ILE     CD  936   5.882   5.118   3.053
   96ILE      C  937   5.707   5.513   2.832
   96ILE      O  938   5.740   5.631   2.834
   97HISE     N  939   5.708   5.448   2.716
   97HISE     H  940   5.739   5.354   2.702
   97HISE    CA  941   5.688   5.522   2.591
   97HISE    CB  942   5.635   5.428   2.483
   97HISE    CG  943   5.724   5.318   2.423
   97HISE   ND1  944   5.851   5.328   2.386
   97HISE   CD2  945   5.693   5.191   2.398
   97HISE   HD2  946   5.604   5.133   2.424
   97HISE   CE1  947   5.893   5.213   2.334
   97HISE   HE1  948   5.973   5.209   2.260
   97HISE   NE2  949   5.792   5.126   2.337
   97HISE   HE2  950   5.775   5.066   2.259
   97HISE     C  951   5.604   5.650   2.585
   97HISE     O  952   5.665   5.755   2.569
   98ALA      N  953   5.478   5.639   2.625
   98ALA      H  954   5.426   5.554   2.630
   98ALA     CA  955   5.381   5.749   2.641
   98ALA     CB  956   5.240   5.694   2.663
   98ALA      C  957   5.414   5.856   2.745
   98ALA      O  958   5.379   5.970   2.717
   99VAL      N  959   5.482   5.821   2.854
   99VAL      H  960   5.490   5.724   2.877
   99VAL     CA  961   5.517   5.915   2.961
   99VAL     CB  962   5.494   5.864   3.103
   99VAL    CG1  963   5.541   5.959   3.213
   99VAL    CG2  964   5.346   5.824   3.108
   99VAL      C  965   5.651   5.981   2.926
   99VAL      O  966   5.661   6.103   2.931
  100ALA      N  967   5.753   5.913   2.874
  100ALA      H  968   5.728   5.817   2.864
  100ALA     CA  969   5.892   5.955   2.854
  100ALA     CB  970   5.984   5.850   2.791
  100ALA      C  971   5.908   6.082   2.770
  100ALA      O  972   6.002   6.153   2.804
  101ASN      N  973   5.847   6.082   2.651
  101ASN      H  974   5.796   6.003   2.617
  101ASN     CA  975   5.874   6.177   2.543
  101ASN     CB  976   5.838   6.112   2.409
  101ASN     CG  977   5.926   5.988   2.394
  101ASN    OD1  978   6.039   6.000   2.347
  101ASN    ND2  979   5.869   5.868   2.393
  101ASN   HD21  980   5.772   5.855   2.415
  101ASN   HD22  981   5.918   5.781   2.390
  101ASN      C  982   5.811   6.314   2.568
  101ASN      O  983   5.868   6.416   2.529
  102ASN      N  984   5.700   6.319   2.641
  102ASN      H  985   5.631   6.246   2.635
  102ASN     CA  986   5.646   6.446   2.692
  102ASN     CB  987   5.496   6.457   2.664
  102ASN     CG  988   5.462   6.466   2.515
  102ASN    OD1  989   5.522   6.533   2.432
  102ASN    ND2  990   5.359   6.393   2.472
  102ASN   HD21  991   5.316   6.341   2.545
  102ASN   HD22  992   5.312   6.414   2.386
  102ASN      C  993   5.686   6.475   2.837
  102ASN      O  994   5.609   6.527   2.918
  103GLN      N  995   5.816   6.480   2.862
  103GLN      H  996   5.885   6.437   2.804
  103GLN     CA  997   5.864   6.505   2.999
  103GLN     CB  998   6.003   6.451   3.032
  103GLN     CG  999   5.986   6.307   3.081
  103GLN     CD 1000   6.125   6.261   3.125
  103GLN    OE1 1001   6.181   6.278   3.233
  103GLN    NE2 1002   6.196   6.196   3.033
  103GLN   HE21 1003   6.157   6.180   2.942
  103GLN   HE22 1004   6.285   6.157   3.057
  103GLN      C 1005   5.847   6.648   3.052
  103GLN      O 1006   5.885   6.676   3.165
  104ASP      N 1007   5.822   6.735   2.954
  104ASP      H 1008   5.856   6.713   2.863
  104ASP     CA 1009   5.777   6.875   2.961
  104ASP     CB 1010   5.798   6.948   2.828
  104ASP     CG 1011   5.706   6.906   2.713
  104ASP    OD1 1012   5.634   6.995   2.662
  104ASP    OD2 1013   5.680   6.785   2.698
  104ASP      C 1014   5.638   6.905   3.017
  104ASP      O 1015   5.620   7.003   3.088
  105LYS      N 1016   5.552   6.823   2.956
  105LYS      H 1017   5.585   6.766   2.881
  105LYS     CA 1018   5.408   6.818   2.984
  105LYS     CB 1019   5.339   6.761   2.860
  105LYS     CG 1020   5.353   6.865   2.748
  105LYS     CD 1021   5.277   6.822   2.622
  105LYS     CE 1022   5.337   6.878   2.492
  105LYS     NZ 1023   5.457   6.809   2.443
  105LYS    HZ1 1024   5.448   6.711   2.426
  105LYS    HZ2 1025   5.489   6.850   2.358
  105LYS    HZ3 1026   5.529   6.823   2.511
  105LYS      C 1027   5.369   6.749   3.115
  105LYS      O 1028   5.308   6.817   3.198
  106LEU      N 1029   5.429   6.635   3.145
  106LEU      H 1030   5.513   6.601   3.103
  106LEU     CA 1031   5.389   6.572   3.272
  106LEU     CB 1032   5.386   6.420   3.250
  106LEU     CG 1033   5.275   6.365   3.160
  106LEU    CD1 1034   5.305   6.350   3.011
  106LEU    CD2 1035   5.232   6.228   3.213
  106LEU      C 1036   5.468   6.603   3.399
  106LEU      O 1037   5.587   6.634   3.397
  107GLY      N 1038   5.394   6.588   3.508
  107GLY      H 1039   5.326   6.515   3.508
  107GLY     CA 1040   5.436   6.631   3.642
  107GLY      C 1041   5.459   6.504   3.725
  107GLY      O 1042   5.385   6.405   3.732
  108PHE      N 1043   5.557   6.520   3.813
  108PHE      H 1044   5.583   6.611   3.846
  108PHE     CA 1045   5.607   6.411   3.898
  108PHE     CB 1046   5.742   6.362   3.845
  108PHE     CG 1047   5.749   6.298   3.707
  108PHE    CD1 1048   5.715   6.163   3.704
  108PHE    HD1 1049   5.707   6.111   3.799
  108PHE    CD2 1050   5.789   6.363   3.591
  108PHE    HD2 1051   5.820   6.467   3.598
  108PHE    CE1 1052   5.720   6.100   3.580
  108PHE    HE1 1053   5.723   5.991   3.580
  108PHE    CE2 1054   5.797   6.296   3.469
  108PHE    HE2 1055   5.796   6.363   3.383
  108PHE     CZ 1056   5.752   6.164   3.461
  108PHE     HZ 1057   5.743   6.122   3.361
  108PHE      C 1058   5.641   6.450   4.042
  108PHE      O 1059   5.714   6.547   4.062
  109GLU      N 1060   5.613   6.352   4.129
  109GLU      H 1061   5.557   6.277   4.094
  109GLU     CA 1062   5.641   6.363   4.273
  109GLU     CB 1063   5.558   6.275   4.367
  109GLU     CG 1064   5.538   6.131   4.320
  109GLU     CD 1065   5.428   6.071   4.408
  109GLU    OE1 1066   5.314   6.081   4.359
  109GLU    OE2 1067   5.453   6.030   4.524
  109GLU      C 1068   5.789   6.346   4.306
  109GLU      O 1069   5.856   6.279   4.227
  110ASP      N 1070   5.832   6.380   4.427
  110ASP      H 1071   5.783   6.446   4.484
  110ASP     CA 1072   5.967   6.348   4.477
  110ASP     CB 1073   6.002   6.429   4.602
  110ASP     CG 1074   5.997   6.580   4.577
  110ASP    OD1 1075   6.101   6.648   4.572
  110ASP    OD2 1076   5.885   6.635   4.579
  110ASP      C 1077   5.976   6.197   4.499
  110ASP      O 1078   5.877   6.134   4.535
  111GLY      N 1079   6.094   6.149   4.459
  111GLY      H 1080   6.171   6.212   4.452
  111GLY     CA 1081   6.141   6.011   4.473
  111GLY      C 1082   6.066   5.907   4.389
  111GLY      O 1083   6.039   5.794   4.431
  112SER      N 1084   6.017   5.955   4.276
  112SER      H 1085   6.046   6.046   4.246
  112SER     CA 1086   5.936   5.878   4.180
  112SER     CB 1087   5.871   5.959   4.068
  112SER     OG 1088   5.824   5.888   3.953
  112SER     HG 1089   5.725   5.902   3.948
  112SER      C 1090   6.015   5.764   4.116
  112SER      O 1091   6.128   5.790   4.074
  113VAL      N 1092   5.958   5.644   4.109
  113VAL      H 1093   5.869   5.638   4.154
  113VAL     CA 1094   6.017   5.523   4.050
  113VAL     CB 1095   5.930   5.398   4.070
  113VAL    CG1 1096   5.990   5.273   4.006
  113VAL    CG2 1097   5.926   5.381   4.222
  113VAL      C 1098   6.034   5.541   3.899
  113VAL      O 1099   6.143   5.520   3.846
  114LEU      N 1100   5.938   5.611   3.839
  114LEU      H 1101   5.860   5.639   3.895
  114LEU     CA 1102   5.943   5.629   3.693
  114LEU     CB 1103   5.798   5.665   3.658
  114LEU     CG 1104   5.769   5.680   3.508
  114LEU    CD1 1105   5.802   5.547   3.440
  114LEU    CD2 1106   5.622   5.717   3.486
  114LEU      C 1107   6.038   5.745   3.662
  114LEU      O 1108   6.121   5.721   3.575
  115LYS      N 1109   6.042   5.854   3.738
  115LYS      H 1110   5.977   5.858   3.814
  115LYS     CA 1111   6.140   5.961   3.715
  115LYS     CB 1112   6.092   6.089   3.784
  115LYS     CG 1113   6.181   6.212   3.758
  115LYS     CD 1114   6.147   6.289   3.631
  115LYS     CE 1115   6.260   6.384   3.587
  115LYS     NZ 1116   6.256   6.443   3.453
  115LYS    HZ1 1117   6.334   6.505   3.443
  115LYS    HZ2 1118   6.248   6.383   3.374
  115LYS    HZ3 1119   6.178   6.506   3.458
  115LYS      C 1120   6.285   5.920   3.744
  115LYS      O 1121   6.368   5.953   3.660
  116GLN      N 1122   6.300   5.817   3.826
  116GLN      H 1123   6.241   5.809   3.906
  116GLN     CA 1124   6.427   5.744   3.846
  116GLN     CB 1125   6.429   5.672   3.981
  116GLN     CG 1126   6.568   5.617   4.011
  116GLN     CD 1127   6.615   5.487   3.945
  116GLN    OE1 1128   6.560   5.379   3.966
  116GLN    NE2 1129   6.728   5.496   3.876
  116GLN   HE21 1130   6.788   5.573   3.898
  116GLN   HE22 1131   6.755   5.418   3.820
  116GLN      C 1132   6.471   5.666   3.722
  116GLN      O 1133   6.570   5.700   3.658
  117PHE      N 1134   6.384   5.578   3.673
  117PHE      H 1135   6.318   5.548   3.741
  117PHE     CA 1136   6.394   5.497   3.550
  117PHE     CB 1137   6.270   5.411   3.523
  117PHE     CG 1138   6.287   5.333   3.392
  117PHE    CD1 1139   6.350   5.209   3.395
  117PHE    HD1 1140   6.412   5.178   3.479
  117PHE    CD2 1141   6.228   5.375   3.274
  117PHE    HD2 1142   6.180   5.473   3.280
  117PHE    CE1 1143   6.353   5.123   3.286
  117PHE    HE1 1144   6.423   5.040   3.287
  117PHE    CE2 1145   6.233   5.292   3.163
  117PHE    HE2 1146   6.189   5.326   3.069
  117PHE     CZ 1147   6.294   5.167   3.167
  117PHE     HZ 1148   6.287   5.102   3.080
  117PHE      C 1149   6.422   5.588   3.431
  117PHE      O 1150   6.507   5.564   3.345
  118LEU      N 1151   6.341   5.691   3.410
  118LEU      H 1152   6.262   5.706   3.469
  118LEU     CA 1153   6.362   5.799   3.312
  118LEU     CB 1154   6.251   5.905   3.311
  118LEU     CG 1155   6.115   5.859   3.259
  118LEU    CD1 1156   6.012   5.969   3.284
  118LEU    CD2 1157   6.111   5.801   3.118
  118LEU      C 1158   6.494   5.876   3.320
  118LEU      O 1159   6.556   5.895   3.216
  119SER      N 1160   6.545   5.906   3.440
  119SER      H 1161   6.498   5.896   3.528
  119SER     CA 1162   6.681   5.955   3.461
  119SER     CB 1163   6.707   6.005   3.604
  119SER     OG 1164   6.834   6.070   3.616
  119SER     HG 1165   6.813   6.165   3.592
  119SER      C 1166   6.795   5.860   3.421
  119SER      O 1167   6.873   5.893   3.333
  120GLU      N 1168   6.776   5.733   3.456
  120GLU      H 1169   6.698   5.707   3.513
  120GLU     CA 1170   6.875   5.626   3.440
  120GLU     CB 1171   6.835   5.508   3.528
  120GLU     CG 1172   6.941   5.398   3.540
  120GLU     CD 1173   6.897   5.274   3.619
  120GLU    OE1 1174   6.838   5.284   3.729
  120GLU    OE2 1175   6.926   5.165   3.565
  120GLU      C 1176   6.895   5.584   3.295
  120GLU      O 1177   7.009   5.581   3.248
  121THR      N 1178   6.783   5.565   3.226
  121THR      H 1179   6.689   5.581   3.255
  121THR     CA 1180   6.787   5.514   3.088
  121THR     CB 1181   6.669   5.424   3.052
  121THR    OG1 1182   6.544   5.492   3.065
  121THR    HG1 1183   6.517   5.483   3.161
  121THR    CG2 1184   6.649   5.300   3.139
  121THR      C 1185   6.809   5.602   2.965
  121THR      O 1186   6.838   5.549   2.857
  122GLU      N 1187   6.805   5.733   2.985
  122GLU      H 1188   6.785   5.764   3.078
  122GLU     CA 1189   6.798   5.829   2.874
  122GLU     CB 1190   6.789   5.973   2.923
  122GLU     CG 1191   6.754   6.073   2.813
  122GLU     CD 1192   6.782   6.212   2.871
  122GLU    OE1 1193   6.714   6.254   2.967
  122GLU    OE2 1194   6.833   6.297   2.795
  122GLU      C 1195   6.917   5.818   2.778
  122GLU      O 1196   6.896   5.784   2.661
  123LYS      N 1197   7.041   5.823   2.825
  123LYS      H 1198   7.048   5.857   2.919
  123LYS     CA 1199   7.161   5.825   2.741
  123LYS     CB 1200   7.268   5.918   2.798
  123LYS     CG 1201   7.203   6.054   2.825
  123LYS     CD 1202   7.303   6.169   2.840
  123LYS     CE 1203   7.376   6.207   2.711
  123LYS     NZ 1204   7.294   6.246   2.596
  123LYS    HZ1 1205   7.350   6.282   2.521
  123LYS    HZ2 1206   7.238   6.171   2.561
  123LYS    HZ3 1207   7.219   6.306   2.624
  123LYS      C 1208   7.224   5.688   2.710
  123LYS      O 1209   7.346   5.682   2.701
  124MET      N 1210   7.147   5.585   2.675
  124MET      H 1211   7.048   5.591   2.663
  124MET     CA 1212   7.199   5.450   2.651
  124MET     CB 1213   7.201   5.359   2.775
  124MET     CG 1214   7.071   5.335   2.852
  124MET     SD 1215   7.081   5.226   2.998
  124MET     CE 1216   7.138   5.322   3.137
  124MET      C 1217   7.106   5.385   2.548
  124MET      O 1218   6.997   5.436   2.521
  125SER      N 1219   7.164   5.289   2.476
  125SER      H 1220   7.258   5.263   2.496
  125SER     CA 1221   7.097   5.217   2.367
  125SER     CB 1222   7.186   5.105   2.313
  125SER     OG 1223   7.197   4.997   2.406
  125SER     HG 1224   7.268   5.015   2.475
  125SER      C 1225   6.965   5.155   2.414
  125SER      O 1226   6.942   5.138   2.534
  126PRO      N 1227   6.880   5.131   2.315
  126PRO     CA 1228   6.750   5.066   2.337
  126PRO     CB 1229   6.687   5.054   2.198
  126PRO     CG 1230   6.732   5.185   2.133
  126PRO     CD 1231   6.869   5.214   2.194
  126PRO      C 1232   6.749   4.929   2.406
  126PRO      O 1233   6.670   4.903   2.496
  127GLU      N 1234   6.848   4.849   2.366
  127GLU      H 1235   6.891   4.866   2.278
  127GLU     CA 1236   6.889   4.716   2.414
  127GLU     CB 1237   7.008   4.680   2.324
  127GLU     CG 1238   6.967   4.612   2.194
  127GLU     CD 1239   6.930   4.700   2.074
  127GLU    OE1 1240   6.862   4.805   2.085
  127GLU    OE2 1241   6.973   4.657   1.965
  127GLU      C 1242   6.939   4.725   2.558
  127GLU      O 1243   6.895   4.645   2.641
  128ASP      N 1244   7.001   4.838   2.590
  128ASP      H 1245   7.047   4.895   2.521
  128ASP     CA 1246   7.047   4.866   2.726
  128ASP     CB 1247   7.175   4.950   2.732
  128ASP     CG 1248   7.300   4.907   2.654
  128ASP    OD1 1249   7.320   4.785   2.638
  128ASP    OD2 1250   7.374   5.000   2.614
  128ASP      C 1251   6.938   4.916   2.821
  128ASP      O 1252   6.941   4.890   2.941
  129ARG      N 1253   6.849   4.997   2.765
  129ARG      H 1254   6.873   5.026   2.672
  129ARG     CA 1255   6.725   5.040   2.831
  129ARG     CB 1256   6.639   5.137   2.749
  129ARG     CG 1257   6.709   5.264   2.702
  129ARG     CD 1258   6.632   5.362   2.614
  129ARG     NE 1259   6.702   5.489   2.591
  129ARG     HE 1260   6.736   5.532   2.675
  129ARG     CZ 1261   6.729   5.531   2.466
  129ARG    NH1 1262   6.681   5.461   2.363
  129ARG   HH11 1263   6.622   5.381   2.376
  129ARG   HH12 1264   6.711   5.502   2.277
  129ARG    NH2 1265   6.776   5.655   2.445
  129ARG   HH21 1266   6.796   5.718   2.520
  129ARG   HH22 1267   6.770   5.679   2.348
  129ARG      C 1268   6.639   4.920   2.871
  129ARG      O 1269   6.598   4.924   2.987
  130ALA      N 1270   6.618   4.821   2.784
  130ALA      H 1271   6.628   4.842   2.687
  130ALA     CA 1272   6.548   4.695   2.813
  130ALA     CB 1273   6.527   4.611   2.687
  130ALA      C 1274   6.616   4.606   2.918
  130ALA      O 1275   6.554   4.546   3.005
  131LYS      N 1276   6.749   4.599   2.910
  131LYS      H 1277   6.786   4.619   2.819
  131LYS     CA 1278   6.840   4.551   3.015
  131LYS     CB 1279   6.983   4.534   2.964
  131LYS     CG 1280   6.995   4.414   2.870
  131LYS     CD 1281   7.144   4.408   2.835
  131LYS     CE 1282   7.201   4.283   2.767
  131LYS     NZ 1283   7.347   4.268   2.757
  131LYS    HZ1 1284   7.363   4.188   2.699
  131LYS    HZ2 1285   7.391   4.350   2.721
  131LYS    HZ3 1286   7.377   4.244   2.849
  131LYS      C 1287   6.840   4.624   3.149
  131LYS      O 1288   6.826   4.556   3.250
  132CYS      N 1289   6.831   4.757   3.151
  132CYS      H 1290   6.850   4.806   3.066
  132CYS     CA 1291   6.781   4.833   3.267
  132CYS     CB 1292   6.792   4.986   3.264
  132CYS     SG 1293   6.961   5.053   3.281
  132CYS     HG 1294   6.951   5.085   3.410
  132CYS      C 1295   6.641   4.802   3.321
  132CYS      O 1296   6.629   4.774   3.440
  133PHE      N 1297   6.545   4.779   3.232
  133PHE      H 1298   6.559   4.814   3.139
  133PHE     CA 1299   6.413   4.728   3.271
  133PHE     CB 1300   6.325   4.700   3.150
  133PHE     CG 1301   6.182   4.676   3.200
  133PHE    CD1 1302   6.093   4.782   3.200
  133PHE    HD1 1303   6.123   4.885   3.179
  133PHE    CD2 1304   6.136   4.547   3.225
  133PHE    HD2 1305   6.198   4.462   3.195
  133PHE    CE1 1306   5.962   4.759   3.241
  133PHE    HE1 1307   5.909   4.845   3.281
  133PHE    CE2 1308   6.000   4.525   3.245
  133PHE    HE2 1309   5.957   4.426   3.228
  133PHE     CZ 1310   5.912   4.631   3.261
  133PHE     HZ 1311   5.817   4.617   3.312
  133PHE      C 1312   6.426   4.594   3.344
  133PHE      O 1313   6.374   4.569   3.452
  134GLU      N 1314   6.508   4.507   3.287
  134GLU      H 1315   6.521   4.515   3.188
  134GLU     CA 1316   6.544   4.374   3.338
  134GLU     CB 1317   6.634   4.290   3.247
  134GLU     CG 1318   6.554   4.275   3.118
  134GLU     CD 1319   6.625   4.176   3.025
  134GLU    OE1 1320   6.676   4.074   3.076
  134GLU    OE2 1321   6.628   4.202   2.903
  134GLU      C 1322   6.597   4.364   3.482
  134GLU      O 1323   6.550   4.278   3.557
  135LYS      N 1324   6.677   4.464   3.515
  135LYS      H 1325   6.714   4.524   3.443
  135LYS     CA 1326   6.747   4.480   3.643
  135LYS     CB 1327   6.873   4.563   3.616
  135LYS     CG 1328   6.991   4.477   3.570
  135LYS     CD 1329   7.110   4.572   3.553
  135LYS     CE 1330   7.093   4.651   3.423
  135LYS     NZ 1331   7.193   4.753   3.391
  135LYS    HZ1 1332   7.225   4.802   3.472
  135LYS    HZ2 1333   7.276   4.706   3.360
  135LYS    HZ3 1334   7.169   4.813   3.315
  135LYS      C 1335   6.668   4.537   3.761
  135LYS      O 1336   6.705   4.516   3.876
  136ASN      N 1337   6.572   4.621   3.725
  136ASN      H 1338   6.548   4.625   3.628
  136ASN     CA 1339   6.498   4.703   3.822
  136ASN     CB 1340   6.434   4.822   3.750
  136ASN     CG 1341   6.389   4.918   3.860
  136ASN    OD1 1342   6.285   4.902   3.924
  136ASN    ND2 1343   6.469   5.019   3.897
  136ASN   HD21 1344   6.561   5.019   3.859
  136ASN   HD22 1345   6.435   5.094   3.953
  136ASN      C 1346   6.391   4.630   3.903
  136ASN      O 1347   6.285   4.584   3.861
  137GLU      N 1348   6.409   4.626   4.035
  137GLU      H 1349   6.493   4.659   4.077
  137GLU     CA 1350   6.311   4.569   4.129
  137GLU     CB 1351   6.377   4.552   4.266
  137GLU     CG 1352   6.477   4.438   4.282
  137GLU     CD 1353   6.404   4.306   4.258
  137GLU    OE1 1354   6.445   4.233   4.166
  137GLU    OE2 1355   6.319   4.275   4.345
  137GLU      C 1356   6.174   4.635   4.145
  137GLU      O 1357   6.074   4.576   4.104
  138ALA      N 1358   6.186   4.766   4.161
  138ALA      H 1359   6.275   4.813   4.160
  138ALA     CA 1360   6.072   4.856   4.186
  138ALA     CB 1361   6.123   4.997   4.213
  138ALA      C 1362   5.953   4.843   4.091
  138ALA      O 1363   5.836   4.825   4.125
  139ILE      N 1364   5.995   4.853   3.965
  139ILE      H 1365   6.092   4.868   3.946
  139ILE     CA 1366   5.919   4.850   3.839
  139ILE     CB 1367   6.000   4.900   3.719
  139ILE    CG1 1368   6.028   5.050   3.729
  139ILE    CG2 1369   5.924   4.877   3.588
  139ILE     CD 1370   6.163   5.091   3.671
  139ILE      C 1371   5.836   4.722   3.825
  139ILE      O 1372   5.714   4.727   3.810
  140GLN      N 1373   5.905   4.609   3.840
  140GLN      H 1374   6.001   4.618   3.868
  140GLN     CA 1375   5.846   4.475   3.847
  140GLN     CB 1376   5.952   4.365   3.841
  140GLN     CG 1377   6.030   4.359   3.710
  140GLN     CD 1378   6.153   4.270   3.723
  140GLN    OE1 1379   6.165   4.148   3.719
  140GLN    NE2 1380   6.263   4.342   3.744
  140GLN   HE21 1381   6.246   4.439   3.763
  140GLN   HE22 1382   6.351   4.298   3.727
  140GLN      C 1383   5.752   4.457   3.967
  140GLN      O 1384   5.650   4.389   3.961
  141ALA      N 1385   5.807   4.496   4.082
  141ALA      H 1386   5.893   4.547   4.087
  141ALA     CA 1387   5.732   4.490   4.208
  141ALA     CB 1388   5.826   4.532   4.321
  141ALA      C 1389   5.598   4.564   4.210
  141ALA      O 1390   5.493   4.502   4.229
  142ALA      N 1391   5.603   4.685   4.156
  142ALA      H 1392   5.690   4.728   4.130
  142ALA     CA 1393   5.478   4.755   4.124
  142ALA     CB 1394   5.522   4.894   4.075
  142ALA      C 1395   5.383   4.686   4.026
  142ALA      O 1396   5.265   4.671   4.055
  143HISE     N 1397   5.437   4.637   3.914
  143HISE     H 1398   5.528   4.668   3.886
  143HISE    CA 1399   5.362   4.560   3.815
  143HISE    CB 1400   5.450   4.525   3.695
  143HISE    CG 1401   5.384   4.465   3.570
  143HISE   ND1 1402   5.355   4.522   3.454
  143HISE   CD2 1403   5.340   4.340   3.564
  143HISE   HD2 1404   5.343   4.269   3.647
  143HISE   CE1 1405   5.286   4.437   3.377
  143HISE   HE1 1406   5.248   4.448   3.276
  143HISE   NE2 1407   5.285   4.323   3.445
  143HISE   HE2 1408   5.243   4.238   3.412
  143HISE     C 1409   5.282   4.443   3.872
  143HISE     O 1410   5.161   4.438   3.847
  144ASP      N 1411   5.350   4.352   3.943
  144ASP      H 1412   5.449   4.348   3.932
  144ASP     CA 1413   5.284   4.236   4.004
  144ASP     CB 1414   5.377   4.130   4.064
  144ASP     CG 1415   5.436   4.048   3.949
  144ASP    OD1 1416   5.462   3.931   3.983
  144ASP    OD2 1417   5.448   4.092   3.833
  144ASP      C 1418   5.181   4.276   4.109
  144ASP      O 1419   5.073   4.218   4.109
  145ALA      N 1420   5.195   4.392   4.173
  145ALA      H 1421   5.282   4.442   4.173
  145ALA     CA 1422   5.090   4.461   4.249
  145ALA     CB 1423   5.152   4.569   4.339
  145ALA      C 1424   4.964   4.511   4.179
  145ALA      O 1425   4.857   4.458   4.210
  146VAL      N 1426   4.972   4.592   4.074
  146VAL      H 1427   5.066   4.621   4.055
  146VAL     CA 1428   4.860   4.644   3.995
  146VAL     CB 1429   4.907   4.751   3.896
  146VAL    CG1 1430   4.786   4.821   3.836
  146VAL    CG2 1431   4.991   4.856   3.970
  146VAL      C 1432   4.798   4.524   3.922
  146VAL      O 1433   4.677   4.509   3.937
  147ALA      N 1434   4.883   4.431   3.879
  147ALA      H 1435   4.982   4.441   3.877
  147ALA     CA 1436   4.832   4.318   3.800
  147ALA     CB 1437   4.951   4.223   3.783
  147ALA      C 1438   4.727   4.236   3.876
  147ALA      O 1439   4.613   4.225   3.833
  148GLN      N 1440   4.747   4.215   4.005
  148GLN      H 1441   4.840   4.241   4.031
  148GLN     CA 1442   4.664   4.134   4.095
  148GLN     CB 1443   4.740   4.103   4.224
  148GLN     CG 1444   4.832   3.984   4.195
  148GLN     CD 1445   4.902   3.954   4.328
  148GLN    OE1 1446   4.881   3.847   4.386
  148GLN    NE2 1447   5.008   4.029   4.355
  148GLN   HE21 1448   5.051   4.093   4.291
  148GLN   HE22 1449   5.033   4.032   4.452
  148GLN      C 1450   4.537   4.210   4.135
  148GLN      O 1451   4.441   4.152   4.184
  149GLU      N 1452   4.536   4.343   4.124
  149GLU      H 1453   4.622   4.394   4.128
  149GLU     CA 1454   4.424   4.435   4.146
  149GLU     CB 1455   4.482   4.575   4.163
  149GLU     CG 1456   4.418   4.657   4.275
  149GLU     CD 1457   4.472   4.800   4.284
  149GLU    OE1 1458   4.446   4.894   4.206
  149GLU    OE2 1459   4.555   4.815   4.377
  149GLU      C 1460   4.298   4.450   4.060
  149GLU      O 1461   4.206   4.513   4.112
  150GLY      N 1462   4.317   4.427   3.931
  150GLY      H 1463   4.407   4.422   3.887
  150GLY     CA 1464   4.201   4.433   3.841
  150GLY      C 1465   4.101   4.320   3.868
  150GLY      O 1466   4.125   4.220   3.935
  151GLN      N 1467   3.977   4.345   3.828
  151GLN      H 1468   3.956   4.414   3.759
  151GLN     CA 1469   3.864   4.252   3.843
  151GLN     CB 1470   3.733   4.326   3.872
  151GLN     CG 1471   3.685   4.404   3.750
  151GLN     CD 1472   3.570   4.495   3.792
  151GLN    OE1 1473   3.452   4.460   3.792
  151GLN    NE2 1474   3.608   4.606   3.856
  151GLN   HE21 1475   3.704   4.630   3.867
  151GLN   HE22 1476   3.546   4.678   3.887
  151GLN      C 1477   3.852   4.130   3.751
  151GLN      O 1478   3.779   4.037   3.784
  152CYS      N 1479   3.927   4.129   3.641
  152CYS      H 1480   3.982   4.210   3.619
  152CYS     CA 1481   3.916   4.019   3.545
  152CYS     CB 1482   3.870   4.065   3.407
  152CYS     SG 1483   3.755   4.208   3.412
  152CYS     HG 1484   3.851   4.299   3.428
  152CYS      C 1485   4.050   3.951   3.517
  152CYS      O 1486   4.152   4.013   3.544
  153ARG      N 1487   4.052   3.831   3.459
  153ARG      H 1488   3.972   3.771   3.456
  153ARG     CA 1489   4.174   3.769   3.405
  153ARG     CB 1490   4.241   3.682   3.512
  153ARG     CG 1491   4.388   3.659   3.477
  153ARG     CD 1492   4.474   3.783   3.503
  153ARG     NE 1493   4.467   3.828   3.643
  153ARG     HE 1494   4.464   3.760   3.717
  153ARG     CZ 1495   4.475   3.952   3.693
  153ARG    NH1 1496   4.486   4.054   3.607
  153ARG   HH11 1497   4.481   4.039   3.508
  153ARG   HH12 1498   4.485   4.145   3.649
  153ARG    NH2 1499   4.455   3.992   3.819
  153ARG   HH21 1500   4.454   3.925   3.893
  153ARG   HH22 1501   4.420   4.082   3.846
  153ARG      C 1502   4.163   3.709   3.265
  153ARG      O 1503   4.202   3.781   3.173
  154VAL      N 1504   4.148   3.579   3.243
  154VAL      H 1505   4.133   3.514   3.318
  154VAL     CA 1506   4.130   3.522   3.108
  154VAL     CB 1507   3.991   3.540   3.046
  154VAL    CG1 1508   3.993   3.481   2.905
  154VAL    CG2 1509   3.889   3.478   3.142
  154VAL      C 1510   4.246   3.532   3.009
  154VAL      O 1511   4.280   3.630   2.942
  155ASP      N 1512   4.316   3.420   2.993
  155ASP      H 1513   4.278   3.333   3.024
  155ASP     CA 1514   4.436   3.401   2.909
  155ASP     CB 1515   4.563   3.379   2.991
  155ASP     CG 1516   4.700   3.385   2.922
  155ASP    OD1 1517   4.709   3.401   2.798
  155ASP    OD2 1518   4.793   3.401   3.003
  155ASP      C 1519   4.398   3.322   2.784
  155ASP      O 1520   4.406   3.199   2.785
  156ASP      N 1521   4.345   3.398   2.688
  156ASP      H 1522   4.351   3.497   2.700
  156ASP     CA 1523   4.311   3.342   2.557
  156ASP     CB 1524   4.218   3.437   2.481
  156ASP     CG 1525   4.265   3.582   2.464
  156ASP    OD1 1526   4.388   3.602   2.457
  156ASP    OD2 1527   4.182   3.672   2.489
  156ASP      C 1528   4.426   3.312   2.461
  156ASP      O 1529   4.400   3.250   2.358
  157LYS      N 1530   4.549   3.335   2.508
  157LYS      H 1531   4.566   3.342   2.606
  157LYS     CA 1532   4.676   3.329   2.435
  157LYS     CB 1533   4.729   3.187   2.421
  157LYS     CG 1534   4.779   3.118   2.548
  157LYS     CD 1535   4.921   3.163   2.581
  157LYS     CE 1536   4.968   3.093   2.709
  157LYS     NZ 1537   4.898   3.153   2.824
  157LYS    HZ1 1538   4.913   3.104   2.910
  157LYS    HZ2 1539   4.907   3.252   2.833
  157LYS    HZ3 1540   4.800   3.148   2.803
  157LYS      C 1541   4.678   3.405   2.302
  157LYS      O 1542   4.774   3.381   2.230
  158VAL      N 1543   4.608   3.516   2.279
  158VAL      H 1544   4.537   3.555   2.338
  158VAL     CA 1545   4.613   3.574   2.144
  158VAL     CB 1546   4.478   3.638   2.110
  158VAL    CG1 1547   4.475   3.731   1.989
  158VAL    CG2 1548   4.363   3.537   2.099
  158VAL      C 1549   4.731   3.670   2.125
  158VAL      O 1550   4.781   3.727   2.222
  159ASN      N 1551   4.786   3.671   2.004
  159ASN      H 1552   4.745   3.619   1.929
  159ASN     CA 1553   4.900   3.755   1.966
  159ASN     CB 1554   4.971   3.704   1.841
  159ASN     CG 1555   5.113   3.760   1.833
  159ASN    OD1 1556   5.168   3.805   1.933
  159ASN    ND2 1557   5.182   3.719   1.727
  159ASN   HD21 1558   5.138   3.641   1.682
  159ASN   HD22 1559   5.248   3.778   1.681
  159ASN      C 1560   4.869   3.905   1.968
  159ASN      O 1561   4.866   3.974   1.866
  160PHE      N 1562   4.849   3.962   2.087
  160PHE      H 1563   4.821   3.905   2.164
  160PHE     CA 1564   4.823   4.105   2.109
  160PHE     CB 1565   4.742   4.120   2.237
  160PHE     CG 1566   4.592   4.089   2.242
  160PHE    CD1 1567   4.509   4.185   2.187
  160PHE    HD1 1568   4.549   4.266   2.126
  160PHE    CD2 1569   4.535   3.979   2.307
  160PHE    HD2 1570   4.603   3.913   2.360
  160PHE    CE1 1571   4.371   4.178   2.204
  160PHE    HE1 1572   4.317   4.269   2.179
  160PHE    CE2 1573   4.397   3.969   2.319
  160PHE    HE2 1574   4.345   3.887   2.368
  160PHE     CZ 1575   4.315   4.072   2.273
  160PHE     HZ 1576   4.213   4.076   2.310
  160PHE      C 1577   4.945   4.194   2.131
  160PHE      O 1578   5.021   4.159   2.222
  161HISE     N 1579   4.928   4.317   2.083
  161HISE     H 1580   4.844   4.340   2.034
  161HISE    CA 1581   5.029   4.424   2.089
  161HISE    CB 1582   5.087   4.440   1.948
  161HISE    CG 1583   5.155   4.312   1.899
  161HISE   ND1 1584   5.287   4.297   1.904
  161HISE   CD2 1585   5.103   4.203   1.844
  161HISE   HD2 1586   5.001   4.194   1.806
  161HISE   CE1 1587   5.315   4.179   1.849
  161HISE   HE1 1588   5.413   4.140   1.822
  161HISE   NE2 1589   5.202   4.121   1.810
  161HISE   HE2 1590   5.199   4.038   1.754
  161HISE     C 1591   4.972   4.558   2.135
  161HISE     O 1592   4.861   4.602   2.105
  162PHE      N 1593   5.064   4.636   2.193
  162PHE      H 1594   5.159   4.605   2.199
  162PHE     CA 1595   5.036   4.767   2.253
  162PHE     CB 1596   5.039   4.762   2.406
  162PHE     CG 1597   4.979   4.895   2.453
  162PHE    CD1 1598   4.843   4.919   2.464
  162PHE    HD1 1599   4.780   4.830   2.474
  162PHE    CD2 1600   5.066   4.995   2.493
  162PHE    HD2 1601   5.170   4.990   2.461
  162PHE    CE1 1602   4.797   5.034   2.527
  162PHE    HE1 1603   4.690   5.039   2.549
  162PHE    CE2 1604   5.020   5.111   2.554
  162PHE    HE2 1605   5.086   5.191   2.589
  162PHE     CZ 1606   4.884   5.132   2.573
  162PHE     HZ 1607   4.851   5.208   2.645
  162PHE      C 1608   5.132   4.877   2.208
  162PHE      O 1609   5.251   4.882   2.241
  163ILE      N 1610   5.072   4.967   2.131
  163ILE      H 1611   4.973   4.978   2.128
  163ILE     CA 1612   5.134   5.066   2.041
  163ILE     CB 1613   5.101   5.038   1.894
  163ILE    CG1 1614   5.105   4.889   1.861
  163ILE    CG2 1615   5.195   5.114   1.800
  163ILE     CD 1616   4.986   4.866   1.767
  163ILE      C 1617   5.099   5.212   2.068
  163ILE      O 1618   4.982   5.241   2.094
  164LEU      N 1619   5.201   5.297   2.074
  164LEU      H 1620   5.288   5.260   2.042
  164LEU     CA 1621   5.192   5.440   2.106
  164LEU     CB 1622   5.311   5.479   2.194
  164LEU     CG 1623   5.317   5.629   2.222
  164LEU    CD1 1624   5.209   5.668   2.323
  164LEU    CD2 1625   5.454   5.666   2.280
  164LEU      C 1626   5.208   5.522   1.978
  164LEU      O 1627   5.287   5.496   1.887
  165PHE      N 1628   5.105   5.606   1.963
  165PHE      H 1629   5.017   5.585   2.005
  165PHE     CA 1630   5.084   5.704   1.856
  165PHE     CB 1631   4.951   5.690   1.782
  165PHE     CG 1632   4.934   5.561   1.701
  165PHE    CD1 1633   4.889   5.445   1.762
  165PHE    HD1 1634   4.840   5.447   1.860
  165PHE    CD2 1635   4.983   5.561   1.571
  165PHE    HD2 1636   5.029   5.649   1.526
  165PHE    CE1 1637   4.896   5.326   1.691
  165PHE    HE1 1638   4.855   5.237   1.739
  165PHE    CE2 1639   4.989   5.440   1.503
  165PHE    HE2 1640   5.037   5.434   1.405
  165PHE     CZ 1641   4.945   5.321   1.561
  165PHE     HZ 1642   4.957   5.219   1.526
  165PHE      C 1643   5.085   5.849   1.905
  165PHE      O 1644   4.993   5.897   1.970
  166ASN      N 1645   5.198   5.914   1.876
  166ASN      H 1646   5.287   5.869   1.867
  166ASN     CA 1647   5.220   6.055   1.911
  166ASN     CB 1648   5.286   6.071   2.048
  166ASN     CG 1649   5.421   6.004   2.073
  166ASN    OD1 1650   5.448   5.888   2.041
  166ASN    ND2 1651   5.519   6.081   2.118
  166ASN   HD21 1652   5.506   6.177   2.144
  166ASN   HD22 1653   5.611   6.042   2.115
  166ASN      C 1654   5.298   6.133   1.804
  166ASN      O 1655   5.361   6.082   1.711
  167ASN      N 1656   5.286   6.264   1.821
  167ASN      H 1657   5.209   6.303   1.871
  167ASN     CA 1658   5.365   6.365   1.750
  167ASN     CB 1659   5.268   6.480   1.722
  167ASN     CG 1660   5.336   6.604   1.665
  167ASN    OD1 1661   5.451   6.639   1.690
  167ASN    ND2 1662   5.265   6.668   1.571
  167ASN   HD21 1663   5.179   6.644   1.527
  167ASN   HD22 1664   5.311   6.749   1.535
  167ASN      C 1665   5.488   6.406   1.832
  167ASN      O 1666   5.474   6.438   1.949
  168VAL      N 1667   5.608   6.390   1.777
  168VAL      H 1668   5.614   6.337   1.693
  168VAL     CA 1669   5.733   6.442   1.835
  168VAL     CB 1670   5.828   6.327   1.867
  168VAL    CG1 1671   5.966   6.376   1.913
  168VAL    CG2 1672   5.767   6.235   1.973
  168VAL      C 1673   5.797   6.525   1.723
  168VAL      O 1674   5.788   6.482   1.608
  169ASP      N 1675   5.859   6.640   1.745
  169ASP      H 1676   5.872   6.659   1.842
  169ASP     CA 1677   5.943   6.718   1.652
  169ASP     CB 1678   6.072   6.636   1.640
  169ASP     CG 1679   6.186   6.698   1.560
  169ASP    OD1 1680   6.211   6.816   1.590
  169ASP    OD2 1681   6.262   6.623   1.494
  169ASP      C 1682   5.872   6.747   1.520
  169ASP      O 1683   5.934   6.781   1.420
  170GLY      N 1684   5.743   6.774   1.539
  170GLY      H 1685   5.697   6.790   1.626
  170GLY     CA 1686   5.649   6.786   1.427
  170GLY      C 1687   5.614   6.674   1.329
  170GLY      O 1688   5.558   6.688   1.220
  171HISE     N 1689   5.679   6.559   1.344
  171HISE     H 1690   5.755   6.553   1.409
  171HISE    CA 1691   5.637   6.434   1.279
  171HISE    CB 1692   5.754   6.350   1.227
  171HISE    CG 1693   5.833   6.427   1.121
  171HISE   ND1 1694   5.929   6.516   1.143
  171HISE   CD2 1695   5.817   6.411   0.990
  171HISE   HD2 1696   5.756   6.337   0.939
  171HISE   CE1 1697   5.978   6.554   1.025
  171HISE   HE1 1698   6.068   6.613   1.006
  171HISE   NE2 1699   5.907   6.490   0.932
  171HISE   HE2 1700   5.907   6.504   0.833
  171HISE     C 1701   5.549   6.342   1.363
  171HISE     O 1702   5.558   6.331   1.485
  172LEU      N 1703   5.467   6.267   1.290
  172LEU      H 1704   5.471   6.281   1.191
  172LEU     CA 1705   5.379   6.163   1.346
  172LEU     CB 1706   5.258   6.128   1.260
  172LEU     CG 1707   5.139   6.066   1.333
  172LEU    CD1 1708   5.147   5.917   1.366
  172LEU    CD2 1709   5.098   6.147   1.457
  172LEU      C 1710   5.471   6.040   1.356
  172LEU      O 1711   5.519   6.000   1.250
  173TYR      N 1712   5.481   5.994   1.480
  173TYR      H 1713   5.441   6.046   1.555
  173TYR     CA 1714   5.565   5.881   1.524
  173TYR     CB 1715   5.664   5.933   1.628
  173TYR     CG 1716   5.785   5.996   1.558
  173TYR    CD1 1717   5.875   5.909   1.499
  173TYR    HD1 1718   5.837   5.814   1.460
  173TYR    CD2 1719   5.814   6.132   1.563
  173TYR    HD2 1720   5.728   6.196   1.583
  173TYR    CE1 1721   5.994   5.961   1.449
  173TYR    HE1 1722   6.070   5.895   1.408
  173TYR    CE2 1723   5.932   6.184   1.511
  173TYR    HE2 1724   5.969   6.284   1.533
  173TYR     CZ 1725   6.021   6.098   1.449
  173TYR     OH 1726   6.099   6.149   1.350
  173TYR     HH 1727   6.092   6.249   1.346
  173TYR      C 1728   5.471   5.768   1.566
  173TYR      O 1729   5.358   5.790   1.610
  174GLU      N 1730   5.516   5.647   1.536
  174GLU      H 1731   5.597   5.638   1.477
  174GLU     CA 1732   5.462   5.518   1.583
  174GLU     CB 1733   5.418   5.430   1.467
  174GLU     CG 1734   5.323   5.318   1.512
  174GLU     CD 1735   5.292   5.229   1.392
  174GLU    OE1 1736   5.195   5.259   1.319
  174GLU    OE2 1737   5.373   5.136   1.369
  174GLU      C 1738   5.562   5.436   1.664
  174GLU      O 1739   5.667   5.397   1.613
  175LEU      N 1740   5.535   5.419   1.793
  175LEU      H 1741   5.451   5.457   1.832
  175LEU     CA 1742   5.628   5.340   1.875
  175LEU     CB 1743   5.689   5.422   1.989
  175LEU     CG 1744   5.781   5.539   1.953
  175LEU    CD1 1745   5.705   5.663   1.905
  175LEU    CD2 1746   5.860   5.574   2.080
  175LEU      C 1747   5.568   5.210   1.928
  175LEU      O 1748   5.457   5.215   1.981
  176ASP      N 1749   5.647   5.103   1.940
  176ASP      H 1750   5.714   5.096   1.866
  176ASP     CA 1751   5.611   4.971   1.995
  176ASP     CB 1752   5.544   4.891   1.884
  176ASP     CG 1753   5.541   4.740   1.909
  176ASP    OD1 1754   5.593   4.667   1.822
  176ASP    OD2 1755   5.500   4.692   2.017
  176ASP      C 1756   5.744   4.908   2.036
  176ASP      O 1757   5.836   4.904   1.954
  177GLY      N 1758   5.740   4.835   2.147
  177GLY      H 1759   5.655   4.829   2.199
  177GLY     CA 1760   5.844   4.747   2.202
  177GLY      C 1761   5.890   4.630   2.115
  177GLY      O 1762   6.006   4.593   2.133
  178ARG      N 1763   5.791   4.561   2.059
  178ARG      H 1764   5.701   4.604   2.054
  178ARG     CA 1765   5.808   4.433   1.989
  178ARG     CB 1766   5.665   4.381   1.973
  178ARG     CG 1767   5.602   4.346   2.108
  178ARG     CD 1768   5.636   4.212   2.173
  178ARG     NE 1769   5.581   4.105   2.088
  178ARG     HE 1770   5.635   4.080   2.008
  178ARG     CZ 1771   5.461   4.046   2.091
  178ARG    NH1 1772   5.362   4.087   2.172
  178ARG   HH11 1773   5.373   4.173   2.222
  178ARG   HH12 1774   5.280   4.033   2.191
  178ARG    NH2 1775   5.444   3.926   2.034
  178ARG   HH21 1776   5.520   3.875   1.993
  178ARG   HH22 1777   5.352   3.890   2.047
  178ARG      C 1778   5.876   4.451   1.853
  178ARG      O 1779   5.948   4.364   1.805
  179MET      N 1780   5.843   4.556   1.779
  179MET      H 1781   5.758   4.606   1.796
  179MET     CA 1782   5.911   4.593   1.654
  179MET     CB 1783   5.829   4.697   1.576
  179MET     CG 1784   5.695   4.635   1.538
  179MET     SD 1785   5.704   4.484   1.436
  179MET     CE 1786   5.536   4.454   1.384
  179MET      C 1787   6.049   4.648   1.688
  179MET      O 1788   6.066   4.712   1.791
  180PRO      N 1789   6.144   4.632   1.596
  180PRO     CA 1790   6.281   4.678   1.622
  180PRO     CB 1791   6.371   4.612   1.517
  180PRO     CG 1792   6.276   4.572   1.403
  180PRO     CD 1793   6.142   4.550   1.474
  180PRO      C 1794   6.318   4.826   1.625
  180PRO      O 1795   6.385   4.859   1.723
  181PHE      N 1796   6.251   4.904   1.541
  181PHE      H 1797   6.167   4.868   1.501
  181PHE     CA 1798   6.268   5.049   1.521
  181PHE     CB 1799   6.342   5.079   1.390
  181PHE     CG 1800   6.494   5.068   1.404
  181PHE    CD1 1801   6.569   4.965   1.350
  181PHE    HD1 1802   6.533   4.931   1.253
  181PHE    CD2 1803   6.557   5.162   1.485
  181PHE    HD2 1804   6.513   5.261   1.490
  181PHE    CE1 1805   6.703   4.952   1.387
  181PHE    HE1 1806   6.763   4.894   1.317
  181PHE    CE2 1807   6.688   5.146   1.531
  181PHE    HE2 1808   6.721   5.199   1.620
  181PHE     CZ 1809   6.760   5.038   1.481
  181PHE     HZ 1810   6.842   4.997   1.540
  181PHE      C 1811   6.130   5.116   1.527
  181PHE      O 1812   6.031   5.043   1.521
  182PRO      N 1813   6.123   5.247   1.545
  182PRO     CA 1814   5.994   5.315   1.529
  182PRO     CB 1815   6.014   5.452   1.594
  182PRO     CG 1816   6.116   5.418   1.703
  182PRO     CD 1817   6.213   5.323   1.633
  182PRO      C 1818   5.963   5.346   1.382
  182PRO      O 1819   6.050   5.324   1.299
  183VAL      N 1820   5.836   5.367   1.350
  183VAL      H 1821   5.768   5.364   1.424
  183VAL     CA 1822   5.790   5.397   1.213
  183VAL     CB 1823   5.669   5.308   1.184
  183VAL    CG1 1824   5.617   5.319   1.041
  183VAL    CG2 1825   5.706   5.161   1.204
  183VAL      C 1826   5.747   5.544   1.222
  183VAL      O 1827   5.672   5.582   1.312
  184ASN      N 1828   5.801   5.628   1.135
  184ASN      H 1829   5.849   5.581   1.062
  184ASN     CA 1830   5.768   5.770   1.111
  184ASN     CB 1831   5.892   5.850   1.072
  184ASN     CG 1832   5.872   5.997   1.036
  184ASN    OD1 1833   5.779   6.039   0.967
  184ASN    ND2 1834   5.967   6.081   1.078
  184ASN   HD21 1835   6.055   6.052   1.116
  184ASN   HD22 1836   5.961   6.180   1.065
  184ASN      C 1837   5.659   5.763   1.004
  184ASN      O 1838   5.676   5.696   0.902
  185HISE     N 1839   5.560   5.849   1.028
  185HISE     H 1840   5.551   5.907   1.109
  185HISE    CA 1841   5.441   5.846   0.942
  185HISE    CB 1842   5.321   5.793   1.021
  185HISE    CG 1843   5.328   5.642   1.046
  185HISE   ND1 1844   5.285   5.549   0.961
  185HISE   CD2 1845   5.334   5.586   1.167
  185HISE   HD2 1846   5.361   5.637   1.260
  185HISE   CE1 1847   5.262   5.434   1.024
  185HISE   HE1 1848   5.219   5.342   0.985
  185HISE   NE2 1849   5.293   5.461   1.150
  185HISE   HE2 1850   5.285   5.394   1.225
  185HISE     C 1851   5.413   5.986   0.885
  185HISE     O 1852   5.298   6.008   0.847
  186GLY      N 1853   5.523   6.059   0.865
  186GLY      H 1854   5.614   6.043   0.902
  186GLY     CA 1855   5.517   6.189   0.797
  186GLY      C 1856   5.487   6.307   0.889
  186GLY      O 1857   5.463   6.283   1.008
  187ALA      N 1858   5.453   6.424   0.835
  187ALA      H 1859   5.445   6.430   0.736
  187ALA     CA 1860   5.433   6.542   0.921
  187ALA     CB 1861   5.477   6.659   0.833
  187ALA      C 1862   5.299   6.552   0.994
  187ALA      O 1863   5.195   6.533   0.932
  188SER      N 1864   5.304   6.633   1.099
  188SER      H 1865   5.396   6.664   1.124
  188SER     CA 1866   5.190   6.652   1.190
  188SER     CB 1867   5.166   6.531   1.280
  188SER     OG 1868   5.072   6.546   1.387
  188SER     HG 1869   4.980   6.534   1.349
  188SER      C 1870   5.200   6.773   1.283
  188SER      O 1871   5.308   6.804   1.334
  189SER      N 1872   5.091   6.846   1.309
  189SER      H 1873   5.003   6.816   1.274
  189SER     CA 1874   5.087   6.961   1.401
  189SER     CB 1875   4.997   7.075   1.354
  189SER     OG 1876   5.031   7.199   1.417
  189SER     HG 1877   4.953   7.249   1.454
  189SER      C 1878   5.025   6.920   1.535
  189SER      O 1879   4.921   6.854   1.533
  190GLU      N 1880   5.065   6.986   1.643
  190GLU      H 1881   5.116   7.073   1.645
  190GLU     CA 1882   5.018   6.952   1.777
  190GLU     CB 1883   5.098   7.025   1.885
  190GLU     CG 1884   5.066   6.983   2.028
  190GLU     CD 1885   5.128   7.069   2.138
  190GLU    OE1 1886   5.195   7.020   2.232
  190GLU    OE2 1887   5.095   7.190   2.141
  190GLU      C 1888   4.868   6.966   1.805
  190GLU      O 1889   4.816   6.863   1.847
  191ASP      N 1890   4.803   7.055   1.729
  191ASP      H 1891   4.848   7.118   1.666
  191ASP     CA 1892   4.657   7.064   1.725
  191ASP     CB 1893   4.627   7.199   1.659
  191ASP     CG 1894   4.486   7.257   1.643
  191ASP    OD1 1895   4.408   7.252   1.740
  191ASP    OD2 1896   4.461   7.304   1.530
  191ASP      C 1897   4.577   6.949   1.664
  191ASP      O 1898   4.470   6.922   1.717
  192THR      N 1899   4.638   6.877   1.569
  192THR      H 1900   4.732   6.899   1.545
  192THR     CA 1901   4.575   6.778   1.480
  192THR     CB 1902   4.598   6.802   1.331
  192THR    OG1 1903   4.733   6.799   1.285
  192THR    HG1 1904   4.767   6.705   1.282
  192THR    CG2 1905   4.531   6.937   1.305
  192THR      C 1906   4.633   6.639   1.507
  192THR      O 1907   4.578   6.541   1.457
  193LEU      N 1908   4.699   6.624   1.621
  193LEU      H 1909   4.752   6.700   1.658
  193LEU     CA 1910   4.761   6.495   1.654
  193LEU     CB 1911   4.872   6.509   1.759
  193LEU     CG 1912   4.825   6.480   1.902
  193LEU    CD1 1913   4.949   6.467   1.991
  193LEU    CD2 1914   4.738   6.589   1.963
  193LEU      C 1915   4.667   6.376   1.675
  193LEU      O 1916   4.707   6.269   1.628
  194LEU      N 1917   4.548   6.385   1.732
  194LEU      H 1918   4.505   6.475   1.742
  194LEU     CA 1919   4.447   6.278   1.735
  194LEU     CB 1920   4.327   6.322   1.820
  194LEU     CG 1921   4.367   6.336   1.967
  194LEU    CD1 1922   4.248   6.405   2.035
  194LEU    CD2 1923   4.388   6.199   2.032
  194LEU      C 1924   4.398   6.244   1.594
  194LEU      O 1925   4.418   6.130   1.553
  195LYS      N 1926   4.333   6.336   1.523
  195LYS      H 1927   4.326   6.423   1.572
  195LYS     CA 1928   4.302   6.333   1.379
  195LYS     CB 1929   4.272   6.473   1.325
  195LYS     CG 1930   4.203   6.466   1.189
  195LYS     CD 1931   4.193   6.606   1.129
  195LYS     CE 1932   4.172   6.631   0.979
  195LYS     NZ 1933   4.287   6.581   0.903
  195LYS    HZ1 1934   4.267   6.616   0.812
  195LYS    HZ2 1935   4.374   6.614   0.940
  195LYS    HZ3 1936   4.281   6.481   0.907
  195LYS      C 1937   4.416   6.280   1.291
  195LYS      O 1938   4.385   6.182   1.225
  196ASP      N 1939   4.544   6.305   1.318
  196ASP      H 1940   4.567   6.372   1.388
  196ASP     CA 1941   4.656   6.241   1.248
  196ASP     CB 1942   4.787   6.314   1.278
  196ASP     CG 1943   4.781   6.453   1.215
  196ASP    OD1 1944   4.822   6.549   1.283
  196ASP    OD2 1945   4.728   6.471   1.103
  196ASP      C 1946   4.670   6.094   1.286
  196ASP      O 1947   4.672   6.007   1.199
  197ALA      N 1948   4.678   6.068   1.416
  197ALA      H 1949   4.664   6.143   1.481
  197ALA     CA 1950   4.696   5.929   1.461
  197ALA     CB 1951   4.737   5.920   1.608
  197ALA      C 1952   4.581   5.834   1.430
  197ALA      O 1953   4.591   5.713   1.415
  198ALA      N 1954   4.458   5.885   1.425
  198ALA      H 1955   4.440   5.974   1.468
  198ALA     CA 1956   4.331   5.816   1.397
  198ALA     CB 1957   4.213   5.894   1.456
  198ALA      C 1958   4.316   5.763   1.254
  198ALA      O 1959   4.267   5.651   1.240
  199LYS      N 1960   4.352   5.850   1.160
  199LYS      H 1961   4.354   5.949   1.173
  199LYS     CA 1962   4.377   5.801   1.024
  199LYS     CB 1963   4.432   5.927   0.956
  199LYS     CG 1964   4.442   5.902   0.806
  199LYS     CD 1965   4.546   5.994   0.742
  199LYS     CE 1966   4.687   5.974   0.800
  199LYS     NZ 1967   4.781   6.049   0.715
  199LYS    HZ1 1968   4.742   6.141   0.712
  199LYS    HZ2 1969   4.875   6.040   0.748
  199LYS    HZ3 1970   4.780   6.021   0.619
  199LYS      C 1971   4.462   5.675   1.003
  199LYS      O 1972   4.417   5.572   0.953
  200VAL      N 1973   4.569   5.678   1.083
  200VAL      H 1974   4.599   5.764   1.124
  200VAL     CA 1975   4.670   5.573   1.100
  200VAL     CB 1976   4.807   5.625   1.145
  200VAL    CG1 1977   4.917   5.527   1.102
  200VAL    CG2 1978   4.822   5.762   1.080
  200VAL      C 1979   4.616   5.458   1.185
  200VAL      O 1980   4.633   5.344   1.142
  201CYS      N 1981   4.542   5.486   1.291
  201CYS      H 1982   4.550   5.576   1.335
  201CYS     CA 1983   4.474   5.382   1.370
  201CYS     CB 1984   4.416   5.429   1.503
  201CYS     SG 1985   4.545   5.501   1.612
  201CYS     HG 1986   4.625   5.397   1.591
  201CYS      C 1987   4.362   5.312   1.293
  201CYS      O 1988   4.354   5.189   1.290
  202ARG      N 1989   4.288   5.387   1.212
  202ARG      H 1990   4.288   5.486   1.225
  202ARG     CA 1991   4.177   5.331   1.134
  202ARG     CB 1992   4.084   5.443   1.086
  202ARG     CG 1993   3.997   5.496   1.200
  202ARG     CD 1994   3.887   5.587   1.146
  202ARG     NE 1995   3.928   5.703   1.065
  202ARG     HE 1996   3.912   5.695   0.967
  202ARG     CZ 1997   3.977   5.820   1.107
  202ARG    NH1 1998   3.986   5.853   1.237
  202ARG   HH11 1999   3.946   5.799   1.311
  202ARG   HH12 2000   4.008   5.946   1.265
  202ARG    NH2 2001   4.030   5.907   1.020
  202ARG   HH21 2002   4.031   5.883   0.923
  202ARG   HH22 2003   4.062   5.996   1.051
  202ARG      C 2004   4.225   5.243   1.018
  202ARG      O 2005   4.175   5.131   1.012
  203GLU      N 2006   4.333   5.280   0.951
  203GLU      H 2007   4.350   5.379   0.946
  203GLU     CA 2008   4.378   5.204   0.833
  203GLU     CB 2009   4.491   5.271   0.755
  203GLU     CG 2010   4.627   5.283   0.824
  203GLU     CD 2011   4.711   5.372   0.733
  203GLU    OE1 2012   4.672   5.485   0.695
  203GLU    OE2 2013   4.821   5.326   0.695
  203GLU      C 2014   4.417   5.062   0.876
  203GLU      O 2015   4.388   4.969   0.800
  204PHE      N 2016   4.474   5.041   0.994
  204PHE      H 2017   4.488   5.110   1.065
  204PHE     CA 2018   4.501   4.906   1.045
  204PHE     CB 2019   4.580   4.927   1.174
  204PHE     CG 2020   4.693   4.824   1.183
  204PHE    CD1 2021   4.818   4.861   1.134
  204PHE    HD1 2022   4.833   4.962   1.096
  204PHE    CD2 2023   4.661   4.691   1.207
  204PHE    HD2 2024   4.582   4.665   1.277
  204PHE    CE1 2025   4.911   4.763   1.103
  204PHE    HE1 2026   5.014   4.795   1.088
  204PHE    CE2 2027   4.756   4.594   1.178
  204PHE    HE2 2028   4.739   4.489   1.204
  204PHE     CZ 2029   4.880   4.630   1.128
  204PHE     HZ 2030   4.951   4.549   1.108
  204PHE      C 2031   4.374   4.824   1.070
  204PHE      O 2032   4.356   4.731   0.992
  205THR      N 2033   4.274   4.877   1.140
  205THR      H 2034   4.286   4.955   1.201
  205THR     CA 2035   4.144   4.811   1.158
  205THR     CB 2036   4.060   4.870   1.271
  205THR    OG1 2037   3.934   4.803   1.286
  205THR    HG1 2038   3.931   4.706   1.264
  205THR    CG2 2039   4.029   5.019   1.259
  205THR      C 2040   4.072   4.797   1.024
  205THR      O 2041   4.033   4.682   1.002
  206GLU      N 2042   4.081   4.886   0.926
  206GLU      H 2043   4.141   4.964   0.940
  206GLU     CA 2044   4.012   4.880   0.796
  206GLU     CB 2045   4.016   5.008   0.713
  206GLU     CG 2046   3.935   5.126   0.768
  206GLU     CD 2047   3.947   5.251   0.681
  206GLU    OE1 2048   4.058   5.293   0.640
  206GLU    OE2 2049   3.837   5.301   0.649
  206GLU      C 2050   4.064   4.764   0.711
  206GLU      O 2051   3.990   4.690   0.647
  207ARG      N 2052   4.195   4.742   0.722
  207ARG      H 2053   4.257   4.809   0.762
  207ARG     CA 2054   4.259   4.629   0.653
  207ARG     CB 2055   4.412   4.637   0.644
  207ARG     CG 2056   4.452   4.743   0.542
  207ARG     CD 2057   4.604   4.732   0.527
  207ARG     NE 2058   4.674   4.774   0.650
  207ARG     HE 2059   4.674   4.700   0.717
  207ARG     CZ 2060   4.739   4.887   0.681
  207ARG    NH1 2061   4.737   4.989   0.595
  207ARG   HH11 2062   4.706   4.978   0.501
  207ARG   HH12 2063   4.753   5.084   0.621
  207ARG    NH2 2064   4.819   4.885   0.789
  207ARG   HH21 2065   4.836   4.801   0.840
  207ARG   HH22 2066   4.874   4.964   0.814
  207ARG      C 2067   4.218   4.497   0.719
  207ARG      O 2068   4.186   4.403   0.648
  208GLU      N 2069   4.224   4.496   0.852
  208GLU      H 2070   4.281   4.561   0.901
  208GLU     CA 2071   4.175   4.386   0.937
  208GLU     CB 2072   4.254   4.390   1.068
  208GLU     CG 2073   4.378   4.302   1.055
  208GLU     CD 2074   4.493   4.350   0.966
  208GLU    OE1 2075   4.606   4.332   1.017
  208GLU    OE2 2076   4.489   4.343   0.841
  208GLU      C 2077   4.026   4.360   0.956
  208GLU      O 2078   3.976   4.324   1.062
  209GLN      N 2079   3.944   4.362   0.851
  209GLN      H 2080   3.987   4.378   0.762
  209GLN     CA 2081   3.802   4.327   0.837
  209GLN     CB 2082   3.778   4.298   0.688
  209GLN     CG 2083   3.802   4.418   0.597
  209GLN     CD 2084   3.811   4.394   0.446
  209GLN    OE1 2085   3.895   4.331   0.381
  209GLN    NE2 2086   3.712   4.453   0.379
  209GLN   HE21 2087   3.633   4.498   0.421
  209GLN   HE22 2088   3.707   4.429   0.282
  209GLN      C 2089   3.742   4.208   0.912
  209GLN      O 2090   3.651   4.228   0.992
  210GLY      N 2091   3.818   4.099   0.914
  210GLY      H 2092   3.908   4.095   0.870
  210GLY     CA 2093   3.788   3.977   0.990
  210GLY      C 2094   3.781   3.986   1.143
  210GLY      O 2095   3.682   3.947   1.204
  211GLU      N 2096   3.858   4.085   1.188
  211GLU      H 2097   3.910   4.147   1.130
  211GLU     CA 2098   3.884   4.100   1.332
  211GLU     CB 2099   4.029   4.144   1.352
  211GLU     CG 2100   4.094   4.136   1.490
  211GLU     CD 2101   4.076   3.994   1.544
  211GLU    OE1 2102   3.971   3.955   1.601
  211GLU    OE2 2103   4.163   3.909   1.517
  211GLU      C 2104   3.800   4.203   1.408
  211GLU      O 2105   3.787   4.316   1.361
  212VAL      N 2106   3.751   4.156   1.522
  212VAL      H 2107   3.788   4.066   1.545
  212VAL     CA 2108   3.662   4.221   1.618
  212VAL     CB 2109   3.555   4.120   1.662
  212VAL    CG1 2110   3.463   4.073   1.550
  212VAL    CG2 2111   3.617   4.001   1.737
  212VAL      C 2112   3.745   4.288   1.728
  212VAL      O 2113   3.685   4.360   1.808
  213ARG      N 2114   3.864   4.236   1.754
  213ARG      H 2115   3.909   4.175   1.689
  213ARG     CA 2116   3.936   4.262   1.880
  213ARG     CB 2117   4.032   4.151   1.924
  213ARG     CG 2118   3.951   4.023   1.946
  213ARG     CD 2119   4.039   3.905   1.985
  213ARG     NE 2120   4.092   3.846   1.861
  213ARG     HE 2121   4.058   3.892   1.779
  213ARG     CZ 2122   4.120   3.717   1.840
  213ARG    NH1 2123   4.089   3.621   1.929
  213ARG   HH11 2124   4.041   3.637   2.015
  213ARG   HH12 2125   4.106   3.527   1.899
  213ARG    NH2 2126   4.150   3.670   1.718
  213ARG   HH21 2127   4.158   3.738   1.645
  213ARG   HH22 2128   4.142   3.571   1.710
  213ARG      C 2129   4.028   4.385   1.876
  213ARG      O 2130   4.122   4.383   1.797
  214PHE      N 2131   3.989   4.485   1.955
  214PHE      H 2132   3.920   4.460   2.023
  214PHE     CA 2133   4.052   4.617   1.963
  214PHE     CB 2134   4.032   4.687   1.828
  214PHE     CG 2135   3.892   4.700   1.769
  214PHE    CD1 2136   3.817   4.815   1.791
  214PHE    HD1 2137   3.856   4.891   1.858
  214PHE    CD2 2138   3.847   4.614   1.669
  214PHE    HD2 2139   3.898   4.524   1.634
  214PHE    CE1 2140   3.702   4.846   1.718
  214PHE    HE1 2141   3.655   4.944   1.721
  214PHE    CE2 2142   3.728   4.638   1.602
  214PHE    HE2 2143   3.681   4.567   1.534
  214PHE     CZ 2144   3.654   4.754   1.625
  214PHE     HZ 2145   3.564   4.782   1.572
  214PHE      C 2146   4.010   4.710   2.078
  214PHE      O 2147   3.893   4.725   2.112
  215SER      N 2148   4.107   4.789   2.121
  215SER      H 2149   4.202   4.780   2.092
  215SER     CA 2150   4.075   4.902   2.210
  215SER     CB 2151   4.074   4.844   2.351
  215SER     OG 2152   4.028   4.936   2.450
  215SER     HG 2153   4.101   4.940   2.518
  215SER      C 2154   4.182   5.011   2.201
  215SER      O 2155   4.304   4.992   2.193
  216ALA      N 2156   4.133   5.134   2.198
  216ALA      H 2157   4.034   5.144   2.212
  216ALA     CA 2158   4.218   5.254   2.201
  216ALA     CB 2159   4.196   5.334   2.073
  216ALA      C 2160   4.189   5.340   2.324
  216ALA      O 2161   4.073   5.359   2.361
  217VAL      N 2162   4.297   5.401   2.371
  217VAL      H 2163   4.390   5.386   2.338
  217VAL     CA 2164   4.304   5.484   2.492
  217VAL     CB 2165   4.335   5.396   2.613
  217VAL    CG1 2166   4.473   5.328   2.611
  217VAL    CG2 2167   4.310   5.484   2.735
  217VAL      C 2168   4.395   5.606   2.476
  217VAL      O 2169   4.495   5.608   2.405
  218ALA      N 2170   4.346   5.719   2.526
  218ALA      H 2171   4.258   5.723   2.573
  218ALA     CA 2172   4.404   5.854   2.513
  218ALA     CB 2173   4.286   5.943   2.472
  218ALA      C 2174   4.468   5.909   2.640
  218ALA      O 2175   4.427   5.884   2.753
  219LEU      N 2176   4.575   5.985   2.619
  219LEU      H 2177   4.626   5.996   2.534
  219LEU     CA 2178   4.634   6.064   2.728
  219LEU     CB 2179   4.785   6.043   2.732
  219LEU     CG 2180   4.864   6.026   2.862
  219LEU    CD1 2181   5.012   6.037   2.823
  219LEU    CD2 2182   4.833   6.130   2.969
  219LEU      C 2183   4.609   6.214   2.707
  219LEU      O 2184   4.658   6.282   2.617
  220CYS      N 2185   4.528   6.250   2.806
  220CYS      H 2186   4.533   6.212   2.898
  220CYS     CA 2187   4.459   6.380   2.816
  220CYS     CB 2188   4.310   6.366   2.788
  220CYS     SG 2189   4.281   6.300   2.620
  220CYS     HG 2190   4.267   6.427   2.582
  220CYS      C 2191   4.478   6.461   2.944
  220CYS      O 2192   4.529   6.408   3.042
  221LYS      N 2193   4.456   6.592   2.932
  221LYS      H 2194   4.460   6.631   2.840
  221LYS     CA 2195   4.450   6.694   3.038
  221LYS     CB 2196   4.488   6.820   2.959
  221LYS     CG 2197   4.514   6.937   3.054
  221LYS     CD 2198   4.644   6.926   3.135
  221LYS     CE 2199   4.614   6.989   3.271
  221LYS     NZ 2200   4.510   6.917   3.346
  221LYS    HZ1 2201   4.424   6.919   3.295
  221LYS    HZ2 2202   4.530   6.822   3.369
  221LYS    HZ3 2203   4.496   6.962   3.434
  221LYS      C 2204   4.312   6.694   3.104
  221LYS     O1 2205   4.224   6.621   3.053
  221LYS     O2 2206   4.294   6.756   3.211
   6.92686   6.92686   4.89803   0.00000   0.00000   0.00000   0.00000   3.46343   3.46343
