# Supplementary material for: Is There a Functional Role for the Knotted Topology in Protein UCH-L1?
Source: J Chem Inf Model. 2024 Jul 24;64(17):6827–37. doi: 10.1021/acs.jcim.4c00880 (PMC11388461; doi:10.1021/acs.jcim.4c00880)
Supplement: Supplementary file 2 — ci4c00880_si_002.zip [file ci4c00880_si_002.zip › UCH-L1_files/APO/APO_delta222/REP_5/traj_final.gro]

Protein in water t= 500000.00000 step= 5000000
 2206
    1MET      N    1   4.493   3.403   3.199
    1MET     H1    2   4.514   3.434   3.106
    1MET     H2    3   4.526   3.309   3.200
    1MET     H3    4   4.394   3.401   3.217
    1MET     CA    5   4.552   3.494   3.298
    1MET     CB    6   4.704   3.489   3.281
    1MET     CG    7   4.767   3.380   3.367
    1MET     SD    8   4.787   3.230   3.264
    1MET     CE    9   4.887   3.136   3.377
    1MET      C   10   4.496   3.636   3.299
    1MET      O   11   4.478   3.690   3.190
    2GLN      N   12   4.503   3.704   3.414
    2GLN      H   13   4.535   3.660   3.498
    2GLN     CA   14   4.445   3.837   3.438
    2GLN     CB   15   4.392   3.854   3.580
    2GLN     CG   16   4.329   3.728   3.642
    2GLN     CD   17   4.285   3.773   3.782
    2GLN    OE1   18   4.220   3.875   3.803
    2GLN    NE2   19   4.362   3.724   3.879
    2GLN   HE21   20   4.448   3.678   3.855
    2GLN   HE22   21   4.312   3.705   3.963
    2GLN      C   22   4.543   3.944   3.390
    2GLN      O   23   4.619   4.009   3.461
    3LEU      N   24   4.562   3.951   3.258
    3LEU      H   25   4.525   3.873   3.208
    3LEU     CA   26   4.659   4.039   3.191
    3LEU     CB   27   4.691   3.991   3.049
    3LEU     CG   28   4.763   3.856   3.061
    3LEU    CD1   29   4.795   3.802   2.921
    3LEU    CD2   30   4.886   3.872   3.149
    3LEU      C   31   4.639   4.190   3.203
    3LEU      O   32   4.690   4.269   3.124
    4LYS      N   33   4.579   4.233   3.314
    4LYS      H   34   4.569   4.158   3.379
    4LYS     CA   35   4.520   4.367   3.331
    4LYS     CB   36   4.440   4.373   3.461
    4LYS     CG   37   4.305   4.304   3.442
    4LYS     CD   38   4.214   4.313   3.565
    4LYS     CE   39   4.079   4.253   3.527
    4LYS     NZ   40   3.986   4.251   3.641
    4LYS    HZ1   41   4.027   4.217   3.725
    4LYS    HZ2   42   3.965   4.348   3.657
    4LYS    HZ3   43   3.898   4.211   3.616
    4LYS      C   44   4.607   4.493   3.333
    4LYS      O   45   4.709   4.491   3.400
    5PRO      N   46   4.582   4.592   3.248
    5PRO     CA   47   4.646   4.725   3.243
    5PRO     CB   48   4.565   4.808   3.144
    5PRO     CG   49   4.520   4.704   3.041
    5PRO     CD   50   4.498   4.579   3.127
    5PRO      C   51   4.618   4.784   3.381
    5PRO      O   52   4.512   4.799   3.441
    6MET      N   53   4.734   4.804   3.443
    6MET      H   54   4.819   4.766   3.406
    6MET     CA   55   4.757   4.870   3.572
    6MET     CB   56   4.888   4.843   3.646
    6MET     CG   57   5.009   4.880   3.558
    6MET     SD   58   5.046   4.767   3.419
    6MET     CE   59   5.204   4.837   3.377
    6MET      C   60   4.728   5.020   3.574
    6MET      O   61   4.717   5.091   3.474
    7GLU      N   62   4.670   5.049   3.690
    7GLU      H   63   4.657   4.978   3.759
    7GLU     CA   64   4.629   5.180   3.743
    7GLU     CB   65   4.536   5.147   3.859
    7GLU     CG   66   4.615   5.108   3.984
    7GLU     CD   67   4.535   5.007   4.067
    7GLU    OE1   68   4.491   4.902   4.017
    7GLU    OE2   69   4.490   5.046   4.177
    7GLU      C   70   4.748   5.271   3.773
    7GLU      O   71   4.858   5.231   3.811
    8ILE      N   72   4.708   5.397   3.785
    8ILE      H   73   4.609   5.412   3.778
    8ILE     CA   74   4.799   5.513   3.778
    8ILE     CB   75   4.731   5.630   3.707
    8ILE    CG1   76   4.625   5.682   3.804
    8ILE    CG2   77   4.655   5.595   3.578
    8ILE     CD   78   4.548   5.810   3.768
    8ILE      C   79   4.877   5.545   3.906
    8ILE      O   80   4.925   5.657   3.923
    9ASN      N   81   4.897   5.443   3.988
    9ASN      H   82   4.917   5.355   3.943
    9ASN     CA   83   4.962   5.451   4.120
    9ASN     CB   84   4.875   5.370   4.216
    9ASN     CG   85   4.950   5.326   4.342
    9ASN    OD1   86   5.006   5.218   4.361
    9ASN    ND2   87   4.943   5.412   4.443
    9ASN   HD21   88   4.901   5.502   4.438
    9ASN   HD22   89   5.013   5.388   4.512
    9ASN      C   90   5.106   5.401   4.111
    9ASN      O   91   5.122   5.297   4.048
   10PRO      N   92   5.203   5.479   4.157
   10PRO     CA   93   5.344   5.436   4.157
   10PRO     CB   94   5.419   5.546   4.233
   10PRO     CG   95   5.333   5.664   4.187
   10PRO     CD   96   5.186   5.623   4.184
   10PRO      C   97   5.384   5.300   4.215
   10PRO      O   98   5.460   5.223   4.157
   11GLU      N   99   5.325   5.270   4.330
   11GLU      H  100   5.290   5.352   4.376
   11GLU     CA  101   5.331   5.142   4.401
   11GLU     CB  102   5.277   5.146   4.544
   11GLU     CG  103   5.310   5.259   4.643
   11GLU     CD  104   5.236   5.388   4.611
   11GLU    OE1  105   5.117   5.392   4.651
   11GLU    OE2  106   5.284   5.477   4.537
   11GLU      C  107   5.279   5.024   4.318
   11GLU      O  108   5.357   4.929   4.304
   12MET      N  109   5.172   5.050   4.245
   12MET      H  110   5.107   5.121   4.273
   12MET     CA  111   5.129   4.946   4.150
   12MET     CB  112   4.988   4.964   4.093
   12MET     CG  113   4.871   4.934   4.186
   12MET     SD  114   4.870   4.759   4.239
   12MET     CE  115   4.716   4.700   4.173
   12MET      C  116   5.225   4.921   4.033
   12MET      O  117   5.229   4.806   3.992
   13LEU      N  118   5.273   5.030   3.974
   13LEU      H  119   5.246   5.122   4.005
   13LEU     CA  120   5.377   5.026   3.870
   13LEU     CB  121   5.408   5.166   3.815
   13LEU     CG  122   5.297   5.223   3.727
   13LEU    CD1  123   5.326   5.372   3.713
   13LEU    CD2  124   5.296   5.159   3.588
   13LEU      C  125   5.512   4.964   3.906
   13LEU      O  126   5.576   4.889   3.833
   14ASN      N  127   5.571   4.996   4.021
   14ASN      H  128   5.553   5.081   4.070
   14ASN     CA  129   5.680   4.931   4.096
   14ASN     CB  130   5.711   5.003   4.227
   14ASN     CG  131   5.798   5.129   4.217
   14ASN    OD1  132   5.738   5.236   4.209
   14ASN    ND2  133   5.928   5.109   4.237
   14ASN   HD21  134   5.967   5.019   4.251
   14ASN   HD22  135   5.988   5.189   4.241
   14ASN      C  136   5.656   4.781   4.118
   14ASN      O  137   5.753   4.707   4.100
   15LYS      N  138   5.535   4.746   4.161
   15LYS      H  139   5.471   4.819   4.184
   15LYS     CA  140   5.492   4.608   4.184
   15LYS     CB  141   5.345   4.610   4.229
   15LYS     CG  142   5.321   4.508   4.340
   15LYS     CD  143   5.173   4.500   4.374
   15LYS     CE  144   5.110   4.622   4.442
   15LYS     NZ  145   4.966   4.609   4.466
   15LYS    HZ1  146   4.936   4.692   4.513
   15LYS    HZ2  147   4.926   4.600   4.374
   15LYS    HZ3  148   4.932   4.526   4.510
   15LYS      C  149   5.510   4.516   4.063
   15LYS      O  150   5.573   4.412   4.075
   16VAL      N  151   5.470   4.564   3.945
   16VAL      H  152   5.444   4.660   3.939
   16VAL     CA  153   5.471   4.485   3.820
   16VAL     CB  154   5.412   4.572   3.709
   16VAL    CG1  155   5.417   4.489   3.581
   16VAL    CG2  156   5.267   4.597   3.751
   16VAL      C  157   5.617   4.443   3.801
   16VAL      O  158   5.650   4.325   3.790
   17LEU      N  159   5.708   4.540   3.804
   17LEU      H  160   5.671   4.633   3.802
   17LEU     CA  161   5.854   4.520   3.800
   17LEU     CB  162   5.925   4.654   3.825
   17LEU     CG  163   5.892   4.755   3.715
   17LEU    CD1  164   5.940   4.894   3.761
   17LEU    CD2  165   5.956   4.714   3.583
   17LEU      C  166   5.918   4.425   3.901
   17LEU      O  167   6.018   4.358   3.878
   18SER      N  168   5.881   4.449   4.026
   18SER      H  169   5.839   4.534   4.058
   18SER     CA  170   5.923   4.361   4.135
   18SER     CB  171   5.899   4.399   4.282
   18SER     OG  172   5.937   4.535   4.304
   18SER     HG  173   5.866   4.579   4.359
   18SER      C  174   5.870   4.220   4.108
   18SER      O  175   5.956   4.133   4.110
   19ARG      N  176   5.747   4.202   4.061
   19ARG      H  177   5.681   4.278   4.061
   19ARG     CA  178   5.686   4.076   4.015
   19ARG     CB  179   5.535   4.088   4.000
   19ARG     CG  180   5.463   4.067   4.133
   19ARG     CD  181   5.433   3.919   4.159
   19ARG     NE  182   5.376   3.904   4.294
   19ARG     HE  183   5.355   3.987   4.346
   19ARG     CZ  184   5.357   3.787   4.357
   19ARG    NH1  185   5.386   3.665   4.310
   19ARG   HH11  186   5.403   3.635   4.216
   19ARG   HH12  187   5.403   3.590   4.374
   19ARG    NH2  188   5.296   3.778   4.476
   19ARG   HH21  189   5.283   3.864   4.527
   19ARG   HH22  190   5.279   3.691   4.522
   19ARG      C  191   5.752   4.007   3.895
   19ARG      O  192   5.774   3.886   3.889
   20LEU      N  193   5.805   4.091   3.806
   20LEU      H  194   5.773   4.185   3.794
   20LEU     CA  195   5.896   4.046   3.700
   20LEU     CB  196   5.900   4.154   3.592
   20LEU     CG  197   5.763   4.162   3.524
   20LEU    CD1  198   5.748   4.298   3.456
   20LEU    CD2  199   5.733   4.055   3.420
   20LEU      C  200   6.039   4.011   3.742
   20LEU      O  201   6.115   3.951   3.666
   21GLY      N  202   6.084   4.096   3.834
   21GLY      H  203   6.034   4.175   3.868
   21GLY     CA  204   6.218   4.085   3.893
   21GLY      C  205   6.325   4.175   3.829
   21GLY      O  206   6.427   4.133   3.774
   22VAL      N  207   6.296   4.304   3.842
   22VAL      H  208   6.208   4.340   3.873
   22VAL     CA  209   6.388   4.404   3.784
   22VAL     CB  210   6.321   4.494   3.680
   22VAL    CG1  211   6.423   4.588   3.614
   22VAL    CG2  212   6.240   4.419   3.573
   22VAL      C  213   6.446   4.491   3.896
   22VAL      O  214   6.366   4.549   3.969
   23ALA      N  215   6.579   4.499   3.888
   23ALA      H  216   6.627   4.518   3.803
   23ALA     CA  217   6.654   4.547   4.005
   23ALA     CB  218   6.761   4.444   4.040
   23ALA      C  219   6.711   4.686   3.974
   23ALA      O  220   6.766   4.714   3.868
   24GLY      N  221   6.688   4.773   4.072
   24GLY      H  222   6.666   4.740   4.164
   24GLY     CA  223   6.730   4.913   4.063
   24GLY      C  224   6.622   5.015   4.029
   24GLY      O  225   6.646   5.109   3.954
   25GLN      N  226   6.502   4.984   4.078
   25GLN      H  227   6.487   4.912   4.146
   25GLN     CA  228   6.383   5.046   4.019
   25GLN     CB  229   6.260   5.001   4.100
   25GLN     CG  230   6.211   4.865   4.049
   25GLN     CD  231   6.116   4.791   4.142
   25GLN    OE1  232   6.019   4.854   4.184
   25GLN    NE2  233   6.145   4.665   4.175
   25GLN   HE21  234   6.225   4.612   4.149
   25GLN   HE22  235   6.069   4.614   4.216
   25GLN      C  236   6.375   5.199   4.016
   25GLN      O  237   6.395   5.265   4.118
   26TRP      N  238   6.303   5.247   3.914
   26TRP      H  239   6.279   5.194   3.832
   26TRP     CA  240   6.268   5.387   3.891
   26TRP     CB  241   6.185   5.396   3.763
   26TRP     CG  242   6.271   5.344   3.647
   26TRP    CD1  243   6.359   5.407   3.570
   26TRP    HD1  244   6.370   5.515   3.568
   26TRP    CD2  245   6.232   5.232   3.574
   26TRP    NE1  246   6.387   5.338   3.460
   26TRP    HE1  247   6.463   5.368   3.403
   26TRP    CE2  248   6.313   5.226   3.461
   26TRP    CE3  249   6.116   5.156   3.575
   26TRP    HE3  250   6.048   5.179   3.658
   26TRP    CZ2  251   6.285   5.137   3.358
   26TRP    HZ2  252   6.367   5.106   3.292
   26TRP    CZ3  253   6.084   5.072   3.469
   26TRP    HZ3  254   5.983   5.034   3.455
   26TRP    CH2  255   6.171   5.059   3.362
   26TRP    HH2  256   6.168   4.966   3.305
   26TRP      C  257   6.189   5.464   3.997
   26TRP      O  258   6.117   5.401   4.075
   27ARG      N  259   6.212   5.595   4.004
   27ARG      H  260   6.296   5.628   3.960
   27ARG     CA  261   6.124   5.698   4.059
   27ARG     CB  262   6.213   5.807   4.120
   27ARG     CG  263   6.159   5.869   4.249
   27ARG     CD  264   6.153   5.775   4.370
   27ARG     NE  265   6.084   5.841   4.482
   27ARG     HE  266   6.139   5.889   4.551
   27ARG     CZ  267   5.950   5.851   4.489
   27ARG    NH1  268   5.857   5.816   4.400
   27ARG   HH11  269   5.905   5.772   4.324
   27ARG   HH12  270   5.759   5.826   4.414
   27ARG    NH2  271   5.900   5.894   4.606
   27ARG   HH21  272   5.948   5.904   4.693
   27ARG   HH22  273   5.802   5.916   4.599
   27ARG      C  274   6.018   5.755   3.965
   27ARG      O  275   6.024   5.861   3.901
   28PHE      N  276   5.902   5.691   3.974
   28PHE      H  277   5.878   5.605   4.018
   28PHE     CA  278   5.790   5.730   3.887
   28PHE     CB  279   5.694   5.611   3.889
   28PHE     CG  280   5.724   5.471   3.835
   28PHE    CD1  281   5.777   5.374   3.920
   28PHE    HD1  282   5.789   5.397   4.026
   28PHE    CD2  283   5.709   5.438   3.701
   28PHE    HD2  284   5.683   5.521   3.636
   28PHE    CE1  285   5.790   5.241   3.882
   28PHE    HE1  286   5.839   5.178   3.956
   28PHE    CE2  287   5.720   5.305   3.663
   28PHE    HE2  288   5.680   5.279   3.565
   28PHE     CZ  289   5.750   5.204   3.754
   28PHE     HZ  290   5.726   5.101   3.727
   28PHE      C  291   5.714   5.854   3.936
   28PHE      O  292   5.630   5.856   4.025
   29VAL      N  293   5.764   5.967   3.888
   29VAL      H  294   5.855   5.970   3.845
   29VAL     CA  295   5.714   6.103   3.913
   29VAL     CB  296   5.830   6.202   3.901
   29VAL    CG1  297   5.914   6.186   4.029
   29VAL    CG2  298   5.924   6.167   3.786
   29VAL      C  299   5.607   6.144   3.811
   29VAL      O  300   5.605   6.077   3.708
   30ASP      N  301   5.498   6.208   3.852
   30ASP      H  302   5.468   6.215   3.947
   30ASP     CA  303   5.383   6.236   3.765
   30ASP     CB  304   5.249   6.245   3.840
   30ASP     CG  305   5.260   6.345   3.955
   30ASP    OD1  306   5.196   6.452   3.950
   30ASP    OD2  307   5.319   6.304   4.058
   30ASP      C  308   5.398   6.367   3.687
   30ASP      O  309   5.464   6.455   3.741
   31VAL      N  310   5.336   6.381   3.570
   31VAL      H  311   5.288   6.312   3.516
   31VAL     CA  312   5.363   6.506   3.498
   31VAL     CB  313   5.412   6.479   3.356
   31VAL    CG1  314   5.479   6.607   3.305
   31VAL    CG2  315   5.516   6.367   3.349
   31VAL      C  316   5.223   6.569   3.490
   31VAL      O  317   5.131   6.504   3.442
   32LEU      N  318   5.218   6.701   3.506
   32LEU      H  319   5.307   6.744   3.496
   32LEU     CA  320   5.090   6.773   3.505
   32LEU     CB  321   5.070   6.851   3.636
   32LEU     CG  322   5.054   6.766   3.763
   32LEU    CD1  323   5.046   6.855   3.887
   32LEU    CD2  324   4.933   6.674   3.746
   32LEU      C  325   5.085   6.870   3.387
   32LEU      O  326   5.184   6.928   3.344
   33GLY      N  327   4.961   6.887   3.341
   33GLY      H  328   4.890   6.862   3.407
   33GLY     CA  329   4.924   6.973   3.228
   33GLY      C  330   4.986   6.946   3.091
   33GLY      O  331   5.025   7.041   3.023
   34LEU      N  332   4.968   6.824   3.042
   34LEU      H  333   4.930   6.753   3.101
   34LEU     CA  334   5.029   6.788   2.913
   34LEU     CB  335   5.070   6.641   2.900
   34LEU     CG  336   5.177   6.603   3.002
   34LEU    CD1  337   5.225   6.458   2.997
   34LEU    CD2  338   5.300   6.681   2.953
   34LEU      C  339   4.949   6.822   2.788
   34LEU      O  340   4.997   6.894   2.700
   35GLU      N  341   4.819   6.800   2.797
   35GLU      H  342   4.766   6.783   2.880
   35GLU     CA  343   4.721   6.806   2.687
   35GLU     CB  344   4.595   6.721   2.707
   35GLU     CG  345   4.520   6.746   2.838
   35GLU     CD  346   4.585   6.671   2.955
   35GLU    OE1  347   4.564   6.548   2.958
   35GLU    OE2  348   4.667   6.720   3.035
   35GLU      C  349   4.686   6.955   2.675
   35GLU      O  350   4.649   6.998   2.566
   36GLU      N  351   4.681   7.029   2.785
   36GLU      H  352   4.715   6.994   2.873
   36GLU     CA  353   4.644   7.171   2.777
   36GLU     CB  354   4.629   7.233   2.916
   36GLU     CG  355   4.525   7.178   3.015
   36GLU     CD  356   4.562   7.224   3.156
   36GLU    OE1  357   4.497   7.316   3.209
   36GLU    OE2  358   4.664   7.170   3.205
   36GLU      C  359   4.742   7.252   2.692
   36GLU      O  360   4.853   7.213   2.658
   37GLU      N  361   4.708   7.378   2.667
   37GLU      H  362   4.644   7.426   2.727
   37GLU     CA  363   4.779   7.464   2.572
   37GLU     CB  364   4.714   7.603   2.570
   37GLU     CG  365   4.573   7.617   2.511
   37GLU     CD  366   4.543   7.748   2.438
   37GLU    OE1  367   4.506   7.731   2.320
   37GLU    OE2  368   4.568   7.858   2.493
   37GLU      C  369   4.929   7.484   2.592
   37GLU      O  370   5.001   7.490   2.493
   38SER      N  371   4.974   7.473   2.717
   38SER      H  372   4.914   7.428   2.783
   38SER     CA  373   5.120   7.472   2.734
   38SER     CB  374   5.178   7.612   2.747
   38SER     OG  375   5.130   7.699   2.850
   38SER     HG  376   5.136   7.795   2.822
   38SER      C  377   5.159   7.387   2.855
   38SER      O  378   5.075   7.358   2.939
   39LEU      N  379   5.272   7.318   2.838
   39LEU      H  380   5.329   7.335   2.758
   39LEU     CA  381   5.333   7.220   2.929
   39LEU     CB  382   5.469   7.187   2.867
   39LEU     CG  383   5.508   7.039   2.873
   39LEU    CD1  384   5.641   7.006   2.805
   39LEU    CD2  385   5.516   6.998   3.020
   39LEU      C  386   5.350   7.265   3.074
   39LEU      O  387   5.450   7.330   3.106
   40GLY      N  388   5.265   7.208   3.159
   40GLY      H  389   5.194   7.142   3.132
   40GLY     CA  390   5.251   7.235   3.302
   40GLY      C  391   5.362   7.203   3.402
   40GLY      O  392   5.476   7.248   3.397
   41SER      N  393   5.327   7.121   3.501
   41SER      H  394   5.237   7.079   3.500
   41SER     CA  395   5.423   7.080   3.605
   41SER     CB  396   5.352   7.049   3.736
   41SER     OG  397   5.447   6.986   3.823
   41SER     HG  398   5.425   6.889   3.829
   41SER      C  399   5.518   6.972   3.553
   41SER      O  400   5.473   6.865   3.512
   42VAL      N  401   5.644   7.001   3.581
   42VAL      H  402   5.673   7.085   3.627
   42VAL     CA  403   5.751   6.911   3.535
   42VAL     CB  404   5.848   6.978   3.436
   42VAL    CG1  405   5.777   7.016   3.306
   42VAL    CG2  406   5.924   7.093   3.502
   42VAL      C  407   5.827   6.837   3.645
   42VAL      O  408   5.838   6.889   3.755
   43PRO      N  409   5.854   6.711   3.613
   43PRO     CA  410   5.944   6.626   3.692
   43PRO     CB  411   5.908   6.483   3.649
   43PRO     CG  412   5.848   6.491   3.508
   43PRO     CD  413   5.787   6.632   3.509
   43PRO      C  414   6.092   6.646   3.655
   43PRO      O  415   6.130   6.686   3.546
   44ALA      N  416   6.179   6.620   3.752
   44ALA      H  417   6.149   6.600   3.845
   44ALA     CA  418   6.321   6.656   3.741
   44ALA     CB  419   6.354   6.796   3.792
   44ALA      C  420   6.432   6.563   3.794
   44ALA      O  421   6.454   6.556   3.914
   45PRO      N  422   6.494   6.489   3.702
   45PRO     CA  423   6.465   6.477   3.559
   45PRO     CB  424   6.593   6.423   3.496
   45PRO     CG  425   6.640   6.326   3.605
   45PRO     CD  426   6.608   6.401   3.734
   45PRO      C  427   6.353   6.376   3.530
   45PRO      O  428   6.321   6.286   3.607
   46ALA      N  429   6.313   6.375   3.403
   46ALA      H  430   6.348   6.442   3.338
   46ALA     CA  431   6.203   6.293   3.351
   46ALA     CB  432   6.103   6.387   3.282
   46ALA      C  433   6.239   6.171   3.266
   46ALA      O  434   6.163   6.075   3.252
   47CYS      N  435   6.362   6.175   3.215
   47CYS      H  436   6.420   6.256   3.229
   47CYS     CA  437   6.429   6.072   3.133
   47CYS     CB  438   6.490   5.959   3.215
   47CYS     SG  439   6.608   6.010   3.345
   47CYS     HG  440   6.664   5.893   3.373
   47CYS      C  441   6.362   6.006   3.012
   47CYS      O  442   6.433   5.977   2.914
   48ALA      N  443   6.240   5.955   3.026
   48ALA      H  444   6.191   5.969   3.112
   48ALA     CA  445   6.149   5.879   2.940
   48ALA     CB  446   6.210   5.748   2.890
   48ALA      C  447   6.010   5.853   2.998
   48ALA      O  448   5.988   5.828   3.117
   49LEU      N  449   5.914   5.880   2.910
   49LEU      H  450   5.932   5.867   2.813
   49LEU     CA  451   5.774   5.893   2.953
   49LEU     CB  452   5.701   6.022   2.914
   49LEU     CG  453   5.694   6.136   3.016
   49LEU    CD1  454   5.831   6.194   3.050
   49LEU    CD2  455   5.598   6.239   2.956
   49LEU      C  456   5.690   5.769   2.920
   49LEU      O  457   5.698   5.706   2.815
   50LEU      N  458   5.616   5.733   3.024
   50LEU      H  459   5.641   5.743   3.121
   50LEU     CA  460   5.511   5.631   3.010
   50LEU     CB  461   5.531   5.542   3.134
   50LEU     CG  462   5.448   5.416   3.153
   50LEU    CD1  463   5.313   5.440   3.221
   50LEU    CD2  464   5.429   5.343   3.020
   50LEU      C  465   5.375   5.700   3.005
   50LEU      O  466   5.358   5.799   3.075
   51LEU      N  467   5.297   5.675   2.900
   51LEU      H  468   5.314   5.611   2.826
   51LEU     CA  469   5.170   5.748   2.883
   51LEU     CB  470   5.163   5.824   2.751
   51LEU     CG  471   5.264   5.938   2.740
   51LEU    CD1  472   5.249   5.988   2.596
   51LEU    CD2  473   5.227   6.045   2.843
   51LEU      C  474   5.047   5.658   2.883
   51LEU      O  475   5.031   5.563   2.806
   52LEU      N  476   4.962   5.694   2.978
   52LEU      H  477   4.984   5.780   3.025
   52LEU     CA  478   4.837   5.637   3.030
   52LEU     CB  479   4.816   5.639   3.181
   52LEU     CG  480   4.931   5.575   3.259
   52LEU    CD1  481   4.986   5.686   3.349
   52LEU    CD2  482   4.884   5.453   3.338
   52LEU      C  483   4.721   5.709   2.961
   52LEU      O  484   4.685   5.822   2.993
   53PHE      N  485   4.661   5.626   2.875
   53PHE      H  486   4.700   5.536   2.858
   53PHE     CA  487   4.546   5.659   2.789
   53PHE     CB  488   4.584   5.678   2.642
   53PHE     CG  489   4.706   5.769   2.627
   53PHE    CD1  490   4.717   5.900   2.671
   53PHE    HD1  491   4.660   5.929   2.760
   53PHE    CD2  492   4.802   5.720   2.539
   53PHE    HD2  493   4.816   5.613   2.520
   53PHE    CE1  494   4.823   5.981   2.631
   53PHE    HE1  495   4.838   6.080   2.675
   53PHE    CE2  496   4.912   5.798   2.504
   53PHE    HE2  497   4.995   5.756   2.447
   53PHE     CZ  498   4.922   5.929   2.549
   53PHE     HZ  499   4.982   6.002   2.494
   53PHE      C  500   4.419   5.575   2.794
   53PHE      O  501   4.427   5.458   2.756
   54PRO      N  502   4.305   5.622   2.845
   54PRO     CA  503   4.177   5.552   2.834
   54PRO     CB  504   4.089   5.617   2.941
   54PRO     CG  505   4.187   5.682   3.039
   54PRO     CD  506   4.310   5.719   2.955
   54PRO      C  507   4.116   5.583   2.696
   54PRO      O  508   4.085   5.697   2.663
   55LEU      N  509   4.076   5.478   2.624
   55LEU      H  510   4.066   5.387   2.663
   55LEU     CA  511   4.055   5.503   2.481
   55LEU     CB  512   4.176   5.441   2.410
   55LEU     CG  513   4.236   5.504   2.285
   55LEU    CD1  514   4.292   5.638   2.334
   55LEU    CD2  515   4.357   5.426   2.231
   55LEU      C  516   3.923   5.440   2.436
   55LEU      O  517   3.906   5.319   2.451
   56THR      N  518   3.837   5.519   2.373
   56THR      H  519   3.850   5.618   2.374
   56THR     CA  520   3.719   5.467   2.302
   56THR     CB  521   3.597   5.559   2.310
   56THR    OG1  522   3.631   5.684   2.249
   56THR    HG1  523   3.707   5.729   2.296
   56THR    CG2  524   3.548   5.565   2.454
   56THR      C  525   3.752   5.436   2.156
   56THR      O  526   3.692   5.346   2.098
   57ALA      N  527   3.840   5.506   2.085
   57ALA      H  528   3.898   5.580   2.120
   57ALA     CA  529   3.864   5.480   1.943
   57ALA     CB  530   3.899   5.606   1.863
   57ALA      C  531   3.991   5.395   1.931
   57ALA      O  532   4.098   5.430   1.979
   58GLN      N  533   3.982   5.291   1.848
   58GLN      H  534   3.890   5.257   1.827
   58GLN     CA  535   4.086   5.198   1.802
   58GLN     CB  536   4.015   5.083   1.731
   58GLN     CG  537   4.115   4.985   1.670
   58GLN     CD  538   4.075   4.949   1.526
   58GLN    OE1  539   4.112   5.019   1.433
   58GLN    NE2  540   4.019   4.830   1.506
   58GLN   HE21  541   4.032   4.757   1.573
   58GLN   HE22  542   3.988   4.806   1.414
   58GLN      C  543   4.187   5.264   1.708
   58GLN      O  544   4.156   5.329   1.608
   59HISE     N  545   4.310   5.251   1.757
   59HISE     H  546   4.335   5.185   1.827
   59HISE    CA  547   4.419   5.334   1.703
   59HISE    CB  548   4.519   5.370   1.814
   59HISE    CG  549   4.596   5.244   1.855
   59HISE   ND1  550   4.547   5.120   1.849
   59HISE   CD2  551   4.714   5.239   1.917
   59HISE   HD2  552   4.791   5.314   1.905
   59HISE   CE1  553   4.634   5.039   1.909
   59HISE   HE1  554   4.628   4.931   1.918
   59HISE   NE2  555   4.742   5.110   1.938
   59HISE   HE2  556   4.833   5.094   1.977
   59HISE     C  557   4.479   5.281   1.573
   59HISE     O  558   4.541   5.349   1.491
   60GLU      N  559   4.476   5.148   1.563
   60GLU      H  560   4.456   5.090   1.641
   60GLU     CA  561   4.519   5.075   1.443
   60GLU     CB  562   4.433   4.949   1.443
   60GLU     CG  563   4.509   4.832   1.380
   60GLU     CD  564   4.440   4.697   1.403
   60GLU    OE1  565   4.367   4.654   1.312
   60GLU    OE2  566   4.460   4.641   1.513
   60GLU      C  567   4.512   5.134   1.302
   60GLU      O  568   4.617   5.136   1.238
   61ASN      N  569   4.397   5.161   1.241
   61ASN      H  570   4.309   5.161   1.289
   61ASN     CA  571   4.395   5.204   1.100
   61ASN     CB  572   4.253   5.251   1.070
   61ASN     CG  573   4.196   5.368   1.150
   61ASN    OD1  574   4.235   5.484   1.135
   61ASN    ND2  575   4.074   5.356   1.200
   61ASN   HD21  576   4.022   5.274   1.174
   61ASN   HD22  577   4.026   5.427   1.252
   61ASN      C  578   4.492   5.313   1.054
   61ASN      O  579   4.593   5.277   0.994
   62PHE      N  580   4.497   5.427   1.122
   62PHE      H  581   4.428   5.450   1.190
   62PHE     CA  582   4.592   5.534   1.090
   62PHE     CB  583   4.558   5.671   1.149
   62PHE     CG  584   4.559   5.686   1.301
   62PHE    CD1  585   4.672   5.736   1.364
   62PHE    HD1  586   4.756   5.771   1.304
   62PHE    CD2  587   4.450   5.640   1.375
   62PHE    HD2  588   4.383   5.572   1.323
   62PHE    CE1  589   4.672   5.745   1.503
   62PHE    HE1  590   4.758   5.786   1.555
   62PHE    CE2  591   4.448   5.648   1.514
   62PHE    HE2  592   4.366   5.596   1.563
   62PHE     CZ  593   4.558   5.709   1.574
   62PHE     HZ  594   4.568   5.719   1.682
   62PHE      C  595   4.738   5.497   1.113
   62PHE      O  596   4.819   5.524   1.024
   63ARG      N  597   4.754   5.417   1.218
   63ARG      H  598   4.689   5.409   1.294
   63ARG     CA  599   4.886   5.370   1.263
   63ARG     CB  600   4.894   5.323   1.408
   63ARG     CG  601   4.888   5.440   1.507
   63ARG     CD  602   5.015   5.526   1.517
   63ARG     NE  603   4.995   5.608   1.637
   63ARG     HE  604   4.985   5.555   1.722
   63ARG     CZ  605   5.013   5.740   1.646
   63ARG    NH1  606   5.057   5.816   1.544
   63ARG   HH11  607   5.059   5.769   1.455
   63ARG   HH12  608   5.104   5.903   1.555
   63ARG    NH2  609   5.032   5.800   1.764
   63ARG   HH21  610   5.049   5.751   1.850
   63ARG   HH22  611   5.035   5.899   1.767
   63ARG      C  612   4.941   5.260   1.172
   63ARG      O  613   5.041   5.290   1.107
   64LYS      N  614   4.852   5.175   1.121
   64LYS      H  615   4.756   5.185   1.146
   64LYS     CA  616   4.893   5.078   1.018
   64LYS     CB  617   4.777   4.983   0.985
   64LYS     CG  618   4.743   4.878   1.090
   64LYS     CD  619   4.861   4.784   1.116
   64LYS     CE  620   4.810   4.688   1.223
   64LYS     NZ  621   4.922   4.601   1.262
   64LYS    HZ1  622   4.893   4.545   1.339
   64LYS    HZ2  623   4.931   4.534   1.188
   64LYS    HZ3  624   5.011   4.645   1.275
   64LYS      C  625   4.930   5.150   0.888
   64LYS      O  626   5.034   5.120   0.830
   65LYS      N  627   4.843   5.242   0.845
   65LYS      H  628   4.753   5.254   0.886
   65LYS     CA  629   4.872   5.331   0.732
   65LYS     CB  630   4.744   5.408   0.699
   65LYS     CG  631   4.645   5.325   0.617
   65LYS     CD  632   4.654   5.367   0.470
   65LYS     CE  633   4.546   5.307   0.380
   65LYS     NZ  634   4.582   5.294   0.238
   65LYS    HZ1  635   4.668   5.243   0.240
   65LYS    HZ2  636   4.511   5.245   0.187
   65LYS    HZ3  637   4.591   5.385   0.198
   65LYS      C  638   5.000   5.415   0.727
   65LYS      O  639   5.061   5.435   0.622
   66GLN      N  640   5.028   5.475   0.842
   66GLN      H  641   4.958   5.467   0.913
   66GLN     CA  642   5.148   5.552   0.879
   66GLN     CB  643   5.149   5.622   1.015
   66GLN     CG  644   5.057   5.743   1.014
   66GLN     CD  645   5.054   5.803   1.155
   66GLN    OE1  646   4.961   5.785   1.233
   66GLN    NE2  647   5.153   5.885   1.189
   66GLN   HE21  648   5.225   5.913   1.125
   66GLN   HE22  649   5.144   5.937   1.274
   66GLN      C  650   5.276   5.469   0.880
   66GLN      O  651   5.374   5.511   0.819
   67ILE      N  652   5.270   5.353   0.945
   67ILE      H  653   5.195   5.347   1.012
   67ILE     CA  654   5.374   5.250   0.935
   67ILE     CB  655   5.388   5.163   1.060
   67ILE    CG1  656   5.273   5.068   1.096
   67ILE    CG2  657   5.422   5.246   1.184
   67ILE     CD  658   5.268   4.948   1.001
   67ILE      C  659   5.391   5.178   0.801
   67ILE      O  660   5.494   5.113   0.783
   68GLU      N  661   5.301   5.195   0.705
   68GLU      H  662   5.215   5.243   0.725
   68GLU     CA  663   5.319   5.172   0.561
   68GLU     CB  664   5.194   5.158   0.475
   68GLU     CG  665   5.128   5.021   0.495
   68GLU     CD  666   5.016   5.015   0.391
   68GLU    OE1  667   4.909   5.076   0.405
   68GLU    OE2  668   5.041   4.950   0.287
   68GLU      C  669   5.417   5.270   0.496
   68GLU      O  670   5.515   5.224   0.438
   69GLU      N  671   5.396   5.401   0.505
   69GLU      H  672   5.302   5.427   0.526
   69GLU     CA  673   5.493   5.502   0.460
   69GLU     CB  674   5.442   5.643   0.493
   69GLU     CG  675   5.311   5.674   0.420
   69GLU     CD  676   5.256   5.799   0.489
   69GLU    OE1  677   5.278   5.905   0.425
   69GLU    OE2  678   5.190   5.788   0.595
   69GLU      C  679   5.631   5.490   0.525
   69GLU      O  680   5.731   5.495   0.454
   70LEU      N  681   5.638   5.476   0.657
   70LEU      H  682   5.554   5.464   0.710
   70LEU     CA  683   5.752   5.472   0.750
   70LEU     CB  684   5.706   5.503   0.893
   70LEU     CG  685   5.665   5.646   0.927
   70LEU    CD1  686   5.638   5.659   1.077
   70LEU    CD2  687   5.776   5.741   0.882
   70LEU      C  688   5.832   5.341   0.747
   70LEU      O  689   5.921   5.317   0.827
   71LYS      N  690   5.790   5.248   0.662
   71LYS      H  691   5.701   5.260   0.619
   71LYS     CA  692   5.837   5.108   0.654
   71LYS     CB  693   5.790   5.055   0.519
   71LYS     CG  694   5.671   4.960   0.533
   71LYS     CD  695   5.627   4.913   0.394
   71LYS     CE  696   5.489   4.849   0.381
   71LYS     NZ  697   5.459   4.812   0.242
   71LYS    HZ1  698   5.359   4.802   0.233
   71LYS    HZ2  699   5.484   4.886   0.181
   71LYS    HZ3  700   5.499   4.724   0.216
   71LYS      C  701   5.987   5.081   0.664
   71LYS      O  702   6.027   4.980   0.721
   72GLY      N  703   6.065   5.154   0.585
   72GLY      H  704   6.021   5.193   0.504
   72GLY     CA  705   6.212   5.149   0.585
   72GLY      C  706   6.287   5.217   0.699
   72GLY      O  707   6.405   5.252   0.685
   73GLN      N  708   6.218   5.261   0.803
   73GLN      H  709   6.120   5.244   0.813
   73GLN     CA  710   6.285   5.318   0.921
   73GLN     CB  711   6.205   5.396   1.025
   73GLN     CG  712   6.118   5.510   0.970
   73GLN     CD  713   6.046   5.578   1.087
   73GLN    OE1  714   5.986   5.523   1.179
   73GLN    NE2  715   6.055   5.710   1.080
   73GLN   HE21  716   6.094   5.760   1.003
   73GLN   HE22  717   6.028   5.757   1.165
   73GLN      C  718   6.362   5.205   0.989
   73GLN      O  719   6.305   5.109   1.040
   74GLU      N  720   6.496   5.211   0.984
   74GLU      H  721   6.541   5.284   0.931
   74GLU     CA  722   6.578   5.103   1.039
   74GLU     CB  723   6.726   5.120   1.002
   74GLU     CG  724   6.744   5.095   0.852
   74GLU     CD  725   6.892   5.126   0.826
   74GLU    OE1  726   6.981   5.043   0.854
   74GLU    OE2  727   6.915   5.222   0.750
   74GLU      C  728   6.564   5.087   1.190
   74GLU      O  729   6.620   5.167   1.266
   75VAL      N  730   6.501   4.982   1.241
   75VAL      H  731   6.494   4.896   1.191
   75VAL     CA  732   6.469   4.974   1.385
   75VAL     CB  733   6.345   4.890   1.418
   75VAL    CG1  734   6.227   4.961   1.351
   75VAL    CG2  735   6.340   4.745   1.368
   75VAL      C  736   6.585   4.940   1.478
   75VAL      O  737   6.692   4.901   1.431
   76SER      N  738   6.577   4.973   1.607
   76SER      H  739   6.540   5.064   1.626
   76SER     CA  740   6.662   4.908   1.707
   76SER     CB  741   6.657   4.970   1.847
   76SER     OG  742   6.759   4.921   1.934
   76SER     HG  743   6.838   4.980   1.954
   76SER      C  744   6.630   4.760   1.730
   76SER      O  745   6.516   4.730   1.765
   77PRO      N  746   6.728   4.670   1.742
   77PRO     CA  747   6.707   4.537   1.801
   77PRO     CB  748   6.845   4.473   1.787
   77PRO     CG  749   6.911   4.542   1.667
   77PRO     CD  750   6.865   4.686   1.693
   77PRO      C  751   6.670   4.541   1.949
   77PRO      O  752   6.604   4.448   1.995
   78LYS      N  753   6.717   4.641   2.023
   78LYS      H  754   6.752   4.725   1.983
   78LYS     CA  755   6.700   4.647   2.169
   78LYS     CB  756   6.781   4.762   2.230
   78LYS     CG  757   6.927   4.781   2.188
   78LYS     CD  758   6.995   4.855   2.303
   78LYS     CE  759   7.139   4.884   2.258
   78LYS     NZ  760   7.215   4.954   2.362
   78LYS    HZ1  761   7.162   5.032   2.396
   78LYS    HZ2  762   7.230   4.889   2.436
   78LYS    HZ3  763   7.303   4.990   2.330
   78LYS      C  764   6.553   4.664   2.209
   78LYS      O  765   6.513   4.627   2.320
   79VAL      N  766   6.466   4.727   2.132
   79VAL      H  767   6.486   4.750   2.036
   79VAL     CA  768   6.327   4.751   2.175
   79VAL     CB  769   6.263   4.872   2.106
   79VAL    CG1  770   6.314   5.001   2.171
   79VAL    CG2  771   6.308   4.881   1.960
   79VAL      C  772   6.240   4.627   2.156
   79VAL      O  773   6.241   4.567   2.049
   80TYR      N  774   6.141   4.612   2.243
   80TYR      H  775   6.119   4.686   2.307
   80TYR     CA  776   6.057   4.491   2.248
   80TYR     CB  777   6.049   4.434   2.390
   80TYR     CG  778   6.163   4.333   2.407
   80TYR    CD1  779   6.123   4.201   2.416
   80TYR    HD1  780   6.028   4.190   2.470
   80TYR    CD2  781   6.298   4.347   2.377
   80TYR    HD2  782   6.345   4.444   2.393
   80TYR    CE1  783   6.202   4.095   2.373
   80TYR    HE1  784   6.167   3.992   2.375
   80TYR    CE2  785   6.384   4.241   2.347
   80TYR    HE2  786   6.492   4.256   2.345
   80TYR     CZ  787   6.333   4.113   2.332
   80TYR     OH  788   6.398   4.027   2.247
   80TYR     HH  789   6.353   3.937   2.252
   80TYR      C  790   5.920   4.500   2.181
   80TYR      O  791   5.817   4.491   2.247
   81PHE      N  792   5.923   4.505   2.048
   81PHE      H  793   6.008   4.488   1.998
   81PHE     CA  794   5.809   4.527   1.958
   81PHE     CB  795   5.839   4.596   1.825
   81PHE     CG  796   5.974   4.560   1.763
   81PHE    CD1  797   5.985   4.474   1.654
   81PHE    HD1  798   5.897   4.430   1.610
   81PHE    CD2  799   6.087   4.624   1.813
   81PHE    HD2  800   6.080   4.689   1.901
   81PHE    CE1  801   6.108   4.448   1.595
   81PHE    HE1  802   6.109   4.390   1.502
   81PHE    CE2  803   6.211   4.599   1.755
   81PHE    HE2  804   6.300   4.645   1.797
   81PHE     CZ  805   6.220   4.514   1.645
   81PHE     HZ  806   6.318   4.502   1.600
   81PHE      C  807   5.731   4.397   1.946
   81PHE      O  808   5.768   4.308   1.870
   82MET      N  809   5.610   4.402   2.001
   82MET      H  810   5.576   4.476   2.060
   82MET     CA  811   5.519   4.287   2.010
   82MET     CB  812   5.562   4.186   2.117
   82MET     CG  813   5.588   4.228   2.262
   82MET     SD  814   5.635   4.088   2.370
   82MET     CE  815   5.680   4.176   2.518
   82MET      C  816   5.372   4.313   2.042
   82MET      O  817   5.347   4.415   2.105
   83LYS      N  818   5.286   4.242   1.969
   83LYS      H  819   5.323   4.173   1.906
   83LYS     CA  820   5.140   4.254   1.977
   83LYS     CB  821   5.087   4.159   1.870
   83LYS     CG  822   5.068   4.238   1.740
   83LYS     CD  823   5.059   4.141   1.621
   83LYS     CE  824   5.039   4.219   1.491
   83LYS     NZ  825   5.018   4.128   1.377
   83LYS    HZ1  826   5.100   4.105   1.325
   83LYS    HZ2  827   4.981   4.043   1.413
   83LYS    HZ3  828   4.952   4.169   1.314
   83LYS      C  829   5.081   4.205   2.109
   83LYS      O  830   5.108   4.092   2.150
   84GLN      N  831   4.985   4.275   2.168
   84GLN      H  832   4.970   4.365   2.126
   84GLN     CA  833   4.898   4.243   2.282
   84GLN     CB  834   4.792   4.353   2.296
   84GLN     CG  835   4.684   4.318   2.399
   84GLN     CD  836   4.570   4.416   2.429
   84GLN    OE1  837   4.581   4.516   2.499
   84GLN    NE2  838   4.451   4.399   2.372
   84GLN   HE21  839   4.433   4.342   2.292
   84GLN   HE22  840   4.380   4.447   2.424
   84GLN      C  841   4.835   4.107   2.252
   84GLN      O  842   4.741   4.103   2.173
   85THR      N  843   4.861   4.013   2.343
   85THR      H  844   4.911   4.041   2.425
   85THR     CA  845   4.818   3.873   2.332
   85THR     CB  846   4.937   3.805   2.265
   85THR    OG1  847   4.875   3.694   2.200
   85THR    HG1  848   4.943   3.648   2.142
   85THR    CG2  849   5.059   3.777   2.354
   85THR      C  850   4.779   3.797   2.459
   85THR      O  851   4.800   3.850   2.568
   86ILE      N  852   4.680   3.712   2.432
   86ILE      H  853   4.638   3.711   2.342
   86ILE     CA  854   4.620   3.619   2.530
   86ILE     CB  855   4.711   3.498   2.551
   86ILE    CG1  856   4.639   3.363   2.545
   86ILE    CG2  857   4.804   3.500   2.672
   86ILE     CD  858   4.594   3.343   2.400
   86ILE      C  859   4.557   3.686   2.652
   86ILE      O  860   4.526   3.620   2.751
   87GLY      N  861   4.512   3.810   2.634
   87GLY      H  862   4.545   3.859   2.553
   87GLY     CA  863   4.455   3.902   2.734
   87GLY      C  864   4.472   4.046   2.686
   87GLY      O  865   4.527   4.073   2.579
   88ASN      N  866   4.463   4.134   2.785
   88ASN      H  867   4.420   4.094   2.866
   88ASN     CA  868   4.484   4.279   2.774
   88ASN     CB  869   4.374   4.340   2.861
   88ASN     CG  870   4.229   4.324   2.817
   88ASN    OD1  871   4.185   4.391   2.724
   88ASN    ND2  872   4.146   4.243   2.883
   88ASN   HD21  873   4.186   4.190   2.958
   88ASN   HD22  874   4.047   4.253   2.870
   88ASN      C  875   4.625   4.322   2.814
   88ASN      O  876   4.646   4.427   2.875
   89SER      N  877   4.725   4.260   2.753
   89SER      H  878   4.708   4.166   2.724
   89SER     CA  879   4.869   4.281   2.774
   89SER     CB  880   4.952   4.153   2.760
   89SER     OG  881   4.924   4.107   2.627
   89SER     HG  882   4.894   4.011   2.630
   89SER      C  883   4.943   4.410   2.739
   89SER      O  884   5.065   4.418   2.748
   90CYS      N  885   4.867   4.512   2.699
   90CYS      H  886   4.772   4.516   2.728
   90CYS     CA  887   4.936   4.634   2.655
   90CYS     CB  888   4.826   4.728   2.605
   90CYS     SG  889   4.701   4.801   2.717
   90CYS     HG  890   4.647   4.874   2.620
   90CYS      C  891   5.021   4.703   2.762
   90CYS      O  892   5.139   4.724   2.732
   91GLY      N  893   4.983   4.698   2.889
   91GLY      H  894   4.899   4.649   2.911
   91GLY     CA  895   5.051   4.761   3.004
   91GLY      C  896   5.181   4.689   3.041
   91GLY      O  897   5.286   4.752   3.058
   92THR      N  898   5.178   4.557   3.034
   92THR      H  899   5.090   4.509   3.027
   92THR     CA  900   5.293   4.468   3.057
   92THR     CB  901   5.270   4.317   3.056
   92THR    OG1  902   5.148   4.284   3.124
   92THR    HG1  903   5.156   4.289   3.223
   92THR    CG2  904   5.376   4.247   3.142
   92THR      C  905   5.395   4.481   2.944
   92THR      O  906   5.506   4.522   2.977
   93ILE      N  907   5.352   4.493   2.818
   93ILE      H  908   5.258   4.474   2.789
   93ILE     CA  909   5.445   4.517   2.707
   93ILE     CB  910   5.379   4.472   2.577
   93ILE    CG1  911   5.347   4.322   2.574
   93ILE    CG2  912   5.455   4.516   2.452
   93ILE     CD  913   5.244   4.288   2.466
   93ILE      C  914   5.507   4.657   2.712
   93ILE      O  915   5.626   4.670   2.687
   94GLY      N  916   5.423   4.750   2.758
   94GLY      H  917   5.326   4.728   2.756
   94GLY     CA  918   5.467   4.887   2.785
   94GLY      C  919   5.586   4.902   2.881
   94GLY      O  920   5.688   4.966   2.855
   95LEU      N  921   5.567   4.838   2.996
   95LEU      H  922   5.486   4.780   3.005
   95LEU     CA  923   5.672   4.833   3.099
   95LEU     CB  924   5.624   4.797   3.239
   95LEU     CG  925   5.595   4.915   3.333
   95LEU    CD1  926   5.576   4.858   3.474
   95LEU    CD2  927   5.704   5.022   3.336
   95LEU      C  928   5.795   4.746   3.071
   95LEU      O  929   5.905   4.792   3.102
   96ILE      N  930   5.779   4.644   2.986
   96ILE      H  931   5.691   4.596   2.990
   96ILE     CA  932   5.892   4.573   2.924
   96ILE     CB  933   5.842   4.448   2.850
   96ILE    CG1  934   5.764   4.354   2.942
   96ILE    CG2  935   5.955   4.362   2.794
   96ILE     CD  936   5.701   4.223   2.893
   96ILE      C  937   5.975   4.660   2.831
   96ILE      O  938   6.098   4.665   2.838
   97HISE     N  939   5.906   4.738   2.747
   97HISE     H  940   5.809   4.722   2.731
   97HISE    CA  941   5.964   4.843   2.663
   97HISE    CB  942   5.857   4.913   2.580
   97HISE    CG  943   5.832   4.845   2.445
   97HISE   ND1  944   5.907   4.859   2.336
   97HISE   CD2  945   5.717   4.786   2.414
   97HISE   HD2  946   5.643   4.752   2.488
   97HISE   CE1  947   5.833   4.815   2.234
   97HISE   HE1  948   5.856   4.810   2.127
   97HISE   NE2  949   5.717   4.774   2.282
   97HISE   HE2  950   5.644   4.730   2.229
   97HISE     C  951   6.056   4.945   2.731
   97HISE     O  952   6.171   4.964   2.691
   98ALA      N  953   6.022   4.988   2.852
   98ALA      H  954   5.930   4.987   2.892
   98ALA     CA  955   6.110   5.064   2.942
   98ALA     CB  956   6.030   5.124   3.057
   98ALA      C  957   6.236   4.996   2.995
   98ALA      O  958   6.343   5.056   3.008
   99VAL      N  959   6.220   4.870   3.035
   99VAL      H  960   6.129   4.830   3.022
   99VAL     CA  961   6.327   4.789   3.095
   99VAL     CB  962   6.287   4.665   3.176
   99VAL    CG1  963   6.403   4.598   3.251
   99VAL    CG2  964   6.173   4.705   3.269
   99VAL      C  965   6.425   4.738   2.988
   99VAL      O  966   6.545   4.764   2.997
  100ALA      N  967   6.367   4.689   2.878
  100ALA      H  968   6.269   4.668   2.883
  100ALA     CA  969   6.445   4.617   2.776
  100ALA     CB  970   6.346   4.555   2.676
  100ALA      C  971   6.534   4.713   2.697
  100ALA      O  972   6.626   4.659   2.635
  101ASN      N  973   6.517   4.845   2.700
  101ASN      H  974   6.427   4.889   2.708
  101ASN     CA  975   6.625   4.929   2.647
  101ASN     CB  976   6.574   5.053   2.573
  101ASN     CG  977   6.503   5.160   2.656
  101ASN    OD1  978   6.403   5.134   2.723
  101ASN    ND2  979   6.576   5.270   2.670
  101ASN   HD21  980   6.668   5.283   2.631
  101ASN   HD22  981   6.537   5.348   2.719
  101ASN      C  982   6.721   4.971   2.758
  101ASN      O  983   6.837   5.003   2.736
  102ASN      N  984   6.673   4.990   2.881
  102ASN      H  985   6.586   4.951   2.910
  102ASN     CA  986   6.758   5.037   2.992
  102ASN     CB  987   6.664   5.103   3.094
  102ASN     CG  988   6.628   5.250   3.071
  102ASN    OD1  989   6.671   5.345   3.136
  102ASN    ND2  990   6.512   5.264   3.007
  102ASN   HD21  991   6.465   5.177   2.996
  102ASN   HD22  992   6.474   5.349   2.972
  102ASN      C  993   6.843   4.932   3.064
  102ASN      O  994   6.912   4.962   3.161
  103GLN      N  995   6.825   4.807   3.020
  103GLN      H  996   6.736   4.789   2.978
  103GLN     CA  997   6.903   4.688   3.058
  103GLN     CB  998   6.894   4.582   2.948
  103GLN     CG  999   6.936   4.611   2.804
  103GLN     CD 1000   6.954   4.486   2.718
  103GLN    OE1 1001   6.923   4.376   2.762
  103GLN    NE2 1002   7.018   4.505   2.603
  103GLN   HE21 1003   7.053   4.596   2.580
  103GLN   HE22 1004   7.010   4.433   2.534
  103GLN      C 1005   7.050   4.702   3.097
  103GLN      O 1006   7.094   4.623   3.180
  104ASP      N 1007   7.124   4.800   3.044
  104ASP      H 1008   7.091   4.855   2.968
  104ASP     CA 1009   7.260   4.840   3.081
  104ASP     CB 1010   7.318   4.932   2.974
  104ASP     CG 1011   7.229   5.049   2.930
  104ASP    OD1 1012   7.220   5.154   2.997
  104ASP    OD2 1013   7.153   5.019   2.835
  104ASP      C 1014   7.273   4.880   3.228
  104ASP      O 1015   7.347   4.828   3.311
  105LYS      N 1016   7.207   4.992   3.255
  105LYS      H 1017   7.179   5.042   3.173
  105LYS     CA 1018   7.205   5.060   3.386
  105LYS     CB 1019   7.162   5.206   3.374
  105LYS     CG 1020   7.023   5.233   3.316
  105LYS     CD 1021   6.982   5.380   3.307
  105LYS     CE 1022   7.063   5.458   3.203
  105LYS     NZ 1023   6.995   5.450   3.073
  105LYS    HZ1 1024   7.061   5.488   3.008
  105LYS    HZ2 1025   6.974   5.357   3.044
  105LYS    HZ3 1026   6.906   5.496   3.073
  105LYS      C 1027   7.119   4.991   3.493
  105LYS      O 1028   7.114   5.020   3.612
  106LEU      N 1029   7.022   4.914   3.446
  106LEU      H 1030   6.993   4.918   3.351
  106LEU     CA 1031   6.945   4.830   3.539
  106LEU     CB 1032   6.805   4.810   3.480
  106LEU     CG 1033   6.730   4.939   3.448
  106LEU    CD1 1034   6.590   4.910   3.393
  106LEU    CD2 1035   6.705   5.023   3.574
  106LEU      C 1036   7.015   4.698   3.570
  106LEU      O 1037   7.115   4.654   3.513
  107GLY      N 1038   6.956   4.630   3.668
  107GLY      H 1039   6.879   4.662   3.724
  107GLY     CA 1040   6.974   4.488   3.699
  107GLY      C 1041   6.848   4.406   3.669
  107GLY      O 1042   6.734   4.451   3.663
  108PHE      N 1043   6.872   4.276   3.663
  108PHE      H 1044   6.959   4.235   3.635
  108PHE     CA 1045   6.767   4.174   3.673
  108PHE     CB 1046   6.791   4.093   3.545
  108PHE     CG 1047   6.774   4.176   3.418
  108PHE    CD1 1048   6.879   4.228   3.343
  108PHE    HD1 1049   6.982   4.206   3.370
  108PHE    CD2 1050   6.643   4.213   3.390
  108PHE    HD2 1051   6.560   4.149   3.417
  108PHE    CE1 1052   6.852   4.323   3.246
  108PHE    HE1 1053   6.927   4.373   3.184
  108PHE    CE2 1054   6.619   4.314   3.297
  108PHE    HE2 1055   6.514   4.332   3.270
  108PHE     CZ 1056   6.722   4.363   3.218
  108PHE     HZ 1057   6.700   4.440   3.144
  108PHE      C 1058   6.791   4.092   3.800
  108PHE      O 1059   6.904   4.088   3.846
  109GLU      N 1060   6.685   4.036   3.858
  109GLU      H 1061   6.593   4.072   3.841
  109GLU     CA 1062   6.687   3.943   3.972
  109GLU     CB 1063   6.582   3.966   4.081
  109GLU     CG 1064   6.609   4.098   4.154
  109GLU     CD 1065   6.528   4.130   4.280
  109GLU    OE1 1066   6.581   4.114   4.392
  109GLU    OE2 1067   6.427   4.204   4.273
  109GLU      C 1068   6.696   3.793   3.949
  109GLU      O 1069   6.677   3.744   3.837
  110ASP      N 1070   6.741   3.727   4.056
  110ASP      H 1071   6.766   3.784   4.134
  110ASP     CA 1072   6.752   3.581   4.073
  110ASP     CB 1073   6.780   3.513   4.207
  110ASP     CG 1074   6.918   3.549   4.263
  110ASP    OD1 1075   6.917   3.623   4.364
  110ASP    OD2 1076   7.024   3.519   4.205
  110ASP      C 1077   6.625   3.514   4.021
  110ASP      O 1078   6.518   3.518   4.080
  111GLY      N 1079   6.646   3.436   3.915
  111GLY      H 1080   6.739   3.432   3.879
  111GLY     CA 1081   6.547   3.362   3.835
  111GLY      C 1082   6.439   3.448   3.769
  111GLY      O 1083   6.323   3.414   3.794
  112SER      N 1084   6.471   3.570   3.728
  112SER      H 1085   6.562   3.605   3.750
  112SER     CA 1086   6.382   3.661   3.654
  112SER     CB 1087   6.446   3.797   3.623
  112SER     OG 1088   6.365   3.895   3.557
  112SER     HG 1089   6.305   3.930   3.629
  112SER      C 1090   6.315   3.603   3.529
  112SER      O 1091   6.375   3.585   3.423
  113VAL      N 1092   6.183   3.593   3.535
  113VAL      H 1093   6.148   3.596   3.629
  113VAL     CA 1094   6.090   3.576   3.422
  113VAL     CB 1095   5.945   3.556   3.469
  113VAL    CG1 1096   5.925   3.429   3.551
  113VAL    CG2 1097   5.899   3.686   3.535
  113VAL      C 1098   6.094   3.669   3.301
  113VAL      O 1099   6.099   3.608   3.194
  114LEU      N 1100   6.139   3.793   3.316
  114LEU      H 1101   6.137   3.831   3.409
  114LEU     CA 1102   6.174   3.885   3.207
  114LEU     CB 1103   6.165   4.031   3.253
  114LEU     CG 1104   6.185   4.145   3.153
  114LEU    CD1 1105   6.071   4.150   3.051
  114LEU    CD2 1106   6.182   4.283   3.217
  114LEU      C 1107   6.310   3.848   3.147
  114LEU      O 1108   6.323   3.836   3.026
  115LYS      N 1109   6.413   3.827   3.230
  115LYS      H 1110   6.393   3.815   3.327
  115LYS     CA 1111   6.549   3.793   3.186
  115LYS     CB 1112   6.636   3.777   3.311
  115LYS     CG 1113   6.781   3.734   3.286
  115LYS     CD 1114   6.852   3.848   3.214
  115LYS     CE 1115   6.991   3.790   3.188
  115LYS     NZ 1116   7.077   3.897   3.134
  115LYS    HZ1 1117   7.174   3.877   3.147
  115LYS    HZ2 1118   7.063   3.906   3.036
  115LYS    HZ3 1119   7.055   3.983   3.181
  115LYS      C 1120   6.552   3.671   3.095
  115LYS      O 1121   6.606   3.666   2.984
  116GLN      N 1122   6.476   3.568   3.133
  116GLN      H 1123   6.433   3.568   3.223
  116GLN     CA 1124   6.461   3.446   3.052
  116GLN     CB 1125   6.365   3.353   3.127
  116GLN     CG 1126   6.425   3.307   3.261
  116GLN     CD 1127   6.347   3.187   3.316
  116GLN    OE1 1128   6.242   3.150   3.265
  116GLN    NE2 1129   6.420   3.117   3.404
  116GLN   HE21 1130   6.515   3.144   3.420
  116GLN   HE22 1131   6.392   3.024   3.427
  116GLN      C 1132   6.405   3.463   2.911
  116GLN      O 1133   6.477   3.441   2.813
  117PHE      N 1134   6.288   3.528   2.908
  117PHE      H 1135   6.241   3.547   2.995
  117PHE     CA 1136   6.233   3.592   2.788
  117PHE     CB 1137   6.105   3.659   2.837
  117PHE     CG 1138   6.008   3.728   2.740
  117PHE    CD1 1139   6.012   3.866   2.725
  117PHE    HD1 1140   6.090   3.928   2.769
  117PHE    CD2 1141   5.907   3.654   2.680
  117PHE    HD2 1142   5.874   3.559   2.721
  117PHE    CE1 1143   5.920   3.930   2.644
  117PHE    HE1 1144   5.912   4.039   2.649
  117PHE    CE2 1145   5.816   3.716   2.595
  117PHE    HE2 1146   5.764   3.663   2.515
  117PHE     CZ 1147   5.819   3.854   2.584
  117PHE     HZ 1148   5.770   3.911   2.505
  117PHE      C 1149   6.327   3.683   2.709
  117PHE      O 1150   6.321   3.672   2.587
  118LEU      N 1151   6.398   3.780   2.767
  118LEU      H 1152   6.367   3.813   2.857
  118LEU     CA 1153   6.513   3.842   2.701
  118LEU     CB 1154   6.579   3.943   2.795
  118LEU     CG 1155   6.490   4.062   2.832
  118LEU    CD1 1156   6.548   4.127   2.958
  118LEU    CD2 1157   6.484   4.171   2.725
  118LEU      C 1158   6.611   3.749   2.629
  118LEU      O 1159   6.603   3.750   2.507
  119SER      N 1160   6.679   3.657   2.698
  119SER      H 1161   6.677   3.659   2.798
  119SER     CA 1162   6.774   3.575   2.622
  119SER     CB 1163   6.867   3.499   2.717
  119SER     OG 1164   6.972   3.584   2.764
  119SER     HG 1165   7.039   3.518   2.797
  119SER      C 1166   6.712   3.486   2.514
  119SER      O 1167   6.768   3.483   2.405
  120GLU      N 1168   6.589   3.440   2.537
  120GLU      H 1169   6.545   3.461   2.624
  120GLU     CA 1170   6.520   3.349   2.445
  120GLU     CB 1171   6.432   3.262   2.535
  120GLU     CG 1172   6.343   3.161   2.462
  120GLU     CD 1173   6.218   3.129   2.545
  120GLU    OE1 1174   6.210   3.042   2.635
  120GLU    OE2 1175   6.113   3.182   2.504
  120GLU      C 1176   6.445   3.394   2.319
  120GLU      O 1177   6.443   3.320   2.220
  121THR      N 1178   6.425   3.526   2.319
  121THR      H 1179   6.452   3.590   2.391
  121THR     CA 1180   6.357   3.582   2.201
  121THR     CB 1181   6.241   3.672   2.242
  121THR    OG1 1182   6.283   3.779   2.326
  121THR    HG1 1183   6.318   3.741   2.412
  121THR    CG2 1184   6.125   3.598   2.310
  121THR      C 1185   6.437   3.669   2.102
  121THR      O 1186   6.527   3.746   2.136
  122GLU      N 1187   6.394   3.647   1.978
  122GLU      H 1188   6.313   3.593   1.954
  122GLU     CA 1189   6.459   3.718   1.867
  122GLU     CB 1190   6.411   3.649   1.739
  122GLU     CG 1191   6.515   3.639   1.627
  122GLU     CD 1192   6.513   3.755   1.528
  122GLU    OE1 1193   6.409   3.771   1.460
  122GLU    OE2 1194   6.617   3.824   1.535
  122GLU      C 1195   6.437   3.869   1.863
  122GLU      O 1196   6.350   3.927   1.930
  123LYS      N 1197   6.537   3.935   1.805
  123LYS      H 1198   6.595   3.882   1.743
  123LYS     CA 1199   6.551   4.081   1.809
  123LYS     CB 1200   6.700   4.113   1.799
  123LYS     CG 1201   6.786   4.055   1.911
  123LYS     CD 1202   6.762   4.101   2.055
  123LYS     CE 1203   6.816   4.004   2.160
  123LYS     NZ 1204   6.712   3.951   2.248
  123LYS    HZ1 1205   6.755   3.910   2.329
  123LYS    HZ2 1206   6.657   4.027   2.282
  123LYS    HZ3 1207   6.653   3.888   2.197
  123LYS      C 1208   6.467   4.152   1.702
  123LYS      O 1209   6.393   4.246   1.728
  124MET      N 1210   6.491   4.112   1.577
  124MET      H 1211   6.530   4.025   1.546
  124MET     CA 1212   6.413   4.171   1.467
  124MET     CB 1213   6.512   4.171   1.350
  124MET     CG 1214   6.607   4.287   1.379
  124MET     SD 1215   6.514   4.442   1.405
  124MET     CE 1216   6.652   4.554   1.390
  124MET      C 1217   6.271   4.125   1.433
  124MET      O 1218   6.202   4.190   1.355
  125SER      N 1219   6.242   3.998   1.458
  125SER      H 1220   6.308   3.926   1.477
  125SER     CA 1221   6.105   3.944   1.466
  125SER     CB 1222   6.116   3.791   1.458
  125SER     OG 1223   5.991   3.726   1.482
  125SER     HG 1224   5.972   3.677   1.397
  125SER      C 1225   6.020   3.977   1.590
  125SER      O 1226   6.070   3.954   1.700
  126PRO      N 1227   5.903   4.036   1.566
  126PRO     CA 1228   5.790   4.044   1.659
  126PRO     CB 1229   5.701   4.156   1.603
  126PRO     CG 1230   5.773   4.221   1.485
  126PRO     CD 1231   5.869   4.109   1.444
  126PRO      C 1232   5.701   3.921   1.681
  126PRO      O 1233   5.630   3.905   1.779
  127GLU      N 1234   5.705   3.829   1.585
  127GLU      H 1235   5.729   3.865   1.495
  127GLU     CA 1236   5.638   3.698   1.593
  127GLU     CB 1237   5.639   3.630   1.456
  127GLU     CG 1238   5.561   3.703   1.346
  127GLU     CD 1239   5.648   3.786   1.252
  127GLU    OE1 1240   5.687   3.740   1.142
  127GLU    OE2 1241   5.676   3.894   1.308
  127GLU      C 1242   5.690   3.601   1.699
  127GLU      O 1243   5.614   3.577   1.793
  128ASP      N 1244   5.822   3.585   1.706
  128ASP      H 1245   5.877   3.603   1.625
  128ASP     CA 1246   5.889   3.514   1.817
  128ASP     CB 1247   6.038   3.518   1.782
  128ASP     CG 1248   6.120   3.409   1.852
  128ASP    OD1 1249   6.129   3.297   1.798
  128ASP    OD2 1250   6.187   3.434   1.954
  128ASP      C 1251   5.852   3.566   1.956
  128ASP      O 1252   5.770   3.502   2.022
  129ARG      N 1253   5.864   3.697   1.975
  129ARG      H 1254   5.924   3.749   1.914
  129ARG     CA 1255   5.820   3.769   2.095
  129ARG     CB 1256   5.849   3.919   2.080
  129ARG     CG 1257   5.999   3.949   2.066
  129ARG     CD 1258   6.012   4.079   1.986
  129ARG     NE 1259   6.153   4.113   2.012
  129ARG     HE 1260   6.205   4.030   2.033
  129ARG     CZ 1261   6.217   4.223   1.971
  129ARG    NH1 1262   6.156   4.300   1.880
  129ARG   HH11 1263   6.067   4.276   1.840
  129ARG   HH12 1264   6.193   4.388   1.849
  129ARG    NH2 1265   6.336   4.251   2.025
  129ARG   HH21 1266   6.379   4.185   2.088
  129ARG   HH22 1267   6.374   4.341   2.004
  129ARG      C 1268   5.680   3.739   2.149
  129ARG      O 1269   5.661   3.695   2.263
  130ALA      N 1270   5.588   3.732   2.055
  130ALA      H 1271   5.612   3.732   1.958
  130ALA     CA 1272   5.444   3.722   2.083
  130ALA     CB 1273   5.356   3.780   1.972
  130ALA      C 1274   5.400   3.578   2.114
  130ALA      O 1275   5.337   3.555   2.218
  131LYS      N 1276   5.468   3.485   2.048
  131LYS      H 1277   5.520   3.512   1.968
  131LYS     CA 1278   5.445   3.340   2.061
  131LYS     CB 1279   5.519   3.270   1.947
  131LYS     CG 1280   5.444   3.242   1.817
  131LYS     CD 1281   5.550   3.190   1.719
  131LYS     CE 1282   5.516   3.187   1.570
  131LYS     NZ 1283   5.621   3.124   1.488
  131LYS    HZ1 1284   5.586   3.143   1.396
  131LYS    HZ2 1285   5.705   3.176   1.501
  131LYS    HZ3 1286   5.623   3.025   1.497
  131LYS      C 1287   5.501   3.304   2.199
  131LYS      O 1288   5.427   3.244   2.277
  132CYS      N 1289   5.614   3.359   2.240
  132CYS      H 1290   5.685   3.391   2.177
  132CYS     CA 1291   5.672   3.334   2.373
  132CYS     CB 1292   5.811   3.393   2.392
  132CYS     SG 1293   5.894   3.349   2.549
  132CYS     HG 1294   5.993   3.271   2.508
  132CYS      C 1295   5.591   3.392   2.489
  132CYS      O 1296   5.575   3.313   2.582
  133PHE      N 1297   5.536   3.513   2.476
  133PHE      H 1298   5.538   3.566   2.392
  133PHE     CA 1299   5.445   3.560   2.581
  133PHE     CB 1300   5.400   3.702   2.549
  133PHE     CG 1301   5.339   3.784   2.663
  133PHE    CD1 1302   5.202   3.779   2.685
  133PHE    HD1 1303   5.135   3.724   2.618
  133PHE    CD2 1304   5.422   3.848   2.754
  133PHE    HD2 1305   5.529   3.832   2.740
  133PHE    CE1 1306   5.149   3.846   2.795
  133PHE    HE1 1307   5.040   3.849   2.804
  133PHE    CE2 1308   5.367   3.907   2.867
  133PHE    HE2 1309   5.430   3.928   2.954
  133PHE     CZ 1310   5.229   3.912   2.887
  133PHE     HZ 1311   5.197   3.951   2.983
  133PHE      C 1312   5.320   3.473   2.595
  133PHE      O 1313   5.276   3.441   2.706
  134GLU      N 1314   5.268   3.435   2.478
  134GLU      H 1315   5.303   3.470   2.391
  134GLU     CA 1316   5.147   3.353   2.467
  134GLU     CB 1317   5.103   3.364   2.320
  134GLU     CG 1318   4.982   3.274   2.295
  134GLU     CD 1319   4.949   3.243   2.149
  134GLU    OE1 1320   4.831   3.261   2.113
  134GLU    OE2 1321   5.034   3.179   2.083
  134GLU      C 1322   5.161   3.211   2.520
  134GLU      O 1323   5.075   3.160   2.592
  135LYS      N 1324   5.274   3.146   2.494
  135LYS      H 1325   5.330   3.188   2.422
  135LYS     CA 1326   5.313   3.021   2.561
  135LYS     CB 1327   5.435   2.957   2.494
  135LYS     CG 1328   5.393   2.930   2.349
  135LYS     CD 1329   5.494   2.857   2.261
  135LYS     CE 1330   5.525   2.714   2.307
  135LYS     NZ 1331   5.442   2.613   2.239
  135LYS    HZ1 1332   5.498   2.532   2.254
  135LYS    HZ2 1333   5.354   2.598   2.284
  135LYS    HZ3 1334   5.433   2.634   2.142
  135LYS      C 1335   5.349   3.027   2.709
  135LYS      O 1336   5.323   2.933   2.785
  136ASN      N 1337   5.421   3.132   2.747
  136ASN      H 1338   5.428   3.213   2.689
  136ASN     CA 1339   5.481   3.142   2.881
  136ASN     CB 1340   5.606   3.231   2.881
  136ASN     CG 1341   5.689   3.233   3.009
  136ASN    OD1 1342   5.660   3.172   3.112
  136ASN    ND2 1343   5.811   3.285   2.993
  136ASN   HD21 1344   5.845   3.280   2.899
  136ASN   HD22 1345   5.869   3.308   3.072
  136ASN      C 1346   5.381   3.171   2.993
  136ASN      O 1347   5.355   3.289   3.016
  137GLU      N 1348   5.351   3.065   3.068
  137GLU      H 1349   5.388   2.977   3.036
  137GLU     CA 1350   5.266   3.076   3.187
  137GLU     CB 1351   5.209   2.947   3.246
  137GLU     CG 1352   5.304   2.847   3.313
  137GLU     CD 1353   5.408   2.793   3.214
  137GLU    OE1 1354   5.525   2.808   3.256
  137GLU    OE2 1355   5.368   2.741   3.108
  137GLU      C 1356   5.327   3.161   3.298
  137GLU      O 1357   5.255   3.235   3.365
  138ALA      N 1358   5.459   3.159   3.311
  138ALA      H 1359   5.519   3.143   3.232
  138ALA     CA 1360   5.525   3.233   3.420
  138ALA     CB 1361   5.672   3.189   3.426
  138ALA      C 1362   5.528   3.386   3.413
  138ALA      O 1363   5.523   3.453   3.516
  139ILE      N 1364   5.548   3.444   3.294
  139ILE      H 1365   5.591   3.385   3.226
  139ILE     CA 1366   5.546   3.587   3.262
  139ILE     CB 1367   5.607   3.621   3.125
  139ILE    CG1 1368   5.642   3.769   3.135
  139ILE    CG2 1369   5.532   3.590   2.995
  139ILE     CD 1370   5.690   3.844   3.010
  139ILE      C 1371   5.409   3.644   3.296
  139ILE      O 1372   5.395   3.718   3.393
  140GLN      N 1373   5.307   3.573   3.249
  140GLN      H 1374   5.317   3.483   3.206
  140GLN     CA 1375   5.165   3.595   3.284
  140GLN     CB 1376   5.083   3.492   3.206
  140GLN     CG 1377   5.103   3.512   3.056
  140GLN     CD 1378   5.015   3.412   2.981
  140GLN    OE1 1379   4.892   3.420   2.980
  140GLN    NE2 1380   5.082   3.330   2.900
  140GLN   HE21 1381   5.181   3.339   2.907
  140GLN   HE22 1382   5.039   3.274   2.830
  140GLN      C 1383   5.130   3.584   3.432
  140GLN      O 1384   5.050   3.667   3.476
  141ALA      N 1385   5.197   3.492   3.500
  141ALA      H 1386   5.254   3.425   3.453
  141ALA     CA 1387   5.179   3.470   3.645
  141ALA     CB 1388   5.262   3.348   3.686
  141ALA      C 1389   5.228   3.588   3.729
  141ALA      O 1390   5.167   3.622   3.830
  142ALA      N 1391   5.336   3.651   3.684
  142ALA      H 1392   5.396   3.609   3.616
  142ALA     CA 1393   5.390   3.773   3.746
  142ALA     CB 1394   5.529   3.803   3.688
  142ALA      C 1395   5.296   3.893   3.740
  142ALA      O 1396   5.257   3.943   3.845
  143HISE     N 1397   5.230   3.907   3.625
  143HISE     H 1398   5.268   3.876   3.538
  143HISE    CA 1399   5.124   4.008   3.608
  143HISE    CB 1400   5.097   4.036   3.460
  143HISE    CG 1401   5.061   4.182   3.433
  143HISE   ND1 1402   5.152   4.278   3.418
  143HISE   CD2 1403   4.944   4.244   3.443
  143HISE   HD2 1404   4.844   4.203   3.461
  143HISE   CE1 1405   5.088   4.393   3.398
  143HISE   HE1 1406   5.133   4.486   3.362
  143HISE   NE2 1407   4.958   4.374   3.420
  143HISE   HE2 1408   4.879   4.432   3.401
  143HISE     C 1409   4.993   3.980   3.681
  143HISE     O 1410   4.947   4.067   3.755
  144ASP      N 1411   4.945   3.856   3.673
  144ASP      H 1412   4.987   3.793   3.608
  144ASP     CA 1413   4.820   3.812   3.737
  144ASP     CB 1414   4.818   3.660   3.720
  144ASP     CG 1415   4.677   3.602   3.735
  144ASP    OD1 1416   4.624   3.562   3.629
  144ASP    OD2 1417   4.619   3.597   3.845
  144ASP      C 1418   4.803   3.858   3.882
  144ASP      O 1419   4.702   3.920   3.915
  145ALA      N 1420   4.911   3.851   3.959
  145ALA      H 1421   4.990   3.794   3.934
  145ALA     CA 1422   4.928   3.876   4.102
  145ALA     CB 1423   5.059   3.822   4.160
  145ALA      C 1424   4.919   4.024   4.142
  145ALA      O 1425   4.886   4.064   4.254
  146VAL      N 1426   4.957   4.108   4.046
  146VAL      H 1427   5.016   4.082   3.970
  146VAL     CA 1428   4.932   4.252   4.058
  146VAL     CB 1429   5.030   4.325   3.965
  146VAL    CG1 1430   4.993   4.471   3.939
  146VAL    CG2 1431   5.171   4.320   4.024
  146VAL      C 1432   4.790   4.290   4.017
  146VAL      O 1433   4.721   4.345   4.103
  147ALA      N 1434   4.736   4.227   3.913
  147ALA      H 1435   4.785   4.159   3.858
  147ALA     CA 1436   4.600   4.258   3.868
  147ALA     CB 1437   4.574   4.165   3.749
  147ALA      C 1438   4.485   4.230   3.964
  147ALA      O 1439   4.379   4.288   3.944
  148GLN      N 1440   4.511   4.132   4.051
  148GLN      H 1441   4.594   4.077   4.044
  148GLN     CA 1442   4.423   4.101   4.164
  148GLN     CB 1443   4.478   3.970   4.222
  148GLN     CG 1444   4.482   3.839   4.143
  148GLN     CD 1445   4.548   3.723   4.218
  148GLN    OE1 1446   4.569   3.726   4.339
  148GLN    NE2 1447   4.606   3.632   4.140
  148GLN   HE21 1448   4.612   3.638   4.040
  148GLN   HE22 1449   4.666   3.571   4.190
  148GLN      C 1450   4.403   4.200   4.279
  148GLN      O 1451   4.297   4.197   4.340
  149GLU      N 1452   4.486   4.302   4.302
  149GLU      H 1453   4.556   4.322   4.233
  149GLU     CA 1454   4.475   4.405   4.406
  149GLU     CB 1455   4.618   4.424   4.456
  149GLU     CG 1456   4.672   4.311   4.545
  149GLU     CD 1457   4.811   4.341   4.602
  149GLU    OE1 1458   4.821   4.386   4.717
  149GLU    OE2 1459   4.906   4.327   4.522
  149GLU      C 1460   4.421   4.539   4.357
  149GLU      O 1461   4.405   4.555   4.236
  150GLY      N 1462   4.389   4.630   4.448
  150GLY      H 1463   4.398   4.614   4.547
  150GLY     CA 1464   4.358   4.771   4.417
  150GLY      C 1465   4.236   4.779   4.325
  150GLY      O 1466   4.145   4.697   4.322
  151GLN      N 1467   4.254   4.880   4.241
  151GLN      H 1468   4.344   4.921   4.228
  151GLN     CA 1469   4.154   4.918   4.140
  151GLN     CB 1470   4.186   5.059   4.089
  151GLN     CG 1471   4.074   5.155   4.050
  151GLN     CD 1472   3.993   5.108   3.928
  151GLN    OE1 1473   4.045   5.071   3.823
  151GLN    NE2 1474   3.864   5.138   3.926
  151GLN   HE21 1475   3.819   5.185   4.002
  151GLN   HE22 1476   3.811   5.143   3.841
  151GLN      C 1477   4.133   4.821   4.024
  151GLN      O 1478   4.018   4.791   3.990
  152CYS      N 1479   4.238   4.753   3.980
  152CYS      H 1480   4.327   4.796   3.994
  152CYS     CA 1481   4.241   4.648   3.877
  152CYS     CB 1482   4.378   4.596   3.832
  152CYS     SG 1483   4.492   4.736   3.802
  152CYS     HG 1484   4.506   4.774   3.929
  152CYS      C 1485   4.160   4.522   3.906
  152CYS      O 1486   4.129   4.442   3.818
  153ARG      N 1487   4.133   4.497   4.034
  153ARG      H 1488   4.189   4.525   4.112
  153ARG     CA 1489   4.030   4.402   4.077
  153ARG     CB 1490   4.037   4.374   4.227
  153ARG     CG 1491   3.979   4.234   4.253
  153ARG     CD 1492   4.046   4.109   4.196
  153ARG     NE 1493   3.961   3.990   4.198
  153ARG     HE 1494   3.949   3.945   4.287
  153ARG     CZ 1495   3.912   3.915   4.098
  153ARG    NH1 1496   3.959   3.927   3.973
  153ARG   HH11 1497   4.037   3.988   3.958
  153ARG   HH12 1498   3.924   3.877   3.895
  153ARG    NH2 1499   3.826   3.815   4.120
  153ARG   HH21 1500   3.783   3.796   4.208
  153ARG   HH22 1501   3.827   3.749   4.045
  153ARG      C 1502   3.886   4.434   4.038
  153ARG      O 1503   3.829   4.370   3.949
  154VAL      N 1504   3.849   4.561   4.055
  154VAL      H 1505   3.918   4.631   4.074
  154VAL     CA 1506   3.716   4.617   4.028
  154VAL     CB 1507   3.675   4.729   4.124
  154VAL    CG1 1508   3.760   4.855   4.113
  154VAL    CG2 1509   3.528   4.772   4.126
  154VAL      C 1510   3.686   4.654   3.883
  154VAL      O 1511   3.584   4.604   3.835
  155ASP      N 1512   3.780   4.721   3.816
  155ASP      H 1513   3.863   4.756   3.861
  155ASP     CA 1514   3.766   4.737   3.671
  155ASP     CB 1515   3.816   4.876   3.630
  155ASP     CG 1516   3.739   4.917   3.505
  155ASP    OD1 1517   3.793   4.904   3.393
  155ASP    OD2 1518   3.620   4.949   3.529
  155ASP      C 1519   3.816   4.622   3.584
  155ASP      O 1520   3.883   4.527   3.625
  156ASP      N 1521   3.772   4.626   3.458
  156ASP      H 1522   3.723   4.711   3.441
  156ASP     CA 1523   3.783   4.519   3.358
  156ASP     CB 1524   3.646   4.495   3.292
  156ASP     CG 1525   3.588   4.608   3.207
  156ASP    OD1 1526   3.589   4.594   3.083
  156ASP    OD2 1527   3.513   4.685   3.271
  156ASP      C 1528   3.901   4.553   3.267
  156ASP      O 1529   3.964   4.463   3.211
  157LYS      N 1530   3.937   4.680   3.257
  157LYS      H 1531   3.876   4.750   3.295
  157LYS     CA 1532   4.056   4.738   3.193
  157LYS     CB 1533   4.183   4.688   3.264
  157LYS     CG 1534   4.178   4.727   3.412
  157LYS     CD 1535   4.198   4.878   3.427
  157LYS     CE 1536   4.210   4.919   3.574
  157LYS     NZ 1537   4.211   5.065   3.588
  157LYS    HZ1 1538   4.142   5.111   3.533
  157LYS    HZ2 1539   4.219   5.089   3.685
  157LYS    HZ3 1540   4.297   5.096   3.547
  157LYS      C 1541   4.082   4.722   3.043
  157LYS      O 1542   4.160   4.798   2.986
  158VAL      N 1543   3.977   4.677   2.974
  158VAL      H 1544   3.888   4.665   3.018
  158VAL     CA 1545   3.998   4.648   2.832
  158VAL     CB 1546   3.873   4.571   2.788
  158VAL    CG1 1547   3.841   4.546   2.640
  158VAL    CG2 1548   3.879   4.433   2.852
  158VAL      C 1549   4.030   4.771   2.747
  158VAL      O 1550   4.134   4.778   2.682
  159ASN      N 1551   3.959   4.880   2.774
  159ASN      H 1552   3.903   4.880   2.857
  159ASN     CA 1553   3.981   5.009   2.707
  159ASN     CB 1554   3.852   5.090   2.723
  159ASN     CG 1555   3.828   5.147   2.863
  159ASN    OD1 1556   3.821   5.069   2.958
  159ASN    ND2 1557   3.773   5.267   2.872
  159ASN   HD21 1558   3.772   5.329   2.794
  159ASN   HD22 1559   3.718   5.292   2.952
  159ASN      C 1560   4.101   5.095   2.747
  159ASN      O 1561   4.102   5.213   2.710
  160PHE      N 1562   4.178   5.047   2.844
  160PHE      H 1563   4.170   4.951   2.871
  160PHE     CA 1564   4.296   5.120   2.891
  160PHE     CB 1565   4.331   5.057   3.025
  160PHE     CG 1566   4.382   5.168   3.117
  160PHE    CD1 1567   4.516   5.204   3.109
  160PHE    HD1 1568   4.589   5.134   3.069
  160PHE    CD2 1569   4.295   5.263   3.169
  160PHE    HD2 1570   4.191   5.235   3.185
  160PHE    CE1 1571   4.564   5.328   3.150
  160PHE    HE1 1572   4.665   5.355   3.118
  160PHE    CE2 1573   4.339   5.383   3.223
  160PHE    HE2 1574   4.264   5.449   3.267
  160PHE     CZ 1575   4.474   5.414   3.211
  160PHE     HZ 1576   4.510   5.507   3.256
  160PHE      C 1577   4.414   5.095   2.797
  160PHE      O 1578   4.422   4.984   2.744
  161HISE     N 1579   4.497   5.194   2.765
  161HISE     H 1580   4.477   5.289   2.789
  161HISE    CA 1581   4.608   5.181   2.669
  161HISE    CB 1582   4.563   5.207   2.526
  161HISE    CG 1583   4.663   5.146   2.428
  161HISE   ND1 1584   4.740   5.039   2.449
  161HISE   CD2 1585   4.704   5.214   2.321
  161HISE   HD2 1586   4.651   5.300   2.279
  161HISE   CE1 1587   4.836   5.044   2.358
  161HISE   HE1 1588   4.934   4.996   2.362
  161HISE   NE2 1589   4.810   5.147   2.277
  161HISE   HE2 1590   4.873   5.174   2.205
  161HISE     C 1591   4.731   5.254   2.725
  161HISE     O 1592   4.723   5.337   2.816
  162PHE      N 1593   4.841   5.189   2.688
  162PHE      H 1594   4.833   5.121   2.616
  162PHE     CA 1595   4.974   5.235   2.729
  162PHE     CB 1596   5.051   5.127   2.806
  162PHE     CG 1597   5.017   5.120   2.955
  162PHE    CD1 1598   4.892   5.071   2.992
  162PHE    HD1 1599   4.816   5.055   2.915
  162PHE    CD2 1600   5.110   5.166   3.048
  162PHE    HD2 1601   5.217   5.153   3.035
  162PHE    CE1 1602   4.857   5.068   3.126
  162PHE    HE1 1603   4.771   5.013   3.164
  162PHE    CE2 1604   5.069   5.168   3.181
  162PHE    HE2 1605   5.127   5.230   3.249
  162PHE     CZ 1606   4.947   5.115   3.221
  162PHE     HZ 1607   4.915   5.125   3.324
  162PHE      C 1608   5.067   5.271   2.614
  162PHE      O 1609   5.088   5.183   2.530
  163ILE      N 1610   5.110   5.397   2.605
  163ILE      H 1611   5.091   5.474   2.666
  163ILE     CA 1612   5.214   5.424   2.504
  163ILE     CB 1613   5.155   5.519   2.398
  163ILE    CG1 1614   5.036   5.456   2.326
  163ILE    CG2 1615   5.242   5.583   2.290
  163ILE     CD 1616   4.959   5.538   2.222
  163ILE      C 1617   5.337   5.489   2.567
  163ILE      O 1618   5.345   5.525   2.685
  164LEU      N 1619   5.455   5.480   2.507
  164LEU      H 1620   5.455   5.453   2.411
  164LEU     CA 1621   5.585   5.527   2.556
  164LEU     CB 1622   5.687   5.414   2.570
  164LEU     CG 1623   5.662   5.321   2.689
  164LEU    CD1 1624   5.560   5.211   2.661
  164LEU    CD2 1625   5.793   5.255   2.734
  164LEU      C 1626   5.628   5.640   2.462
  164LEU      O 1627   5.607   5.640   2.340
  165PHE      N 1628   5.712   5.728   2.514
  165PHE      H 1629   5.718   5.724   2.614
  165PHE     CA 1630   5.793   5.840   2.463
  165PHE     CB 1631   5.731   5.978   2.485
  165PHE     CG 1632   5.702   6.055   2.356
  165PHE    CD1 1633   5.594   6.018   2.277
  165PHE    HD1 1634   5.514   5.965   2.330
  165PHE    CD2 1635   5.787   6.153   2.306
  165PHE    HD2 1636   5.880   6.166   2.361
  165PHE    CE1 1637   5.586   6.067   2.147
  165PHE    HE1 1638   5.511   6.024   2.080
  165PHE    CE2 1639   5.766   6.214   2.183
  165PHE    HE2 1640   5.819   6.306   2.155
  165PHE     CZ 1641   5.673   6.162   2.095
  165PHE     HZ 1642   5.667   6.195   1.991
  165PHE      C 1643   5.936   5.831   2.516
  165PHE      O 1644   5.960   5.839   2.636
  166ASN      N 1645   6.004   5.747   2.438
  166ASN      H 1646   5.969   5.699   2.358
  166ASN     CA 1647   6.132   5.689   2.480
  166ASN     CB 1648   6.128   5.536   2.479
  166ASN     CG 1649   6.215   5.466   2.584
  166ASN    OD1 1650   6.300   5.531   2.642
  166ASN    ND2 1651   6.232   5.335   2.568
  166ASN   HD21 1652   6.194   5.276   2.496
  166ASN   HD22 1653   6.289   5.291   2.638
  166ASN      C 1654   6.248   5.739   2.392
  166ASN      O 1655   6.247   5.754   2.270
  167ASN      N 1656   6.357   5.740   2.469
  167ASN      H 1657   6.336   5.708   2.561
  167ASN     CA 1658   6.497   5.773   2.433
  167ASN     CB 1659   6.550   5.879   2.529
  167ASN     CG 1660   6.673   5.954   2.477
  167ASN    OD1 1661   6.709   5.938   2.361
  167ASN    ND2 1662   6.759   6.001   2.567
  167ASN   HD21 1663   6.750   5.989   2.665
  167ASN   HD22 1664   6.824   6.075   2.547
  167ASN      C 1665   6.593   5.656   2.412
  167ASN      O 1666   6.669   5.621   2.502
  168VAL      N 1667   6.567   5.587   2.301
  168VAL      H 1668   6.517   5.631   2.227
  168VAL     CA 1669   6.655   5.474   2.266
  168VAL     CB 1670   6.580   5.364   2.192
  168VAL    CG1 1671   6.651   5.230   2.168
  168VAL    CG2 1672   6.447   5.332   2.260
  168VAL      C 1673   6.790   5.514   2.206
  168VAL      O 1674   6.812   5.541   2.088
  169ASP      N 1675   6.886   5.512   2.298
  169ASP      H 1676   6.857   5.490   2.391
  169ASP     CA 1677   7.029   5.532   2.270
  169ASP     CB 1678   7.104   5.413   2.210
  169ASP     CG 1679   7.102   5.289   2.298
  169ASP    OD1 1680   7.172   5.287   2.402
  169ASP    OD2 1681   7.034   5.192   2.258
  169ASP      C 1682   7.074   5.669   2.218
  169ASP      O 1683   7.160   5.686   2.131
  170GLY      N 1684   7.008   5.772   2.268
  170GLY      H 1685   6.971   5.776   2.361
  170GLY     CA 1686   7.008   5.904   2.203
  170GLY      C 1687   6.927   5.940   2.078
  170GLY      O 1688   6.976   6.018   1.997
  171HISE     N 1689   6.806   5.884   2.075
  171HISE     H 1690   6.778   5.822   2.148
  171HISE    CA 1691   6.719   5.900   1.957
  171HISE    CB 1692   6.750   5.797   1.848
  171HISE    CG 1693   6.750   5.870   1.713
  171HISE   ND1 1694   6.857   5.913   1.647
  171HISE   CD2 1695   6.647   5.876   1.629
  171HISE   HD2 1696   6.545   5.870   1.667
  171HISE   CE1 1697   6.811   5.953   1.528
  171HISE   HE1 1698   6.862   6.025   1.464
  171HISE   NE2 1699   6.684   5.920   1.509
  171HISE   HE2 1700   6.626   5.940   1.430
  171HISE     C 1701   6.578   5.860   2.001
  171HISE     O 1702   6.556   5.758   2.066
  172LEU      N 1703   6.488   5.948   1.961
  172LEU      H 1704   6.502   6.012   1.885
  172LEU     CA 1705   6.349   5.945   2.013
  172LEU     CB 1706   6.305   6.091   2.023
  172LEU     CG 1707   6.170   6.130   2.084
  172LEU    CD1 1708   6.145   6.050   2.212
  172LEU    CD2 1709   6.161   6.279   2.115
  172LEU      C 1710   6.254   5.854   1.935
  172LEU      O 1711   6.220   5.888   1.821
  173TYR      N 1712   6.199   5.754   2.003
  173TYR      H 1713   6.212   5.753   2.102
  173TYR     CA 1714   6.107   5.654   1.948
  173TYR     CB 1715   6.167   5.521   1.991
  173TYR     CG 1716   6.263   5.457   1.889
  173TYR    CD1 1717   6.393   5.503   1.871
  173TYR    HD1 1718   6.428   5.589   1.928
  173TYR    CD2 1719   6.203   5.375   1.794
  173TYR    HD2 1720   6.098   5.347   1.799
  173TYR    CE1 1721   6.473   5.452   1.769
  173TYR    HE1 1722   6.573   5.492   1.753
  173TYR    CE2 1723   6.279   5.331   1.686
  173TYR    HE2 1724   6.240   5.259   1.615
  173TYR     CZ 1725   6.415   5.365   1.678
  173TYR     OH 1726   6.497   5.301   1.590
  173TYR     HH 1727   6.593   5.302   1.618
  173TYR      C 1728   5.974   5.664   2.023
  173TYR      O 1729   5.975   5.671   2.146
  174GLU      N 1730   5.867   5.647   1.946
  174GLU      H 1731   5.877   5.628   1.848
  174GLU     CA 1732   5.736   5.620   2.007
  174GLU     CB 1733   5.644   5.697   1.912
  174GLU     CG 1734   5.513   5.739   1.979
  174GLU     CD 1735   5.428   5.800   1.866
  174GLU    OE1 1736   5.404   5.922   1.867
  174GLU    OE2 1737   5.361   5.720   1.797
  174GLU      C 1738   5.692   5.474   2.003
  174GLU      O 1739   5.658   5.408   1.905
  175LEU      N 1740   5.667   5.422   2.123
  175LEU      H 1741   5.651   5.490   2.195
  175LEU     CA 1742   5.642   5.280   2.148
  175LEU     CB 1743   5.739   5.218   2.249
  175LEU     CG 1744   5.884   5.196   2.207
  175LEU    CD1 1745   5.883   5.142   2.063
  175LEU    CD2 1746   5.975   5.318   2.222
  175LEU      C 1747   5.498   5.248   2.188
  175LEU      O 1748   5.448   5.297   2.289
  176ASP      N 1749   5.417   5.205   2.092
  176ASP      H 1750   5.446   5.175   2.001
  176ASP     CA 1751   5.282   5.164   2.132
  176ASP     CB 1752   5.182   5.174   2.016
  176ASP     CG 1753   5.035   5.140   2.039
  176ASP    OD1 1754   4.994   5.022   2.037
  176ASP    OD2 1755   4.969   5.233   2.092
  176ASP      C 1756   5.275   5.022   2.189
  176ASP      O 1757   5.328   4.930   2.128
  177GLY      N 1758   5.206   5.002   2.301
  177GLY      H 1759   5.163   5.077   2.351
  177GLY     CA 1760   5.183   4.872   2.366
  177GLY      C 1761   5.117   4.760   2.285
  177GLY      O 1762   5.121   4.647   2.333
  178ARG      N 1763   5.049   4.792   2.176
  178ARG      H 1764   5.056   4.886   2.142
  178ARG     CA 1765   4.968   4.691   2.107
  178ARG     CB 1766   4.820   4.733   2.109
  178ARG     CG 1767   4.757   4.707   2.246
  178ARG     CD 1768   4.624   4.783   2.240
  178ARG     NE 1769   4.546   4.771   2.364
  178ARG     HE 1770   4.560   4.689   2.419
  178ARG     CZ 1771   4.442   4.842   2.410
  178ARG    NH1 1772   4.386   4.945   2.345
  178ARG   HH11 1773   4.430   4.981   2.263
  178ARG   HH12 1774   4.297   4.985   2.368
  178ARG    NH2 1775   4.373   4.794   2.514
  178ARG   HH21 1776   4.400   4.708   2.557
  178ARG   HH22 1777   4.286   4.836   2.540
  178ARG      C 1778   5.011   4.667   1.962
  178ARG      O 1779   4.983   4.560   1.910
  179MET      N 1780   5.066   4.775   1.906
  179MET      H 1781   5.068   4.863   1.952
  179MET     CA 1782   5.123   4.776   1.770
  179MET     CB 1783   5.091   4.914   1.711
  179MET     CG 1784   4.948   4.932   1.659
  179MET     SD 1785   4.880   4.821   1.531
  179MET     CE 1786   4.745   4.779   1.639
  179MET      C 1787   5.273   4.746   1.769
  179MET      O 1788   5.337   4.794   1.861
  180PRO      N 1789   5.323   4.667   1.674
  180PRO     CA 1790   5.467   4.638   1.667
  180PRO     CB 1791   5.479   4.514   1.579
  180PRO     CG 1792   5.341   4.450   1.596
  180PRO     CD 1793   5.251   4.573   1.587
  180PRO      C 1794   5.560   4.752   1.624
  180PRO      O 1795   5.613   4.822   1.711
  181PHE      N 1796   5.570   4.789   1.496
  181PHE      H 1797   5.511   4.761   1.421
  181PHE     CA 1798   5.675   4.880   1.449
  181PHE     CB 1799   5.661   4.897   1.297
  181PHE     CG 1800   5.779   4.959   1.223
  181PHE    CD1 1801   5.885   4.877   1.186
  181PHE    HD1 1802   5.885   4.772   1.217
  181PHE    CD2 1803   5.768   5.088   1.174
  181PHE    HD2 1804   5.686   5.155   1.199
  181PHE    CE1 1805   5.987   4.925   1.105
  181PHE    HE1 1806   6.071   4.861   1.077
  181PHE    CE2 1807   5.869   5.137   1.091
  181PHE    HE2 1808   5.869   5.242   1.061
  181PHE     CZ 1809   5.981   5.058   1.067
  181PHE     HZ 1810   6.055   5.095   0.996
  181PHE      C 1811   5.692   5.014   1.520
  181PHE      O 1812   5.603   5.097   1.539
  182PRO      N 1813   5.812   5.024   1.577
  182PRO     CA 1814   5.856   5.147   1.644
  182PRO     CB 1815   5.992   5.109   1.704
  182PRO     CG 1816   5.984   4.957   1.714
  182PRO     CD 1817   5.918   4.922   1.581
  182PRO      C 1818   5.871   5.268   1.550
  182PRO      O 1819   5.955   5.262   1.460
  183VAL      N 1820   5.772   5.356   1.561
  183VAL      H 1821   5.702   5.340   1.630
  183VAL     CA 1822   5.775   5.490   1.501
  183VAL     CB 1823   5.645   5.568   1.523
  183VAL    CG1 1824   5.660   5.708   1.464
  183VAL    CG2 1825   5.528   5.494   1.458
  183VAL      C 1826   5.897   5.565   1.555
  183VAL      O 1827   5.913   5.587   1.675
  184ASN      N 1828   5.991   5.591   1.465
  184ASN      H 1829   5.996   5.562   1.369
  184ASN     CA 1830   6.091   5.694   1.496
  184ASN     CB 1831   6.208   5.662   1.403
  184ASN     CG 1832   6.336   5.706   1.475
  184ASN    OD1 1833   6.368   5.824   1.486
  184ASN    ND2 1834   6.425   5.611   1.506
  184ASN   HD21 1835   6.407   5.516   1.479
  184ASN   HD22 1836   6.518   5.633   1.535
  184ASN      C 1837   6.040   5.837   1.479
  184ASN      O 1838   5.967   5.863   1.384
  185HISE     N 1839   6.081   5.924   1.571
  185HISE     H 1840   6.115   5.890   1.658
  185HISE    CA 1841   6.039   6.065   1.574
  185HISE    CB 1842   5.963   6.096   1.704
  185HISE    CG 1843   5.813   6.099   1.678
  185HISE   ND1 1844   5.732   6.192   1.626
  185HISE   CD2 1845   5.729   6.009   1.728
  185HISE   HD2 1846   5.744   5.906   1.760
  185HISE   CE1 1847   5.604   6.164   1.647
  185HISE   HE1 1848   5.523   6.237   1.644
  185HISE   NE2 1849   5.603   6.053   1.720
  185HISE   HE2 1850   5.527   6.014   1.772
  185HISE     C 1851   6.162   6.154   1.565
  185HISE     O 1852   6.143   6.275   1.580
  186GLY      N 1853   6.284   6.106   1.542
  186GLY      H 1854   6.298   6.010   1.517
  186GLY     CA 1855   6.410   6.185   1.542
  186GLY      C 1856   6.502   6.208   1.662
  186GLY      O 1857   6.504   6.120   1.748
  187ALA      N 1858   6.582   6.313   1.646
  187ALA      H 1859   6.581   6.369   1.563
  187ALA     CA 1860   6.679   6.347   1.750
  187ALA     CB 1861   6.729   6.486   1.711
  187ALA      C 1862   6.616   6.368   1.888
  187ALA      O 1863   6.505   6.420   1.896
  188SER      N 1864   6.683   6.358   2.003
  188SER      H 1865   6.779   6.332   1.992
  188SER     CA 1866   6.621   6.358   2.136
  188SER     CB 1867   6.626   6.221   2.206
  188SER     OG 1868   6.758   6.192   2.252
  188SER     HG 1869   6.754   6.094   2.270
  188SER      C 1870   6.681   6.462   2.231
  188SER      O 1871   6.795   6.506   2.214
  189SER      N 1872   6.595   6.509   2.321
  189SER      H 1873   6.497   6.523   2.304
  189SER     CA 1874   6.624   6.582   2.445
  189SER     CB 1875   6.675   6.725   2.422
  189SER     OG 1876   6.572   6.811   2.374
  189SER     HG 1877   6.573   6.897   2.426
  189SER      C 1878   6.503   6.580   2.538
  189SER      O 1879   6.393   6.549   2.493
  190GLU      N 1880   6.528   6.589   2.669
  190GLU      H 1881   6.621   6.591   2.705
  190GLU     CA 1882   6.419   6.571   2.765
  190GLU     CB 1883   6.473   6.573   2.909
  190GLU     CG 1884   6.373   6.516   3.011
  190GLU     CD 1885   6.426   6.522   3.154
  190GLU    OE1 1886   6.498   6.432   3.204
  190GLU    OE2 1887   6.397   6.627   3.215
  190GLU      C 1888   6.305   6.674   2.748
  190GLU      O 1889   6.190   6.633   2.735
  191ASP      N 1890   6.335   6.798   2.711
  191ASP      H 1891   6.428   6.834   2.704
  191ASP     CA 1892   6.237   6.898   2.666
  191ASP     CB 1893   6.307   7.034   2.659
  191ASP     CG 1894   6.417   7.059   2.555
  191ASP    OD1 1895   6.535   7.025   2.575
  191ASP    OD2 1896   6.377   7.086   2.439
  191ASP      C 1897   6.155   6.867   2.540
  191ASP      O 1898   6.033   6.880   2.543
  192THR      N 1899   6.216   6.812   2.436
  192THR      H 1900   6.313   6.832   2.421
  192THR     CA 1901   6.143   6.776   2.314
  192THR     CB 1902   6.231   6.763   2.190
  192THR    OG1 1903   6.342   6.682   2.229
  192THR    HG1 1904   6.405   6.754   2.262
  192THR    CG2 1905   6.277   6.901   2.143
  192THR      C 1906   6.057   6.649   2.324
  192THR      O 1907   5.942   6.647   2.281
  193LEU      N 1908   6.104   6.553   2.404
  193LEU      H 1909   6.201   6.554   2.427
  193LEU     CA 1910   6.039   6.434   2.461
  193LEU     CB 1911   6.137   6.358   2.551
  193LEU     CG 1912   6.110   6.226   2.624
  193LEU    CD1 1913   6.244   6.154   2.643
  193LEU    CD2 1914   6.029   6.240   2.752
  193LEU      C 1915   5.908   6.483   2.522
  193LEU      O 1916   5.798   6.446   2.482
  194LEU      N 1917   5.922   6.569   2.623
  194LEU      H 1918   6.003   6.575   2.681
  194LEU     CA 1919   5.806   6.635   2.686
  194LEU     CB 1920   5.850   6.725   2.801
  194LEU     CG 1921   5.891   6.637   2.920
  194LEU    CD1 1922   5.992   6.705   3.013
  194LEU    CD2 1923   5.764   6.609   3.001
  194LEU      C 1924   5.715   6.714   2.592
  194LEU      O 1925   5.593   6.711   2.609
  195LYS      N 1926   5.764   6.801   2.504
  195LYS      H 1927   5.859   6.829   2.514
  195LYS     CA 1928   5.679   6.870   2.406
  195LYS     CB 1929   5.757   6.976   2.328
  195LYS     CG 1930   5.794   7.109   2.396
  195LYS     CD 1931   5.692   7.211   2.447
  195LYS     CE 1932   5.772   7.306   2.536
  195LYS     NZ 1933   5.848   7.411   2.466
  195LYS    HZ1 1934   5.908   7.458   2.531
  195LYS    HZ2 1935   5.900   7.362   2.396
  195LYS    HZ3 1936   5.793   7.486   2.428
  195LYS      C 1937   5.603   6.782   2.307
  195LYS      O 1938   5.483   6.809   2.299
  196ASP      N 1939   5.668   6.679   2.252
  196ASP      H 1940   5.767   6.670   2.262
  196ASP     CA 1941   5.604   6.585   2.159
  196ASP     CB 1942   5.711   6.530   2.065
  196ASP     CG 1943   5.750   6.632   1.959
  196ASP    OD1 1944   5.681   6.644   1.855
  196ASP    OD2 1945   5.854   6.701   1.967
  196ASP      C 1946   5.519   6.483   2.236
  196ASP      O 1947   5.414   6.446   2.185
  197ALA      N 1948   5.544   6.447   2.361
  197ALA      H 1949   5.638   6.447   2.395
  197ALA     CA 1950   5.447   6.375   2.445
  197ALA     CB 1951   5.512   6.332   2.577
  197ALA      C 1952   5.318   6.450   2.479
  197ALA      O 1953   5.206   6.399   2.485
  198ALA      N 1954   5.329   6.582   2.487
  198ALA      H 1955   5.417   6.626   2.501
  198ALA     CA 1956   5.217   6.678   2.490
  198ALA     CB 1957   5.270   6.812   2.543
  198ALA      C 1958   5.141   6.693   2.359
  198ALA      O 1959   5.018   6.692   2.370
  199LYS      N 1960   5.209   6.682   2.246
  199LYS      H 1961   5.307   6.665   2.260
  199LYS     CA 1962   5.157   6.681   2.108
  199LYS     CB 1963   5.269   6.706   2.007
  199LYS     CG 1964   5.236   6.708   1.857
  199LYS     CD 1965   5.125   6.808   1.824
  199LYS     CE 1966   5.118   6.848   1.677
  199LYS     NZ 1967   5.018   6.955   1.669
  199LYS    HZ1 1968   4.926   6.916   1.663
  199LYS    HZ2 1969   5.017   7.016   1.748
  199LYS    HZ3 1970   5.019   7.008   1.584
  199LYS      C 1971   5.089   6.545   2.090
  199LYS      O 1972   4.969   6.551   2.061
  200VAL      N 1973   5.149   6.430   2.120
  200VAL      H 1974   5.248   6.425   2.127
  200VAL     CA 1975   5.066   6.309   2.117
  200VAL     CB 1976   5.146   6.179   2.127
  200VAL    CG1 1977   5.250   6.151   2.018
  200VAL    CG2 1978   5.191   6.163   2.273
  200VAL      C 1979   4.940   6.313   2.204
  200VAL      O 1980   4.834   6.276   2.154
  201CYS      N 1981   4.944   6.369   2.325
  201CYS      H 1982   5.028   6.411   2.360
  201CYS     CA 1983   4.828   6.388   2.413
  201CYS     CB 1984   4.881   6.437   2.548
  201CYS     SG 1985   4.981   6.316   2.642
  201CYS     HG 1986   5.083   6.341   2.559
  201CYS      C 1987   4.723   6.486   2.360
  201CYS      O 1988   4.607   6.445   2.362
  202ARG      N 1989   4.767   6.597   2.300
  202ARG      H 1990   4.851   6.640   2.332
  202ARG     CA 1991   4.678   6.674   2.212
  202ARG     CB 1992   4.734   6.813   2.181
  202ARG     CG 1993   4.775   6.879   2.313
  202ARG     CD 1994   4.829   7.020   2.288
  202ARG     NE 1995   4.909   7.077   2.397
  202ARG     HE 1996   4.871   7.076   2.489
  202ARG     CZ 1997   5.041   7.100   2.390
  202ARG    NH1 1998   5.112   7.055   2.286
  202ARG   HH11 1999   5.073   7.009   2.206
  202ARG   HH12 2000   5.210   7.076   2.282
  202ARG    NH2 2001   5.102   7.133   2.504
  202ARG   HH21 2002   5.065   7.121   2.597
  202ARG   HH22 2003   5.191   7.178   2.494
  202ARG      C 2004   4.626   6.610   2.083
  202ARG      O 2005   4.523   6.658   2.037
  203GLU      N 2006   4.697   6.516   2.021
  203GLU      H 2007   4.797   6.515   2.027
  203GLU     CA 2008   4.631   6.430   1.922
  203GLU     CB 2009   4.745   6.362   1.846
  203GLU     CG 2010   4.842   6.455   1.774
  203GLU     CD 2011   4.935   6.369   1.687
  203GLU    OE1 2012   4.934   6.382   1.563
  203GLU    OE2 2013   5.036   6.318   1.741
  203GLU      C 2014   4.531   6.322   1.964
  203GLU      O 2015   4.429   6.305   1.896
  204PHE      N 2016   4.564   6.244   2.066
  204PHE      H 2017   4.661   6.225   2.079
  204PHE     CA 2018   4.467   6.152   2.127
  204PHE     CB 2019   4.526   6.062   2.235
  204PHE     CG 2020   4.606   5.948   2.172
  204PHE    CD1 2021   4.744   5.965   2.165
  204PHE    HD1 2022   4.779   6.034   2.241
  204PHE    CD2 2023   4.540   5.841   2.113
  204PHE    HD2 2024   4.444   5.801   2.146
  204PHE    CE1 2025   4.825   5.881   2.088
  204PHE    HE1 2026   4.930   5.860   2.109
  204PHE    CE2 2027   4.621   5.765   2.029
  204PHE    HE2 2028   4.576   5.689   1.965
  204PHE     CZ 2029   4.758   5.784   2.015
  204PHE     HZ 2030   4.816   5.711   1.958
  204PHE      C 2031   4.334   6.220   2.161
  204PHE      O 2032   4.231   6.157   2.141
  205THR      N 2033   4.333   6.335   2.229
  205THR      H 2034   4.418   6.387   2.237
  205THR     CA 2035   4.219   6.419   2.267
  205THR     CB 2036   4.245   6.548   2.344
  205THR    OG1 2037   4.342   6.633   2.282
  205THR    HG1 2038   4.361   6.716   2.335
  205THR    CG2 2039   4.298   6.525   2.486
  205THR      C 2040   4.137   6.460   2.144
  205THR      O 2041   4.014   6.464   2.151
  206GLU      N 2042   4.210   6.490   2.037
  206GLU      H 2043   4.302   6.529   2.044
  206GLU     CA 2044   4.154   6.520   1.905
  206GLU     CB 2045   4.251   6.568   1.796
  206GLU     CG 2046   4.280   6.713   1.839
  206GLU     CD 2047   4.345   6.775   1.715
  206GLU    OE1 2048   4.468   6.758   1.699
  206GLU    OE2 2049   4.275   6.837   1.632
  206GLU      C 2050   4.073   6.403   1.848
  206GLU      O 2051   3.954   6.407   1.815
  207ARG      N 2052   4.122   6.280   1.864
  207ARG      H 2053   4.216   6.262   1.892
  207ARG     CA 2054   4.054   6.156   1.824
  207ARG     CB 2055   4.148   6.043   1.782
  207ARG     CG 2056   4.238   6.070   1.662
  207ARG     CD 2057   4.304   5.942   1.612
  207ARG     NE 2058   4.398   5.977   1.504
  207ARG     HE 2059   4.488   5.993   1.543
  207ARG     CZ 2060   4.381   5.982   1.371
  207ARG    NH1 2061   4.259   5.964   1.319
  207ARG   HH11 2062   4.186   5.921   1.372
  207ARG   HH12 2063   4.240   6.007   1.231
  207ARG    NH2 2064   4.485   6.035   1.305
  207ARG   HH21 2065   4.568   6.069   1.348
  207ARG   HH22 2066   4.480   6.047   1.205
  207ARG      C 2067   3.948   6.105   1.922
  207ARG      O 2068   3.846   6.049   1.880
  208GLU      N 2069   3.968   6.120   2.052
  208GLU      H 2070   4.054   6.152   2.092
  208GLU     CA 2071   3.870   6.085   2.156
  208GLU     CB 2072   3.937   6.092   2.293
  208GLU     CG 2073   4.001   5.955   2.316
  208GLU     CD 2074   3.904   5.837   2.313
  208GLU    OE1 2075   3.813   5.814   2.395
  208GLU    OE2 2076   3.951   5.749   2.237
  208GLU      C 2077   3.731   6.148   2.150
  208GLU      O 2078   3.709   6.224   2.056
  209GLN      N 2079   3.639   6.101   2.235
  209GLN      H 2080   3.649   6.016   2.286
  209GLN     CA 2081   3.504   6.158   2.239
  209GLN     CB 2082   3.407   6.048   2.283
  209GLN     CG 2083   3.367   5.960   2.164
  209GLN     CD 2084   3.249   5.867   2.191
  209GLN    OE1 2085   3.254   5.750   2.228
  209GLN    NE2 2086   3.132   5.924   2.161
  209GLN   HE21 2087   3.136   6.016   2.123
  209GLN   HE22 2088   3.042   5.881   2.166
  209GLN      C 2089   3.503   6.289   2.318
  209GLN      O 2090   3.457   6.292   2.431
  210GLY      N 2091   3.552   6.395   2.253
  210GLY      H 2092   3.553   6.392   2.153
  210GLY     CA 2093   3.575   6.523   2.320
  210GLY      C 2094   3.711   6.535   2.390
  210GLY      O 2095   3.765   6.429   2.422
  211GLU      N 2096   3.717   6.652   2.453
  211GLU      H 2097   3.634   6.708   2.454
  211GLU     CA 2098   3.833   6.707   2.525
  211GLU     CB 2099   3.860   6.857   2.512
  211GLU     CG 2100   3.819   6.935   2.387
  211GLU     CD 2101   3.864   7.081   2.382
  211GLU    OE1 2102   3.794   7.166   2.442
  211GLU    OE2 2103   3.941   7.112   2.289
  211GLU      C 2104   3.849   6.659   2.669
  211GLU      O 2105   3.807   6.720   2.768
  212VAL      N 2106   3.860   6.527   2.673
  212VAL      H 2107   3.835   6.468   2.596
  212VAL     CA 2108   3.889   6.453   2.797
  212VAL     CB 2109   3.886   6.303   2.764
  212VAL    CG1 2110   3.745   6.257   2.730
  212VAL    CG2 2111   3.995   6.252   2.669
  212VAL      C 2112   4.030   6.480   2.848
  212VAL      O 2113   4.116   6.545   2.788
  213ARG      N 2114   4.054   6.431   2.970
  213ARG      H 2115   3.979   6.403   3.029
  213ARG     CA 2116   4.189   6.423   3.027
  213ARG     CB 2117   4.193   6.485   3.167
  213ARG     CG 2118   4.148   6.631   3.165
  213ARG     CD 2119   4.235   6.727   3.083
  213ARG     NE 2120   4.175   6.862   3.079
  213ARG     HE 2121   4.200   6.916   3.159
  213ARG     CZ 2122   4.121   6.927   2.975
  213ARG    NH1 2123   4.108   6.865   2.858
  213ARG   HH11 2124   4.122   6.766   2.859
  213ARG   HH12 2125   4.089   6.917   2.774
  213ARG    NH2 2126   4.039   7.029   3.002
  213ARG   HH21 2127   4.007   7.043   3.095
  213ARG   HH22 2128   4.012   7.100   2.935
  213ARG      C 2129   4.261   6.288   3.024
  213ARG      O 2130   4.195   6.186   3.043
  214PHE      N 2131   4.394   6.294   3.021
  214PHE      H 2132   4.448   6.376   3.003
  214PHE     CA 2133   4.480   6.176   3.038
  214PHE     CB 2134   4.540   6.141   2.902
  214PHE     CG 2135   4.446   6.132   2.782
  214PHE    CD1 2136   4.345   6.037   2.767
  214PHE    HD1 2137   4.292   5.991   2.851
  214PHE    CD2 2138   4.485   6.206   2.671
  214PHE    HD2 2139   4.573   6.270   2.663
  214PHE    CE1 2140   4.281   6.018   2.646
  214PHE    HE1 2141   4.189   5.961   2.650
  214PHE    CE2 2142   4.417   6.188   2.551
  214PHE    HE2 2143   4.457   6.254   2.473
  214PHE     CZ 2144   4.315   6.095   2.535
  214PHE     HZ 2145   4.271   6.071   2.438
  214PHE      C 2146   4.582   6.172   3.152
  214PHE      O 2147   4.563   6.251   3.244
  215SER      N 2148   4.674   6.076   3.151
  215SER      H 2149   4.694   6.016   3.073
  215SER     CA 2150   4.768   6.069   3.264
  215SER     CB 2151   4.723   5.983   3.383
  215SER     OG 2152   4.796   6.013   3.502
  215SER     HG 2153   4.761   6.090   3.555
  215SER      C 2154   4.905   6.023   3.212
  215SER      O 2155   4.937   5.954   3.116
  216ALA      N 2156   4.997   6.058   3.301
  216ALA      H 2157   4.974   6.074   3.397
  216ALA     CA 2158   5.141   6.054   3.269
  216ALA     CB 2159   5.175   6.177   3.185
  216ALA      C 2160   5.233   6.032   3.389
  216ALA      O 2161   5.235   6.106   3.487
  217VAL      N 2162   5.327   5.940   3.367
  217VAL      H 2163   5.329   5.884   3.284
  217VAL     CA 2164   5.435   5.916   3.463
  217VAL     CB 2165   5.410   5.809   3.570
  217VAL    CG1 2166   5.307   5.864   3.668
  217VAL    CG2 2167   5.376   5.669   3.520
  217VAL      C 2168   5.573   5.904   3.397
  217VAL      O 2169   5.587   5.839   3.294
  218ALA      N 2170   5.677   5.945   3.469
  218ALA      H 2171   5.664   5.983   3.560
  218ALA     CA 2172   5.813   5.964   3.416
  218ALA     CB 2173   5.873   6.103   3.439
  218ALA      C 2174   5.910   5.864   3.480
  218ALA      O 2175   5.901   5.838   3.600
  219LEU      N 2176   5.980   5.792   3.393
  219LEU      H 2177   5.968   5.806   3.294
  219LEU     CA 2178   6.081   5.693   3.430
  219LEU     CB 2179   6.094   5.603   3.307
  219LEU     CG 2180   5.966   5.525   3.278
  219LEU    CD1 2181   5.977   5.463   3.138
  219LEU    CD2 2182   5.943   5.421   3.388
  219LEU      C 2183   6.215   5.753   3.473
  219LEU      O 2184   6.302   5.784   3.392
  220CYS      N 2185   6.208   5.806   3.594
  220CYS      H 2186   6.129   5.792   3.653
  220CYS     CA 2187   6.320   5.887   3.646
  220CYS     CB 2188   6.253   5.981   3.746
  220CYS     SG 2189   6.361   6.094   3.842
  220CYS     HG 2190   6.380   6.158   3.728
  220CYS      C 2191   6.427   5.804   3.717
  220CYS      O 2192   6.403   5.769   3.832
  221LYS      N 2193   6.541   5.792   3.649
  221LYS      H 2194   6.545   5.819   3.553
  221LYS     CA 2195   6.666   5.723   3.684
  221LYS     CB 2196   6.655   5.571   3.699
  221LYS     CG 2197   6.656   5.533   3.847
  221LYS     CD 2198   6.731   5.400   3.851
  221LYS     CE 2199   6.840   5.401   3.958
  221LYS     NZ 2200   6.903   5.268   3.962
  221LYS    HZ1 2201   6.971   5.258   3.890
  221LYS    HZ2 2202   6.942   5.258   4.054
  221LYS    HZ3 2203   6.838   5.191   3.967
  221LYS      C 2204   6.753   5.741   3.559
  221LYS     O1 2205   6.703   5.784   3.453
  221LYS     O2 2206   6.874   5.713   3.571
   6.92607   6.92607   4.89748   0.00000   0.00000   0.00000   0.00000   3.46299   3.46299
