# Supplementary material for: Is There a Functional Role for the Knotted Topology in Protein UCH-L1?
Source: J Chem Inf Model. 2024 Jul 24;64(17):6827–37. doi: 10.1021/acs.jcim.4c00880 (PMC11388461; doi:10.1021/acs.jcim.4c00880)
Supplement: Supplementary file 2 — ci4c00880_si_002.zip [file ci4c00880_si_002.zip › UCH-L1_files/APO/APO_delta222/REP_5/traj_initial.gro]

Protein in water t=   0.00000 step= 0
 2206
    1MET      N    1   6.224   3.512   3.269
    1MET     H1    2   6.178   3.537   3.354
    1MET     H2    3   6.280   3.437   3.304
    1MET     H3    4   6.286   3.584   3.237
    1MET     CA    5   6.121   3.466   3.175
    1MET     CB    6   6.066   3.331   3.223
    1MET     CG    7   6.156   3.207   3.218
    1MET     SD    8   6.285   3.221   3.347
    1MET     CE    9   6.359   3.059   3.342
    1MET      C   10   6.013   3.574   3.176
    1MET      O   11   6.035   3.680   3.118
    2GLN      N   12   5.906   3.559   3.254
    2GLN      H   13   5.883   3.488   3.321
    2GLN     CA   14   5.797   3.654   3.228
    2GLN     CB   15   5.698   3.598   3.125
    2GLN     CG   16   5.621   3.483   3.191
    2GLN     CD   17   5.523   3.417   3.094
    2GLN    OE1   18   5.566   3.375   2.987
    2GLN    NE2   19   5.416   3.356   3.142
    2GLN   HE21   20   5.391   3.384   3.235
    2GLN   HE22   21   5.353   3.293   3.095
    2GLN      C   22   5.722   3.706   3.350
    2GLN      O   23   5.687   3.641   3.449
    3LEU      N   24   5.668   3.824   3.322
    3LEU      H   25   5.694   3.872   3.238
    3LEU     CA   26   5.592   3.909   3.414
    3LEU     CB   27   5.598   4.060   3.386
    3LEU     CG   28   5.724   4.130   3.437
    3LEU    CD1   29   5.717   4.279   3.402
    3LEU    CD2   30   5.753   4.102   3.585
    3LEU      C   31   5.443   3.881   3.438
    3LEU      O   32   5.392   3.812   3.350
    4LYS      N   33   5.378   3.930   3.543
    4LYS      H   34   5.415   3.984   3.619
    4LYS     CA   35   5.235   3.897   3.552
    4LYS     CB   36   5.187   3.928   3.694
    4LYS     CG   37   5.190   3.790   3.760
    4LYS     CD   38   5.157   3.808   3.908
    4LYS     CE   39   5.150   3.673   3.980
    4LYS     NZ   40   5.284   3.613   3.984
    4LYS    HZ1   41   5.352   3.685   3.998
    4LYS    HZ2   42   5.302   3.558   4.066
    4LYS    HZ3   43   5.307   3.558   3.904
    4LYS      C   44   5.146   3.965   3.448
    4LYS      O   45   5.177   4.069   3.390
    5PRO      N   46   5.042   3.897   3.400
    5PRO     CA   47   4.945   3.957   3.308
    5PRO     CB   48   4.848   3.843   3.276
    5PRO     CG   49   4.936   3.718   3.285
    5PRO     CD   50   5.037   3.750   3.395
    5PRO      C   51   4.863   4.066   3.378
    5PRO      O   52   4.813   4.035   3.486
    6MET      N   53   4.791   4.139   3.293
    6MET      H   54   4.807   4.126   3.195
    6MET     CA   55   4.714   4.257   3.336
    6MET     CB   56   4.812   4.374   3.341
    6MET     CG   57   4.766   4.500   3.413
    6MET     SD   58   4.894   4.629   3.433
    6MET     CE   59   4.961   4.656   3.270
    6MET      C   60   4.607   4.303   3.237
    6MET      O   61   4.640   4.294   3.119
    7GLU      N   62   4.490   4.352   3.277
    7GLU      H   63   4.450   4.332   3.367
    7GLU     CA   64   4.394   4.424   3.192
    7GLU     CB   65   4.253   4.445   3.248
    7GLU     CG   66   4.178   4.318   3.289
    7GLU     CD   67   4.062   4.348   3.384
    7GLU    OE1   68   3.944   4.350   3.343
    7GLU    OE2   69   4.082   4.370   3.505
    7GLU      C   70   4.454   4.553   3.137
    7GLU      O   71   4.484   4.644   3.214
    8ILE      N   72   4.464   4.566   3.005
    8ILE      H   73   4.430   4.493   2.946
    8ILE     CA   74   4.509   4.691   2.940
    8ILE     CB   75   4.597   4.654   2.821
    8ILE    CG1   76   4.704   4.549   2.851
    8ILE    CG2   77   4.662   4.783   2.770
    8ILE     CD   78   4.794   4.591   2.968
    8ILE      C   79   4.397   4.792   2.916
    8ILE      O   80   4.340   4.809   2.808
    9ASN      N   81   4.376   4.875   3.018
    9ASN      H   82   4.432   4.877   3.101
    9ASN     CA   83   4.267   4.973   3.017
    9ASN     CB   84   4.136   4.923   3.078
    9ASN     CG   85   4.133   4.878   3.224
    9ASN    OD1   86   4.158   4.956   3.317
    9ASN    ND2   87   4.095   4.754   3.252
    9ASN   HD21   88   4.073   4.680   3.188
    9ASN   HD22   89   4.069   4.741   3.348
    9ASN      C   90   4.301   5.102   3.093
    9ASN      O   91   4.389   5.090   3.178
   10PRO      N   92   4.238   5.213   3.058
   10PRO     CA   93   4.261   5.345   3.119
   10PRO     CB   94   4.131   5.423   3.093
   10PRO     CG   95   4.092   5.376   2.953
   10PRO     CD   96   4.140   5.231   2.950
   10PRO      C   97   4.277   5.352   3.271
   10PRO      O   98   4.386   5.383   3.317
   11GLU      N   99   4.191   5.287   3.349
   11GLU      H  100   4.111   5.240   3.310
   11GLU     CA  101   4.184   5.278   3.495
   11GLU     CB  102   4.062   5.198   3.541
   11GLU     CG  103   4.044   5.225   3.690
   11GLU     CD  104   3.916   5.159   3.742
   11GLU    OE1  105   3.892   5.124   3.860
   11GLU    OE2  106   3.830   5.134   3.655
   11GLU      C  107   4.315   5.218   3.546
   11GLU      O  108   4.385   5.299   3.609
   12MET      N  109   4.339   5.098   3.495
   12MET      H  110   4.277   5.051   3.432
   12MET     CA  111   4.461   5.027   3.536
   12MET     CB  112   4.449   4.877   3.508
   12MET     CG  113   4.329   4.802   3.567
   12MET     SD  114   4.344   4.772   3.747
   12MET     CE  115   4.169   4.762   3.780
   12MET      C  116   4.589   5.095   3.489
   12MET      O  117   4.682   5.106   3.569
   13LEU      N  118   4.592   5.159   3.373
   13LEU      H  119   4.518   5.147   3.306
   13LEU     CA  120   4.705   5.249   3.341
   13LEU     CB  121   4.692   5.254   3.189
   13LEU     CG  122   4.731   5.130   3.108
   13LEU    CD1  123   4.737   5.176   2.962
   13LEU    CD2  124   4.866   5.075   3.155
   13LEU      C  125   4.718   5.381   3.417
   13LEU      O  126   4.834   5.415   3.442
   14ASN      N  127   4.607   5.433   3.468
   14ASN      H  128   4.511   5.412   3.450
   14ASN     CA  129   4.616   5.548   3.560
   14ASN     CB  130   4.478   5.614   3.564
   14ASN     CG  131   4.448   5.678   3.428
   14ASN    OD1  132   4.528   5.753   3.372
   14ASN    ND2  133   4.323   5.678   3.384
   14ASN   HD21  134   4.246   5.629   3.425
   14ASN   HD22  135   4.308   5.742   3.308
   14ASN      C  136   4.665   5.515   3.701
   14ASN      O  137   4.742   5.589   3.762
   15LYS      N  138   4.628   5.397   3.750
   15LYS      H  139   4.551   5.346   3.711
   15LYS     CA  140   4.678   5.336   3.874
   15LYS     CB  141   4.594   5.216   3.918
   15LYS     CG  142   4.449   5.256   3.945
   15LYS     CD  143   4.381   5.122   3.973
   15LYS     CE  144   4.247   5.151   4.041
   15LYS     NZ  145   4.266   5.161   4.187
   15LYS    HZ1  146   4.174   5.170   4.225
   15LYS    HZ2  147   4.325   5.086   4.218
   15LYS    HZ3  148   4.309   5.244   4.222
   15LYS      C  149   4.826   5.299   3.861
   15LYS      O  150   4.901   5.303   3.959
   16VAL      N  151   4.860   5.264   3.737
   16VAL      H  152   4.795   5.217   3.678
   16VAL     CA  153   5.004   5.245   3.719
   16VAL     CB  154   5.039   5.196   3.578
   16VAL    CG1  155   5.187   5.206   3.540
   16VAL    CG2  156   4.990   5.053   3.559
   16VAL      C  157   5.078   5.377   3.741
   16VAL      O  158   5.172   5.374   3.821
   17LEU      N  159   5.046   5.484   3.669
   17LEU      H  160   4.979   5.479   3.594
   17LEU     CA  161   5.107   5.616   3.689
   17LEU     CB  162   5.016   5.713   3.614
   17LEU     CG  163   5.017   5.709   3.461
   17LEU    CD1  164   4.898   5.790   3.411
   17LEU    CD2  165   5.146   5.756   3.394
   17LEU      C  166   5.118   5.659   3.835
   17LEU      O  167   5.225   5.702   3.878
   18SER      N  168   5.015   5.630   3.915
   18SER      H  169   4.933   5.595   3.870
   18SER     CA  170   5.017   5.658   4.059
   18SER     CB  171   4.880   5.640   4.126
   18SER     OG  172   4.893   5.665   4.266
   18SER     HG  173   4.826   5.739   4.276
   18SER      C  174   5.123   5.577   4.133
   18SER      O  175   5.201   5.647   4.199
   19ARG      N  176   5.144   5.451   4.097
   19ARG      H  177   5.087   5.411   4.026
   19ARG     CA  178   5.255   5.370   4.151
   19ARG     CB  179   5.236   5.218   4.148
   19ARG     CG  180   5.120   5.159   4.227
   19ARG     CD  181   5.153   5.014   4.262
   19ARG     NE  182   5.049   4.968   4.356
   19ARG     HE  183   4.960   4.956   4.312
   19ARG     CZ  184   5.060   4.928   4.484
   19ARG    NH1  185   5.182   4.918   4.540
   19ARG   HH11  186   5.271   4.945   4.504
   19ARG   HH12  187   5.176   4.897   4.637
   19ARG    NH2  188   4.964   4.863   4.551
   19ARG   HH21  189   4.878   4.841   4.505
   19ARG   HH22  190   4.973   4.835   4.647
   19ARG      C  191   5.393   5.403   4.093
   19ARG      O  192   5.492   5.373   4.160
   20LEU      N  193   5.399   5.451   3.969
   20LEU      H  194   5.317   5.466   3.914
   20LEU     CA  195   5.524   5.501   3.911
   20LEU     CB  196   5.523   5.478   3.759
   20LEU     CG  197   5.539   5.330   3.727
   20LEU    CD1  198   5.521   5.309   3.576
   20LEU    CD2  199   5.678   5.273   3.759
   20LEU      C  200   5.560   5.646   3.947
   20LEU      O  201   5.673   5.682   3.915
   21GLY      N  202   5.483   5.707   4.036
   21GLY      H  203   5.391   5.669   4.043
   21GLY     CA  204   5.507   5.839   4.098
   21GLY      C  205   5.494   5.957   4.001
   21GLY      O  206   5.600   6.018   3.988
   22VAL      N  207   5.385   5.955   3.925
   22VAL      H  208   5.320   5.879   3.929
   22VAL     CA  209   5.359   6.053   3.819
   22VAL     CB  210   5.337   5.982   3.686
   22VAL    CG1  211   5.329   6.087   3.574
   22VAL    CG2  212   5.453   5.891   3.646
   22VAL      C  213   5.236   6.138   3.851
   22VAL      O  214   5.126   6.083   3.864
   23ALA      N  215   5.254   6.270   3.850
   23ALA      H  216   5.329   6.309   3.796
   23ALA     CA  217   5.152   6.365   3.896
   23ALA     CB  218   5.190   6.513   3.889
   23ALA      C  219   5.023   6.343   3.817
   23ALA      O  220   5.028   6.320   3.696
   24GLY      N  221   4.914   6.355   3.894
   24GLY      H  222   4.920   6.386   3.988
   24GLY     CA  223   4.773   6.349   3.854
   24GLY      C  224   4.725   6.450   3.749
   24GLY      O  225   4.612   6.443   3.700
   25GLN      N  226   4.815   6.539   3.709
   25GLN      H  227   4.891   6.559   3.771
   25GLN     CA  228   4.794   6.630   3.595
   25GLN     CB  229   4.929   6.702   3.592
   25GLN     CG  230   4.920   6.832   3.511
   25GLN     CD  231   5.062   6.882   3.482
   25GLN    OE1  232   5.163   6.825   3.524
   25GLN    NE2  233   5.072   6.993   3.411
   25GLN   HE21  234   4.990   7.045   3.387
   25GLN   HE22  235   5.160   7.020   3.371
   25GLN      C  236   4.734   6.575   3.465
   25GLN      O  237   4.647   6.648   3.419
   26TRP      N  238   4.815   6.489   3.405
   26TRP      H  239   4.911   6.472   3.428
   26TRP     CA  240   4.774   6.426   3.278
   26TRP     CB  241   4.893   6.439   3.183
   26TRP     CG  242   4.929   6.577   3.126
   26TRP    CD1  243   5.014   6.668   3.173
   26TRP    HD1  244   5.057   6.666   3.273
   26TRP    CD2  245   4.888   6.621   3.001
   26TRP    NE1  246   5.030   6.766   3.084
   26TRP    HE1  247   5.078   6.853   3.094
   26TRP    CE2  248   4.955   6.740   2.978
   26TRP    CE3  249   4.814   6.555   2.903
   26TRP    HE3  250   4.749   6.471   2.927
   26TRP    CZ2  251   4.953   6.787   2.847
   26TRP    HZ2  252   4.986   6.888   2.821
   26TRP    CZ3  253   4.809   6.605   2.774
   26TRP    HZ3  254   4.730   6.571   2.707
   26TRP    CH2  255   4.884   6.719   2.747
   26TRP    HH2  256   4.884   6.765   2.648
   26TRP      C  257   4.737   6.279   3.295
   26TRP      O  258   4.800   6.200   3.365
   27ARG      N  259   4.616   6.249   3.248
   27ARG      H  260   4.582   6.310   3.177
   27ARG     CA  261   4.559   6.116   3.276
   27ARG     CB  262   4.453   6.116   3.387
   27ARG     CG  263   4.523   6.109   3.522
   27ARG     CD  264   4.612   5.987   3.547
   27ARG     NE  265   4.684   5.982   3.676
   27ARG     HE  266   4.776   6.020   3.672
   27ARG     CZ  267   4.641   5.939   3.795
   27ARG    NH1  268   4.526   5.872   3.804
   27ARG   HH11  269   4.481   5.836   3.722
   27ARG   HH12  270   4.482   5.861   3.893
   27ARG    NH2  271   4.723   5.962   3.899
   27ARG   HH21  272   4.819   5.982   3.881
   27ARG   HH22  273   4.695   5.975   3.994
   27ARG      C  274   4.496   6.052   3.152
   27ARG      O  275   4.490   6.110   3.044
   28PHE      N  276   4.467   5.922   3.159
   28PHE      H  277   4.473   5.871   3.244
   28PHE     CA  278   4.418   5.842   3.045
   28PHE     CB  279   4.480   5.703   3.032
   28PHE     CG  280   4.629   5.683   3.001
   28PHE    CD1  281   4.714   5.650   3.106
   28PHE    HD1  282   4.679   5.662   3.209
   28PHE    CD2  283   4.686   5.682   2.874
   28PHE    HD2  284   4.625   5.705   2.787
   28PHE    CE1  285   4.849   5.622   3.093
   28PHE    HE1  286   4.910   5.596   3.179
   28PHE    CE2  287   4.818   5.644   2.854
   28PHE    HE2  288   4.876   5.676   2.768
   28PHE     CZ  289   4.898   5.610   2.963
   28PHE     HZ  290   5.003   5.582   2.958
   28PHE      C  291   4.266   5.829   3.031
   28PHE      O  292   4.210   5.772   3.124
   29VAL      N  293   4.210   5.849   2.912
   29VAL      H  294   4.270   5.875   2.837
   29VAL     CA  295   4.071   5.820   2.872
   29VAL     CB  296   4.007   5.957   2.850
   29VAL    CG1  297   4.011   6.050   2.972
   29VAL    CG2  298   4.069   6.038   2.736
   29VAL      C  299   4.049   5.730   2.751
   29VAL      O  300   4.120   5.727   2.650
   30ASP      N  301   3.933   5.665   2.755
   30ASP      H  302   3.882   5.639   2.837
   30ASP     CA  303   3.895   5.571   2.649
   30ASP     CB  304   3.825   5.440   2.687
   30ASP     CG  305   3.723   5.456   2.800
   30ASP    OD1  306   3.604   5.481   2.772
   30ASP    OD2  307   3.756   5.448   2.921
   30ASP      C  308   3.827   5.634   2.527
   30ASP      O  309   3.756   5.734   2.533
   31VAL      N  310   3.866   5.578   2.413
   31VAL      H  311   3.928   5.500   2.401
   31VAL     CA  312   3.805   5.607   2.282
   31VAL     CB  313   3.924   5.604   2.187
   31VAL    CG1  314   3.893   5.627   2.039
   31VAL    CG2  315   4.034   5.704   2.223
   31VAL      C  316   3.694   5.508   2.247
   31VAL      O  317   3.714   5.391   2.214
   32LEU      N  318   3.574   5.564   2.244
   32LEU      H  319   3.552   5.655   2.281
   32LEU     CA  320   3.449   5.497   2.207
   32LEU     CB  321   3.337   5.587   2.260
   32LEU     CG  322   3.342   5.604   2.412
   32LEU    CD1  323   3.242   5.707   2.466
   32LEU    CD2  324   3.326   5.471   2.485
   32LEU      C  325   3.430   5.463   2.059
   32LEU      O  326   3.421   5.347   2.021
   33GLY      N  327   3.449   5.559   1.969
   33GLY      H  328   3.445   5.655   1.995
   33GLY     CA  329   3.454   5.533   1.824
   33GLY      C  330   3.571   5.603   1.756
   33GLY      O  331   3.600   5.718   1.788
   34LEU      N  332   3.602   5.557   1.635
   34LEU      H  333   3.530   5.502   1.593
   34LEU     CA  334   3.736   5.578   1.578
   34LEU     CB  335   3.784   5.437   1.541
   34LEU     CG  336   3.794   5.342   1.660
   34LEU    CD1  337   3.832   5.201   1.613
   34LEU    CD2  338   3.891   5.393   1.767
   34LEU      C  339   3.743   5.665   1.452
   34LEU      O  340   3.844   5.669   1.382
   35GLU      N  341   3.633   5.734   1.427
   35GLU      H  342   3.559   5.729   1.495
   35GLU     CA  343   3.608   5.817   1.308
   35GLU     CB  344   3.459   5.804   1.277
   35GLU     CG  345   3.409   5.663   1.245
   35GLU     CD  346   3.388   5.569   1.364
   35GLU    OE1  347   3.357   5.628   1.470
   35GLU    OE2  348   3.383   5.445   1.346
   35GLU      C  349   3.656   5.961   1.325
   35GLU      O  350   3.766   5.984   1.377
   36GLU      N  351   3.623   6.040   1.224
   36GLU      H  352   3.612   6.004   1.131
   36GLU     CA  353   3.613   6.187   1.234
   36GLU     CB  354   3.605   6.250   1.095
   36GLU     CG  355   3.737   6.275   1.022
   36GLU     CD  356   3.805   6.395   1.089
   36GLU    OE1  357   3.902   6.371   1.165
   36GLU    OE2  358   3.796   6.509   1.040
   36GLU      C  359   3.507   6.230   1.336
   36GLU      O  360   3.519   6.326   1.412
   37GLU      N  361   3.398   6.154   1.325
   37GLU      H  362   3.382   6.092   1.248
   37GLU     CA  363   3.295   6.156   1.429
   37GLU     CB  364   3.159   6.119   1.368
   37GLU     CG  365   3.038   6.154   1.455
   37GLU     CD  366   3.028   6.301   1.497
   37GLU    OE1  367   2.966   6.372   1.415
   37GLU    OE2  368   3.080   6.333   1.606
   37GLU      C  369   3.344   6.069   1.546
   37GLU      O  370   3.439   5.992   1.533
   38SER      N  371   3.272   6.081   1.657
   38SER      H  372   3.199   6.149   1.655
   38SER     CA  373   3.288   6.030   1.794
   38SER     CB  374   3.278   5.878   1.775
   38SER     OG  375   3.240   5.800   1.888
   38SER     HG  376   3.179   5.731   1.850
   38SER      C  377   3.415   6.079   1.864
   38SER      O  378   3.412   6.081   1.987
   39LEU      N  379   3.522   6.108   1.791
   39LEU      H  380   3.523   6.078   1.696
   39LEU     CA  381   3.654   6.149   1.841
   39LEU     CB  382   3.765   6.139   1.737
   39LEU     CG  383   3.849   6.014   1.765
   39LEU    CD1  384   3.943   5.990   1.647
   39LEU    CD2  385   3.914   6.004   1.903
   39LEU      C  386   3.659   6.278   1.924
   39LEU      O  387   3.738   6.284   2.018
   40GLY      N  388   3.561   6.366   1.902
   40GLY      H  389   3.520   6.374   1.811
   40GLY     CA  390   3.541   6.485   1.986
   40GLY      C  391   3.513   6.460   2.134
   40GLY      O  392   3.500   6.553   2.213
   41SER      N  393   3.476   6.340   2.178
   41SER      H  394   3.441   6.269   2.117
   41SER     CA  395   3.461   6.298   2.318
   41SER     CB  396   3.415   6.152   2.319
   41SER     OG  397   3.367   6.108   2.446
   41SER     HG  398   3.439   6.044   2.474
   41SER      C  399   3.590   6.308   2.400
   41SER      O  400   3.586   6.356   2.513
   42VAL      N  401   3.702   6.287   2.331
   42VAL      H  402   3.702   6.274   2.232
   42VAL     CA  403   3.835   6.281   2.392
   42VAL     CB  404   3.929   6.222   2.287
   42VAL    CG1  405   4.076   6.264   2.293
   42VAL    CG2  406   3.924   6.069   2.294
   42VAL      C  407   3.870   6.419   2.449
   42VAL      O  408   3.869   6.513   2.369
   43PRO      N  409   3.900   6.435   2.578
   43PRO     CA  410   3.938   6.569   2.627
   43PRO     CB  411   3.966   6.539   2.774
   43PRO     CG  412   3.895   6.409   2.812
   43PRO     CD  413   3.870   6.335   2.681
   43PRO      C  414   4.052   6.640   2.554
   43PRO      O  415   4.144   6.574   2.505
   44ALA      N  416   4.043   6.772   2.545
   44ALA      H  417   3.960   6.824   2.565
   44ALA     CA  418   4.150   6.857   2.491
   44ALA     CB  419   4.084   6.939   2.379
   44ALA      C  420   4.237   6.943   2.582
   44ALA      O  421   4.184   6.991   2.681
   45PRO      N  422   4.368   6.954   2.558
   45PRO     CA  423   4.455   6.886   2.461
   45PRO     CB  424   4.570   6.985   2.451
   45PRO     CG  425   4.587   7.025   2.598
   45PRO     CD  426   4.442   7.050   2.640
   45PRO      C  427   4.503   6.745   2.498
   45PRO      O  428   4.502   6.705   2.614
   46ALA      N  429   4.531   6.666   2.394
   46ALA      H  430   4.487   6.690   2.308
   46ALA     CA  431   4.593   6.533   2.403
   46ALA     CB  432   4.497   6.447   2.320
   46ALA      C  433   4.743   6.532   2.374
   46ALA      O  434   4.792   6.628   2.316
   47CYS      N  435   4.809   6.431   2.431
   47CYS      H  436   4.756   6.362   2.480
   47CYS     CA  437   4.950   6.408   2.397
   47CYS     CB  438   5.034   6.446   2.519
   47CYS     SG  439   4.995   6.363   2.677
   47CYS     HG  440   5.114   6.377   2.735
   47CYS      C  441   4.994   6.281   2.324
   47CYS      O  442   5.086   6.287   2.242
   48ALA      N  443   4.899   6.188   2.321
   48ALA      H  444   4.804   6.221   2.322
   48ALA     CA  445   4.930   6.048   2.288
   48ALA     CB  446   5.014   5.974   2.392
   48ALA      C  447   4.803   5.966   2.261
   48ALA      O  448   4.700   5.984   2.326
   49LEU      N  449   4.803   5.894   2.150
   49LEU      H  450   4.861   5.922   2.073
   49LEU     CA  451   4.700   5.793   2.122
   49LEU     CB  452   4.633   5.843   1.993
   49LEU     CG  453   4.540   5.747   1.919
   49LEU    CD1  454   4.412   5.715   1.996
   49LEU    CD2  455   4.500   5.816   1.789
   49LEU      C  456   4.766   5.655   2.115
   49LEU      O  457   4.860   5.631   2.038
   50LEU      N  458   4.715   5.563   2.195
   50LEU      H  459   4.627   5.576   2.241
   50LEU     CA  460   4.778   5.430   2.207
   50LEU     CB  461   4.827   5.396   2.348
   50LEU     CG  462   4.944   5.487   2.386
   50LEU    CD1  463   4.898   5.583   2.495
   50LEU    CD2  464   5.060   5.402   2.439
   50LEU      C  465   4.673   5.330   2.159
   50LEU      O  466   4.553   5.346   2.184
   51LEU      N  467   4.721   5.212   2.121
   51LEU      H  468   4.819   5.201   2.104
   51LEU     CA  469   4.643   5.106   2.055
   51LEU     CB  470   4.634   5.147   1.908
   51LEU     CG  471   4.547   5.074   1.805
   51LEU    CD1  472   4.399   5.103   1.831
   51LEU    CD2  473   4.582   5.106   1.659
   51LEU      C  474   4.683   4.960   2.077
   51LEU      O  475   4.796   4.911   2.070
   52LEU      N  476   4.583   4.891   2.132
   52LEU      H  477   4.498   4.936   2.157
   52LEU     CA  478   4.599   4.746   2.150
   52LEU     CB  479   4.527   4.699   2.276
   52LEU     CG  480   4.528   4.551   2.313
   52LEU    CD1  481   4.670   4.493   2.311
   52LEU    CD2  482   4.452   4.533   2.444
   52LEU      C  483   4.545   4.676   2.025
   52LEU      O  484   4.423   4.675   2.013
   53PHE      N  485   4.629   4.589   1.969
   53PHE      H  486   4.727   4.601   1.983
   53PHE     CA  487   4.581   4.519   1.849
   53PHE     CB  488   4.578   4.614   1.729
   53PHE     CG  489   4.518   4.554   1.601
   53PHE    CD1  490   4.385   4.515   1.586
   53PHE    HD1  491   4.320   4.523   1.673
   53PHE    CD2  492   4.607   4.519   1.500
   53PHE    HD2  493   4.704   4.568   1.500
   53PHE    CE1  494   4.335   4.458   1.470
   53PHE    HE1  495   4.227   4.460   1.459
   53PHE    CE2  496   4.555   4.454   1.389
   53PHE    HE2  497   4.626   4.432   1.310
   53PHE     CZ  498   4.421   4.421   1.367
   53PHE     HZ  499   4.383   4.384   1.272
   53PHE      C  500   4.655   4.389   1.819
   53PHE      O  501   4.778   4.386   1.822
   54PRO      N  502   4.580   4.284   1.786
   54PRO     CA  503   4.638   4.153   1.752
   54PRO     CB  504   4.525   4.052   1.776
   54PRO     CG  505   4.396   4.132   1.756
   54PRO     CD  506   4.438   4.267   1.816
   54PRO      C  507   4.696   4.139   1.612
   54PRO      O  508   4.625   4.161   1.514
   55LEU      N  509   4.827   4.114   1.605
   55LEU      H  510   4.886   4.105   1.685
   55LEU     CA  511   4.880   4.093   1.470
   55LEU     CB  512   5.019   4.156   1.462
   55LEU     CG  513   5.027   4.309   1.461
   55LEU    CD1  514   5.176   4.341   1.449
   55LEU    CD2  515   4.961   4.373   1.339
   55LEU      C  516   4.880   3.956   1.402
   55LEU      O  517   4.872   3.855   1.472
   56THR      N  518   4.861   3.952   1.270
   56THR      H  519   4.802   4.023   1.232
   56THR     CA  520   4.876   3.829   1.190
   56THR     CB  521   4.837   3.838   1.043
   56THR    OG1  522   4.902   3.938   0.964
   56THR    HG1  523   4.891   4.024   1.014
   56THR    CG2  524   4.687   3.863   1.030
   56THR      C  525   5.026   3.801   1.195
   56THR      O  526   5.106   3.893   1.182
   57ALA      N  527   5.064   3.674   1.205
   57ALA      H  528   5.002   3.598   1.227
   57ALA     CA  529   5.209   3.647   1.207
   57ALA     CB  530   5.231   3.499   1.239
   57ALA      C  531   5.277   3.679   1.074
   57ALA      O  532   5.393   3.719   1.068
   58GLN      N  533   5.204   3.658   0.965
   58GLN      H  534   5.115   3.614   0.979
   58GLN     CA  535   5.246   3.690   0.827
   58GLN     CB  536   5.127   3.653   0.738
   58GLN     CG  537   5.094   3.504   0.739
   58GLN     CD  538   4.992   3.471   0.849
   58GLN    OE1  539   5.025   3.420   0.956
   58GLN    NE2  540   4.867   3.515   0.838
   58GLN   HE21  541   4.842   3.568   0.757
   58GLN   HE22  542   4.793   3.467   0.885
   58GLN      C  543   5.288   3.835   0.806
   58GLN      O  544   5.404   3.859   0.774
   59HISE     N  545   5.200   3.923   0.853
   59HISE     H  546   5.104   3.894   0.853
   59HISE    CA  547   5.227   4.067   0.859
   59HISE    CB  548   5.101   4.154   0.863
   59HISE    CG  549   5.128   4.304   0.848
   59HISE   ND1  550   5.091   4.396   0.937
   59HISE   CD2  551   5.186   4.362   0.744
   59HISE   HD2  552   5.247   4.318   0.664
   59HISE   CE1  553   5.134   4.514   0.893
   59HISE   HE1  554   5.123   4.611   0.942
   59HISE   NE2  555   5.189   4.491   0.774
   59HISE   HE2  556   5.232   4.568   0.727
   59HISE     C  557   5.335   4.110   0.960
   59HISE     O  558   5.418   4.192   0.922
   60GLU      N  559   5.336   4.048   1.078
   60GLU      H  560   5.267   3.981   1.106
   60GLU     CA  561   5.441   4.064   1.179
   60GLU     CB  562   5.411   3.991   1.310
   60GLU     CG  563   5.516   4.023   1.416
   60GLU     CD  564   5.490   3.942   1.544
   60GLU    OE1  565   5.581   3.941   1.630
   60GLU    OE2  566   5.376   3.907   1.580
   60GLU      C  567   5.582   4.028   1.132
   60GLU      O  568   5.669   4.115   1.144
   61ASN      N  569   5.598   3.911   1.071
   61ASN      H  570   5.540   3.831   1.083
   61ASN     CA  571   5.731   3.862   1.031
   61ASN     CB  572   5.731   3.719   0.978
   61ASN     CG  573   5.704   3.608   1.080
   61ASN    OD1  574   5.777   3.588   1.177
   61ASN    ND2  575   5.617   3.517   1.038
   61ASN   HD21  576   5.573   3.502   0.949
   61ASN   HD22  577   5.589   3.444   1.100
   61ASN      C  578   5.795   3.949   0.922
   61ASN      O  579   5.904   4.004   0.939
   62PHE      N  580   5.709   3.992   0.830
   62PHE      H  581   5.610   3.982   0.839
   62PHE     CA  582   5.754   4.083   0.723
   62PHE     CB  583   5.646   4.051   0.620
   62PHE     CG  584   5.624   4.151   0.506
   62PHE    CD1  585   5.496   4.205   0.498
   62PHE    HD1  586   5.409   4.145   0.526
   62PHE    CD2  587   5.729   4.209   0.436
   62PHE    HD2  588   5.831   4.172   0.441
   62PHE    CE1  589   5.475   4.319   0.422
   62PHE    HE1  590   5.373   4.357   0.429
   62PHE    CE2  591   5.706   4.330   0.372
   62PHE    HE2  592   5.788   4.379   0.320
   62PHE     CZ  593   5.581   4.389   0.365
   62PHE     HZ  594   5.560   4.473   0.298
   62PHE      C  595   5.761   4.231   0.760
   62PHE      O  596   5.856   4.292   0.711
   63ARG      N  597   5.674   4.283   0.846
   63ARG      H  598   5.578   4.256   0.847
   63ARG     CA  599   5.700   4.414   0.908
   63ARG     CB  600   5.578   4.443   0.996
   63ARG     CG  601   5.576   4.589   1.039
   63ARG     CD  602   5.514   4.671   0.926
   63ARG     NE  603   5.527   4.812   0.963
   63ARG     HE  604   5.575   4.879   0.907
   63ARG     CZ  605   5.463   4.868   1.067
   63ARG    NH1  606   5.370   4.812   1.145
   63ARG   HH11  607   5.353   4.714   1.133
   63ARG   HH12  608   5.324   4.866   1.215
   63ARG    NH2  609   5.493   4.996   1.095
   63ARG   HH21  610   5.547   5.057   1.037
   63ARG   HH22  611   5.487   5.025   1.190
   63ARG      C  612   5.830   4.424   0.987
   63ARG      O  613   5.896   4.528   0.984
   64LYS      N  614   5.872   4.316   1.053
   64LYS      H  615   5.812   4.244   1.086
   64LYS     CA  616   5.998   4.310   1.129
   64LYS     CB  617   6.015   4.176   1.199
   64LYS     CG  618   5.954   4.182   1.339
   64LYS     CD  619   6.001   4.082   1.445
   64LYS     CE  620   5.891   4.071   1.552
   64LYS     NZ  621   5.938   4.001   1.672
   64LYS    HZ1  622   6.032   4.027   1.693
   64LYS    HZ2  623   5.883   4.030   1.750
   64LYS    HZ3  624   5.936   3.901   1.671
   64LYS      C  625   6.114   4.330   1.031
   64LYS      O  626   6.180   4.434   1.034
   65LYS      N  627   6.115   4.250   0.925
   65LYS      H  628   6.045   4.179   0.914
   65LYS     CA  629   6.207   4.253   0.811
   65LYS     CB  630   6.163   4.135   0.725
   65LYS     CG  631   6.192   4.001   0.794
   65LYS     CD  632   6.147   3.895   0.693
   65LYS     CE  633   6.185   3.752   0.733
   65LYS     NZ  634   6.117   3.656   0.646
   65LYS    HZ1  635   6.150   3.670   0.553
   65LYS    HZ2  636   6.133   3.561   0.673
   65LYS    HZ3  637   6.018   3.669   0.653
   65LYS      C  638   6.197   4.386   0.735
   65LYS      O  639   6.300   4.452   0.741
   66GLN      N  640   6.077   4.432   0.700
   66GLN      H  641   5.992   4.383   0.682
   66GLN     CA  642   6.059   4.570   0.652
   66GLN     CB  643   5.913   4.595   0.615
   66GLN     CG  644   5.876   4.726   0.545
   66GLN     CD  645   5.726   4.729   0.514
   66GLN    OE1  646   5.646   4.748   0.605
   66GLN    NE2  647   5.682   4.725   0.388
   66GLN   HE21  648   5.753   4.717   0.319
   66GLN   HE22  649   5.588   4.739   0.358
   66GLN      C  650   6.117   4.687   0.731
   66GLN      O  651   6.199   4.765   0.683
   67ILE      N  652   6.085   4.698   0.860
   67ILE      H  653   6.038   4.619   0.899
   67ILE     CA  654   6.145   4.792   0.956
   67ILE     CB  655   6.075   4.806   1.091
   67ILE    CG1  656   5.929   4.844   1.068
   67ILE    CG2  657   6.136   4.916   1.177
   67ILE     CD  658   5.843   4.813   1.191
   67ILE      C  659   6.294   4.766   0.979
   67ILE      O  660   6.370   4.862   0.972
   68GLU      N  661   6.340   4.642   0.990
   68GLU      H  662   6.278   4.564   1.005
   68GLU     CA  663   6.484   4.618   1.007
   68GLU     CB  664   6.525   4.473   1.035
   68GLU     CG  665   6.667   4.442   1.084
   68GLU     CD  666   6.714   4.526   1.203
   68GLU    OE1  667   6.659   4.501   1.312
   68GLU    OE2  668   6.819   4.594   1.202
   68GLU      C  669   6.556   4.660   0.879
   68GLU      O  670   6.660   4.726   0.888
   69GLU      N  671   6.494   4.631   0.765
   69GLU      H  672   6.434   4.551   0.759
   69GLU     CA  673   6.541   4.672   0.633
   69GLU     CB  674   6.451   4.621   0.521
   69GLU     CG  675   6.488   4.484   0.462
   69GLU     CD  676   6.371   4.430   0.380
   69GLU    OE1  677   6.335   4.482   0.272
   69GLU    OE2  678   6.318   4.335   0.443
   69GLU      C  679   6.568   4.823   0.620
   69GLU      O  680   6.674   4.863   0.574
   70LEU      N  681   6.472   4.896   0.677
   70LEU      H  682   6.378   4.864   0.686
   70LEU     CA  683   6.485   5.042   0.684
   70LEU     CB  684   6.348   5.111   0.686
   70LEU     CG  685   6.259   5.096   0.563
   70LEU    CD1  686   6.117   5.132   0.607
   70LEU    CD2  687   6.317   5.188   0.456
   70LEU      C  688   6.584   5.113   0.776
   70LEU      O  689   6.620   5.230   0.762
   71LYS      N  690   6.631   5.030   0.868
   71LYS      H  691   6.587   4.943   0.893
   71LYS     CA  692   6.752   5.063   0.944
   71LYS     CB  693   6.877   5.075   0.856
   71LYS     CG  694   6.905   4.939   0.793
   71LYS     CD  695   6.943   4.842   0.905
   71LYS     CE  696   6.994   4.708   0.850
   71LYS     NZ  697   7.015   4.607   0.955
   71LYS    HZ1  698   6.936   4.601   1.016
   71LYS    HZ2  699   7.041   4.518   0.919
   71LYS    HZ3  700   7.090   4.633   1.015
   71LYS      C  701   6.751   5.187   1.034
   71LYS      O  702   6.856   5.222   1.088
   72GLY      N  703   6.636   5.252   1.041
   72GLY      H  704   6.555   5.202   1.009
   72GLY     CA  705   6.615   5.375   1.118
   72GLY      C  706   6.668   5.512   1.076
   72GLY      O  707   6.662   5.606   1.155
   73GLN      N  708   6.703   5.533   0.949
   73GLN      H  709   6.695   5.460   0.882
   73GLN     CA  710   6.742   5.661   0.888
   73GLN     CB  711   6.757   5.610   0.745
   73GLN     CG  712   6.803   5.706   0.635
   73GLN     CD  713   6.819   5.648   0.495
   73GLN    OE1  714   6.889   5.715   0.419
   73GLN    NE2  715   6.743   5.552   0.445
   73GLN   HE21  716   6.670   5.504   0.494
   73GLN   HE22  717   6.756   5.548   0.346
   73GLN      C  718   6.641   5.775   0.901
   73GLN      O  719   6.664   5.874   0.970
   74GLU      N  720   6.512   5.753   0.876
   74GLU      H  721   6.484   5.660   0.854
   74GLU     CA  722   6.390   5.834   0.888
   74GLU     CB  723   6.270   5.762   0.826
   74GLU     CG  724   6.305   5.757   0.677
   74GLU     CD  725   6.205   5.658   0.617
   74GLU    OE1  726   6.085   5.687   0.596
   74GLU    OE2  727   6.235   5.537   0.608
   74GLU      C  728   6.356   5.870   1.033
   74GLU      O  729   6.290   5.972   1.056
   75VAL      N  730   6.421   5.810   1.132
   75VAL      H  731   6.496   5.747   1.113
   75VAL     CA  732   6.405   5.833   1.276
   75VAL     CB  733   6.435   5.710   1.362
   75VAL    CG1  734   6.408   5.751   1.507
   75VAL    CG2  735   6.337   5.596   1.336
   75VAL      C  736   6.481   5.955   1.328
   75VAL      O  737   6.599   5.962   1.294
   76SER      N  738   6.421   6.051   1.397
   76SER      H  739   6.321   6.056   1.398
   76SER     CA  740   6.494   6.159   1.466
   76SER     CB  741   6.389   6.257   1.519
   76SER     OG  742   6.428   6.345   1.624
   76SER     HG  743   6.400   6.432   1.583
   76SER      C  744   6.586   6.117   1.581
   76SER      O  745   6.532   6.049   1.668
   77PRO      N  746   6.700   6.183   1.599
   77PRO     CA  747   6.772   6.151   1.723
   77PRO     CB  748   6.910   6.215   1.708
   77PRO     CG  749   6.894   6.315   1.593
   77PRO     CD  750   6.774   6.272   1.509
   77PRO      C  751   6.724   6.186   1.864
   77PRO      O  752   6.772   6.127   1.961
   78LYS      N  753   6.618   6.266   1.872
   78LYS      H  754   6.564   6.299   1.795
   78LYS     CA  755   6.557   6.297   2.002
   78LYS     CB  756   6.482   6.430   1.993
   78LYS     CG  757   6.581   6.546   1.989
   78LYS     CD  758   6.502   6.675   1.969
   78LYS     CE  759   6.442   6.700   1.830
   78LYS     NZ  760   6.371   6.828   1.830
   78LYS    HZ1  761   6.300   6.833   1.900
   78LYS    HZ2  762   6.437   6.901   1.848
   78LYS    HZ3  763   6.338   6.858   1.740
   78LYS      C  764   6.463   6.191   2.060
   78LYS      O  765   6.459   6.185   2.183
   79VAL      N  766   6.393   6.114   1.977
   79VAL      H  767   6.392   6.126   1.878
   79VAL     CA  768   6.288   6.020   2.019
   79VAL     CB  769   6.214   5.956   1.902
   79VAL    CG1  770   6.102   5.856   1.932
   79VAL    CG2  771   6.145   6.060   1.813
   79VAL      C  772   6.351   5.911   2.106
   79VAL      O  773   6.462   5.872   2.071
   80TYR      N  774   6.285   5.879   2.216
   80TYR      H  775   6.219   5.940   2.260
   80TYR     CA  776   6.330   5.765   2.297
   80TYR     CB  777   6.278   5.786   2.439
   80TYR     CG  778   6.306   5.676   2.543
   80TYR    CD1  779   6.232   5.559   2.545
   80TYR    HD1  780   6.140   5.550   2.486
   80TYR    CD2  781   6.399   5.700   2.643
   80TYR    HD2  782   6.472   5.780   2.632
   80TYR    CE1  783   6.260   5.467   2.645
   80TYR    HE1  784   6.200   5.377   2.662
   80TYR    CE2  785   6.415   5.614   2.751
   80TYR    HE2  786   6.493   5.638   2.824
   80TYR     CZ  787   6.352   5.490   2.747
   80TYR     OH  788   6.403   5.395   2.829
   80TYR     HH  789   6.459   5.444   2.897
   80TYR      C  790   6.278   5.631   2.245
   80TYR      O  791   6.175   5.632   2.177
   81PHE      N  792   6.352   5.522   2.262
   81PHE      H  793   6.438   5.529   2.312
   81PHE     CA  794   6.314   5.386   2.222
   81PHE     CB  795   6.373   5.355   2.084
   81PHE     CG  796   6.287   5.242   2.026
   81PHE    CD1  797   6.150   5.252   2.006
   81PHE    HD1  798   6.106   5.352   2.000
   81PHE    CD2  799   6.356   5.131   1.981
   81PHE    HD2  800   6.465   5.138   1.976
   81PHE    CE1  801   6.086   5.148   1.939
   81PHE    HE1  802   5.979   5.157   1.918
   81PHE    CE2  803   6.294   5.021   1.922
   81PHE    HE2  804   6.351   4.935   1.888
   81PHE     CZ  805   6.157   5.034   1.902
   81PHE     HZ  806   6.098   4.948   1.872
   81PHE      C  807   6.364   5.279   2.319
   81PHE      O  808   6.480   5.283   2.359
   82MET      N  809   6.276   5.180   2.339
   82MET      H  810   6.189   5.179   2.289
   82MET     CA  811   6.316   5.058   2.410
   82MET     CB  812   6.303   5.081   2.560
   82MET     CG  813   6.159   5.112   2.602
   82MET     SD  814   6.120   5.109   2.781
   82MET     CE  815   6.235   4.995   2.855
   82MET      C  816   6.237   4.933   2.367
   82MET      O  817   6.130   4.938   2.307
   83LYS      N  818   6.298   4.818   2.393
   83LYS      H  819   6.379   4.801   2.449
   83LYS     CA  820   6.254   4.699   2.319
   83LYS     CB  821   6.368   4.633   2.241
   83LYS     CG  822   6.439   4.716   2.134
   83LYS     CD  823   6.529   4.630   2.046
   83LYS     CE  824   6.580   4.693   1.916
   83LYS     NZ  825   6.657   4.605   1.826
   83LYS    HZ1  826   6.631   4.509   1.816
   83LYS    HZ2  827   6.656   4.648   1.736
   83LYS    HZ3  828   6.750   4.601   1.862
   83LYS      C  829   6.204   4.591   2.415
   83LYS      O  830   6.258   4.573   2.524
   84GLN      N  831   6.100   4.518   2.376
   84GLN      H  832   6.051   4.535   2.290
   84GLN     CA  833   6.025   4.423   2.459
   84GLN     CB  834   5.877   4.428   2.418
   84GLN     CG  835   5.800   4.375   2.540
   84GLN     CD  836   5.669   4.304   2.506
   84GLN    OE1  837   5.597   4.324   2.408
   84GLN    NE2  838   5.640   4.206   2.591
   84GLN   HE21  839   5.689   4.205   2.678
   84GLN   HE22  840   5.565   4.143   2.570
   84GLN      C  841   6.082   4.282   2.468
   84GLN      O  842   6.043   4.192   2.394
   85THR      N  843   6.189   4.272   2.547
   85THR      H  844   6.233   4.353   2.584
   85THR     CA  845   6.262   4.145   2.563
   85THR     CB  846   6.407   4.166   2.606
   85THR    OG1  847   6.423   4.249   2.722
   85THR    HG1  848   6.486   4.199   2.781
   85THR    CG2  849   6.479   4.237   2.492
   85THR      C  850   6.192   4.047   2.657
   85THR      O  851   6.204   3.926   2.640
   86ILE      N  852   6.119   4.093   2.758
   86ILE      H  853   6.108   4.191   2.778
   86ILE     CA  854   6.043   4.013   2.855
   86ILE     CB  855   6.053   4.079   2.993
   86ILE    CG1  856   6.197   4.102   3.036
   86ILE    CG2  857   5.963   4.033   3.108
   86ILE     CD  858   6.292   3.987   3.001
   86ILE      C  859   5.902   3.984   2.804
   86ILE      O  860   5.836   4.070   2.746
   87GLY      N  861   5.842   3.874   2.851
   87GLY      H  862   5.885   3.809   2.914
   87GLY     CA  863   5.701   3.842   2.824
   87GLY      C  864   5.599   3.915   2.911
   87GLY      O  865   5.634   3.961   3.019
   88ASN      N  866   5.482   3.936   2.850
   88ASN      H  867   5.468   3.898   2.759
   88ASN     CA  868   5.367   3.997   2.918
   88ASN     CB  869   5.309   3.923   3.038
   88ASN     CG  870   5.207   3.815   3.000
   88ASN    OD1  871   5.213   3.703   3.050
   88ASN    ND2  872   5.103   3.857   2.929
   88ASN   HD21  873   5.088   3.949   2.893
   88ASN   HD22  874   5.036   3.787   2.904
   88ASN      C  875   5.375   4.146   2.954
   88ASN      O  876   5.276   4.218   2.965
   89SER      N  877   5.500   4.191   2.960
   89SER      H  878   5.580   4.132   2.970
   89SER     CA  879   5.529   4.335   2.969
   89SER     CB  880   5.678   4.347   3.001
   89SER     OG  881   5.747   4.290   2.889
   89SER     HG  882   5.844   4.316   2.891
   89SER      C  883   5.490   4.438   2.863
   89SER      O  884   5.529   4.554   2.880
   90CYS      N  885   5.383   4.418   2.786
   90CYS      H  886   5.315   4.346   2.801
   90CYS     CA  887   5.343   4.511   2.679
   90CYS     CB  888   5.259   4.424   2.585
   90CYS     SG  889   5.106   4.358   2.660
   90CYS     HG  890   5.101   4.249   2.584
   90CYS      C  891   5.291   4.648   2.720
   90CYS      O  892   5.355   4.751   2.698
   91GLY      N  893   5.183   4.647   2.797
   91GLY      H  894   5.157   4.560   2.840
   91GLY     CA  895   5.128   4.772   2.851
   91GLY      C  896   5.226   4.853   2.937
   91GLY      O  897   5.212   4.975   2.934
   92THR      N  898   5.316   4.784   3.007
   92THR      H  899   5.291   4.689   3.025
   92THR     CA  900   5.435   4.825   3.082
   92THR     CB  901   5.493   4.699   3.148
   92THR    OG1  902   5.399   4.599   3.187
   92THR    HG1  903   5.409   4.556   3.277
   92THR    CG2  904   5.557   4.744   3.280
   92THR      C  905   5.538   4.893   2.991
   92THR      O  906   5.566   5.012   2.999
   93ILE      N  907   5.598   4.827   2.892
   93ILE      H  908   5.590   4.728   2.884
   93ILE     CA  909   5.692   4.887   2.796
   93ILE     CB  910   5.749   4.781   2.701
   93ILE    CG1  911   5.841   4.687   2.778
   93ILE    CG2  912   5.828   4.841   2.584
   93ILE     CD  913   5.964   4.759   2.834
   93ILE      C  914   5.626   5.009   2.731
   93ILE      O  915   5.690   5.113   2.711
   94GLY      N  916   5.506   4.987   2.679
   94GLY      H  917   5.465   4.896   2.671
   94GLY     CA  918   5.427   5.087   2.606
   94GLY      C  919   5.396   5.215   2.685
   94GLY      O  920   5.426   5.323   2.634
   95LEU      N  921   5.380   5.192   2.815
   95LEU      H  922   5.351   5.106   2.857
   95LEU     CA  923   5.368   5.303   2.910
   95LEU     CB  924   5.310   5.260   3.045
   95LEU     CG  925   5.259   5.384   3.120
   95LEU    CD1  926   5.129   5.354   3.194
   95LEU    CD2  927   5.361   5.428   3.225
   95LEU      C  928   5.489   5.396   2.923
   95LEU      O  929   5.489   5.519   2.913
   96ILE      N  930   5.603   5.329   2.935
   96ILE      H  931   5.602   5.230   2.952
   96ILE     CA  932   5.733   5.398   2.938
   96ILE     CB  933   5.856   5.313   2.971
   96ILE    CG1  934   5.832   5.213   3.084
   96ILE    CG2  935   5.972   5.406   3.005
   96ILE     CD  936   5.935   5.101   3.095
   96ILE      C  937   5.750   5.479   2.810
   96ILE      O  938   5.767   5.600   2.822
   97HISE     N  939   5.728   5.422   2.692
   97HISE     H  940   5.719   5.322   2.691
   97HISE    CA  941   5.720   5.497   2.566
   97HISE    CB  942   5.682   5.397   2.457
   97HISE    CG  943   5.800   5.305   2.423
   97HISE   ND1  944   5.895   5.331   2.333
   97HISE   CD2  945   5.788   5.173   2.433
   97HISE   HD2  946   5.713   5.119   2.490
   97HISE   CE1  947   5.926   5.215   2.275
   97HISE   HE1  948   5.999   5.208   2.194
   97HISE   NE2  949   5.867   5.117   2.341
   97HISE   HE2  950   5.889   5.019   2.336
   97HISE     C  951   5.631   5.621   2.552
   97HISE     O  952   5.681   5.733   2.541
   98ALA      N  953   5.513   5.598   2.609
   98ALA      H  954   5.481   5.506   2.630
   98ALA     CA  955   5.413   5.704   2.630
   98ALA     CB  956   5.286   5.636   2.681
   98ALA      C  957   5.450   5.811   2.732
   98ALA      O  958   5.416   5.927   2.707
   99VAL      N  959   5.536   5.794   2.833
   99VAL      H  960   5.572   5.703   2.853
   99VAL     CA  961   5.580   5.899   2.926
   99VAL     CB  962   5.590   5.830   3.062
   99VAL    CG1  963   5.659   5.925   3.161
   99VAL    CG2  964   5.450   5.795   3.114
   99VAL      C  965   5.710   5.966   2.882
   99VAL      O  966   5.720   6.088   2.887
  100ALA      N  967   5.792   5.882   2.818
  100ALA      H  968   5.773   5.784   2.814
  100ALA     CA  969   5.934   5.910   2.791
  100ALA     CB  970   6.002   5.791   2.725
  100ALA      C  971   5.977   6.041   2.724
  100ALA      O  972   6.048   6.125   2.779
  101ASN      N  973   5.915   6.058   2.607
  101ASN      H  974   5.843   5.994   2.583
  101ASN     CA  975   5.936   6.177   2.523
  101ASN     CB  976   5.889   6.145   2.380
  101ASN     CG  977   5.953   6.017   2.327
  101ASN    OD1  978   6.064   6.012   2.275
  101ASN    ND2  979   5.872   5.911   2.328
  101ASN   HD21  980   5.776   5.917   2.354
  101ASN   HD22  981   5.910   5.819   2.321
  101ASN      C  982   5.877   6.310   2.569
  101ASN      O  983   5.921   6.424   2.555
  102ASN      N  984   5.763   6.298   2.636
  102ASN      H  985   5.730   6.207   2.661
  102ASN     CA  986   5.684   6.409   2.692
  102ASN     CB  987   5.536   6.400   2.656
  102ASN     CG  988   5.506   6.412   2.506
  102ASN    OD1  989   5.579   6.478   2.433
  102ASN    ND2  990   5.404   6.338   2.463
  102ASN   HD21  991   5.350   6.274   2.517
  102ASN   HD22  992   5.370   6.347   2.369
  102ASN      C  993   5.714   6.445   2.838
  102ASN      O  994   5.625   6.485   2.913
  103GLN      N  995   5.844   6.457   2.863
  103GLN      H  996   5.917   6.404   2.820
  103GLN     CA  997   5.894   6.505   2.993
  103GLN     CB  998   6.033   6.449   3.026
  103GLN     CG  999   6.042   6.299   3.051
  103GLN     CD 1000   6.188   6.265   3.081
  103GLN    OE1 1001   6.247   6.280   3.188
  103GLN    NE2 1002   6.239   6.190   2.985
  103GLN   HE21 1003   6.170   6.162   2.918
  103GLN   HE22 1004   6.332   6.157   3.003
  103GLN      C 1005   5.891   6.656   3.017
  103GLN      O 1006   5.881   6.693   3.134
  104ASP      N 1007   5.858   6.728   2.910
  104ASP      H 1008   5.836   6.686   2.822
  104ASP     CA 1009   5.818   6.870   2.915
  104ASP     CB 1010   5.833   6.925   2.773
  104ASP     CG 1011   5.747   6.864   2.662
  104ASP    OD1 1012   5.719   6.936   2.564
  104ASP    OD2 1013   5.699   6.749   2.666
  104ASP      C 1014   5.676   6.899   2.966
  104ASP      O 1015   5.652   7.002   3.027
  105LYS      N 1016   5.580   6.811   2.938
  105LYS      H 1017   5.599   6.720   2.901
  105LYS     CA 1018   5.439   6.827   2.976
  105LYS     CB 1019   5.349   6.763   2.871
  105LYS     CG 1020   5.359   6.828   2.732
  105LYS     CD 1021   5.284   6.759   2.618
  105LYS     CE 1022   5.323   6.808   2.479
  105LYS     NZ 1023   5.464   6.785   2.442
  105LYS    HZ1 1024   5.495   6.834   2.360
  105LYS    HZ2 1025   5.525   6.813   2.516
  105LYS    HZ3 1026   5.480   6.691   2.412
  105LYS      C 1027   5.408   6.755   3.107
  105LYS      O 1028   5.330   6.808   3.185
  106LEU      N 1029   5.444   6.629   3.130
  106LEU      H 1030   5.509   6.588   3.067
  106LEU     CA 1031   5.411   6.548   3.249
  106LEU     CB 1032   5.409   6.400   3.208
  106LEU     CG 1033   5.276   6.335   3.171
  106LEU    CD1 1034   5.246   6.389   3.031
  106LEU    CD2 1035   5.279   6.183   3.153
  106LEU      C 1036   5.503   6.570   3.369
  106LEU      O 1037   5.625   6.575   3.356
  107GLY      N 1038   5.442   6.577   3.487
  107GLY      H 1039   5.342   6.580   3.484
  107GLY     CA 1040   5.517   6.620   3.606
  107GLY      C 1041   5.542   6.499   3.696
  107GLY      O 1042   5.462   6.405   3.701
  108PHE      N 1043   5.662   6.495   3.754
  108PHE      H 1044   5.720   6.575   3.740
  108PHE     CA 1045   5.708   6.388   3.844
  108PHE     CB 1046   5.842   6.334   3.796
  108PHE     CG 1047   5.829   6.267   3.659
  108PHE    CD1 1048   5.791   6.134   3.645
  108PHE    HD1 1049   5.779   6.072   3.734
  108PHE    CD2 1050   5.841   6.348   3.546
  108PHE    HD2 1051   5.848   6.457   3.550
  108PHE    CE1 1052   5.779   6.074   3.520
  108PHE    HE1 1053   5.724   5.980   3.509
  108PHE    CE2 1054   5.834   6.289   3.421
  108PHE    HE2 1055   5.833   6.352   3.332
  108PHE     CZ 1056   5.803   6.154   3.409
  108PHE     HZ 1057   5.786   6.119   3.307
  108PHE      C 1058   5.709   6.437   3.989
  108PHE      O 1059   5.752   6.550   4.015
  109GLU      N 1060   5.669   6.344   4.075
  109GLU      H 1061   5.647   6.253   4.040
  109GLU     CA 1062   5.674   6.362   4.221
  109GLU     CB 1063   5.578   6.266   4.291
  109GLU     CG 1064   5.602   6.115   4.292
  109GLU     CD 1065   5.516   6.030   4.386
  109GLU    OE1 1066   5.395   6.032   4.357
  109GLU    OE2 1067   5.579   5.962   4.470
  109GLU      C 1068   5.817   6.337   4.269
  109GLU      O 1069   5.909   6.319   4.189
  110ASP      N 1070   5.840   6.386   4.391
  110ASP      H 1071   5.772   6.444   4.435
  110ASP     CA 1072   5.972   6.383   4.455
  110ASP     CB 1073   5.967   6.470   4.581
  110ASP     CG 1074   5.981   6.619   4.553
  110ASP    OD1 1075   6.086   6.664   4.502
  110ASP    OD2 1076   5.894   6.695   4.602
  110ASP      C 1077   6.019   6.243   4.497
  110ASP      O 1078   5.952   6.174   4.573
  111GLY      N 1079   6.124   6.204   4.424
  111GLY      H 1080   6.192   6.263   4.380
  111GLY     CA 1081   6.189   6.072   4.426
  111GLY      C 1082   6.102   5.968   4.356
  111GLY      O 1083   6.080   5.856   4.402
  112SER      N 1084   6.047   6.003   4.240
  112SER      H 1085   6.077   6.092   4.205
  112SER     CA 1086   5.966   5.915   4.154
  112SER     CB 1087   5.910   5.992   4.035
  112SER     OG 1088   5.850   5.910   3.934
  112SER     HG 1089   5.751   5.924   3.928
  112SER      C 1090   6.032   5.785   4.110
  112SER      O 1091   6.148   5.785   4.069
  113VAL      N 1092   5.964   5.671   4.119
  113VAL      H 1093   5.878   5.662   4.170
  113VAL     CA 1094   6.004   5.545   4.056
  113VAL     CB 1095   5.906   5.430   4.083
  113VAL    CG1 1096   5.957   5.297   4.028
  113VAL    CG2 1097   5.860   5.425   4.228
  113VAL      C 1098   6.033   5.550   3.905
  113VAL      O 1099   6.142   5.512   3.862
  114LEU      N 1100   5.938   5.596   3.825
  114LEU      H 1101   5.846   5.613   3.861
  114LEU     CA 1102   5.960   5.622   3.682
  114LEU     CB 1103   5.828   5.645   3.608
  114LEU     CG 1104   5.848   5.611   3.460
  114LEU    CD1 1105   5.878   5.463   3.435
  114LEU    CD2 1106   5.738   5.656   3.364
  114LEU      C 1107   6.065   5.728   3.648
  114LEU      O 1108   6.144   5.701   3.557
  115LYS      N 1109   6.072   5.838   3.723
  115LYS      H 1110   6.003   5.860   3.792
  115LYS     CA 1111   6.177   5.937   3.697
  115LYS     CB 1112   6.126   6.059   3.773
  115LYS     CG 1113   6.205   6.189   3.753
  115LYS     CD 1114   6.193   6.240   3.609
  115LYS     CE 1115   6.250   6.381   3.589
  115LYS     NZ 1116   6.396   6.365   3.580
  115LYS    HZ1 1117   6.424   6.302   3.653
  115LYS    HZ2 1118   6.425   6.333   3.490
  115LYS    HZ3 1119   6.441   6.452   3.600
  115LYS      C 1120   6.322   5.893   3.717
  115LYS      O 1121   6.410   5.931   3.640
  116GLN      N 1122   6.343   5.797   3.807
  116GLN      H 1123   6.273   5.772   3.873
  116GLN     CA 1124   6.465   5.717   3.824
  116GLN     CB 1125   6.443   5.611   3.933
  116GLN     CG 1126   6.556   5.513   3.963
  116GLN     CD 1127   6.558   5.396   3.864
  116GLN    OE1 1128   6.467   5.321   3.831
  116GLN    NE2 1129   6.667   5.383   3.790
  116GLN   HE21 1130   6.753   5.433   3.797
  116GLN   HE22 1131   6.654   5.308   3.724
  116GLN      C 1132   6.506   5.642   3.697
  116GLN      O 1133   6.611   5.666   3.638
  117PHE      N 1134   6.406   5.582   3.633
  117PHE      H 1135   6.313   5.582   3.672
  117PHE     CA 1136   6.433   5.502   3.513
  117PHE     CB 1137   6.324   5.398   3.489
  117PHE     CG 1138   6.334   5.311   3.363
  117PHE    CD1 1139   6.405   5.192   3.376
  117PHE    HD1 1140   6.421   5.160   3.479
  117PHE    CD2 1141   6.289   5.353   3.239
  117PHE    HD2 1142   6.259   5.457   3.226
  117PHE    CE1 1143   6.430   5.119   3.260
  117PHE    HE1 1144   6.479   5.022   3.273
  117PHE    CE2 1145   6.307   5.277   3.125
  117PHE    HE2 1146   6.264   5.311   3.031
  117PHE     CZ 1147   6.379   5.159   3.137
  117PHE     HZ 1148   6.434   5.130   3.047
  117PHE      C 1149   6.457   5.583   3.385
  117PHE      O 1150   6.563   5.560   3.327
  118LEU      N 1151   6.380   5.690   3.366
  118LEU      H 1152   6.290   5.698   3.408
  118LEU     CA 1153   6.403   5.781   3.253
  118LEU     CB 1154   6.287   5.881   3.251
  118LEU     CG 1155   6.154   5.816   3.212
  118LEU    CD1 1156   6.045   5.922   3.195
  118LEU    CD2 1157   6.164   5.724   3.091
  118LEU      C 1158   6.541   5.848   3.258
  118LEU      O 1159   6.619   5.841   3.163
  119SER      N 1160   6.582   5.876   3.381
  119SER      H 1161   6.526   5.862   3.463
  119SER     CA 1162   6.709   5.942   3.414
  119SER     CB 1163   6.712   5.997   3.556
  119SER     OG 1164   6.824   6.084   3.572
  119SER     HG 1165   6.820   6.124   3.663
  119SER      C 1166   6.824   5.842   3.395
  119SER      O 1167   6.921   5.877   3.329
  120GLU      N 1168   6.814   5.716   3.434
  120GLU      H 1169   6.738   5.698   3.497
  120GLU     CA 1170   6.908   5.606   3.406
  120GLU     CB 1171   6.870   5.483   3.488
  120GLU     CG 1172   6.968   5.367   3.466
  120GLU     CD 1173   6.939   5.235   3.537
  120GLU    OE1 1174   6.862   5.239   3.635
  120GLU    OE2 1175   6.972   5.128   3.480
  120GLU      C 1176   6.920   5.587   3.255
  120GLU      O 1177   7.022   5.630   3.201
  121THR      N 1178   6.810   5.553   3.189
  121THR      H 1179   6.725   5.528   3.237
  121THR     CA 1180   6.809   5.508   3.049
  121THR     CB 1181   6.697   5.406   3.032
  121THR    OG1 1182   6.570   5.469   3.054
  121THR    HG1 1183   6.536   5.458   3.147
  121THR    CG2 1184   6.715   5.288   3.127
  121THR      C 1185   6.807   5.610   2.935
  121THR      O 1186   6.784   5.568   2.822
  122GLU      N 1187   6.829   5.738   2.962
  122GLU      H 1188   6.830   5.783   3.051
  122GLU     CA 1189   6.838   5.841   2.856
  122GLU     CB 1190   6.828   5.983   2.911
  122GLU     CG 1191   6.810   6.087   2.800
  122GLU     CD 1192   6.780   6.225   2.859
  122GLU    OE1 1193   6.880   6.287   2.899
  122GLU    OE2 1194   6.666   6.254   2.901
  122GLU      C 1195   6.951   5.822   2.755
  122GLU      O 1196   6.925   5.769   2.647
  123LYS      N 1197   7.074   5.841   2.800
  123LYS      H 1198   7.102   5.842   2.896
  123LYS     CA 1199   7.191   5.835   2.710
  123LYS     CB 1200   7.294   5.937   2.757
  123LYS     CG 1201   7.240   6.078   2.780
  123LYS     CD 1202   7.356   6.158   2.840
  123LYS     CE 1203   7.427   6.239   2.731
  123LYS     NZ 1204   7.327   6.306   2.647
  123LYS    HZ1 1205   7.368   6.394   2.621
  123LYS    HZ2 1206   7.309   6.264   2.558
  123LYS    HZ3 1207   7.250   6.337   2.703
  123LYS      C 1208   7.248   5.694   2.691
  123LYS      O 1209   7.362   5.667   2.729
  124MET      N 1210   7.175   5.608   2.621
  124MET      H 1211   7.088   5.645   2.586
  124MET     CA 1212   7.214   5.474   2.577
  124MET     CB 1213   7.224   5.382   2.699
  124MET     CG 1214   7.098   5.348   2.778
  124MET     SD 1215   7.094   5.285   2.950
  124MET     CE 1216   7.211   5.402   3.016
  124MET      C 1217   7.125   5.413   2.468
  124MET      O 1218   7.011   5.453   2.450
  125SER      N 1219   7.176   5.300   2.420
  125SER      H 1220   7.273   5.285   2.441
  125SER     CA 1221   7.103   5.214   2.326
  125SER     CB 1222   7.199   5.101   2.291
  125SER     OG 1223   7.191   4.986   2.377
  125SER     HG 1224   7.266   4.995   2.443
  125SER      C 1225   6.968   5.161   2.374
  125SER      O 1226   6.957   5.119   2.489
  126PRO      N 1227   6.876   5.131   2.283
  126PRO     CA 1228   6.746   5.069   2.311
  126PRO     CB 1229   6.673   5.055   2.177
  126PRO     CG 1230   6.728   5.173   2.096
  126PRO     CD 1231   6.874   5.170   2.141
  126PRO      C 1232   6.755   4.934   2.384
  126PRO      O 1233   6.670   4.894   2.462
  127GLU      N 1234   6.860   4.860   2.347
  127GLU      H 1235   6.904   4.881   2.260
  127GLU     CA 1236   6.901   4.731   2.404
  127GLU     CB 1237   6.997   4.651   2.317
  127GLU     CG 1238   6.931   4.611   2.185
  127GLU     CD 1239   6.926   4.708   2.067
  127GLU    OE1 1240   6.935   4.831   2.088
  127GLU    OE2 1241   6.938   4.653   1.955
  127GLU      C 1242   6.966   4.742   2.542
  127GLU      O 1243   6.951   4.647   2.618
  128ASP      N 1244   7.046   4.845   2.565
  128ASP      H 1245   7.094   4.908   2.504
  128ASP     CA 1246   7.088   4.874   2.703
  128ASP     CB 1247   7.199   4.979   2.713
  128ASP     CG 1248   7.331   4.940   2.646
  128ASP    OD1 1249   7.371   4.822   2.651
  128ASP    OD2 1250   7.383   5.026   2.572
  128ASP      C 1251   6.979   4.916   2.801
  128ASP      O 1252   6.959   4.857   2.906
  129ARG      N 1253   6.892   5.001   2.748
  129ARG      H 1254   6.906   5.036   2.655
  129ARG     CA 1255   6.764   5.040   2.809
  129ARG     CB 1256   6.679   5.128   2.718
  129ARG     CG 1257   6.745   5.257   2.666
  129ARG     CD 1258   6.644   5.351   2.599
  129ARG     NE 1259   6.704   5.484   2.578
  129ARG     HE 1260   6.723   5.527   2.666
  129ARG     CZ 1261   6.721   5.540   2.457
  129ARG    NH1 1262   6.687   5.483   2.341
  129ARG   HH11 1263   6.624   5.405   2.341
  129ARG   HH12 1264   6.728   5.519   2.257
  129ARG    NH2 1265   6.778   5.660   2.440
  129ARG   HH21 1266   6.820   5.705   2.519
  129ARG   HH22 1267   6.785   5.710   2.354
  129ARG      C 1268   6.674   4.921   2.845
  129ARG      O 1269   6.611   4.928   2.951
  130ALA      N 1270   6.664   4.820   2.759
  130ALA      H 1271   6.701   4.842   2.669
  130ALA     CA 1272   6.580   4.701   2.778
  130ALA     CB 1273   6.586   4.613   2.653
  130ALA      C 1274   6.639   4.617   2.892
  130ALA      O 1275   6.562   4.572   2.977
  131LYS      N 1276   6.771   4.598   2.894
  131LYS      H 1277   6.822   4.616   2.810
  131LYS     CA 1278   6.842   4.525   3.000
  131LYS     CB 1279   6.993   4.518   2.978
  131LYS     CG 1280   7.046   4.452   2.851
  131LYS     CD 1281   7.084   4.304   2.866
  131LYS     CE 1282   7.170   4.256   2.748
  131LYS     NZ 1283   7.300   4.323   2.737
  131LYS    HZ1 1284   7.372   4.254   2.733
  131LYS    HZ2 1285   7.294   4.389   2.662
  131LYS    HZ3 1286   7.319   4.380   2.817
  131LYS      C 1287   6.816   4.589   3.137
  131LYS      O 1288   6.796   4.511   3.230
  132CYS      N 1289   6.847   4.718   3.144
  132CYS      H 1290   6.898   4.757   3.068
  132CYS     CA 1291   6.808   4.796   3.262
  132CYS     CB 1292   6.821   4.946   3.232
  132CYS     SG 1293   6.996   4.998   3.218
  132CYS     HG 1294   6.985   5.061   3.335
  132CYS      C 1295   6.669   4.770   3.321
  132CYS      O 1296   6.647   4.744   3.439
  133PHE      N 1297   6.573   4.765   3.229
  133PHE      H 1298   6.605   4.788   3.137
  133PHE     CA 1299   6.436   4.728   3.268
  133PHE     CB 1300   6.347   4.747   3.145
  133PHE     CG 1301   6.201   4.713   3.175
  133PHE    CD1 1302   6.115   4.818   3.203
  133PHE    HD1 1303   6.149   4.919   3.226
  133PHE    CD2 1304   6.141   4.588   3.160
  133PHE    HD2 1305   6.202   4.504   3.127
  133PHE    CE1 1306   5.978   4.801   3.223
  133PHE    HE1 1307   5.925   4.894   3.243
  133PHE    CE2 1308   6.003   4.571   3.167
  133PHE    HE2 1309   5.956   4.481   3.128
  133PHE     CZ 1310   5.919   4.678   3.198
  133PHE     HZ 1311   5.814   4.655   3.215
  133PHE      C 1312   6.423   4.586   3.325
  133PHE      O 1313   6.366   4.577   3.434
  134GLU      N 1314   6.494   4.488   3.271
  134GLU      H 1315   6.539   4.497   3.182
  134GLU     CA 1316   6.503   4.351   3.322
  134GLU     CB 1317   6.584   4.256   3.233
  134GLU     CG 1318   6.554   4.267   3.083
  134GLU     CD 1319   6.645   4.177   2.999
  134GLU    OE1 1320   6.711   4.085   3.051
  134GLU    OE2 1321   6.644   4.196   2.875
  134GLU      C 1322   6.567   4.340   3.461
  134GLU      O 1323   6.524   4.250   3.532
  135LYS      N 1324   6.670   4.419   3.487
  135LYS      H 1325   6.704   4.476   3.412
  135LYS     CA 1326   6.734   4.431   3.619
  135LYS     CB 1327   6.881   4.470   3.606
  135LYS     CG 1328   6.947   4.370   3.511
  135LYS     CD 1329   7.094   4.398   3.482
  135LYS     CE 1330   7.119   4.538   3.425
  135LYS     NZ 1331   7.253   4.564   3.372
  135LYS    HZ1 1332   7.283   4.509   3.294
  135LYS    HZ2 1333   7.257   4.662   3.351
  135LYS    HZ3 1334   7.315   4.538   3.446
  135LYS      C 1335   6.665   4.516   3.726
  135LYS      O 1336   6.696   4.497   3.844
  136ASN      N 1337   6.573   4.604   3.689
  136ASN      H 1338   6.552   4.615   3.592
  136ASN     CA 1339   6.499   4.701   3.772
  136ASN     CB 1340   6.457   4.816   3.681
  136ASN     CG 1341   6.401   4.935   3.760
  136ASN    OD1 1342   6.316   4.926   3.848
  136ASN    ND2 1343   6.434   5.054   3.711
  136ASN   HD21 1344   6.495   5.062   3.632
  136ASN   HD22 1345   6.388   5.133   3.752
  136ASN      C 1346   6.388   4.644   3.860
  136ASN      O 1347   6.278   4.621   3.812
  137GLU      N 1348   6.419   4.624   3.988
  137GLU      H 1349   6.514   4.630   4.020
  137GLU     CA 1350   6.324   4.546   4.069
  137GLU     CB 1351   6.399   4.494   4.191
  137GLU     CG 1352   6.516   4.397   4.170
  137GLU     CD 1353   6.466   4.253   4.159
  137GLU    OE1 1354   6.458   4.210   4.042
  137GLU    OE2 1355   6.409   4.185   4.247
  137GLU      C 1356   6.205   4.634   4.108
  137GLU      O 1357   6.096   4.578   4.104
  138ALA      N 1358   6.219   4.765   4.132
  138ALA      H 1359   6.306   4.808   4.110
  138ALA     CA 1360   6.111   4.857   4.171
  138ALA     CB 1361   6.159   4.999   4.197
  138ALA      C 1362   5.994   4.869   4.073
  138ALA      O 1363   5.878   4.860   4.111
  139ILE      N 1364   6.026   4.878   3.944
  139ILE      H 1365   6.116   4.905   3.909
  139ILE     CA 1366   5.933   4.852   3.833
  139ILE     CB 1367   6.007   4.873   3.700
  139ILE    CG1 1368   6.024   5.022   3.673
  139ILE    CG2 1369   5.946   4.798   3.581
  139ILE     CD 1370   6.099   5.056   3.544
  139ILE      C 1371   5.865   4.715   3.843
  139ILE      O 1372   5.744   4.703   3.865
  140GLN      N 1373   5.937   4.604   3.850
  140GLN      H 1374   6.037   4.604   3.857
  140GLN     CA 1375   5.881   4.468   3.854
  140GLN     CB 1376   5.996   4.368   3.850
  140GLN     CG 1377   6.057   4.384   3.711
  140GLN     CD 1378   6.173   4.287   3.689
  140GLN    OE1 1379   6.177   4.179   3.631
  140GLN    NE2 1380   6.280   4.358   3.725
  140GLN   HE21 1381   6.280   4.453   3.756
  140GLN   HE22 1382   6.366   4.309   3.709
  140GLN      C 1383   5.786   4.440   3.971
  140GLN      O 1384   5.680   4.385   3.942
  141ALA      N 1385   5.815   4.483   4.093
  141ALA      H 1386   5.910   4.514   4.103
  141ALA     CA 1387   5.721   4.498   4.205
  141ALA     CB 1388   5.792   4.552   4.329
  141ALA      C 1389   5.596   4.584   4.183
  141ALA      O 1390   5.490   4.539   4.225
  142ALA      N 1391   5.607   4.701   4.121
  142ALA      H 1392   5.697   4.743   4.108
  142ALA     CA 1393   5.496   4.786   4.077
  142ALA     CB 1394   5.550   4.924   4.038
  142ALA      C 1395   5.402   4.738   3.965
  142ALA      O 1396   5.280   4.752   3.964
  143HISE     N 1397   5.462   4.664   3.873
  143HISE     H 1398   5.560   4.649   3.879
  143HISE    CA 1399   5.396   4.600   3.757
  143HISE    CB 1400   5.501   4.527   3.673
  143HISE    CG 1401   5.437   4.449   3.558
  143HISE   ND1 1402   5.365   4.502   3.460
  143HISE   CD2 1403   5.424   4.317   3.551
  143HISE   HD2 1404   5.494   4.245   3.593
  143HISE   CE1 1405   5.288   4.403   3.415
  143HISE   HE1 1406   5.213   4.415   3.338
  143HISE   NE2 1407   5.326   4.286   3.466
  143HISE   HE2 1408   5.293   4.194   3.443
  143HISE     C 1409   5.297   4.495   3.808
  143HISE     O 1410   5.175   4.507   3.800
  144ASP      N 1411   5.357   4.394   3.870
  144ASP      H 1412   5.453   4.370   3.857
  144ASP     CA 1413   5.279   4.283   3.926
  144ASP     CB 1414   5.372   4.178   3.987
  144ASP     CG 1415   5.443   4.081   3.892
  144ASP    OD1 1416   5.483   3.977   3.947
  144ASP    OD2 1417   5.455   4.106   3.770
  144ASP      C 1418   5.178   4.332   4.030
  144ASP      O 1419   5.068   4.277   4.037
  145ALA      N 1420   5.198   4.445   4.097
  145ALA      H 1421   5.291   4.481   4.108
  145ALA     CA 1422   5.109   4.501   4.199
  145ALA     CB 1423   5.184   4.600   4.287
  145ALA      C 1424   4.975   4.558   4.152
  145ALA      O 1425   4.871   4.515   4.201
  146VAL      N 1426   4.981   4.620   4.034
  146VAL      H 1427   5.073   4.633   3.997
  146VAL     CA 1428   4.862   4.656   3.956
  146VAL     CB 1429   4.887   4.781   3.871
  146VAL    CG1 1430   4.762   4.854   3.822
  146VAL    CG2 1431   4.963   4.897   3.936
  146VAL      C 1432   4.807   4.543   3.869
  146VAL      O 1433   4.685   4.532   3.856
  147ALA      N 1434   4.897   4.464   3.810
  147ALA      H 1435   4.996   4.468   3.818
  147ALA     CA 1436   4.853   4.334   3.756
  147ALA     CB 1437   4.974   4.247   3.724
  147ALA      C 1438   4.766   4.256   3.855
  147ALA      O 1439   4.660   4.211   3.811
  148GLN      N 1440   4.803   4.238   3.981
  148GLN      H 1441   4.900   4.244   4.003
  148GLN     CA 1442   4.713   4.176   4.080
  148GLN     CB 1443   4.792   4.141   4.207
  148GLN     CG 1444   4.888   4.026   4.173
  148GLN     CD 1445   4.998   3.998   4.276
  148GLN    OE1 1446   4.965   3.946   4.382
  148GLN    NE2 1447   5.114   4.059   4.254
  148GLN   HE21 1448   5.119   4.102   4.164
  148GLN   HE22 1449   5.181   4.067   4.328
  148GLN      C 1450   4.583   4.248   4.116
  148GLN      O 1451   4.496   4.183   4.173
  149GLU      N 1452   4.576   4.378   4.090
  149GLU      H 1453   4.655   4.433   4.064
  149GLU     CA 1454   4.455   4.456   4.121
  149GLU     CB 1455   4.505   4.596   4.160
  149GLU     CG 1456   4.400   4.697   4.207
  149GLU     CD 1457   4.456   4.804   4.301
  149GLU    OE1 1458   4.468   4.919   4.253
  149GLU    OE2 1459   4.521   4.779   4.404
  149GLU      C 1460   4.337   4.456   4.024
  149GLU      O 1461   4.227   4.487   4.070
  150GLY      N 1462   4.351   4.420   3.897
  150GLY      H 1463   4.432   4.385   3.849
  150GLY     CA 1464   4.230   4.404   3.815
  150GLY      C 1465   4.147   4.276   3.831
  150GLY      O 1466   4.205   4.169   3.850
  151GLN      N 1467   4.019   4.289   3.799
  151GLN      H 1468   3.985   4.365   3.744
  151GLN     CA 1469   3.929   4.174   3.817
  151GLN     CB 1470   3.786   4.228   3.822
  151GLN     CG 1471   3.737   4.296   3.693
  151GLN     CD 1472   3.602   4.366   3.712
  151GLN    OE1 1473   3.498   4.307   3.682
  151GLN    NE2 1474   3.597   4.492   3.753
  151GLN   HE21 1475   3.685   4.536   3.772
  151GLN   HE22 1476   3.507   4.535   3.761
  151GLN      C 1477   3.953   4.054   3.726
  151GLN      O 1478   3.959   3.942   3.776
  152CYS      N 1479   3.957   4.076   3.595
  152CYS      H 1480   3.985   4.168   3.567
  152CYS     CA 1481   3.962   3.967   3.496
  152CYS     CB 1482   3.931   4.032   3.361
  152CYS     SG 1483   3.776   4.130   3.361
  152CYS     HG 1484   3.852   4.239   3.363
  152CYS      C 1485   4.103   3.906   3.492
  152CYS      O 1486   4.195   3.973   3.538
  153ARG      N 1487   4.111   3.795   3.420
  153ARG      H 1488   4.023   3.756   3.392
  153ARG     CA 1489   4.243   3.740   3.386
  153ARG     CB 1490   4.284   3.641   3.495
  153ARG     CG 1491   4.430   3.596   3.478
  153ARG     CD 1492   4.529   3.711   3.498
  153ARG     NE 1493   4.518   3.786   3.624
  153ARG     HE 1494   4.516   3.724   3.703
  153ARG     CZ 1495   4.508   3.919   3.640
  153ARG    NH1 1496   4.509   3.990   3.527
  153ARG   HH11 1497   4.515   3.949   3.436
  153ARG   HH12 1498   4.480   4.086   3.525
  153ARG    NH2 1499   4.502   3.975   3.761
  153ARG   HH21 1500   4.496   3.917   3.842
  153ARG   HH22 1501   4.513   4.072   3.784
  153ARG      C 1502   4.252   3.692   3.241
  153ARG      O 1503   4.287   3.783   3.165
  154VAL      N 1504   4.204   3.571   3.213
  154VAL      H 1505   4.163   3.507   3.278
  154VAL     CA 1506   4.188   3.519   3.077
  154VAL     CB 1507   4.058   3.574   3.016
  154VAL    CG1 1508   4.038   3.531   2.871
  154VAL    CG2 1509   3.931   3.535   3.093
  154VAL      C 1510   4.307   3.541   2.983
  154VAL      O 1511   4.339   3.644   2.924
  155ASP      N 1512   4.395   3.442   2.990
  155ASP      H 1513   4.376   3.369   3.056
  155ASP     CA 1514   4.501   3.414   2.892
  155ASP     CB 1515   4.618   3.351   2.967
  155ASP     CG 1516   4.747   3.369   2.887
  155ASP    OD1 1517   4.741   3.387   2.764
  155ASP    OD2 1518   4.852   3.378   2.955
  155ASP      C 1519   4.453   3.334   2.771
  155ASP      O 1520   4.456   3.211   2.770
  156ASP      N 1521   4.391   3.405   2.677
  156ASP      H 1522   4.361   3.499   2.692
  156ASP     CA 1523   4.354   3.361   2.542
  156ASP     CB 1524   4.259   3.462   2.479
  156ASP     CG 1525   4.307   3.607   2.471
  156ASP    OD1 1526   4.428   3.630   2.448
  156ASP    OD2 1527   4.221   3.698   2.461
  156ASP      C 1528   4.472   3.317   2.454
  156ASP      O 1529   4.453   3.250   2.352
  157LYS      N 1530   4.598   3.341   2.487
  157LYS      H 1531   4.614   3.359   2.584
  157LYS     CA 1532   4.717   3.324   2.401
  157LYS     CB 1533   4.765   3.179   2.391
  157LYS     CG 1534   4.812   3.119   2.523
  157LYS     CD 1535   4.942   3.192   2.560
  157LYS     CE 1536   5.009   3.119   2.677
  157LYS     NZ 1537   4.936   3.122   2.804
  157LYS    HZ1 1538   4.904   3.214   2.828
  157LYS    HZ2 1539   4.862   3.055   2.814
  157LYS    HZ3 1540   4.997   3.095   2.878
  157LYS      C 1541   4.728   3.392   2.265
  157LYS      O 1542   4.827   3.369   2.196
  158VAL      N 1543   4.639   3.488   2.241
  158VAL      H 1544   4.571   3.510   2.311
  158VAL     CA 1545   4.628   3.573   2.121
  158VAL     CB 1546   4.491   3.639   2.132
  158VAL    CG1 1547   4.459   3.740   2.022
  158VAL    CG2 1548   4.373   3.541   2.128
  158VAL      C 1549   4.744   3.672   2.101
  158VAL      O 1550   4.793   3.727   2.199
  159ASN      N 1551   4.782   3.689   1.975
  159ASN      H 1552   4.719   3.667   1.901
  159ASN     CA 1553   4.908   3.753   1.933
  159ASN     CB 1554   4.947   3.713   1.791
  159ASN     CG 1555   5.090   3.747   1.746
  159ASN    OD1 1556   5.188   3.735   1.819
  159ASN    ND2 1557   5.107   3.799   1.625
  159ASN   HD21 1558   5.029   3.818   1.566
  159ASN   HD22 1559   5.198   3.838   1.608
  159ASN      C 1560   4.912   3.905   1.945
  159ASN      O 1561   4.937   3.978   1.849
  160PHE      N 1562   4.871   3.960   2.059
  160PHE      H 1563   4.870   3.899   2.138
  160PHE     CA 1564   4.856   4.104   2.087
  160PHE     CB 1565   4.794   4.126   2.226
  160PHE     CG 1566   4.642   4.107   2.225
  160PHE    CD1 1567   4.556   4.197   2.162
  160PHE    HD1 1568   4.593   4.276   2.096
  160PHE    CD2 1569   4.597   3.992   2.288
  160PHE    HD2 1570   4.666   3.926   2.341
  160PHE    CE1 1571   4.421   4.167   2.157
  160PHE    HE1 1572   4.351   4.250   2.146
  160PHE    CE2 1573   4.460   3.968   2.291
  160PHE    HE2 1574   4.415   3.908   2.369
  160PHE     CZ 1575   4.374   4.055   2.225
  160PHE     HZ 1576   4.269   4.043   2.250
  160PHE      C 1577   4.988   4.180   2.090
  160PHE      O 1578   5.096   4.132   2.123
  161HISE     N 1579   4.980   4.304   2.042
  161HISE     H 1580   4.901   4.325   1.985
  161HISE    CA 1581   5.080   4.412   2.042
  161HISE    CB 1582   5.142   4.421   1.902
  161HISE    CG 1583   5.232   4.306   1.858
  161HISE   ND1 1584   5.364   4.303   1.871
  161HISE   CD2 1585   5.194   4.198   1.790
  161HISE   HD2 1586   5.088   4.172   1.783
  161HISE   CE1 1587   5.409   4.196   1.805
  161HISE   HE1 1588   5.510   4.160   1.789
  161HISE   NE2 1589   5.304   4.133   1.752
  161HISE   HE2 1590   5.317   4.046   1.706
  161HISE     C 1591   5.010   4.539   2.091
  161HISE     O 1592   4.888   4.555   2.086
  162PHE      N 1593   5.092   4.617   2.161
  162PHE      H 1594   5.175   4.574   2.195
  162PHE     CA 1595   5.064   4.749   2.221
  162PHE     CB 1596   5.064   4.738   2.373
  162PHE     CG 1597   4.992   4.851   2.447
  162PHE    CD1 1598   4.854   4.857   2.455
  162PHE    HD1 1599   4.791   4.768   2.443
  162PHE    CD2 1600   5.069   4.960   2.486
  162PHE    HD2 1601   5.178   4.956   2.476
  162PHE    CE1 1602   4.789   4.973   2.496
  162PHE    HE1 1603   4.680   4.976   2.506
  162PHE    CE2 1604   5.004   5.076   2.525
  162PHE    HE2 1605   5.063   5.161   2.558
  162PHE     CZ 1606   4.865   5.084   2.529
  162PHE     HZ 1607   4.828   5.178   2.570
  162PHE      C 1608   5.154   4.864   2.176
  162PHE      O 1609   5.259   4.886   2.235
  163ILE      N 1610   5.092   4.951   2.096
  163ILE      H 1611   4.992   4.949   2.098
  163ILE     CA 1612   5.156   5.050   2.008
  163ILE     CB 1613   5.113   5.017   1.865
  163ILE    CG1 1614   5.141   4.872   1.824
  163ILE    CG2 1615   5.187   5.099   1.760
  163ILE     CD 1616   5.040   4.837   1.715
  163ILE      C 1617   5.125   5.191   2.058
  163ILE      O 1618   5.008   5.225   2.069
  164LEU      N 1619   5.222   5.282   2.044
  164LEU      H 1620   5.309   5.250   2.006
  164LEU     CA 1621   5.219   5.427   2.065
  164LEU     CB 1622   5.337   5.470   2.153
  164LEU     CG 1623   5.359   5.619   2.179
  164LEU    CD1 1624   5.244   5.687   2.252
  164LEU    CD2 1625   5.505   5.637   2.221
  164LEU      C 1626   5.210   5.512   1.938
  164LEU      O 1627   5.297   5.486   1.855
  165PHE      N 1628   5.128   5.617   1.942
  165PHE      H 1629   5.045   5.616   1.997
  165PHE     CA 1630   5.119   5.710   1.828
  165PHE     CB 1631   4.989   5.689   1.749
  165PHE     CG 1632   4.976   5.546   1.695
  165PHE    CD1 1633   4.910   5.445   1.764
  165PHE    HD1 1634   4.887   5.461   1.869
  165PHE    CD2 1635   5.017   5.530   1.564
  165PHE    HD2 1636   5.093   5.593   1.518
  165PHE    CE1 1637   4.875   5.330   1.694
  165PHE    HE1 1638   4.858   5.237   1.748
  165PHE    CE2 1639   4.979   5.416   1.494
  165PHE    HE2 1640   5.031   5.390   1.402
  165PHE     CZ 1641   4.906   5.317   1.559
  165PHE     HZ 1642   4.863   5.231   1.509
  165PHE      C 1643   5.119   5.855   1.877
  165PHE      O 1644   5.026   5.900   1.943
  166ASN      N 1645   5.223   5.934   1.850
  166ASN      H 1646   5.308   5.898   1.812
  166ASN     CA 1647   5.221   6.076   1.889
  166ASN     CB 1648   5.271   6.082   2.033
  166ASN     CG 1649   5.421   6.051   2.047
  166ASN    OD1 1650   5.460   5.938   2.075
  166ASN    ND2 1651   5.505   6.152   2.069
  166ASN   HD21 1652   5.465   6.242   2.087
  166ASN   HD22 1653   5.603   6.140   2.083
  166ASN      C 1654   5.305   6.155   1.788
  166ASN      O 1655   5.334   6.100   1.682
  167ASN      N 1656   5.326   6.281   1.823
  167ASN      H 1657   5.289   6.306   1.912
  167ASN     CA 1658   5.409   6.380   1.752
  167ASN     CB 1659   5.331   6.511   1.734
  167ASN     CG 1660   5.389   6.602   1.626
  167ASN    OD1 1661   5.482   6.679   1.648
  167ASN    ND2 1662   5.320   6.606   1.512
  167ASN   HD21 1663   5.248   6.537   1.500
  167ASN   HD22 1664   5.329   6.692   1.462
  167ASN      C 1665   5.538   6.415   1.826
  167ASN      O 1666   5.549   6.426   1.948
  168VAL      N 1667   5.648   6.393   1.754
  168VAL      H 1668   5.640   6.390   1.654
  168VAL     CA 1669   5.781   6.429   1.804
  168VAL     CB 1670   5.862   6.316   1.867
  168VAL    CG1 1671   5.964   6.358   1.973
  168VAL    CG2 1672   5.780   6.208   1.937
  168VAL      C 1673   5.859   6.487   1.686
  168VAL      O 1674   5.843   6.434   1.576
  169ASP      N 1675   5.924   6.601   1.710
  169ASP      H 1676   5.883   6.657   1.782
  169ASP     CA 1677   6.011   6.670   1.614
  169ASP     CB 1678   6.135   6.585   1.584
  169ASP     CG 1679   6.260   6.658   1.534
  169ASP    OD1 1680   6.269   6.780   1.558
  169ASP    OD2 1681   6.345   6.588   1.475
  169ASP      C 1682   5.941   6.714   1.485
  169ASP      O 1683   5.992   6.691   1.376
  170GLY      N 1684   5.815   6.755   1.503
  170GLY      H 1685   5.774   6.759   1.594
  170GLY     CA 1686   5.719   6.794   1.399
  170GLY      C 1687   5.679   6.682   1.303
  170GLY      O 1688   5.601   6.715   1.213
  171HISE     N 1689   5.697   6.556   1.342
  171HISE     H 1690   5.731   6.541   1.435
  171HISE    CA 1691   5.668   6.435   1.264
  171HISE    CB 1692   5.801   6.365   1.234
  171HISE    CG 1693   5.876   6.420   1.113
  171HISE   ND1 1694   5.981   6.502   1.102
  171HISE   CD2 1695   5.850   6.383   0.988
  171HISE   HD2 1696   5.778   6.304   0.964
  171HISE   CE1 1697   6.006   6.521   0.973
  171HISE   HE1 1698   6.069   6.600   0.933
  171HISE   NE2 1699   5.923   6.449   0.898
  171HISE   HE2 1700   5.915   6.446   0.798
  171HISE     C 1701   5.583   6.337   1.346
  171HISE     O 1702   5.582   6.340   1.469
  172LEU      N 1703   5.496   6.270   1.271
  172LEU      H 1704   5.493   6.282   1.172
  172LEU     CA 1705   5.413   6.160   1.322
  172LEU     CB 1706   5.286   6.142   1.238
  172LEU     CG 1707   5.164   6.076   1.301
  172LEU    CD1 1708   5.192   5.933   1.348
  172LEU    CD2 1709   5.128   6.150   1.430
  172LEU      C 1710   5.494   6.031   1.340
  172LEU      O 1711   5.555   5.995   1.239
  173TYR      N 1712   5.510   6.009   1.470
  173TYR      H 1713   5.457   6.064   1.535
  173TYR     CA 1714   5.581   5.885   1.504
  173TYR     CB 1715   5.699   5.937   1.587
  173TYR     CG 1716   5.812   5.985   1.496
  173TYR    CD1 1717   5.903   5.895   1.440
  173TYR    HD1 1718   5.871   5.794   1.416
  173TYR    CD2 1719   5.855   6.117   1.511
  173TYR    HD2 1720   5.785   6.186   1.559
  173TYR    CE1 1721   6.027   5.936   1.394
  173TYR    HE1 1722   6.100   5.857   1.374
  173TYR    CE2 1723   5.977   6.164   1.465
  173TYR    HE2 1724   6.019   6.258   1.502
  173TYR     CZ 1725   6.060   6.071   1.403
  173TYR     OH 1726   6.156   6.108   1.315
  173TYR     HH 1727   6.155   6.207   1.302
  173TYR      C 1728   5.497   5.783   1.581
  173TYR      O 1729   5.415   5.801   1.671
  174GLU      N 1730   5.524   5.666   1.523
  174GLU      H 1731   5.593   5.669   1.451
  174GLU     CA 1732   5.472   5.538   1.572
  174GLU     CB 1733   5.403   5.470   1.454
  174GLU     CG 1734   5.358   5.327   1.483
  174GLU     CD 1735   5.339   5.255   1.349
  174GLU    OE1 1736   5.251   5.299   1.271
  174GLU    OE2 1737   5.421   5.163   1.328
  174GLU      C 1738   5.585   5.454   1.632
  174GLU      O 1739   5.695   5.428   1.582
  175LEU      N 1740   5.551   5.419   1.755
  175LEU      H 1741   5.459   5.433   1.791
  175LEU     CA 1742   5.642   5.341   1.841
  175LEU     CB 1743   5.680   5.423   1.964
  175LEU     CG 1744   5.789   5.522   1.922
  175LEU    CD1 1745   5.753   5.658   1.862
  175LEU    CD2 1746   5.893   5.523   2.034
  175LEU      C 1747   5.571   5.218   1.897
  175LEU      O 1748   5.449   5.214   1.915
  176ASP      N 1749   5.647   5.111   1.877
  176ASP      H 1750   5.719   5.106   1.807
  176ASP     CA 1751   5.626   4.980   1.941
  176ASP     CB 1752   5.553   4.895   1.837
  176ASP     CG 1753   5.531   4.753   1.889
  176ASP    OD1 1754   5.568   4.660   1.814
  176ASP    OD2 1755   5.498   4.727   2.007
  176ASP      C 1756   5.752   4.904   1.984
  176ASP      O 1757   5.849   4.895   1.909
  177GLY      N 1758   5.749   4.831   2.095
  177GLY      H 1759   5.668   4.829   2.154
  177GLY     CA 1760   5.868   4.769   2.157
  177GLY      C 1761   5.898   4.632   2.097
  177GLY      O 1762   5.992   4.564   2.139
  178ARG      N 1763   5.811   4.576   2.014
  178ARG      H 1764   5.743   4.641   1.981
  178ARG     CA 1765   5.834   4.448   1.944
  178ARG     CB 1766   5.696   4.383   1.938
  178ARG     CG 1767   5.663   4.336   2.080
  178ARG     CD 1768   5.682   4.192   2.128
  178ARG     NE 1769   5.585   4.097   2.072
  178ARG     HE 1770   5.621   4.015   2.028
  178ARG     CZ 1771   5.454   4.099   2.099
  178ARG    NH1 1772   5.396   4.194   2.174
  178ARG   HH11 1773   5.449   4.261   2.226
  178ARG   HH12 1774   5.304   4.230   2.158
  178ARG    NH2 1775   5.381   3.990   2.074
  178ARG   HH21 1776   5.424   3.911   2.031
  178ARG   HH22 1777   5.282   3.985   2.085
  178ARG      C 1778   5.893   4.465   1.804
  178ARG      O 1779   5.997   4.405   1.778
  179MET      N 1780   5.851   4.570   1.734
  179MET      H 1781   5.765   4.617   1.753
  179MET     CA 1782   5.916   4.620   1.612
  179MET     CB 1783   5.828   4.724   1.542
  179MET     CG 1784   5.697   4.665   1.490
  179MET     SD 1785   5.734   4.543   1.359
  179MET     CE 1786   5.597   4.435   1.391
  179MET      C 1787   6.052   4.682   1.644
  179MET      O 1788   6.064   4.760   1.738
  180PRO      N 1789   6.154   4.644   1.567
  180PRO     CA 1790   6.292   4.689   1.586
  180PRO     CB 1791   6.368   4.605   1.483
  180PRO     CG 1792   6.269   4.590   1.367
  180PRO     CD 1793   6.139   4.566   1.443
  180PRO      C 1794   6.328   4.837   1.606
  180PRO      O 1795   6.430   4.869   1.665
  181PHE      N 1796   6.249   4.924   1.544
  181PHE      H 1797   6.165   4.899   1.495
  181PHE     CA 1798   6.274   5.068   1.526
  181PHE     CB 1799   6.342   5.102   1.393
  181PHE     CG 1800   6.493   5.077   1.381
  181PHE    CD1 1801   6.528   4.958   1.319
  181PHE    HD1 1802   6.456   4.885   1.282
  181PHE    CD2 1803   6.588   5.153   1.449
  181PHE    HD2 1804   6.570   5.260   1.458
  181PHE    CE1 1805   6.661   4.915   1.314
  181PHE    HE1 1806   6.686   4.823   1.263
  181PHE    CE2 1807   6.719   5.107   1.449
  181PHE    HE2 1808   6.783   5.161   1.518
  181PHE     CZ 1809   6.756   4.991   1.382
  181PHE     HZ 1810   6.856   4.948   1.385
  181PHE      C 1811   6.148   5.153   1.508
  181PHE      O 1812   6.048   5.089   1.477
  182PRO      N 1813   6.153   5.279   1.551
  182PRO     CA 1814   6.042   5.374   1.539
  182PRO     CB 1815   6.102   5.510   1.576
  182PRO     CG 1816   6.191   5.468   1.693
  182PRO     CD 1817   6.259   5.350   1.624
  182PRO      C 1818   5.993   5.379   1.394
  182PRO      O 1819   6.071   5.371   1.299
  183VAL      N 1820   5.868   5.418   1.371
  183VAL      H 1821   5.802   5.425   1.445
  183VAL     CA 1822   5.818   5.448   1.236
  183VAL     CB 1823   5.705   5.354   1.193
  183VAL    CG1 1824   5.664   5.366   1.046
  183VAL    CG2 1825   5.740   5.206   1.215
  183VAL      C 1826   5.772   5.593   1.218
  183VAL      O 1827   5.699   5.648   1.300
  184ASN      N 1828   5.825   5.645   1.107
  184ASN      H 1829   5.891   5.596   1.051
  184ASN     CA 1830   5.802   5.785   1.070
  184ASN     CB 1831   5.930   5.853   1.019
  184ASN     CG 1832   5.922   6.005   1.006
  184ASN    OD1 1833   5.836   6.067   0.944
  184ASN    ND2 1834   6.031   6.073   1.040
  184ASN   HD21 1835   6.108   6.037   1.092
  184ASN   HD22 1836   6.031   6.172   1.028
  184ASN      C 1837   5.692   5.788   0.964
  184ASN      O 1838   5.711   5.727   0.859
  185HISE     N 1839   5.587   5.865   0.991
  185HISE     H 1840   5.576   5.909   1.080
  185HISE    CA 1841   5.467   5.883   0.909
  185HISE    CB 1842   5.344   5.840   0.990
  185HISE    CG 1843   5.314   5.690   0.993
  185HISE   ND1 1844   5.320   5.607   0.890
  185HISE   CD2 1845   5.298   5.610   1.097
  185HISE   HD2 1846   5.300   5.626   1.205
  185HISE   CE1 1847   5.299   5.481   0.927
  185HISE   HE1 1848   5.255   5.405   0.862
  185HISE   NE2 1849   5.298   5.482   1.060
  185HISE   HE2 1850   5.311   5.409   1.127
  185HISE     C 1851   5.440   6.025   0.858
  185HISE     O 1852   5.328   6.061   0.821
  186GLY      N 1853   5.550   6.097   0.840
  186GLY      H 1854   5.639   6.063   0.869
  186GLY     CA 1855   5.555   6.233   0.783
  186GLY      C 1856   5.511   6.344   0.879
  186GLY      O 1857   5.502   6.323   1.000
  187ALA      N 1858   5.495   6.462   0.820
  187ALA      H 1859   5.473   6.466   0.723
  187ALA     CA 1860   5.472   6.587   0.894
  187ALA     CB 1861   5.479   6.708   0.801
  187ALA      C 1862   5.335   6.574   0.961
  187ALA      O 1863   5.236   6.565   0.887
  188SER      N 1864   5.327   6.634   1.080
  188SER      H 1865   5.400   6.693   1.113
  188SER     CA 1866   5.206   6.644   1.162
  188SER     CB 1867   5.193   6.513   1.240
  188SER     OG 1868   5.106   6.502   1.354
  188SER     HG 1869   5.012   6.517   1.325
  188SER      C 1870   5.211   6.762   1.258
  188SER      O 1871   5.315   6.802   1.312
  189SER      N 1872   5.096   6.822   1.289
  189SER      H 1873   5.010   6.772   1.278
  189SER     CA 1874   5.095   6.931   1.387
  189SER     CB 1875   5.004   7.040   1.331
  189SER     OG 1876   4.995   7.160   1.408
  189SER     HG 1877   4.938   7.233   1.369
  189SER      C 1878   5.059   6.887   1.529
  189SER      O 1879   4.969   6.804   1.548
  190GLU      N 1880   5.098   6.965   1.628
  190GLU      H 1881   5.172   7.032   1.622
  190GLU     CA 1882   5.060   6.942   1.768
  190GLU     CB 1883   5.132   7.023   1.875
  190GLU     CG 1884   5.090   6.994   2.019
  190GLU     CD 1885   5.162   7.076   2.126
  190GLU    OE1 1886   5.185   7.024   2.237
  190GLU    OE2 1887   5.211   7.187   2.096
  190GLU      C 1888   4.909   6.966   1.782
  190GLU      O 1889   4.839   6.874   1.822
  191ASP      N 1890   4.854   7.065   1.713
  191ASP      H 1891   4.901   7.143   1.672
  191ASP     CA 1892   4.708   7.083   1.702
  191ASP     CB 1893   4.701   7.203   1.607
  191ASP     CG 1894   4.573   7.286   1.611
  191ASP    OD1 1895   4.504   7.287   1.716
  191ASP    OD2 1896   4.524   7.338   1.509
  191ASP      C 1897   4.629   6.961   1.655
  191ASP      O 1898   4.544   6.921   1.735
  192THR      N 1899   4.683   6.884   1.562
  192THR      H 1900   4.775   6.898   1.526
  192THR     CA 1901   4.609   6.775   1.497
  192THR     CB 1902   4.608   6.786   1.344
  192THR    OG1 1903   4.742   6.788   1.294
  192THR    HG1 1904   4.762   6.691   1.306
  192THR    CG2 1905   4.524   6.902   1.290
  192THR      C 1906   4.654   6.633   1.533
  192THR      O 1907   4.608   6.541   1.467
  193LEU      N 1908   4.730   6.614   1.641
  193LEU      H 1909   4.769   6.690   1.692
  193LEU     CA 1910   4.800   6.489   1.671
  193LEU     CB 1911   4.908   6.505   1.778
  193LEU     CG 1912   4.870   6.492   1.926
  193LEU    CD1 1913   4.998   6.507   2.007
  193LEU    CD2 1914   4.759   6.581   1.983
  193LEU      C 1915   4.723   6.358   1.690
  193LEU      O 1916   4.766   6.253   1.641
  194LEU      N 1917   4.596   6.377   1.725
  194LEU      H 1918   4.565   6.463   1.765
  194LEU     CA 1919   4.498   6.268   1.714
  194LEU     CB 1920   4.364   6.310   1.774
  194LEU     CG 1921   4.347   6.331   1.925
  194LEU    CD1 1922   4.215   6.403   1.950
  194LEU    CD2 1923   4.345   6.192   1.989
  194LEU      C 1924   4.465   6.236   1.568
  194LEU      O 1925   4.484   6.120   1.534
  195LYS      N 1926   4.415   6.332   1.491
  195LYS      H 1927   4.401   6.423   1.531
  195LYS     CA 1928   4.369   6.304   1.354
  195LYS     CB 1929   4.325   6.436   1.292
  195LYS     CG 1930   4.285   6.443   1.144
  195LYS     CD 1931   4.241   6.582   1.097
  195LYS     CE 1932   4.217   6.597   0.947
  195LYS     NZ 1933   4.095   6.544   0.884
  195LYS    HZ1 1934   4.053   6.465   0.930
  195LYS    HZ2 1935   4.029   6.619   0.886
  195LYS    HZ3 1936   4.107   6.512   0.790
  195LYS      C 1937   4.482   6.236   1.276
  195LYS      O 1938   4.456   6.127   1.225
  196ASP      N 1939   4.602   6.293   1.277
  196ASP      H 1940   4.620   6.383   1.316
  196ASP     CA 1941   4.718   6.229   1.213
  196ASP     CB 1942   4.842   6.312   1.246
  196ASP     CG 1943   4.858   6.447   1.177
  196ASP    OD1 1944   4.867   6.549   1.249
  196ASP    OD2 1945   4.844   6.449   1.052
  196ASP      C 1946   4.744   6.082   1.245
  196ASP      O 1947   4.737   5.995   1.158
  197ALA      N 1948   4.750   6.047   1.373
  197ALA      H 1949   4.743   6.118   1.444
  197ALA     CA 1950   4.744   5.909   1.422
  197ALA     CB 1951   4.763   5.909   1.574
  197ALA      C 1952   4.617   5.837   1.377
  197ALA      O 1953   4.639   5.737   1.309
  198ALA      N 1954   4.495   5.881   1.407
  198ALA      H 1955   4.490   5.965   1.461
  198ALA     CA 1956   4.374   5.810   1.365
  198ALA     CB 1957   4.249   5.889   1.406
  198ALA      C 1958   4.358   5.762   1.221
  198ALA      O 1959   4.295   5.662   1.188
  199LYS      N 1960   4.429   5.828   1.129
  199LYS      H 1961   4.471   5.917   1.146
  199LYS     CA 1962   4.425   5.794   0.986
  199LYS     CB 1963   4.511   5.889   0.903
  199LYS     CG 1964   4.494   5.865   0.753
  199LYS     CD 1965   4.586   5.962   0.680
  199LYS     CE 1966   4.734   5.943   0.714
  199LYS     NZ 1967   4.824   6.042   0.654
  199LYS    HZ1 1968   4.917   6.007   0.668
  199LYS    HZ2 1969   4.800   6.049   0.557
  199LYS    HZ3 1970   4.814   6.134   0.693
  199LYS      C 1971   4.493   5.658   0.968
  199LYS      O 1972   4.422   5.562   0.938
  200VAL      N 1973   4.604   5.641   1.039
  200VAL      H 1974   4.624   5.695   1.121
  200VAL     CA 1975   4.692   5.524   1.024
  200VAL     CB 1976   4.836   5.556   1.064
  200VAL    CG1 1977   4.936   5.441   1.053
  200VAL    CG2 1978   4.894   5.679   0.995
  200VAL      C 1979   4.636   5.409   1.108
  200VAL      O 1980   4.631   5.296   1.059
  201CYS      N 1981   4.595   5.444   1.229
  201CYS      H 1982   4.641   5.513   1.285
  201CYS     CA 1983   4.502   5.358   1.303
  201CYS     CB 1984   4.467   5.423   1.437
  201CYS     SG 1985   4.609   5.466   1.544
  201CYS     HG 1986   4.666   5.346   1.537
  201CYS      C 1987   4.382   5.297   1.229
  201CYS      O 1988   4.365   5.176   1.243
  202ARG      N 1989   4.290   5.372   1.168
  202ARG      H 1990   4.294   5.471   1.175
  202ARG     CA 1991   4.179   5.314   1.091
  202ARG     CB 1992   4.096   5.426   1.027
  202ARG     CG 1993   4.003   5.487   1.132
  202ARG     CD 1994   3.896   5.577   1.070
  202ARG     NE 1995   3.946   5.694   0.997
  202ARG     HE 1996   3.935   5.691   0.898
  202ARG     CZ 1997   3.980   5.812   1.051
  202ARG    NH1 1998   3.985   5.826   1.184
  202ARG   HH11 1999   3.965   5.743   1.236
  202ARG   HH12 2000   4.010   5.914   1.223
  202ARG    NH2 2001   4.028   5.909   0.972
  202ARG   HH21 2002   4.030   5.899   0.873
  202ARG   HH22 2003   4.071   5.989   1.015
  202ARG      C 2004   4.231   5.232   0.972
  202ARG      O 2005   4.196   5.115   0.965
  203GLU      N 2006   4.344   5.271   0.914
  203GLU      H 2007   4.367   5.368   0.925
  203GLU     CA 2008   4.415   5.199   0.807
  203GLU     CB 2009   4.531   5.294   0.773
  203GLU     CG 2010   4.642   5.230   0.690
  203GLU     CD 2011   4.769   5.312   0.666
  203GLU    OE1 2012   4.754   5.428   0.620
  203GLU    OE2 2013   4.882   5.260   0.673
  203GLU      C 2014   4.469   5.063   0.851
  203GLU      O 2015   4.448   4.963   0.783
  204PHE      N 2016   4.501   5.048   0.979
  204PHE      H 2017   4.523   5.131   1.030
  204PHE     CA 2018   4.533   4.915   1.034
  204PHE     CB 2019   4.592   4.914   1.175
  204PHE     CG 2020   4.722   4.835   1.172
  204PHE    CD1 2021   4.841   4.897   1.208
  204PHE    HD1 2022   4.847   5.005   1.223
  204PHE    CD2 2023   4.728   4.704   1.124
  204PHE    HD2 2024   4.637   4.645   1.120
  204PHE    CE1 2025   4.961   4.826   1.213
  204PHE    HE1 2026   5.047   4.858   1.272
  204PHE    CE2 2027   4.849   4.637   1.114
  204PHE    HE2 2028   4.858   4.532   1.087
  204PHE     CZ 2029   4.964   4.696   1.166
  204PHE     HZ 2030   5.041   4.627   1.202
  204PHE      C 2031   4.414   4.819   1.042
  204PHE      O 2032   4.409   4.735   0.952
  205THR      N 2033   4.303   4.865   1.098
  205THR      H 2034   4.305   4.951   1.149
  205THR     CA 2035   4.179   4.787   1.109
  205THR     CB 2036   4.102   4.825   1.236
  205THR    OG1 2037   3.987   4.742   1.250
  205THR    HG1 2038   4.020   4.648   1.263
  205THR    CG2 2039   4.071   4.974   1.248
  205THR      C 2040   4.093   4.780   0.982
  205THR      O 2041   4.021   4.685   0.951
  206GLU      N 2042   4.116   4.873   0.891
  206GLU      H 2043   4.138   4.966   0.923
  206GLU     CA 2044   4.064   4.867   0.754
  206GLU     CB 2045   4.046   5.004   0.688
  206GLU     CG 2046   3.939   5.096   0.748
  206GLU     CD 2047   3.936   5.230   0.675
  206GLU    OE1 2048   3.968   5.330   0.743
  206GLU    OE2 2049   3.926   5.231   0.550
  206GLU      C 2050   4.145   4.777   0.661
  206GLU      O 2051   4.125   4.789   0.540
  207ARG      N 2052   4.257   4.719   0.705
  207ARG      H 2053   4.307   4.762   0.779
  207ARG     CA 2054   4.338   4.615   0.639
  207ARG     CB 2055   4.490   4.628   0.651
  207ARG     CG 2056   4.552   4.729   0.554
  207ARG     CD 2057   4.705   4.721   0.551
  207ARG     NE 2058   4.753   4.745   0.687
  207ARG     HE 2059   4.758   4.672   0.755
  207ARG     CZ 2060   4.812   4.859   0.726
  207ARG    NH1 2061   4.826   4.966   0.646
  207ARG   HH11 2062   4.784   4.954   0.556
  207ARG   HH12 2063   4.849   5.056   0.683
  207ARG    NH2 2064   4.842   4.877   0.856
  207ARG   HH21 2065   4.823   4.802   0.920
  207ARG   HH22 2066   4.868   4.965   0.895
  207ARG      C 2067   4.279   4.479   0.678
  207ARG      O 2068   4.219   4.403   0.602
  208GLU      N 2069   4.272   4.472   0.810
  208GLU      H 2070   4.313   4.544   0.866
  208GLU     CA 2071   4.231   4.350   0.883
  208GLU     CB 2072   4.317   4.330   1.008
  208GLU     CG 2073   4.428   4.227   0.987
  208GLU     CD 2074   4.548   4.272   0.905
  208GLU    OE1 2075   4.629   4.345   0.967
  208GLU    OE2 2076   4.557   4.232   0.787
  208GLU      C 2077   4.082   4.348   0.917
  208GLU      O 2078   4.036   4.326   1.029
  209GLN      N 2079   4.011   4.329   0.807
  209GLN      H 2080   4.062   4.298   0.727
  209GLN     CA 2081   3.864   4.330   0.802
  209GLN     CB 2082   3.823   4.316   0.656
  209GLN     CG 2083   3.857   4.444   0.578
  209GLN     CD 2084   3.856   4.428   0.426
  209GLN    OE1 2085   3.883   4.318   0.379
  209GLN    NE2 2086   3.825   4.534   0.352
  209GLN   HE21 2087   3.812   4.625   0.392
  209GLN   HE22 2088   3.824   4.530   0.252
  209GLN      C 2089   3.782   4.234   0.889
  209GLN      O 2090   3.685   4.271   0.954
  210GLY      N 2091   3.820   4.106   0.894
  210GLY      H 2092   3.890   4.070   0.833
  210GLY     CA 2093   3.753   4.004   0.975
  210GLY      C 2094   3.774   4.007   1.127
  210GLY      O 2095   3.686   3.963   1.200
  211GLU      N 2096   3.878   4.081   1.164
  211GLU      H 2097   3.944   4.117   1.098
  211GLU     CA 2098   3.917   4.091   1.305
  211GLU     CB 2099   4.061   4.139   1.325
  211GLU     CG 2100   4.123   4.156   1.463
  211GLU     CD 2101   4.117   4.022   1.537
  211GLU    OE1 2102   4.016   3.997   1.607
  211GLU    OE2 2103   4.193   3.931   1.497
  211GLU      C 2104   3.821   4.191   1.369
  211GLU      O 2105   3.788   4.299   1.322
  212VAL      N 2106   3.787   4.155   1.493
  212VAL      H 2107   3.813   4.072   1.542
  212VAL     CA 2108   3.704   4.231   1.588
  212VAL     CB 2109   3.587   4.148   1.641
  212VAL    CG1 2110   3.483   4.136   1.529
  212VAL    CG2 2111   3.624   4.008   1.690
  212VAL      C 2112   3.773   4.286   1.713
  212VAL      O 2113   3.735   4.381   1.781
  213ARG      N 2114   3.890   4.227   1.737
  213ARG      H 2115   3.924   4.155   1.677
  213ARG     CA 2116   3.979   4.262   1.849
  213ARG     CB 2117   4.063   4.141   1.889
  213ARG     CG 2118   3.976   4.030   1.951
  213ARG     CD 2119   4.052   3.902   1.986
  213ARG     NE 2120   4.101   3.842   1.861
  213ARG     HE 2121   4.081   3.898   1.781
  213ARG     CZ 2122   4.125   3.712   1.835
  213ARG    NH1 2123   4.109   3.627   1.937
  213ARG   HH11 2124   4.071   3.654   2.025
  213ARG   HH12 2125   4.132   3.530   1.926
  213ARG    NH2 2126   4.156   3.673   1.711
  213ARG   HH21 2127   4.164   3.737   1.635
  213ARG   HH22 2128   4.166   3.574   1.699
  213ARG      C 2129   4.058   4.392   1.833
  213ARG      O 2130   4.121   4.408   1.729
  214PHE      N 2131   4.032   4.480   1.930
  214PHE      H 2132   3.936   4.483   1.958
  214PHE     CA 2133   4.107   4.604   1.952
  214PHE     CB 2134   4.097   4.699   1.832
  214PHE     CG 2135   3.955   4.730   1.785
  214PHE    CD1 2136   3.884   4.836   1.841
  214PHE    HD1 2137   3.938   4.906   1.905
  214PHE    CD2 2138   3.885   4.652   1.694
  214PHE    HD2 2139   3.933   4.578   1.630
  214PHE    CE1 2140   3.754   4.867   1.803
  214PHE    HE1 2141   3.709   4.951   1.855
  214PHE    CE2 2142   3.752   4.674   1.662
  214PHE    HE2 2143   3.693   4.606   1.601
  214PHE     CZ 2144   3.687   4.788   1.710
  214PHE     HZ 2145   3.615   4.830   1.641
  214PHE      C 2146   4.067   4.685   2.076
  214PHE      O 2147   3.987   4.637   2.155
  215SER      N 2148   4.147   4.787   2.108
  215SER      H 2149   4.241   4.788   2.073
  215SER     CA 2150   4.114   4.883   2.214
  215SER     CB 2151   4.138   4.825   2.353
  215SER     OG 2152   4.089   4.921   2.446
  215SER     HG 2153   4.061   4.881   2.533
  215SER      C 2154   4.202   5.007   2.197
  215SER      O 2155   4.323   4.997   2.183
  216ALA      N 2156   4.140   5.125   2.197
  216ALA      H 2157   4.044   5.134   2.171
  216ALA     CA 2158   4.215   5.252   2.188
  216ALA     CB 2159   4.177   5.312   2.052
  216ALA      C 2160   4.199   5.343   2.310
  216ALA      O 2161   4.083   5.368   2.345
  217VAL      N 2162   4.305   5.413   2.348
  217VAL      H 2163   4.384   5.419   2.287
  217VAL     CA 2164   4.307   5.507   2.461
  217VAL     CB 2165   4.352   5.427   2.583
  217VAL    CG1 2166   4.494   5.371   2.571
  217VAL    CG2 2167   4.344   5.488   2.723
  217VAL      C 2168   4.394   5.628   2.427
  217VAL      O 2169   4.472   5.628   2.332
  218ALA      N 2170   4.355   5.739   2.488
  218ALA      H 2171   4.274   5.740   2.547
  218ALA     CA 2172   4.434   5.862   2.475
  218ALA     CB 2173   4.358   5.959   2.384
  218ALA      C 2174   4.474   5.920   2.611
  218ALA      O 2175   4.407   5.901   2.713
  219LEU      N 2176   4.590   5.985   2.609
  219LEU      H 2177   4.643   5.988   2.524
  219LEU     CA 2178   4.642   6.060   2.724
  219LEU     CB 2179   4.794   6.041   2.726
  219LEU     CG 2180   4.854   6.037   2.867
  219LEU    CD1 2181   5.002   5.999   2.855
  219LEU    CD2 2182   4.858   6.174   2.936
  219LEU      C 2183   4.609   6.209   2.713
  219LEU      O 2184   4.663   6.279   2.628
  220CYS      N 2185   4.534   6.244   2.818
  220CYS      H 2186   4.528   6.186   2.899
  220CYS     CA 2187   4.463   6.373   2.816
  220CYS     CB 2188   4.312   6.364   2.793
  220CYS     SG 2189   4.262   6.306   2.627
  220CYS     HG 2190   4.232   6.424   2.574
  220CYS      C 2191   4.485   6.463   2.938
  220CYS      O 2192   4.527   6.420   3.045
  221LYS      N 2193   4.493   6.591   2.903
  221LYS      H 2194   4.510   6.605   2.805
  221LYS     CA 2195   4.486   6.706   2.994
  221LYS     CB 2196   4.557   6.826   2.932
  221LYS     CG 2197   4.575   6.942   3.030
  221LYS     CD 2198   4.662   6.916   3.153
  221LYS     CE 2199   4.632   7.016   3.264
  221LYS     NZ 2200   4.643   7.155   3.217
  221LYS    HZ1 2201   4.734   7.168   3.177
  221LYS    HZ2 2202   4.574   7.174   3.148
  221LYS    HZ3 2203   4.650   7.217   3.295
  221LYS      C 2204   4.339   6.736   3.024
  221LYS     O1 2205   4.250   6.709   2.940
  221LYS     O2 2206   4.309   6.786   3.135
   6.92865   6.92865   4.89929   0.00000   0.00000   0.00000   0.00000   3.46432   3.46432
