# Supplementary material for: Is There a Functional Role for the Knotted Topology in Protein UCH-L1?
Source: J Chem Inf Model. 2024 Jul 24;64(17):6827–37. doi: 10.1021/acs.jcim.4c00880 (PMC11388461; doi:10.1021/acs.jcim.4c00880)
Supplement: Supplementary file 2 — ci4c00880_si_002.zip [file ci4c00880_si_002.zip › UCH-L1_files/APO/APO_delta223/REP_1/traj_final.gro]

Protein in water t= 500000.00000 step= 5000000
 2212
    1MET      N    1   5.177   2.973   3.809
    1MET     H1    2   5.136   3.042   3.749
    1MET     H2    3   5.190   2.882   3.769
    1MET     H3    4   5.107   2.968   3.880
    1MET     CA    5   5.299   3.027   3.871
    1MET     CB    6   5.423   2.940   3.848
    1MET     CG    7   5.410   2.803   3.916
    1MET     SD    8   5.267   2.698   3.869
    1MET     CE    9   5.280   2.589   4.008
    1MET      C   10   5.314   3.174   3.832
    1MET      O   11   5.259   3.213   3.729
    2GLN      N   12   5.375   3.249   3.923
    2GLN      H   13   5.407   3.203   4.006
    2GLN     CA   14   5.423   3.386   3.904
    2GLN     CB   15   5.513   3.433   4.018
    2GLN     CG   16   5.460   3.441   4.162
    2GLN     CD   17   5.566   3.403   4.265
    2GLN    OE1   18   5.585   3.286   4.296
    2GLN    NE2   19   5.636   3.501   4.322
    2GLN   HE21   20   5.601   3.594   4.305
    2GLN   HE22   21   5.704   3.473   4.389
    2GLN      C   22   5.477   3.431   3.768
    2GLN      O   23   5.573   3.374   3.717
    3LEU      N   24   5.434   3.551   3.731
    3LEU      H   25   5.386   3.602   3.803
    3LEU     CA   26   5.451   3.627   3.606
    3LEU     CB   27   5.355   3.744   3.587
    3LEU     CG   28   5.208   3.705   3.566
    3LEU    CD1   29   5.120   3.828   3.589
    3LEU    CD2   30   5.186   3.632   3.433
    3LEU      C   31   5.594   3.671   3.574
    3LEU      O   32   5.665   3.708   3.667
    4LYS      N   33   5.638   3.674   3.449
    4LYS      H   34   5.576   3.677   3.370
    4LYS     CA   35   5.772   3.727   3.421
    4LYS     CB   36   5.808   3.668   3.284
    4LYS     CG   37   5.873   3.530   3.291
    4LYS     CD   38   6.012   3.542   3.353
    4LYS     CE   39   6.097   3.415   3.370
    4LYS     NZ   40   6.045   3.325   3.474
    4LYS    HZ1   41   6.121   3.287   3.526
    4LYS    HZ2   42   5.975   3.367   3.531
    4LYS    HZ3   43   5.998   3.249   3.429
    4LYS      C   44   5.770   3.879   3.431
    4LYS      O   45   5.690   3.934   3.355
    5PRO      N   46   5.871   3.944   3.488
    5PRO     CA   47   5.877   4.091   3.492
    5PRO     CB   48   5.992   4.120   3.589
    5PRO     CG   49   6.082   3.997   3.588
    5PRO     CD   50   5.982   3.884   3.563
    5PRO      C   51   5.903   4.165   3.360
    5PRO      O   52   5.905   4.096   3.258
    6MET      N   53   5.888   4.297   3.359
    6MET      H   54   5.842   4.340   3.436
    6MET     CA   55   5.924   4.386   3.247
    6MET     CB   56   5.819   4.492   3.213
    6MET     CG   57   5.723   4.436   3.107
    6MET     SD   58   5.792   4.401   2.941
    6MET     CE   59   5.801   4.574   2.902
    6MET      C   60   6.060   4.455   3.250
    6MET      O   61   6.123   4.467   3.355
    7GLU      N   62   6.099   4.513   3.137
    7GLU      H   63   6.041   4.529   3.058
    7GLU     CA   64   6.227   4.586   3.135
    7GLU     CB   65   6.336   4.495   3.078
    7GLU     CG   66   6.482   4.540   3.080
    7GLU     CD   67   6.542   4.572   3.217
    7GLU    OE1   68   6.486   4.524   3.318
    7GLU    OE2   69   6.640   4.649   3.225
    7GLU      C   70   6.237   4.725   3.073
    7GLU      O   71   6.162   4.759   2.981
    8ILE      N   72   6.324   4.811   3.126
    8ILE      H   73   6.363   4.792   3.216
    8ILE     CA   74   6.347   4.946   3.074
    8ILE     CB   75   6.328   5.046   3.189
    8ILE    CG1   76   6.417   5.011   3.309
    8ILE    CG2   77   6.181   5.049   3.230
    8ILE     CD   78   6.410   5.113   3.423
    8ILE      C   79   6.476   4.988   3.002
    8ILE      O   80   6.490   5.102   2.959
    9ASN      N   81   6.560   4.887   2.981
    9ASN      H   82   6.546   4.805   3.036
    9ASN     CA   83   6.679   4.887   2.895
    9ASN     CB   84   6.765   4.762   2.914
    9ASN     CG   85   6.902   4.779   2.848
    9ASN    OD1   86   6.920   4.735   2.735
    9ASN    ND2   87   7.005   4.843   2.902
    9ASN   HD21   88   7.004   4.860   3.000
    9ASN   HD22   89   7.083   4.878   2.849
    9ASN      C   90   6.639   4.907   2.748
    9ASN      O   91   6.589   4.811   2.690
   10PRO      N   92   6.681   5.019   2.690
   10PRO     CA   93   6.669   5.046   2.546
   10PRO     CB   94   6.763   5.165   2.532
   10PRO     CG   95   6.769   5.234   2.668
   10PRO     CD   96   6.756   5.119   2.768
   10PRO      C   97   6.706   4.932   2.451
   10PRO      O   98   6.613   4.896   2.379
   11GLU      N   99   6.825   4.872   2.461
   11GLU      H  100   6.892   4.905   2.527
   11GLU     CA  101   6.856   4.757   2.375
   11GLU     CB  102   7.003   4.717   2.386
   11GLU     CG  103   7.082   4.817   2.301
   11GLU     CD  104   7.228   4.778   2.279
   11GLU    OE1  105   7.301   4.872   2.241
   11GLU    OE2  106   7.263   4.658   2.281
   11GLU      C  107   6.769   4.633   2.398
   11GLU      O  108   6.745   4.560   2.302
   12MET      N  109   6.739   4.595   2.522
   12MET      H  110   6.803   4.620   2.594
   12MET     CA  111   6.640   4.491   2.555
   12MET     CB  112   6.644   4.478   2.708
   12MET     CG  113   6.767   4.403   2.758
   12MET     SD  114   6.816   4.236   2.699
   12MET     CE  115   6.992   4.248   2.721
   12MET      C  116   6.498   4.518   2.506
   12MET      O  117   6.452   4.422   2.444
   13LEU      N  118   6.450   4.641   2.492
   13LEU      H  119   6.494   4.718   2.539
   13LEU     CA  120   6.315   4.671   2.442
   13LEU     CB  121   6.277   4.819   2.455
   13LEU     CG  122   6.253   4.845   2.604
   13LEU    CD1  123   6.234   4.995   2.631
   13LEU    CD2  124   6.161   4.757   2.689
   13LEU      C  125   6.288   4.630   2.297
   13LEU      O  126   6.194   4.562   2.258
   14ASN      N  127   6.387   4.669   2.218
   14ASN      H  128   6.453   4.736   2.253
   14ASN     CA  129   6.398   4.630   2.077
   14ASN     CB  130   6.514   4.692   1.999
   14ASN     CG  131   6.508   4.839   1.956
   14ASN    OD1  132   6.529   4.941   2.021
   14ASN    ND2  133   6.493   4.855   1.825
   14ASN   HD21  134   6.470   4.772   1.775
   14ASN   HD22  135   6.511   4.942   1.778
   14ASN      C  136   6.391   4.484   2.032
   14ASN      O  137   6.375   4.453   1.914
   15LYS      N  138   6.406   4.390   2.125
   15LYS      H  139   6.440   4.413   2.216
   15LYS     CA  140   6.387   4.246   2.100
   15LYS     CB  141   6.430   4.153   2.213
   15LYS     CG  142   6.580   4.166   2.239
   15LYS     CD  143   6.579   4.067   2.356
   15LYS     CE  144   6.720   4.060   2.415
   15LYS     NZ  145   6.824   4.029   2.316
   15LYS    HZ1  146   6.789   3.965   2.248
   15LYS    HZ2  147   6.860   4.112   2.273
   15LYS    HZ3  148   6.898   3.984   2.368
   15LYS      C  149   6.247   4.207   2.051
   15LYS      O  150   6.225   4.170   1.936
   16VAL      N  151   6.155   4.260   2.130
   16VAL      H  152   6.184   4.309   2.213
   16VAL     CA  153   6.009   4.272   2.110
   16VAL     CB  154   5.938   4.358   2.215
   16VAL    CG1  155   5.789   4.380   2.188
   16VAL    CG2  156   5.963   4.306   2.357
   16VAL      C  157   5.982   4.332   1.972
   16VAL      O  158   5.903   4.285   1.891
   17LEU      N  159   6.055   4.439   1.943
   17LEU      H  160   6.101   4.486   2.019
   17LEU     CA  161   6.049   4.513   1.817
   17LEU     CB  162   6.120   4.650   1.818
   17LEU     CG  163   6.029   4.767   1.856
   17LEU    CD1  164   5.960   4.735   1.990
   17LEU    CD2  165   6.111   4.896   1.871
   17LEU      C  166   6.101   4.443   1.691
   17LEU      O  167   6.021   4.424   1.599
   18SER      N  168   6.203   4.362   1.716
   18SER      H  169   6.252   4.361   1.803
   18SER     CA  170   6.244   4.264   1.613
   18SER     CB  171   6.369   4.192   1.662
   18SER     OG  172   6.482   4.280   1.659
   18SER     HG  173   6.564   4.246   1.706
   18SER      C  174   6.143   4.156   1.574
   18SER      O  175   6.136   4.110   1.460
   19ARG      N  176   6.075   4.095   1.671
   19ARG      H  177   6.115   4.103   1.762
   19ARG     CA  178   5.967   3.998   1.649
   19ARG     CB  179   5.922   3.952   1.788
   19ARG     CG  180   6.025   3.878   1.873
   19ARG     CD  181   6.052   3.732   1.832
   19ARG     NE  182   6.162   3.672   1.908
   19ARG     HE  183   6.244   3.729   1.898
   19ARG     CZ  184   6.163   3.549   1.962
   19ARG    NH1  185   6.048   3.481   1.978
   19ARG   HH11  186   5.960   3.524   1.958
   19ARG   HH12  187   6.061   3.383   1.995
   19ARG    NH2  188   6.272   3.503   2.025
   19ARG   HH21  189   6.348   3.567   2.032
   19ARG   HH22  190   6.261   3.413   2.066
   19ARG      C  191   5.843   4.059   1.582
   19ARG      O  192   5.776   3.987   1.508
   20LEU      N  193   5.799   4.178   1.620
   20LEU      H  194   5.816   4.205   1.715
   20LEU     CA  195   5.689   4.252   1.555
   20LEU     CB  196   5.655   4.377   1.636
   20LEU     CG  197   5.565   4.363   1.760
   20LEU    CD1  198   5.563   4.499   1.828
   20LEU    CD2  199   5.422   4.324   1.725
   20LEU      C  200   5.718   4.292   1.411
   20LEU      O  201   5.632   4.328   1.330
   21GLY      N  202   5.846   4.279   1.377
   21GLY      H  203   5.912   4.231   1.434
   21GLY     CA  204   5.907   4.311   1.247
   21GLY      C  205   5.943   4.457   1.216
   21GLY      O  206   5.902   4.511   1.114
   22VAL      N  207   6.013   4.517   1.312
   22VAL      H  208   6.017   4.475   1.403
   22VAL     CA  209   6.051   4.658   1.290
   22VAL     CB  210   6.018   4.749   1.408
   22VAL    CG1  211   6.078   4.889   1.405
   22VAL    CG2  212   5.866   4.771   1.407
   22VAL      C  213   6.199   4.668   1.254
   22VAL      O  214   6.273   4.585   1.308
   23ALA      N  215   6.220   4.736   1.142
   23ALA      H  216   6.148   4.793   1.103
   23ALA     CA  217   6.353   4.751   1.082
   23ALA     CB  218   6.335   4.835   0.956
   23ALA      C  219   6.458   4.815   1.173
   23ALA      O  220   6.441   4.931   1.211
   24GLY      N  221   6.562   4.734   1.190
   24GLY      H  222   6.565   4.646   1.144
   24GLY     CA  223   6.677   4.763   1.278
   24GLY      C  224   6.747   4.898   1.290
   24GLY      O  225   6.792   4.935   1.398
   25GLN      N  226   6.745   4.976   1.182
   25GLN      H  227   6.710   4.938   1.097
   25GLN     CA  228   6.781   5.118   1.183
   25GLN     CB  229   6.774   5.183   1.044
   25GLN     CG  230   6.629   5.191   0.995
   25GLN     CD  231   6.613   5.191   0.843
   25GLN    OE1  232   6.564   5.289   0.787
   25GLN    NE2  233   6.620   5.072   0.783
   25GLN   HE21  234   6.639   4.985   0.828
   25GLN   HE22  235   6.585   5.070   0.690
   25GLN      C  236   6.705   5.199   1.288
   25GLN      O  237   6.768   5.286   1.350
   26TRP      N  238   6.583   5.157   1.318
   26TRP      H  239   6.544   5.080   1.267
   26TRP     CA  240   6.504   5.218   1.426
   26TRP     CB  241   6.355   5.218   1.391
   26TRP     CG  242   6.298   5.325   1.298
   26TRP    CD1  243   6.275   5.321   1.167
   26TRP    HD1  244   6.321   5.249   1.099
   26TRP    CD2  245   6.259   5.450   1.346
   26TRP    NE1  246   6.222   5.435   1.125
   26TRP    HE1  247   6.198   5.455   1.030
   26TRP    CE2  248   6.219   5.516   1.231
   26TRP    CE3  249   6.245   5.505   1.473
   26TRP    HE3  250   6.278   5.443   1.556
   26TRP    CZ2  251   6.177   5.648   1.241
   26TRP    HZ2  252   6.186   5.718   1.157
   26TRP    CZ3  253   6.186   5.631   1.483
   26TRP    HZ3  254   6.151   5.672   1.577
   26TRP    CH2  255   6.155   5.702   1.367
   26TRP    HH2  256   6.124   5.805   1.384
   26TRP      C  257   6.532   5.157   1.564
   26TRP      O  258   6.509   5.040   1.592
   27ARG      N  259   6.552   5.242   1.664
   27ARG      H  260   6.516   5.335   1.653
   27ARG     CA  261   6.609   5.212   1.796
   27ARG     CB  262   6.756   5.252   1.777
   27ARG     CG  263   6.841   5.135   1.727
   27ARG     CD  264   6.964   5.176   1.646
   27ARG     NE  265   7.039   5.059   1.598
   27ARG     HE  266   7.071   4.998   1.671
   27ARG     CZ  267   7.095   5.052   1.476
   27ARG    NH1  268   7.094   5.156   1.391
   27ARG   HH11  269   7.068   5.249   1.414
   27ARG   HH12  270   7.126   5.144   1.297
   27ARG    NH2  271   7.157   4.939   1.440
   27ARG   HH21  272   7.162   4.859   1.499
   27ARG   HH22  273   7.198   4.938   1.349
   27ARG      C  274   6.533   5.278   1.911
   27ARG      O  275   6.492   5.394   1.901
   28PHE      N  276   6.548   5.217   2.028
   28PHE      H  277   6.571   5.119   2.028
   28PHE     CA  278   6.497   5.273   2.154
   28PHE     CB  279   6.443   5.173   2.256
   28PHE     CG  280   6.290   5.177   2.249
   28PHE    CD1  281   6.213   5.095   2.167
   28PHE    HD1  282   6.268   5.043   2.089
   28PHE    CD2  283   6.230   5.267   2.336
   28PHE    HD2  284   6.296   5.316   2.408
   28PHE    CE1  285   6.075   5.106   2.158
   28PHE    HE1  286   6.022   5.026   2.106
   28PHE    CE2  287   6.091   5.272   2.334
   28PHE    HE2  288   6.034   5.327   2.409
   28PHE     CZ  289   6.016   5.196   2.246
   28PHE     HZ  290   5.914   5.233   2.233
   28PHE      C  291   6.602   5.365   2.217
   28PHE      O  292   6.720   5.348   2.190
   29VAL      N  293   6.555   5.477   2.271
   29VAL      H  294   6.459   5.506   2.270
   29VAL     CA  295   6.634   5.564   2.360
   29VAL     CB  296   6.695   5.692   2.302
   29VAL    CG1  297   6.822   5.665   2.222
   29VAL    CG2  298   6.594   5.773   2.220
   29VAL      C  299   6.566   5.599   2.492
   29VAL      O  300   6.447   5.627   2.502
   30ASP      N  301   6.653   5.619   2.590
   30ASP      H  302   6.747   5.591   2.573
   30ASP     CA  303   6.609   5.652   2.727
   30ASP     CB  304   6.671   5.587   2.851
   30ASP     CG  305   6.823   5.582   2.867
   30ASP    OD1  306   6.891   5.585   2.763
   30ASP    OD2  307   6.861   5.575   2.986
   30ASP      C  308   6.607   5.804   2.748
   30ASP      O  309   6.711   5.863   2.721
   31VAL      N  310   6.483   5.852   2.750
   31VAL      H  311   6.403   5.792   2.746
   31VAL     CA  312   6.439   5.993   2.758
   31VAL     CB  313   6.314   6.005   2.671
   31VAL    CG1  314   6.244   6.138   2.698
   31VAL    CG2  315   6.360   5.997   2.525
   31VAL      C  316   6.437   6.044   2.902
   31VAL      O  317   6.379   5.983   2.992
   32LEU      N  318   6.523   6.143   2.922
   32LEU      H  319   6.582   6.172   2.847
   32LEU     CA  320   6.545   6.207   3.053
   32LEU     CB  321   6.697   6.206   3.070
   32LEU     CG  322   6.758   6.197   3.210
   32LEU    CD1  323   6.779   6.337   3.269
   32LEU    CD2  324   6.673   6.115   3.308
   32LEU      C  325   6.502   6.354   3.062
   32LEU      O  326   6.518   6.433   2.969
   33GLY      N  327   6.429   6.374   3.171
   33GLY      H  328   6.388   6.299   3.224
   33GLY     CA  329   6.397   6.511   3.213
   33GLY      C  330   6.272   6.571   3.149
   33GLY      O  331   6.271   6.677   3.087
   34LEU      N  332   6.162   6.500   3.174
   34LEU      H  333   6.172   6.410   3.217
   34LEU     CA  334   6.024   6.546   3.155
   34LEU     CB  335   5.932   6.433   3.202
   34LEU     CG  336   5.964   6.312   3.114
   34LEU    CD1  337   5.889   6.193   3.177
   34LEU    CD2  338   5.908   6.321   2.972
   34LEU      C  339   5.976   6.677   3.217
   34LEU      O  340   5.861   6.686   3.260
   35GLU      N  341   6.069   6.772   3.208
   35GLU      H  342   6.152   6.748   3.158
   35GLU     CA  343   6.050   6.910   3.254
   35GLU     CB  344   6.160   6.949   3.354
   35GLU     CG  345   6.122   7.069   3.441
   35GLU     CD  346   6.160   7.201   3.373
   35GLU    OE1  347   6.276   7.212   3.328
   35GLU    OE2  348   6.077   7.294   3.364
   35GLU      C  349   6.059   6.999   3.130
   35GLU      O  350   6.152   6.990   3.049
   36GLU      N  351   6.000   7.118   3.133
   36GLU      H  352   5.958   7.134   3.223
   36GLU     CA  353   5.976   7.218   3.028
   36GLU     CB  354   5.882   7.331   3.073
   36GLU     CG  355   5.740   7.277   3.090
   36GLU     CD  356   5.654   7.391   3.145
   36GLU    OE1  357   5.540   7.407   3.095
   36GLU    OE2  358   5.697   7.456   3.243
   36GLU      C  359   6.102   7.284   2.974
   36GLU      O  360   6.114   7.325   2.859
   37GLU      N  361   6.204   7.295   3.060
   37GLU      H  362   6.198   7.259   3.153
   37GLU     CA  363   6.337   7.340   3.018
   37GLU     CB  364   6.381   7.447   3.118
   37GLU     CG  365   6.308   7.580   3.097
   37GLU     CD  366   6.375   7.701   3.162
   37GLU    OE1  367   6.313   7.809   3.179
   37GLU    OE2  368   6.498   7.684   3.179
   37GLU      C  369   6.441   7.228   3.017
   37GLU      O  370   6.525   7.230   2.928
   38SER      N  371   6.448   7.143   3.120
   38SER      H  372   6.370   7.147   3.182
   38SER     CA  373   6.547   7.042   3.158
   38SER     CB  374   6.532   7.009   3.307
   38SER     OG  375   6.569   7.123   3.383
   38SER     HG  376   6.495   7.190   3.377
   38SER      C  377   6.549   6.909   3.082
   38SER      O  378   6.608   6.814   3.134
   39LEU      N  379   6.544   6.924   2.950
   39LEU      H  380   6.559   7.013   2.907
   39LEU     CA  381   6.539   6.811   2.856
   39LEU     CB  382   6.496   6.832   2.711
   39LEU     CG  383   6.353   6.885   2.694
   39LEU    CD1  384   6.337   6.938   2.551
   39LEU    CD2  385   6.250   6.777   2.726
   39LEU      C  386   6.679   6.750   2.850
   39LEU      O  387   6.781   6.816   2.870
   40GLY      N  388   6.669   6.619   2.827
   40GLY      H  389   6.596   6.575   2.879
   40GLY     CA  390   6.792   6.545   2.793
   40GLY      C  391   6.842   6.551   2.649
   40GLY      O  392   6.830   6.652   2.579
   41SER      N  393   6.902   6.441   2.605
   41SER      H  394   6.972   6.398   2.661
   41SER     CA  395   6.924   6.424   2.460
   41SER     CB  396   7.001   6.298   2.421
   41SER     OG  397   7.142   6.315   2.444
   41SER     HG  398   7.166   6.222   2.470
   41SER      C  399   6.792   6.404   2.387
   41SER      O  400   6.722   6.307   2.415
   42VAL      N  401   6.735   6.508   2.326
   42VAL      H  402   6.769   6.602   2.334
   42VAL     CA  403   6.609   6.513   2.251
   42VAL     CB  404   6.578   6.657   2.208
   42VAL    CG1  405   6.434   6.658   2.157
   42VAL    CG2  406   6.588   6.761   2.319
   42VAL      C  407   6.630   6.429   2.125
   42VAL      O  408   6.712   6.470   2.043
   43PRO      N  409   6.554   6.320   2.111
   43PRO     CA  410   6.579   6.220   2.006
   43PRO     CB  411   6.477   6.111   2.039
   43PRO     CG  412   6.448   6.124   2.189
   43PRO     CD  413   6.449   6.276   2.204
   43PRO      C  414   6.546   6.271   1.866
   43PRO      O  415   6.459   6.357   1.852
   44ALA      N  416   6.600   6.215   1.759
   44ALA      H  417   6.684   6.161   1.769
   44ALA     CA  418   6.542   6.227   1.624
   44ALA     CB  419   6.620   6.320   1.531
   44ALA      C  420   6.503   6.092   1.564
   44ALA      O  421   6.594   6.010   1.552
   45PRO      N  422   6.383   6.078   1.509
   45PRO     CA  423   6.270   6.173   1.513
   45PRO     CB  424   6.206   6.160   1.375
   45PRO     CG  425   6.291   6.057   1.300
   45PRO     CD  426   6.354   5.973   1.411
   45PRO      C  427   6.178   6.138   1.630
   45PRO      O  428   6.117   6.031   1.625
   46ALA      N  429   6.147   6.229   1.723
   46ALA      H  430   6.157   6.328   1.713
   46ALA     CA  431   6.077   6.187   1.845
   46ALA     CB  432   6.073   6.290   1.957
   46ALA      C  433   5.933   6.141   1.820
   46ALA      O  434   5.857   6.215   1.758
   47CYS      N  435   5.901   6.030   1.887
   47CYS      H  436   5.971   5.975   1.932
   47CYS     CA  437   5.777   5.958   1.856
   47CYS     CB  438   5.780   5.908   1.711
   47CYS     SG  439   5.900   5.782   1.656
   47CYS     HG  440   6.003   5.866   1.653
   47CYS      C  441   5.751   5.838   1.950
   47CYS      O  442   5.843   5.779   2.006
   48ALA      N  443   5.621   5.820   1.974
   48ALA      H  444   5.551   5.877   1.934
   48ALA     CA  445   5.572   5.707   2.054
   48ALA     CB  446   5.583   5.572   1.982
   48ALA      C  447   5.644   5.712   2.189
   48ALA      O  448   5.710   5.616   2.227
   49LEU      N  449   5.598   5.811   2.265
   49LEU      H  450   5.517   5.868   2.254
   49LEU     CA  451   5.659   5.838   2.396
   49LEU     CB  452   5.668   5.989   2.417
   49LEU     CG  453   5.755   6.029   2.536
   49LEU    CD1  454   5.901   5.982   2.533
   49LEU    CD2  455   5.734   6.181   2.533
   49LEU      C  456   5.588   5.770   2.513
   49LEU      O  457   5.481   5.810   2.560
   50LEU      N  458   5.658   5.668   2.563
   50LEU      H  459   5.745   5.646   2.518
   50LEU     CA  460   5.609   5.599   2.683
   50LEU     CB  461   5.640   5.449   2.673
   50LEU     CG  462   5.608   5.372   2.546
   50LEU    CD1  463   5.693   5.245   2.540
   50LEU    CD2  464   5.456   5.349   2.540
   50LEU      C  465   5.660   5.664   2.812
   50LEU      O  466   5.778   5.642   2.837
   51LEU      N  467   5.573   5.732   2.885
   51LEU      H  468   5.487   5.764   2.843
   51LEU     CA  469   5.600   5.790   3.017
   51LEU     CB  470   5.484   5.890   3.025
   51LEU     CG  471   5.499   5.995   2.915
   51LEU    CD1  472   5.365   6.063   2.887
   51LEU    CD2  473   5.599   6.101   2.961
   51LEU      C  474   5.589   5.684   3.127
   51LEU      O  475   5.480   5.636   3.155
   52LEU      N  476   5.705   5.635   3.170
   52LEU      H  477   5.789   5.662   3.122
   52LEU     CA  478   5.723   5.534   3.276
   52LEU     CB  479   5.867   5.486   3.261
   52LEU     CG  480   5.907   5.409   3.135
   52LEU    CD1  481   6.059   5.392   3.125
   52LEU    CD2  482   5.854   5.266   3.153
   52LEU      C  483   5.684   5.580   3.416
   52LEU      O  484   5.764   5.563   3.508
   53PHE      N  485   5.562   5.631   3.433
   53PHE      H  486   5.492   5.605   3.367
   53PHE     CA  487   5.514   5.678   3.564
   53PHE     CB  488   5.419   5.798   3.567
   53PHE     CG  489   5.489   5.924   3.514
   53PHE    CD1  490   5.472   5.948   3.378
   53PHE    HD1  491   5.421   5.878   3.312
   53PHE    CD2  492   5.543   6.018   3.600
   53PHE    HD2  493   5.530   6.012   3.709
   53PHE    CE1  494   5.506   6.071   3.324
   53PHE    HE1  495   5.492   6.092   3.218
   53PHE    CE2  496   5.568   6.144   3.546
   53PHE    HE2  497   5.592   6.228   3.611
   53PHE     CZ  498   5.550   6.170   3.411
   53PHE     HZ  499   5.537   6.275   3.383
   53PHE      C  500   5.463   5.568   3.657
   53PHE      O  501   5.403   5.475   3.604
   54PRO      N  502   5.488   5.574   3.787
   54PRO     CA  503   5.421   5.487   3.885
   54PRO     CB  504   5.498   5.513   4.016
   54PRO     CG  505   5.564   5.649   3.993
   54PRO     CD  506   5.600   5.651   3.844
   54PRO      C  507   5.273   5.519   3.902
   54PRO      O  508   5.226   5.623   3.854
   55LEU      N  509   5.194   5.414   3.919
   55LEU      H  510   5.224   5.324   3.886
   55LEU     CA  511   5.052   5.436   3.949
   55LEU     CB  512   4.981   5.304   3.916
   55LEU     CG  513   4.860   5.334   3.827
   55LEU    CD1  514   4.844   5.213   3.734
   55LEU    CD2  515   4.733   5.348   3.910
   55LEU      C  516   5.035   5.461   4.098
   55LEU      O  517   5.080   5.376   4.175
   56THR      N  518   4.997   5.586   4.127
   56THR      H  519   5.020   5.657   4.060
   56THR     CA  520   4.953   5.630   4.260
   56THR     CB  521   5.008   5.770   4.285
   56THR    OG1  522   4.970   5.871   4.191
   56THR    HG1  523   5.039   5.943   4.201
   56THR    CG2  524   5.161   5.774   4.291
   56THR      C  525   4.801   5.652   4.261
   56THR      O  526   4.736   5.645   4.157
   57ALA      N  527   4.740   5.671   4.377
   57ALA      H  528   4.784   5.646   4.463
   57ALA     CA  529   4.594   5.687   4.390
   57ALA     CB  530   4.531   5.672   4.529
   57ALA      C  531   4.556   5.828   4.344
   57ALA      O  532   4.456   5.834   4.272
   58GLN      N  533   4.634   5.934   4.358
   58GLN      H  534   4.712   5.926   4.420
   58GLN     CA  535   4.615   6.062   4.288
   58GLN     CB  536   4.721   6.162   4.336
   58GLN     CG  537   4.707   6.191   4.486
   58GLN     CD  538   4.789   6.311   4.535
   58GLN    OE1  539   4.749   6.374   4.632
   58GLN    NE2  540   4.915   6.315   4.493
   58GLN   HE21  541   4.960   6.250   4.431
   58GLN   HE22  542   4.981   6.372   4.542
   58GLN      C  543   4.617   6.052   4.136
   58GLN      O  544   4.519   6.089   4.072
   59HISE     N  545   4.710   5.975   4.079
   59HISE     H  546   4.780   5.925   4.130
   59HISE    CA  547   4.711   5.945   3.936
   59HISE    CB  548   4.823   5.851   3.889
   59HISE    CG  549   4.938   5.922   3.818
   59HISE   ND1  550   4.959   5.924   3.686
   59HISE   CD2  551   5.051   5.950   3.882
   59HISE   HD2  552   5.064   5.932   3.988
   59HISE   CE1  553   5.083   5.966   3.667
   59HISE   HE1  554   5.122   6.007   3.574
   59HISE   NE2  555   5.141   5.972   3.786
   59HISE   HE2  556   5.230   6.015   3.802
   59HISE     C  557   4.578   5.884   3.891
   59HISE     O  558   4.508   5.948   3.813
   60GLU      N  559   4.525   5.791   3.970
   60GLU      H  560   4.572   5.759   4.052
   60GLU     CA  561   4.394   5.730   3.940
   60GLU     CB  562   4.371   5.612   4.035
   60GLU     CG  563   4.301   5.498   3.962
   60GLU     CD  564   4.241   5.386   4.048
   60GLU    OE1  565   4.248   5.269   4.003
   60GLU    OE2  566   4.209   5.403   4.167
   60GLU      C  567   4.272   5.821   3.950
   60GLU      O  568   4.206   5.834   3.847
   61ASN      N  569   4.267   5.898   4.058
   61ASN      H  570   4.340   5.892   4.126
   61ASN     CA  571   4.164   6.001   4.076
   61ASN     CB  572   4.186   6.063   4.214
   61ASN     CG  573   4.062   6.126   4.280
   61ASN    OD1  574   3.997   6.210   4.219
   61ASN    ND2  575   4.047   6.095   4.408
   61ASN   HD21  576   4.120   6.048   4.457
   61ASN   HD22  577   3.951   6.087   4.436
   61ASN      C  578   4.162   6.101   3.960
   61ASN      O  579   4.068   6.093   3.881
   62PHE      N  580   4.278   6.156   3.928
   62PHE      H  581   4.361   6.122   3.972
   62PHE     CA  582   4.295   6.260   3.825
   62PHE     CB  583   4.416   6.351   3.846
   62PHE     CG  584   4.434   6.427   3.977
   62PHE    CD1  585   4.565   6.427   4.023
   62PHE    HD1  586   4.641   6.367   3.975
   62PHE    CD2  587   4.324   6.463   4.055
   62PHE    HD2  588   4.220   6.440   4.033
   62PHE    CE1  589   4.590   6.484   4.148
   62PHE    HE1  590   4.693   6.504   4.178
   62PHE    CE2  591   4.355   6.514   4.181
   62PHE    HE2  592   4.277   6.546   4.249
   62PHE     CZ  593   4.485   6.525   4.229
   62PHE     HZ  594   4.499   6.550   4.334
   62PHE      C  595   4.285   6.206   3.682
   62PHE      O  596   4.233   6.284   3.602
   63ARG      N  597   4.306   6.077   3.660
   63ARG      H  598   4.359   6.026   3.728
   63ARG     CA  599   4.285   6.007   3.532
   63ARG     CB  600   4.382   5.890   3.516
   63ARG     CG  601   4.520   5.948   3.485
   63ARG     CD  602   4.654   5.885   3.522
   63ARG     NE  603   4.762   5.973   3.477
   63ARG     HE  604   4.820   6.009   3.550
   63ARG     CZ  605   4.800   6.007   3.353
   63ARG    NH1  606   4.764   5.949   3.238
   63ARG   HH11  607   4.703   5.869   3.232
   63ARG   HH12  608   4.790   5.996   3.153
   63ARG    NH2  609   4.866   6.124   3.341
   63ARG   HH21  610   4.889   6.185   3.416
   63ARG   HH22  611   4.903   6.140   3.250
   63ARG      C  612   4.143   5.956   3.506
   63ARG      O  613   4.088   5.972   3.397
   64LYS      N  614   4.081   5.903   3.610
   64LYS      H  615   4.133   5.856   3.681
   64LYS     CA  616   3.935   5.887   3.600
   64LYS     CB  617   3.877   5.819   3.724
   64LYS     CG  618   3.938   5.682   3.755
   64LYS     CD  619   3.862   5.610   3.867
   64LYS     CE  620   3.931   5.476   3.891
   64LYS     NZ  621   3.857   5.396   3.989
   64LYS    HZ1  622   3.903   5.308   4.005
   64LYS    HZ2  623   3.858   5.439   4.079
   64LYS    HZ3  624   3.762   5.377   3.962
   64LYS      C  625   3.860   6.017   3.574
   64LYS      O  626   3.770   6.026   3.491
   65LYS      N  627   3.905   6.124   3.640
   65LYS      H  628   3.980   6.113   3.705
   65LYS     CA  629   3.851   6.256   3.605
   65LYS     CB  630   3.911   6.355   3.706
   65LYS     CG  631   3.841   6.357   3.842
   65LYS     CD  632   3.885   6.471   3.933
   65LYS     CE  633   3.808   6.496   4.063
   65LYS     NZ  634   3.801   6.372   4.142
   65LYS    HZ1  635   3.773   6.391   4.236
   65LYS    HZ2  636   3.727   6.315   4.104
   65LYS    HZ3  637   3.885   6.318   4.136
   65LYS      C  638   3.887   6.297   3.462
   65LYS      O  639   3.801   6.337   3.384
   66GLN      N  640   4.015   6.293   3.426
   66GLN      H  641   4.083   6.272   3.496
   66GLN     CA  642   4.069   6.315   3.291
   66GLN     CB  643   4.215   6.271   3.277
   66GLN     CG  644   4.283   6.323   3.149
   66GLN     CD  645   4.436   6.325   3.152
   66GLN    OE1  646   4.491   6.426   3.194
   66GLN    NE2  647   4.502   6.216   3.113
   66GLN   HE21  648   4.451   6.143   3.069
   66GLN   HE22  649   4.601   6.219   3.099
   66GLN      C  650   3.991   6.248   3.179
   66GLN      O  651   3.975   6.307   3.072
   67ILE      N  652   3.943   6.124   3.194
   67ILE      H  653   3.933   6.072   3.278
   67ILE     CA  654   3.857   6.061   3.092
   67ILE     CB  655   3.868   5.909   3.092
   67ILE    CG1  656   3.806   5.857   3.222
   67ILE    CG2  657   4.014   5.872   3.066
   67ILE     CD  658   3.818   5.705   3.240
   67ILE      C  659   3.710   6.103   3.086
   67ILE      O  660   3.644   6.060   2.992
   68GLU      N  661   3.653   6.169   3.186
   68GLU      H  662   3.704   6.184   3.271
   68GLU     CA  663   3.518   6.227   3.175
   68GLU     CB  664   3.440   6.200   3.304
   68GLU     CG  665   3.301   6.264   3.292
   68GLU     CD  666   3.197   6.213   3.392
   68GLU    OE1  667   3.111   6.130   3.359
   68GLU    OE2  668   3.171   6.279   3.495
   68GLU      C  669   3.529   6.377   3.145
   68GLU      O  670   3.475   6.425   3.046
   69GLU      N  671   3.626   6.441   3.210
   69GLU      H  672   3.676   6.402   3.288
   69GLU     CA  673   3.655   6.584   3.196
   69GLU     CB  674   3.735   6.652   3.308
   69GLU     CG  675   3.638   6.682   3.422
   69GLU     CD  676   3.703   6.777   3.524
   69GLU    OE1  677   3.754   6.743   3.633
   69GLU    OE2  678   3.695   6.897   3.490
   69GLU      C  679   3.714   6.619   3.059
   69GLU      O  680   3.656   6.701   2.987
   70LEU      N  681   3.813   6.544   3.013
   70LEU      H  682   3.851   6.458   3.048
   70LEU     CA  683   3.884   6.582   2.890
   70LEU     CB  684   4.036   6.592   2.898
   70LEU     CG  685   4.100   6.714   2.966
   70LEU    CD1  686   4.030   6.849   2.950
   70LEU    CD2  687   4.121   6.666   3.110
   70LEU      C  688   3.846   6.496   2.769
   70LEU      O  689   3.860   6.375   2.754
   71LYS      N  690   3.799   6.567   2.667
   71LYS      H  691   3.815   6.663   2.647
   71LYS     CA  692   3.749   6.507   2.542
   71LYS     CB  693   3.615   6.558   2.490
   71LYS     CG  694   3.486   6.488   2.533
   71LYS     CD  695   3.446   6.510   2.679
   71LYS     CE  696   3.312   6.438   2.696
   71LYS     NZ  697   3.262   6.443   2.834
   71LYS    HZ1  698   3.309   6.388   2.903
   71LYS    HZ2  699   3.281   6.537   2.862
   71LYS    HZ3  700   3.162   6.448   2.838
   71LYS      C  701   3.844   6.512   2.422
   71LYS      O  702   3.937   6.592   2.426
   72GLY      N  703   3.836   6.423   2.324
   72GLY      H  704   3.754   6.367   2.311
   72GLY     CA  705   3.924   6.426   2.207
   72GLY      C  706   3.840   6.440   2.080
   72GLY      O  707   3.729   6.494   2.079
   73GLN      N  708   3.887   6.375   1.974
   73GLN      H  709   3.981   6.340   1.974
   73GLN     CA  710   3.829   6.391   1.839
   73GLN     CB  711   3.932   6.373   1.727
   73GLN     CG  712   4.032   6.488   1.722
   73GLN     CD  713   4.122   6.488   1.598
   73GLN    OE1  714   4.069   6.470   1.488
   73GLN    NE2  715   4.251   6.519   1.600
   73GLN   HE21  716   4.293   6.567   1.677
   73GLN   HE22  717   4.307   6.497   1.520
   73GLN      C  718   3.718   6.289   1.815
   73GLN      O  719   3.743   6.171   1.836
   74GLU      N  720   3.603   6.339   1.768
   74GLU      H  721   3.610   6.430   1.727
   74GLU     CA  722   3.478   6.268   1.739
   74GLU     CB  723   3.354   6.356   1.720
   74GLU     CG  724   3.313   6.418   1.853
   74GLU     CD  725   3.216   6.534   1.830
   74GLU    OE1  726   3.097   6.501   1.816
   74GLU    OE2  727   3.253   6.654   1.837
   74GLU      C  728   3.479   6.173   1.619
   74GLU      O  729   3.455   6.053   1.631
   75VAL      N  730   3.517   6.228   1.504
   75VAL      H  731   3.526   6.327   1.503
   75VAL     CA  732   3.557   6.150   1.385
   75VAL     CB  733   3.508   6.214   1.255
   75VAL    CG1  734   3.557   6.158   1.122
   75VAL    CG2  735   3.356   6.192   1.252
   75VAL      C  736   3.709   6.141   1.397
   75VAL      O  737   3.775   6.223   1.334
   76SER      N  738   3.753   6.038   1.469
   76SER      H  739   3.703   5.952   1.482
   76SER     CA  740   3.891   6.009   1.511
   76SER     CB  741   3.881   5.882   1.596
   76SER     OG  742   3.815   5.786   1.513
   76SER     HG  743   3.751   5.730   1.565
   76SER      C  744   4.007   6.009   1.411
   76SER      O  745   3.972   5.988   1.295
   77PRO      N  746   4.128   6.049   1.449
   77PRO     CA  747   4.250   6.030   1.369
   77PRO     CB  748   4.350   6.130   1.425
   77PRO     CG  749   4.308   6.143   1.572
   77PRO     CD  750   4.155   6.141   1.560
   77PRO      C  751   4.302   5.886   1.376
   77PRO      O  752   4.234   5.801   1.433
   78LYS      N  753   4.423   5.863   1.325
   78LYS      H  754   4.467   5.925   1.260
   78LYS     CA  755   4.492   5.733   1.332
   78LYS     CB  756   4.595   5.710   1.221
   78LYS     CG  757   4.549   5.755   1.083
   78LYS     CD  758   4.675   5.775   0.999
   78LYS     CE  759   4.639   5.845   0.868
   78LYS     NZ  760   4.735   5.824   0.759
   78LYS    HZ1  761   4.758   5.727   0.745
   78LYS    HZ2  762   4.696   5.868   0.678
   78LYS    HZ3  763   4.823   5.870   0.771
   78LYS      C  764   4.539   5.691   1.471
   78LYS      O  765   4.652   5.699   1.518
   79VAL      N  766   4.436   5.666   1.551
   79VAL      H  767   4.344   5.680   1.517
   79VAL     CA  768   4.456   5.623   1.691
   79VAL     CB  769   4.373   5.698   1.795
   79VAL    CG1  770   4.432   5.839   1.797
   79VAL    CG2  771   4.222   5.702   1.770
   79VAL      C  772   4.436   5.472   1.699
   79VAL      O  773   4.333   5.410   1.674
   80TYR      N  774   4.531   5.414   1.772
   80TYR      H  775   4.615   5.463   1.795
   80TYR     CA  776   4.532   5.269   1.798
   80TYR     CB  777   4.654   5.211   1.726
   80TYR     CG  778   4.629   5.221   1.576
   80TYR    CD1  779   4.691   5.322   1.503
   80TYR    HD1  780   4.737   5.402   1.560
   80TYR    CD2  781   4.542   5.136   1.509
   80TYR    HD2  782   4.489   5.052   1.555
   80TYR    CE1  783   4.678   5.331   1.365
   80TYR    HE1  784   4.721   5.423   1.324
   80TYR    CE2  785   4.528   5.146   1.371
   80TYR    HE2  786   4.447   5.084   1.332
   80TYR     CZ  787   4.597   5.241   1.297
   80TYR     OH  788   4.590   5.237   1.161
   80TYR     HH  789   4.545   5.151   1.138
   80TYR      C  790   4.540   5.242   1.948
   80TYR      O  791   4.623   5.302   2.016
   81PHE      N  792   4.486   5.129   1.993
   81PHE      H  793   4.477   5.048   1.936
   81PHE     CA  794   4.478   5.117   2.139
   81PHE     CB  795   4.340   5.165   2.186
   81PHE     CG  796   4.364   5.232   2.321
   81PHE    CD1  797   4.362   5.161   2.440
   81PHE    HD1  798   4.327   5.057   2.444
   81PHE    CD2  799   4.333   5.368   2.326
   81PHE    HD2  800   4.318   5.430   2.238
   81PHE    CE1  801   4.357   5.223   2.564
   81PHE    HE1  802   4.384   5.177   2.659
   81PHE    CE2  803   4.321   5.432   2.448
   81PHE    HE2  804   4.342   5.539   2.456
   81PHE     CZ  805   4.341   5.361   2.566
   81PHE     HZ  806   4.307   5.413   2.656
   81PHE      C  807   4.478   4.969   2.178
   81PHE      O  808   4.381   4.903   2.141
   82MET      N  809   4.577   4.946   2.264
   82MET      H  810   4.662   4.998   2.262
   82MET     CA  811   4.586   4.818   2.337
   82MET     CB  812   4.719   4.751   2.300
   82MET     CG  813   4.686   4.654   2.186
   82MET     SD  814   4.654   4.720   2.019
   82MET     CE  815   4.822   4.755   1.972
   82MET      C  816   4.569   4.824   2.488
   82MET      O  817   4.651   4.876   2.564
   83LYS      N  818   4.453   4.772   2.529
   83LYS      H  819   4.388   4.733   2.464
   83LYS     CA  820   4.405   4.792   2.667
   83LYS     CB  821   4.254   4.796   2.688
   83LYS     CG  822   4.211   4.823   2.833
   83LYS     CD  823   4.063   4.822   2.868
   83LYS     CE  824   3.998   4.684   2.880
   83LYS     NZ  825   3.854   4.705   2.904
   83LYS    HZ1  826   3.842   4.762   2.985
   83LYS    HZ2  827   3.810   4.750   2.827
   83LYS    HZ3  828   3.810   4.616   2.916
   83LYS      C  829   4.481   4.703   2.765
   83LYS      O  830   4.453   4.584   2.780
   84GLN      N  831   4.569   4.769   2.840
   84GLN      H  832   4.568   4.868   2.845
   84GLN     CA  833   4.669   4.708   2.929
   84GLN     CB  834   4.752   4.821   2.990
   84GLN     CG  835   4.853   4.893   2.900
   84GLN     CD  836   4.940   4.984   2.987
   84GLN    OE1  837   4.889   5.081   3.042
   84GLN    NE2  838   5.070   4.958   2.981
   84GLN   HE21  839   5.107   4.884   2.925
   84GLN   HE22  840   5.125   5.010   3.046
   84GLN      C  841   4.623   4.611   3.038
   84GLN      O  842   4.704   4.537   3.094
   85THR      N  843   4.494   4.615   3.072
   85THR      H  844   4.433   4.658   3.006
   85THR     CA  845   4.427   4.553   3.188
   85THR     CB  846   4.287   4.612   3.201
   85THR    OG1  847   4.211   4.608   3.080
   85THR    HG1  848   4.164   4.519   3.075
   85THR    CG2  849   4.302   4.751   3.263
   85THR      C  850   4.416   4.401   3.194
   85THR      O  851   4.337   4.344   3.268
   86ILE      N  852   4.485   4.341   3.097
   86ILE      H  853   4.556   4.391   3.048
   86ILE     CA  854   4.496   4.199   3.061
   86ILE     CB  855   4.531   4.185   2.912
   86ILE    CG1  856   4.637   4.281   2.858
   86ILE    CG2  857   4.403   4.199   2.829
   86ILE     CD  858   4.767   4.259   2.936
   86ILE      C  859   4.585   4.125   3.161
   86ILE      O  860   4.641   4.187   3.251
   87GLY      N  861   4.593   3.996   3.131
   87GLY      H  862   4.573   3.972   3.036
   87GLY     CA  863   4.648   3.897   3.225
   87GLY      C  864   4.793   3.914   3.269
   87GLY      O  865   4.830   3.957   3.378
   88ASN      N  866   4.869   3.884   3.163
   88ASN      H  867   4.836   3.832   3.085
   88ASN     CA  868   5.014   3.909   3.157
   88ASN     CB  869   5.062   3.835   3.032
   88ASN     CG  870   5.204   3.781   3.050
   88ASN    OD1  871   5.297   3.837   3.108
   88ASN    ND2  872   5.229   3.674   2.975
   88ASN   HD21  873   5.152   3.649   2.916
   88ASN   HD22  874   5.324   3.643   2.967
   88ASN      C  875   5.044   4.059   3.148
   88ASN      O  876   4.978   4.153   3.190
   89SER      N  877   5.173   4.078   3.122
   89SER      H  878   5.239   4.003   3.127
   89SER     CA  879   5.235   4.211   3.119
   89SER     CB  880   5.380   4.215   3.070
   89SER     OG  881   5.428   4.348   3.087
   89SER     HG  882   5.452   4.363   3.183
   89SER      C  883   5.155   4.317   3.044
   89SER      O  884   5.115   4.307   2.928
   90CYS      N  885   5.122   4.425   3.115
   90CYS      H  886   5.154   4.414   3.209
   90CYS     CA  887   5.065   4.554   3.073
   90CYS     CB  888   5.037   4.637   3.198
   90CYS     SG  889   5.003   4.532   3.344
   90CYS     HG  890   5.129   4.491   3.349
   90CYS      C  891   5.173   4.629   2.994
   90CYS      O  892   5.136   4.714   2.913
   91GLY      N  893   5.300   4.600   3.019
   91GLY      H  894   5.315   4.515   3.070
   91GLY     CA  895   5.417   4.667   2.960
   91GLY      C  896   5.440   4.625   2.814
   91GLY      O  897   5.455   4.711   2.727
   92THR      N  898   5.437   4.494   2.791
   92THR      H  899   5.419   4.427   2.863
   92THR     CA  900   5.456   4.439   2.656
   92THR     CB  901   5.457   4.287   2.646
   92THR    OG1  902   5.342   4.227   2.706
   92THR    HG1  903   5.364   4.130   2.718
   92THR    CG2  904   5.580   4.228   2.717
   92THR      C  905   5.348   4.486   2.558
   92THR      O  906   5.378   4.525   2.446
   93ILE      N  907   5.223   4.490   2.605
   93ILE      H  908   5.193   4.419   2.669
   93ILE     CA  909   5.108   4.548   2.534
   93ILE     CB  910   4.987   4.515   2.621
   93ILE    CG1  911   4.962   4.365   2.642
   93ILE    CG2  912   4.860   4.575   2.561
   93ILE     CD  913   4.935   4.275   2.522
   93ILE      C  914   5.140   4.697   2.518
   93ILE      O  915   5.123   4.745   2.407
   94GLY      N  916   5.189   4.767   2.620
   94GLY      H  917   5.165   4.754   2.717
   94GLY     CA  918   5.247   4.900   2.601
   94GLY      C  919   5.343   4.929   2.485
   94GLY      O  920   5.335   5.037   2.427
   95LEU      N  921   5.440   4.842   2.458
   95LEU      H  922   5.450   4.763   2.519
   95LEU     CA  923   5.545   4.858   2.357
   95LEU     CB  924   5.651   4.749   2.364
   95LEU     CG  925   5.762   4.765   2.469
   95LEU    CD1  926   5.861   4.655   2.430
   95LEU    CD2  927   5.818   4.907   2.458
   95LEU      C  928   5.472   4.847   2.222
   95LEU      O  929   5.488   4.929   2.132
   96ILE      N  930   5.387   4.745   2.213
   96ILE      H  931   5.376   4.684   2.291
   96ILE     CA  932   5.298   4.725   2.097
   96ILE     CB  933   5.226   4.590   2.107
   96ILE    CG1  934   5.343   4.494   2.126
   96ILE    CG2  935   5.154   4.555   1.977
   96ILE     CD  936   5.287   4.360   2.177
   96ILE      C  937   5.203   4.839   2.063
   96ILE      O  938   5.221   4.871   1.946
   97HISE     N  939   5.150   4.892   2.173
   97HISE     H  940   5.183   4.855   2.260
   97HISE    CA  941   5.063   5.011   2.173
   97HISE    CB  942   5.023   5.036   2.318
   97HISE    CG  943   4.923   5.148   2.348
   97HISE   ND1  944   4.816   5.169   2.272
   97HISE   CD2  945   4.912   5.221   2.458
   97HISE   HD2  946   4.971   5.211   2.549
   97HISE   CE1  947   4.742   5.262   2.333
   97HISE   HE1  948   4.661   5.318   2.287
   97HISE   NE2  949   4.796   5.286   2.452
   97HISE   HE2  950   4.749   5.329   2.529
   97HISE     C  951   5.136   5.127   2.103
   97HISE     O  952   5.080   5.183   2.010
   98ALA      N  953   5.259   5.147   2.149
   98ALA      H  954   5.311   5.107   2.225
   98ALA     CA  955   5.349   5.239   2.079
   98ALA     CB  956   5.483   5.266   2.148
   98ALA      C  957   5.386   5.221   1.932
   98ALA      O  958   5.363   5.309   1.848
   99VAL      N  959   5.424   5.099   1.899
   99VAL      H  960   5.453   5.039   1.974
   99VAL     CA  961   5.454   5.046   1.765
   99VAL     CB  962   5.501   4.901   1.770
   99VAL    CG1  963   5.517   4.835   1.633
   99VAL    CG2  964   5.633   4.901   1.848
   99VAL      C  965   5.336   5.061   1.669
   99VAL      O  966   5.352   5.124   1.565
  100ALA      N  967   5.216   5.024   1.712
  100ALA      H  968   5.210   4.954   1.783
  100ALA     CA  969   5.097   5.041   1.626
  100ALA     CB  970   4.968   4.965   1.661
  100ALA      C  971   5.059   5.187   1.600
  100ALA      O  972   5.041   5.225   1.485
  101ASN      N  973   5.076   5.272   1.702
  101ASN      H  974   5.088   5.229   1.791
  101ASN     CA  975   5.039   5.413   1.684
  101ASN     CB  976   5.040   5.475   1.823
  101ASN     CG  977   4.898   5.458   1.878
  101ASN    OD1  978   4.801   5.520   1.834
  101ASN    ND2  979   4.887   5.369   1.977
  101ASN   HD21  980   4.975   5.330   2.005
  101ASN   HD22  981   4.798   5.340   2.012
  101ASN      C  982   5.131   5.490   1.589
  101ASN      O  983   5.105   5.599   1.537
  102ASN      N  984   5.248   5.432   1.566
  102ASN      H  985   5.288   5.351   1.610
  102ASN     CA  986   5.351   5.496   1.483
  102ASN     CB  987   5.484   5.477   1.556
  102ASN     CG  988   5.582   5.594   1.552
  102ASN    OD1  989   5.556   5.714   1.556
  102ASN    ND2  990   5.710   5.563   1.568
  102ASN   HD21  991   5.735   5.469   1.592
  102ASN   HD22  992   5.775   5.639   1.572
  102ASN      C  993   5.372   5.432   1.346
  102ASN      O  994   5.473   5.474   1.288
  103GLN      N  995   5.270   5.378   1.281
  103GLN      H  996   5.177   5.387   1.317
  103GLN     CA  997   5.274   5.298   1.158
  103GLN     CB  998   5.147   5.217   1.137
  103GLN     CG  999   5.150   5.093   1.227
  103GLN     CD 1000   5.025   5.005   1.210
  103GLN    OE1 1001   5.029   4.888   1.174
  103GLN    NE2 1002   4.914   5.045   1.272
  103GLN   HE21 1003   4.895   5.129   1.323
  103GLN   HE22 1004   4.860   4.962   1.289
  103GLN      C 1005   5.306   5.366   1.024
  103GLN      O 1006   5.343   5.295   0.931
  104ASP      N 1007   5.321   5.498   1.033
  104ASP      H 1008   5.305   5.549   1.118
  104ASP     CA 1009   5.380   5.576   0.923
  104ASP     CB 1010   5.288   5.691   0.883
  104ASP     CG 1011   5.160   5.653   0.806
  104ASP    OD1 1012   5.051   5.699   0.847
  104ASP    OD2 1013   5.169   5.576   0.708
  104ASP      C 1014   5.523   5.628   0.935
  104ASP      O 1015   5.601   5.600   0.844
  105LYS      N 1016   5.549   5.671   1.059
  105LYS      H 1017   5.479   5.668   1.130
  105LYS     CA 1018   5.682   5.721   1.095
  105LYS     CB 1019   5.681   5.818   1.213
  105LYS     CG 1020   5.818   5.877   1.248
  105LYS     CD 1021   5.787   5.972   1.365
  105LYS     CE 1022   5.709   6.092   1.313
  105LYS     NZ 1023   5.682   6.204   1.405
  105LYS    HZ1 1024   5.627   6.278   1.365
  105LYS    HZ2 1025   5.634   6.184   1.490
  105LYS    HZ3 1026   5.771   6.244   1.427
  105LYS      C 1027   5.786   5.612   1.124
  105LYS      O 1028   5.902   5.625   1.083
  106LEU      N 1029   5.734   5.505   1.183
  106LEU      H 1030   5.645   5.496   1.227
  106LEU     CA 1031   5.808   5.380   1.203
  106LEU     CB 1032   5.728   5.301   1.307
  106LEU     CG 1033   5.796   5.184   1.377
  106LEU    CD1 1034   5.912   5.231   1.466
  106LEU    CD2 1035   5.696   5.104   1.460
  106LEU      C 1036   5.829   5.293   1.079
  106LEU      O 1037   5.744   5.286   0.990
  107GLY      N 1038   5.953   5.246   1.069
  107GLY      H 1039   6.027   5.267   1.133
  107GLY     CA 1040   5.990   5.155   0.959
  107GLY      C 1041   5.977   5.004   0.979
  107GLY      O 1042   6.025   4.953   1.080
  108PHE      N 1043   5.904   4.928   0.898
  108PHE      H 1044   5.847   4.977   0.831
  108PHE     CA 1045   5.878   4.784   0.913
  108PHE     CB 1046   5.729   4.754   0.894
  108PHE     CG 1047   5.647   4.788   1.019
  108PHE    CD1 1048   5.645   4.700   1.126
  108PHE    HD1 1049   5.664   4.594   1.110
  108PHE    CD2 1050   5.601   4.918   1.034
  108PHE    HD2 1051   5.623   4.996   0.961
  108PHE    CE1 1052   5.579   4.739   1.242
  108PHE    HE1 1053   5.579   4.678   1.332
  108PHE    CE2 1054   5.536   4.954   1.152
  108PHE    HE2 1055   5.510   5.059   1.166
  108PHE     CZ 1056   5.520   4.864   1.257
  108PHE     HZ 1057   5.446   4.880   1.335
  108PHE      C 1058   5.964   4.693   0.825
  108PHE      O 1059   6.038   4.745   0.741
  109GLU      N 1060   5.982   4.570   0.872
  109GLU      H 1061   5.962   4.542   0.966
  109GLU     CA 1062   6.055   4.474   0.787
  109GLU     CB 1063   6.183   4.414   0.844
  109GLU     CG 1064   6.279   4.351   0.742
  109GLU     CD 1065   6.308   4.432   0.616
  109GLU    OE1 1066   6.394   4.523   0.621
  109GLU    OE2 1067   6.243   4.404   0.512
  109GLU      C 1068   5.967   4.360   0.735
  109GLU      O 1069   5.912   4.287   0.818
  110ASP      N 1070   5.982   4.341   0.604
  110ASP      H 1071   6.067   4.377   0.565
  110ASP     CA 1072   5.902   4.248   0.522
  110ASP     CB 1073   5.946   4.243   0.376
  110ASP     CG 1074   5.850   4.171   0.281
  110ASP    OD1 1075   5.905   4.097   0.197
  110ASP    OD2 1076   5.728   4.161   0.306
  110ASP      C 1077   5.904   4.105   0.576
  110ASP      O 1078   5.996   4.046   0.632
  111GLY      N 1079   5.799   4.030   0.545
  111GLY      H 1080   5.743   4.068   0.471
  111GLY     CA 1081   5.775   3.896   0.601
  111GLY      C 1082   5.725   3.892   0.746
  111GLY      O 1083   5.804   3.864   0.837
  112SER      N 1084   5.629   3.981   0.766
  112SER      H 1085   5.583   4.024   0.689
  112SER     CA 1086   5.565   3.997   0.897
  112SER     CB 1087   5.610   4.119   0.978
  112SER     OG 1088   5.557   4.117   1.111
  112SER     HG 1089   5.585   4.196   1.167
  112SER      C 1090   5.412   3.996   0.905
  112SER      O 1091   5.346   4.098   0.890
  113VAL      N 1092   5.358   3.880   0.941
  113VAL      H 1093   5.421   3.808   0.970
  113VAL     CA 1094   5.215   3.864   0.972
  113VAL     CB 1095   5.176   3.717   0.970
  113VAL    CG1 1096   5.213   3.639   1.097
  113VAL    CG2 1097   5.029   3.691   0.933
  113VAL      C 1098   5.173   3.940   1.098
  113VAL      O 1099   5.060   3.988   1.103
  114LEU      N 1100   5.271   3.965   1.184
  114LEU      H 1101   5.342   3.900   1.210
  114LEU     CA 1102   5.252   4.058   1.296
  114LEU     CB 1103   5.378   4.047   1.382
  114LEU     CG 1104   5.371   3.925   1.474
  114LEU    CD1 1105   5.501   3.905   1.551
  114LEU    CD2 1106   5.260   3.947   1.577
  114LEU      C 1107   5.220   4.205   1.266
  114LEU      O 1108   5.145   4.271   1.336
  115LYS      N 1109   5.277   4.252   1.155
  115LYS      H 1110   5.346   4.193   1.112
  115LYS     CA 1111   5.226   4.375   1.093
  115LYS     CB 1112   5.333   4.418   0.992
  115LYS     CG 1113   5.293   4.543   0.914
  115LYS     CD 1114   5.289   4.675   0.992
  115LYS     CE 1115   5.229   4.790   0.910
  115LYS     NZ 1116   5.084   4.780   0.887
  115LYS    HZ1 1117   5.068   4.697   0.834
  115LYS    HZ2 1118   5.037   4.777   0.975
  115LYS    HZ3 1119   5.052   4.863   0.841
  115LYS      C 1120   5.082   4.382   1.043
  115LYS      O 1121   5.020   4.487   1.061
  116GLN      N 1122   5.037   4.265   0.998
  116GLN      H 1123   5.092   4.182   0.985
  116GLN     CA 1124   4.896   4.246   0.961
  116GLN     CB 1125   4.874   4.120   0.878
  116GLN     CG 1126   4.956   4.104   0.750
  116GLN     CD 1127   4.923   4.216   0.650
  116GLN    OE1 1128   5.008   4.298   0.617
  116GLN    NE2 1129   4.798   4.233   0.607
  116GLN   HE21 1130   4.726   4.173   0.643
  116GLN   HE22 1131   4.782   4.313   0.549
  116GLN      C 1132   4.807   4.243   1.086
  116GLN      O 1133   4.716   4.326   1.092
  117PHE      N 1134   4.840   4.181   1.198
  117PHE      H 1135   4.910   4.110   1.202
  117PHE     CA 1136   4.768   4.212   1.323
  117PHE     CB 1137   4.832   4.123   1.430
  117PHE     CG 1138   4.809   3.973   1.413
  117PHE    CD1 1139   4.915   3.884   1.405
  117PHE    HD1 1140   5.019   3.915   1.420
  117PHE    CD2 1141   4.678   3.927   1.403
  117PHE    HD2 1142   4.593   3.984   1.441
  117PHE    CE1 1143   4.896   3.747   1.389
  117PHE    HE1 1144   4.986   3.692   1.362
  117PHE    CE2 1145   4.653   3.791   1.395
  117PHE    HE2 1146   4.553   3.747   1.401
  117PHE     CZ 1147   4.763   3.707   1.388
  117PHE     HZ 1148   4.743   3.601   1.372
  117PHE      C 1149   4.766   4.359   1.363
  117PHE      O 1150   4.660   4.415   1.389
  118LEU      N 1151   4.881   4.427   1.362
  118LEU      H 1152   4.970   4.385   1.347
  118LEU     CA 1153   4.881   4.572   1.387
  118LEU     CB 1154   5.021   4.634   1.389
  118LEU     CG 1155   5.123   4.586   1.493
  118LEU    CD1 1156   5.261   4.649   1.476
  118LEU    CD2 1157   5.078   4.595   1.639
  118LEU      C 1158   4.795   4.653   1.289
  118LEU      O 1159   4.751   4.763   1.320
  119SER      N 1160   4.783   4.616   1.161
  119SER      H 1161   4.861   4.568   1.121
  119SER     CA 1162   4.673   4.672   1.080
  119SER     CB 1163   4.693   4.642   0.931
  119SER     OG 1164   4.780   4.742   0.878
  119SER     HG 1165   4.762   4.756   0.781
  119SER      C 1166   4.534   4.624   1.121
  119SER      O 1167   4.458   4.703   1.178
  120GLU      N 1168   4.503   4.494   1.115
  120GLU      H 1169   4.576   4.426   1.109
  120GLU     CA 1170   4.369   4.433   1.115
  120GLU     CB 1171   4.372   4.283   1.090
  120GLU     CG 1172   4.409   4.259   0.943
  120GLU     CD 1173   4.407   4.111   0.902
  120GLU    OE1 1174   4.430   4.018   0.982
  120GLU    OE2 1175   4.350   4.090   0.793
  120GLU      C 1176   4.302   4.443   1.252
  120GLU      O 1177   4.182   4.470   1.244
  121THR      N 1178   4.367   4.459   1.367
  121THR      H 1179   4.463   4.486   1.357
  121THR     CA 1180   4.303   4.471   1.498
  121THR     CB 1181   4.410   4.458   1.607
  121THR    OG1 1182   4.520   4.548   1.591
  121THR    HG1 1183   4.591   4.503   1.536
  121THR    CG2 1184   4.458   4.314   1.625
  121THR      C 1185   4.205   4.584   1.531
  121THR      O 1186   4.138   4.585   1.635
  122GLU      N 1187   4.206   4.687   1.447
  122GLU      H 1188   4.249   4.687   1.356
  122GLU     CA 1189   4.116   4.803   1.450
  122GLU     CB 1190   4.141   4.907   1.340
  122GLU     CG 1191   4.121   4.842   1.203
  122GLU     CD 1192   4.081   4.952   1.104
  122GLU    OE1 1193   3.960   4.982   1.105
  122GLU    OE2 1194   4.173   5.018   1.051
  122GLU      C 1195   3.967   4.770   1.460
  122GLU      O 1196   3.910   4.809   1.562
  123LYS      N 1197   3.918   4.667   1.393
  123LYS      H 1198   3.974   4.632   1.318
  123LYS     CA 1199   3.781   4.615   1.410
  123LYS     CB 1200   3.740   4.514   1.302
  123LYS     CG 1201   3.773   4.555   1.158
  123LYS     CD 1202   3.691   4.674   1.105
  123LYS     CE 1203   3.750   4.742   0.982
  123LYS     NZ 1204   3.674   4.865   0.956
  123LYS    HZ1 1205   3.728   4.906   0.883
  123LYS    HZ2 1206   3.576   4.858   0.936
  123LYS    HZ3 1207   3.684   4.920   1.039
  123LYS      C 1208   3.745   4.557   1.547
  123LYS      O 1209   3.625   4.548   1.569
  124MET      N 1210   3.847   4.531   1.628
  124MET      H 1211   3.930   4.588   1.619
  124MET     CA 1212   3.834   4.474   1.762
  124MET     CB 1213   3.959   4.390   1.790
  124MET     CG 1214   3.977   4.264   1.705
  124MET     SD 1215   4.142   4.188   1.722
  124MET     CE 1216   4.090   4.018   1.708
  124MET      C 1217   3.818   4.575   1.876
  124MET      O 1218   3.892   4.674   1.870
  125SER      N 1219   3.740   4.533   1.975
  125SER      H 1220   3.660   4.477   1.952
  125SER     CA 1221   3.732   4.604   2.104
  125SER     CB 1222   3.634   4.531   2.196
  125SER     OG 1223   3.586   4.628   2.290
  125SER     HG 1224   3.487   4.638   2.286
  125SER      C 1225   3.871   4.600   2.166
  125SER      O 1226   3.942   4.503   2.140
  126PRO      N 1227   3.921   4.704   2.233
  126PRO     CA 1228   4.064   4.711   2.269
  126PRO     CB 1229   4.084   4.856   2.315
  126PRO     CG 1230   3.966   4.929   2.250
  126PRO     CD 1231   3.851   4.830   2.261
  126PRO      C 1232   4.109   4.600   2.364
  126PRO      O 1233   4.229   4.588   2.387
  127GLU      N 1234   4.025   4.543   2.450
  127GLU      H 1235   3.940   4.585   2.482
  127GLU     CA 1236   4.053   4.416   2.519
  127GLU     CB 1237   3.935   4.384   2.610
  127GLU     CG 1238   3.979   4.291   2.723
  127GLU     CD 1239   3.862   4.280   2.821
  127GLU    OE1 1240   3.773   4.193   2.804
  127GLU    OE2 1241   3.849   4.379   2.896
  127GLU      C 1242   4.080   4.291   2.435
  127GLU      O 1243   4.172   4.214   2.461
  128ASP      N 1244   3.993   4.272   2.336
  128ASP      H 1245   3.897   4.301   2.341
  128ASP     CA 1246   4.020   4.173   2.230
  128ASP     CB 1247   3.900   4.161   2.136
  128ASP     CG 1248   3.766   4.117   2.196
  128ASP    OD1 1249   3.698   4.204   2.255
  128ASP    OD2 1250   3.713   4.020   2.140
  128ASP      C 1251   4.146   4.203   2.147
  128ASP      O 1252   4.207   4.107   2.102
  129ARG      N 1253   4.174   4.331   2.123
  129ARG      H 1254   4.105   4.401   2.142
  129ARG     CA 1255   4.299   4.384   2.069
  129ARG     CB 1256   4.311   4.535   2.048
  129ARG     CG 1257   4.200   4.599   1.964
  129ARG     CD 1258   4.234   4.746   1.937
  129ARG     NE 1259   4.131   4.810   1.853
  129ARG     HE 1260   4.069   4.745   1.808
  129ARG     CZ 1261   4.084   4.934   1.871
  129ARG    NH1 1262   4.133   5.007   1.972
  129ARG   HH11 1263   4.206   4.966   2.027
  129ARG   HH12 1264   4.097   5.097   1.996
  129ARG    NH2 1265   3.991   4.991   1.794
  129ARG   HH21 1266   3.972   4.944   1.709
  129ARG   HH22 1267   3.942   5.076   1.817
  129ARG      C 1268   4.420   4.338   2.150
  129ARG      O 1269   4.513   4.278   2.096
  130ALA      N 1270   4.422   4.379   2.277
  130ALA      H 1271   4.371   4.460   2.306
  130ALA     CA 1272   4.520   4.329   2.374
  130ALA     CB 1273   4.494   4.389   2.512
  130ALA      C 1274   4.537   4.179   2.397
  130ALA      O 1275   4.648   4.127   2.388
  131LYS      N 1276   4.426   4.107   2.412
  131LYS      H 1277   4.338   4.150   2.435
  131LYS     CA 1278   4.428   3.961   2.415
  131LYS     CB 1279   4.289   3.903   2.444
  131LYS     CG 1280   4.276   3.886   2.595
  131LYS     CD 1281   4.142   3.829   2.642
  131LYS     CE 1282   4.144   3.816   2.794
  131LYS     NZ 1283   4.005   3.774   2.817
  131LYS    HZ1 1284   3.970   3.812   2.902
  131LYS    HZ2 1285   3.947   3.788   2.737
  131LYS    HZ3 1286   3.998   3.674   2.823
  131LYS      C 1287   4.473   3.889   2.287
  131LYS      O 1288   4.549   3.793   2.298
  132CYS      N 1289   4.458   3.952   2.171
  132CYS      H 1290   4.399   4.032   2.162
  132CYS     CA 1291   4.528   3.914   2.047
  132CYS     CB 1292   4.488   4.009   1.934
  132CYS     SG 1293   4.570   4.002   1.770
  132CYS     HG 1294   4.688   4.042   1.815
  132CYS      C 1295   4.679   3.897   2.058
  132CYS      O 1296   4.738   3.807   1.998
  133PHE      N 1297   4.733   3.988   2.139
  133PHE      H 1298   4.674   4.037   2.203
  133PHE     CA 1299   4.879   3.988   2.161
  133PHE     CB 1300   4.920   4.135   2.173
  133PHE     CG 1301   4.888   4.215   2.047
  133PHE    CD1 1302   4.943   4.176   1.925
  133PHE    HD1 1303   5.029   4.111   1.921
  133PHE    CD2 1304   4.798   4.321   2.045
  133PHE    HD2 1305   4.759   4.362   2.138
  133PHE    CE1 1306   4.901   4.239   1.808
  133PHE    HE1 1307   4.949   4.196   1.720
  133PHE    CE2 1308   4.760   4.380   1.925
  133PHE    HE2 1309   4.675   4.448   1.935
  133PHE     CZ 1310   4.810   4.344   1.800
  133PHE     HZ 1311   4.773   4.385   1.706
  133PHE      C 1312   4.921   3.900   2.278
  133PHE      O 1313   5.019   3.827   2.262
  134GLU      N 1314   4.837   3.886   2.380
  134GLU      H 1315   4.762   3.949   2.397
  134GLU     CA 1316   4.853   3.796   2.496
  134GLU     CB 1317   4.739   3.793   2.598
  134GLU     CG 1318   4.746   3.896   2.710
  134GLU     CD 1319   4.694   3.825   2.835
  134GLU    OE1 1320   4.780   3.770   2.906
  134GLU    OE2 1321   4.579   3.831   2.882
  134GLU      C 1322   4.889   3.650   2.469
  134GLU      O 1323   4.972   3.588   2.537
  135LYS      N 1324   4.818   3.593   2.372
  135LYS      H 1325   4.724   3.623   2.360
  135LYS     CA 1326   4.845   3.456   2.328
  135LYS     CB 1327   4.716   3.396   2.272
  135LYS     CG 1328   4.647   3.487   2.170
  135LYS     CD 1329   4.545   3.407   2.089
  135LYS     CE 1330   4.616   3.328   1.978
  135LYS     NZ 1331   4.524   3.280   1.875
  135LYS    HZ1 1332   4.584   3.218   1.825
  135LYS    HZ2 1333   4.447   3.224   1.907
  135LYS    HZ3 1334   4.495   3.346   1.806
  135LYS      C 1335   4.962   3.448   2.229
  135LYS      O 1336   4.989   3.333   2.193
  136ASN      N 1337   5.005   3.555   2.164
  136ASN      H 1338   4.955   3.641   2.178
  136ASN     CA 1339   5.113   3.552   2.064
  136ASN     CB 1340   5.137   3.689   2.002
  136ASN     CG 1341   5.222   3.673   1.875
  136ASN    OD1 1342   5.344   3.689   1.871
  136ASN    ND2 1343   5.161   3.679   1.756
  136ASN   HD21 1344   5.064   3.700   1.745
  136ASN   HD22 1345   5.212   3.652   1.674
  136ASN      C 1346   5.242   3.494   2.121
  136ASN      O 1347   5.321   3.560   2.188
  137GLU      N 1348   5.274   3.388   2.046
  137GLU      H 1349   5.249   3.366   1.952
  137GLU     CA 1350   5.388   3.307   2.092
  137GLU     CB 1351   5.398   3.175   2.015
  137GLU     CG 1352   5.474   3.064   2.086
  137GLU     CD 1353   5.432   2.931   2.023
  137GLU    OE1 1354   5.410   2.829   2.092
  137GLU    OE2 1355   5.427   2.927   1.898
  137GLU      C 1356   5.521   3.380   2.075
  137GLU      O 1357   5.597   3.398   2.171
  138ALA      N 1358   5.530   3.449   1.962
  138ALA      H 1359   5.446   3.468   1.911
  138ALA     CA 1360   5.652   3.524   1.928
  138ALA     CB 1361   5.639   3.581   1.787
  138ALA      C 1362   5.686   3.638   2.025
  138ALA      O 1363   5.799   3.657   2.070
  139ILE      N 1364   5.587   3.717   2.063
  139ILE      H 1365   5.498   3.706   2.018
  139ILE     CA 1366   5.601   3.819   2.168
  139ILE     CB 1367   5.477   3.909   2.165
  139ILE    CG1 1368   5.463   3.980   2.030
  139ILE    CG2 1369   5.470   4.010   2.280
  139ILE     CD 1370   5.317   4.013   2.000
  139ILE      C 1371   5.612   3.762   2.309
  139ILE      O 1372   5.688   3.815   2.390
  140GLN      N 1373   5.538   3.655   2.339
  140GLN      H 1374   5.457   3.628   2.286
  140GLN     CA 1375   5.553   3.595   2.472
  140GLN     CB 1376   5.459   3.478   2.500
  140GLN     CG 1377   5.436   3.450   2.649
  140GLN     CD 1378   5.326   3.345   2.668
  140GLN    OE1 1379   5.351   3.225   2.675
  140GLN    NE2 1380   5.200   3.372   2.701
  140GLN   HE21 1381   5.157   3.462   2.707
  140GLN   HE22 1382   5.145   3.289   2.714
  140GLN      C 1383   5.694   3.541   2.498
  140GLN      O 1384   5.742   3.555   2.610
  141ALA      N 1385   5.754   3.467   2.405
  141ALA      H 1386   5.704   3.440   2.323
  141ALA     CA 1387   5.894   3.423   2.403
  141ALA     CB 1388   5.918   3.344   2.274
  141ALA      C 1389   5.992   3.541   2.410
  141ALA      O 1390   6.090   3.519   2.481
  142ALA      N 1391   5.955   3.645   2.337
  142ALA      H 1392   5.876   3.654   2.277
  142ALA     CA 1393   6.038   3.767   2.343
  142ALA     CB 1394   5.975   3.872   2.252
  142ALA      C 1395   6.037   3.831   2.481
  142ALA      O 1396   6.138   3.891   2.518
  143HISE     N 1397   5.921   3.833   2.546
  143HISE     H 1398   5.834   3.803   2.505
  143HISE    CA 1399   5.906   3.883   2.683
  143HISE    CB 1400   5.756   3.902   2.703
  143HISE    CG 1401   5.718   3.945   2.845
  143HISE   ND1 1402   5.627   3.886   2.923
  143HISE   CD2 1403   5.797   4.018   2.922
  143HISE   HD2 1404   5.897   4.053   2.894
  143HISE   CE1 1405   5.651   3.922   3.048
  143HISE   HE1 1406   5.585   3.913   3.134
  143HISE   NE2 1407   5.753   4.008   3.047
  143HISE   HE2 1408   5.800   4.036   3.131
  143HISE     C 1409   5.986   3.813   2.793
  143HISE     O 1410   6.071   3.881   2.850
  144ASP      N 1411   5.976   3.680   2.802
  144ASP      H 1412   5.912   3.626   2.748
  144ASP     CA 1413   6.057   3.603   2.897
  144ASP     CB 1414   6.016   3.457   2.871
  144ASP     CG 1415   6.103   3.345   2.928
  144ASP    OD1 1416   6.187   3.299   2.848
  144ASP    OD2 1417   6.082   3.302   3.044
  144ASP      C 1418   6.206   3.620   2.867
  144ASP      O 1419   6.277   3.640   2.965
  145ALA      N 1420   6.248   3.618   2.741
  145ALA      H 1421   6.208   3.551   2.678
  145ALA     CA 1422   6.383   3.661   2.701
  145ALA     CB 1423   6.378   3.663   2.548
  145ALA      C 1424   6.433   3.796   2.753
  145ALA      O 1425   6.517   3.797   2.843
  146VAL      N 1426   6.353   3.901   2.734
  146VAL      H 1427   6.268   3.895   2.682
  146VAL     CA 1428   6.381   4.032   2.794
  146VAL     CB 1429   6.297   4.140   2.725
  146VAL    CG1 1430   6.314   4.281   2.781
  146VAL    CG2 1431   6.318   4.143   2.573
  146VAL      C 1432   6.367   4.042   2.946
  146VAL      O 1433   6.463   4.087   3.007
  147ALA      N 1434   6.268   3.975   3.005
  147ALA      H 1435   6.186   3.956   2.950
  147ALA     CA 1436   6.257   3.973   3.151
  147ALA     CB 1437   6.122   3.907   3.181
  147ALA      C 1438   6.379   3.906   3.214
  147ALA      O 1439   6.425   3.953   3.318
  148GLN      N 1440   6.444   3.808   3.153
  148GLN      H 1441   6.399   3.761   3.077
  148GLN     CA 1442   6.555   3.729   3.210
  148GLN     CB 1443   6.545   3.582   3.170
  148GLN     CG 1444   6.428   3.507   3.234
  148GLN     CD 1445   6.450   3.356   3.226
  148GLN    OE1 1446   6.540   3.297   3.286
  148GLN    NE2 1447   6.376   3.290   3.138
  148GLN   HE21 1448   6.302   3.331   3.085
  148GLN   HE22 1449   6.368   3.190   3.145
  148GLN      C 1450   6.694   3.781   3.173
  148GLN      O 1451   6.792   3.759   3.244
  149GLU      N 1452   6.715   3.853   3.064
  149GLU      H 1453   6.652   3.862   2.987
  149GLU     CA 1454   6.840   3.926   3.034
  149GLU     CB 1455   6.880   3.897   2.889
  149GLU     CG 1456   6.949   3.761   2.879
  149GLU     CD 1457   6.996   3.720   2.740
  149GLU    OE1 1458   7.096   3.785   2.701
  149GLU    OE2 1459   6.936   3.629   2.680
  149GLU      C 1460   6.839   4.075   3.070
  149GLU      O 1461   6.942   4.142   3.072
  150GLY      N 1462   6.721   4.132   3.090
  150GLY      H 1463   6.638   4.101   3.045
  150GLY     CA 1464   6.707   4.267   3.148
  150GLY      C 1465   6.766   4.285   3.288
  150GLY      O 1466   6.759   4.196   3.373
  151GLN      N 1467   6.791   4.413   3.315
  151GLN      H 1468   6.736   4.483   3.271
  151GLN     CA 1469   6.873   4.450   3.432
  151GLN     CB 1470   6.960   4.574   3.413
  151GLN     CG 1471   7.077   4.561   3.314
  151GLN     CD 1472   7.110   4.694   3.245
  151GLN    OE1 1473   7.062   4.802   3.278
  151GLN    NE2 1474   7.170   4.681   3.127
  151GLN   HE21 1475   7.172   4.596   3.075
  151GLN   HE22 1476   7.242   4.748   3.110
  151GLN      C 1477   6.782   4.480   3.551
  151GLN      O 1478   6.816   4.454   3.666
  152CYS      N 1479   6.684   4.566   3.524
  152CYS      H 1480   6.667   4.594   3.429
  152CYS     CA 1481   6.590   4.614   3.625
  152CYS     CB 1482   6.517   4.740   3.576
  152CYS     SG 1483   6.377   4.708   3.462
  152CYS     HG 1484   6.421   4.610   3.384
  152CYS      C 1485   6.492   4.511   3.682
  152CYS      O 1486   6.490   4.494   3.804
  153ARG      N 1487   6.421   4.447   3.590
  153ARG      H 1488   6.416   4.466   3.492
  153ARG     CA 1489   6.320   4.342   3.614
  153ARG     CB 1490   6.390   4.219   3.673
  153ARG     CG 1491   6.480   4.156   3.567
  153ARG     CD 1492   6.543   4.027   3.618
  153ARG     NE 1493   6.661   3.998   3.535
  153ARG     HE 1494   6.652   4.037   3.443
  153ARG     CZ 1495   6.777   3.945   3.575
  153ARG    NH1 1496   6.795   3.925   3.706
  153ARG   HH11 1497   6.728   3.950   3.776
  153ARG   HH12 1498   6.874   3.870   3.731
  153ARG    NH2 1499   6.868   3.921   3.480
  153ARG   HH21 1500   6.869   3.956   3.386
  153ARG   HH22 1501   6.953   3.879   3.511
  153ARG      C 1502   6.192   4.383   3.687
  153ARG      O 1503   6.156   4.320   3.787
  154VAL      N 1504   6.126   4.489   3.643
  154VAL      H 1505   6.148   4.511   3.548
  154VAL     CA 1506   6.015   4.551   3.717
  154VAL     CB 1507   6.025   4.703   3.701
  154VAL    CG1 1508   6.152   4.751   3.773
  154VAL    CG2 1509   6.021   4.749   3.555
  154VAL      C 1510   5.872   4.505   3.687
  154VAL      O 1511   5.838   4.458   3.578
  155ASP      N 1512   5.787   4.548   3.780
  155ASP      H 1513   5.822   4.597   3.859
  155ASP     CA 1514   5.641   4.536   3.773
  155ASP     CB 1515   5.576   4.534   3.912
  155ASP     CG 1516   5.423   4.546   3.914
  155ASP    OD1 1517   5.354   4.471   3.842
  155ASP    OD2 1518   5.368   4.636   3.980
  155ASP      C 1519   5.584   4.644   3.682
  155ASP      O 1520   5.622   4.761   3.689
  156ASP      N 1521   5.504   4.607   3.582
  156ASP      H 1522   5.515   4.518   3.539
  156ASP     CA 1523   5.406   4.687   3.506
  156ASP     CB 1524   5.389   4.635   3.363
  156ASP     CG 1525   5.382   4.483   3.353
  156ASP    OD1 1526   5.263   4.444   3.348
  156ASP    OD2 1527   5.490   4.420   3.358
  156ASP      C 1528   5.268   4.709   3.568
  156ASP      O 1529   5.202   4.800   3.517
  157LYS      N 1530   5.217   4.630   3.662
  157LYS      H 1531   5.271   4.562   3.712
  157LYS     CA 1532   5.079   4.641   3.711
  157LYS     CB 1533   5.032   4.513   3.782
  157LYS     CG 1534   5.019   4.391   3.691
  157LYS     CD 1535   4.876   4.338   3.682
  157LYS     CE 1536   4.824   4.242   3.575
  157LYS     NZ 1537   4.858   4.274   3.436
  157LYS    HZ1 1538   4.821   4.361   3.404
  157LYS    HZ2 1539   4.957   4.260   3.434
  157LYS    HZ3 1540   4.818   4.206   3.374
  157LYS      C 1541   5.055   4.763   3.801
  157LYS      O 1542   4.997   4.858   3.749
  158VAL      N 1543   5.124   4.766   3.915
  158VAL      H 1544   5.174   4.684   3.944
  158VAL     CA 1545   5.108   4.878   4.009
  158VAL     CB 1546   5.054   4.832   4.144
  158VAL    CG1 1547   4.904   4.802   4.132
  158VAL    CG2 1548   5.132   4.722   4.217
  158VAL      C 1549   5.231   4.967   4.024
  158VAL      O 1550   5.218   5.072   4.086
  159ASN      N 1551   5.341   4.915   3.970
  159ASN      H 1552   5.348   4.815   3.975
  159ASN     CA 1553   5.466   4.990   3.955
  159ASN     CB 1554   5.589   4.903   3.984
  159ASN     CG 1555   5.708   4.994   4.015
  159ASN    OD1 1556   5.698   5.115   4.033
  159ASN    ND2 1557   5.823   4.928   4.032
  159ASN   HD21 1558   5.819   4.828   4.031
  159ASN   HD22 1559   5.905   4.984   4.042
  159ASN      C 1560   5.464   5.071   3.826
  159ASN      O 1561   5.381   5.161   3.817
  160PHE      N 1562   5.542   5.033   3.725
  160PHE      H 1563   5.590   4.945   3.725
  160PHE     CA 1564   5.556   5.115   3.604
  160PHE     CB 1565   5.666   5.052   3.517
  160PHE     CG 1566   5.811   5.069   3.563
  160PHE    CD1 1567   5.889   5.163   3.497
  160PHE    HD1 1568   5.874   5.170   3.389
  160PHE    CD2 1569   5.855   5.024   3.687
  160PHE    HD2 1570   5.819   4.930   3.729
  160PHE    CE1 1571   6.007   5.213   3.552
  160PHE    HE1 1572   6.058   5.299   3.510
  160PHE    CE2 1573   5.966   5.082   3.747
  160PHE    HE2 1574   5.984   5.051   3.850
  160PHE     CZ 1575   6.048   5.171   3.678
  160PHE     HZ 1576   6.130   5.231   3.716
  160PHE      C 1577   5.434   5.117   3.512
  160PHE      O 1578   5.402   5.013   3.453
  161HISE     N 1579   5.373   5.233   3.491
  161HISE     H 1580   5.390   5.311   3.551
  161HISE    CA 1581   5.258   5.242   3.400
  161HISE    CB 1582   5.138   5.310   3.467
  161HISE    CG 1583   5.013   5.335   3.382
  161HISE   ND1 1584   4.980   5.268   3.272
  161HISE   CD2 1585   4.939   5.445   3.393
  161HISE   HD2 1586   4.935   5.522   3.471
  161HISE   CE1 1587   4.883   5.336   3.212
  161HISE   HE1 1588   4.833   5.308   3.120
  161HISE   NE2 1589   4.857   5.442   3.288
  161HISE   HE2 1590   4.775   5.497   3.279
  161HISE     C 1591   5.292   5.319   3.272
  161HISE     O 1592   5.331   5.435   3.282
  162PHE      N 1593   5.297   5.244   3.162
  162PHE      H 1594   5.267   5.149   3.161
  162PHE     CA 1595   5.352   5.292   3.034
  162PHE     CB 1596   5.401   5.172   2.953
  162PHE     CG 1597   5.534   5.098   2.975
  162PHE    CD1 1598   5.555   5.020   3.088
  162PHE    HD1 1599   5.500   5.040   3.181
  162PHE    CD2 1600   5.620   5.094   2.866
  162PHE    HD2 1601   5.593   5.143   2.772
  162PHE    CE1 1602   5.661   4.931   3.085
  162PHE    HE1 1603   5.679   4.870   3.174
  162PHE    CE2 1604   5.717   4.995   2.864
  162PHE    HE2 1605   5.777   4.987   2.773
  162PHE     CZ 1606   5.746   4.918   2.976
  162PHE     HZ 1607   5.847   4.878   2.982
  162PHE      C 1608   5.266   5.390   2.954
  162PHE      O 1609   5.212   5.358   2.849
  163ILE      N 1610   5.234   5.509   3.004
  163ILE      H 1611   5.270   5.539   3.093
  163ILE     CA 1612   5.136   5.602   2.947
  163ILE     CB 1613   5.108   5.728   3.030
  163ILE    CG1 1614   5.105   5.688   3.178
  163ILE    CG2 1615   4.978   5.786   2.974
  163ILE     CD 1616   5.073   5.808   3.268
  163ILE      C 1617   5.191   5.656   2.814
  163ILE      O 1618   5.290   5.728   2.812
  164LEU      N 1619   5.130   5.625   2.700
  164LEU      H 1620   5.075   5.542   2.700
  164LEU     CA 1621   5.167   5.673   2.566
  164LEU     CB 1622   5.097   5.583   2.464
  164LEU     CG 1623   5.135   5.609   2.319
  164LEU    CD1 1624   5.281   5.578   2.286
  164LEU    CD2 1625   5.049   5.536   2.216
  164LEU      C 1626   5.125   5.819   2.544
  164LEU      O 1627   5.007   5.844   2.566
  165PHE      N 1628   5.225   5.901   2.511
  165PHE      H 1629   5.321   5.874   2.516
  165PHE     CA 1630   5.204   6.032   2.446
  165PHE     CB 1631   5.295   6.136   2.512
  165PHE     CG 1632   5.258   6.282   2.485
  165PHE    CD1 1633   5.319   6.346   2.378
  165PHE    HD1 1634   5.393   6.293   2.318
  165PHE    CD2 1635   5.164   6.346   2.566
  165PHE    HD2 1636   5.140   6.306   2.664
  165PHE    CE1 1637   5.282   6.472   2.333
  165PHE    HE1 1638   5.357   6.528   2.277
  165PHE    CE2 1639   5.130   6.473   2.520
  165PHE    HE2 1640   5.050   6.528   2.569
  165PHE     CZ 1641   5.190   6.539   2.413
  165PHE     HZ 1642   5.157   6.638   2.384
  165PHE      C 1643   5.241   6.019   2.298
  165PHE      O 1644   5.336   5.945   2.273
  166ASN      N 1645   5.158   6.070   2.208
  166ASN      H 1646   5.067   6.108   2.228
  166ASN     CA 1647   5.197   6.076   2.066
  166ASN     CB 1648   5.159   5.943   2.000
  166ASN     CG 1649   5.232   5.926   1.867
  166ASN    OD1 1650   5.354   5.933   1.853
  166ASN    ND2 1651   5.170   5.867   1.765
  166ASN   HD21 1652   5.077   5.828   1.762
  166ASN   HD22 1653   5.212   5.870   1.675
  166ASN      C 1654   5.132   6.193   1.993
  166ASN      O 1655   5.035   6.250   2.042
  167ASN      N 1656   5.194   6.245   1.886
  167ASN      H 1657   5.284   6.210   1.861
  167ASN     CA 1658   5.133   6.344   1.797
  167ASN     CB 1659   5.223   6.461   1.757
  167ASN     CG 1660   5.148   6.572   1.682
  167ASN    OD1 1661   5.073   6.559   1.586
  167ASN    ND2 1662   5.180   6.693   1.728
  167ASN   HD21 1663   5.252   6.703   1.797
  167ASN   HD22 1664   5.136   6.771   1.684
  167ASN      C 1665   5.073   6.275   1.674
  167ASN      O 1666   5.141   6.230   1.581
  168VAL      N 1667   4.940   6.267   1.684
  168VAL      H 1668   4.900   6.324   1.755
  168VAL     CA 1669   4.866   6.221   1.565
  168VAL     CB 1670   4.764   6.123   1.622
  168VAL    CG1 1671   4.651   6.195   1.697
  168VAL    CG2 1672   4.712   6.035   1.508
  168VAL      C 1673   4.818   6.314   1.453
  168VAL      O 1674   4.733   6.401   1.472
  169ASP      N 1675   4.921   6.340   1.373
  169ASP      H 1676   5.008   6.297   1.399
  169ASP     CA 1677   4.915   6.416   1.248
  169ASP     CB 1678   4.824   6.341   1.151
  169ASP     CG 1679   4.875   6.221   1.070
  169ASP    OD1 1680   4.799   6.122   1.062
  169ASP    OD2 1681   4.977   6.235   0.999
  169ASP      C 1682   4.870   6.562   1.255
  169ASP      O 1683   4.847   6.624   1.151
  170GLY      N 1684   4.914   6.622   1.365
  170GLY      H 1685   4.989   6.580   1.416
  170GLY     CA 1686   4.872   6.761   1.389
  170GLY      C 1687   4.816   6.789   1.528
  170GLY      O 1688   4.803   6.903   1.572
  171HISE     N 1689   4.769   6.681   1.591
  171HISE     H 1690   4.772   6.594   1.542
  171HISE    CA 1691   4.706   6.692   1.723
  171HISE    CB 1692   4.560   6.648   1.718
  171HISE    CG 1693   4.459   6.754   1.673
  171HISE   ND1 1694   4.346   6.787   1.735
  171HISE   CD2 1695   4.467   6.825   1.561
  171HISE   HD2 1696   4.521   6.800   1.470
  171HISE   CE1 1697   4.282   6.876   1.660
  171HISE   HE1 1698   4.202   6.943   1.693
  171HISE   NE2 1699   4.354   6.895   1.550
  171HISE   HE2 1700   4.317   6.936   1.467
  171HISE     C 1701   4.779   6.612   1.831
  171HISE     O 1702   4.828   6.503   1.800
  172LEU      N 1703   4.762   6.646   1.958
  172LEU      H 1704   4.692   6.712   1.985
  172LEU     CA 1705   4.847   6.597   2.067
  172LEU     CB 1706   4.890   6.710   2.161
  172LEU     CG 1707   5.004   6.793   2.102
  172LEU    CD1 1708   5.043   6.906   2.198
  172LEU    CD2 1709   5.128   6.705   2.086
  172LEU      C 1710   4.773   6.492   2.151
  172LEU      O 1711   4.691   6.530   2.234
  173TYR      N 1712   4.797   6.362   2.136
  173TYR      H 1713   4.878   6.330   2.087
  173TYR     CA 1714   4.710   6.258   2.193
  173TYR     CB 1715   4.661   6.179   2.072
  173TYR     CG 1716   4.512   6.194   2.043
  173TYR    CD1 1717   4.455   6.301   1.975
  173TYR    HD1 1718   4.503   6.396   2.000
  173TYR    CD2 1719   4.424   6.092   2.078
  173TYR    HD2 1720   4.470   6.001   2.116
  173TYR    CE1 1721   4.322   6.301   1.933
  173TYR    HE1 1722   4.295   6.391   1.876
  173TYR    CE2 1723   4.289   6.090   2.046
  173TYR    HE2 1724   4.244   5.991   2.045
  173TYR     CZ 1725   4.239   6.198   1.974
  173TYR     OH 1726   4.106   6.218   1.955
  173TYR     HH 1727   4.053   6.137   1.984
  173TYR      C 1728   4.776   6.173   2.301
  173TYR      O 1729   4.878   6.110   2.272
  174GLU      N 1730   4.702   6.161   2.411
  174GLU      H 1731   4.615   6.209   2.416
  174GLU     CA 1732   4.739   6.080   2.528
  174GLU     CB 1733   4.704   6.151   2.659
  174GLU     CG 1734   4.783   6.090   2.775
  174GLU     CD 1735   4.785   6.172   2.904
  174GLU    OE1 1736   4.758   6.113   3.010
  174GLU    OE2 1737   4.829   6.289   2.894
  174GLU      C 1738   4.657   5.950   2.524
  174GLU      O 1739   4.535   5.955   2.537
  175LEU      N 1740   4.729   5.839   2.531
  175LEU      H 1741   4.829   5.846   2.542
  175LEU     CA 1742   4.676   5.702   2.528
  175LEU     CB 1743   4.704   5.644   2.389
  175LEU     CG 1744   4.640   5.719   2.272
  175LEU    CD1 1745   4.728   5.830   2.214
  175LEU    CD2 1746   4.585   5.624   2.166
  175LEU      C 1747   4.729   5.612   2.639
  175LEU      O 1748   4.792   5.508   2.619
  176ASP      N 1749   4.669   5.640   2.754
  176ASP      H 1750   4.589   5.701   2.751
  176ASP     CA 1751   4.682   5.557   2.875
  176ASP     CB 1752   4.627   5.633   2.995
  176ASP     CG 1753   4.619   5.566   3.132
  176ASP    OD1 1754   4.608   5.442   3.125
  176ASP    OD2 1755   4.646   5.628   3.238
  176ASP      C 1756   4.614   5.422   2.850
  176ASP      O 1757   4.495   5.408   2.823
  177GLY      N 1758   4.697   5.318   2.847
  177GLY      H 1759   4.792   5.325   2.875
  177GLY     CA 1760   4.655   5.179   2.820
  177GLY      C 1761   4.547   5.126   2.915
  177GLY      O 1762   4.472   5.038   2.872
  178ARG      N 1763   4.537   5.182   3.035
  178ARG      H 1764   4.585   5.263   3.069
  178ARG     CA 1765   4.428   5.140   3.124
  178ARG     CB 1766   4.496   5.145   3.261
  178ARG     CG 1767   4.590   5.026   3.280
  178ARG     CD 1768   4.669   5.041   3.411
  178ARG     NE 1769   4.815   5.043   3.392
  178ARG     HE 1770   4.858   5.123   3.350
  178ARG     CZ 1771   4.904   4.944   3.407
  178ARG    NH1 1772   4.864   4.825   3.452
  178ARG   HH11 1773   4.768   4.808   3.477
  178ARG   HH12 1774   4.921   4.747   3.427
  178ARG    NH2 1775   5.034   4.974   3.389
  178ARG   HH21 1776   5.066   5.064   3.362
  178ARG   HH22 1777   5.097   4.912   3.436
  178ARG      C 1778   4.298   5.219   3.111
  178ARG      O 1779   4.187   5.165   3.111
  179MET      N 1780   4.311   5.351   3.115
  179MET      H 1781   4.403   5.390   3.125
  179MET     CA 1782   4.204   5.450   3.096
  179MET     CB 1783   4.238   5.591   3.141
  179MET     CG 1784   4.276   5.613   3.288
  179MET     SD 1785   4.141   5.579   3.406
  179MET     CE 1786   4.229   5.511   3.545
  179MET      C 1787   4.150   5.456   2.952
  179MET      O 1788   4.190   5.542   2.874
  180PRO      N 1789   4.042   5.381   2.938
  180PRO     CA 1790   4.011   5.333   2.802
  180PRO     CB 1791   3.887   5.248   2.831
  180PRO     CG 1792   3.813   5.333   2.935
  180PRO     CD 1793   3.925   5.383   3.026
  180PRO      C 1794   3.988   5.433   2.689
  180PRO      O 1795   4.026   5.406   2.575
  181PHE      N 1796   3.935   5.552   2.715
  181PHE      H 1797   3.902   5.562   2.809
  181PHE     CA 1798   3.911   5.667   2.626
  181PHE     CB 1799   3.784   5.746   2.662
  181PHE     CG 1800   3.649   5.673   2.659
  181PHE    CD1 1801   3.604   5.620   2.779
  181PHE    HD1 1802   3.656   5.646   2.871
  181PHE    CD2 1803   3.588   5.638   2.539
  181PHE    HD2 1804   3.598   5.698   2.448
  181PHE    CE1 1805   3.511   5.516   2.782
  181PHE    HE1 1806   3.483   5.468   2.875
  181PHE    CE2 1807   3.492   5.538   2.543
  181PHE    HE2 1808   3.453   5.504   2.447
  181PHE     CZ 1809   3.448   5.483   2.663
  181PHE     HZ 1810   3.366   5.411   2.670
  181PHE      C 1811   4.033   5.753   2.595
  181PHE      O 1812   4.081   5.833   2.676
  182PRO      N 1813   4.081   5.755   2.471
  182PRO     CA 1814   4.196   5.838   2.431
  182PRO     CB 1815   4.251   5.774   2.303
  182PRO     CG 1816   4.125   5.716   2.239
  182PRO     CD 1817   4.042   5.669   2.359
  182PRO      C 1818   4.161   5.986   2.434
  182PRO      O 1819   4.068   6.015   2.360
  183VAL      N 1820   4.254   6.068   2.483
  183VAL      H 1821   4.341   6.028   2.511
  183VAL     CA 1822   4.237   6.212   2.510
  183VAL     CB 1823   4.225   6.259   2.655
  183VAL    CG1 1824   4.106   6.188   2.719
  183VAL    CG2 1825   4.341   6.217   2.746
  183VAL      C 1826   4.346   6.300   2.449
  183VAL      O 1827   4.464   6.279   2.478
  184ASN      N 1828   4.293   6.400   2.380
  184ASN      H 1829   4.203   6.429   2.412
  184ASN     CA 1830   4.359   6.512   2.312
  184ASN     CB 1831   4.272   6.557   2.195
  184ASN     CG 1832   4.338   6.642   2.086
  184ASN    OD1 1833   4.456   6.676   2.085
  184ASN    ND2 1834   4.265   6.664   1.976
  184ASN   HD21 1835   4.166   6.652   1.983
  184ASN   HD22 1836   4.308   6.702   1.894
  184ASN      C 1837   4.395   6.629   2.405
  184ASN      O 1838   4.308   6.679   2.475
  185HISE     N 1839   4.519   6.672   2.385
  185HISE     H 1840   4.580   6.620   2.325
  185HISE    CA 1841   4.574   6.794   2.445
  185HISE    CB 1842   4.704   6.747   2.511
  185HISE    CG 1843   4.676   6.650   2.625
  185HISE   ND1 1844   4.628   6.699   2.740
  185HISE   CD2 1845   4.709   6.523   2.644
  185HISE   HD2 1846   4.743   6.455   2.566
  185HISE   CE1 1847   4.636   6.597   2.825
  185HISE   HE1 1848   4.591   6.595   2.924
  185HISE   NE2 1849   4.698   6.491   2.773
  185HISE   HE2 1850   4.745   6.411   2.812
  185HISE     C 1851   4.590   6.916   2.354
  185HISE     O 1852   4.647   7.017   2.394
  186GLY      N 1853   4.522   6.912   2.240
  186GLY      H 1854   4.494   6.822   2.204
  186GLY     CA 1855   4.509   7.018   2.139
  186GLY      C 1856   4.566   6.991   2.000
  186GLY      O 1857   4.603   6.881   1.959
  187ALA      N 1858   4.605   7.104   1.941
  187ALA      H 1859   4.564   7.188   1.977
  187ALA     CA 1860   4.667   7.102   1.807
  187ALA     CB 1861   4.576   7.178   1.711
  187ALA      C 1862   4.806   7.164   1.807
  187ALA      O 1863   4.825   7.279   1.847
  188SER      N 1864   4.904   7.096   1.749
  188SER      H 1865   4.882   7.026   1.681
  188SER     CA 1866   5.048   7.125   1.760
  188SER     CB 1867   5.088   7.108   1.907
  188SER     OG 1868   5.218   7.162   1.933
  188SER     HG 1869   5.264   7.109   2.004
  188SER      C 1870   5.139   7.045   1.666
  188SER      O 1871   5.101   6.937   1.620
  189SER      N 1872   5.261   7.093   1.643
  189SER      H 1873   5.298   7.165   1.701
  189SER     CA 1874   5.357   7.035   1.548
  189SER     CB 1875   5.477   7.116   1.500
  189SER     OG 1876   5.536   7.192   1.606
  189SER     HG 1877   5.582   7.129   1.669
  189SER      C 1878   5.415   6.898   1.584
  189SER      O 1879   5.500   6.900   1.673
  190GLU      N 1880   5.413   6.804   1.490
  190GLU      H 1881   5.367   6.818   1.402
  190GLU     CA 1882   5.480   6.673   1.499
  190GLU     CB 1883   5.467   6.591   1.371
  190GLU     CG 1884   5.347   6.496   1.365
  190GLU     CD 1885   5.345   6.402   1.245
  190GLU    OE1 1886   5.425   6.306   1.241
  190GLU    OE2 1887   5.273   6.430   1.147
  190GLU      C 1888   5.624   6.667   1.552
  190GLU      O 1889   5.650   6.570   1.623
  191ASP      N 1890   5.713   6.764   1.538
  191ASP      H 1891   5.704   6.832   1.466
  191ASP     CA 1892   5.850   6.743   1.589
  191ASP     CB 1893   5.950   6.788   1.483
  191ASP     CG 1894   5.942   6.710   1.351
  191ASP    OD1 1895   5.998   6.599   1.335
  191ASP    OD2 1896   5.900   6.776   1.254
  191ASP      C 1897   5.891   6.790   1.729
  191ASP      O 1898   5.958   6.719   1.803
  192THR      N 1899   5.799   6.867   1.787
  192THR      H 1900   5.711   6.891   1.747
  192THR     CA 1901   5.809   6.916   1.925
  192THR     CB 1902   5.753   7.058   1.933
  192THR    OG1 1903   5.617   7.071   1.892
  192THR    HG1 1904   5.551   7.019   1.948
  192THR    CG2 1905   5.844   7.163   1.868
  192THR      C 1906   5.761   6.826   2.038
  192THR      O 1907   5.731   6.871   2.149
  193LEU      N 1908   5.771   6.696   2.010
  193LEU      H 1909   5.814   6.666   1.925
  193LEU     CA 1910   5.719   6.583   2.088
  193LEU     CB 1911   5.758   6.455   2.013
  193LEU     CG 1912   5.667   6.337   2.046
  193LEU    CD1 1913   5.695   6.281   2.185
  193LEU    CD2 1914   5.519   6.370   2.023
  193LEU      C 1915   5.766   6.588   2.234
  193LEU      O 1916   5.677   6.602   2.316
  194LEU      N 1917   5.896   6.609   2.258
  194LEU      H 1918   5.965   6.605   2.186
  194LEU     CA 1919   5.948   6.617   2.395
  194LEU     CB 1920   6.098   6.589   2.397
  194LEU     CG 1921   6.120   6.462   2.480
  194LEU    CD1 1922   6.093   6.342   2.388
  194LEU    CD2 1923   6.265   6.445   2.525
  194LEU      C 1924   5.914   6.741   2.478
  194LEU      O 1925   5.877   6.727   2.595
  195LYS      N 1926   5.912   6.861   2.421
  195LYS      H 1927   5.971   6.878   2.342
  195LYS     CA 1928   5.855   6.985   2.477
  195LYS     CB 1929   5.882   7.100   2.380
  195LYS     CG 1930   6.031   7.134   2.394
  195LYS     CD 1931   6.057   7.208   2.525
  195LYS     CE 1932   6.005   7.352   2.521
  195LYS     NZ 1933   6.086   7.444   2.601
  195LYS    HZ1 1934   6.182   7.437   2.573
  195LYS    HZ2 1935   6.043   7.534   2.612
  195LYS    HZ3 1936   6.082   7.399   2.690
  195LYS      C 1937   5.705   6.987   2.505
  195LYS      O 1938   5.660   7.025   2.612
  196ASP      N 1939   5.628   6.951   2.402
  196ASP      H 1940   5.665   6.929   2.312
  196ASP     CA 1941   5.485   6.921   2.419
  196ASP     CB 1942   5.414   6.873   2.292
  196ASP     CG 1943   5.388   6.977   2.182
  196ASP    OD1 1944   5.442   6.967   2.070
  196ASP    OD2 1945   5.327   7.084   2.204
  196ASP      C 1946   5.451   6.823   2.531
  196ASP      O 1947   5.378   6.863   2.622
  197ALA      N 1948   5.531   6.717   2.534
  197ALA      H 1949   5.589   6.679   2.463
  197ALA     CA 1950   5.507   6.622   2.644
  197ALA     CB 1951   5.597   6.499   2.629
  197ALA      C 1952   5.532   6.680   2.784
  197ALA      O 1953   5.456   6.661   2.878
  198ALA      N 1954   5.645   6.750   2.794
  198ALA      H 1955   5.712   6.759   2.721
  198ALA     CA 1956   5.694   6.821   2.913
  198ALA     CB 1957   5.826   6.896   2.893
  198ALA      C 1958   5.601   6.927   2.971
  198ALA      O 1959   5.575   6.939   3.091
  199LYS      N 1960   5.518   6.986   2.886
  199LYS      H 1961   5.541   6.989   2.788
  199LYS     CA 1962   5.416   7.085   2.924
  199LYS     CB 1963   5.381   7.167   2.800
  199LYS     CG 1964   5.301   7.290   2.843
  199LYS     CD 1965   5.256   7.376   2.724
  199LYS     CE 1966   5.144   7.473   2.762
  199LYS     NZ 1967   5.126   7.590   2.674
  199LYS    HZ1 1968   5.048   7.638   2.713
  199LYS    HZ2 1969   5.208   7.645   2.666
  199LYS    HZ3 1970   5.105   7.554   2.583
  199LYS      C 1971   5.290   7.030   2.991
  199LYS      O 1972   5.260   7.047   3.109
  200VAL      N 1973   5.245   6.924   2.924
  200VAL      H 1974   5.276   6.925   2.829
  200VAL     CA 1975   5.139   6.830   2.965
  200VAL     CB 1976   5.101   6.741   2.846
  200VAL    CG1 1977   5.002   6.630   2.880
  200VAL    CG2 1978   5.058   6.817   2.720
  200VAL      C 1979   5.170   6.747   3.089
  200VAL      O 1980   5.089   6.729   3.180
  201CYS      N 1981   5.296   6.704   3.094
  201CYS      H 1982   5.355   6.713   3.014
  201CYS     CA 1983   5.360   6.648   3.214
  201CYS     CB 1984   5.499   6.586   3.197
  201CYS     SG 1985   5.515   6.449   3.077
  201CYS     HG 1986   5.502   6.524   2.967
  201CYS      C 1987   5.373   6.743   3.333
  201CYS      O 1988   5.322   6.708   3.439
  202ARG      N 1989   5.409   6.871   3.321
  202ARG      H 1990   5.433   6.913   3.234
  202ARG     CA 1991   5.423   6.961   3.436
  202ARG     CB 1992   5.500   7.091   3.409
  202ARG     CG 1993   5.651   7.067   3.401
  202ARG     CD 1994   5.707   7.012   3.532
  202ARG     NE 1995   5.688   7.122   3.629
  202ARG     HE 1996   5.715   7.211   3.593
  202ARG     CZ 1997   5.641   7.111   3.754
  202ARG    NH1 1998   5.599   6.994   3.805
  202ARG   HH11 1999   5.607   6.914   3.746
  202ARG   HH12 2000   5.571   6.987   3.901
  202ARG    NH2 2001   5.649   7.215   3.838
  202ARG   HH21 2002   5.682   7.300   3.797
  202ARG   HH22 2003   5.600   7.208   3.924
  202ARG      C 2004   5.301   6.995   3.522
  202ARG      O 2005   5.311   7.030   3.639
  203GLU      N 2006   5.189   7.017   3.454
  203GLU      H 2007   5.195   7.023   3.355
  203GLU     CA 2008   5.054   7.031   3.511
  203GLU     CB 2009   4.962   7.062   3.393
  203GLU     CG 2010   4.831   7.097   3.463
  203GLU     CD 2011   4.731   7.151   3.361
  203GLU    OE1 2012   4.734   7.275   3.343
  203GLU    OE2 2013   4.643   7.076   3.313
  203GLU      C 2014   5.017   6.905   3.591
  203GLU      O 2015   5.014   6.916   3.714
  204PHE      N 2016   5.035   6.792   3.524
  204PHE      H 2017   5.017   6.786   3.426
  204PHE     CA 2018   5.026   6.664   3.596
  204PHE     CB 2019   5.038   6.542   3.505
  204PHE     CG 2020   4.935   6.435   3.542
  204PHE    CD1 2021   4.799   6.454   3.524
  204PHE    HD1 2022   4.767   6.517   3.440
  204PHE    CD2 2023   4.982   6.329   3.618
  204PHE    HD2 2024   5.090   6.318   3.622
  204PHE    CE1 2025   4.712   6.366   3.588
  204PHE    HE1 2026   4.606   6.389   3.581
  204PHE    CE2 2027   4.893   6.248   3.689
  204PHE    HE2 2028   4.936   6.171   3.754
  204PHE     CZ 2029   4.756   6.264   3.670
  204PHE     HZ 2030   4.682   6.231   3.743
  204PHE      C 2031   5.122   6.653   3.714
  204PHE      O 2032   5.084   6.608   3.822
  205THR      N 2033   5.252   6.675   3.694
  205THR      H 2034   5.284   6.682   3.599
  205THR     CA 2035   5.350   6.669   3.803
  205THR     CB 2036   5.487   6.622   3.754
  205THR    OG1 2037   5.543   6.714   3.660
  205THR    HG1 2038   5.629   6.675   3.625
  205THR    CG2 2039   5.473   6.482   3.694
  205THR      C 2040   5.356   6.787   3.900
  205THR      O 2041   5.431   6.773   3.997
  206GLU      N 2042   5.261   6.880   3.891
  206GLU      H 2043   5.207   6.890   3.807
  206GLU     CA 2044   5.240   6.981   3.996
  206GLU     CB 2045   5.227   7.122   3.939
  206GLU     CG 2046   5.264   7.241   4.028
  206GLU     CD 2047   5.307   7.369   3.957
  206GLU    OE1 2048   5.233   7.420   3.871
  206GLU    OE2 2049   5.423   7.412   3.976
  206GLU      C 2050   5.115   6.957   4.081
  206GLU      O 2051   5.105   7.002   4.195
  207ARG      N 2052   5.012   6.895   4.022
  207ARG      H 2053   4.987   6.909   3.927
  207ARG     CA 2054   4.900   6.832   4.092
  207ARG     CB 2055   4.790   6.789   3.995
  207ARG     CG 2056   4.744   6.888   3.888
  207ARG     CD 2057   4.596   6.928   3.897
  207ARG     NE 2058   4.501   6.829   3.845
  207ARG     HE 2059   4.517   6.780   3.760
  207ARG     CZ 2060   4.383   6.795   3.900
  207ARG    NH1 2061   4.339   6.858   4.010
  207ARG   HH11 2062   4.392   6.933   4.049
  207ARG   HH12 2063   4.247   6.839   4.043
  207ARG    NH2 2064   4.297   6.713   3.839
  207ARG   HH21 2065   4.318   6.664   3.754
  207ARG   HH22 2066   4.202   6.709   3.869
  207ARG      C 2067   4.940   6.705   4.168
  207ARG      O 2068   4.890   6.685   4.278
  208GLU      N 2069   5.022   6.618   4.107
  208GLU      H 2070   5.038   6.620   4.009
  208GLU     CA 2071   5.074   6.495   4.167
  208GLU     CB 2072   5.096   6.380   4.068
  208GLU     CG 2073   5.018   6.259   4.119
  208GLU     CD 2074   5.111   6.177   4.209
  208GLU    OE1 2075   5.127   6.220   4.325
  208GLU    OE2 2076   5.172   6.083   4.153
  208GLU      C 2077   5.207   6.535   4.232
  208GLU      O 2078   5.277   6.616   4.170
  209GLN      N 2079   5.248   6.452   4.327
  209GLN      H 2080   5.204   6.363   4.335
  209GLN     CA 2081   5.371   6.465   4.406
  209GLN     CB 2082   5.353   6.404   4.546
  209GLN     CG 2083   5.293   6.500   4.648
  209GLN     CD 2084   5.141   6.511   4.648
  209GLN    OE1 2085   5.073   6.424   4.705
  209GLN    NE2 2086   5.087   6.614   4.584
  209GLN   HE21 2087   5.136   6.689   4.539
  209GLN   HE22 2088   4.988   6.624   4.590
  209GLN      C 2089   5.502   6.422   4.339
  209GLN      O 2090   5.602   6.390   4.402
  210GLY      N 2091   5.497   6.407   4.207
  210GLY      H 2092   5.422   6.449   4.156
  210GLY     CA 2093   5.600   6.358   4.115
  210GLY      C 2094   5.721   6.450   4.092
  210GLY      O 2095   5.694   6.569   4.084
  211GLU      N 2096   5.842   6.397   4.081
  211GLU      H 2097   5.848   6.299   4.066
  211GLU     CA 2098   5.969   6.467   4.055
  211GLU     CB 2099   6.080   6.369   4.095
  211GLU     CG 2100   6.221   6.425   4.080
  211GLU     CD 2101   6.266   6.551   4.156
  211GLU    OE1 2102   6.303   6.537   4.274
  211GLU    OE2 2103   6.251   6.660   4.096
  211GLU      C 2104   5.987   6.506   3.909
  211GLU      O 2105   5.970   6.423   3.819
  212VAL      N 2106   6.047   6.622   3.884
  212VAL      H 2107   6.074   6.690   3.953
  212VAL     CA 2108   6.070   6.670   3.746
  212VAL     CB 2109   6.070   6.822   3.736
  212VAL    CG1 2110   5.933   6.884   3.764
  212VAL    CG2 2111   6.189   6.889   3.805
  212VAL      C 2112   6.182   6.609   3.662
  212VAL      O 2113   6.160   6.584   3.544
  213ARG      N 2114   6.298   6.580   3.720
  213ARG      H 2115   6.327   6.592   3.816
  213ARG     CA 2116   6.406   6.527   3.636
  213ARG     CB 2117   6.544   6.558   3.694
  213ARG     CG 2118   6.563   6.526   3.843
  213ARG     CD 2119   6.578   6.375   3.864
  213ARG     NE 2120   6.701   6.313   3.813
  213ARG     HE 2121   6.785   6.364   3.835
  213ARG     CZ 2122   6.715   6.185   3.773
  213ARG    NH1 2123   6.619   6.093   3.784
  213ARG   HH11 2124   6.532   6.130   3.818
  213ARG   HH12 2125   6.626   5.998   3.752
  213ARG    NH2 2126   6.827   6.158   3.704
  213ARG   HH21 2127   6.899   6.227   3.695
  213ARG   HH22 2128   6.837   6.078   3.645
  213ARG      C 2129   6.396   6.380   3.595
  213ARG      O 2130   6.495   6.325   3.546
  214PHE      N 2131   6.273   6.334   3.581
  214PHE      H 2132   6.203   6.405   3.588
  214PHE     CA 2133   6.225   6.196   3.563
  214PHE     CB 2134   6.078   6.199   3.607
  214PHE     CG 2135   6.012   6.067   3.648
  214PHE    CD1 2136   5.943   6.003   3.547
  214PHE    HD1 2137   5.917   6.058   3.456
  214PHE    CD2 2138   6.004   6.019   3.779
  214PHE    HD2 2139   6.025   6.088   3.861
  214PHE    CE1 2140   5.870   5.887   3.570
  214PHE    HE1 2141   5.845   5.826   3.483
  214PHE    CE2 2142   5.928   5.906   3.804
  214PHE    HE2 2143   5.896   5.882   3.905
  214PHE     CZ 2144   5.869   5.836   3.699
  214PHE     HZ 2145   5.822   5.740   3.724
  214PHE      C 2146   6.243   6.138   3.423
  214PHE      O 2147   6.236   6.217   3.329
  215SER      N 2148   6.232   6.006   3.407
  215SER      H 2149   6.200   5.956   3.487
  215SER     CA 2150   6.240   5.931   3.280
  215SER     CB 2151   6.355   5.832   3.285
  215SER     OG 2152   6.338   5.734   3.388
  215SER     HG 2153   6.400   5.657   3.376
  215SER      C 2154   6.120   5.859   3.217
  215SER      O 2155   6.027   5.822   3.287
  216ALA      N 2156   6.146   5.831   3.090
  216ALA      H 2157   6.228   5.873   3.051
  216ALA     CA 2158   6.052   5.782   2.989
  216ALA     CB 2159   5.965   5.893   2.930
  216ALA      C 2160   6.136   5.720   2.877
  216ALA      O 2161   6.257   5.743   2.867
  217VAL      N 2162   6.060   5.649   2.794
  217VAL      H 2163   5.962   5.636   2.806
  217VAL     CA 2164   6.120   5.596   2.671
  217VAL     CB 2165   6.145   5.445   2.666
  217VAL    CG1 2166   6.269   5.421   2.753
  217VAL    CG2 2167   6.018   5.363   2.687
  217VAL      C 2168   6.052   5.632   2.539
  217VAL      O 2169   5.930   5.652   2.541
  218ALA      N 2170   6.132   5.647   2.435
  218ALA      H 2171   6.231   5.636   2.440
  218ALA     CA 2172   6.077   5.678   2.302
  218ALA     CB 2173   6.095   5.829   2.279
  218ALA      C 2174   6.144   5.605   2.185
  218ALA      O 2175   6.257   5.560   2.201
  219LEU      N 2176   6.092   5.616   2.063
  219LEU      H 2177   6.002   5.656   2.046
  219LEU     CA 2178   6.169   5.575   1.945
  219LEU     CB 2179   6.073   5.501   1.853
  219LEU     CG 2180   6.051   5.355   1.894
  219LEU    CD1 2181   5.900   5.324   1.907
  219LEU    CD2 2182   6.114   5.275   1.781
  219LEU      C 2183   6.244   5.694   1.882
  219LEU      O 2184   6.188   5.803   1.868
  220CYS      N 2185   6.365   5.661   1.839
  220CYS      H 2186   6.394   5.567   1.859
  220CYS     CA 2187   6.458   5.742   1.759
  220CYS     CB 2188   6.577   5.782   1.847
  220CYS     SG 2189   6.678   5.643   1.911
  220CYS     HG 2190   6.572   5.601   1.980
  220CYS      C 2191   6.502   5.659   1.638
  220CYS      O 2192   6.504   5.536   1.640
  221LYS      N 2193   6.566   5.721   1.540
  221LYS      H 2194   6.567   5.819   1.523
  221LYS     CA 2195   6.623   5.649   1.425
  221LYS     CB 2196   6.545   5.700   1.303
  221LYS     CG 2197   6.574   5.623   1.175
  221LYS     CD 2198   6.552   5.721   1.059
  221LYS     CE 2199   6.624   5.669   0.934
  221LYS     NZ 2200   6.633   5.775   0.833
  221LYS    HZ1 2201   6.544   5.816   0.813
  221LYS    HZ2 2202   6.696   5.841   0.874
  221LYS    HZ3 2203   6.657   5.738   0.743
  221LYS      C 2204   6.773   5.676   1.414
  221LYS      O 2205   6.811   5.793   1.416
  222ALA      N 2206   6.856   5.575   1.391
  222ALA      H 2207   6.825   5.488   1.352
  222ALA     CA 2208   7.000   5.590   1.416
  222ALA     CB 2209   7.033   5.533   1.554
  222ALA      C 2210   7.096   5.537   1.309
  222ALA     O1 2211   7.083   5.422   1.262
  222ALA     O2 2212   7.189   5.608   1.265
   6.93245   6.93245   4.90199   0.00000   0.00000   0.00000   0.00000   3.46624   3.46624
