# Supplementary material for: Is There a Functional Role for the Knotted Topology in Protein UCH-L1?
Source: J Chem Inf Model. 2024 Jul 24;64(17):6827–37. doi: 10.1021/acs.jcim.4c00880 (PMC11388461; doi:10.1021/acs.jcim.4c00880)
Supplement: Supplementary file 2 — ci4c00880_si_002.zip [file ci4c00880_si_002.zip › UCH-L1_files/APO/APO_delta223/REP_1/traj_initial.gro]

Protein in water t=   0.00000 step= 0
 2212
    1MET      N    1   6.168   3.634   3.339
    1MET     H1    2   6.103   3.612   3.412
    1MET     H2    3   6.260   3.602   3.361
    1MET     H3    4   6.171   3.734   3.339
    1MET     CA    5   6.124   3.595   3.204
    1MET     CB    6   6.120   3.443   3.186
    1MET     CG    7   6.245   3.362   3.223
    1MET     SD    8   6.279   3.357   3.402
    1MET     CE    9   6.427   3.258   3.394
    1MET      C   10   5.996   3.668   3.166
    1MET      O   11   5.994   3.731   3.060
    2GLN      N   12   5.884   3.654   3.236
    2GLN      H   13   5.889   3.599   3.320
    2GLN     CA   14   5.759   3.727   3.212
    2GLN     CB   15   5.651   3.658   3.127
    2GLN     CG   16   5.601   3.522   3.176
    2GLN     CD   17   5.528   3.446   3.064
    2GLN    OE1   18   5.584   3.345   3.022
    2GLN    NE2   19   5.423   3.499   3.003
    2GLN   HE21   20   5.377   3.582   3.034
    2GLN   HE22   21   5.395   3.457   2.916
    2GLN      C   22   5.694   3.774   3.342
    2GLN      O   23   5.696   3.704   3.444
    3LEU      N   24   5.639   3.895   3.336
    3LEU      H   25   5.625   3.939   3.247
    3LEU     CA   26   5.571   3.958   3.450
    3LEU     CB   27   5.576   4.109   3.427
    3LEU     CG   28   5.712   4.177   3.444
    3LEU    CD1   29   5.714   4.330   3.434
    3LEU    CD2   30   5.775   4.148   3.580
    3LEU      C   31   5.427   3.915   3.473
    3LEU      O   32   5.379   3.817   3.415
    4LYS      N   33   5.358   3.985   3.562
    4LYS      H   34   5.402   4.031   3.639
    4LYS     CA   35   5.213   3.961   3.568
    4LYS     CB   36   5.168   3.995   3.710
    4LYS     CG   37   5.200   3.879   3.806
    4LYS     CD   38   5.137   3.896   3.944
    4LYS     CE   39   5.163   3.793   4.054
    4LYS     NZ   40   5.305   3.789   4.095
    4LYS    HZ1   41   5.363   3.867   4.071
    4LYS    HZ2   42   5.313   3.773   4.193
    4LYS    HZ3   43   5.352   3.709   4.058
    4LYS      C   44   5.131   4.036   3.463
    4LYS      O   45   5.154   4.153   3.432
    5PRO      N   46   5.027   3.966   3.418
    5PRO     CA   47   4.934   4.036   3.328
    5PRO     CB   48   4.843   3.931   3.263
    5PRO     CG   49   4.921   3.800   3.279
    5PRO     CD   50   5.004   3.822   3.405
    5PRO      C   51   4.852   4.136   3.409
    5PRO      O   52   4.833   4.133   3.531
    6MET      N   53   4.843   4.250   3.342
    6MET      H   54   4.899   4.269   3.261
    6MET     CA   55   4.761   4.367   3.378
    6MET     CB   56   4.848   4.492   3.394
    6MET     CG   57   4.771   4.600   3.469
    6MET     SD   58   4.858   4.760   3.488
    6MET     CE   59   5.007   4.698   3.565
    6MET      C   60   4.652   4.385   3.273
    6MET      O   61   4.682   4.375   3.155
    7GLU      N   62   4.530   4.424   3.311
    7GLU      H   63   4.508   4.416   3.409
    7GLU     CA   64   4.432   4.478   3.217
    7GLU     CB   65   4.302   4.492   3.297
    7GLU     CG   66   4.209   4.371   3.304
    7GLU     CD   67   4.092   4.393   3.401
    7GLU    OE1   68   3.980   4.411   3.350
    7GLU    OE2   69   4.108   4.406   3.524
    7GLU      C   70   4.469   4.613   3.155
    7GLU      O   71   4.509   4.710   3.219
    8ILE      N   72   4.455   4.618   3.023
    8ILE      H   73   4.427   4.535   2.974
    8ILE     CA   74   4.483   4.737   2.942
    8ILE     CB   75   4.533   4.704   2.801
    8ILE    CG1   76   4.643   4.599   2.809
    8ILE    CG2   77   4.590   4.835   2.746
    8ILE     CD   78   4.742   4.633   2.921
    8ILE      C   79   4.373   4.844   2.950
    8ILE      O   80   4.320   4.875   2.844
    9ASN      N   81   4.330   4.882   3.070
    9ASN      H   82   4.365   4.835   3.151
    9ASN     CA   83   4.244   5.000   3.087
    9ASN     CB   84   4.106   4.964   3.140
    9ASN     CG   85   4.110   4.934   3.290
    9ASN    OD1   86   4.178   5.003   3.367
    9ASN    ND2   87   4.056   4.820   3.331
    9ASN   HD21   88   4.010   4.763   3.263
    9ASN   HD22   89   4.058   4.793   3.427
    9ASN      C   90   4.307   5.131   3.137
    9ASN      O   91   4.419   5.126   3.186
   10PRO      N   92   4.262   5.248   3.093
   10PRO     CA   93   4.291   5.383   3.143
   10PRO     CB   94   4.182   5.475   3.086
   10PRO     CG   95   4.161   5.408   2.950
   10PRO     CD   96   4.169   5.258   2.980
   10PRO      C   97   4.295   5.394   3.296
   10PRO      O   98   4.403   5.433   3.338
   11GLU      N   99   4.205   5.327   3.368
   11GLU      H  100   4.127   5.296   3.314
   11GLU     CA  101   4.205   5.323   3.515
   11GLU     CB  102   4.077   5.258   3.569
   11GLU     CG  103   4.054   5.308   3.712
   11GLU     CD  104   3.947   5.233   3.792
   11GLU    OE1  105   3.981   5.129   3.852
   11GLU    OE2  106   3.828   5.271   3.793
   11GLU      C  107   4.334   5.255   3.562
   11GLU      O  108   4.400   5.324   3.639
   12MET      N  109   4.365   5.135   3.514
   12MET      H  110   4.297   5.078   3.468
   12MET     CA  111   4.484   5.064   3.563
   12MET     CB  112   4.477   4.913   3.539
   12MET     CG  113   4.367   4.839   3.615
   12MET     SD  114   4.395   4.831   3.796
   12MET     CE  115   4.233   4.862   3.863
   12MET      C  116   4.620   5.131   3.543
   12MET      O  117   4.697   5.153   3.636
   13LEU      N  118   4.625   5.187   3.422
   13LEU      H  119   4.551   5.201   3.356
   13LEU     CA  120   4.741   5.269   3.384
   13LEU     CB  121   4.743   5.296   3.233
   13LEU     CG  122   4.807   5.183   3.152
   13LEU    CD1  123   4.714   5.062   3.147
   13LEU    CD2  124   4.833   5.240   3.012
   13LEU      C  125   4.755   5.395   3.469
   13LEU      O  126   4.863   5.420   3.523
   14ASN      N  127   4.652   5.475   3.495
   14ASN      H  128   4.567   5.470   3.441
   14ASN     CA  129   4.654   5.591   3.585
   14ASN     CB  130   4.528   5.678   3.579
   14ASN     CG  131   4.497   5.746   3.445
   14ASN    OD1  132   4.579   5.821   3.393
   14ASN    ND2  133   4.368   5.742   3.414
   14ASN   HD21  134   4.302   5.722   3.486
   14ASN   HD22  135   4.347   5.743   3.316
   14ASN      C  136   4.687   5.542   3.727
   14ASN      O  137   4.747   5.625   3.794
   15LYS      N  138   4.646   5.425   3.774
   15LYS      H  139   4.562   5.379   3.745
   15LYS     CA  140   4.691   5.387   3.908
   15LYS     CB  141   4.615   5.258   3.940
   15LYS     CG  142   4.480   5.300   3.998
   15LYS     CD  143   4.386   5.182   4.022
   15LYS     CE  144   4.257   5.250   4.070
   15LYS     NZ  145   4.151   5.154   4.102
   15LYS    HZ1  146   4.106   5.122   4.019
   15LYS    HZ2  147   4.192   5.073   4.145
   15LYS    HZ3  148   4.076   5.197   4.152
   15LYS      C  149   4.840   5.351   3.912
   15LYS      O  150   4.906   5.386   4.010
   16VAL      N  151   4.897   5.298   3.804
   16VAL      H  152   4.841   5.250   3.737
   16VAL     CA  153   5.041   5.270   3.794
   16VAL     CB  154   5.069   5.198   3.663
   16VAL    CG1  155   5.212   5.144   3.655
   16VAL    CG2  156   4.979   5.075   3.645
   16VAL      C  157   5.114   5.405   3.792
   16VAL      O  158   5.210   5.424   3.866
   17LEU      N  159   5.075   5.504   3.712
   17LEU      H  160   5.001   5.482   3.649
   17LEU     CA  161   5.121   5.643   3.714
   17LEU     CB  162   5.033   5.735   3.628
   17LEU     CG  163   5.050   5.730   3.476
   17LEU    CD1  164   4.953   5.827   3.408
   17LEU    CD2  165   5.194   5.766   3.438
   17LEU      C  166   5.124   5.695   3.858
   17LEU      O  167   5.225   5.757   3.891
   18SER      N  168   5.016   5.677   3.934
   18SER      H  169   4.934   5.640   3.890
   18SER     CA  170   5.014   5.716   4.075
   18SER     CB  171   4.877   5.695   4.139
   18SER     OG  172   4.886   5.740   4.274
   18SER     HG  173   4.943   5.677   4.327
   18SER      C  174   5.127   5.653   4.158
   18SER      O  175   5.212   5.730   4.203
   19ARG      N  176   5.152   5.523   4.146
   19ARG      H  177   5.104   5.464   4.081
   19ARG     CA  178   5.253   5.446   4.220
   19ARG     CB  179   5.240   5.293   4.226
   19ARG     CG  180   5.115   5.246   4.301
   19ARG     CD  181   5.125   5.096   4.329
   19ARG     NE  182   5.005   5.037   4.389
   19ARG     HE  183   4.921   5.047   4.335
   19ARG     CZ  184   5.010   4.972   4.506
   19ARG    NH1  185   5.128   4.947   4.564
   19ARG   HH11  186   5.214   4.977   4.523
   19ARG   HH12  187   5.134   4.898   4.651
   19ARG    NH2  188   4.899   4.929   4.568
   19ARG   HH21  189   4.808   4.938   4.529
   19ARG   HH22  190   4.894   4.887   4.659
   19ARG      C  191   5.398   5.479   4.183
   19ARG      O  192   5.486   5.480   4.269
   20LEU      N  193   5.425   5.483   4.053
   20LEU      H  194   5.352   5.484   3.985
   20LEU     CA  195   5.557   5.526   4.005
   20LEU     CB  196   5.559   5.508   3.853
   20LEU     CG  197   5.554   5.362   3.810
   20LEU    CD1  198   5.514   5.344   3.663
   20LEU    CD2  199   5.683   5.287   3.843
   20LEU      C  200   5.598   5.671   4.031
   20LEU      O  201   5.709   5.709   3.997
   21GLY      N  202   5.501   5.760   4.053
   21GLY      H  203   5.405   5.733   4.055
   21GLY     CA  204   5.533   5.895   4.101
   21GLY      C  205   5.512   6.003   3.995
   21GLY      O  206   5.578   6.107   3.992
   22VAL      N  207   5.402   6.005   3.920
   22VAL      H  208   5.335   5.930   3.918
   22VAL     CA  209   5.383   6.110   3.819
   22VAL     CB  210   5.376   6.061   3.674
   22VAL    CG1  211   5.419   6.175   3.581
   22VAL    CG2  212   5.445   5.929   3.642
   22VAL      C  213   5.256   6.185   3.859
   22VAL      O  214   5.150   6.125   3.872
   23ALA      N  215   5.257   6.318   3.857
   23ALA      H  216   5.337   6.368   3.823
   23ALA     CA  217   5.146   6.406   3.898
   23ALA     CB  218   5.210   6.545   3.896
   23ALA      C  219   5.020   6.390   3.813
   23ALA      O  220   5.015   6.381   3.690
   24GLY      N  221   4.911   6.414   3.886
   24GLY      H  222   4.923   6.429   3.984
   24GLY     CA  223   4.775   6.382   3.842
   24GLY      C  224   4.727   6.468   3.725
   24GLY      O  225   4.634   6.425   3.657
   25GLN      N  226   4.789   6.583   3.701
   25GLN      H  227   4.866   6.621   3.752
   25GLN     CA  228   4.756   6.676   3.591
   25GLN     CB  229   4.846   6.799   3.576
   25GLN     CG  230   4.820   6.906   3.682
   25GLN     CD  231   4.913   7.025   3.660
   25GLN    OE1  232   4.898   7.097   3.561
   25GLN    NE2  233   5.013   7.047   3.745
   25GLN   HE21  234   5.015   6.993   3.829
   25GLN   HE22  235   5.054   7.138   3.740
   25GLN      C  236   4.738   6.622   3.449
   25GLN      O  237   4.660   6.679   3.373
   26TRP      N  238   4.797   6.505   3.422
   26TRP      H  239   4.830   6.444   3.493
   26TRP     CA  240   4.778   6.443   3.290
   26TRP     CB  241   4.909   6.429   3.213
   26TRP     CG  242   4.954   6.566   3.163
   26TRP    CD1  243   5.019   6.659   3.232
   26TRP    HD1  244   5.059   6.656   3.333
   26TRP    CD2  245   4.931   6.612   3.033
   26TRP    NE1  246   5.037   6.764   3.151
   26TRP    HE1  247   5.090   6.844   3.179
   26TRP    CE2  248   4.978   6.742   3.033
   26TRP    CE3  249   4.874   6.557   2.919
   26TRP    HE3  250   4.825   6.461   2.927
   26TRP    CZ2  251   4.964   6.821   2.919
   26TRP    HZ2  252   5.003   6.922   2.911
   26TRP    CZ3  253   4.872   6.629   2.799
   26TRP    HZ3  254   4.854   6.585   2.701
   26TRP    CH2  255   4.916   6.761   2.803
   26TRP    HH2  256   4.899   6.818   2.712
   26TRP      C  257   4.715   6.304   3.304
   26TRP      O  258   4.749   6.245   3.407
   27ARG      N  259   4.609   6.265   3.233
   27ARG      H  260   4.574   6.324   3.161
   27ARG     CA  261   4.537   6.138   3.251
   27ARG     CB  262   4.399   6.166   3.310
   27ARG     CG  263   4.395   6.213   3.456
   27ARG     CD  264   4.424   6.108   3.563
   27ARG     NE  265   4.565   6.115   3.604
   27ARG     HE  266   4.615   6.200   3.588
   27ARG     CZ  267   4.609   6.032   3.699
   27ARG    NH1  268   4.535   5.971   3.793
   27ARG   HH11  269   4.435   5.978   3.796
   27ARG   HH12  270   4.579   5.931   3.873
   27ARG    NH2  271   4.739   5.998   3.697
   27ARG   HH21  272   4.799   6.036   3.626
   27ARG   HH22  273   4.776   5.938   3.767
   27ARG      C  274   4.514   6.056   3.123
   27ARG      O  275   4.456   6.107   3.028
   28PHE      N  276   4.518   5.925   3.145
   28PHE      H  277   4.570   5.897   3.225
   28PHE     CA  278   4.470   5.828   3.045
   28PHE     CB  279   4.537   5.692   3.060
   28PHE     CG  280   4.684   5.685   3.018
   28PHE    CD1  281   4.771   5.691   3.126
   28PHE    HD1  282   4.733   5.721   3.223
   28PHE    CD2  283   4.725   5.636   2.894
   28PHE    HD2  284   4.671   5.672   2.806
   28PHE    CE1  285   4.902   5.646   3.112
   28PHE    HE1  286   4.965   5.634   3.200
   28PHE    CE2  287   4.860   5.605   2.879
   28PHE    HE2  288   4.890   5.586   2.776
   28PHE     CZ  289   4.948   5.611   2.986
   28PHE     HZ  290   5.056   5.618   2.969
   28PHE      C  291   4.317   5.822   3.049
   28PHE      O  292   4.257   5.803   3.155
   29VAL      N  293   4.275   5.838   2.924
   29VAL      H  294   4.339   5.861   2.851
   29VAL     CA  295   4.132   5.839   2.889
   29VAL     CB  296   4.077   5.978   2.857
   29VAL    CG1  297   4.057   6.059   2.986
   29VAL    CG2  298   4.159   6.057   2.755
   29VAL      C  299   4.099   5.744   2.774
   29VAL      O  300   4.165   5.744   2.670
   30ASP      N  301   3.978   5.692   2.790
   30ASP      H  302   3.931   5.701   2.878
   30ASP     CA  303   3.916   5.597   2.696
   30ASP     CB  304   3.782   5.552   2.755
   30ASP     CG  305   3.769   5.480   2.889
   30ASP    OD1  306   3.723   5.547   2.984
   30ASP    OD2  307   3.776   5.355   2.895
   30ASP      C  308   3.875   5.669   2.567
   30ASP      O  309   3.805   5.770   2.569
   31VAL      N  310   3.902   5.603   2.455
   31VAL      H  311   3.963   5.524   2.464
   31VAL     CA  312   3.858   5.644   2.322
   31VAL     CB  313   3.977   5.674   2.231
   31VAL    CG1  314   3.925   5.703   2.090
   31VAL    CG2  315   4.052   5.803   2.264
   31VAL      C  316   3.747   5.552   2.270
   31VAL      O  317   3.774   5.449   2.207
   32LEU      N  318   3.624   5.598   2.290
   32LEU      H  319   3.618   5.692   2.324
   32LEU     CA  320   3.502   5.536   2.237
   32LEU     CB  321   3.384   5.610   2.301
   32LEU     CG  322   3.359   5.591   2.450
   32LEU    CD1  323   3.255   5.679   2.520
   32LEU    CD2  324   3.324   5.445   2.480
   32LEU      C  325   3.471   5.543   2.087
   32LEU      O  326   3.399   5.457   2.037
   33GLY      N  327   3.522   5.645   2.018
   33GLY      H  328   3.571   5.727   2.046
   33GLY     CA  329   3.501   5.657   1.873
   33GLY      C  330   3.628   5.687   1.793
   33GLY      O  331   3.709   5.758   1.852
   34LEU      N  332   3.634   5.645   1.667
   34LEU      H  333   3.559   5.607   1.613
   34LEU     CA  334   3.758   5.655   1.588
   34LEU     CB  335   3.805   5.519   1.538
   34LEU     CG  336   3.802   5.406   1.640
   34LEU    CD1  337   3.838   5.278   1.564
   34LEU    CD2  338   3.916   5.416   1.742
   34LEU      C  339   3.779   5.754   1.473
   34LEU      O  340   3.893   5.771   1.432
   35GLU      N  341   3.665   5.812   1.436
   35GLU      H  342   3.584   5.779   1.485
   35GLU     CA  343   3.639   5.897   1.319
   35GLU     CB  344   3.488   5.892   1.293
   35GLU     CG  345   3.430   5.752   1.270
   35GLU     CD  346   3.427   5.659   1.391
   35GLU    OE1  347   3.383   5.691   1.504
   35GLU    OE2  348   3.461   5.539   1.382
   35GLU      C  349   3.698   6.038   1.334
   35GLU      O  350   3.800   6.047   1.401
   36GLU      N  351   3.658   6.131   1.247
   36GLU      H  352   3.632   6.121   1.151
   36GLU     CA  353   3.660   6.274   1.278
   36GLU     CB  354   3.625   6.357   1.153
   36GLU     CG  355   3.741   6.351   1.054
   36GLU     CD  356   3.864   6.435   1.092
   36GLU    OE1  357   3.966   6.373   1.128
   36GLU    OE2  358   3.863   6.555   1.059
   36GLU      C  359   3.552   6.309   1.381
   36GLU      O  360   3.581   6.387   1.471
   37GLU      N  361   3.431   6.258   1.360
   37GLU      H  362   3.399   6.219   1.274
   37GLU     CA  363   3.330   6.255   1.467
   37GLU     CB  364   3.198   6.230   1.393
   37GLU     CG  365   3.066   6.243   1.469
   37GLU     CD  366   3.034   6.368   1.551
   37GLU    OE1  367   2.978   6.462   1.490
   37GLU    OE2  368   3.066   6.378   1.672
   37GLU      C  369   3.367   6.161   1.581
   37GLU      O  370   3.465   6.087   1.569
   38SER      N  371   3.285   6.172   1.685
   38SER      H  372   3.216   6.244   1.682
   38SER     CA  373   3.296   6.094   1.809
   38SER     CB  374   3.285   5.944   1.783
   38SER     OG  375   3.284   5.868   1.905
   38SER     HG  376   3.211   5.799   1.906
   38SER      C  377   3.424   6.125   1.888
   38SER      O  378   3.419   6.130   2.011
   39LEU      N  379   3.536   6.147   1.821
   39LEU      H  380   3.545   6.139   1.722
   39LEU     CA  381   3.662   6.179   1.891
   39LEU     CB  382   3.778   6.179   1.791
   39LEU     CG  383   3.879   6.065   1.809
   39LEU    CD1  384   3.968   6.077   1.685
   39LEU    CD2  385   3.950   6.039   1.942
   39LEU      C  386   3.670   6.305   1.977
   39LEU      O  387   3.758   6.313   2.062
   40GLY      N  388   3.576   6.398   1.959
   40GLY      H  389   3.565   6.411   1.860
   40GLY     CA  390   3.562   6.518   2.041
   40GLY      C  391   3.556   6.501   2.193
   40GLY      O  392   3.566   6.600   2.266
   41SER      N  393   3.506   6.381   2.221
   41SER      H  394   3.439   6.348   2.155
   41SER     CA  395   3.490   6.344   2.363
   41SER     CB  396   3.405   6.218   2.381
   41SER     OG  397   3.402   6.173   2.517
   41SER     HG  398   3.473   6.105   2.532
   41SER      C  399   3.618   6.339   2.446
   41SER      O  400   3.622   6.374   2.564
   42VAL      N  401   3.731   6.330   2.376
   42VAL      H  402   3.736   6.314   2.278
   42VAL     CA  403   3.867   6.330   2.432
   42VAL     CB  404   3.965   6.256   2.342
   42VAL    CG1  405   4.110   6.242   2.387
   42VAL    CG2  406   3.906   6.122   2.297
   42VAL      C  407   3.909   6.470   2.478
   42VAL      O  408   3.886   6.571   2.411
   43PRO      N  409   3.956   6.489   2.601
   43PRO     CA  410   3.993   6.621   2.654
   43PRO     CB  411   4.027   6.603   2.803
   43PRO     CG  412   3.945   6.481   2.843
   43PRO     CD  413   3.929   6.400   2.714
   43PRO      C  414   4.111   6.684   2.580
   43PRO      O  415   4.209   6.617   2.549
   44ALA      N  416   4.094   6.814   2.558
   44ALA      H  417   4.003   6.855   2.563
   44ALA     CA  418   4.198   6.901   2.502
   44ALA     CB  419   4.132   6.984   2.391
   44ALA      C  420   4.277   6.980   2.607
   44ALA      O  421   4.215   7.041   2.694
   45PRO      N  422   4.409   6.982   2.589
   45PRO     CA  423   4.491   6.904   2.495
   45PRO     CB  424   4.616   6.991   2.477
   45PRO     CG  425   4.634   7.055   2.615
   45PRO     CD  426   4.490   7.081   2.660
   45PRO      C  427   4.528   6.760   2.533
   45PRO      O  428   4.530   6.731   2.652
   46ALA      N  429   4.582   6.696   2.430
   46ALA      H  430   4.569   6.729   2.336
   46ALA     CA  431   4.650   6.567   2.448
   46ALA     CB  432   4.572   6.459   2.372
   46ALA      C  433   4.801   6.559   2.428
   46ALA      O  434   4.860   6.648   2.365
   47CYS      N  435   4.863   6.457   2.487
   47CYS      H  436   4.813   6.394   2.546
   47CYS     CA  437   5.004   6.430   2.455
   47CYS     CB  438   5.083   6.464   2.581
   47CYS     SG  439   5.051   6.357   2.726
   47CYS     HG  440   5.081   6.451   2.815
   47CYS      C  441   5.044   6.295   2.396
   47CYS      O  442   5.164   6.278   2.378
   48ALA      N  443   4.950   6.200   2.393
   48ALA      H  444   4.866   6.210   2.446
   48ALA     CA  445   4.981   6.070   2.333
   48ALA     CB  446   5.062   5.982   2.428
   48ALA      C  447   4.853   5.995   2.300
   48ALA      O  448   4.754   6.016   2.370
   49LEU      N  449   4.858   5.915   2.193
   49LEU      H  450   4.943   5.892   2.145
   49LEU     CA  451   4.750   5.820   2.163
   49LEU     CB  452   4.684   5.880   2.039
   49LEU     CG  453   4.562   5.808   1.980
   49LEU    CD1  454   4.447   5.803   2.081
   49LEU    CD2  455   4.530   5.861   1.841
   49LEU      C  456   4.805   5.678   2.148
   49LEU      O  457   4.897   5.642   2.074
   50LEU      N  458   4.749   5.589   2.230
   50LEU      H  459   4.658   5.602   2.268
   50LEU     CA  460   4.792   5.449   2.243
   50LEU     CB  461   4.834   5.411   2.385
   50LEU     CG  462   4.956   5.490   2.430
   50LEU    CD1  463   4.917   5.625   2.491
   50LEU    CD2  464   5.045   5.407   2.523
   50LEU      C  465   4.679   5.357   2.198
   50LEU      O  466   4.563   5.399   2.198
   51LEU      N  467   4.723   5.247   2.138
   51LEU      H  468   4.821   5.227   2.140
   51LEU     CA  469   4.631   5.154   2.071
   51LEU     CB  470   4.623   5.197   1.925
   51LEU     CG  471   4.532   5.110   1.837
   51LEU    CD1  472   4.385   5.150   1.856
   51LEU    CD2  473   4.580   5.129   1.693
   51LEU      C  474   4.672   5.007   2.086
   51LEU      O  475   4.785   4.966   2.062
   52LEU      N  476   4.574   4.933   2.138
   52LEU      H  477   4.482   4.970   2.148
   52LEU     CA  478   4.584   4.788   2.156
   52LEU     CB  479   4.537   4.753   2.298
   52LEU     CG  480   4.584   4.618   2.353
   52LEU    CD1  481   4.712   4.639   2.434
   52LEU    CD2  482   4.473   4.565   2.444
   52LEU      C  483   4.510   4.714   2.044
   52LEU      O  484   4.396   4.751   2.018
   53PHE      N  485   4.577   4.612   1.991
   53PHE      H  486   4.671   4.593   2.022
   53PHE     CA  487   4.531   4.536   1.875
   53PHE     CB  488   4.555   4.610   1.743
   53PHE     CG  489   4.505   4.558   1.608
   53PHE    CD1  490   4.372   4.566   1.568
   53PHE    HD1  491   4.297   4.560   1.647
   53PHE    CD2  492   4.607   4.525   1.519
   53PHE    HD2  493   4.706   4.522   1.563
   53PHE    CE1  494   4.347   4.549   1.433
   53PHE    HE1  495   4.243   4.550   1.399
   53PHE    CE2  496   4.581   4.510   1.383
   53PHE    HE2  497   4.658   4.483   1.311
   53PHE     CZ  498   4.450   4.527   1.341
   53PHE     HZ  499   4.425   4.535   1.235
   53PHE      C  500   4.611   4.406   1.856
   53PHE      O  501   4.725   4.399   1.900
   54PRO      N  502   4.546   4.298   1.814
   54PRO     CA  503   4.615   4.172   1.784
   54PRO     CB  504   4.509   4.062   1.795
   54PRO     CG  505   4.382   4.136   1.754
   54PRO     CD  506   4.400   4.276   1.811
   54PRO      C  507   4.696   4.170   1.654
   54PRO      O  508   4.667   4.257   1.572
   55LEU      N  509   4.808   4.101   1.641
   55LEU      H  510   4.859   4.065   1.719
   55LEU     CA  511   4.884   4.091   1.516
   55LEU     CB  512   5.010   4.177   1.522
   55LEU     CG  513   4.993   4.328   1.502
   55LEU    CD1  514   5.133   4.381   1.535
   55LEU    CD2  515   4.966   4.355   1.354
   55LEU      C  516   4.922   3.952   1.464
   55LEU      O  517   4.958   3.863   1.541
   56THR      N  518   4.903   3.941   1.333
   56THR      H  519   4.887   4.019   1.272
   56THR     CA  520   4.942   3.818   1.263
   56THR     CB  521   4.885   3.792   1.123
   56THR    OG1  522   4.939   3.882   1.026
   56THR    HG1  523   4.875   3.936   0.972
   56THR    CG2  524   4.733   3.806   1.131
   56THR      C  525   5.094   3.807   1.251
   56THR      O  526   5.158   3.911   1.245
   57ALA      N  527   5.152   3.687   1.248
   57ALA      H  528   5.102   3.600   1.254
   57ALA     CA  529   5.296   3.661   1.235
   57ALA     CB  530   5.314   3.510   1.243
   57ALA      C  531   5.331   3.712   1.095
   57ALA      O  532   5.432   3.781   1.086
   58GLN      N  533   5.244   3.687   0.998
   58GLN      H  534   5.190   3.603   1.008
   58GLN     CA  535   5.259   3.737   0.860
   58GLN     CB  536   5.135   3.724   0.771
   58GLN     CG  537   5.097   3.579   0.739
   58GLN     CD  538   5.033   3.508   0.858
   58GLN    OE1  539   5.087   3.471   0.962
   58GLN    NE2  540   4.900   3.511   0.854
   58GLN   HE21  541   4.849   3.543   0.774
   58GLN   HE22  542   4.859   3.439   0.911
   58GLN      C  543   5.301   3.884   0.854
   58GLN      O  544   5.420   3.913   0.846
   59HISE     N  545   5.219   3.969   0.915
   59HISE     H  546   5.140   3.926   0.959
   59HISE    CA  547   5.243   4.114   0.924
   59HISE    CB  548   5.115   4.176   0.980
   59HISE    CG  549   5.100   4.327   0.961
   59HISE   ND1  550   5.006   4.403   1.017
   59HISE   CD2  551   5.165   4.414   0.884
   59HISE   HD2  552   5.232   4.379   0.805
   59HISE   CE1  553   5.016   4.531   0.983
   59HISE   HE1  554   4.940   4.607   0.999
   59HISE   NE2  555   5.114   4.536   0.893
   59HISE   HE2  556   5.148   4.619   0.848
   59HISE     C  557   5.360   4.149   1.016
   59HISE     O  558   5.445   4.231   0.981
   60GLU      N  559   5.357   4.089   1.135
   60GLU      H  560   5.297   4.011   1.153
   60GLU     CA  561   5.466   4.106   1.232
   60GLU     CB  562   5.433   4.037   1.365
   60GLU     CG  563   5.534   4.084   1.469
   60GLU     CD  564   5.525   4.014   1.605
   60GLU    OE1  565   5.630   4.001   1.671
   60GLU    OE2  566   5.418   3.974   1.657
   60GLU      C  567   5.608   4.080   1.180
   60GLU      O  568   5.689   4.171   1.189
   61ASN      N  569   5.637   3.961   1.127
   61ASN      H  570   5.572   3.888   1.105
   61ASN     CA  571   5.775   3.936   1.083
   61ASN     CB  572   5.811   3.788   1.071
   61ASN     CG  573   5.804   3.710   1.202
   61ASN    OD1  574   5.867   3.741   1.303
   61ASN    ND2  575   5.718   3.608   1.209
   61ASN   HD21  576   5.657   3.577   1.137
   61ASN   HD22  577   5.721   3.544   1.286
   61ASN      C  578   5.814   4.015   0.957
   61ASN      O  579   5.923   4.071   0.959
   62PHE      N  580   5.716   4.041   0.871
   62PHE      H  581   5.625   4.000   0.871
   62PHE     CA  582   5.728   4.131   0.755
   62PHE     CB  583   5.602   4.108   0.671
   62PHE     CG  584   5.582   4.218   0.566
   62PHE    CD1  585   5.504   4.326   0.606
   62PHE    HD1  586   5.459   4.328   0.705
   62PHE    CD2  587   5.611   4.207   0.431
   62PHE    HD2  588   5.683   4.128   0.411
   62PHE    CE1  589   5.477   4.431   0.520
   62PHE    HE1  590   5.438   4.524   0.561
   62PHE    CE2  591   5.586   4.312   0.343
   62PHE    HE2  592   5.634   4.305   0.246
   62PHE     CZ  593   5.521   4.427   0.388
   62PHE     HZ  594   5.518   4.511   0.318
   62PHE      C  595   5.752   4.274   0.803
   62PHE      O  596   5.845   4.336   0.750
   63ARG      N  597   5.670   4.333   0.889
   63ARG      H  598   5.590   4.286   0.927
   63ARG     CA  599   5.696   4.465   0.949
   63ARG     CB  600   5.582   4.515   1.038
   63ARG     CG  601   5.581   4.668   1.037
   63ARG     CD  602   5.449   4.731   1.083
   63ARG     NE  603   5.439   4.873   1.048
   63ARG     HE  604   5.429   4.892   0.950
   63ARG     CZ  605   5.437   4.978   1.132
   63ARG    NH1  606   5.423   4.963   1.264
   63ARG   HH11  607   5.419   4.874   1.310
   63ARG   HH12  608   5.393   5.048   1.308
   63ARG    NH2  609   5.490   5.092   1.087
   63ARG   HH21  610   5.551   5.090   1.007
   63ARG   HH22  611   5.481   5.173   1.144
   63ARG      C  612   5.827   4.482   1.025
   63ARG      O  613   5.904   4.575   1.002
   64LYS      N  614   5.869   4.374   1.092
   64LYS      H  615   5.815   4.291   1.108
   64LYS     CA  616   6.006   4.370   1.145
   64LYS     CB  617   6.008   4.238   1.223
   64LYS     CG  618   5.938   4.261   1.357
   64LYS     CD  619   5.947   4.139   1.449
   64LYS     CE  620   5.946   4.183   1.595
   64LYS     NZ  621   5.954   4.076   1.696
   64LYS    HZ1  622   5.956   4.114   1.789
   64LYS    HZ2  623   5.872   4.020   1.686
   64LYS    HZ3  624   6.038   4.023   1.684
   64LYS      C  625   6.126   4.388   1.052
   64LYS      O  626   6.226   4.450   1.088
   65LYS      N  627   6.130   4.315   0.941
   65LYS      H  628   6.069   4.238   0.924
   65LYS     CA  629   6.225   4.335   0.831
   65LYS     CB  630   6.221   4.224   0.727
   65LYS     CG  631   6.225   4.085   0.791
   65LYS     CD  632   6.217   3.965   0.697
   65LYS     CE  633   6.221   3.846   0.792
   65LYS     NZ  634   6.173   3.726   0.721
   65LYS    HZ1  635   6.115   3.672   0.782
   65LYS    HZ2  636   6.125   3.751   0.637
   65LYS    HZ3  637   6.256   3.675   0.698
   65LYS      C  638   6.212   4.474   0.768
   65LYS      O  639   6.313   4.544   0.765
   66GLN      N  640   6.091   4.519   0.738
   66GLN      H  641   6.011   4.462   0.756
   66GLN     CA  642   6.064   4.646   0.670
   66GLN     CB  643   5.915   4.669   0.648
   66GLN     CG  644   5.895   4.787   0.552
   66GLN     CD  645   5.745   4.805   0.527
   66GLN    OE1  646   5.671   4.879   0.593
   66GLN    NE2  647   5.705   4.749   0.414
   66GLN   HE21  648   5.765   4.709   0.344
   66GLN   HE22  649   5.609   4.757   0.388
   66GLN      C  650   6.130   4.764   0.741
   66GLN      O  651   6.215   4.829   0.681
   67ILE      N  652   6.108   4.759   0.872
   67ILE      H  653   6.023   4.720   0.908
   67ILE     CA  654   6.184   4.843   0.966
   67ILE     CB  655   6.109   4.852   1.099
   67ILE    CG1  656   5.966   4.908   1.096
   67ILE    CG2  657   6.179   4.956   1.187
   67ILE     CD  658   5.881   4.879   1.219
   67ILE      C  659   6.336   4.834   0.981
   67ILE      O  660   6.402   4.935   0.957
   68GLU      N  661   6.389   4.716   1.013
   68GLU      H  662   6.334   4.633   1.023
   68GLU     CA  663   6.534   4.692   1.016
   68GLU     CB  664   6.567   4.549   1.058
   68GLU     CG  665   6.707   4.522   1.115
   68GLU     CD  666   6.721   4.561   1.262
   68GLU    OE1  667   6.638   4.511   1.341
   68GLU    OE2  668   6.825   4.626   1.287
   68GLU      C  669   6.616   4.724   0.891
   68GLU      O  670   6.720   4.788   0.900
   69GLU      N  671   6.550   4.712   0.776
   69GLU      H  672   6.467   4.660   0.756
   69GLU     CA  673   6.614   4.754   0.650
   69GLU     CB  674   6.534   4.706   0.529
   69GLU     CG  675   6.555   4.557   0.497
   69GLU     CD  676   6.446   4.515   0.399
   69GLU    OE1  677   6.366   4.603   0.362
   69GLU    OE2  678   6.455   4.398   0.355
   69GLU      C  679   6.642   4.904   0.638
   69GLU      O  680   6.734   4.951   0.572
   70LEU      N  681   6.552   4.984   0.694
   70LEU      H  682   6.470   4.953   0.743
   70LEU     CA  683   6.568   5.130   0.694
   70LEU     CB  684   6.431   5.197   0.692
   70LEU     CG  685   6.349   5.146   0.574
   70LEU    CD1  686   6.198   5.171   0.587
   70LEU    CD2  687   6.394   5.217   0.447
   70LEU      C  688   6.665   5.187   0.798
   70LEU      O  689   6.689   5.307   0.802
   71LYS      N  690   6.697   5.106   0.899
   71LYS      H  691   6.647   5.020   0.901
   71LYS     CA  692   6.798   5.138   1.002
   71LYS     CB  693   6.933   5.111   0.936
   71LYS     CG  694   6.962   4.961   0.929
   71LYS     CD  695   7.007   4.907   1.064
   71LYS     CE  696   7.034   4.756   1.054
   71LYS     NZ  697   7.110   4.693   1.162
   71LYS    HZ1  698   7.060   4.704   1.248
   71LYS    HZ2  699   7.111   4.593   1.155
   71LYS    HZ3  700   7.200   4.736   1.171
   71LYS      C  701   6.795   5.260   1.094
   71LYS      O  702   6.900   5.291   1.149
   72GLY      N  703   6.677   5.317   1.118
   72GLY      H  704   6.595   5.268   1.086
   72GLY     CA  705   6.653   5.444   1.187
   72GLY      C  706   6.684   5.578   1.121
   72GLY      O  707   6.704   5.673   1.196
   73GLN      N  708   6.712   5.579   0.991
   73GLN      H  709   6.709   5.493   0.939
   73GLN     CA  710   6.759   5.689   0.905
   73GLN     CB  711   6.778   5.650   0.758
   73GLN     CG  712   6.841   5.764   0.678
   73GLN     CD  713   6.898   5.706   0.548
   73GLN    OE1  714   7.019   5.706   0.529
   73GLN    NE2  715   6.817   5.653   0.457
   73GLN   HE21  716   6.719   5.644   0.476
   73GLN   HE22  717   6.855   5.622   0.370
   73GLN      C  718   6.660   5.805   0.920
   73GLN      O  719   6.702   5.920   0.928
   74GLU      N  720   6.532   5.769   0.917
   74GLU      H  721   6.504   5.675   0.898
   74GLU     CA  722   6.422   5.866   0.921
   74GLU     CB  723   6.300   5.812   0.846
   74GLU     CG  724   6.339   5.760   0.707
   74GLU     CD  725   6.227   5.673   0.650
   74GLU    OE1  726   6.106   5.704   0.652
   74GLU    OE2  727   6.264   5.571   0.588
   74GLU      C  728   6.372   5.899   1.062
   74GLU      O  729   6.287   5.988   1.072
   75VAL      N  730   6.418   5.838   1.171
   75VAL      H  731   6.504   5.787   1.165
   75VAL     CA  732   6.385   5.877   1.309
   75VAL     CB  733   6.393   5.751   1.394
   75VAL    CG1  734   6.335   5.767   1.535
   75VAL    CG2  735   6.320   5.628   1.339
   75VAL      C  736   6.467   5.988   1.374
   75VAL      O  737   6.590   5.988   1.367
   76SER      N  738   6.398   6.075   1.447
   76SER      H  739   6.303   6.084   1.418
   76SER     CA  740   6.458   6.179   1.532
   76SER     CB  741   6.366   6.295   1.570
   76SER     OG  742   6.434   6.405   1.630
   76SER     HG  743   6.427   6.486   1.571
   76SER      C  744   6.553   6.140   1.646
   76SER      O  745   6.514   6.059   1.729
   77PRO      N  746   6.673   6.195   1.661
   77PRO     CA  747   6.759   6.172   1.778
   77PRO     CB  748   6.889   6.243   1.740
   77PRO     CG  749   6.852   6.347   1.635
   77PRO     CD  750   6.741   6.275   1.558
   77PRO      C  751   6.701   6.209   1.915
   77PRO      O  752   6.719   6.124   2.002
   78LYS      N  753   6.608   6.304   1.922
   78LYS      H  754   6.572   6.348   1.839
   78LYS     CA  755   6.533   6.356   2.037
   78LYS     CB  756   6.463   6.485   1.993
   78LYS     CG  757   6.540   6.593   1.916
   78LYS     CD  758   6.456   6.720   1.897
   78LYS     CE  759   6.543   6.840   1.859
   78LYS     NZ  760   6.435   6.937   1.833
   78LYS    HZ1  761   6.396   6.970   1.919
   78LYS    HZ2  762   6.468   7.018   1.785
   78LYS    HZ3  763   6.366   6.892   1.777
   78LYS      C  764   6.435   6.258   2.102
   78LYS      O  765   6.406   6.278   2.220
   79VAL      N  766   6.404   6.150   2.031
   79VAL      H  767   6.459   6.131   1.950
   79VAL     CA  768   6.294   6.061   2.070
   79VAL     CB  769   6.210   6.019   1.949
   79VAL    CG1  770   6.074   5.979   2.008
   79VAL    CG2  771   6.202   6.127   1.842
   79VAL      C  772   6.353   5.937   2.138
   79VAL      O  773   6.443   5.873   2.084
   80TYR      N  774   6.291   5.902   2.250
   80TYR      H  775   6.211   5.952   2.284
   80TYR     CA  776   6.326   5.787   2.335
   80TYR     CB  777   6.272   5.811   2.476
   80TYR     CG  778   6.323   5.722   2.590
   80TYR    CD1  779   6.248   5.608   2.617
   80TYR    HD1  780   6.180   5.574   2.539
   80TYR    CD2  781   6.418   5.764   2.683
   80TYR    HD2  782   6.463   5.863   2.677
   80TYR    CE1  783   6.255   5.533   2.734
   80TYR    HE1  784   6.166   5.484   2.774
   80TYR    CE2  785   6.431   5.691   2.800
   80TYR    HE2  786   6.497   5.736   2.875
   80TYR     CZ  787   6.353   5.578   2.822
   80TYR     OH  788   6.357   5.527   2.948
   80TYR     HH  789   6.429   5.570   3.003
   80TYR      C  790   6.270   5.659   2.273
   80TYR      O  791   6.177   5.664   2.192
   81PHE      N  792   6.358   5.560   2.278
   81PHE      H  793   6.449   5.579   2.240
   81PHE     CA  794   6.308   5.422   2.275
   81PHE     CB  795   6.343   5.367   2.136
   81PHE     CG  796   6.262   5.247   2.086
   81PHE    CD1  797   6.143   5.268   2.016
   81PHE    HD1  798   6.073   5.350   2.029
   81PHE    CD2  799   6.320   5.121   2.084
   81PHE    HD2  800   6.404   5.098   2.150
   81PHE    CE1  801   6.089   5.169   1.935
   81PHE    HE1  802   6.012   5.192   1.861
   81PHE    CE2  803   6.265   5.021   2.006
   81PHE    HE2  804   6.289   4.918   2.034
   81PHE     CZ  805   6.150   5.044   1.931
   81PHE     HZ  806   6.114   4.960   1.871
   81PHE      C  807   6.364   5.328   2.382
   81PHE      O  808   6.481   5.328   2.420
   82MET      N  809   6.301   5.213   2.402
   82MET      H  810   6.208   5.201   2.366
   82MET     CA  811   6.355   5.099   2.476
   82MET     CB  812   6.352   5.119   2.628
   82MET     CG  813   6.212   5.153   2.680
   82MET     SD  814   6.210   5.170   2.862
   82MET     CE  815   6.255   5.004   2.909
   82MET      C  816   6.290   4.967   2.433
   82MET      O  817   6.168   4.969   2.417
   83LYS      N  818   6.367   4.869   2.388
   83LYS      H  819   6.462   4.869   2.421
   83LYS     CA  820   6.316   4.737   2.348
   83LYS     CB  821   6.420   4.645   2.283
   83LYS     CG  822   6.489   4.712   2.164
   83LYS     CD  823   6.588   4.636   2.075
   83LYS     CE  824   6.631   4.734   1.965
   83LYS     NZ  825   6.732   4.660   1.888
   83LYS    HZ1  826   6.719   4.561   1.895
   83LYS    HZ2  827   6.733   4.694   1.794
   83LYS    HZ3  828   6.814   4.695   1.933
   83LYS      C  829   6.254   4.651   2.459
   83LYS      O  830   6.300   4.664   2.572
   84GLN      N  831   6.147   4.580   2.425
   84GLN      H  832   6.101   4.595   2.337
   84GLN     CA  833   6.087   4.495   2.528
   84GLN     CB  834   5.934   4.498   2.519
   84GLN     CG  835   5.865   4.423   2.633
   84GLN     CD  836   5.721   4.385   2.599
   84GLN    OE1  837   5.638   4.454   2.539
   84GLN    NE2  838   5.692   4.256   2.616
   84GLN   HE21  839   5.756   4.194   2.660
   84GLN   HE22  840   5.600   4.229   2.587
   84GLN      C  841   6.125   4.347   2.522
   84GLN      O  842   6.100   4.275   2.426
   85THR      N  843   6.231   4.327   2.601
   85THR      H  844   6.276   4.397   2.657
   85THR     CA  845   6.294   4.195   2.609
   85THR     CB  846   6.435   4.215   2.664
   85THR    OG1  847   6.447   4.300   2.778
   85THR    HG1  848   6.511   4.250   2.836
   85THR    CG2  849   6.523   4.264   2.548
   85THR      C  850   6.219   4.092   2.694
   85THR      O  851   6.251   3.973   2.691
   86ILE      N  852   6.159   4.142   2.802
   86ILE      H  853   6.154   4.239   2.825
   86ILE     CA  854   6.077   4.056   2.889
   86ILE     CB  855   6.087   4.135   3.020
   86ILE    CG1  856   6.227   4.123   3.082
   86ILE    CG2  857   5.981   4.093   3.122
   86ILE     CD  858   6.284   3.983   3.105
   86ILE      C  859   5.939   4.038   2.827
   86ILE      O  860   5.898   4.107   2.733
   87GLY      N  861   5.873   3.931   2.870
   87GLY      H  862   5.915   3.854   2.919
   87GLY     CA  863   5.736   3.902   2.825
   87GLY      C  864   5.627   3.973   2.905
   87GLY      O  865   5.657   4.016   3.017
   88ASN      N  866   5.502   3.966   2.862
   88ASN      H  867   5.482   3.891   2.799
   88ASN     CA  868   5.400   4.040   2.937
   88ASN     CB  869   5.353   3.962   3.060
   88ASN     CG  870   5.254   3.852   3.022
   88ASN    OD1  871   5.276   3.734   3.051
   88ASN    ND2  872   5.133   3.885   2.979
   88ASN   HD21  873   5.096   3.978   2.971
   88ASN   HD22  874   5.067   3.810   2.969
   88ASN      C  875   5.396   4.193   2.951
   88ASN      O  876   5.292   4.257   2.944
   89SER      N  877   5.517   4.248   2.948
   89SER      H  878   5.605   4.205   2.968
   89SER     CA  879   5.520   4.395   2.953
   89SER     CB  880   5.658   4.420   3.014
   89SER     OG  881   5.763   4.359   2.939
   89SER     HG  882   5.849   4.410   2.945
   89SER      C  883   5.479   4.496   2.846
   89SER      O  884   5.518   4.612   2.859
   90CYS      N  885   5.365   4.477   2.781
   90CYS      H  886   5.314   4.391   2.792
   90CYS     CA  887   5.316   4.571   2.679
   90CYS     CB  888   5.192   4.511   2.614
   90CYS     SG  889   5.056   4.440   2.715
   90CYS     HG  890   4.975   4.399   2.617
   90CYS      C  891   5.275   4.706   2.741
   90CYS      O  892   5.331   4.809   2.704
   91GLY      N  893   5.161   4.708   2.809
   91GLY      H  894   5.093   4.635   2.819
   91GLY     CA  895   5.114   4.824   2.885
   91GLY      C  896   5.215   4.907   2.964
   91GLY      O  897   5.231   5.023   2.926
   92THR      N  898   5.309   4.833   3.022
   92THR      H  899   5.295   4.734   3.026
   92THR     CA  900   5.434   4.879   3.086
   92THR     CB  901   5.511   4.764   3.150
   92THR    OG1  902   5.426   4.680   3.229
   92THR    HG1  903   5.465   4.652   3.316
   92THR    CG2  904   5.611   4.816   3.254
   92THR      C  905   5.519   4.955   2.984
   92THR      O  906   5.528   5.078   2.988
   93ILE      N  907   5.564   4.895   2.875
   93ILE      H  908   5.537   4.800   2.856
   93ILE     CA  909   5.646   4.957   2.770
   93ILE     CB  910   5.700   4.843   2.684
   93ILE    CG1  911   5.796   4.752   2.761
   93ILE    CG2  912   5.778   4.890   2.561
   93ILE     CD  913   5.930   4.806   2.811
   93ILE      C  914   5.576   5.075   2.701
   93ILE      O  915   5.629   5.186   2.700
   94GLY      N  916   5.446   5.058   2.679
   94GLY      H  917   5.395   4.972   2.680
   94GLY     CA  918   5.356   5.163   2.630
   94GLY      C  919   5.355   5.287   2.718
   94GLY      O  920   5.402   5.392   2.674
   95LEU      N  921   5.343   5.275   2.850
   95LEU      H  922   5.341   5.185   2.895
   95LEU     CA  923   5.350   5.385   2.947
   95LEU     CB  924   5.309   5.326   3.082
   95LEU     CG  925   5.262   5.421   3.192
   95LEU    CD1  926   5.152   5.353   3.274
   95LEU    CD2  927   5.372   5.458   3.291
   95LEU      C  928   5.487   5.453   2.953
   95LEU      O  929   5.489   5.576   2.944
   96ILE      N  930   5.597   5.379   2.966
   96ILE      H  931   5.586   5.280   2.953
   96ILE     CA  932   5.726   5.442   2.995
   96ILE     CB  933   5.848   5.350   3.000
   96ILE    CG1  934   5.827   5.221   3.078
   96ILE    CG2  935   5.985   5.415   3.018
   96ILE     CD  936   5.939   5.117   3.068
   96ILE      C  937   5.765   5.537   2.881
   96ILE      O  938   5.802   5.652   2.907
   97HISE     N  939   5.748   5.486   2.760
   97HISE     H  940   5.685   5.409   2.752
   97HISE    CA  941   5.783   5.554   2.635
   97HISE    CB  942   5.765   5.474   2.506
   97HISE    CG  943   5.881   5.378   2.475
   97HISE   ND1  944   5.947   5.372   2.360
   97HISE   CD2  945   5.893   5.259   2.532
   97HISE   HD2  946   5.854   5.230   2.630
   97HISE   CE1  947   5.983   5.245   2.340
   97HISE   HE1  948   6.010   5.204   2.243
   97HISE   NE2  949   5.953   5.174   2.449
   97HISE   HE2  950   5.947   5.074   2.446
   97HISE     C  951   5.702   5.683   2.624
   97HISE     O  952   5.755   5.794   2.628
   98ALA      N  953   5.571   5.663   2.636
   98ALA      H  954   5.531   5.576   2.608
   98ALA     CA  955   5.476   5.775   2.651
   98ALA     CB  956   5.334   5.729   2.685
   98ALA      C  957   5.516   5.890   2.743
   98ALA      O  958   5.559   5.997   2.700
   99VAL      N  959   5.535   5.858   2.871
   99VAL      H  960   5.479   5.782   2.905
   99VAL     CA  961   5.589   5.953   2.969
   99VAL     CB  962   5.590   5.877   3.102
   99VAL    CG1  963   5.641   5.956   3.222
   99VAL    CG2  964   5.455   5.826   3.153
   99VAL      C  965   5.722   6.019   2.933
   99VAL      O  966   5.739   6.141   2.927
  100ALA      N  967   5.811   5.938   2.876
  100ALA      H  968   5.787   5.845   2.849
  100ALA     CA  969   5.953   5.973   2.862
  100ALA     CB  970   6.035   5.852   2.817
  100ALA      C  971   5.983   6.093   2.772
  100ALA      O  972   6.054   6.185   2.812
  101ASN      N  973   5.913   6.098   2.659
  101ASN      H  974   5.858   6.022   2.625
  101ASN     CA  975   5.938   6.207   2.563
  101ASN     CB  976   5.887   6.167   2.424
  101ASN     CG  977   5.945   6.031   2.387
  101ASN    OD1  978   6.060   6.014   2.345
  101ASN    ND2  979   5.871   5.922   2.407
  101ASN   HD21  980   5.783   5.937   2.453
  101ASN   HD22  981   5.898   5.832   2.374
  101ASN      C  982   5.864   6.338   2.589
  101ASN      O  983   5.888   6.439   2.522
  102ASN      N  984   5.778   6.345   2.690
  102ASN      H  985   5.775   6.289   2.773
  102ASN     CA  986   5.704   6.468   2.722
  102ASN     CB  987   5.553   6.453   2.704
  102ASN     CG  988   5.519   6.488   2.559
  102ASN    OD1  989   5.525   6.601   2.510
  102ASN    ND2  990   5.472   6.395   2.477
  102ASN   HD21  991   5.446   6.303   2.508
  102ASN   HD22  992   5.480   6.415   2.379
  102ASN      C  993   5.727   6.517   2.865
  102ASN      O  994   5.637   6.564   2.934
  103GLN      N  995   5.855   6.505   2.900
  103GLN      H  996   5.923   6.475   2.833
  103GLN     CA  997   5.902   6.561   3.027
  103GLN     CB  998   6.048   6.520   3.048
  103GLN     CG  999   6.048   6.374   3.095
  103GLN     CD 1000   6.189   6.316   3.112
  103GLN    OE1 1001   6.256   6.351   3.209
  103GLN    NE2 1002   6.239   6.240   3.015
  103GLN   HE21 1003   6.193   6.228   2.927
  103GLN   HE22 1004   6.328   6.197   3.028
  103GLN      C 1005   5.883   6.712   3.048
  103GLN      O 1006   5.847   6.745   3.161
  104ASP      N 1007   5.875   6.780   2.934
  104ASP      H 1008   5.916   6.755   2.847
  104ASP     CA 1009   5.831   6.920   2.930
  104ASP     CB 1010   5.887   6.969   2.797
  104ASP     CG 1011   5.786   6.947   2.684
  104ASP    OD1 1012   5.786   7.035   2.596
  104ASP    OD2 1013   5.728   6.839   2.656
  104ASP      C 1014   5.682   6.940   2.958
  104ASP      O 1015   5.646   7.035   3.028
  105LYS      N 1016   5.596   6.852   2.908
  105LYS      H 1017   5.621   6.801   2.826
  105LYS     CA 1018   5.454   6.849   2.948
  105LYS     CB 1019   5.385   6.793   2.823
  105LYS     CG 1020   5.387   6.872   2.692
  105LYS     CD 1021   5.321   6.810   2.569
  105LYS     CE 1022   5.369   6.870   2.437
  105LYS     NZ 1023   5.513   6.862   2.408
  105LYS    HZ1 1024   5.538   6.765   2.412
  105LYS    HZ2 1025   5.528   6.888   2.313
  105LYS    HZ3 1026   5.567   6.914   2.473
  105LYS      C 1027   5.418   6.791   3.085
  105LYS      O 1028   5.351   6.865   3.157
  106LEU      N 1029   5.477   6.678   3.122
  106LEU      H 1030   5.548   6.635   3.066
  106LEU     CA 1031   5.441   6.604   3.244
  106LEU     CB 1032   5.447   6.452   3.223
  106LEU     CG 1033   5.325   6.388   3.156
  106LEU    CD1 1034   5.310   6.442   3.014
  106LEU    CD2 1035   5.333   6.236   3.166
  106LEU      C 1036   5.528   6.643   3.363
  106LEU      O 1037   5.614   6.729   3.346
  107GLY      N 1038   5.475   6.621   3.483
  107GLY      H 1039   5.385   6.578   3.490
  107GLY     CA 1040   5.547   6.661   3.605
  107GLY      C 1041   5.562   6.545   3.703
  107GLY      O 1042   5.472   6.464   3.724
  108PHE      N 1043   5.662   6.559   3.790
  108PHE      H 1044   5.732   6.627   3.767
  108PHE     CA 1045   5.695   6.458   3.891
  108PHE     CB 1046   5.827   6.395   3.847
  108PHE     CG 1047   5.835   6.317   3.716
  108PHE    CD1 1048   5.808   6.180   3.719
  108PHE    HD1 1049   5.793   6.132   3.816
  108PHE    CD2 1050   5.868   6.376   3.595
  108PHE    HD2 1051   5.877   6.483   3.576
  108PHE    CE1 1052   5.806   6.103   3.604
  108PHE    HE1 1053   5.756   6.006   3.606
  108PHE    CE2 1054   5.868   6.299   3.479
  108PHE    HE2 1055   5.922   6.339   3.394
  108PHE     CZ 1056   5.831   6.165   3.482
  108PHE     HZ 1057   5.806   6.110   3.392
  108PHE      C 1058   5.699   6.506   4.037
  108PHE      O 1059   5.719   6.625   4.059
  109GLU      N 1060   5.706   6.413   4.131
  109GLU      H 1061   5.666   6.324   4.111
  109GLU     CA 1062   5.740   6.448   4.270
  109GLU     CB 1063   5.641   6.372   4.359
  109GLU     CG 1064   5.641   6.219   4.348
  109GLU     CD 1065   5.529   6.170   4.440
  109GLU    OE1 1066   5.441   6.100   4.385
  109GLU    OE2 1067   5.515   6.212   4.557
  109GLU      C 1068   5.886   6.417   4.302
  109GLU      O 1069   5.954   6.349   4.226
  110ASP      N 1070   5.925   6.444   4.427
  110ASP      H 1071   5.877   6.514   4.478
  110ASP     CA 1072   6.055   6.409   4.487
  110ASP     CB 1073   6.073   6.456   4.631
  110ASP     CG 1074   6.059   6.608   4.643
  110ASP    OD1 1075   6.159   6.679   4.618
  110ASP    OD2 1076   5.945   6.659   4.648
  110ASP      C 1077   6.063   6.257   4.502
  110ASP      O 1078   5.969   6.185   4.535
  111GLY      N 1079   6.184   6.214   4.465
  111GLY      H 1080   6.245   6.274   4.413
  111GLY     CA 1081   6.227   6.074   4.472
  111GLY      C 1082   6.141   5.972   4.396
  111GLY      O 1083   6.158   5.851   4.415
  112SER      N 1084   6.075   6.018   4.290
  112SER      H 1085   6.057   6.116   4.291
  112SER     CA 1086   6.002   5.940   4.189
  112SER     CB 1087   5.942   6.027   4.078
  112SER     OG 1088   5.872   5.945   3.984
  112SER     HG 1089   5.781   5.915   4.012
  112SER      C 1090   6.078   5.821   4.129
  112SER      O 1091   6.176   5.849   4.060
  113VAL      N 1092   6.007   5.709   4.124
  113VAL      H 1093   5.916   5.700   4.165
  113VAL     CA 1094   6.068   5.583   4.078
  113VAL     CB 1095   5.977   5.466   4.116
  113VAL    CG1 1096   6.024   5.329   4.067
  113VAL    CG2 1097   5.932   5.469   4.262
  113VAL      C 1098   6.087   5.590   3.926
  113VAL      O 1099   6.195   5.566   3.873
  114LEU      N 1100   5.998   5.665   3.863
  114LEU      H 1101   5.918   5.696   3.914
  114LEU     CA 1102   5.995   5.696   3.719
  114LEU     CB 1103   5.857   5.740   3.669
  114LEU     CG 1104   5.830   5.684   3.529
  114LEU    CD1 1105   5.858   5.534   3.514
  114LEU    CD2 1106   5.684   5.722   3.507
  114LEU      C 1107   6.098   5.802   3.681
  114LEU      O 1108   6.181   5.781   3.593
  115LYS      N 1109   6.101   5.918   3.746
  115LYS      H 1110   6.028   5.947   3.808
  115LYS     CA 1111   6.210   6.015   3.730
  115LYS     CB 1112   6.196   6.121   3.839
  115LYS     CG 1113   6.263   6.248   3.786
  115LYS     CD 1114   6.197   6.315   3.665
  115LYS     CE 1115   6.271   6.444   3.629
  115LYS     NZ 1116   6.414   6.453   3.596
  115LYS    HZ1 1117   6.431   6.548   3.570
  115LYS    HZ2 1118   6.473   6.425   3.672
  115LYS    HZ3 1119   6.441   6.387   3.526
  115LYS      C 1120   6.346   5.948   3.749
  115LYS      O 1121   6.425   5.972   3.658
  116GLN      N 1122   6.367   5.853   3.840
  116GLN      H 1123   6.301   5.843   3.915
  116GLN     CA 1124   6.496   5.783   3.856
  116GLN     CB 1125   6.496   5.698   3.983
  116GLN     CG 1126   6.629   5.633   4.021
  116GLN     CD 1127   6.692   5.522   3.937
  116GLN    OE1 1128   6.630   5.423   3.897
  116GLN    NE2 1129   6.815   5.546   3.894
  116GLN   HE21 1130   6.854   5.634   3.921
  116GLN   HE22 1131   6.870   5.487   3.835
  116GLN      C 1132   6.529   5.704   3.729
  116GLN      O 1133   6.637   5.728   3.674
  117PHE      N 1134   6.443   5.614   3.684
  117PHE      H 1135   6.364   5.593   3.743
  117PHE     CA 1136   6.456   5.528   3.566
  117PHE     CB 1137   6.332   5.439   3.558
  117PHE     CG 1138   6.326   5.349   3.434
  117PHE    CD1 1139   6.411   5.240   3.433
  117PHE    HD1 1140   6.470   5.210   3.520
  117PHE    CD2 1141   6.251   5.381   3.321
  117PHE    HD2 1142   6.178   5.462   3.326
  117PHE    CE1 1143   6.428   5.169   3.315
  117PHE    HE1 1144   6.475   5.071   3.305
  117PHE    CE2 1145   6.276   5.315   3.202
  117PHE    HE2 1146   6.234   5.356   3.109
  117PHE     CZ 1147   6.362   5.207   3.198
  117PHE     HZ 1148   6.366   5.150   3.105
  117PHE      C 1149   6.471   5.610   3.437
  117PHE      O 1150   6.577   5.599   3.376
  118LEU      N 1151   6.395   5.719   3.428
  118LEU      H 1152   6.323   5.737   3.495
  118LEU     CA 1153   6.414   5.828   3.331
  118LEU     CB 1154   6.303   5.932   3.313
  118LEU     CG 1155   6.170   5.872   3.266
  118LEU    CD1 1156   6.063   5.981   3.278
  118LEU    CD2 1157   6.174   5.804   3.129
  118LEU      C 1158   6.546   5.905   3.336
  118LEU      O 1159   6.594   5.943   3.229
  119SER      N 1160   6.605   5.934   3.452
  119SER      H 1161   6.547   5.914   3.531
  119SER     CA 1162   6.737   5.995   3.475
  119SER     CB 1163   6.758   6.040   3.619
  119SER     OG 1164   6.875   6.123   3.627
  119SER     HG 1165   6.863   6.181   3.708
  119SER      C 1166   6.847   5.897   3.434
  119SER      O 1167   6.923   5.921   3.341
  120GLU      N 1168   6.836   5.774   3.482
  120GLU      H 1169   6.758   5.748   3.540
  120GLU     CA 1170   6.930   5.669   3.442
  120GLU     CB 1171   6.898   5.542   3.521
  120GLU     CG 1172   7.000   5.430   3.502
  120GLU     CD 1173   6.966   5.313   3.595
  120GLU    OE1 1174   6.939   5.343   3.713
  120GLU    OE2 1175   6.930   5.204   3.545
  120GLU      C 1176   6.947   5.643   3.292
  120GLU      O 1177   7.056   5.636   3.235
  121THR      N 1178   6.831   5.620   3.232
  121THR      H 1179   6.742   5.623   3.278
  121THR     CA 1180   6.818   5.560   3.098
  121THR     CB 1181   6.692   5.474   3.085
  121THR    OG1 1182   6.576   5.556   3.100
  121THR    HG1 1183   6.569   5.584   3.196
  121THR    CG2 1184   6.694   5.351   3.176
  121THR      C 1185   6.818   5.669   2.991
  121THR      O 1186   6.805   5.633   2.874
  122GLU      N 1187   6.828   5.798   3.023
  122GLU      H 1188   6.829   5.840   3.114
  122GLU     CA 1189   6.816   5.899   2.917
  122GLU     CB 1190   6.814   6.036   2.985
  122GLU     CG 1191   6.771   6.141   2.882
  122GLU     CD 1192   6.803   6.275   2.947
  122GLU    OE1 1193   6.914   6.328   2.925
  122GLU    OE2 1194   6.717   6.319   3.027
  122GLU      C 1195   6.940   5.895   2.828
  122GLU      O 1196   6.919   5.872   2.709
  123LYS      N 1197   7.061   5.903   2.882
  123LYS      H 1198   7.069   5.942   2.974
  123LYS     CA 1199   7.179   5.889   2.795
  123LYS     CB 1200   7.285   5.996   2.820
  123LYS     CG 1201   7.239   6.127   2.755
  123LYS     CD 1202   7.325   6.241   2.810
  123LYS     CE 1203   7.280   6.376   2.754
  123LYS     NZ 1204   7.348   6.403   2.626
  123LYS    HZ1 1205   7.386   6.320   2.586
  123LYS    HZ2 1206   7.278   6.441   2.565
  123LYS    HZ3 1207   7.421   6.470   2.641
  123LYS      C 1208   7.248   5.753   2.789
  123LYS      O 1209   7.343   5.729   2.864
  124MET      N 1210   7.191   5.663   2.709
  124MET      H 1211   7.100   5.690   2.677
  124MET     CA 1212   7.234   5.527   2.672
  124MET     CB 1213   7.213   5.438   2.795
  124MET     CG 1214   7.076   5.447   2.862
  124MET     SD 1215   7.027   5.298   2.955
  124MET     CE 1216   7.153   5.341   3.073
  124MET      C 1217   7.149   5.468   2.559
  124MET      O 1218   7.039   5.512   2.527
  125SER      N 1219   7.205   5.362   2.501
  125SER      H 1220   7.300   5.333   2.514
  125SER     CA 1221   7.131   5.280   2.405
  125SER     CB 1222   7.219   5.177   2.334
  125SER     OG 1223   7.231   5.057   2.411
  125SER     HG 1224   7.298   5.058   2.485
  125SER      C 1225   6.992   5.221   2.433
  125SER      O 1226   6.978   5.186   2.550
  126PRO      N 1227   6.894   5.214   2.344
  126PRO     CA 1228   6.775   5.128   2.355
  126PRO     CB 1229   6.721   5.121   2.212
  126PRO     CG 1230   6.747   5.265   2.167
  126PRO     CD 1231   6.889   5.289   2.218
  126PRO      C 1232   6.800   4.989   2.414
  126PRO      O 1233   6.725   4.942   2.499
  127GLU      N 1234   6.906   4.922   2.370
  127GLU      H 1235   6.931   4.911   2.274
  127GLU     CA 1236   6.957   4.797   2.430
  127GLU     CB 1237   7.049   4.728   2.330
  127GLU     CG 1238   6.967   4.677   2.211
  127GLU     CD 1239   6.997   4.771   2.093
  127GLU    OE1 1240   6.952   4.888   2.092
  127GLU    OE2 1241   7.058   4.729   1.993
  127GLU      C 1242   7.007   4.801   2.574
  127GLU      O 1243   6.954   4.731   2.660
  128ASP      N 1244   7.087   4.903   2.606
  128ASP      H 1245   7.128   4.967   2.542
  128ASP     CA 1246   7.118   4.933   2.747
  128ASP     CB 1247   7.217   5.049   2.759
  128ASP     CG 1248   7.356   4.999   2.720
  128ASP    OD1 1249   7.412   4.904   2.779
  128ASP    OD2 1250   7.412   5.051   2.621
  128ASP      C 1251   7.003   4.968   2.842
  128ASP      O 1252   7.005   4.933   2.959
  129ARG      N 1253   6.906   5.043   2.790
  129ARG      H 1254   6.921   5.096   2.706
  129ARG     CA 1255   6.774   5.068   2.848
  129ARG     CB 1256   6.702   5.158   2.747
  129ARG     CG 1257   6.753   5.302   2.739
  129ARG     CD 1258   6.652   5.393   2.670
  129ARG     NE 1259   6.711   5.525   2.643
  129ARG     HE 1260   6.765   5.560   2.720
  129ARG     CZ 1261   6.713   5.585   2.524
  129ARG    NH1 1262   6.668   5.529   2.411
  129ARG   HH11 1263   6.614   5.445   2.414
  129ARG   HH12 1264   6.693   5.577   2.327
  129ARG    NH2 1265   6.767   5.708   2.525
  129ARG   HH21 1266   6.808   5.746   2.608
  129ARG   HH22 1267   6.738   5.769   2.451
  129ARG      C 1268   6.703   4.939   2.890
  129ARG      O 1269   6.651   4.939   3.002
  130ALA      N 1270   6.702   4.848   2.794
  130ALA      H 1271   6.768   4.863   2.720
  130ALA     CA 1272   6.641   4.718   2.826
  130ALA     CB 1273   6.653   4.638   2.696
  130ALA      C 1274   6.713   4.638   2.934
  130ALA      O 1275   6.654   4.578   3.024
  131LYS      N 1276   6.845   4.652   2.940
  131LYS      H 1277   6.888   4.711   2.871
  131LYS     CA 1278   6.924   4.597   3.050
  131LYS     CB 1279   7.074   4.593   3.018
  131LYS     CG 1280   7.113   4.495   2.907
  131LYS     CD 1281   7.096   4.351   2.954
  131LYS     CE 1282   7.133   4.271   2.829
  131LYS     NZ 1283   7.274   4.260   2.789
  131LYS    HZ1 1284   7.300   4.178   2.738
  131LYS    HZ2 1285   7.294   4.338   2.729
  131LYS    HZ3 1286   7.331   4.267   2.872
  131LYS      C 1287   6.895   4.669   3.182
  131LYS      O 1288   6.886   4.592   3.278
  132CYS      N 1289   6.891   4.800   3.200
  132CYS      H 1290   6.927   4.851   3.121
  132CYS     CA 1291   6.842   4.879   3.314
  132CYS     CB 1292   6.829   5.025   3.269
  132CYS     SG 1293   6.989   5.111   3.289
  132CYS     HG 1294   6.955   5.165   3.406
  132CYS      C 1295   6.709   4.824   3.365
  132CYS      O 1296   6.702   4.788   3.482
  133PHE      N 1297   6.613   4.807   3.274
  133PHE      H 1298   6.621   4.854   3.186
  133PHE     CA 1299   6.480   4.756   3.308
  133PHE     CB 1300   6.391   4.766   3.183
  133PHE     CG 1301   6.242   4.740   3.200
  133PHE    CD1 1302   6.165   4.846   3.248
  133PHE    HD1 1303   6.195   4.947   3.278
  133PHE    CD2 1304   6.194   4.611   3.182
  133PHE    HD2 1305   6.255   4.536   3.132
  133PHE    CE1 1306   6.030   4.821   3.264
  133PHE    HE1 1307   5.971   4.895   3.318
  133PHE    CE2 1308   6.061   4.584   3.212
  133PHE    HE2 1309   6.031   4.480   3.218
  133PHE     CZ 1310   5.981   4.691   3.251
  133PHE     HZ 1311   5.873   4.680   3.247
  133PHE      C 1312   6.477   4.613   3.362
  133PHE      O 1313   6.434   4.593   3.476
  134GLU      N 1314   6.549   4.520   3.301
  134GLU      H 1315   6.591   4.542   3.213
  134GLU     CA 1316   6.572   4.382   3.348
  134GLU     CB 1317   6.665   4.309   3.252
  134GLU     CG 1318   6.602   4.268   3.118
  134GLU     CD 1319   6.680   4.171   3.030
  134GLU    OE1 1320   6.769   4.101   3.082
  134GLU    OE2 1321   6.638   4.162   2.913
  134GLU      C 1322   6.627   4.361   3.489
  134GLU      O 1323   6.605   4.256   3.550
  135LYS      N 1324   6.726   4.446   3.512
  135LYS      H 1325   6.743   4.527   3.456
  135LYS     CA 1326   6.782   4.452   3.648
  135LYS     CB 1327   6.912   4.532   3.642
  135LYS     CG 1328   7.015   4.429   3.596
  135LYS     CD 1329   7.156   4.483   3.571
  135LYS     CE 1330   7.167   4.611   3.488
  135LYS     NZ 1331   7.292   4.686   3.509
  135LYS    HZ1 1332   7.308   4.737   3.593
  135LYS    HZ2 1333   7.361   4.616   3.491
  135LYS    HZ3 1334   7.298   4.765   3.448
  135LYS      C 1335   6.693   4.516   3.755
  135LYS      O 1336   6.693   4.465   3.867
  136ASN      N 1337   6.629   4.629   3.725
  136ASN      H 1338   6.611   4.658   3.631
  136ASN     CA 1339   6.564   4.711   3.828
  136ASN     CB 1340   6.520   4.849   3.778
  136ASN     CG 1341   6.463   4.945   3.882
  136ASN    OD1 1342   6.355   4.931   3.940
  136ASN    ND2 1343   6.499   5.072   3.866
  136ASN   HD21 1344   6.549   5.112   3.789
  136ASN   HD22 1345   6.467   5.136   3.936
  136ASN      C 1346   6.450   4.642   3.904
  136ASN      O 1347   6.344   4.612   3.848
  137GLU      N 1348   6.455   4.628   4.036
  137GLU      H 1349   6.531   4.666   4.089
  137GLU     CA 1350   6.342   4.580   4.117
  137GLU     CB 1351   6.404   4.546   4.253
  137GLU     CG 1352   6.501   4.429   4.267
  137GLU     CD 1353   6.436   4.291   4.256
  137GLU    OE1 1354   6.465   4.216   4.160
  137GLU    OE2 1355   6.403   4.237   4.364
  137GLU      C 1356   6.213   4.658   4.142
  137GLU      O 1357   6.103   4.604   4.144
  138ALA      N 1358   6.226   4.784   4.184
  138ALA      H 1359   6.313   4.833   4.184
  138ALA     CA 1360   6.117   4.875   4.222
  138ALA     CB 1361   6.179   5.001   4.281
  138ALA      C 1362   6.015   4.900   4.111
  138ALA      O 1363   5.893   4.891   4.126
  139ILE      N 1364   6.069   4.892   3.990
  139ILE      H 1365   6.161   4.926   3.969
  139ILE     CA 1366   5.978   4.892   3.874
  139ILE     CB 1367   6.050   4.934   3.745
  139ILE    CG1 1368   6.085   5.082   3.759
  139ILE    CG2 1369   5.978   4.907   3.613
  139ILE     CD 1370   6.208   5.120   3.676
  139ILE      C 1371   5.903   4.761   3.851
  139ILE      O 1372   5.780   4.760   3.848
  140GLN      N 1373   5.980   4.653   3.856
  140GLN      H 1374   6.079   4.651   3.840
  140GLN     CA 1375   5.920   4.519   3.854
  140GLN     CB 1376   6.026   4.409   3.845
  140GLN     CG 1377   6.070   4.380   3.701
  140GLN     CD 1378   6.198   4.295   3.701
  140GLN    OE1 1379   6.208   4.174   3.687
  140GLN    NE2 1380   6.309   4.366   3.718
  140GLN   HE21 1381   6.298   4.462   3.745
  140GLN   HE22 1382   6.398   4.337   3.683
  140GLN      C 1383   5.815   4.487   3.961
  140GLN      O 1384   5.705   4.437   3.940
  141ALA      N 1385   5.841   4.527   4.085
  141ALA      H 1386   5.927   4.575   4.103
  141ALA     CA 1387   5.765   4.510   4.210
  141ALA     CB 1388   5.854   4.551   4.327
  141ALA      C 1389   5.648   4.608   4.201
  141ALA      O 1390   5.544   4.567   4.253
  142ALA      N 1391   5.656   4.730   4.149
  142ALA      H 1392   5.743   4.774   4.128
  142ALA     CA 1393   5.537   4.815   4.135
  142ALA     CB 1394   5.593   4.948   4.083
  142ALA      C 1395   5.436   4.763   4.033
  142ALA      O 1396   5.323   4.730   4.067
  143HISE     N 1397   5.487   4.710   3.922
  143HISE     H 1398   5.582   4.715   3.891
  143HISE    CA 1399   5.402   4.655   3.815
  143HISE    CB 1400   5.496   4.626   3.698
  143HISE    CG 1401   5.423   4.549   3.588
  143HISE   ND1 1402   5.331   4.603   3.508
  143HISE   CD2 1403   5.411   4.418   3.573
  143HISE   HD2 1404   5.480   4.344   3.615
  143HISE   CE1 1405   5.258   4.504   3.455
  143HISE   HE1 1406   5.170   4.528   3.395
  143HISE   NE2 1407   5.307   4.387   3.496
  143HISE   HE2 1408   5.278   4.295   3.470
  143HISE     C 1409   5.322   4.532   3.857
  143HISE     O 1410   5.199   4.541   3.860
  144ASP      N 1411   5.386   4.435   3.921
  144ASP      H 1412   5.486   4.429   3.919
  144ASP     CA 1413   5.322   4.313   3.973
  144ASP     CB 1414   5.423   4.207   4.018
  144ASP     CG 1415   5.473   4.108   3.912
  144ASP    OD1 1416   5.498   3.993   3.954
  144ASP    OD2 1417   5.460   4.140   3.792
  144ASP      C 1418   5.221   4.347   4.083
  144ASP      O 1419   5.117   4.281   4.091
  145ALA      N 1420   5.245   4.447   4.167
  145ALA      H 1421   5.312   4.517   4.143
  145ALA     CA 1422   5.152   4.494   4.271
  145ALA     CB 1423   5.234   4.594   4.352
  145ALA      C 1424   5.020   4.550   4.218
  145ALA      O 1425   4.913   4.508   4.262
  146VAL      N 1426   5.026   4.635   4.117
  146VAL      H 1427   5.110   4.651   4.064
  146VAL     CA 1428   4.903   4.693   4.061
  146VAL     CB 1429   4.944   4.815   3.978
  146VAL    CG1 1430   4.820   4.891   3.928
  146VAL    CG2 1431   5.049   4.907   4.041
  146VAL      C 1432   4.824   4.590   3.981
  146VAL      O 1433   4.702   4.602   3.980
  147ALA      N 1434   4.900   4.503   3.914
  147ALA      H 1435   4.999   4.511   3.908
  147ALA     CA 1436   4.844   4.389   3.840
  147ALA     CB 1437   4.955   4.302   3.781
  147ALA      C 1438   4.748   4.292   3.909
  147ALA      O 1439   4.667   4.226   3.844
  148GLN      N 1440   4.763   4.275   4.040
  148GLN      H 1441   4.834   4.320   4.093
  148GLN     CA 1442   4.668   4.205   4.128
  148GLN     CB 1443   4.748   4.174   4.254
  148GLN     CG 1444   4.849   4.066   4.215
  148GLN     CD 1445   4.955   4.048   4.324
  148GLN    OE1 1446   4.938   3.974   4.420
  148GLN    NE2 1447   5.062   4.124   4.305
  148GLN   HE21 1448   5.075   4.182   4.224
  148GLN   HE22 1449   5.139   4.108   4.367
  148GLN      C 1450   4.535   4.275   4.157
  148GLN      O 1451   4.435   4.203   4.166
  149GLU      N 1452   4.522   4.406   4.138
  149GLU      H 1453   4.603   4.464   4.126
  149GLU     CA 1454   4.404   4.486   4.174
  149GLU     CB 1455   4.449   4.632   4.180
  149GLU     CG 1456   4.554   4.643   4.291
  149GLU     CD 1457   4.522   4.734   4.409
  149GLU    OE1 1458   4.489   4.852   4.385
  149GLU    OE2 1459   4.519   4.686   4.524
  149GLU      C 1460   4.286   4.483   4.076
  149GLU      O 1461   4.173   4.470   4.122
  150GLY      N 1462   4.317   4.466   3.948
  150GLY      H 1463   4.413   4.457   3.922
  150GLY     CA 1464   4.214   4.446   3.845
  150GLY      C 1465   4.122   4.323   3.844
  150GLY      O 1466   4.154   4.206   3.865
  151GLN      N 1467   3.994   4.348   3.821
  151GLN      H 1468   3.959   4.441   3.832
  151GLN     CA 1469   3.891   4.244   3.830
  151GLN     CB 1470   3.752   4.305   3.850
  151GLN     CG 1471   3.699   4.396   3.738
  151GLN     CD 1472   3.557   4.447   3.761
  151GLN    OE1 1473   3.465   4.381   3.713
  151GLN    NE2 1474   3.523   4.556   3.829
  151GLN   HE21 1475   3.588   4.610   3.883
  151GLN   HE22 1476   3.427   4.582   3.825
  151GLN      C 1477   3.885   4.122   3.737
  151GLN      O 1478   3.832   4.016   3.768
  152CYS      N 1479   3.951   4.145   3.624
  152CYS      H 1480   4.008   4.227   3.617
  152CYS     CA 1481   3.963   4.046   3.516
  152CYS     CB 1482   3.915   4.097   3.380
  152CYS     SG 1483   3.787   4.227   3.387
  152CYS     HG 1484   3.876   4.324   3.408
  152CYS      C 1485   4.103   3.988   3.502
  152CYS      O 1486   4.206   4.055   3.510
  153ARG      N 1487   4.113   3.866   3.450
  153ARG      H 1488   4.044   3.795   3.463
  153ARG     CA 1489   4.242   3.805   3.414
  153ARG     CB 1490   4.272   3.691   3.512
  153ARG     CG 1491   4.421   3.657   3.517
  153ARG     CD 1492   4.512   3.772   3.560
  153ARG     NE 1493   4.494   3.815   3.699
  153ARG     HE 1494   4.423   3.768   3.751
  153ARG     CZ 1495   4.571   3.908   3.758
  153ARG    NH1 1496   4.658   3.987   3.694
  153ARG   HH11 1497   4.683   3.971   3.598
  153ARG   HH12 1498   4.683   4.077   3.729
  153ARG    NH2 1499   4.558   3.926   3.890
  153ARG   HH21 1500   4.510   3.858   3.946
  153ARG   HH22 1501   4.604   4.004   3.934
  153ARG      C 1502   4.258   3.767   3.266
  153ARG      O 1503   4.288   3.854   3.184
  154VAL      N 1504   4.204   3.649   3.236
  154VAL      H 1505   4.165   3.586   3.303
  154VAL     CA 1506   4.202   3.593   3.100
  154VAL     CB 1507   4.073   3.621   3.023
  154VAL    CG1 1508   4.087   3.554   2.886
  154VAL    CG2 1509   3.957   3.540   3.081
  154VAL      C 1510   4.330   3.593   3.016
  154VAL      O 1511   4.385   3.695   2.977
  155ASP      N 1512   4.381   3.472   2.998
  155ASP      H 1513   4.357   3.389   3.049
  155ASP     CA 1514   4.489   3.443   2.902
  155ASP     CB 1515   4.611   3.395   2.980
  155ASP     CG 1516   4.743   3.380   2.904
  155ASP    OD1 1517   4.739   3.356   2.781
  155ASP    OD2 1518   4.843   3.413   2.972
  155ASP      C 1519   4.448   3.347   2.790
  155ASP      O 1520   4.429   3.229   2.818
  156ASP      N 1521   4.424   3.408   2.674
  156ASP      H 1522   4.406   3.505   2.658
  156ASP     CA 1523   4.401   3.330   2.551
  156ASP     CB 1524   4.280   3.390   2.480
  156ASP     CG 1525   4.282   3.541   2.456
  156ASP    OD1 1526   4.392   3.596   2.433
  156ASP    OD2 1527   4.182   3.607   2.492
  156ASP      C 1528   4.512   3.303   2.449
  156ASP      O 1529   4.492   3.227   2.354
  157LYS      N 1530   4.636   3.338   2.482
  157LYS      H 1531   4.652   3.365   2.577
  157LYS     CA 1532   4.762   3.336   2.407
  157LYS     CB 1533   4.815   3.192   2.398
  157LYS     CG 1534   4.871   3.136   2.529
  157LYS     CD 1535   4.998   3.205   2.579
  157LYS     CE 1536   5.053   3.157   2.714
  157LYS     NZ 1537   4.960   3.150   2.827
  157LYS    HZ1 1538   4.909   3.066   2.809
  157LYS    HZ2 1539   5.009   3.158   2.914
  157LYS    HZ3 1540   4.899   3.229   2.826
  157LYS      C 1541   4.752   3.406   2.271
  157LYS      O 1542   4.819   3.364   2.177
  158VAL      N 1543   4.654   3.495   2.258
  158VAL      H 1544   4.570   3.498   2.313
  158VAL     CA 1545   4.660   3.587   2.143
  158VAL     CB 1546   4.519   3.637   2.113
  158VAL    CG1 1547   4.514   3.756   2.017
  158VAL    CG2 1548   4.440   3.518   2.056
  158VAL      C 1549   4.776   3.686   2.146
  158VAL      O 1550   4.797   3.755   2.246
  159ASN      N 1551   4.843   3.708   2.033
  159ASN      H 1552   4.798   3.675   1.950
  159ASN     CA 1553   4.954   3.799   2.000
  159ASN     CB 1554   5.014   3.760   1.865
  159ASN     CG 1555   5.151   3.822   1.837
  159ASN    OD1 1556   5.230   3.848   1.928
  159ASN    ND2 1557   5.170   3.849   1.708
  159ASN   HD21 1558   5.095   3.851   1.642
  159ASN   HD22 1559   5.263   3.862   1.674
  159ASN      C 1560   4.913   3.946   2.006
  159ASN      O 1561   4.901   4.006   1.899
  160PHE      N 1562   4.869   3.991   2.124
  160PHE      H 1563   4.872   3.936   2.207
  160PHE     CA 1564   4.852   4.135   2.144
  160PHE     CB 1565   4.757   4.164   2.261
  160PHE     CG 1566   4.605   4.146   2.252
  160PHE    CD1 1567   4.525   4.249   2.204
  160PHE    HD1 1568   4.571   4.336   2.156
  160PHE    CD2 1569   4.553   4.020   2.278
  160PHE    HD2 1570   4.622   3.951   2.326
  160PHE    CE1 1571   4.391   4.218   2.189
  160PHE    HE1 1572   4.323   4.302   2.179
  160PHE    CE2 1573   4.418   3.990   2.262
  160PHE    HE2 1574   4.378   3.891   2.284
  160PHE     CZ 1575   4.338   4.090   2.208
  160PHE     HZ 1576   4.235   4.067   2.183
  160PHE      C 1577   4.982   4.215   2.154
  160PHE      O 1578   5.079   4.185   2.224
  161HISE     N 1579   4.975   4.316   2.069
  161HISE     H 1580   4.892   4.325   2.014
  161HISE    CA 1581   5.065   4.433   2.071
  161HISE    CB 1582   5.121   4.430   1.929
  161HISE    CG 1583   5.231   4.325   1.917
  161HISE   ND1 1584   5.361   4.352   1.906
  161HISE   CD2 1585   5.208   4.202   1.872
  161HISE   HD2 1586   5.126   4.135   1.896
  161HISE   CE1 1587   5.421   4.245   1.853
  161HISE   HE1 1588   5.528   4.233   1.840
  161HISE   NE2 1589   5.327   4.152   1.838
  161HISE   HE2 1590   5.335   4.063   1.793
  161HISE     C 1591   4.998   4.567   2.101
  161HISE     O 1592   4.891   4.596   2.048
  162PHE      N 1593   5.088   4.658   2.139
  162PHE      H 1594   5.183   4.628   2.146
  162PHE     CA 1595   5.058   4.789   2.199
  162PHE     CB 1596   5.047   4.778   2.351
  162PHE     CG 1597   4.988   4.893   2.433
  162PHE    CD1 1598   4.872   4.951   2.384
  162PHE    HD1 1599   4.840   4.919   2.284
  162PHE    CD2 1600   5.037   4.937   2.556
  162PHE    HD2 1601   5.123   4.890   2.602
  162PHE    CE1 1602   4.806   5.056   2.446
  162PHE    HE1 1603   4.699   5.060   2.424
  162PHE    CE2 1604   4.974   5.043   2.620
  162PHE    HE2 1605   5.011   5.071   2.719
  162PHE     CZ 1606   4.857   5.097   2.569
  162PHE     HZ 1607   4.788   5.149   2.636
  162PHE      C 1608   5.143   4.909   2.159
  162PHE      O 1609   5.261   4.913   2.194
  163ILE      N 1610   5.093   4.975   2.054
  163ILE      H 1611   5.002   4.965   2.014
  163ILE     CA 1612   5.165   5.086   1.991
  163ILE     CB 1613   5.131   5.104   1.843
  163ILE    CG1 1614   5.060   4.978   1.794
  163ILE    CG2 1615   5.257   5.141   1.764
  163ILE     CD 1616   5.023   4.979   1.645
  163ILE      C 1617   5.144   5.219   2.064
  163ILE      O 1618   5.030   5.264   2.078
  164LEU      N 1619   5.249   5.301   2.067
  164LEU      H 1620   5.340   5.267   2.044
  164LEU     CA 1621   5.237   5.445   2.092
  164LEU     CB 1622   5.359   5.486   2.175
  164LEU     CG 1623   5.364   5.633   2.218
  164LEU    CD1 1624   5.268   5.677   2.330
  164LEU    CD2 1625   5.502   5.673   2.269
  164LEU      C 1626   5.248   5.523   1.961
  164LEU      O 1627   5.324   5.487   1.871
  165PHE      N 1628   5.167   5.628   1.955
  165PHE      H 1629   5.084   5.615   2.009
  165PHE     CA 1630   5.169   5.733   1.852
  165PHE     CB 1631   5.047   5.716   1.761
  165PHE     CG 1632   5.015   5.576   1.710
  165PHE    CD1 1633   4.923   5.496   1.777
  165PHE    HD1 1634   4.924   5.498   1.886
  165PHE    CD2 1635   5.055   5.527   1.586
  165PHE    HD2 1636   5.150   5.569   1.553
  165PHE    CE1 1637   4.857   5.387   1.722
  165PHE    HE1 1638   4.808   5.315   1.788
  165PHE    CE2 1639   4.990   5.420   1.525
  165PHE    HE2 1640   4.998   5.407   1.417
  165PHE     CZ 1641   4.886   5.354   1.590
  165PHE     HZ 1642   4.828   5.284   1.531
  165PHE      C 1643   5.156   5.876   1.907
  165PHE      O 1644   5.067   5.900   1.988
  166ASN      N 1645   5.237   5.965   1.851
  166ASN      H 1646   5.291   5.948   1.768
  166ASN     CA 1647   5.242   6.104   1.898
  166ASN     CB 1648   5.288   6.119   2.043
  166ASN     CG 1649   5.426   6.067   2.082
  166ASN    OD1 1650   5.485   6.117   2.178
  166ASN    ND2 1651   5.494   5.978   2.009
  166ASN   HD21 1652   5.471   5.943   1.919
  166ASN   HD22 1653   5.568   5.942   2.066
  166ASN      C 1654   5.332   6.195   1.814
  166ASN      O 1655   5.405   6.147   1.727
  167ASN      N 1656   5.319   6.326   1.836
  167ASN      H 1657   5.263   6.347   1.916
  167ASN     CA 1658   5.403   6.427   1.770
  167ASN     CB 1659   5.316   6.547   1.733
  167ASN     CG 1660   5.386   6.663   1.662
  167ASN    OD1 1661   5.493   6.712   1.697
  167ASN    ND2 1662   5.341   6.688   1.540
  167ASN   HD21 1663   5.270   6.635   1.494
  167ASN   HD22 1664   5.391   6.750   1.479
  167ASN      C 1665   5.528   6.465   1.850
  167ASN      O 1666   5.520   6.530   1.955
  168VAL      N 1667   5.644   6.461   1.786
  168VAL      H 1668   5.642   6.428   1.692
  168VAL     CA 1669   5.776   6.498   1.840
  168VAL     CB 1670   5.849   6.396   1.928
  168VAL    CG1 1671   5.987   6.445   1.974
  168VAL    CG2 1672   5.770   6.356   2.052
  168VAL      C 1673   5.861   6.541   1.720
  168VAL      O 1674   5.861   6.484   1.611
  169ASP      N 1675   5.944   6.642   1.745
  169ASP      H 1676   5.944   6.694   1.830
  169ASP     CA 1677   6.032   6.703   1.644
  169ASP     CB 1678   6.157   6.618   1.619
  169ASP     CG 1679   6.263   6.697   1.541
  169ASP    OD1 1680   6.302   6.807   1.587
  169ASP    OD2 1681   6.323   6.628   1.457
  169ASP      C 1682   5.961   6.742   1.514
  169ASP      O 1683   6.009   6.705   1.407
  170GLY      N 1684   5.840   6.796   1.522
  170GLY      H 1685   5.814   6.827   1.613
  170GLY     CA 1686   5.744   6.824   1.413
  170GLY      C 1687   5.688   6.709   1.329
  170GLY      O 1688   5.604   6.734   1.242
  171HISE     N 1689   5.743   6.590   1.345
  171HISE     H 1690   5.812   6.573   1.416
  171HISE    CA 1691   5.685   6.466   1.291
  171HISE    CB 1692   5.800   6.383   1.233
  171HISE    CG 1693   5.883   6.443   1.119
  171HISE   ND1 1694   6.004   6.417   1.072
  171HISE   CD2 1695   5.841   6.545   1.045
  171HISE   HD2 1696   5.739   6.578   1.027
  171HISE   CE1 1697   6.039   6.507   0.981
  171HISE   HE1 1698   6.140   6.537   0.953
  171HISE   NE2 1699   5.934   6.586   0.959
  171HISE   HE2 1700   5.935   6.677   0.917
  171HISE     C 1701   5.610   6.361   1.374
  171HISE     O 1702   5.620   6.354   1.496
  172LEU      N 1703   5.521   6.296   1.300
  172LEU      H 1704   5.500   6.308   1.203
  172LEU     CA 1705   5.435   6.196   1.365
  172LEU     CB 1706   5.322   6.172   1.265
  172LEU     CG 1707   5.197   6.102   1.318
  172LEU    CD1 1708   5.225   5.956   1.355
  172LEU    CD2 1709   5.137   6.189   1.429
  172LEU      C 1710   5.514   6.068   1.393
  172LEU      O 1711   5.542   5.999   1.295
  173TYR      N 1712   5.553   6.040   1.517
  173TYR      H 1713   5.527   6.094   1.597
  173TYR     CA 1714   5.626   5.925   1.571
  173TYR     CB 1715   5.739   5.976   1.661
  173TYR     CG 1716   5.851   6.030   1.571
  173TYR    CD1 1717   5.922   5.951   1.481
  173TYR    HD1 1718   5.918   5.843   1.472
  173TYR    CD2 1719   5.887   6.164   1.575
  173TYR    HD2 1720   5.843   6.228   1.652
  173TYR    CE1 1721   6.010   6.007   1.389
  173TYR    HE1 1722   6.041   5.939   1.310
  173TYR    CE2 1723   5.978   6.219   1.485
  173TYR    HE2 1724   6.004   6.324   1.497
  173TYR     CZ 1725   6.050   6.139   1.398
  173TYR     OH 1726   6.147   6.181   1.312
  173TYR     HH 1727   6.115   6.274   1.291
  173TYR      C 1728   5.550   5.807   1.633
  173TYR      O 1729   5.503   5.817   1.746
  174GLU      N 1730   5.577   5.691   1.573
  174GLU      H 1731   5.646   5.678   1.501
  174GLU     CA 1732   5.501   5.568   1.596
  174GLU     CB 1733   5.413   5.522   1.480
  174GLU     CG 1734   5.367   5.377   1.495
  174GLU     CD 1735   5.356   5.308   1.359
  174GLU    OE1 1736   5.248   5.299   1.297
  174GLU    OE2 1737   5.461   5.260   1.311
  174GLU      C 1738   5.606   5.468   1.645
  174GLU      O 1739   5.701   5.432   1.575
  175LEU      N 1740   5.602   5.458   1.777
  175LEU      H 1741   5.518   5.488   1.822
  175LEU     CA 1742   5.698   5.369   1.844
  175LEU     CB 1743   5.762   5.445   1.960
  175LEU     CG 1744   5.816   5.581   1.915
  175LEU    CD1 1745   5.744   5.716   1.904
  175LEU    CD2 1746   5.958   5.602   1.968
  175LEU      C 1747   5.628   5.249   1.909
  175LEU      O 1748   5.537   5.268   1.989
  176ASP      N 1749   5.699   5.137   1.901
  176ASP      H 1750   5.787   5.131   1.854
  176ASP     CA 1751   5.653   5.005   1.945
  176ASP     CB 1752   5.580   4.930   1.833
  176ASP     CG 1753   5.527   4.792   1.873
  176ASP    OD1 1754   5.402   4.786   1.877
  176ASP    OD2 1755   5.605   4.704   1.913
  176ASP      C 1756   5.770   4.923   1.998
  176ASP      O 1757   5.862   4.905   1.918
  177GLY      N 1758   5.777   4.907   2.130
  177GLY      H 1759   5.706   4.926   2.199
  177GLY     CA 1760   5.889   4.838   2.194
  177GLY      C 1761   5.905   4.693   2.145
  177GLY      O 1762   6.011   4.638   2.175
  178ARG      N 1763   5.800   4.627   2.099
  178ARG      H 1764   5.714   4.669   2.069
  178ARG     CA 1765   5.824   4.493   2.044
  178ARG     CB 1766   5.692   4.417   2.034
  178ARG     CG 1767   5.621   4.397   2.169
  178ARG     CD 1768   5.657   4.264   2.234
  178ARG     NE 1769   5.583   4.148   2.182
  178ARG     HE 1770   5.646   4.084   2.138
  178ARG     CZ 1771   5.453   4.118   2.186
  178ARG    NH1 1772   5.367   4.209   2.234
  178ARG   HH11 1773   5.392   4.291   2.285
  178ARG   HH12 1774   5.270   4.202   2.212
  178ARG    NH2 1775   5.397   4.008   2.134
  178ARG   HH21 1776   5.450   3.948   2.074
  178ARG   HH22 1777   5.298   4.002   2.142
  178ARG      C 1778   5.888   4.502   1.906
  178ARG      O 1779   5.956   4.411   1.857
  179MET      N 1780   5.852   4.606   1.831
  179MET      H 1781   5.772   4.665   1.846
  179MET     CA 1782   5.930   4.635   1.710
  179MET     CB 1783   5.846   4.733   1.627
  179MET     CG 1784   5.710   4.678   1.585
  179MET     SD 1785   5.745   4.598   1.424
  179MET     CE 1786   5.632   4.461   1.410
  179MET      C 1787   6.073   4.683   1.731
  179MET      O 1788   6.097   4.742   1.837
  180PRO      N 1789   6.159   4.664   1.631
  180PRO     CA 1790   6.301   4.694   1.655
  180PRO     CB 1791   6.373   4.608   1.551
  180PRO     CG 1792   6.274   4.614   1.435
  180PRO     CD 1793   6.137   4.599   1.502
  180PRO      C 1794   6.351   4.838   1.665
  180PRO      O 1795   6.455   4.876   1.719
  181PHE      N 1796   6.277   4.914   1.585
  181PHE      H 1797   6.205   4.871   1.532
  181PHE     CA 1798   6.306   5.056   1.560
  181PHE     CB 1799   6.394   5.083   1.438
  181PHE     CG 1800   6.544   5.053   1.435
  181PHE    CD1 1801   6.592   4.958   1.345
  181PHE    HD1 1802   6.521   4.885   1.306
  181PHE    CD2 1803   6.635   5.130   1.506
  181PHE    HD2 1804   6.592   5.206   1.572
  181PHE    CE1 1805   6.727   4.941   1.320
  181PHE    HE1 1806   6.765   4.850   1.272
  181PHE    CE2 1807   6.772   5.110   1.491
  181PHE    HE2 1808   6.833   5.162   1.565
  181PHE     CZ 1809   6.814   5.018   1.396
  181PHE     HZ 1810   6.920   5.001   1.375
  181PHE      C 1811   6.181   5.143   1.543
  181PHE      O 1812   6.078   5.083   1.510
  182PRO      N 1813   6.176   5.273   1.568
  182PRO     CA 1814   6.059   5.357   1.541
  182PRO     CB 1815   6.091   5.489   1.613
  182PRO     CG 1816   6.184   5.456   1.730
  182PRO     CD 1817   6.258   5.334   1.674
  182PRO      C 1818   6.029   5.373   1.392
  182PRO      O 1819   6.102   5.362   1.294
  183VAL      N 1820   5.907   5.426   1.384
  183VAL      H 1821   5.837   5.425   1.456
  183VAL     CA 1822   5.851   5.464   1.254
  183VAL     CB 1823   5.735   5.377   1.205
  183VAL    CG1 1824   5.717   5.374   1.053
  183VAL    CG2 1825   5.758   5.233   1.251
  183VAL      C 1826   5.809   5.611   1.247
  183VAL      O 1827   5.747   5.666   1.338
  184ASN      N 1828   5.847   5.678   1.138
  184ASN      H 1829   5.932   5.660   1.089
  184ASN     CA 1830   5.796   5.811   1.104
  184ASN     CB 1831   5.912   5.891   1.045
  184ASN     CG 1832   5.893   6.042   1.028
  184ASN    OD1 1833   5.782   6.092   1.015
  184ASN    ND2 1834   6.006   6.112   1.039
  184ASN   HD21 1835   6.096   6.073   1.060
  184ASN   HD22 1836   5.990   6.210   1.051
  184ASN      C 1837   5.679   5.801   1.005
  184ASN      O 1838   5.705   5.742   0.901
  185HISE     N 1839   5.575   5.876   1.041
  185HISE     H 1840   5.576   5.917   1.132
  185HISE    CA 1841   5.460   5.893   0.951
  185HISE    CB 1842   5.333   5.826   1.004
  185HISE    CG 1843   5.350   5.675   1.025
  185HISE   ND1 1844   5.333   5.584   0.930
  185HISE   CD2 1845   5.349   5.617   1.145
  185HISE   HD2 1846   5.350   5.670   1.240
  185HISE   CE1 1847   5.319   5.469   0.994
  185HISE   HE1 1848   5.303   5.373   0.944
  185HISE   NE2 1849   5.327   5.487   1.126
  185HISE   HE2 1850   5.336   5.419   1.199
  185HISE     C 1851   5.426   6.028   0.886
  185HISE     O 1852   5.323   6.045   0.822
  186GLY      N 1853   5.529   6.112   0.889
  186GLY      H 1854   5.605   6.094   0.952
  186GLY     CA 1855   5.530   6.234   0.808
  186GLY      C 1856   5.511   6.366   0.883
  186GLY      O 1857   5.499   6.363   1.006
  187ALA      N 1858   5.483   6.472   0.807
  187ALA      H 1859   5.457   6.475   0.711
  187ALA     CA 1860   5.464   6.605   0.868
  187ALA     CB 1861   5.478   6.722   0.770
  187ALA      C 1862   5.336   6.616   0.950
  187ALA      O 1863   5.226   6.585   0.904
  188SER      N 1864   5.349   6.687   1.063
  188SER      H 1865   5.431   6.741   1.075
  188SER     CA 1866   5.243   6.693   1.165
  188SER     CB 1867   5.252   6.571   1.257
  188SER     OG 1868   5.167   6.574   1.372
  188SER     HG 1869   5.074   6.540   1.360
  188SER      C 1870   5.251   6.819   1.251
  188SER      O 1871   5.359   6.859   1.295
  189SER      N 1872   5.139   6.861   1.310
  189SER      H 1873   5.054   6.808   1.311
  189SER     CA 1874   5.126   6.974   1.403
  189SER     CB 1875   5.027   7.076   1.346
  189SER     OG 1876   5.013   7.200   1.416
  189SER     HG 1877   4.923   7.236   1.389
  189SER      C 1878   5.077   6.924   1.540
  189SER      O 1879   4.978   6.852   1.527
  190GLU      N 1880   5.131   6.965   1.654
  190GLU      H 1881   5.216   7.014   1.635
  190GLU     CA 1882   5.086   6.916   1.785
  190GLU     CB 1883   5.163   6.984   1.899
  190GLU     CG 1884   5.194   6.893   2.018
  190GLU     CD 1885   5.263   6.987   2.117
  190GLU    OE1 1886   5.384   7.017   2.103
  190GLU    OE2 1887   5.191   7.040   2.204
  190GLU      C 1888   4.939   6.953   1.805
  190GLU      O 1889   4.870   6.871   1.865
  191ASP      N 1890   4.891   7.062   1.746
  191ASP      H 1891   4.951   7.132   1.707
  191ASP     CA 1892   4.751   7.106   1.754
  191ASP     CB 1893   4.733   7.234   1.673
  191ASP     CG 1894   4.605   7.307   1.713
  191ASP    OD1 1895   4.568   7.326   1.831
  191ASP    OD2 1896   4.533   7.333   1.614
  191ASP      C 1897   4.655   7.001   1.697
  191ASP      O 1898   4.545   6.984   1.749
  192THR      N 1899   4.687   6.933   1.588
  192THR      H 1900   4.781   6.943   1.555
  192THR     CA 1901   4.608   6.828   1.523
  192THR     CB 1902   4.611   6.839   1.370
  192THR    OG1 1903   4.747   6.865   1.334
  192THR    HG1 1904   4.799   6.781   1.346
  192THR    CG2 1905   4.516   6.950   1.324
  192THR      C 1906   4.661   6.686   1.548
  192THR      O 1907   4.624   6.590   1.482
  193LEU      N 1908   4.745   6.668   1.650
  193LEU      H 1909   4.745   6.733   1.726
  193LEU     CA 1910   4.811   6.539   1.676
  193LEU     CB 1911   4.926   6.560   1.774
  193LEU     CG 1912   4.905   6.505   1.915
  193LEU    CD1 1913   5.033   6.510   1.998
  193LEU    CD2 1914   4.797   6.586   1.987
  193LEU      C 1915   4.720   6.420   1.703
  193LEU      O 1916   4.752   6.309   1.661
  194LEU      N 1917   4.603   6.440   1.763
  194LEU      H 1918   4.569   6.529   1.793
  194LEU     CA 1919   4.497   6.338   1.767
  194LEU     CB 1920   4.374   6.393   1.839
  194LEU     CG 1921   4.406   6.399   1.989
  194LEU    CD1 1922   4.288   6.465   2.061
  194LEU    CD2 1923   4.410   6.257   2.045
  194LEU      C 1924   4.458   6.284   1.629
  194LEU      O 1925   4.493   6.173   1.590
  195LYS      N 1926   4.419   6.382   1.548
  195LYS      H 1927   4.396   6.470   1.589
  195LYS     CA 1928   4.374   6.359   1.410
  195LYS     CB 1929   4.327   6.493   1.353
  195LYS     CG 1930   4.274   6.481   1.211
  195LYS     CD 1931   4.241   6.617   1.150
  195LYS     CE 1932   4.218   6.618   0.999
  195LYS     NZ 1933   4.341   6.581   0.928
  195LYS    HZ1 1934   4.407   6.651   0.956
  195LYS    HZ2 1935   4.376   6.488   0.939
  195LYS    HZ3 1936   4.324   6.593   0.830
  195LYS      C 1937   4.482   6.290   1.325
  195LYS      O 1938   4.447   6.197   1.253
  196ASP      N 1939   4.605   6.340   1.321
  196ASP      H 1940   4.617   6.424   1.375
  196ASP     CA 1941   4.721   6.285   1.250
  196ASP     CB 1942   4.844   6.374   1.272
  196ASP     CG 1943   4.831   6.521   1.233
  196ASP    OD1 1944   4.893   6.612   1.291
  196ASP    OD2 1945   4.769   6.543   1.126
  196ASP      C 1946   4.744   6.139   1.290
  196ASP      O 1947   4.748   6.061   1.195
  197ALA      N 1948   4.741   6.106   1.418
  197ALA      H 1949   4.715   6.183   1.477
  197ALA     CA 1950   4.763   5.971   1.472
  197ALA     CB 1951   4.773   5.988   1.624
  197ALA      C 1952   4.640   5.888   1.438
  197ALA      O 1953   4.663   5.783   1.378
  198ALA      N 1954   4.517   5.938   1.448
  198ALA      H 1955   4.496   6.034   1.467
  198ALA     CA 1956   4.390   5.868   1.422
  198ALA     CB 1957   4.277   5.967   1.451
  198ALA      C 1958   4.375   5.813   1.280
  198ALA      O 1959   4.321   5.704   1.261
  199LYS      N 1960   4.422   5.890   1.182
  199LYS      H 1961   4.437   5.989   1.187
  199LYS     CA 1962   4.434   5.841   1.044
  199LYS     CB 1963   4.508   5.950   0.965
  199LYS     CG 1964   4.482   5.929   0.816
  199LYS     CD 1965   4.574   6.019   0.732
  199LYS     CE 1966   4.725   6.007   0.754
  199LYS     NZ 1967   4.796   6.087   0.653
  199LYS    HZ1 1968   4.794   6.032   0.570
  199LYS    HZ2 1969   4.737   6.166   0.639
  199LYS    HZ3 1970   4.886   6.104   0.694
  199LYS      C 1971   4.525   5.720   1.026
  199LYS      O 1972   4.482   5.624   0.962
  200VAL      N 1973   4.645   5.718   1.084
  200VAL      H 1974   4.683   5.792   1.140
  200VAL     CA 1975   4.739   5.605   1.076
  200VAL     CB 1976   4.879   5.662   1.099
  200VAL    CG1 1977   4.987   5.554   1.112
  200VAL    CG2 1978   4.921   5.760   0.989
  200VAL      C 1979   4.688   5.487   1.159
  200VAL      O 1980   4.685   5.377   1.103
  201CYS      N 1981   4.618   5.515   1.268
  201CYS      H 1982   4.626   5.606   1.309
  201CYS     CA 1983   4.548   5.416   1.351
  201CYS     CB 1984   4.484   5.482   1.473
  201CYS     SG 1985   4.592   5.570   1.593
  201CYS     HG 1986   4.513   5.541   1.696
  201CYS      C 1987   4.430   5.345   1.284
  201CYS      O 1988   4.437   5.224   1.262
  202ARG      N 1989   4.340   5.424   1.227
  202ARG      H 1990   4.354   5.523   1.228
  202ARG     CA 1991   4.243   5.375   1.128
  202ARG     CB 1992   4.152   5.489   1.080
  202ARG     CG 1993   4.060   5.540   1.190
  202ARG     CD 1994   3.942   5.622   1.136
  202ARG     NE 1995   3.979   5.732   1.046
  202ARG     HE 1996   3.963   5.704   0.951
  202ARG     CZ 1997   4.015   5.859   1.070
  202ARG    NH1 1998   4.019   5.918   1.190
  202ARG   HH11 1999   3.978   5.871   1.268
  202ARG   HH12 2000   4.023   6.018   1.189
  202ARG    NH2 2001   4.084   5.921   0.973
  202ARG   HH21 2002   4.107   5.869   0.890
  202ARG   HH22 2003   4.098   6.020   0.981
  202ARG      C 2004   4.287   5.299   1.003
  202ARG      O 2005   4.246   5.184   0.988
  203GLU      N 2006   4.397   5.345   0.944
  203GLU      H 2007   4.432   5.436   0.967
  203GLU     CA 2008   4.467   5.273   0.837
  203GLU     CB 2009   4.558   5.376   0.771
  203GLU     CG 2010   4.633   5.318   0.651
  203GLU     CD 2011   4.748   5.399   0.591
  203GLU    OE1 2012   4.701   5.490   0.519
  203GLU    OE2 2013   4.864   5.384   0.634
  203GLU      C 2014   4.528   5.138   0.876
  203GLU      O 2015   4.504   5.042   0.803
  204PHE      N 2016   4.583   5.131   0.997
  204PHE      H 2017   4.622   5.213   1.039
  204PHE     CA 2018   4.616   5.006   1.068
  204PHE     CB 2019   4.679   5.039   1.204
  204PHE     CG 2020   4.812   4.971   1.239
  204PHE    CD1 2021   4.923   5.041   1.285
  204PHE    HD1 2022   4.933   5.148   1.268
  204PHE    CD2 2023   4.815   4.832   1.229
  204PHE    HD2 2024   4.725   4.771   1.241
  204PHE    CE1 2025   5.042   4.975   1.311
  204PHE    HE1 2026   5.129   5.029   1.350
  204PHE    CE2 2027   4.932   4.768   1.267
  204PHE    HE2 2028   4.946   4.661   1.254
  204PHE     CZ 2029   5.045   4.836   1.310
  204PHE     HZ 2030   5.110   4.789   1.384
  204PHE      C 2031   4.498   4.909   1.078
  204PHE      O 2032   4.486   4.812   1.003
  205THR      N 2033   4.396   4.956   1.149
  205THR      H 2034   4.400   5.051   1.180
  205THR     CA 2035   4.279   4.877   1.191
  205THR     CB 2036   4.206   4.924   1.317
  205THR    OG1 2037   4.130   4.821   1.381
  205THR    HG1 2038   4.158   4.818   1.477
  205THR    CG2 2039   4.116   5.046   1.295
  205THR      C 2040   4.179   4.839   1.082
  205THR      O 2041   4.128   4.729   1.103
  206GLU      N 2042   4.175   4.912   0.971
  206GLU      H 2043   4.207   5.007   0.970
  206GLU     CA 2044   4.079   4.881   0.864
  206GLU     CB 2045   4.054   5.006   0.780
  206GLU     CG 2046   3.978   5.109   0.865
  206GLU     CD 2047   3.971   5.245   0.795
  206GLU    OE1 2048   3.893   5.327   0.848
  206GLU    OE2 2049   4.036   5.270   0.691
  206GLU      C 2050   4.113   4.765   0.770
  206GLU      O 2051   4.020   4.704   0.719
  207ARG      N 2052   4.242   4.737   0.753
  207ARG      H 2053   4.311   4.798   0.792
  207ARG     CA 2054   4.295   4.627   0.671
  207ARG     CB 2055   4.448   4.631   0.666
  207ARG     CG 2056   4.499   4.762   0.604
  207ARG     CD 2057   4.650   4.779   0.589
  207ARG     NE 2058   4.720   4.785   0.718
  207ARG     HE 2059   4.711   4.707   0.780
  207ARG     CZ 2060   4.809   4.879   0.753
  207ARG    NH1 2061   4.847   4.982   0.675
  207ARG   HH11 2062   4.796   5.003   0.592
  207ARG   HH12 2063   4.920   5.044   0.703
  207ARG    NH2 2064   4.844   4.879   0.883
  207ARG   HH21 2065   4.795   4.810   0.936
  207ARG   HH22 2066   4.912   4.940   0.922
  207ARG      C 2067   4.252   4.493   0.729
  207ARG      O 2068   4.227   4.394   0.660
  208GLU      N 2069   4.243   4.486   0.862
  208GLU      H 2070   4.256   4.573   0.909
  208GLU     CA 2071   4.184   4.370   0.932
  208GLU     CB 2072   4.248   4.363   1.071
  208GLU     CG 2073   4.379   4.285   1.075
  208GLU     CD 2074   4.498   4.350   1.004
  208GLU    OE1 2075   4.588   4.393   1.080
  208GLU    OE2 2076   4.515   4.346   0.881
  208GLU      C 2077   4.032   4.360   0.942
  208GLU      O 2078   3.975   4.362   1.051
  209GLN      N 2079   3.970   4.348   0.825
  209GLN      H 2080   4.016   4.306   0.746
  209GLN     CA 2081   3.825   4.366   0.809
  209GLN     CB 2082   3.780   4.338   0.666
  209GLN     CG 2083   3.841   4.446   0.576
  209GLN     CD 2084   3.834   4.404   0.429
  209GLN    OE1 2085   3.890   4.305   0.382
  209GLN    NE2 2086   3.787   4.490   0.340
  209GLN   HE21 2087   3.738   4.573   0.368
  209GLN   HE22 2088   3.788   4.469   0.242
  209GLN      C 2089   3.746   4.268   0.897
  209GLN      O 2090   3.656   4.315   0.966
  210GLY      N 2091   3.805   4.155   0.936
  210GLY      H 2092   3.903   4.141   0.922
  210GLY     CA 2093   3.744   4.063   1.033
  210GLY      C 2094   3.789   4.076   1.179
  210GLY      O 2095   3.740   4.002   1.263
  211GLU      N 2096   3.877   4.170   1.211
  211GLU      H 2097   3.889   4.251   1.153
  211GLU     CA 2098   3.918   4.193   1.350
  211GLU     CB 2099   4.061   4.244   1.373
  211GLU     CG 2100   4.125   4.198   1.503
  211GLU     CD 2101   4.089   4.057   1.550
  211GLU    OE1 2102   3.991   4.046   1.626
  211GLU    OE2 2103   4.156   3.956   1.516
  211GLU      C 2104   3.813   4.271   1.429
  211GLU      O 2105   3.821   4.394   1.425
  212VAL      N 2106   3.741   4.203   1.518
  212VAL      H 2107   3.742   4.103   1.515
  212VAL     CA 2108   3.660   4.267   1.622
  212VAL     CB 2109   3.540   4.185   1.670
  212VAL    CG1 2110   3.425   4.161   1.572
  212VAL    CG2 2111   3.579   4.050   1.729
  212VAL      C 2112   3.738   4.316   1.744
  212VAL      O 2113   3.687   4.409   1.806
  213ARG      N 2114   3.863   4.272   1.761
  213ARG      H 2115   3.904   4.197   1.708
  213ARG     CA 2116   3.935   4.301   1.885
  213ARG     CB 2117   4.005   4.174   1.935
  213ARG     CG 2118   3.910   4.058   1.966
  213ARG     CD 2119   3.982   3.924   1.986
  213ARG     NE 2120   4.051   3.873   1.867
  213ARG     HE 2121   4.042   3.931   1.786
  213ARG     CZ 2122   4.120   3.758   1.867
  213ARG    NH1 2123   4.147   3.683   1.975
  213ARG   HH11 2124   4.110   3.715   2.062
  213ARG   HH12 2125   4.187   3.592   1.969
  213ARG    NH2 2126   4.167   3.720   1.747
  213ARG   HH21 2127   4.136   3.764   1.663
  213ARG   HH22 2128   4.228   3.641   1.744
  213ARG      C 2129   4.029   4.421   1.874
  213ARG      O 2130   4.122   4.432   1.794
  214PHE      N 2131   3.997   4.517   1.961
  214PHE      H 2132   3.931   4.495   2.032
  214PHE     CA 2133   4.073   4.642   1.972
  214PHE     CB 2134   4.071   4.726   1.844
  214PHE     CG 2135   3.932   4.744   1.784
  214PHE    CD1 2136   3.870   4.867   1.804
  214PHE    HD1 2137   3.910   4.933   1.881
  214PHE    CD2 2138   3.877   4.658   1.689
  214PHE    HD2 2139   3.936   4.573   1.654
  214PHE    CE1 2140   3.753   4.903   1.739
  214PHE    HE1 2141   3.714   5.005   1.740
  214PHE    CE2 2142   3.764   4.697   1.619
  214PHE    HE2 2143   3.735   4.637   1.532
  214PHE     CZ 2144   3.699   4.817   1.644
  214PHE     HZ 2145   3.640   4.863   1.564
  214PHE      C 2146   4.017   4.736   2.079
  214PHE      O 2147   3.899   4.736   2.112
  215SER      N 2148   4.099   4.825   2.135
  215SER      H 2149   4.198   4.810   2.140
  215SER     CA 2150   4.060   4.933   2.226
  215SER     CB 2151   4.049   4.876   2.368
  215SER     OG 2152   3.998   4.963   2.469
  215SER     HG 2153   4.026   4.932   2.560
  215SER      C 2154   4.176   5.033   2.220
  215SER      O 2155   4.294   4.999   2.215
  216ALA      N 2156   4.131   5.157   2.231
  216ALA      H 2157   4.034   5.167   2.253
  216ALA     CA 2158   4.215   5.277   2.219
  216ALA     CB 2159   4.168   5.357   2.097
  216ALA      C 2160   4.202   5.356   2.350
  216ALA      O 2161   4.092   5.386   2.397
  217VAL      N 2162   4.309   5.432   2.369
  217VAL      H 2163   4.384   5.446   2.304
  217VAL     CA 2164   4.331   5.521   2.484
  217VAL     CB 2165   4.385   5.433   2.597
  217VAL    CG1 2166   4.504   5.340   2.571
  217VAL    CG2 2167   4.404   5.517   2.723
  217VAL      C 2168   4.426   5.636   2.449
  217VAL      O 2169   4.529   5.610   2.388
  218ALA      N 2170   4.388   5.756   2.495
  218ALA      H 2171   4.300   5.766   2.541
  218ALA     CA 2172   4.466   5.880   2.485
  218ALA     CB 2173   4.370   5.982   2.422
  218ALA      C 2174   4.514   5.934   2.620
  218ALA      O 2175   4.449   5.917   2.723
  219LEU      N 2176   4.620   6.013   2.616
  219LEU      H 2177   4.669   6.031   2.530
  219LEU     CA 2178   4.682   6.069   2.737
  219LEU     CB 2179   4.833   6.043   2.742
  219LEU     CG 2180   4.904   6.024   2.876
  219LEU    CD1 2181   5.057   6.026   2.866
  219LEU    CD2 2182   4.870   6.136   2.975
  219LEU      C 2183   4.650   6.218   2.743
  219LEU      O 2184   4.724   6.292   2.677
  220CYS      N 2185   4.549   6.256   2.821
  220CYS      H 2186   4.505   6.202   2.893
  220CYS     CA 2187   4.507   6.396   2.810
  220CYS     CB 2188   4.363   6.398   2.759
  220CYS     SG 2189   4.360   6.316   2.595
  220CYS     HG 2190   4.439   6.410   2.544
  220CYS      C 2191   4.526   6.486   2.933
  220CYS      O 2192   4.534   6.435   3.044
  221LYS      N 2193   4.523   6.618   2.918
  221LYS      H 2194   4.500   6.655   2.828
  221LYS     CA 2195   4.531   6.707   3.034
  221LYS     CB 2196   4.552   6.849   2.982
  221LYS     CG 2197   4.554   6.952   3.095
  221LYS     CD 2198   4.680   6.941   3.181
  221LYS     CE 2199   4.662   7.031   3.304
  221LYS     NZ 2200   4.754   7.144   3.285
  221LYS    HZ1 2201   4.725   7.213   3.218
  221LYS    HZ2 2202   4.770   7.193   3.370
  221LYS    HZ3 2203   4.847   7.114   3.264
  221LYS      C 2204   4.402   6.705   3.117
  221LYS      O 2205   4.294   6.692   3.058
  222ALA      N 2206   4.417   6.687   3.248
  222ALA      H 2207   4.505   6.682   3.294
  222ALA     CA 2208   4.305   6.679   3.343
  222ALA     CB 2209   4.361   6.612   3.469
  222ALA      C 2210   4.242   6.814   3.377
  222ALA     O1 2211   4.316   6.913   3.397
  222ALA     O2 2212   4.117   6.818   3.384
   6.93218   6.93218   4.90179   0.00000   0.00000   0.00000   0.00000   3.46608   3.46608
