# Supplementary material for: Is There a Functional Role for the Knotted Topology in Protein UCH-L1?
Source: J Chem Inf Model. 2024 Jul 24;64(17):6827–37. doi: 10.1021/acs.jcim.4c00880 (PMC11388461; doi:10.1021/acs.jcim.4c00880)
Supplement: Supplementary file 2 — ci4c00880_si_002.zip [file ci4c00880_si_002.zip › UCH-L1_files/APO/APO_delta223/REP_2/traj_final.gro]

Protein in water t= 500000.00000 step= 5000000
 2212
    1MET      N    1   5.708   6.322   4.294
    1MET     H1    2   5.671   6.235   4.262
    1MET     H2    3   5.789   6.299   4.347
    1MET     H3    4   5.634   6.366   4.345
    1MET     CA    5   5.762   6.409   4.189
    1MET     CB    6   5.912   6.393   4.160
    1MET     CG    7   6.008   6.391   4.278
    1MET     SD    8   6.015   6.531   4.396
    1MET     CE    9   6.092   6.463   4.542
    1MET      C   10   5.676   6.376   4.067
    1MET      O   11   5.653   6.262   4.028
    2GLN      N   12   5.632   6.477   3.993
    2GLN      H   13   5.649   6.570   4.026
    2GLN     CA   14   5.565   6.457   3.863
    2GLN     CB   15   5.490   6.586   3.831
    2GLN     CG   16   5.399   6.630   3.945
    2GLN     CD   17   5.349   6.771   3.913
    2GLN    OE1   18   5.230   6.805   3.910
    2GLN    NE2   19   5.446   6.862   3.915
    2GLN   HE21   20   5.538   6.832   3.940
    2GLN   HE22   21   5.423   6.960   3.914
    2GLN      C   22   5.665   6.412   3.756
    2GLN      O   23   5.744   6.495   3.711
    3LEU      N   24   5.642   6.294   3.700
    3LEU      H   25   5.551   6.253   3.700
    3LEU     CA   26   5.751   6.223   3.630
    3LEU     CB   27   5.738   6.072   3.612
    3LEU     CG   28   5.781   5.987   3.732
    3LEU    CD1   29   5.747   5.842   3.699
    3LEU    CD2   30   5.925   5.996   3.782
    3LEU      C   31   5.783   6.287   3.495
    3LEU      O   32   5.693   6.317   3.416
    4LYS      N   33   5.910   6.311   3.464
    4LYS      H   34   5.983   6.322   3.532
    4LYS     CA   35   5.959   6.356   3.334
    4LYS     CB   36   6.111   6.373   3.346
    4LYS     CG   37   6.142   6.506   3.414
    4LYS     CD   38   6.292   6.520   3.437
    4LYS     CE   39   6.345   6.421   3.542
    4LYS     NZ   40   6.483   6.374   3.530
    4LYS    HZ1   41   6.507   6.353   3.435
    4LYS    HZ2   42   6.543   6.449   3.556
    4LYS    HZ3   43   6.500   6.289   3.581
    4LYS      C   44   5.925   6.264   3.216
    4LYS      O   45   5.936   6.142   3.225
    5PRO      N   46   5.910   6.326   3.099
    5PRO     CA   47   5.891   6.238   2.983
    5PRO     CB   48   5.864   6.339   2.871
    5PRO     CG   49   5.788   6.448   2.948
    5PRO     CD   50   5.867   6.465   3.078
    5PRO      C   51   6.017   6.160   2.947
    5PRO      O   52   6.127   6.198   2.987
    6MET      N   53   5.991   6.048   2.879
    6MET      H   54   5.906   6.040   2.826
    6MET     CA   55   6.093   5.951   2.839
    6MET     CB   56   6.029   5.812   2.826
    6MET     CG   57   6.135   5.704   2.805
    6MET     SD   58   6.240   5.678   2.952
    6MET     CE   59   6.153   5.556   3.048
    6MET      C   60   6.172   5.997   2.716
    6MET      O   61   6.111   6.025   2.613
    7GLU      N   62   6.304   5.993   2.727
    7GLU      H   63   6.357   5.978   2.811
    7GLU     CA   64   6.390   6.015   2.610
    7GLU     CB   65   6.533   6.029   2.664
    7GLU     CG   66   6.654   6.045   2.572
    7GLU     CD   67   6.658   6.147   2.458
    7GLU    OE1   68   6.566   6.154   2.373
    7GLU    OE2   69   6.754   6.226   2.446
    7GLU      C   70   6.388   5.899   2.511
    7GLU      O   71   6.425   5.786   2.543
    8ILE      N   72   6.347   5.934   2.389
    8ILE      H   73   6.340   6.030   2.360
    8ILE     CA   74   6.317   5.837   2.283
    8ILE     CB   75   6.235   5.900   2.171
    8ILE    CG1   76   6.123   5.989   2.226
    8ILE    CG2   77   6.179   5.796   2.074
    8ILE     CD   78   6.005   5.915   2.289
    8ILE      C   79   6.440   5.759   2.235
    8ILE      O   80   6.511   5.800   2.143
    9ASN      N   81   6.457   5.640   2.291
    9ASN      H   82   6.391   5.607   2.359
    9ASN     CA   83   6.581   5.564   2.266
    9ASN     CB   84   6.685   5.639   2.349
    9ASN     CG   85   6.828   5.613   2.303
    9ASN    OD1   86   6.846   5.527   2.217
    9ASN    ND2   87   6.920   5.644   2.393
    9ASN   HD21   88   6.906   5.686   2.483
    9ASN   HD22   89   7.013   5.613   2.372
    9ASN      C   90   6.576   5.415   2.300
    9ASN      O   91   6.549   5.384   2.416
   10PRO      N   92   6.623   5.329   2.211
   10PRO     CA   93   6.649   5.188   2.242
   10PRO     CB   94   6.720   5.121   2.124
   10PRO     CG   95   6.671   5.211   2.011
   10PRO     CD   96   6.634   5.349   2.066
   10PRO      C   97   6.730   5.167   2.371
   10PRO      O   98   6.688   5.100   2.466
   11GLU      N   99   6.830   5.252   2.388
   11GLU      H  100   6.853   5.326   2.324
   11GLU     CA  101   6.908   5.258   2.512
   11GLU     CB  102   7.033   5.342   2.484
   11GLU     CG  103   7.121   5.253   2.396
   11GLU     CD  104   7.260   5.267   2.457
   11GLU    OE1  105   7.277   5.191   2.555
   11GLU    OE2  106   7.325   5.373   2.440
   11GLU      C  107   6.839   5.305   2.641
   11GLU      O  108   6.857   5.247   2.748
   12MET      N  109   6.761   5.412   2.632
   12MET      H  110   6.766   5.478   2.557
   12MET     CA  111   6.691   5.456   2.754
   12MET     CB  112   6.620   5.589   2.728
   12MET     CG  113   6.711   5.695   2.791
   12MET     SD  114   6.858   5.711   2.683
   12MET     CE  115   6.944   5.822   2.793
   12MET      C  116   6.593   5.355   2.815
   12MET      O  117   6.595   5.341   2.937
   13LEU      N  118   6.530   5.280   2.725
   13LEU      H  119   6.522   5.302   2.627
   13LEU     CA  120   6.435   5.174   2.760
   13LEU     CB  121   6.361   5.144   2.629
   13LEU     CG  122   6.262   5.256   2.598
   13LEU    CD1  123   6.227   5.251   2.449
   13LEU    CD2  124   6.129   5.236   2.671
   13LEU      C  125   6.498   5.045   2.813
   13LEU      O  126   6.463   4.987   2.916
   14ASN      N  127   6.621   5.024   2.769
   14ASN      H  128   6.649   5.073   2.686
   14ASN     CA  129   6.705   4.912   2.814
   14ASN     CB  130   6.825   4.886   2.722
   14ASN     CG  131   6.788   4.795   2.605
   14ASN    OD1  132   6.724   4.691   2.613
   14ASN    ND2  133   6.854   4.815   2.491
   14ASN   HD21  134   6.936   4.869   2.472
   14ASN   HD22  135   6.804   4.793   2.406
   14ASN      C  136   6.774   4.938   2.948
   14ASN      O  137   6.774   4.847   3.031
   15LYS      N  138   6.814   5.062   2.974
   15LYS      H  139   6.805   5.130   2.901
   15LYS     CA  140   6.862   5.120   3.100
   15LYS     CB  141   6.942   5.247   3.068
   15LYS     CG  142   7.063   5.220   2.979
   15LYS     CD  143   7.168   5.332   2.978
   15LYS     CE  144   7.125   5.458   2.902
   15LYS     NZ  145   7.235   5.553   2.881
   15LYS    HZ1  146   7.322   5.504   2.884
   15LYS    HZ2  147   7.228   5.582   2.786
   15LYS    HZ3  148   7.235   5.621   2.954
   15LYS      C  149   6.768   5.145   3.218
   15LYS      O  150   6.811   5.189   3.324
   16VAL      N  151   6.639   5.155   3.188
   16VAL      H  152   6.610   5.184   3.097
   16VAL     CA  153   6.529   5.138   3.285
   16VAL     CB  154   6.402   5.222   3.272
   16VAL    CG1  155   6.325   5.196   3.142
   16VAL    CG2  156   6.305   5.212   3.390
   16VAL      C  157   6.494   4.995   3.323
   16VAL      O  158   6.511   4.960   3.440
   17LEU      N  159   6.494   4.909   3.221
   17LEU      H  160   6.460   4.935   3.130
   17LEU     CA  161   6.495   4.764   3.244
   17LEU     CB  162   6.514   4.669   3.126
   17LEU     CG  163   6.398   4.659   3.026
   17LEU    CD1  164   6.442   4.568   2.912
   17LEU    CD2  165   6.269   4.595   3.078
   17LEU      C  166   6.597   4.707   3.343
   17LEU      O  167   6.568   4.637   3.440
   18SER      N  168   6.721   4.752   3.332
   18SER      H  169   6.746   4.800   3.249
   18SER     CA  170   6.832   4.716   3.422
   18SER     CB  171   6.968   4.770   3.376
   18SER     OG  172   6.965   4.913   3.379
   18SER     HG  173   7.058   4.942   3.401
   18SER      C  174   6.804   4.762   3.565
   18SER      O  175   6.806   4.683   3.659
   19ARG      N  176   6.781   4.892   3.581
   19ARG      H  177   6.776   4.946   3.497
   19ARG     CA  178   6.737   4.959   3.705
   19ARG     CB  179   6.714   5.106   3.671
   19ARG     CG  180   6.840   5.194   3.672
   19ARG     CD  181   6.809   5.331   3.613
   19ARG     NE  182   6.940   5.395   3.638
   19ARG     HE  183   6.961   5.413   3.734
   19ARG     CZ  184   7.045   5.406   3.555
   19ARG    NH1  185   7.043   5.344   3.436
   19ARG   HH11  186   6.963   5.291   3.408
   19ARG   HH12  187   7.115   5.371   3.371
   19ARG    NH2  188   7.149   5.482   3.591
   19ARG   HH21  189   7.152   5.538   3.674
   19ARG   HH22  190   7.228   5.485   3.530
   19ARG      C  191   6.611   4.901   3.769
   19ARG      O  192   6.591   4.933   3.886
   20LEU      N  193   6.528   4.842   3.684
   20LEU      H  194   6.509   4.883   3.594
   20LEU     CA  195   6.419   4.758   3.736
   20LEU     CB  196   6.306   4.753   3.633
   20LEU     CG  197   6.225   4.882   3.626
   20LEU    CD1  198   6.172   4.893   3.483
   20LEU    CD2  199   6.109   4.900   3.725
   20LEU      C  200   6.446   4.624   3.805
   20LEU      O  201   6.360   4.561   3.866
   21GLY      N  202   6.542   4.554   3.743
   21GLY      H  203   6.585   4.573   3.655
   21GLY     CA  204   6.594   4.425   3.790
   21GLY      C  205   6.576   4.326   3.675
   21GLY      O  206   6.514   4.223   3.703
   22VAL      N  207   6.619   4.354   3.553
   22VAL      H  208   6.595   4.442   3.513
   22VAL     CA  209   6.632   4.256   3.443
   22VAL     CB  210   6.526   4.295   3.340
   22VAL    CG1  211   6.512   4.193   3.228
   22VAL    CG2  212   6.382   4.305   3.393
   22VAL      C  213   6.774   4.240   3.388
   22VAL      O  214   6.850   4.336   3.395
   23ALA      N  215   6.802   4.121   3.336
   23ALA      H  216   6.740   4.043   3.347
   23ALA     CA  217   6.928   4.092   3.266
   23ALA     CB  218   7.008   4.028   3.379
   23ALA      C  219   6.909   4.002   3.144
   23ALA      O  220   6.795   3.978   3.104
   24GLY      N  221   7.019   3.967   3.077
   24GLY      H  222   7.108   4.013   3.071
   24GLY     CA  223   7.016   3.854   2.983
   24GLY      C  224   6.974   3.893   2.841
   24GLY      O  225   6.962   4.007   2.796
   25GLN      N  226   6.927   3.793   2.768
   25GLN      H  227   6.919   3.700   2.804
   25GLN     CA  228   6.904   3.805   2.623
   25GLN     CB  229   6.914   3.666   2.560
   25GLN     CG  230   7.041   3.667   2.475
   25GLN     CD  231   7.036   3.553   2.373
   25GLN    OE1  232   7.072   3.439   2.401
   25GLN    NE2  233   7.021   3.600   2.249
   25GLN   HE21  234   7.017   3.698   2.235
   25GLN   HE22  235   6.993   3.531   2.182
   25GLN      C  236   6.785   3.886   2.572
   25GLN      O  237   6.810   3.946   2.468
   26TRP      N  238   6.669   3.890   2.639
   26TRP      H  239   6.658   3.827   2.716
   26TRP     CA  240   6.547   3.964   2.606
   26TRP     CB  241   6.430   3.915   2.691
   26TRP     CG  242   6.370   3.779   2.653
   26TRP    CD1  243   6.399   3.660   2.704
   26TRP    HD1  244   6.474   3.642   2.781
   26TRP    CD2  245   6.283   3.754   2.548
   26TRP    NE1  246   6.342   3.561   2.636
   26TRP    HE1  247   6.371   3.465   2.631
   26TRP    CE2  248   6.268   3.617   2.541
   26TRP    CE3  249   6.208   3.839   2.467
   26TRP    HE3  250   6.227   3.945   2.454
   26TRP    CZ2  251   6.173   3.566   2.451
   26TRP    HZ2  252   6.158   3.459   2.446
   26TRP    CZ3  253   6.111   3.790   2.380
   26TRP    HZ3  254   6.055   3.857   2.315
   26TRP    CH2  255   6.093   3.652   2.377
   26TRP    HH2  256   6.004   3.607   2.334
   26TRP      C  257   6.576   4.112   2.633
   26TRP      O  258   6.570   4.156   2.747
   27ARG      N  259   6.597   4.186   2.525
   27ARG      H  260   6.581   4.147   2.434
   27ARG     CA  261   6.624   4.330   2.530
   27ARG     CB  262   6.770   4.349   2.490
   27ARG     CG  263   6.877   4.301   2.588
   27ARG     CD  264   6.869   4.332   2.738
   27ARG     NE  265   6.945   4.457   2.752
   27ARG     HE  266   6.992   4.487   2.669
   27ARG     CZ  267   6.977   4.518   2.866
   27ARG    NH1  268   6.921   4.485   2.983
   27ARG   HH11  269   6.850   4.415   2.981
   27ARG   HH12  270   6.958   4.521   3.069
   27ARG    NH2  271   7.070   4.616   2.864
   27ARG   HH21  272   7.118   4.634   2.778
   27ARG   HH22  273   7.094   4.662   2.949
   27ARG      C  274   6.541   4.414   2.433
   27ARG      O  275   6.489   4.358   2.336
   28PHE      N  276   6.540   4.546   2.446
   28PHE      H  277   6.600   4.590   2.513
   28PHE     CA  278   6.472   4.633   2.350
   28PHE     CB  279   6.408   4.762   2.403
   28PHE     CG  280   6.271   4.734   2.467
   28PHE    CD1  281   6.159   4.799   2.417
   28PHE    HD1  282   6.174   4.853   2.323
   28PHE    CD2  283   6.260   4.672   2.591
   28PHE    HD2  284   6.344   4.620   2.638
   28PHE    CE1  285   6.037   4.802   2.482
   28PHE    HE1  286   5.952   4.859   2.446
   28PHE    CE2  287   6.140   4.677   2.660
   28PHE    HE2  288   6.121   4.614   2.747
   28PHE     CZ  289   6.028   4.740   2.607
   28PHE     HZ  290   5.949   4.768   2.677
   28PHE      C  291   6.551   4.666   2.223
   28PHE      O  292   6.659   4.723   2.235
   29VAL      N  293   6.509   4.610   2.109
   29VAL      H  294   6.413   4.589   2.093
   29VAL     CA  295   6.588   4.638   1.988
   29VAL     CB  296   6.639   4.514   1.914
   29VAL    CG1  297   6.767   4.460   1.978
   29VAL    CG2  298   6.540   4.398   1.921
   29VAL      C  299   6.508   4.720   1.887
   29VAL      O  300   6.386   4.725   1.898
   30ASP      N  301   6.578   4.795   1.803
   30ASP      H  302   6.677   4.810   1.798
   30ASP     CA  303   6.513   4.881   1.702
   30ASP     CB  304   6.615   4.986   1.660
   30ASP     CG  305   6.753   4.938   1.612
   30ASP    OD1  306   6.824   4.883   1.699
   30ASP    OD2  307   6.797   4.961   1.498
   30ASP      C  308   6.447   4.811   1.583
   30ASP      O  309   6.496   4.707   1.539
   31VAL      N  310   6.341   4.872   1.532
   31VAL      H  311   6.311   4.963   1.560
   31VAL     CA  312   6.258   4.825   1.420
   31VAL     CB  313   6.136   4.746   1.468
   31VAL    CG1  314   6.059   4.678   1.355
   31VAL    CG2  315   6.167   4.636   1.569
   31VAL      C  316   6.233   4.930   1.311
   31VAL      O  317   6.123   4.984   1.299
   32LEU      N  318   6.327   4.942   1.218
   32LEU      H  319   6.397   4.873   1.202
   32LEU     CA  320   6.306   5.029   1.101
   32LEU     CB  321   6.436   5.101   1.063
   32LEU     CG  322   6.472   5.233   1.131
   32LEU    CD1  323   6.623   5.257   1.118
   32LEU    CD2  324   6.406   5.355   1.067
   32LEU      C  325   6.265   4.946   0.980
   32LEU      O  326   6.311   4.834   0.960
   33GLY      N  327   6.192   5.007   0.887
   33GLY      H  328   6.181   5.105   0.872
   33GLY     CA  329   6.125   4.944   0.772
   33GLY      C  330   5.997   4.872   0.815
   33GLY      O  331   5.990   4.750   0.800
   34LEU      N  332   5.903   4.945   0.875
   34LEU      H  333   5.916   5.044   0.879
   34LEU     CA  334   5.773   4.893   0.921
   34LEU     CB  335   5.710   4.990   1.021
   34LEU     CG  336   5.782   4.980   1.156
   34LEU    CD1  337   5.765   5.095   1.255
   34LEU    CD2  338   5.730   4.858   1.233
   34LEU      C  339   5.675   4.853   0.810
   34LEU      O  340   5.562   4.897   0.790
   35GLU      N  341   5.717   4.738   0.758
   35GLU      H  342   5.803   4.702   0.795
   35GLU     CA  343   5.666   4.678   0.634
   35GLU     CB  344   5.722   4.753   0.514
   35GLU     CG  345   5.652   4.746   0.378
   35GLU     CD  346   5.668   4.617   0.296
   35GLU    OE1  347   5.786   4.590   0.267
   35GLU    OE2  348   5.572   4.540   0.274
   35GLU      C  349   5.701   4.529   0.631
   35GLU      O  350   5.819   4.499   0.618
   36GLU      N  351   5.610   4.449   0.576
   36GLU      H  352   5.531   4.497   0.537
   36GLU     CA  353   5.623   4.303   0.564
   36GLU     CB  354   5.488   4.250   0.514
   36GLU     CG  355   5.387   4.231   0.628
   36GLU     CD  356   5.253   4.194   0.565
   36GLU    OE1  357   5.198   4.275   0.487
   36GLU    OE2  358   5.224   4.073   0.574
   36GLU      C  359   5.740   4.253   0.479
   36GLU      O  360   5.813   4.163   0.520
   37GLU      N  361   5.756   4.312   0.361
   37GLU      H  362   5.707   4.396   0.338
   37GLU     CA  363   5.870   4.276   0.275
   37GLU     CB  364   5.844   4.322   0.131
   37GLU     CG  365   5.942   4.283   0.020
   37GLU     CD  366   5.913   4.139  -0.021
   37GLU    OE1  367   5.821   4.113  -0.102
   37GLU    OE2  368   5.981   4.050   0.035
   37GLU      C  369   6.003   4.321   0.335
   37GLU      O  370   6.078   4.233   0.377
   38SER      N  371   6.033   4.449   0.351
   38SER      H  372   5.967   4.519   0.322
   38SER     CA  373   6.158   4.506   0.405
   38SER     CB  374   6.130   4.654   0.427
   38SER     OG  375   6.154   4.727   0.307
   38SER     HG  376   6.177   4.821   0.333
   38SER      C  377   6.226   4.449   0.529
   38SER      O  378   6.342   4.480   0.553
   39LEU      N  379   6.145   4.398   0.622
   39LEU      H  380   6.047   4.418   0.618
   39LEU     CA  381   6.192   4.322   0.739
   39LEU     CB  382   6.076   4.283   0.832
   39LEU     CG  383   6.007   4.400   0.902
   39LEU    CD1  384   5.912   4.337   1.004
   39LEU    CD2  385   6.107   4.483   0.982
   39LEU      C  386   6.282   4.202   0.712
   39LEU      O  387   6.381   4.195   0.784
   40GLY      N  388   6.257   4.136   0.600
   40GLY      H  389   6.193   4.175   0.533
   40GLY     CA  390   6.331   4.014   0.566
   40GLY      C  391   6.341   3.892   0.659
   40GLY      O  392   6.241   3.857   0.720
   41SER      N  393   6.458   3.832   0.681
   41SER      H  394   6.532   3.839   0.614
   41SER     CA  395   6.474   3.727   0.782
   41SER     CB  396   6.601   3.644   0.766
   41SER     OG  397   6.598   3.568   0.645
   41SER     HG  398   6.688   3.526   0.658
   41SER      C  399   6.467   3.798   0.918
   41SER      O  400   6.567   3.846   0.971
   42VAL      N  401   6.352   3.771   0.980
   42VAL      H  402   6.280   3.715   0.939
   42VAL     CA  403   6.321   3.837   1.108
   42VAL     CB  404   6.169   3.835   1.128
   42VAL    CG1  405   6.091   3.915   1.023
   42VAL    CG2  406   6.112   3.694   1.148
   42VAL      C  407   6.397   3.799   1.235
   42VAL      O  408   6.486   3.716   1.219
   43PRO      N  409   6.419   3.903   1.315
   43PRO     CA  410   6.444   3.881   1.458
   43PRO     CB  411   6.466   4.022   1.514
   43PRO     CG  412   6.504   4.114   1.398
   43PRO     CD  413   6.461   4.037   1.272
   43PRO      C  414   6.334   3.812   1.538
   43PRO      O  415   6.221   3.861   1.539
   44ALA      N  416   6.370   3.724   1.631
   44ALA      H  417   6.467   3.702   1.632
   44ALA     CA  418   6.273   3.628   1.687
   44ALA     CB  419   6.230   3.527   1.581
   44ALA      C  420   6.338   3.540   1.794
   44ALA      O  421   6.458   3.515   1.781
   45PRO      N  422   6.261   3.493   1.891
   45PRO     CA  423   6.127   3.539   1.927
   45PRO     CB  424   6.076   3.436   2.029
   45PRO     CG  425   6.208   3.404   2.099
   45PRO     CD  426   6.301   3.382   1.979
   45PRO      C  427   6.120   3.677   1.994
   45PRO      O  428   6.215   3.739   2.042
   46ALA      N  429   6.004   3.736   1.969
   46ALA      H  430   5.922   3.688   1.939
   46ALA     CA  431   5.970   3.874   2.007
   46ALA     CB  432   5.977   3.957   1.878
   46ALA      C  433   5.833   3.881   2.074
   46ALA      O  434   5.740   3.826   2.015
   47CYS      N  435   5.823   3.989   2.151
   47CYS      H  436   5.894   4.058   2.167
   47CYS     CA  437   5.705   4.033   2.228
   47CYS     CB  438   5.698   3.964   2.364
   47CYS     SG  439   5.632   3.794   2.357
   47CYS     HG  440   5.622   3.785   2.489
   47CYS      C  441   5.686   4.182   2.260
   47CYS      O  442   5.783   4.252   2.285
   48ALA      N  443   5.565   4.236   2.250
   48ALA      H  444   5.481   4.182   2.254
   48ALA     CA  445   5.536   4.380   2.264
   48ALA     CB  446   5.544   4.410   2.414
   48ALA      C  447   5.609   4.477   2.171
   48ALA      O  448   5.722   4.516   2.197
   49LEU      N  449   5.540   4.518   2.065
   49LEU      H  450   5.445   4.493   2.047
   49LEU     CA  451   5.597   4.621   1.976
   49LEU     CB  452   5.568   4.592   1.829
   49LEU     CG  453   5.650   4.682   1.734
   49LEU    CD1  454   5.797   4.646   1.717
   49LEU    CD2  455   5.600   4.696   1.590
   49LEU      C  456   5.557   4.762   2.020
   49LEU      O  457   5.444   4.802   1.994
   50LEU      N  458   5.650   4.825   2.092
   50LEU      H  459   5.741   4.785   2.086
   50LEU     CA  460   5.627   4.966   2.124
   50LEU     CB  461   5.710   5.005   2.246
   50LEU     CG  462   5.681   5.146   2.298
   50LEU    CD1  463   5.543   5.137   2.364
   50LEU    CD2  464   5.784   5.197   2.399
   50LEU      C  465   5.658   5.047   1.998
   50LEU      O  466   5.770   5.087   1.964
   51LEU      N  467   5.544   5.084   1.940
   51LEU      H  468   5.458   5.043   1.971
   51LEU     CA  469   5.534   5.190   1.839
   51LEU     CB  470   5.428   5.153   1.735
   51LEU     CG  471   5.394   5.253   1.625
   51LEU    CD1  472   5.504   5.279   1.522
   51LEU    CD2  473   5.253   5.242   1.568
   51LEU      C  474   5.515   5.325   1.908
   51LEU      O  475   5.429   5.343   1.994
   52LEU      N  476   5.609   5.409   1.868
   52LEU      H  477   5.665   5.395   1.787
   52LEU     CA  478   5.632   5.542   1.927
   52LEU     CB  479   5.774   5.579   1.970
   52LEU     CG  480   5.815   5.478   2.077
   52LEU    CD1  481   5.968   5.469   2.075
   52LEU    CD2  482   5.748   5.519   2.208
   52LEU      C  483   5.592   5.650   1.826
   52LEU      O  484   5.663   5.678   1.729
   53PHE      N  485   5.469   5.700   1.838
   53PHE      H  486   5.418   5.677   1.921
   53PHE     CA  487   5.414   5.785   1.732
   53PHE     CB  488   5.285   5.720   1.681
   53PHE     CG  489   5.231   5.770   1.547
   53PHE    CD1  490   5.092   5.776   1.545
   53PHE    HD1  491   5.033   5.730   1.624
   53PHE    CD2  492   5.304   5.833   1.446
   53PHE    HD2  493   5.413   5.825   1.448
   53PHE    CE1  494   5.026   5.820   1.430
   53PHE    HE1  495   4.922   5.801   1.405
   53PHE    CE2  496   5.237   5.887   1.338
   53PHE    HE2  497   5.300   5.938   1.264
   53PHE     CZ  498   5.099   5.875   1.325
   53PHE     HZ  499   5.049   5.894   1.231
   53PHE      C  500   5.363   5.918   1.788
   53PHE      O  501   5.280   5.927   1.878
   54PRO      N  502   5.411   6.026   1.726
   54PRO     CA  503   5.374   6.167   1.749
   54PRO     CB  504   5.489   6.249   1.690
   54PRO     CG  505   5.602   6.145   1.696
   54PRO     CD  506   5.527   6.027   1.635
   54PRO      C  507   5.240   6.201   1.685
   54PRO      O  508   5.228   6.193   1.563
   55LEU      N  509   5.136   6.205   1.768
   55LEU      H  510   5.143   6.209   1.868
   55LEU     CA  511   5.000   6.237   1.723
   55LEU     CB  512   4.899   6.162   1.811
   55LEU     CG  513   4.873   6.028   1.745
   55LEU    CD1  514   4.824   5.943   1.863
   55LEU    CD2  515   4.755   6.028   1.647
   55LEU      C  516   4.972   6.388   1.733
   55LEU      O  517   5.007   6.446   1.835
   56THR      N  518   4.880   6.439   1.652
   56THR      H  519   4.837   6.397   1.572
   56THR     CA  520   4.841   6.580   1.664
   56THR     CB  521   4.756   6.631   1.548
   56THR    OG1  522   4.624   6.577   1.534
   56THR    HG1  523   4.579   6.632   1.464
   56THR    CG2  524   4.844   6.633   1.422
   56THR      C  525   4.747   6.608   1.782
   56THR      O  526   4.663   6.523   1.811
   57ALA      N  527   4.749   6.729   1.838
   57ALA      H  528   4.807   6.803   1.803
   57ALA     CA  529   4.662   6.764   1.952
   57ALA     CB  530   4.672   6.911   1.992
   57ALA      C  531   4.513   6.735   1.931
   57ALA      O  532   4.446   6.701   2.028
   58GLN      N  533   4.463   6.747   1.808
   58GLN      H  534   4.524   6.780   1.735
   58GLN     CA  535   4.326   6.718   1.765
   58GLN     CB  536   4.315   6.771   1.622
   58GLN     CG  537   4.173   6.763   1.564
   58GLN     CD  538   4.175   6.775   1.412
   58GLN    OE1  539   4.152   6.675   1.344
   58GLN    NE2  540   4.222   6.884   1.353
   58GLN   HE21  541   4.236   6.973   1.397
   58GLN   HE22  542   4.252   6.880   1.257
   58GLN      C  543   4.282   6.572   1.770
   58GLN      O  544   4.192   6.526   1.841
   59HISE     N  545   4.366   6.488   1.710
   59HISE     H  546   4.450   6.521   1.667
   59HISE    CA  547   4.354   6.342   1.714
   59HISE    CB  548   4.464   6.274   1.632
   59HISE    CG  549   4.420   6.145   1.564
   59HISE   ND1  550   4.352   6.136   1.450
   59HISE   CD2  551   4.403   6.028   1.624
   59HISE   HD2  552   4.467   5.998   1.707
   59HISE   CE1  553   4.288   6.020   1.444
   59HISE   HE1  554   4.249   5.973   1.354
   59HISE   NE2  555   4.321   5.951   1.553
   59HISE   HE2  556   4.287   5.861   1.579
   59HISE     C  557   4.361   6.290   1.858
   59HISE     O  558   4.296   6.188   1.879
   60GLU      N  559   4.445   6.351   1.940
   60GLU      H  560   4.509   6.422   1.909
   60GLU     CA  561   4.468   6.309   2.079
   60GLU     CB  562   4.563   6.394   2.163
   60GLU     CG  563   4.578   6.347   2.308
   60GLU     CD  564   4.682   6.428   2.385
   60GLU    OE1  565   4.651   6.478   2.495
   60GLU    OE2  566   4.801   6.422   2.345
   60GLU      C  567   4.335   6.301   2.154
   60GLU      O  568   4.301   6.202   2.219
   61ASN      N  569   4.260   6.411   2.144
   61ASN      H  570   4.295   6.494   2.100
   61ASN     CA  571   4.127   6.425   2.205
   61ASN     CB  572   4.080   6.568   2.182
   61ASN     CG  573   4.131   6.674   2.280
   61ASN    OD1  574   4.070   6.691   2.385
   61ASN    ND2  575   4.241   6.742   2.250
   61ASN   HD21  576   4.298   6.711   2.174
   61ASN   HD22  577   4.277   6.814   2.309
   61ASN      C  578   4.024   6.321   2.160
   61ASN      O  579   3.947   6.277   2.244
   62PHE      N  580   4.024   6.278   2.034
   62PHE      H  581   4.084   6.331   1.974
   62PHE     CA  582   3.954   6.162   1.976
   62PHE     CB  583   3.966   6.159   1.824
   62PHE     CG  584   3.899   6.285   1.767
   62PHE    CD1  585   3.965   6.354   1.667
   62PHE    HD1  586   4.072   6.340   1.655
   62PHE    CD2  587   3.767   6.314   1.803
   62PHE    HD2  588   3.706   6.266   1.880
   62PHE    CE1  589   3.907   6.461   1.599
   62PHE    HE1  590   3.964   6.508   1.519
   62PHE    CE2  591   3.705   6.414   1.730
   62PHE    HE2  592   3.597   6.422   1.747
   62PHE     CZ  593   3.775   6.485   1.633
   62PHE     HZ  594   3.716   6.544   1.563
   62PHE      C  595   3.993   6.028   2.041
   62PHE      O  596   3.906   5.948   2.073
   63ARG      N  597   4.123   6.005   2.056
   63ARG      H  598   4.190   6.026   1.985
   63ARG     CA  599   4.173   5.893   2.136
   63ARG     CB  600   4.326   5.896   2.134
   63ARG     CG  601   4.361   5.837   1.997
   63ARG     CD  602   4.511   5.830   1.969
   63ARG     NE  603   4.589   5.741   2.057
   63ARG     HE  604   4.629   5.778   2.141
   63ARG     CZ  605   4.596   5.608   2.046
   63ARG    NH1  606   4.544   5.547   1.939
   63ARG   HH11  607   4.525   5.599   1.856
   63ARG   HH12  608   4.527   5.449   1.945
   63ARG    NH2  609   4.669   5.528   2.125
   63ARG   HH21  610   4.722   5.565   2.201
   63ARG   HH22  611   4.679   5.432   2.098
   63ARG      C  612   4.119   5.894   2.279
   63ARG      O  613   4.087   5.785   2.327
   64LYS      N  614   4.114   6.011   2.342
   64LYS      H  615   4.151   6.100   2.312
   64LYS     CA  616   4.045   6.019   2.471
   64LYS     CB  617   4.066   6.158   2.534
   64LYS     CG  618   4.214   6.190   2.517
   64LYS     CD  619   4.249   6.298   2.620
   64LYS     CE  620   4.400   6.302   2.645
   64LYS     NZ  621   4.430   6.418   2.729
   64LYS    HZ1  622   4.388   6.402   2.819
   64LYS    HZ2  623   4.528   6.426   2.750
   64LYS    HZ3  624   4.391   6.502   2.691
   64LYS      C  625   3.897   5.981   2.462
   64LYS      O  626   3.859   5.924   2.564
   65LYS      N  627   3.818   6.036   2.370
   65LYS      H  628   3.830   6.129   2.334
   65LYS     CA  629   3.675   6.007   2.354
   65LYS     CB  630   3.607   6.101   2.255
   65LYS     CG  631   3.630   6.245   2.302
   65LYS     CD  632   3.566   6.350   2.211
   65LYS     CE  633   3.595   6.487   2.272
   65LYS     NZ  634   3.504   6.599   2.244
   65LYS    HZ1  635   3.418   6.584   2.291
   65LYS    HZ2  636   3.538   6.683   2.288
   65LYS    HZ3  637   3.495   6.614   2.145
   65LYS      C  638   3.647   5.858   2.331
   65LYS      O  639   3.549   5.805   2.384
   66GLN      N  640   3.743   5.795   2.264
   66GLN      H  641   3.827   5.835   2.227
   66GLN     CA  642   3.744   5.648   2.252
   66GLN     CB  643   3.843   5.613   2.140
   66GLN     CG  644   3.792   5.665   2.006
   66GLN     CD  645   3.884   5.640   1.887
   66GLN    OE1  646   4.007   5.643   1.895
   66GLN    NE2  647   3.827   5.585   1.780
   66GLN   HE21  648   3.731   5.556   1.781
   66GLN   HE22  649   3.883   5.564   1.699
   66GLN      C  650   3.764   5.557   2.373
   66GLN      O  651   3.666   5.497   2.418
   67ILE      N  652   3.873   5.583   2.444
   67ILE      H  653   3.955   5.618   2.399
   67ILE     CA  654   3.894   5.520   2.575
   67ILE     CB  655   4.038   5.526   2.627
   67ILE    CG1  656   4.057   5.459   2.764
   67ILE    CG2  657   4.095   5.668   2.626
   67ILE     CD  658   4.067   5.307   2.755
   67ILE      C  659   3.784   5.552   2.676
   67ILE      O  660   3.724   5.460   2.732
   68GLU      N  661   3.724   5.670   2.661
   68GLU      H  662   3.760   5.739   2.598
   68GLU     CA  663   3.604   5.710   2.736
   68GLU     CB  664   3.576   5.856   2.698
   68GLU     CG  665   3.446   5.917   2.752
   68GLU     CD  666   3.436   6.067   2.726
   68GLU    OE1  667   3.535   6.138   2.754
   68GLU    OE2  668   3.324   6.120   2.712
   68GLU      C  669   3.476   5.628   2.722
   68GLU      O  670   3.390   5.616   2.810
   69GLU      N  671   3.471   5.564   2.606
   69GLU      H  672   3.534   5.581   2.530
   69GLU     CA  673   3.364   5.470   2.569
   69GLU     CB  674   3.290   5.518   2.444
   69GLU     CG  675   3.184   5.607   2.510
   69GLU     CD  676   3.115   5.702   2.412
   69GLU    OE1  677   3.098   5.676   2.292
   69GLU    OE2  678   3.071   5.810   2.458
   69GLU      C  679   3.398   5.321   2.554
   69GLU      O  680   3.314   5.234   2.577
   70LEU      N  681   3.512   5.294   2.493
   70LEU      H  682   3.562   5.371   2.451
   70LEU     CA  683   3.572   5.161   2.477
   70LEU     CB  684   3.680   5.160   2.369
   70LEU     CG  685   3.623   5.190   2.230
   70LEU    CD1  686   3.741   5.218   2.135
   70LEU    CD2  687   3.522   5.087   2.182
   70LEU      C  688   3.629   5.122   2.614
   70LEU      O  689   3.747   5.086   2.619
   71LYS      N  690   3.550   5.129   2.720
   71LYS      H  691   3.453   5.150   2.705
   71LYS     CA  692   3.602   5.099   2.854
   71LYS     CB  693   3.523   5.170   2.963
   71LYS     CG  694   3.564   5.318   2.958
   71LYS     CD  695   3.508   5.383   3.084
   71LYS     CE  696   3.557   5.527   3.099
   71LYS     NZ  697   3.512   5.577   3.230
   71LYS    HZ1  698   3.531   5.675   3.236
   71LYS    HZ2  699   3.415   5.555   3.245
   71LYS    HZ3  700   3.560   5.520   3.297
   71LYS      C  701   3.603   4.950   2.887
   71LYS      O  702   3.511   4.883   2.838
   72GLY      N  703   3.709   4.895   2.945
   72GLY      H  704   3.798   4.930   2.918
   72GLY     CA  705   3.709   4.762   3.008
   72GLY      C  706   3.842   4.733   3.077
   72GLY      O  707   3.946   4.693   3.025
   73GLN      N  708   3.852   4.791   3.196
   73GLN      H  709   3.780   4.853   3.230
   73GLN     CA  710   3.956   4.770   3.298
   73GLN     CB  711   3.982   4.890   3.389
   73GLN     CG  712   4.051   5.001   3.308
   73GLN     CD  713   4.066   5.132   3.385
   73GLN    OE1  714   3.971   5.201   3.422
   73GLN    NE2  715   4.194   5.162   3.406
   73GLN   HE21  716   4.270   5.099   3.394
   73GLN   HE22  717   4.203   5.251   3.451
   73GLN      C  718   3.938   4.649   3.391
   73GLN      O  719   3.861   4.656   3.486
   74GLU      N  720   4.024   4.551   3.363
   74GLU      H  721   4.085   4.572   3.287
   74GLU     CA  722   4.021   4.411   3.407
   74GLU     CB  723   4.062   4.328   3.285
   74GLU     CG  724   4.061   4.177   3.310
   74GLU     CD  725   3.920   4.120   3.324
   74GLU    OE1  726   3.817   4.172   3.275
   74GLU    OE2  727   3.916   4.037   3.417
   74GLU      C  728   4.103   4.372   3.530
   74GLU      O  729   4.224   4.392   3.530
   75VAL      N  730   4.042   4.292   3.617
   75VAL      H  731   3.953   4.253   3.593
   75VAL     CA  732   4.109   4.250   3.741
   75VAL     CB  733   4.022   4.230   3.866
   75VAL    CG1  734   4.101   4.227   3.997
   75VAL    CG2  735   3.907   4.330   3.864
   75VAL      C  736   4.210   4.136   3.736
   75VAL      O  737   4.308   4.137   3.812
   76SER      N  738   4.195   4.045   3.641
   76SER      H  739   4.113   4.049   3.585
   76SER     CA  740   4.276   3.923   3.626
   76SER     CB  741   4.229   3.850   3.500
   76SER     OG  742   4.282   3.720   3.475
   76SER     HG  743   4.241   3.684   3.392
   76SER      C  744   4.427   3.933   3.605
   76SER      O  745   4.475   4.045   3.586
   77PRO      N  746   4.503   3.826   3.629
   77PRO     CA  747   4.644   3.815   3.590
   77PRO     CB  748   4.693   3.681   3.645
   77PRO     CG  749   4.621   3.682   3.780
   77PRO     CD  750   4.482   3.722   3.730
   77PRO      C  751   4.668   3.831   3.440
   77PRO      O  752   4.578   3.861   3.361
   78LYS      N  753   4.792   3.878   3.428
   78LYS      H  754   4.848   3.891   3.509
   78LYS     CA  755   4.865   3.927   3.310
   78LYS     CB  756   4.899   3.812   3.215
   78LYS     CG  757   4.986   3.715   3.294
   78LYS     CD  758   5.014   3.580   3.227
   78LYS     CE  759   5.017   3.459   3.320
   78LYS     NZ  760   5.093   3.350   3.257
   78LYS    HZ1  761   5.192   3.361   3.244
   78LYS    HZ2  762   5.093   3.266   3.312
   78LYS    HZ3  763   5.056   3.340   3.165
   78LYS      C  764   4.817   4.056   3.243
   78LYS      O  765   4.902   4.134   3.200
   79VAL      N  766   4.686   4.076   3.238
   79VAL      H  767   4.627   4.013   3.289
   79VAL     CA  768   4.628   4.198   3.181
   79VAL     CB  769   4.489   4.164   3.125
   79VAL    CG1  770   4.511   4.108   2.985
   79VAL    CG2  771   4.391   4.079   3.206
   79VAL      C  772   4.622   4.318   3.276
   79VAL      O  773   4.561   4.299   3.381
   80TYR      N  774   4.705   4.418   3.250
   80TYR      H  775   4.783   4.416   3.187
   80TYR     CA  776   4.728   4.512   3.361
   80TYR     CB  777   4.873   4.561   3.364
   80TYR     CG  778   4.942   4.489   3.479
   80TYR    CD1  779   4.987   4.563   3.588
   80TYR    HD1  780   5.000   4.671   3.585
   80TYR    CD2  781   4.963   4.352   3.478
   80TYR    HD2  782   4.936   4.298   3.387
   80TYR    CE1  783   5.050   4.500   3.695
   80TYR    HE1  784   5.063   4.559   3.786
   80TYR    CE2  785   5.029   4.289   3.584
   80TYR    HE2  786   5.057   4.184   3.575
   80TYR     CZ  787   5.067   4.362   3.695
   80TYR     OH  788   5.086   4.291   3.809
   80TYR     HH  789   5.094   4.353   3.888
   80TYR      C  790   4.642   4.637   3.378
   80TYR      O  791   4.619   4.681   3.491
   81PHE      N  792   4.605   4.691   3.262
   81PHE      H  793   4.636   4.636   3.184
   81PHE     CA  794   4.509   4.801   3.248
   81PHE     CB  795   4.368   4.743   3.259
   81PHE     CG  796   4.331   4.681   3.124
   81PHE    CD1  797   4.288   4.751   3.012
   81PHE    HD1  798   4.283   4.859   3.015
   81PHE    CD2  799   4.324   4.542   3.115
   81PHE    HD2  800   4.355   4.492   3.207
   81PHE    CE1  801   4.244   4.682   2.898
   81PHE    HE1  802   4.230   4.740   2.807
   81PHE    CE2  803   4.290   4.470   3.001
   81PHE    HE2  804   4.311   4.363   2.994
   81PHE     CZ  805   4.241   4.543   2.894
   81PHE     HZ  806   4.182   4.495   2.816
   81PHE      C  807   4.515   4.937   3.318
   81PHE      O  808   4.416   5.010   3.330
   82MET      N  809   4.627   4.956   3.387
   82MET      H  810   4.668   4.874   3.428
   82MET     CA  811   4.665   5.083   3.449
   82MET     CB  812   4.767   5.058   3.560
   82MET     CG  813   4.893   4.982   3.519
   82MET     SD  814   4.992   4.944   3.668
   82MET     CE  815   5.067   5.104   3.690
   82MET      C  816   4.711   5.188   3.346
   82MET      O  817   4.812   5.174   3.277
   83LYS      N  818   4.649   5.303   3.369
   83LYS      H  819   4.592   5.314   3.451
   83LYS     CA  820   4.688   5.428   3.302
   83LYS     CB  821   4.567   5.522   3.295
   83LYS     CG  822   4.436   5.450   3.262
   83LYS     CD  823   4.328   5.556   3.241
   83LYS     CE  824   4.189   5.494   3.224
   83LYS     NZ  825   4.082   5.595   3.227
   83LYS    HZ1  826   4.080   5.629   3.321
   83LYS    HZ2  827   4.094   5.672   3.165
   83LYS    HZ3  828   3.996   5.546   3.208
   83LYS      C  829   4.806   5.500   3.365
   83LYS      O  830   4.823   5.490   3.487
   84GLN      N  831   4.869   5.581   3.281
   84GLN      H  832   4.879   5.552   3.186
   84GLN     CA  833   4.959   5.694   3.311
   84GLN     CB  834   4.969   5.787   3.190
   84GLN     CG  835   5.098   5.867   3.210
   84GLN     CD  836   5.102   5.975   3.101
   84GLN    OE1  837   5.179   5.969   3.006
   84GLN    NE2  838   5.056   6.096   3.129
   84GLN   HE21  839   5.019   6.115   3.220
   84GLN   HE22  840   5.061   6.153   3.047
   84GLN      C  841   4.917   5.773   3.434
   84GLN      O  842   4.801   5.812   3.453
   85THR      N  843   5.019   5.801   3.514
   85THR      H  844   5.114   5.820   3.488
   85THR     CA  845   4.993   5.852   3.649
   85THR     CB  846   5.043   5.761   3.761
   85THR    OG1  847   5.179   5.726   3.735
   85THR    HG1  848   5.230   5.742   3.820
   85THR    CG2  849   4.949   5.642   3.778
   85THR      C  850   5.032   5.999   3.667
   85THR      O  851   4.973   6.085   3.602
   86ILE      N  852   5.093   6.032   3.780
   86ILE      H  853   5.099   5.975   3.862
   86ILE     CA  854   5.122   6.174   3.805
   86ILE     CB  855   5.154   6.198   3.953
   86ILE    CG1  856   5.157   6.349   3.979
   86ILE    CG2  857   5.265   6.121   4.024
   86ILE     CD  858   5.014   6.399   3.998
   86ILE      C  859   5.241   6.213   3.717
   86ILE      O  860   5.360   6.185   3.732
   87GLY      N  861   5.204   6.299   3.622
   87GLY      H  862   5.111   6.330   3.604
   87GLY     CA  863   5.288   6.344   3.510
   87GLY      C  864   5.319   6.225   3.420
   87GLY      O  865   5.262   6.117   3.438
   88ASN      N  866   5.426   6.238   3.342
   88ASN      H  867   5.505   6.293   3.365
   88ASN     CA  868   5.454   6.160   3.220
   88ASN     CB  869   5.514   6.238   3.103
   88ASN     CG  870   5.505   6.172   2.965
   88ASN    OD1  871   5.491   6.050   2.960
   88ASN    ND2  872   5.519   6.243   2.853
   88ASN   HD21  873   5.524   6.340   2.874
   88ASN   HD22  874   5.506   6.209   2.760
   88ASN      C  875   5.537   6.035   3.253
   88ASN      O  876   5.646   6.011   3.202
   89SER      N  877   5.456   5.942   3.303
   89SER      H  878   5.363   5.967   3.330
   89SER     CA  879   5.498   5.806   3.339
   89SER     CB  880   5.440   5.772   3.477
   89SER     OG  881   5.298   5.784   3.487
   89SER     HG  882   5.277   5.772   3.584
   89SER      C  883   5.484   5.700   3.230
   89SER      O  884   5.541   5.595   3.259
   90CYS      N  885   5.449   5.745   3.110
   90CYS      H  886   5.440   5.842   3.091
   90CYS     CA  887   5.408   5.646   3.009
   90CYS     CB  888   5.352   5.714   2.884
   90CYS     SG  889   5.477   5.801   2.782
   90CYS     HG  890   5.469   5.919   2.842
   90CYS      C  891   5.503   5.531   2.972
   90CYS      O  892   5.477   5.411   2.983
   91GLY      N  893   5.628   5.574   2.961
   91GLY      H  894   5.643   5.672   2.956
   91GLY     CA  895   5.740   5.482   2.934
   91GLY      C  896   5.754   5.358   3.022
   91GLY      O  897   5.749   5.246   2.971
   92THR      N  898   5.766   5.381   3.152
   92THR      H  899   5.785   5.473   3.186
   92THR     CA  900   5.771   5.273   3.251
   92THR     CB  901   5.811   5.307   3.394
   92THR    OG1  902   5.724   5.413   3.438
   92THR    HG1  903   5.778   5.491   3.470
   92THR    CG2  904   5.961   5.336   3.403
   92THR      C  905   5.641   5.191   3.249
   92THR      O  906   5.641   5.068   3.249
   93ILE      N  907   5.525   5.255   3.258
   93ILE      H  908   5.520   5.354   3.271
   93ILE     CA  909   5.392   5.194   3.247
   93ILE     CB  910   5.292   5.302   3.287
   93ILE    CG1  911   5.314   5.333   3.435
   93ILE    CG2  912   5.148   5.260   3.257
   93ILE     CD  913   5.215   5.439   3.483
   93ILE      C  914   5.370   5.116   3.117
   93ILE      O  915   5.326   5.002   3.128
   94GLY      N  916   5.414   5.169   3.003
   94GLY      H  917   5.437   5.266   2.993
   94GLY     CA  918   5.417   5.092   2.878
   94GLY      C  919   5.505   4.968   2.887
   94GLY      O  920   5.467   4.860   2.842
   95LEU      N  921   5.624   4.972   2.947
   95LEU      H  922   5.668   5.062   2.948
   95LEU     CA  923   5.687   4.848   2.994
   95LEU     CB  924   5.828   4.867   3.050
   95LEU     CG  925   5.946   4.876   2.953
   95LEU    CD1  926   5.929   4.984   2.846
   95LEU    CD2  927   6.079   4.897   3.026
   95LEU      C  928   5.615   4.756   3.093
   95LEU      O  929   5.606   4.636   3.065
   96ILE      N  930   5.554   4.821   3.191
   96ILE      H  931   5.557   4.920   3.199
   96ILE     CA  932   5.476   4.743   3.290
   96ILE     CB  933   5.426   4.821   3.412
   96ILE    CG1  934   5.552   4.833   3.498
   96ILE    CG2  935   5.318   4.756   3.499
   96ILE     CD  936   5.522   4.916   3.623
   96ILE      C  937   5.363   4.657   3.233
   96ILE      O  938   5.360   4.536   3.257
   97HISE     N  939   5.307   4.719   3.130
   97HISE     H  940   5.310   4.817   3.110
   97HISE    CA  941   5.207   4.648   3.049
   97HISE    CB  942   5.148   4.739   2.942
   97HISE    CG  943   5.052   4.847   2.992
   97HISE   ND1  944   4.958   4.852   3.086
   97HISE   CD2  945   5.045   4.963   2.927
   97HISE   HD2  946   5.121   4.993   2.854
   97HISE   CE1  947   4.887   4.963   3.069
   97HISE   HE1  948   4.804   5.001   3.129
   97HISE   NE2  949   4.943   5.035   2.972
   97HISE   HE2  950   4.929   5.131   2.948
   97HISE     C  951   5.256   4.525   2.971
   97HISE     O  952   5.200   4.417   2.988
   98ALA      N  953   5.365   4.537   2.897
   98ALA      H  954   5.405   4.628   2.897
   98ALA     CA  955   5.438   4.429   2.827
   98ALA     CB  956   5.553   4.501   2.755
   98ALA      C  957   5.505   4.327   2.919
   98ALA      O  958   5.535   4.219   2.868
   99VAL      N  959   5.559   4.370   3.033
   99VAL      H  960   5.587   4.462   3.058
   99VAL     CA  961   5.641   4.279   3.115
   99VAL     CB  962   5.753   4.354   3.187
   99VAL    CG1  963   5.855   4.406   3.086
   99VAL    CG2  964   5.705   4.445   3.301
   99VAL      C  965   5.557   4.167   3.178
   99VAL      O  966   5.590   4.049   3.167
  100ALA      N  967   5.436   4.208   3.216
  100ALA      H  968   5.391   4.292   3.187
  100ALA     CA  969   5.336   4.128   3.288
  100ALA     CB  970   5.220   4.222   3.319
  100ALA      C  971   5.292   3.998   3.220
  100ALA      O  972   5.297   3.890   3.278
  101ASN      N  973   5.294   4.004   3.087
  101ASN      H  974   5.309   4.090   3.038
  101ASN     CA  975   5.256   3.894   2.997
  101ASN     CB  976   5.202   3.956   2.867
  101ASN     CG  977   5.068   4.027   2.887
  101ASN    OD1  978   5.058   4.148   2.909
  101ASN    ND2  979   4.959   3.952   2.890
  101ASN   HD21  980   4.964   3.852   2.893
  101ASN   HD22  981   4.873   4.000   2.908
  101ASN      C  982   5.374   3.805   2.959
  101ASN      O  983   5.341   3.687   2.951
  102ASN      N  984   5.491   3.849   3.003
  102ASN      H  985   5.502   3.928   3.064
  102ASN     CA  986   5.615   3.778   2.969
  102ASN     CB  987   5.693   3.858   2.866
  102ASN     CG  988   5.626   3.880   2.730
  102ASN    OD1  989   5.613   3.787   2.650
  102ASN    ND2  990   5.581   4.003   2.707
  102ASN   HD21  991   5.596   4.082   2.766
  102ASN   HD22  992   5.520   4.011   2.629
  102ASN      C  993   5.706   3.741   3.086
  102ASN      O  994   5.819   3.704   3.056
  103GLN      N  995   5.649   3.732   3.206
  103GLN      H  996   5.552   3.749   3.225
  103GLN     CA  997   5.718   3.694   3.330
  103GLN     CB  998   5.621   3.715   3.447
  103GLN     CG  999   5.563   3.857   3.448
  103GLN     CD 1000   5.477   3.865   3.574
  103GLN    OE1 1001   5.520   3.823   3.682
  103GLN    NE2 1002   5.346   3.878   3.553
  103GLN   HE21 1003   5.321   3.889   3.457
  103GLN   HE22 1004   5.288   3.898   3.631
  103GLN      C 1005   5.776   3.552   3.333
  103GLN      O 1006   5.835   3.511   3.432
  104ASP      N 1007   5.741   3.476   3.229
  104ASP      H 1008   5.667   3.506   3.168
  104ASP     CA 1009   5.788   3.339   3.201
  104ASP     CB 1010   5.682   3.260   3.125
  104ASP     CG 1011   5.630   3.320   2.994
  104ASP    OD1 1012   5.584   3.237   2.912
  104ASP    OD2 1013   5.626   3.444   2.981
  104ASP      C 1014   5.924   3.342   3.132
  104ASP      O 1015   6.026   3.294   3.182
  105LYS      N 1016   5.920   3.413   3.020
  105LYS      H 1017   5.848   3.481   3.005
  105LYS     CA 1018   6.025   3.432   2.918
  105LYS     CB 1019   5.962   3.515   2.806
  105LYS     CG 1020   5.867   3.422   2.731
  105LYS     CD 1021   5.810   3.498   2.611
  105LYS     CE 1022   5.672   3.461   2.556
  105LYS     NZ 1023   5.554   3.477   2.642
  105LYS    HZ1 1024   5.499   3.555   2.612
  105LYS    HZ2 1025   5.489   3.402   2.648
  105LYS    HZ3 1026   5.586   3.503   2.734
  105LYS      C 1027   6.150   3.503   2.971
  105LYS      O 1028   6.258   3.444   2.969
  106LEU      N 1029   6.128   3.614   3.040
  106LEU      H 1030   6.036   3.649   3.057
  106LEU     CA 1031   6.231   3.695   3.107
  106LEU     CB 1032   6.165   3.820   3.164
  106LEU     CG 1033   6.140   3.918   3.049
  106LEU    CD1 1034   6.033   4.015   3.098
  106LEU    CD2 1035   6.261   4.001   3.005
  106LEU      C 1036   6.333   3.641   3.208
  106LEU      O 1037   6.308   3.580   3.312
  107GLY      N 1038   6.457   3.681   3.184
  107GLY      H 1039   6.475   3.744   3.109
  107GLY     CA 1040   6.568   3.671   3.280
  107GLY      C 1041   6.566   3.791   3.374
  107GLY      O 1042   6.641   3.887   3.355
  108PHE      N 1043   6.491   3.768   3.482
  108PHE      H 1044   6.444   3.684   3.506
  108PHE     CA 1045   6.500   3.867   3.591
  108PHE     CB 1046   6.372   3.856   3.674
  108PHE     CG 1047   6.246   3.913   3.608
  108PHE    CD1 1048   6.166   3.824   3.537
  108PHE    HD1 1049   6.183   3.716   3.534
  108PHE    CD2 1050   6.203   4.043   3.631
  108PHE    HD2 1051   6.259   4.109   3.698
  108PHE    CE1 1052   6.056   3.875   3.469
  108PHE    HE1 1053   5.988   3.802   3.423
  108PHE    CE2 1054   6.092   4.093   3.565
  108PHE    HE2 1055   6.047   4.190   3.589
  108PHE     CZ 1056   6.018   4.007   3.485
  108PHE     HZ 1057   5.931   4.042   3.429
  108PHE      C 1058   6.618   3.855   3.688
  108PHE      O 1059   6.662   3.744   3.716
  109GLU      N 1060   6.638   3.964   3.762
  109GLU      H 1061   6.566   4.033   3.767
  109GLU     CA 1062   6.740   3.970   3.867
  109GLU     CB 1063   6.807   4.106   3.854
  109GLU     CG 1064   6.954   4.097   3.811
  109GLU     CD 1065   7.054   4.046   3.914
  109GLU    OE1 1066   7.111   4.130   3.987
  109GLU    OE2 1067   7.066   3.922   3.931
  109GLU      C 1068   6.698   3.913   4.003
  109GLU      O 1069   6.580   3.919   4.038
  110ASP      N 1070   6.791   3.895   4.096
  110ASP      H 1071   6.884   3.905   4.061
  110ASP     CA 1072   6.774   3.835   4.229
  110ASP     CB 1073   6.914   3.797   4.278
  110ASP     CG 1074   6.914   3.733   4.418
  110ASP    OD1 1075   6.942   3.804   4.517
  110ASP    OD2 1076   6.904   3.610   4.432
  110ASP      C 1077   6.701   3.930   4.325
  110ASP      O 1078   6.628   3.885   4.412
  111GLY      N 1079   6.748   4.054   4.340
  111GLY      H 1080   6.830   4.084   4.291
  111GLY     CA 1081   6.679   4.166   4.406
  111GLY      C 1082   6.594   4.240   4.303
  111GLY      O 1083   6.570   4.359   4.321
  112SER      N 1084   6.515   4.172   4.221
  112SER      H 1085   6.481   4.084   4.255
  112SER     CA 1086   6.422   4.233   4.124
  112SER     CB 1087   6.357   4.140   4.022
  112SER     OG 1088   6.311   4.220   3.912
  112SER     HG 1089   6.385   4.242   3.848
  112SER      C 1090   6.311   4.320   4.183
  112SER      O 1091   6.206   4.266   4.217
  113VAL      N 1092   6.320   4.453   4.178
  113VAL      H 1093   6.405   4.492   4.142
  113VAL     CA 1094   6.216   4.554   4.203
  113VAL     CB 1095   6.273   4.695   4.215
  113VAL    CG1 1096   6.160   4.794   4.246
  113VAL    CG2 1097   6.376   4.698   4.327
  113VAL      C 1098   6.091   4.530   4.119
  113VAL      O 1099   5.980   4.522   4.172
  114LEU      N 1100   6.106   4.499   3.990
  114LEU      H 1101   6.195   4.524   3.952
  114LEU     CA 1102   5.999   4.473   3.893
  114LEU     CB 1103   6.068   4.481   3.756
  114LEU     CG 1104   5.967   4.490   3.642
  114LEU    CD1 1105   5.904   4.630   3.644
  114LEU    CD2 1106   6.050   4.472   3.515
  114LEU      C 1107   5.917   4.346   3.912
  114LEU      O 1108   5.798   4.360   3.943
  115LYS      N 1109   5.991   4.239   3.942
  115LYS      H 1110   6.090   4.247   3.945
  115LYS     CA 1111   5.935   4.111   3.987
  115LYS     CB 1112   6.047   4.007   3.997
  115LYS     CG 1113   5.993   3.871   4.042
  115LYS     CD 1114   6.124   3.793   4.058
  115LYS     CE 1115   6.112   3.658   4.129
  115LYS     NZ 1116   6.243   3.593   4.142
  115LYS    HZ1 1117   6.295   3.640   4.213
  115LYS    HZ2 1118   6.235   3.495   4.162
  115LYS    HZ3 1119   6.299   3.604   4.060
  115LYS      C 1120   5.850   4.133   4.112
  115LYS      O 1121   5.739   4.082   4.122
  116GLN      N 1122   5.899   4.209   4.211
  116GLN      H 1123   5.989   4.248   4.194
  116GLN     CA 1124   5.831   4.232   4.339
  116GLN     CB 1125   5.919   4.321   4.428
  116GLN     CG 1126   6.038   4.244   4.487
  116GLN     CD 1127   6.146   4.335   4.546
  116GLN    OE1 1128   6.119   4.416   4.635
  116GLN    NE2 1129   6.275   4.304   4.536
  116GLN   HE21 1130   6.291   4.217   4.491
  116GLN   HE22 1131   6.351   4.366   4.554
  116GLN      C 1132   5.696   4.302   4.321
  116GLN      O 1133   5.599   4.242   4.366
  117PHE      N 1134   5.694   4.407   4.239
  117PHE      H 1135   5.775   4.438   4.189
  117PHE     CA 1136   5.572   4.484   4.214
  117PHE     CB 1137   5.621   4.616   4.154
  117PHE     CG 1138   5.513   4.692   4.078
  117PHE    CD1 1139   5.431   4.792   4.130
  117PHE    HD1 1140   5.432   4.802   4.238
  117PHE    CD2 1141   5.488   4.656   3.945
  117PHE    HD2 1142   5.573   4.605   3.900
  117PHE    CE1 1143   5.329   4.853   4.057
  117PHE    HE1 1144   5.268   4.933   4.098
  117PHE    CE2 1145   5.387   4.714   3.870
  117PHE    HE2 1146   5.375   4.665   3.773
  117PHE     CZ 1147   5.307   4.813   3.926
  117PHE     HZ 1148   5.226   4.854   3.865
  117PHE      C 1149   5.479   4.409   4.118
  117PHE      O 1150   5.357   4.405   4.134
  118LEU      N 1151   5.536   4.332   4.025
  118LEU      H 1152   5.620   4.359   3.979
  118LEU     CA 1153   5.452   4.244   3.943
  118LEU     CB 1154   5.529   4.202   3.818
  118LEU     CG 1155   5.559   4.295   3.700
  118LEU    CD1 1156   5.616   4.208   3.587
  118LEU    CD2 1157   5.438   4.371   3.648
  118LEU      C 1158   5.400   4.115   4.009
  118LEU      O 1159   5.296   4.065   3.966
  119SER      N 1160   5.462   4.071   4.117
  119SER      H 1161   5.562   4.074   4.116
  119SER     CA 1162   5.412   3.979   4.220
  119SER     CB 1163   5.520   3.905   4.300
  119SER     OG 1164   5.469   3.829   4.410
  119SER     HG 1165   5.495   3.858   4.502
  119SER      C 1166   5.309   4.048   4.309
  119SER      O 1167   5.198   3.996   4.322
  120GLU      N 1168   5.334   4.168   4.359
  120GLU      H 1169   5.426   4.203   4.346
  120GLU     CA 1170   5.237   4.234   4.449
  120GLU     CB 1171   5.315   4.343   4.522
  120GLU     CG 1172   5.402   4.275   4.628
  120GLU     CD 1173   5.462   4.376   4.726
  120GLU    OE1 1174   5.379   4.448   4.784
  120GLU    OE2 1175   5.586   4.381   4.738
  120GLU      C 1176   5.105   4.285   4.390
  120GLU      O 1177   5.011   4.311   4.465
  121THR      N 1178   5.107   4.304   4.259
  121THR      H 1179   5.189   4.314   4.202
  121THR     CA 1180   4.989   4.359   4.189
  121THR     CB 1181   5.023   4.487   4.113
  121THR    OG1 1182   5.116   4.467   4.006
  121THR    HG1 1183   5.207   4.480   4.046
  121THR    CG2 1184   5.085   4.597   4.200
  121THR      C 1185   4.903   4.265   4.105
  121THR      O 1186   4.796   4.305   4.059
  122GLU      N 1187   4.937   4.137   4.111
  122GLU      H 1188   5.002   4.105   4.180
  122GLU     CA 1189   4.874   4.038   4.023
  122GLU     CB 1190   4.940   3.900   4.037
  122GLU     CG 1191   4.927   3.838   4.176
  122GLU     CD 1192   4.964   3.690   4.174
  122GLU    OE1 1193   4.873   3.607   4.153
  122GLU    OE2 1194   5.081   3.649   4.191
  122GLU      C 1195   4.721   4.032   4.019
  122GLU      O 1196   4.664   4.028   3.910
  123LYS      N 1197   4.648   4.035   4.130
  123LYS      H 1198   4.692   4.009   4.216
  123LYS     CA 1199   4.501   4.043   4.130
  123LYS     CB 1200   4.447   3.929   4.216
  123LYS     CG 1201   4.465   3.805   4.129
  123LYS     CD 1202   4.457   3.684   4.222
  123LYS     CE 1203   4.547   3.565   4.185
  123LYS     NZ 1204   4.544   3.453   4.281
  123LYS    HZ1 1205   4.450   3.418   4.288
  123LYS    HZ2 1206   4.599   3.376   4.251
  123LYS    HZ3 1207   4.572   3.490   4.369
  123LYS      C 1208   4.440   4.175   4.178
  123LYS      O 1209   4.331   4.178   4.235
  124MET      N 1210   4.511   4.287   4.171
  124MET      H 1211   4.606   4.288   4.141
  124MET     CA 1212   4.450   4.418   4.201
  124MET     CB 1213   4.546   4.523   4.256
  124MET     CG 1214   4.595   4.487   4.397
  124MET     SD 1215   4.732   4.601   4.439
  124MET     CE 1216   4.667   4.649   4.598
  124MET      C 1217   4.365   4.477   4.087
  124MET      O 1218   4.383   4.438   3.972
  125SER      N 1219   4.281   4.575   4.118
  125SER      H 1220   4.235   4.569   4.206
  125SER     CA 1221   4.218   4.655   4.012
  125SER     CB 1222   4.116   4.752   4.071
  125SER     OG 1223   4.165   4.874   4.127
  125SER     HG 1224   4.168   4.863   4.227
  125SER      C 1225   4.316   4.746   3.937
  125SER      O 1226   4.420   4.779   3.992
  126PRO      N 1227   4.291   4.801   3.818
  126PRO     CA 1228   4.366   4.911   3.756
  126PRO     CB 1229   4.295   4.929   3.621
  126PRO     CG 1230   4.250   4.786   3.592
  126PRO     CD 1231   4.193   4.741   3.727
  126PRO      C 1232   4.394   5.034   3.842
  126PRO      O 1233   4.510   5.062   3.870
  127GLU      N 1234   4.288   5.078   3.910
  127GLU      H 1235   4.199   5.062   3.867
  127GLU     CA 1236   4.301   5.192   4.002
  127GLU     CB 1237   4.164   5.225   4.061
  127GLU     CG 1238   4.129   5.367   4.017
  127GLU     CD 1239   3.979   5.383   3.991
  127GLU    OE1 1240   3.935   5.371   3.874
  127GLU    OE2 1241   3.904   5.404   4.088
  127GLU      C 1242   4.401   5.170   4.116
  127GLU      O 1243   4.491   5.250   4.142
  128ASP      N 1244   4.379   5.058   4.184
  128ASP      H 1245   4.291   5.011   4.171
  128ASP     CA 1246   4.475   5.009   4.283
  128ASP     CB 1247   4.413   4.890   4.357
  128ASP     CG 1248   4.279   4.933   4.415
  128ASP    OD1 1249   4.177   4.865   4.390
  128ASP    OD2 1250   4.280   5.046   4.468
  128ASP      C 1251   4.616   4.963   4.242
  128ASP      O 1252   4.707   4.990   4.320
  129ARG      N 1253   4.632   4.906   4.123
  129ARG      H 1254   4.554   4.866   4.075
  129ARG     CA 1255   4.764   4.895   4.058
  129ARG     CB 1256   4.753   4.825   3.922
  129ARG     CG 1257   4.734   4.674   3.932
  129ARG     CD 1258   4.710   4.611   3.794
  129ARG     NE 1259   4.682   4.467   3.793
  129ARG     HE 1260   4.756   4.410   3.828
  129ARG     CZ 1261   4.584   4.395   3.736
  129ARG    NH1 1262   4.503   4.446   3.642
  129ARG   HH11 1263   4.498   4.538   3.602
  129ARG   HH12 1264   4.442   4.386   3.590
  129ARG    NH2 1265   4.572   4.267   3.777
  129ARG   HH21 1266   4.605   4.229   3.863
  129ARG   HH22 1267   4.543   4.206   3.703
  129ARG      C 1268   4.830   5.030   4.032
  129ARG      O 1269   4.948   5.047   4.061
  130ALA      N 1270   4.756   5.136   3.999
  130ALA      H 1271   4.674   5.129   3.942
  130ALA     CA 1272   4.802   5.274   3.978
  130ALA     CB 1273   4.705   5.362   3.899
  130ALA      C 1274   4.838   5.347   4.107
  130ALA      O 1275   4.944   5.409   4.116
  131LYS      N 1276   4.760   5.322   4.212
  131LYS      H 1277   4.664   5.295   4.204
  131LYS     CA 1278   4.804   5.360   4.347
  131LYS     CB 1279   4.694   5.337   4.451
  131LYS     CG 1280   4.568   5.420   4.428
  131LYS     CD 1281   4.472   5.420   4.547
  131LYS     CE 1282   4.349   5.508   4.528
  131LYS     NZ 1283   4.231   5.464   4.605
  131LYS    HZ1 1284   4.258   5.421   4.691
  131LYS    HZ2 1285   4.174   5.545   4.619
  131LYS    HZ3 1286   4.172   5.403   4.552
  131LYS      C 1287   4.933   5.305   4.408
  131LYS      O 1288   5.016   5.374   4.466
  132CYS      N 1289   4.961   5.177   4.382
  132CYS      H 1290   4.891   5.115   4.348
  132CYS     CA 1291   5.085   5.110   4.424
  132CYS     CB 1292   5.063   4.961   4.396
  132CYS     SG 1293   5.212   4.858   4.425
  132CYS     HG 1294   5.204   4.875   4.557
  132CYS      C 1295   5.207   5.157   4.344
  132CYS      O 1296   5.319   5.166   4.393
  133PHE      N 1297   5.182   5.203   4.222
  133PHE      H 1298   5.103   5.173   4.167
  133PHE     CA 1299   5.282   5.268   4.137
  133PHE     CB 1300   5.243   5.256   3.989
  133PHE     CG 1301   5.336   5.328   3.891
  133PHE    CD1 1302   5.437   5.251   3.835
  133PHE    HD1 1303   5.472   5.155   3.872
  133PHE    CD2 1304   5.330   5.466   3.874
  133PHE    HD2 1305   5.261   5.529   3.929
  133PHE    CE1 1306   5.520   5.321   3.748
  133PHE    HE1 1307   5.560   5.256   3.670
  133PHE    CE2 1308   5.419   5.532   3.790
  133PHE    HE2 1309   5.415   5.640   3.772
  133PHE     CZ 1310   5.515   5.457   3.723
  133PHE     HZ 1311   5.582   5.498   3.647
  133PHE      C 1312   5.308   5.410   4.188
  133PHE      O 1313   5.423   5.443   4.215
  134GLU      N 1314   5.202   5.486   4.217
  134GLU      H 1315   5.109   5.463   4.188
  134GLU     CA 1316   5.231   5.616   4.278
  134GLU     CB 1317   5.110   5.710   4.282
  134GLU     CG 1318   5.086   5.789   4.153
  134GLU     CD 1319   4.961   5.877   4.153
  134GLU    OE1 1320   4.905   5.916   4.048
  134GLU    OE2 1321   4.925   5.912   4.267
  134GLU      C 1322   5.289   5.627   4.419
  134GLU      O 1323   5.352   5.726   4.454
  135LYS      N 1324   5.272   5.525   4.503
  135LYS      H 1325   5.201   5.457   4.483
  135LYS     CA 1326   5.352   5.504   4.624
  135LYS     CB 1327   5.291   5.388   4.703
  135LYS     CG 1328   5.158   5.419   4.771
  135LYS     CD 1329   5.084   5.307   4.844
  135LYS     CE 1330   4.931   5.323   4.842
  135LYS     NZ 1331   4.886   5.447   4.907
  135LYS    HZ1 1332   4.915   5.450   5.003
  135LYS    HZ2 1333   4.923   5.534   4.875
  135LYS    HZ3 1334   4.787   5.449   4.894
  135LYS      C 1335   5.499   5.465   4.610
  135LYS      O 1336   5.588   5.507   4.684
  136ASN      N 1337   5.531   5.386   4.507
  136ASN      H 1338   5.464   5.363   4.436
  136ASN     CA 1339   5.664   5.330   4.483
  136ASN     CB 1340   5.643   5.211   4.389
  136ASN     CG 1341   5.764   5.117   4.377
  136ASN    OD1 1342   5.869   5.154   4.324
  136ASN    ND2 1343   5.739   4.997   4.427
  136ASN   HD21 1344   5.653   4.975   4.474
  136ASN   HD22 1345   5.807   4.923   4.431
  136ASN      C 1346   5.775   5.425   4.437
  136ASN      O 1347   5.762   5.486   4.332
  137GLU      N 1348   5.876   5.438   4.524
  137GLU      H 1349   5.911   5.361   4.577
  137GLU     CA 1350   5.991   5.524   4.492
  137GLU     CB 1351   6.065   5.561   4.620
  137GLU     CG 1352   5.989   5.664   4.703
  137GLU     CD 1353   6.053   5.693   4.839
  137GLU    OE1 1354   6.031   5.601   4.921
  137GLU    OE2 1355   6.073   5.814   4.865
  137GLU      C 1356   6.082   5.483   4.376
  137GLU      O 1357   6.104   5.552   4.277
  138ALA      N 1358   6.139   5.363   4.390
  138ALA      H 1359   6.099   5.301   4.457
  138ALA     CA 1360   6.233   5.294   4.301
  138ALA     CB 1361   6.248   5.150   4.351
  138ALA      C 1362   6.201   5.285   4.152
  138ALA      O 1363   6.294   5.301   4.072
  139ILE      N 1364   6.076   5.250   4.122
  139ILE      H 1365   6.021   5.194   4.183
  139ILE     CA 1366   6.031   5.250   3.982
  139ILE     CB 1367   5.899   5.177   3.957
  139ILE    CG1 1368   5.909   5.036   4.016
  139ILE    CG2 1369   5.868   5.170   3.808
  139ILE     CD 1370   5.767   4.980   4.026
  139ILE      C 1371   6.034   5.393   3.930
  139ILE      O 1372   6.095   5.418   3.827
  140GLN      N 1373   5.982   5.490   4.006
  140GLN      H 1374   5.912   5.473   4.075
  140GLN     CA 1375   5.986   5.630   3.960
  140GLN     CB 1376   5.889   5.707   4.050
  140GLN     CG 1377   5.747   5.661   4.018
  140GLN     CD 1378   5.657   5.747   4.107
  140GLN    OE1 1379   5.614   5.858   4.078
  140GLN    NE2 1380   5.622   5.709   4.230
  140GLN   HE21 1381   5.654   5.621   4.266
  140GLN   HE22 1382   5.561   5.765   4.285
  140GLN      C 1383   6.126   5.688   3.944
  140GLN      O 1384   6.156   5.726   3.831
  141ALA      N 1385   6.215   5.649   4.035
  141ALA      H 1386   6.188   5.617   4.126
  141ALA     CA 1387   6.356   5.692   4.032
  141ALA     CB 1388   6.416   5.665   4.170
  141ALA      C 1389   6.440   5.628   3.921
  141ALA      O 1390   6.501   5.705   3.848
  142ALA      N 1391   6.411   5.501   3.891
  142ALA      H 1392   6.372   5.444   3.963
  142ALA     CA 1393   6.448   5.429   3.768
  142ALA     CB 1394   6.377   5.295   3.751
  142ALA      C 1395   6.421   5.517   3.645
  142ALA      O 1396   6.511   5.556   3.571
  143HISE     N 1397   6.296   5.555   3.621
  143HISE     H 1398   6.224   5.538   3.689
  143HISE    CA 1399   6.251   5.646   3.515
  143HISE    CB 1400   6.100   5.664   3.532
  143HISE    CG 1401   6.017   5.730   3.422
  143HISE   ND1 1402   5.943   5.664   3.333
  143HISE   CD2 1403   6.001   5.861   3.404
  143HISE   HD2 1404   6.061   5.940   3.449
  143HISE   CE1 1405   5.876   5.758   3.268
  143HISE   HE1 1406   5.820   5.738   3.176
  143HISE   NE2 1407   5.902   5.879   3.317
  143HISE   HE2 1408   5.873   5.968   3.281
  143HISE     C 1409   6.323   5.781   3.509
  143HISE     O 1410   6.381   5.804   3.402
  144ASP      N 1411   6.329   5.854   3.620
  144ASP      H 1412   6.275   5.818   3.696
  144ASP     CA 1413   6.384   5.988   3.643
  144ASP     CB 1414   6.369   6.026   3.790
  144ASP     CG 1415   6.410   6.173   3.810
  144ASP    OD1 1416   6.530   6.205   3.809
  144ASP    OD2 1417   6.314   6.252   3.821
  144ASP      C 1418   6.533   5.989   3.606
  144ASP      O 1419   6.568   6.070   3.520
  145ALA      N 1420   6.600   5.877   3.630
  145ALA      H 1421   6.567   5.820   3.706
  145ALA     CA 1422   6.741   5.864   3.590
  145ALA     CB 1423   6.784   5.729   3.649
  145ALA      C 1424   6.781   5.870   3.443
  145ALA      O 1425   6.889   5.910   3.402
  146VAL      N 1426   6.679   5.821   3.372
  146VAL      H 1427   6.594   5.792   3.417
  146VAL     CA 1428   6.681   5.808   3.226
  146VAL     CB 1429   6.666   5.663   3.178
  146VAL    CG1 1430   6.773   5.573   3.240
  146VAL    CG2 1431   6.525   5.610   3.207
  146VAL      C 1432   6.582   5.898   3.152
  146VAL      O 1433   6.596   5.914   3.031
  147ALA      N 1434   6.503   5.984   3.216
  147ALA      H 1435   6.510   6.004   3.314
  147ALA     CA 1436   6.404   6.075   3.157
  147ALA     CB 1437   6.265   6.067   3.221
  147ALA      C 1438   6.451   6.220   3.150
  147ALA      O 1439   6.499   6.273   3.250
  148GLN      N 1440   6.391   6.289   3.053
  148GLN      H 1441   6.306   6.255   3.014
  148GLN     CA 1442   6.430   6.427   3.018
  148GLN     CB 1443   6.452   6.450   2.868
  148GLN     CG 1444   6.580   6.386   2.815
  148GLN     CD 1445   6.660   6.486   2.731
  148GLN    OE1 1446   6.702   6.593   2.774
  148GLN    NE2 1447   6.699   6.454   2.608
  148GLN   HE21 1448   6.678   6.367   2.563
  148GLN   HE22 1449   6.753   6.523   2.559
  148GLN      C 1450   6.334   6.536   3.064
  148GLN      O 1451   6.215   6.511   3.085
  149GLU      N 1452   6.386   6.658   3.058
  149GLU      H 1453   6.485   6.674   3.051
  149GLU     CA 1454   6.317   6.786   3.079
  149GLU     CB 1455   6.414   6.898   3.119
  149GLU     CG 1456   6.425   6.903   3.272
  149GLU     CD 1457   6.508   7.022   3.322
  149GLU    OE1 1458   6.463   7.138   3.328
  149GLU    OE2 1459   6.628   6.993   3.339
  149GLU      C 1460   6.231   6.819   2.957
  149GLU      O 1461   6.261   6.903   2.871
  150GLY      N 1462   6.126   6.739   2.944
  150GLY      H 1463   6.127   6.642   2.969
  150GLY     CA 1464   6.029   6.765   2.836
  150GLY      C 1465   6.009   6.658   2.729
  150GLY      O 1466   6.079   6.557   2.733
  151GLN      N 1467   5.923   6.686   2.631
  151GLN      H 1468   5.838   6.738   2.633
  151GLN     CA 1469   5.934   6.608   2.507
  151GLN     CB 1470   5.799   6.624   2.437
  151GLN     CG 1471   5.768   6.521   2.328
  151GLN     CD 1472   5.636   6.548   2.256
  151GLN    OE1 1473   5.540   6.475   2.279
  151GLN    NE2 1474   5.647   6.615   2.141
  151GLN   HE21 1475   5.734   6.635   2.097
  151GLN   HE22 1476   5.567   6.638   2.086
  151GLN      C 1477   6.062   6.631   2.427
  151GLN      O 1478   6.105   6.742   2.396
  152CYS      N 1479   6.112   6.516   2.382
  152CYS      H 1480   6.073   6.428   2.410
  152CYS     CA 1481   6.224   6.521   2.287
  152CYS     CB 1482   6.350   6.455   2.343
  152CYS     SG 1483   6.304   6.285   2.394
  152CYS     HG 1484   6.433   6.255   2.399
  152CYS      C 1485   6.186   6.463   2.151
  152CYS      O 1486   6.071   6.422   2.130
  153ARG      N 1487   6.272   6.509   2.061
  153ARG      H 1488   6.349   6.563   2.094
  153ARG     CA 1489   6.278   6.467   1.920
  153ARG     CB 1490   6.250   6.317   1.917
  153ARG     CG 1491   6.286   6.254   1.782
  153ARG     CD 1492   6.438   6.245   1.765
  153ARG     NE 1493   6.464   6.235   1.621
  153ARG     HE 1494   6.418   6.302   1.563
  153ARG     CZ 1495   6.516   6.127   1.559
  153ARG    NH1 1496   6.547   6.016   1.627
  153ARG   HH11 1497   6.541   6.024   1.726
  153ARG   HH12 1498   6.560   5.931   1.576
  153ARG    NH2 1499   6.515   6.126   1.425
  153ARG   HH21 1500   6.482   6.207   1.377
  153ARG   HH22 1501   6.574   6.056   1.384
  153ARG      C 1502   6.186   6.552   1.832
  153ARG      O 1503   6.237   6.603   1.732
  154VAL      N 1504   6.057   6.565   1.858
  154VAL      H 1505   6.028   6.540   1.951
  154VAL     CA 1506   5.953   6.641   1.787
  154VAL     CB 1507   5.859   6.551   1.709
  154VAL    CG1 1508   5.938   6.467   1.608
  154VAL    CG2 1509   5.778   6.459   1.802
  154VAL      C 1510   5.876   6.739   1.876
  154VAL      O 1511   5.842   6.711   1.991
  155ASP      N 1512   5.809   6.838   1.818
  155ASP      H 1513   5.816   6.843   1.718
  155ASP     CA 1514   5.744   6.956   1.875
  155ASP     CB 1515   5.679   7.035   1.761
  155ASP     CG 1516   5.772   7.095   1.655
  155ASP    OD1 1517   5.751   7.213   1.621
  155ASP    OD2 1518   5.875   7.033   1.619
  155ASP      C 1519   5.634   6.928   1.977
  155ASP      O 1520   5.571   6.825   1.950
  156ASP      N 1521   5.593   7.024   2.059
  156ASP      H 1522   5.630   7.115   2.039
  156ASP     CA 1523   5.480   7.005   2.151
  156ASP     CB 1524   5.493   7.116   2.256
  156ASP     CG 1525   5.486   7.262   2.212
  156ASP    OD1 1526   5.593   7.326   2.206
  156ASP    OD2 1527   5.370   7.308   2.203
  156ASP      C 1528   5.341   6.986   2.092
  156ASP      O 1529   5.257   6.906   2.135
  157LYS      N 1530   5.332   7.042   1.972
  157LYS      H 1531   5.386   7.125   1.955
  157LYS     CA 1532   5.211   7.027   1.889
  157LYS     CB 1533   5.207   7.136   1.782
  157LYS     CG 1534   5.309   7.107   1.671
  157LYS     CD 1535   5.313   7.225   1.573
  157LYS     CE 1536   5.442   7.222   1.491
  157LYS     NZ 1537   5.466   7.108   1.401
  157LYS    HZ1 1538   5.562   7.113   1.376
  157LYS    HZ2 1539   5.457   7.021   1.450
  157LYS    HZ3 1540   5.409   7.103   1.319
  157LYS      C 1541   5.184   6.884   1.842
  157LYS      O 1542   5.075   6.848   1.798
  158VAL      N 1543   5.288   6.801   1.836
  158VAL      H 1544   5.381   6.838   1.843
  158VAL     CA 1545   5.283   6.656   1.813
  158VAL     CB 1546   5.350   6.616   1.681
  158VAL    CG1 1547   5.259   6.649   1.562
  158VAL    CG2 1548   5.486   6.684   1.664
  158VAL      C 1549   5.325   6.568   1.930
  158VAL      O 1550   5.440   6.530   1.950
  159ASN      N 1551   5.229   6.524   2.011
  159ASN      H 1552   5.135   6.530   1.976
  159ASN     CA 1553   5.245   6.447   2.135
  159ASN     CB 1554   5.133   6.468   2.238
  159ASN     CG 1555   5.167   6.400   2.370
  159ASN    OD1 1556   5.268   6.334   2.398
  159ASN    ND2 1557   5.064   6.388   2.453
  159ASN   HD21 1558   4.971   6.390   2.418
  159ASN   HD22 1559   5.068   6.387   2.553
  159ASN      C 1560   5.277   6.299   2.111
  159ASN      O 1561   5.193   6.234   2.048
  160PHE      N 1562   5.403   6.261   2.134
  160PHE      H 1563   5.469   6.331   2.160
  160PHE     CA 1564   5.458   6.125   2.141
  160PHE     CB 1565   5.598   6.124   2.203
  160PHE     CG 1566   5.709   6.095   2.102
  160PHE    CD1 1567   5.726   5.970   2.043
  160PHE    HD1 1568   5.673   5.885   2.085
  160PHE    CD2 1569   5.798   6.196   2.068
  160PHE    HD2 1570   5.789   6.290   2.122
  160PHE    CE1 1571   5.810   5.954   1.933
  160PHE    HE1 1572   5.794   5.870   1.866
  160PHE    CE2 1573   5.891   6.181   1.965
  160PHE    HE2 1574   5.947   6.270   1.938
  160PHE     CZ 1575   5.895   6.059   1.900
  160PHE     HZ 1576   5.960   6.042   1.814
  160PHE      C 1577   5.375   6.023   2.220
  160PHE      O 1578   5.368   6.014   2.342
  161HISE     N 1579   5.282   5.960   2.149
  161HISE     H 1580   5.275   5.964   2.049
  161HISE    CA 1581   5.203   5.846   2.198
  161HISE    CB 1582   5.060   5.864   2.145
  161HISE    CG 1583   4.983   5.980   2.209
  161HISE   ND1 1584   4.930   5.982   2.330
  161HISE   CD2 1585   4.959   6.097   2.149
  161HISE   HD2 1586   4.975   6.099   2.041
  161HISE   CE1 1587   4.871   6.101   2.347
  161HISE   HE1 1588   4.831   6.136   2.442
  161HISE   NE2 1589   4.896   6.172   2.238
  161HISE   HE2 1590   4.887   6.272   2.241
  161HISE     C 1591   5.276   5.713   2.187
  161HISE     O 1592   5.345   5.688   2.087
  162PHE      N 1593   5.250   5.632   2.289
  162PHE      H 1594   5.162   5.639   2.335
  162PHE     CA 1595   5.330   5.515   2.331
  162PHE     CB 1596   5.373   5.524   2.477
  162PHE     CG 1597   5.513   5.571   2.515
  162PHE    CD1 1598   5.601   5.480   2.572
  162PHE    HD1 1599   5.565   5.381   2.601
  162PHE    CD2 1600   5.554   5.701   2.486
  162PHE    HD2 1601   5.491   5.776   2.437
  162PHE    CE1 1602   5.733   5.518   2.588
  162PHE    HE1 1603   5.796   5.441   2.632
  162PHE    CE2 1604   5.686   5.735   2.514
  162PHE    HE2 1605   5.722   5.830   2.475
  162PHE     CZ 1606   5.781   5.645   2.561
  162PHE     HZ 1607   5.888   5.664   2.554
  162PHE      C 1608   5.252   5.386   2.309
  162PHE      O 1609   5.236   5.298   2.394
  163ILE      N 1610   5.226   5.360   2.181
  163ILE      H 1611   5.302   5.377   2.118
  163ILE     CA 1612   5.133   5.264   2.120
  163ILE     CB 1613   5.066   5.305   1.989
  163ILE    CG1 1614   5.013   5.448   1.985
  163ILE    CG2 1615   4.961   5.203   1.944
  163ILE     CD 1616   4.986   5.488   1.839
  163ILE      C 1617   5.188   5.121   2.124
  163ILE      O 1618   5.271   5.080   2.043
  164LEU      N 1619   5.168   5.065   2.243
  164LEU      H 1620   5.134   5.116   2.321
  164LEU     CA 1621   5.221   4.929   2.265
  164LEU     CB 1622   5.250   4.910   2.414
  164LEU     CG 1623   5.330   4.784   2.448
  164LEU    CD1 1624   5.480   4.784   2.417
  164LEU    CD2 1625   5.299   4.761   2.596
  164LEU      C 1626   5.123   4.825   2.212
  164LEU      O 1627   5.028   4.781   2.275
  165PHE      N 1628   5.166   4.759   2.104
  165PHE      H 1629   5.251   4.776   2.055
  165PHE     CA 1630   5.104   4.641   2.043
  165PHE     CB 1631   5.138   4.623   1.895
  165PHE     CG 1632   5.046   4.705   1.804
  165PHE    CD1 1633   5.092   4.833   1.774
  165PHE    HD1 1634   5.181   4.865   1.827
  165PHE    CD2 1635   4.917   4.666   1.773
  165PHE    HD2 1636   4.866   4.575   1.808
  165PHE    CE1 1637   5.013   4.925   1.706
  165PHE    HE1 1638   5.049   5.021   1.670
  165PHE    CE2 1639   4.844   4.757   1.698
  165PHE    HE2 1640   4.758   4.719   1.643
  165PHE     CZ 1641   4.884   4.887   1.669
  165PHE     HZ 1642   4.811   4.954   1.624
  165PHE      C 1643   5.141   4.509   2.112
  165PHE      O 1644   5.240   4.450   2.070
  166ASN      N 1645   5.091   4.506   2.235
  166ASN      H 1646   5.015   4.561   2.268
  166ASN     CA 1647   5.124   4.391   2.322
  166ASN     CB 1648   5.112   4.435   2.468
  166ASN     CG 1649   5.137   4.316   2.561
  166ASN    OD1 1650   5.179   4.203   2.539
  166ASN    ND2 1651   5.098   4.342   2.686
  166ASN   HD21 1652   5.067   4.435   2.705
  166ASN   HD22 1653   5.112   4.274   2.758
  166ASN      C 1654   5.036   4.272   2.282
  166ASN      O 1655   4.913   4.274   2.274
  167ASN      N 1656   5.114   4.172   2.242
  167ASN      H 1657   5.213   4.185   2.249
  167ASN     CA 1658   5.064   4.035   2.227
  167ASN     CB 1659   5.155   3.952   2.137
  167ASN     CG 1660   5.303   3.941   2.175
  167ASN    OD1 1661   5.371   4.037   2.211
  167ASN    ND2 1662   5.365   3.826   2.148
  167ASN   HD21 1663   5.308   3.760   2.098
  167ASN   HD22 1664   5.459   3.801   2.169
  167ASN      C 1665   5.004   3.968   2.352
  167ASN      O 1666   5.071   3.884   2.411
  168VAL      N 1667   4.887   4.011   2.397
  168VAL      H 1668   4.846   4.089   2.350
  168VAL     CA 1669   4.816   3.956   2.514
  168VAL     CB 1670   4.695   4.043   2.548
  168VAL    CG1 1671   4.589   3.968   2.628
  168VAL    CG2 1672   4.744   4.161   2.633
  168VAL      C 1673   4.778   3.815   2.469
  168VAL      O 1674   4.688   3.794   2.387
  169ASP      N 1675   4.852   3.711   2.507
  169ASP      H 1676   4.928   3.736   2.568
  169ASP     CA 1677   4.824   3.570   2.480
  169ASP     CB 1678   4.717   3.512   2.573
  169ASP     CG 1679   4.770   3.483   2.714
  169ASP    OD1 1680   4.696   3.496   2.814
  169ASP    OD2 1681   4.862   3.399   2.716
  169ASP      C 1682   4.797   3.543   2.331
  169ASP      O 1683   4.709   3.466   2.294
  170GLY      N 1684   4.888   3.588   2.245
  170GLY      H 1685   4.980   3.619   2.270
  170GLY     CA 1686   4.863   3.580   2.101
  170GLY      C 1687   4.799   3.703   2.035
  170GLY      O 1688   4.822   3.722   1.915
  171HISE     N 1689   4.710   3.769   2.107
  171HISE     H 1690   4.715   3.768   2.207
  171HISE    CA 1691   4.624   3.874   2.051
  171HISE    CB 1692   4.495   3.898   2.130
  171HISE    CG 1693   4.414   3.769   2.146
  171HISE   ND1 1694   4.334   3.722   2.051
  171HISE   CD2 1695   4.402   3.700   2.259
  171HISE   HD2 1696   4.491   3.683   2.319
  171HISE   CE1 1697   4.267   3.626   2.114
  171HISE   HE1 1698   4.166   3.601   2.082
  171HISE   NE2 1699   4.304   3.612   2.241
  171HISE   HE2 1700   4.249   3.582   2.320
  171HISE     C 1701   4.695   4.010   2.053
  171HISE     O 1702   4.732   4.060   2.159
  172LEU      N 1703   4.682   4.077   1.939
  172LEU      H 1704   4.648   4.036   1.854
  172LEU     CA 1705   4.736   4.212   1.918
  172LEU     CB 1706   4.759   4.230   1.768
  172LEU     CG 1707   4.886   4.162   1.717
  172LEU    CD1 1708   4.902   4.194   1.568
  172LEU    CD2 1709   5.016   4.202   1.788
  172LEU      C 1710   4.645   4.315   1.987
  172LEU      O 1711   4.546   4.356   1.926
  173TYR      N 1712   4.680   4.354   2.109
  173TYR      H 1713   4.767   4.326   2.150
  173TYR     CA 1714   4.616   4.464   2.182
  173TYR     CB 1715   4.554   4.423   2.315
  173TYR     CG 1716   4.429   4.336   2.320
  173TYR    CD1 1717   4.418   4.222   2.241
  173TYR    HD1 1718   4.509   4.163   2.227
  173TYR    CD2 1719   4.318   4.372   2.396
  173TYR    HD2 1720   4.338   4.452   2.468
  173TYR    CE1 1721   4.296   4.156   2.229
  173TYR    HE1 1722   4.293   4.099   2.137
  173TYR    CE2 1723   4.196   4.307   2.387
  173TYR    HE2 1724   4.114   4.331   2.455
  173TYR     CZ 1725   4.187   4.195   2.306
  173TYR     OH 1726   4.085   4.108   2.329
  173TYR     HH 1727   4.000   4.160   2.334
  173TYR      C 1728   4.692   4.595   2.204
  173TYR      O 1729   4.809   4.597   2.242
  174GLU      N 1730   4.614   4.701   2.185
  174GLU      H 1731   4.521   4.693   2.149
  174GLU     CA 1732   4.652   4.842   2.201
  174GLU     CB 1733   4.539   4.922   2.136
  174GLU     CG 1734   4.517   4.901   1.986
  174GLU     CD 1735   4.396   4.985   1.945
  174GLU    OE1 1736   4.407   5.108   1.922
  174GLU    OE2 1737   4.290   4.920   1.943
  174GLU      C 1738   4.665   4.884   2.347
  174GLU      O 1739   4.578   4.951   2.403
  175LEU      N 1740   4.767   4.825   2.409
  175LEU      H 1741   4.821   4.761   2.354
  175LEU     CA 1742   4.808   4.856   2.546
  175LEU     CB 1743   4.858   4.726   2.610
  175LEU     CG 1744   4.754   4.614   2.619
  175LEU    CD1 1745   4.798   4.505   2.716
  175LEU    CD2 1746   4.612   4.663   2.648
  175LEU      C 1747   4.898   4.979   2.563
  175LEU      O 1748   5.006   4.969   2.621
  176ASP      N 1749   4.845   5.091   2.516
  176ASP      H 1750   4.752   5.097   2.480
  176ASP     CA 1751   4.915   5.221   2.524
  176ASP     CB 1752   4.820   5.315   2.449
  176ASP     CG 1753   4.877   5.457   2.452
  176ASP    OD1 1754   4.985   5.488   2.398
  176ASP    OD2 1755   4.820   5.540   2.527
  176ASP      C 1756   4.939   5.259   2.670
  176ASP      O 1757   4.858   5.218   2.753
  177GLY      N 1758   5.048   5.334   2.686
  177GLY      H 1759   5.095   5.365   2.603
  177GLY     CA 1760   5.090   5.385   2.817
  177GLY      C 1761   4.986   5.476   2.883
  177GLY      O 1762   4.958   5.457   3.001
  178ARG      N 1763   4.916   5.563   2.810
  178ARG      H 1764   4.927   5.575   2.711
  178ARG     CA 1765   4.799   5.639   2.854
  178ARG     CB 1766   4.795   5.764   2.765
  178ARG     CG 1767   4.913   5.859   2.787
  178ARG     CD 1768   4.925   5.980   2.694
  178ARG     NE 1769   5.052   6.044   2.730
  178ARG     HE 1770   5.064   6.057   2.828
  178ARG     CZ 1771   5.156   6.068   2.648
  178ARG    NH1 1772   5.156   6.040   2.517
  178ARG   HH11 1773   5.083   5.996   2.466
  178ARG   HH12 1774   5.228   6.076   2.457
  178ARG    NH2 1775   5.275   6.101   2.699
  178ARG   HH21 1776   5.287   6.106   2.798
  178ARG   HH22 1777   5.354   6.126   2.642
  178ARG      C 1778   4.667   5.562   2.856
  178ARG      O 1779   4.588   5.583   2.948
  179MET      N 1780   4.636   5.492   2.747
  179MET      H 1781   4.699   5.498   2.670
  179MET     CA 1782   4.508   5.425   2.722
  179MET     CB 1783   4.419   5.514   2.635
  179MET     CG 1784   4.488   5.556   2.506
  179MET     SD 1785   4.418   5.701   2.418
  179MET     CE 1786   4.461   5.827   2.536
  179MET      C 1787   4.495   5.277   2.687
  179MET      O 1788   4.497   5.241   2.569
  180PRO      N 1789   4.482   5.189   2.786
  180PRO     CA 1790   4.471   5.045   2.761
  180PRO     CB 1791   4.517   4.980   2.892
  180PRO     CG 1792   4.480   5.088   2.994
  180PRO     CD 1793   4.488   5.226   2.929
  180PRO      C 1794   4.339   5.010   2.691
  180PRO      O 1795   4.237   4.982   2.754
  181PHE      N 1796   4.346   5.000   2.559
  181PHE      H 1797   4.416   5.051   2.509
  181PHE     CA 1798   4.232   4.958   2.476
  181PHE     CB 1799   4.229   5.016   2.334
  181PHE     CG 1800   4.238   5.168   2.317
  181PHE    CD1 1801   4.124   5.247   2.316
  181PHE    HD1 1802   4.035   5.208   2.365
  181PHE    CD2 1803   4.348   5.234   2.263
  181PHE    HD2 1804   4.441   5.177   2.264
  181PHE    CE1 1805   4.117   5.375   2.263
  181PHE    HE1 1806   4.025   5.432   2.280
  181PHE    CE2 1807   4.344   5.362   2.209
  181PHE    HE2 1808   4.440   5.397   2.173
  181PHE     CZ 1809   4.227   5.437   2.205
  181PHE     HZ 1810   4.234   5.546   2.201
  181PHE      C 1811   4.200   4.810   2.459
  181PHE      O 1812   4.294   4.732   2.447
  182PRO      N 1813   4.073   4.773   2.476
  182PRO     CA 1814   4.023   4.636   2.455
  182PRO     CB 1815   3.917   4.610   2.563
  182PRO     CG 1816   3.857   4.750   2.582
  182PRO     CD 1817   3.970   4.848   2.549
  182PRO      C 1818   3.988   4.589   2.314
  182PRO      O 1819   3.909   4.496   2.301
  183VAL      N 1820   4.068   4.639   2.220
  183VAL      H 1821   4.156   4.680   2.240
  183VAL     CA 1822   4.040   4.605   2.080
  183VAL     CB 1823   4.028   4.721   1.981
  183VAL    CG1 1824   3.983   4.690   1.838
  183VAL    CG2 1825   3.945   4.835   2.040
  183VAL      C 1826   4.154   4.524   2.018
  183VAL      O 1827   4.273   4.554   2.027
  184ASN      N 1828   4.115   4.416   1.950
  184ASN      H 1829   4.020   4.389   1.965
  184ASN     CA 1830   4.196   4.315   1.881
  184ASN     CB 1831   4.124   4.180   1.888
  184ASN     CG 1832   4.216   4.059   1.880
  184ASN    OD1 1833   4.328   4.057   1.828
  184ASN    ND2 1834   4.185   3.947   1.944
  184ASN   HD21 1835   4.094   3.927   1.982
  184ASN   HD22 1836   4.246   3.869   1.960
  184ASN      C 1837   4.241   4.352   1.739
  184ASN      O 1838   4.157   4.404   1.665
  185HISE     N 1839   4.368   4.327   1.710
  185HISE     H 1840   4.437   4.300   1.777
  185HISE    CA 1841   4.422   4.351   1.576
  185HISE    CB 1842   4.501   4.481   1.575
  185HISE    CG 1843   4.410   4.598   1.613
  185HISE   ND1 1844   4.363   4.684   1.523
  185HISE   CD2 1845   4.387   4.647   1.734
  185HISE   HD2 1846   4.411   4.599   1.830
  185HISE   CE1 1847   4.308   4.787   1.587
  185HISE   HE1 1848   4.249   4.869   1.546
  185HISE   NE2 1849   4.327   4.765   1.717
  185HISE   HE2 1850   4.300   4.821   1.795
  185HISE     C 1851   4.495   4.238   1.502
  185HISE     O 1852   4.566   4.257   1.404
  186GLY      N 1853   4.462   4.118   1.547
  186GLY      H 1854   4.416   4.118   1.636
  186GLY     CA 1855   4.522   3.996   1.491
  186GLY      C 1856   4.598   3.913   1.594
  186GLY      O 1857   4.605   3.945   1.713
  187ALA      N 1858   4.621   3.790   1.547
  187ALA      H 1859   4.592   3.757   1.457
  187ALA     CA 1860   4.689   3.686   1.624
  187ALA     CB 1861   4.599   3.566   1.654
  187ALA      C 1862   4.817   3.641   1.553
  187ALA      O 1863   4.816   3.620   1.432
  188SER      N 1864   4.920   3.631   1.637
  188SER      H 1865   4.905   3.628   1.736
  188SER     CA 1866   5.057   3.598   1.597
  188SER     CB 1867   5.137   3.723   1.557
  188SER     OG 1868   5.236   3.686   1.460
  188SER     HG 1869   5.213   3.721   1.369
  188SER      C 1870   5.134   3.537   1.714
  188SER      O 1871   5.092   3.550   1.829
  189SER      N 1872   5.221   3.444   1.675
  189SER      H 1873   5.239   3.419   1.580
  189SER     CA 1874   5.319   3.387   1.769
  189SER     CB 1875   5.332   3.237   1.743
  189SER     OG 1876   5.382   3.201   1.614
  189SER     HG 1877   5.482   3.199   1.610
  189SER      C 1878   5.454   3.459   1.770
  189SER      O 1879   5.490   3.539   1.684
  190GLU      N 1880   5.528   3.429   1.877
  190GLU      H 1881   5.487   3.378   1.952
  190GLU     CA 1882   5.658   3.490   1.911
  190GLU     CB 1883   5.710   3.428   2.041
  190GLU     CG 1884   5.624   3.471   2.160
  190GLU     CD 1885   5.484   3.410   2.169
  190GLU    OE1 1886   5.459   3.301   2.225
  190GLU    OE2 1887   5.389   3.475   2.120
  190GLU      C 1888   5.767   3.494   1.803
  190GLU      O 1889   5.835   3.596   1.797
  191ASP      N 1890   5.774   3.391   1.720
  191ASP      H 1891   5.720   3.308   1.737
  191ASP     CA 1892   5.854   3.383   1.597
  191ASP     CB 1893   5.880   3.239   1.551
  191ASP     CG 1894   5.757   3.155   1.519
  191ASP    OD1 1895   5.647   3.198   1.561
  191ASP    OD2 1896   5.779   3.070   1.430
  191ASP      C 1897   5.819   3.475   1.480
  191ASP      O 1898   5.910   3.530   1.419
  192THR      N 1899   5.688   3.492   1.459
  192THR      H 1900   5.622   3.444   1.516
  192THR     CA 1901   5.625   3.578   1.357
  192THR     CB 1902   5.499   3.514   1.298
  192THR    OG1 1903   5.402   3.491   1.401
  192THR    HG1 1904   5.354   3.577   1.415
  192THR    CG2 1905   5.539   3.386   1.225
  192THR      C 1906   5.599   3.723   1.395
  192THR      O 1907   5.592   3.800   1.299
  193LEU      N 1908   5.608   3.754   1.524
  193LEU      H 1909   5.641   3.697   1.599
  193LEU     CA 1910   5.543   3.879   1.567
  193LEU     CB 1911   5.562   3.903   1.717
  193LEU     CG 1912   5.467   4.002   1.784
  193LEU    CD1 1913   5.343   3.918   1.815
  193LEU    CD2 1914   5.534   4.080   1.897
  193LEU      C 1915   5.559   4.013   1.496
  193LEU      O 1916   5.459   4.059   1.441
  194LEU      N 1917   5.684   4.030   1.456
  194LEU      H 1918   5.753   3.957   1.466
  194LEU     CA 1919   5.730   4.143   1.375
  194LEU     CB 1920   5.879   4.151   1.338
  194LEU     CG 1921   5.953   4.204   1.461
  194LEU    CD1 1922   6.104   4.178   1.455
  194LEU    CD2 1923   5.910   4.343   1.510
  194LEU      C 1924   5.653   4.172   1.246
  194LEU      O 1925   5.586   4.275   1.250
  195LYS      N 1926   5.635   4.068   1.164
  195LYS      H 1927   5.652   3.977   1.202
  195LYS     CA 1928   5.565   4.077   1.036
  195LYS     CB 1929   5.609   3.951   0.962
  195LYS     CG 1930   5.530   3.922   0.835
  195LYS     CD 1931   5.600   3.820   0.744
  195LYS     CE 1932   5.742   3.859   0.702
  195LYS     NZ 1933   5.803   3.759   0.613
  195LYS    HZ1 1934   5.731   3.733   0.550
  195LYS    HZ2 1935   5.878   3.785   0.552
  195LYS    HZ3 1936   5.834   3.682   0.668
  195LYS      C 1937   5.418   4.119   1.051
  195LYS      O 1938   5.374   4.214   0.987
  196ASP      N 1939   5.355   4.061   1.153
  196ASP      H 1940   5.390   3.981   1.201
  196ASP     CA 1941   5.218   4.097   1.190
  196ASP     CB 1942   5.158   3.984   1.273
  196ASP     CG 1943   5.154   3.855   1.190
  196ASP    OD1 1944   5.251   3.777   1.202
  196ASP    OD2 1945   5.046   3.825   1.134
  196ASP      C 1946   5.202   4.230   1.264
  196ASP      O 1947   5.142   4.320   1.206
  197ALA      N 1948   5.299   4.255   1.353
  197ALA      H 1949   5.355   4.182   1.391
  197ALA     CA 1950   5.306   4.383   1.425
  197ALA     CB 1951   5.417   4.385   1.530
  197ALA      C 1952   5.326   4.500   1.329
  197ALA      O 1953   5.252   4.598   1.328
  198ALA      N 1954   5.415   4.477   1.232
  198ALA      H 1955   5.446   4.385   1.209
  198ALA     CA 1956   5.452   4.576   1.130
  198ALA     CB 1957   5.566   4.512   1.050
  198ALA      C 1958   5.337   4.613   1.036
  198ALA      O 1959   5.312   4.727   0.997
  199LYS      N 1960   5.266   4.508   0.996
  199LYS      H 1961   5.299   4.414   1.005
  199LYS     CA 1962   5.147   4.512   0.909
  199LYS     CB 1963   5.104   4.371   0.868
  199LYS     CG 1964   4.965   4.350   0.807
  199LYS     CD 1965   4.934   4.202   0.786
  199LYS     CE 1966   4.913   4.120   0.914
  199LYS     NZ 1967   4.880   3.979   0.893
  199LYS    HZ1 1968   4.793   3.972   0.844
  199LYS    HZ2 1969   4.942   3.934   0.828
  199LYS    HZ3 1970   4.887   3.930   0.980
  199LYS      C 1971   5.035   4.600   0.964
  199LYS      O 1972   4.984   4.682   0.888
  200VAL      N 1973   5.004   4.586   1.093
  200VAL      H 1974   5.020   4.494   1.129
  200VAL     CA 1975   4.917   4.676   1.169
  200VAL     CB 1976   4.859   4.600   1.288
  200VAL    CG1 1977   4.803   4.465   1.244
  200VAL    CG2 1978   4.951   4.573   1.407
  200VAL      C 1979   4.982   4.811   1.201
  200VAL      O 1980   4.918   4.908   1.160
  201CYS      N 1981   5.107   4.816   1.248
  201CYS      H 1982   5.162   4.734   1.266
  201CYS     CA 1983   5.176   4.942   1.275
  201CYS     CB 1984   5.314   4.915   1.337
  201CYS     SG 1985   5.302   4.871   1.514
  201CYS     HG 1986   5.256   4.989   1.555
  201CYS      C 1987   5.184   5.030   1.151
  201CYS      O 1988   5.166   5.151   1.164
  202ARG      N 1989   5.183   4.969   1.033
  202ARG      H 1990   5.210   4.873   1.024
  202ARG     CA 1991   5.190   5.043   0.906
  202ARG     CB 1992   5.200   4.945   0.788
  202ARG     CG 1993   5.203   5.012   0.651
  202ARG     CD 1994   5.218   4.912   0.536
  202ARG     NE 1995   5.078   4.872   0.512
  202ARG     HE 1996   5.023   4.942   0.468
  202ARG     CZ 1997   5.022   4.753   0.538
  202ARG    NH1 1998   5.091   4.655   0.596
  202ARG   HH11 1999   5.190   4.668   0.609
  202ARG   HH12 2000   5.058   4.580   0.653
  202ARG    NH2 2001   4.907   4.717   0.479
  202ARG   HH21 2002   4.848   4.773   0.420
  202ARG   HH22 2003   4.866   4.629   0.499
  202ARG      C 2004   5.055   5.113   0.889
  202ARG      O 2005   5.058   5.236   0.885
  203GLU      N 2006   4.941   5.046   0.910
  203GLU      H 2007   4.939   4.946   0.910
  203GLU     CA 2008   4.806   5.098   0.888
  203GLU     CB 2009   4.707   5.001   0.822
  203GLU     CG 2010   4.685   4.863   0.883
  203GLU     CD 2011   4.596   4.775   0.795
  203GLU    OE1 2012   4.497   4.730   0.856
  203GLU    OE2 2013   4.610   4.772   0.670
  203GLU      C 2014   4.755   5.180   1.007
  203GLU      O 2015   4.664   5.261   0.984
  204PHE      N 2016   4.801   5.151   1.127
  204PHE      H 2017   4.849   5.065   1.149
  204PHE     CA 2018   4.776   5.232   1.247
  204PHE     CB 2019   4.829   5.153   1.367
  204PHE     CG 2020   4.743   5.178   1.491
  204PHE    CD1 2021   4.629   5.103   1.517
  204PHE    HD1 2022   4.598   5.024   1.449
  204PHE    CD2 2023   4.768   5.295   1.562
  204PHE    HD2 2024   4.837   5.369   1.522
  204PHE    CE1 2025   4.544   5.143   1.619
  204PHE    HE1 2026   4.450   5.090   1.639
  204PHE    CE2 2027   4.685   5.332   1.667
  204PHE    HE2 2028   4.722   5.401   1.743
  204PHE     CZ 2029   4.571   5.258   1.693
  204PHE     HZ 2030   4.498   5.294   1.766
  204PHE      C 2031   4.848   5.366   1.236
  204PHE      O 2032   4.784   5.470   1.244
  205THR      N 2033   4.978   5.368   1.205
  205THR      H 2034   5.033   5.285   1.197
  205THR     CA 2035   5.041   5.498   1.177
  205THR     CB 2036   5.190   5.517   1.149
  205THR    OG1 2037   5.218   5.424   1.044
  205THR    HG1 2038   5.241   5.338   1.090
  205THR    CG2 2039   5.276   5.499   1.275
  205THR      C 2040   4.979   5.568   1.056
  205THR      O 2041   4.992   5.690   1.060
  206GLU      N 2042   4.930   5.501   0.953
  206GLU      H 2043   4.980   5.420   0.921
  206GLU     CA 2044   4.847   5.560   0.847
  206GLU     CB 2045   4.841   5.455   0.736
  206GLU     CG 2046   4.944   5.491   0.628
  206GLU     CD 2047   4.948   5.391   0.512
  206GLU    OE1 2048   5.040   5.306   0.503
  206GLU    OE2 2049   4.875   5.412   0.413
  206GLU      C 2050   4.707   5.611   0.882
  206GLU      O 2051   4.665   5.710   0.821
  207ARG      N 2052   4.638   5.566   0.986
  207ARG      H 2053   4.682   5.487   1.030
  207ARG     CA 2054   4.498   5.601   1.012
  207ARG     CB 2055   4.414   5.486   1.067
  207ARG     CG 2056   4.370   5.374   0.972
  207ARG     CD 2057   4.265   5.269   1.009
  207ARG     NE 2058   4.302   5.191   1.128
  207ARG     HE 2059   4.267   5.240   1.208
  207ARG     CZ 2060   4.346   5.065   1.137
  207ARG    NH1 2061   4.382   4.995   1.028
  207ARG   HH11 2062   4.390   5.036   0.937
  207ARG   HH12 2063   4.396   4.896   1.026
  207ARG    NH2 2064   4.340   5.008   1.258
  207ARG   HH21 2065   4.317   5.077   1.326
  207ARG   HH22 2066   4.346   4.908   1.262
  207ARG      C 2067   4.501   5.719   1.109
  207ARG      O 2068   4.426   5.813   1.083
  208GLU      N 2069   4.578   5.708   1.217
  208GLU      H 2070   4.650   5.639   1.224
  208GLU     CA 2071   4.589   5.817   1.316
  208GLU     CB 2072   4.658   5.767   1.443
  208GLU     CG 2073   4.598   5.649   1.520
  208GLU     CD 2074   4.453   5.666   1.566
  208GLU    OE1 2075   4.362   5.630   1.487
  208GLU    OE2 2076   4.439   5.700   1.685
  208GLU      C 2077   4.675   5.936   1.274
  208GLU      O 2078   4.784   5.923   1.219
  209GLN      N 2079   4.622   6.055   1.297
  209GLN      H 2080   4.539   6.079   1.348
  209GLN     CA 2081   4.670   6.183   1.242
  209GLN     CB 2082   4.559   6.288   1.243
  209GLN     CG 2083   4.581   6.425   1.179
  209GLN     CD 2084   4.484   6.537   1.214
  209GLN    OE1 2085   4.522   6.653   1.232
  209GLN    NE2 2086   4.356   6.511   1.243
  209GLN   HE21 2087   4.320   6.418   1.251
  209GLN   HE22 2088   4.307   6.594   1.266
  209GLN      C 2089   4.789   6.235   1.322
  209GLN      O 2090   4.766   6.267   1.438
  210GLY      N 2091   4.908   6.236   1.262
  210GLY      H 2092   4.915   6.218   1.164
  210GLY     CA 2093   5.036   6.267   1.328
  210GLY      C 2094   5.162   6.272   1.241
  210GLY      O 2095   5.156   6.267   1.118
  211GLU      N 2096   5.277   6.277   1.308
  211GLU      H 2097   5.279   6.237   1.400
  211GLU     CA 2098   5.408   6.307   1.247
  211GLU     CB 2099   5.491   6.380   1.352
  211GLU     CG 2100   5.631   6.423   1.306
  211GLU     CD 2101   5.628   6.512   1.183
  211GLU    OE1 2102   5.650   6.475   1.065
  211GLU    OE2 2103   5.608   6.634   1.200
  211GLU      C 2104   5.475   6.183   1.188
  211GLU      O 2105   5.495   6.083   1.257
  212VAL      N 2106   5.546   6.203   1.077
  212VAL      H 2107   5.549   6.290   1.027
  212VAL     CA 2108   5.615   6.096   1.004
  212VAL     CB 2109   5.661   6.139   0.865
  212VAL    CG1 2110   5.547   6.169   0.768
  212VAL    CG2 2111   5.769   6.247   0.849
  212VAL      C 2112   5.737   6.043   1.080
  212VAL      O 2113   5.788   5.936   1.047
  213ARG      N 2114   5.783   6.109   1.186
  213ARG      H 2115   5.726   6.183   1.223
  213ARG     CA 2116   5.899   6.078   1.270
  213ARG     CB 2117   5.954   6.207   1.331
  213ARG     CG 2118   6.034   6.287   1.228
  213ARG     CD 2119   6.162   6.224   1.173
  213ARG     NE 2120   6.246   6.315   1.094
  213ARG     HE 2121   6.269   6.402   1.138
  213ARG     CZ 2122   6.274   6.292   0.965
  213ARG    NH1 2123   6.215   6.196   0.894
  213ARG   HH11 2124   6.151   6.131   0.935
  213ARG   HH12 2125   6.225   6.196   0.794
  213ARG    NH2 2126   6.375   6.356   0.905
  213ARG   HH21 2127   6.421   6.439   0.938
  213ARG   HH22 2128   6.403   6.328   0.813
  213ARG      C 2129   5.885   5.977   1.384
  213ARG      O 2130   5.976   5.961   1.465
  214PHE      N 2131   5.801   5.879   1.350
  214PHE      H 2132   5.774   5.876   1.254
  214PHE     CA 2133   5.760   5.766   1.434
  214PHE     CB 2134   5.633   5.695   1.387
  214PHE     CG 2135   5.633   5.622   1.252
  214PHE    CD1 2136   5.670   5.489   1.240
  214PHE    HD1 2137   5.734   5.440   1.314
  214PHE    CD2 2138   5.589   5.690   1.138
  214PHE    HD2 2139   5.536   5.783   1.154
  214PHE    CE1 2140   5.668   5.422   1.118
  214PHE    HE1 2141   5.690   5.316   1.105
  214PHE    CE2 2142   5.590   5.624   1.016
  214PHE    HE2 2143   5.577   5.691   0.931
  214PHE     CZ 2144   5.629   5.491   1.004
  214PHE     HZ 2145   5.623   5.437   0.910
  214PHE      C 2146   5.871   5.661   1.444
  214PHE      O 2147   5.911   5.606   1.342
  215SER      N 2148   5.887   5.627   1.572
  215SER      H 2149   5.810   5.628   1.635
  215SER     CA 2150   5.994   5.529   1.596
  215SER     CB 2151   6.099   5.588   1.689
  215SER     OG 2152   6.217   5.513   1.658
  215SER     HG 2153   6.252   5.553   1.574
  215SER      C 2154   5.948   5.396   1.656
  215SER      O 2155   5.832   5.386   1.696
  216ALA      N 2156   6.024   5.288   1.641
  216ALA      H 2157   6.105   5.289   1.581
  216ALA     CA 2158   5.977   5.159   1.692
  216ALA     CB 2159   5.921   5.075   1.578
  216ALA      C 2160   6.089   5.086   1.766
  216ALA      O 2161   6.208   5.097   1.737
  217VAL      N 2162   6.044   5.022   1.874
  217VAL      H 2163   5.959   5.051   1.919
  217VAL     CA 2164   6.121   4.926   1.954
  217VAL     CB 2165   6.193   4.969   2.082
  217VAL    CG1 2166   6.334   5.024   2.060
  217VAL    CG2 2167   6.107   5.075   2.151
  217VAL      C 2168   6.041   4.803   1.999
  217VAL      O 2169   5.919   4.804   2.009
  218ALA      N 2170   6.106   4.687   1.999
  218ALA      H 2171   6.205   4.675   1.992
  218ALA     CA 2172   6.039   4.574   2.065
  218ALA     CB 2173   5.973   4.475   1.969
  218ALA      C 2174   6.128   4.491   2.158
  218ALA      O 2175   6.251   4.493   2.157
  219LEU      N 2176   6.067   4.424   2.255
  219LEU      H 2177   5.968   4.436   2.263
  219LEU     CA 2178   6.127   4.324   2.345
  219LEU     CB 2179   6.043   4.304   2.471
  219LEU     CG 2180   6.123   4.227   2.576
  219LEU    CD1 2181   6.217   4.318   2.656
  219LEU    CD2 2182   6.029   4.155   2.672
  219LEU      C 2183   6.145   4.195   2.264
  219LEU      O 2184   6.054   4.149   2.195
  220CYS      N 2185   6.266   4.142   2.274
  220CYS      H 2186   6.331   4.177   2.341
  220CYS     CA 2187   6.325   4.042   2.183
  220CYS     CB 2188   6.343   4.112   2.048
  220CYS     SG 2189   6.396   4.003   1.910
  220CYS     HG 2190   6.522   4.045   1.902
  220CYS      C 2191   6.455   3.972   2.223
  220CYS      O 2192   6.544   4.046   2.263
  221LYS      N 2193   6.472   3.845   2.187
  221LYS      H 2194   6.398   3.809   2.129
  221LYS     CA 2195   6.594   3.765   2.205
  221LYS     CB 2196   6.565   3.617   2.180
  221LYS     CG 2197   6.688   3.529   2.201
  221LYS     CD 2198   6.654   3.393   2.141
  221LYS     CE 2199   6.744   3.280   2.191
  221LYS     NZ 2200   6.692   3.156   2.132
  221LYS    HZ1 2201   6.655   3.188   2.045
  221LYS    HZ2 2202   6.766   3.092   2.112
  221LYS    HZ3 2203   6.625   3.112   2.193
  221LYS      C 2204   6.695   3.822   2.106
  221LYS      O 2205   6.705   3.785   1.989
  222ALA      N 2206   6.776   3.913   2.160
  222ALA      H 2207   6.774   3.936   2.258
  222ALA     CA 2208   6.889   3.977   2.092
  222ALA     CB 2209   6.876   4.128   2.109
  222ALA      C 2210   7.026   3.944   2.154
  222ALA     O1 2211   7.127   3.937   2.082
  222ALA     O2 2212   7.030   3.898   2.270
   6.93095   6.93095   4.90089   0.00000   0.00000   0.00000   0.00000   3.46548   3.46548
