# Supplementary material for: Is There a Functional Role for the Knotted Topology in Protein UCH-L1?
Source: J Chem Inf Model. 2024 Jul 24;64(17):6827–37. doi: 10.1021/acs.jcim.4c00880 (PMC11388461; doi:10.1021/acs.jcim.4c00880)
Supplement: Supplementary file 2 — ci4c00880_si_002.zip [file ci4c00880_si_002.zip › UCH-L1_files/APO/APO_delta223/REP_2/traj_initial.gro]

Protein in water t=   0.00000 step= 0
 2212
    1MET      N    1   6.122   3.479   3.359
    1MET     H1    2   6.197   3.415   3.377
    1MET     H2    3   6.141   3.566   3.403
    1MET     H3    4   6.037   3.443   3.397
    1MET     CA    5   6.105   3.496   3.213
    1MET     CB    6   6.078   3.363   3.142
    1MET     CG    7   6.178   3.248   3.144
    1MET     SD    8   6.214   3.218   3.321
    1MET     CE    9   6.357   3.118   3.288
    1MET      C   10   5.994   3.594   3.176
    1MET      O   11   6.000   3.651   3.068
    2GLN      N   12   5.880   3.595   3.246
    2GLN      H   13   5.847   3.522   3.306
    2GLN     CA   14   5.778   3.697   3.219
    2GLN     CB   15   5.673   3.657   3.115
    2GLN     CG   16   5.624   3.519   3.160
    2GLN     CD   17   5.568   3.444   3.039
    2GLN    OE1   18   5.636   3.382   2.957
    2GLN    NE2   19   5.437   3.456   3.018
    2GLN   HE21   20   5.386   3.525   3.068
    2GLN   HE22   21   5.394   3.394   2.952
    2GLN      C   22   5.713   3.760   3.342
    2GLN      O   23   5.755   3.719   3.450
    3LEU      N   24   5.622   3.856   3.327
    3LEU      H   25   5.604   3.889   3.234
    3LEU     CA   26   5.549   3.924   3.435
    3LEU     CB   27   5.559   4.074   3.405
    3LEU     CG   28   5.700   4.127   3.430
    3LEU    CD1   29   5.698   4.266   3.367
    3LEU    CD2   30   5.722   4.162   3.577
    3LEU      C   31   5.404   3.876   3.436
    3LEU      O   32   5.365   3.789   3.358
    4LYS      N   33   5.325   3.925   3.531
    4LYS      H   34   5.342   3.987   3.607
    4LYS     CA   35   5.180   3.897   3.526
    4LYS     CB   36   5.131   3.923   3.669
    4LYS     CG   37   5.196   3.824   3.766
    4LYS     CD   38   5.126   3.845   3.900
    4LYS     CE   39   5.165   3.751   4.014
    4LYS     NZ   40   5.293   3.784   4.079
    4LYS    HZ1   41   5.296   3.881   4.103
    4LYS    HZ2   42   5.299   3.743   4.170
    4LYS    HZ3   43   5.365   3.760   4.014
    4LYS      C   44   5.110   3.965   3.409
    4LYS      O   45   5.124   4.088   3.405
    5PRO      N   46   5.010   3.902   3.348
    5PRO     CA   47   4.907   3.963   3.263
    5PRO     CB   48   4.809   3.850   3.233
    5PRO     CG   49   4.914   3.741   3.211
    5PRO     CD   50   5.008   3.756   3.330
    5PRO      C   51   4.842   4.078   3.341
    5PRO      O   52   4.815   4.068   3.461
    6MET      N   53   4.826   4.191   3.273
    6MET      H   54   4.885   4.211   3.195
    6MET     CA   55   4.745   4.301   3.328
    6MET     CB   56   4.821   4.429   3.361
    6MET     CG   57   4.750   4.547   3.427
    6MET     SD   58   4.861   4.692   3.433
    6MET     CE   59   4.990   4.621   3.533
    6MET      C   60   4.631   4.333   3.231
    6MET      O   61   4.662   4.337   3.112
    7GLU      N   62   4.509   4.361   3.275
    7GLU      H   63   4.493   4.349   3.373
    7GLU     CA   64   4.402   4.418   3.191
    7GLU     CB   65   4.285   4.450   3.284
    7GLU     CG   66   4.201   4.324   3.308
    7GLU     CD   67   4.075   4.359   3.386
    7GLU    OE1   68   3.966   4.356   3.324
    7GLU    OE2   69   4.083   4.352   3.511
    7GLU      C   70   4.454   4.545   3.125
    7GLU      O   71   4.492   4.638   3.197
    8ILE      N   72   4.442   4.560   2.994
    8ILE      H   73   4.401   4.487   2.939
    8ILE     CA   74   4.483   4.682   2.922
    8ILE     CB   75   4.560   4.649   2.794
    8ILE    CG1   76   4.674   4.550   2.816
    8ILE    CG2   77   4.593   4.778   2.718
    8ILE     CD   78   4.784   4.590   2.915
    8ILE      C   79   4.364   4.778   2.908
    8ILE      O   80   4.275   4.763   2.825
    9ASN      N   81   4.341   4.840   3.023
    9ASN      H   82   4.396   4.827   3.105
    9ASN     CA   83   4.231   4.937   3.030
    9ASN     CB   84   4.111   4.888   3.111
    9ASN     CG   85   4.117   4.854   3.260
    9ASN    OD1   86   4.163   4.922   3.352
    9ASN    ND2   87   4.059   4.739   3.294
    9ASN   HD21   88   4.040   4.677   3.218
    9ASN   HD22   89   4.041   4.712   3.389
    9ASN      C   90   4.277   5.074   3.081
    9ASN      O   91   4.364   5.074   3.168
   10PRO      N   92   4.209   5.186   3.057
   10PRO     CA   93   4.252   5.317   3.108
   10PRO     CB   94   4.156   5.420   3.049
   10PRO     CG   95   4.101   5.353   2.923
   10PRO     CD   96   4.105   5.204   2.955
   10PRO      C   97   4.269   5.323   3.260
   10PRO      O   98   4.369   5.378   3.306
   11GLU      N   99   4.179   5.269   3.343
   11GLU      H  100   4.113   5.202   3.312
   11GLU     CA  101   4.193   5.267   3.489
   11GLU     CB  102   4.075   5.193   3.553
   11GLU     CG  103   4.063   5.213   3.704
   11GLU     CD  104   3.941   5.126   3.737
   11GLU    OE1  105   3.961   5.010   3.780
   11GLU    OE2  106   3.827   5.172   3.719
   11GLU      C  107   4.328   5.210   3.533
   11GLU      O  108   4.406   5.280   3.595
   12MET      N  109   4.355   5.084   3.501
   12MET      H  110   4.285   5.029   3.454
   12MET     CA  111   4.486   5.019   3.518
   12MET     CB  112   4.489   4.877   3.462
   12MET     CG  113   4.377   4.795   3.526
   12MET     SD  114   4.404   4.779   3.706
   12MET     CE  115   4.234   4.802   3.755
   12MET      C  116   4.612   5.098   3.481
   12MET      O  117   4.686   5.132   3.573
   13LEU      N  118   4.604   5.157   3.362
   13LEU      H  119   4.544   5.120   3.291
   13LEU     CA  120   4.707   5.252   3.318
   13LEU     CB  121   4.671   5.289   3.173
   13LEU     CG  122   4.730   5.186   3.077
   13LEU    CD1  123   4.636   5.175   2.957
   13LEU    CD2  124   4.877   5.210   3.040
   13LEU      C  125   4.731   5.375   3.405
   13LEU      O  126   4.847   5.405   3.434
   14ASN      N  127   4.621   5.433   3.452
   14ASN      H  128   4.531   5.401   3.422
   14ASN     CA  129   4.618   5.543   3.550
   14ASN     CB  130   4.480   5.609   3.546
   14ASN     CG  131   4.456   5.702   3.427
   14ASN    OD1  132   4.546   5.759   3.364
   14ASN    ND2  133   4.330   5.726   3.390
   14ASN   HD21  134   4.250   5.704   3.445
   14ASN   HD22  135   4.338   5.754   3.294
   14ASN      C  136   4.656   5.508   3.694
   14ASN      O  137   4.724   5.580   3.768
   15LYS      N  138   4.621   5.386   3.733
   15LYS      H  139   4.548   5.332   3.691
   15LYS     CA  140   4.667   5.321   3.856
   15LYS     CB  141   4.580   5.197   3.874
   15LYS     CG  142   4.459   5.236   3.960
   15LYS     CD  143   4.369   5.122   4.008
   15LYS     CE  144   4.273   5.174   4.116
   15LYS     NZ  145   4.207   5.061   4.182
   15LYS    HZ1  146   4.141   5.013   4.124
   15LYS    HZ2  147   4.270   4.990   4.213
   15LYS    HZ3  148   4.161   5.107   4.258
   15LYS      C  149   4.818   5.296   3.855
   15LYS      O  150   4.880   5.342   3.951
   16VAL      N  151   4.881   5.263   3.743
   16VAL      H  152   4.824   5.223   3.671
   16VAL     CA  153   5.025   5.233   3.737
   16VAL     CB  154   5.065   5.148   3.616
   16VAL    CG1  155   5.214   5.116   3.610
   16VAL    CG2  156   4.998   5.011   3.626
   16VAL      C  157   5.104   5.364   3.740
   16VAL      O  158   5.192   5.381   3.825
   17LEU      N  159   5.070   5.468   3.664
   17LEU      H  160   4.998   5.457   3.595
   17LEU     CA  161   5.124   5.604   3.677
   17LEU     CB  162   5.060   5.709   3.586
   17LEU     CG  163   5.069   5.666   3.439
   17LEU    CD1  164   4.956   5.745   3.373
   17LEU    CD2  165   5.192   5.725   3.370
   17LEU      C  166   5.124   5.664   3.818
   17LEU      O  167   5.227   5.718   3.859
   18SER      N  168   5.027   5.634   3.903
   18SER      H  169   4.957   5.568   3.875
   18SER     CA  170   5.017   5.669   4.045
   18SER     CB  171   4.878   5.642   4.103
   18SER     OG  172   4.865   5.662   4.244
   18SER     HG  173   4.768   5.683   4.260
   18SER      C  174   5.126   5.608   4.134
   18SER      O  175   5.213   5.691   4.160
   19ARG      N  176   5.136   5.476   4.132
   19ARG      H  177   5.073   5.409   4.091
   19ARG     CA  178   5.245   5.412   4.206
   19ARG     CB  179   5.233   5.261   4.227
   19ARG     CG  180   5.103   5.219   4.296
   19ARG     CD  181   5.075   5.070   4.278
   19ARG     NE  182   4.943   5.048   4.338
   19ARG     HE  183   4.860   5.053   4.282
   19ARG     CZ  184   4.919   4.963   4.439
   19ARG    NH1  185   5.018   4.885   4.482
   19ARG   HH11  186   5.110   4.867   4.447
   19ARG   HH12  187   4.997   4.835   4.566
   19ARG    NH2  188   4.794   4.928   4.474
   19ARG   HH21  189   4.726   4.968   4.412
   19ARG   HH22  190   4.775   4.870   4.553
   19ARG      C  191   5.385   5.439   4.150
   19ARG      O  192   5.487   5.437   4.220
   20LEU      N  193   5.391   5.462   4.019
   20LEU      H  194   5.321   5.432   3.955
   20LEU     CA  195   5.516   5.505   3.954
   20LEU     CB  196   5.507   5.495   3.801
   20LEU     CG  197   5.519   5.350   3.755
   20LEU    CD1  198   5.519   5.354   3.602
   20LEU    CD2  199   5.639   5.268   3.805
   20LEU      C  200   5.570   5.644   3.988
   20LEU      O  201   5.686   5.673   3.961
   21GLY      N  202   5.482   5.723   4.049
   21GLY      H  203   5.389   5.695   4.072
   21GLY     CA  204   5.505   5.861   4.094
   21GLY      C  205   5.504   5.965   3.982
   21GLY      O  206   5.590   6.052   3.969
   22VAL      N  207   5.412   5.943   3.889
   22VAL      H  208   5.342   5.873   3.903
   22VAL     CA  209   5.379   6.046   3.790
   22VAL     CB  210   5.378   5.996   3.645
   22VAL    CG1  211   5.368   6.103   3.537
   22VAL    CG2  212   5.495   5.902   3.615
   22VAL      C  213   5.248   6.119   3.821
   22VAL      O  214   5.158   6.069   3.888
   23ALA      N  215   5.257   6.249   3.793
   23ALA      H  216   5.336   6.290   3.747
   23ALA     CA  217   5.150   6.337   3.843
   23ALA     CB  218   5.193   6.483   3.851
   23ALA      C  219   5.018   6.329   3.766
   23ALA      O  220   5.022   6.341   3.643
   24GLY      N  221   4.912   6.350   3.843
   24GLY      H  222   4.938   6.386   3.932
   24GLY     CA  223   4.772   6.324   3.806
   24GLY      C  224   4.706   6.413   3.700
   24GLY      O  225   4.609   6.380   3.631
   25GLN      N  226   4.766   6.530   3.679
   25GLN      H  227   4.819   6.570   3.754
   25GLN     CA  228   4.720   6.631   3.583
   25GLN     CB  229   4.811   6.751   3.554
   25GLN     CG  230   4.819   6.851   3.669
   25GLN     CD  231   4.911   6.969   3.638
   25GLN    OE1  232   4.873   7.054   3.557
   25GLN    NE2  233   5.024   6.976   3.708
   25GLN   HE21  234   5.053   6.910   3.778
   25GLN   HE22  235   5.089   7.046   3.679
   25GLN      C  236   4.682   6.592   3.440
   25GLN      O  237   4.622   6.669   3.365
   26TRP      N  238   4.748   6.486   3.394
   26TRP      H  239   4.825   6.443   3.441
   26TRP     CA  240   4.730   6.418   3.265
   26TRP     CB  241   4.863   6.405   3.190
   26TRP     CG  242   4.907   6.538   3.128
   26TRP    CD1  243   4.983   6.626   3.192
   26TRP    HD1  244   4.999   6.620   3.300
   26TRP    CD2  245   4.896   6.578   2.996
   26TRP    NE1  246   5.015   6.727   3.111
   26TRP    HE1  247   5.091   6.789   3.126
   26TRP    CE2  248   4.964   6.700   2.991
   26TRP    CE3  249   4.839   6.528   2.880
   26TRP    HE3  250   4.777   6.439   2.884
   26TRP    CZ2  251   4.974   6.771   2.872
   26TRP    HZ2  252   5.023   6.868   2.868
   26TRP    CZ3  253   4.844   6.601   2.761
   26TRP    HZ3  254   4.778   6.575   2.679
   26TRP    CH2  255   4.913   6.722   2.757
   26TRP    HH2  256   4.914   6.785   2.668
   26TRP      C  257   4.684   6.277   3.302
   26TRP      O  258   4.736   6.214   3.394
   27ARG      N  259   4.590   6.223   3.226
   27ARG      H  260   4.551   6.274   3.149
   27ARG     CA  261   4.523   6.093   3.248
   27ARG     CB  262   4.389   6.100   3.321
   27ARG     CG  263   4.386   6.156   3.463
   27ARG     CD  264   4.438   6.053   3.564
   27ARG     NE  265   4.583   6.051   3.592
   27ARG     HE  266   4.632   6.128   3.551
   27ARG     CZ  267   4.661   5.975   3.670
   27ARG    NH1  268   4.610   5.883   3.753
   27ARG   HH11  269   4.512   5.861   3.748
   27ARG   HH12  270   4.664   5.821   3.809
   27ARG    NH2  271   4.792   5.966   3.647
   27ARG   HH21  272   4.830   6.016   3.569
   27ARG   HH22  273   4.848   5.928   3.720
   27ARG      C  274   4.502   6.026   3.112
   27ARG      O  275   4.513   6.098   3.013
   28PHE      N  276   4.506   5.893   3.116
   28PHE      H  277   4.550   5.847   3.192
   28PHE     CA  278   4.444   5.813   3.009
   28PHE     CB  279   4.487   5.669   3.041
   28PHE     CG  280   4.632   5.638   3.001
   28PHE    CD1  281   4.734   5.623   3.095
   28PHE    HD1  282   4.711   5.623   3.201
   28PHE    CD2  283   4.657   5.621   2.866
   28PHE    HD2  284   4.585   5.657   2.792
   28PHE    CE1  285   4.860   5.575   3.061
   28PHE    HE1  286   4.946   5.591   3.126
   28PHE    CE2  287   4.782   5.573   2.828
   28PHE    HE2  288   4.795   5.534   2.727
   28PHE     CZ  289   4.877   5.547   2.926
   28PHE     HZ  290   4.973   5.499   2.908
   28PHE      C  291   4.291   5.811   3.007
   28PHE      O  292   4.229   5.805   3.113
   29VAL      N  293   4.236   5.818   2.886
   29VAL      H  294   4.289   5.847   2.807
   29VAL     CA  295   4.092   5.826   2.859
   29VAL     CB  296   4.027   5.965   2.853
   29VAL    CG1  297   4.052   6.039   2.985
   29VAL    CG2  298   4.069   6.056   2.737
   29VAL      C  299   4.056   5.731   2.745
   29VAL      O  300   4.133   5.713   2.651
   30ASP      N  301   3.943   5.661   2.751
   30ASP      H  302   3.901   5.654   2.841
   30ASP     CA  303   3.876   5.573   2.653
   30ASP     CB  304   3.741   5.541   2.718
   30ASP     CG  305   3.756   5.496   2.863
   30ASP    OD1  306   3.782   5.579   2.954
   30ASP    OD2  307   3.733   5.377   2.892
   30ASP      C  308   3.843   5.649   2.525
   30ASP      O  309   3.793   5.761   2.526
   31VAL      N  310   3.868   5.582   2.412
   31VAL      H  311   3.927   5.501   2.407
   31VAL     CA  312   3.819   5.634   2.284
   31VAL     CB  313   3.935   5.628   2.184
   31VAL    CG1  314   3.886   5.685   2.051
   31VAL    CG2  315   4.054   5.707   2.240
   31VAL      C  316   3.691   5.557   2.252
   31VAL      O  317   3.703   5.439   2.219
   32LEU      N  318   3.581   5.627   2.230
   32LEU      H  319   3.574   5.715   2.183
   32LEU     CA  320   3.463   5.543   2.205
   32LEU     CB  321   3.337   5.575   2.286
   32LEU     CG  322   3.338   5.552   2.437
   32LEU    CD1  323   3.228   5.640   2.498
   32LEU    CD2  324   3.328   5.407   2.486
   32LEU      C  325   3.421   5.511   2.061
   32LEU      O  326   3.365   5.405   2.034
   33GLY      N  327   3.476   5.592   1.971
   33GLY      H  328   3.535   5.667   1.999
   33GLY     CA  329   3.446   5.588   1.827
   33GLY      C  330   3.554   5.646   1.737
   33GLY      O  331   3.602   5.755   1.770
   34LEU      N  332   3.608   5.567   1.644
   34LEU      H  333   3.547   5.505   1.595
   34LEU     CA  334   3.739   5.594   1.583
   34LEU     CB  335   3.801   5.463   1.534
   34LEU     CG  336   3.825   5.349   1.633
   34LEU    CD1  337   3.869   5.228   1.550
   34LEU    CD2  338   3.919   5.388   1.747
   34LEU      C  339   3.739   5.681   1.457
   34LEU      O  340   3.850   5.699   1.407
   35GLU      N  341   3.619   5.718   1.414
   35GLU      H  342   3.533   5.688   1.456
   35GLU     CA  343   3.601   5.804   1.296
   35GLU     CB  344   3.450   5.809   1.270
   35GLU     CG  345   3.379   5.683   1.221
   35GLU     CD  346   3.382   5.568   1.321
   35GLU    OE1  347   3.335   5.595   1.434
   35GLU    OE2  348   3.434   5.459   1.287
   35GLU      C  349   3.647   5.946   1.329
   35GLU      O  350   3.685   5.975   1.443
   36GLU      N  351   3.634   6.038   1.234
   36GLU      H  352   3.596   6.006   1.147
   36GLU     CA  353   3.643   6.183   1.252
   36GLU     CB  354   3.622   6.271   1.128
   36GLU     CG  355   3.728   6.261   1.018
   36GLU     CD  356   3.868   6.301   1.064
   36GLU    OE1  357   3.965   6.256   1.000
   36GLU    OE2  358   3.881   6.380   1.160
   36GLU      C  359   3.538   6.235   1.351
   36GLU      O  360   3.580   6.302   1.445
   37GLU      N  361   3.411   6.201   1.330
   37GLU      H  362   3.383   6.153   1.247
   37GLU     CA  363   3.306   6.215   1.431
   37GLU     CB  364   3.177   6.177   1.358
   37GLU     CG  365   3.047   6.188   1.437
   37GLU     CD  366   3.030   6.324   1.504
   37GLU    OE1  367   2.993   6.423   1.437
   37GLU    OE2  368   3.026   6.332   1.629
   37GLU      C  369   3.335   6.122   1.549
   37GLU      O  370   3.411   6.026   1.535
   38SER      N  371   3.272   6.142   1.664
   38SER      H  372   3.204   6.216   1.668
   38SER     CA  373   3.283   6.070   1.792
   38SER     CB  374   3.254   5.920   1.789
   38SER     OG  375   3.272   5.864   1.920
   38SER     HG  376   3.254   5.935   1.988
   38SER      C  377   3.422   6.092   1.851
   38SER      O  378   3.430   6.086   1.973
   39LEU      N  379   3.532   6.120   1.782
   39LEU      H  380   3.535   6.099   1.684
   39LEU     CA  381   3.658   6.172   1.838
   39LEU     CB  382   3.769   6.203   1.738
   39LEU     CG  383   3.874   6.093   1.723
   39LEU    CD1  384   3.977   6.133   1.617
   39LEU    CD2  385   3.937   6.058   1.858
   39LEU      C  386   3.648   6.297   1.927
   39LEU      O  387   3.713   6.301   2.031
   40GLY      N  388   3.534   6.364   1.930
   40GLY      H  389   3.467   6.336   1.861
   40GLY     CA  390   3.495   6.477   2.015
   40GLY      C  391   3.470   6.458   2.165
   40GLY      O  392   3.465   6.551   2.245
   41SER      N  393   3.455   6.332   2.203
   41SER      H  394   3.435   6.259   2.138
   41SER     CA  395   3.463   6.289   2.344
   41SER     CB  396   3.419   6.143   2.351
   41SER     OG  397   3.394   6.109   2.488
   41SER     HG  398   3.466   6.051   2.526
   41SER      C  399   3.596   6.315   2.415
   41SER      O  400   3.596   6.352   2.532
   42VAL      N  401   3.710   6.289   2.351
   42VAL      H  402   3.716   6.238   2.265
   42VAL     CA  403   3.848   6.290   2.401
   42VAL     CB  404   3.943   6.233   2.295
   42VAL    CG1  405   4.090   6.237   2.339
   42VAL    CG2  406   3.914   6.083   2.284
   42VAL      C  407   3.880   6.435   2.436
   42VAL      O  408   3.877   6.518   2.345
   43PRO      N  409   3.930   6.462   2.557
   43PRO     CA  410   3.964   6.597   2.602
   43PRO     CB  411   3.971   6.583   2.754
   43PRO     CG  412   3.874   6.467   2.778
   43PRO     CD  413   3.901   6.367   2.665
   43PRO      C  414   4.085   6.663   2.535
   43PRO      O  415   4.176   6.588   2.500
   44ALA      N  416   4.092   6.794   2.554
   44ALA      H  417   4.040   6.849   2.620
   44ALA     CA  418   4.195   6.873   2.485
   44ALA     CB  419   4.119   6.980   2.407
   44ALA      C  420   4.280   6.939   2.594
   44ALA      O  421   4.217   7.005   2.677
   45PRO      N  422   4.412   6.949   2.577
   45PRO     CA  423   4.489   6.875   2.476
   45PRO     CB  424   4.622   6.951   2.474
   45PRO     CG  425   4.637   7.002   2.618
   45PRO     CD  426   4.494   7.049   2.646
   45PRO      C  427   4.514   6.726   2.498
   45PRO      O  428   4.498   6.676   2.610
   46ALA      N  429   4.546   6.655   2.390
   46ALA      H  430   4.528   6.685   2.297
   46ALA     CA  431   4.600   6.518   2.393
   46ALA     CB  432   4.531   6.436   2.284
   46ALA      C  433   4.751   6.518   2.373
   46ALA      O  434   4.806   6.602   2.302
   47CYS      N  435   4.820   6.415   2.421
   47CYS      H  436   4.769   6.352   2.479
   47CYS     CA  437   4.964   6.398   2.398
   47CYS     CB  438   5.064   6.462   2.494
   47CYS     SG  439   5.083   6.376   2.655
   47CYS     HG  440   4.992   6.456   2.710
   47CYS      C  441   5.014   6.260   2.352
   47CYS      O  442   5.130   6.251   2.312
   48ALA      N  443   4.922   6.165   2.339
   48ALA      H  444   4.838   6.181   2.287
   48ALA     CA  445   4.959   6.027   2.302
   48ALA     CB  446   5.051   5.979   2.414
   48ALA      C  447   4.832   5.943   2.296
   48ALA      O  448   4.749   5.917   2.383
   49LEU      N  449   4.820   5.882   2.178
   49LEU      H  450   4.896   5.883   2.113
   49LEU     CA  451   4.712   5.791   2.136
   49LEU     CB  452   4.650   5.848   2.008
   49LEU     CG  453   4.531   5.775   1.946
   49LEU    CD1  454   4.410   5.781   2.040
   49LEU    CD2  455   4.498   5.827   1.806
   49LEU      C  456   4.765   5.649   2.121
   49LEU      O  457   4.846   5.629   2.030
   50LEU      N  458   4.708   5.558   2.199
   50LEU      H  459   4.616   5.573   2.235
   50LEU     CA  460   4.757   5.421   2.221
   50LEU     CB  461   4.798   5.391   2.365
   50LEU     CG  462   4.922   5.476   2.395
   50LEU    CD1  463   4.890   5.616   2.447
   50LEU    CD2  464   5.002   5.402   2.503
   50LEU      C  465   4.655   5.318   2.172
   50LEU      O  466   4.537   5.339   2.201
   51LEU      N  467   4.699   5.223   2.091
   51LEU      H  468   4.796   5.233   2.067
   51LEU     CA  469   4.617   5.117   2.031
   51LEU     CB  470   4.605   5.138   1.880
   51LEU     CG  471   4.508   5.050   1.801
   51LEU    CD1  472   4.366   5.044   1.856
   51LEU    CD2  473   4.511   5.105   1.658
   51LEU      C  474   4.664   4.974   2.058
   51LEU      O  475   4.782   4.939   2.055
   52LEU      N  476   4.566   4.896   2.103
   52LEU      H  477   4.482   4.940   2.137
   52LEU     CA  478   4.577   4.751   2.118
   52LEU     CB  479   4.526   4.715   2.258
   52LEU     CG  480   4.563   4.577   2.312
   52LEU    CD1  481   4.711   4.556   2.347
   52LEU    CD2  482   4.469   4.531   2.423
   52LEU      C  483   4.515   4.666   2.007
   52LEU      O  484   4.392   4.668   1.993
   53PHE      N  485   4.597   4.586   1.940
   53PHE      H  486   4.694   4.577   1.962
   53PHE     CA  487   4.545   4.507   1.827
   53PHE     CB  488   4.548   4.598   1.704
   53PHE     CG  489   4.489   4.532   1.579
   53PHE    CD1  490   4.352   4.522   1.561
   53PHE    HD1  491   4.287   4.514   1.648
   53PHE    CD2  492   4.573   4.516   1.469
   53PHE    HD2  493   4.680   4.503   1.483
   53PHE    CE1  494   4.294   4.508   1.435
   53PHE    HE1  495   4.189   4.533   1.419
   53PHE    CE2  496   4.518   4.495   1.343
   53PHE    HE2  497   4.589   4.488   1.260
   53PHE     CZ  498   4.380   4.492   1.327
   53PHE     HZ  499   4.330   4.483   1.231
   53PHE      C  500   4.635   4.386   1.801
   53PHE      O  501   4.751   4.385   1.841
   54PRO      N  502   4.568   4.273   1.779
   54PRO     CA  503   4.640   4.156   1.728
   54PRO     CB  504   4.556   4.038   1.777
   54PRO     CG  505   4.418   4.103   1.769
   54PRO     CD  506   4.431   4.245   1.825
   54PRO      C  507   4.684   4.136   1.583
   54PRO      O  508   4.604   4.165   1.494
   55LEU      N  509   4.815   4.119   1.570
   55LEU      H  510   4.877   4.118   1.649
   55LEU     CA  511   4.889   4.079   1.450
   55LEU     CB  512   5.035   4.123   1.464
   55LEU     CG  513   5.054   4.275   1.472
   55LEU    CD1  514   5.206   4.293   1.474
   55LEU    CD2  515   4.997   4.348   1.351
   55LEU      C  516   4.873   3.935   1.399
   55LEU      O  517   4.877   3.840   1.477
   56THR      N  518   4.878   3.921   1.267
   56THR      H  519   4.839   3.989   1.206
   56THR     CA  520   4.911   3.795   1.199
   56THR     CB  521   4.854   3.799   1.057
   56THR    OG1  522   4.921   3.893   0.974
   56THR    HG1  523   4.896   3.981   1.015
   56THR    CG2  524   4.702   3.816   1.047
   56THR      C  525   5.061   3.763   1.200
   56THR      O  526   5.142   3.853   1.220
   57ALA      N  527   5.095   3.634   1.194
   57ALA      H  528   5.035   3.561   1.226
   57ALA     CA  529   5.237   3.599   1.189
   57ALA     CB  530   5.256   3.447   1.194
   57ALA      C  531   5.305   3.641   1.059
   57ALA      O  532   5.415   3.696   1.065
   58GLN      N  533   5.227   3.647   0.951
   58GLN      H  534   5.142   3.598   0.971
   58GLN     CA  535   5.260   3.689   0.815
   58GLN     CB  536   5.138   3.675   0.724
   58GLN     CG  537   5.080   3.533   0.724
   58GLN     CD  538   4.993   3.489   0.842
   58GLN    OE1  539   5.034   3.426   0.939
   58GLN    NE2  540   4.863   3.511   0.821
   58GLN   HE21  541   4.838   3.569   0.744
   58GLN   HE22  542   4.801   3.511   0.899
   58GLN      C  543   5.317   3.831   0.810
   58GLN      O  544   5.434   3.848   0.776
   59HISE     N  545   5.234   3.923   0.856
   59HISE     H  546   5.137   3.910   0.879
   59HISE    CA  547   5.256   4.068   0.871
   59HISE    CB  548   5.115   4.120   0.901
   59HISE    CG  549   5.113   4.273   0.909
   59HISE   ND1  550   5.035   4.347   0.988
   59HISE   CD2  551   5.185   4.357   0.836
   59HISE   HD2  552   5.225   4.330   0.738
   59HISE   CE1  553   5.044   4.475   0.955
   59HISE   HE1  554   4.957   4.539   0.968
   59HISE   NE2  555   5.142   4.480   0.865
   59HISE   HE2  556   5.165   4.562   0.813
   59HISE     C  557   5.362   4.093   0.979
   59HISE     O  558   5.456   4.160   0.937
   60GLU      N  559   5.367   4.019   1.090
   60GLU      H  560   5.302   3.946   1.112
   60GLU     CA  561   5.468   4.051   1.192
   60GLU     CB  562   5.441   3.959   1.311
   60GLU     CG  563   5.501   4.029   1.434
   60GLU     CD  564   5.473   3.968   1.571
   60GLU    OE1  565   5.561   3.973   1.661
   60GLU    OE2  566   5.363   3.913   1.593
   60GLU      C  567   5.606   4.023   1.132
   60GLU      O  568   5.688   4.114   1.140
   61ASN      N  569   5.616   3.906   1.070
   61ASN      H  570   5.558   3.825   1.075
   61ASN     CA  571   5.745   3.879   1.003
   61ASN     CB  572   5.751   3.745   0.929
   61ASN     CG  573   5.744   3.626   1.025
   61ASN    OD1  574   5.796   3.623   1.136
   61ASN    ND2  575   5.680   3.519   0.978
   61ASN   HD21  576   5.650   3.490   0.887
   61ASN   HD22  577   5.685   3.445   1.045
   61ASN      C  578   5.779   3.989   0.903
   61ASN      O  579   5.876   4.062   0.919
   62PHE      N  580   5.697   3.999   0.799
   62PHE      H  581   5.625   3.929   0.796
   62PHE     CA  582   5.723   4.089   0.685
   62PHE     CB  583   5.595   4.073   0.603
   62PHE     CG  584   5.588   4.170   0.485
   62PHE    CD1  585   5.533   4.296   0.502
   62PHE    HD1  586   5.451   4.301   0.573
   62PHE    CD2  587   5.663   4.151   0.369
   62PHE    HD2  588   5.716   4.057   0.354
   62PHE    CE1  589   5.552   4.402   0.414
   62PHE    HE1  590   5.540   4.502   0.455
   62PHE    CE2  591   5.682   4.251   0.274
   62PHE    HE2  592   5.775   4.259   0.219
   62PHE     CZ  593   5.632   4.378   0.302
   62PHE     HZ  594   5.650   4.459   0.231
   62PHE      C  595   5.764   4.231   0.722
   62PHE      O  596   5.861   4.280   0.663
   63ARG      N  597   5.691   4.282   0.821
   63ARG      H  598   5.604   4.241   0.849
   63ARG     CA  599   5.712   4.419   0.868
   63ARG     CB  600   5.585   4.469   0.937
   63ARG     CG  601   5.583   4.621   0.921
   63ARG     CD  602   5.443   4.684   0.928
   63ARG     NE  603   5.457   4.830   0.922
   63ARG     HE  604   5.488   4.865   0.834
   63ARG     CZ  605   5.425   4.915   1.021
   63ARG    NH1  606   5.345   4.875   1.121
   63ARG   HH11  607   5.318   4.779   1.124
   63ARG   HH12  608   5.325   4.933   1.200
   63ARG    NH2  609   5.478   5.037   1.031
   63ARG   HH21  610   5.542   5.071   0.962
   63ARG   HH22  611   5.453   5.103   1.102
   63ARG      C  612   5.832   4.435   0.961
   63ARG      O  613   5.898   4.533   0.926
   64LYS      N  614   5.876   4.326   1.023
   64LYS      H  615   5.815   4.248   1.036
   64LYS     CA  616   5.994   4.335   1.110
   64LYS     CB  617   6.014   4.209   1.195
   64LYS     CG  618   5.936   4.207   1.327
   64LYS     CD  619   5.935   4.065   1.386
   64LYS     CE  620   5.899   4.067   1.535
   64LYS     NZ  621   5.898   3.927   1.578
   64LYS    HZ1  622   5.823   3.885   1.527
   64LYS    HZ2  623   5.990   3.896   1.552
   64LYS    HZ3  624   5.882   3.924   1.677
   64LYS      C  625   6.113   4.347   1.015
   64LYS      O  626   6.197   4.434   1.035
   65LYS      N  627   6.100   4.271   0.906
   65LYS      H  628   6.042   4.189   0.908
   65LYS     CA  629   6.203   4.266   0.801
   65LYS     CB  630   6.175   4.151   0.703
   65LYS     CG  631   6.202   4.012   0.760
   65LYS     CD  632   6.182   3.891   0.668
   65LYS     CE  633   6.230   3.765   0.740
   65LYS     NZ  634   6.198   3.639   0.672
   65LYS    HZ1  635   6.102   3.628   0.645
   65LYS    HZ2  636   6.249   3.625   0.587
   65LYS    HZ3  637   6.220   3.560   0.730
   65LYS      C  638   6.227   4.400   0.732
   65LYS      O  639   6.338   4.454   0.734
   66GLN      N  640   6.115   4.464   0.703
   66GLN      H  641   6.033   4.421   0.741
   66GLN     CA  642   6.107   4.597   0.640
   66GLN     CB  643   5.961   4.611   0.596
   66GLN     CG  644   5.922   4.749   0.541
   66GLN     CD  645   5.776   4.758   0.498
   66GLN    OE1  646   5.683   4.766   0.578
   66GLN    NE2  647   5.757   4.777   0.367
   66GLN   HE21  648   5.831   4.789   0.301
   66GLN   HE22  649   5.668   4.763   0.323
   66GLN      C  650   6.151   4.709   0.734
   66GLN      O  651   6.233   4.791   0.695
   67ILE      N  652   6.109   4.705   0.860
   67ILE      H  653   6.018   4.664   0.872
   67ILE     CA  654   6.147   4.802   0.963
   67ILE     CB  655   6.053   4.804   1.084
   67ILE    CG1  656   5.918   4.843   1.023
   67ILE    CG2  657   6.091   4.908   1.189
   67ILE     CD  658   5.800   4.833   1.120
   67ILE      C  659   6.294   4.776   0.998
   67ILE      O  660   6.364   4.871   1.033
   68GLU      N  661   6.350   4.657   0.976
   68GLU      H  662   6.302   4.572   0.954
   68GLU     CA  663   6.493   4.628   0.992
   68GLU     CB  664   6.524   4.481   1.020
   68GLU     CG  665   6.671   4.454   1.053
   68GLU     CD  666   6.713   4.513   1.187
   68GLU    OE1  667   6.670   4.454   1.288
   68GLU    OE2  668   6.807   4.596   1.185
   68GLU      C  669   6.577   4.686   0.878
   68GLU      O  670   6.654   4.779   0.901
   69GLU      N  671   6.533   4.663   0.755
   69GLU      H  672   6.448   4.610   0.750
   69GLU     CA  673   6.598   4.698   0.628
   69GLU     CB  674   6.505   4.649   0.516
   69GLU     CG  675   6.524   4.500   0.486
   69GLU     CD  676   6.455   4.458   0.356
   69GLU    OE1  677   6.393   4.540   0.285
   69GLU    OE2  678   6.484   4.344   0.312
   69GLU      C  679   6.624   4.848   0.613
   69GLU      O  680   6.730   4.889   0.566
   70LEU      N  681   6.523   4.926   0.651
   70LEU      H  682   6.445   4.884   0.698
   70LEU     CA  683   6.524   5.073   0.651
   70LEU     CB  684   6.384   5.132   0.662
   70LEU     CG  685   6.303   5.103   0.535
   70LEU    CD1  686   6.153   5.119   0.565
   70LEU    CD2  687   6.334   5.205   0.426
   70LEU      C  688   6.612   5.137   0.758
   70LEU      O  689   6.632   5.258   0.764
   71LYS      N  690   6.666   5.063   0.855
   71LYS      H  691   6.632   4.971   0.875
   71LYS     CA  692   6.783   5.106   0.934
   71LYS     CB  693   6.907   5.094   0.846
   71LYS     CG  694   6.956   4.951   0.820
   71LYS     CD  695   6.976   4.872   0.949
   71LYS     CE  696   7.042   4.739   0.912
   71LYS     NZ  697   7.039   4.644   1.025
   71LYS    HZ1  698   7.090   4.687   1.099
   71LYS    HZ2  699   6.947   4.622   1.058
   71LYS    HZ3  700   7.090   4.559   1.011
   71LYS      C  701   6.782   5.221   1.034
   71LYS      O  702   6.883   5.259   1.094
   72GLY      N  703   6.660   5.252   1.077
   72GLY      H  704   6.583   5.194   1.050
   72GLY     CA  705   6.617   5.371   1.151
   72GLY      C  706   6.653   5.508   1.093
   72GLY      O  707   6.654   5.601   1.174
   73GLN      N  708   6.677   5.514   0.963
   73GLN      H  709   6.659   5.442   0.896
   73GLN     CA  710   6.717   5.641   0.900
   73GLN     CB  711   6.752   5.612   0.754
   73GLN     CG  712   6.791   5.726   0.660
   73GLN     CD  713   6.818   5.662   0.523
   73GLN    OE1  714   6.927   5.676   0.466
   73GLN    NE2  715   6.722   5.591   0.465
   73GLN   HE21  716   6.626   5.583   0.493
   73GLN   HE22  717   6.745   5.562   0.372
   73GLN      C  718   6.620   5.760   0.902
   73GLN      O  719   6.661   5.872   0.931
   74GLU      N  720   6.493   5.732   0.876
   74GLU      H  721   6.470   5.642   0.838
   74GLU     CA  722   6.392   5.839   0.869
   74GLU     CB  723   6.266   5.788   0.800
   74GLU     CG  724   6.276   5.750   0.652
   74GLU     CD  725   6.165   5.648   0.629
   74GLU    OE1  726   6.050   5.695   0.615
   74GLU    OE2  727   6.200   5.528   0.641
   74GLU      C  728   6.354   5.899   1.005
   74GLU      O  729   6.299   6.008   0.997
   75VAL      N  730   6.390   5.833   1.115
   75VAL      H  731   6.446   5.751   1.106
   75VAL     CA  732   6.373   5.878   1.254
   75VAL     CB  733   6.355   5.759   1.347
   75VAL    CG1  734   6.312   5.796   1.490
   75VAL    CG2  735   6.275   5.637   1.299
   75VAL      C  736   6.486   5.966   1.308
   75VAL      O  737   6.603   5.934   1.324
   76SER      N  738   6.431   6.071   1.370
   76SER      H  739   6.337   6.088   1.343
   76SER     CA  740   6.501   6.183   1.435
   76SER     CB  741   6.400   6.281   1.495
   76SER     OG  742   6.477   6.387   1.554
   76SER     HG  743   6.430   6.474   1.538
   76SER      C  744   6.577   6.126   1.554
   76SER      O  745   6.508   6.077   1.644
   77PRO      N  746   6.705   6.158   1.567
   77PRO     CA  747   6.782   6.116   1.685
   77PRO     CB  748   6.925   6.168   1.666
   77PRO     CG  749   6.912   6.277   1.560
   77PRO     CD  750   6.786   6.245   1.480
   77PRO      C  751   6.724   6.144   1.824
   77PRO      O  752   6.762   6.080   1.922
   78LYS      N  753   6.625   6.231   1.840
   78LYS      H  754   6.595   6.278   1.757
   78LYS     CA  755   6.562   6.269   1.968
   78LYS     CB  756   6.514   6.414   1.965
   78LYS     CG  757   6.633   6.509   1.958
   78LYS     CD  758   6.588   6.653   1.931
   78LYS     CE  759   6.512   6.668   1.799
   78LYS     NZ  760   6.444   6.792   1.761
   78LYS    HZ1  761   6.364   6.803   1.821
   78LYS    HZ2  762   6.512   6.859   1.792
   78LYS    HZ3  763   6.414   6.785   1.666
   78LYS      C  764   6.458   6.173   2.026
   78LYS      O  765   6.447   6.168   2.149
   79VAL      N  766   6.388   6.097   1.943
   79VAL      H  767   6.405   6.110   1.846
   79VAL     CA  768   6.294   5.991   1.985
   79VAL     CB  769   6.221   5.926   1.868
   79VAL    CG1  770   6.106   5.831   1.904
   79VAL    CG2  771   6.170   6.029   1.766
   79VAL      C  772   6.360   5.891   2.080
   79VAL      O  773   6.444   5.806   2.052
   80TYR      N  774   6.307   5.881   2.202
   80TYR      H  775   6.246   5.955   2.229
   80TYR     CA  776   6.339   5.769   2.291
   80TYR     CB  777   6.271   5.802   2.423
   80TYR     CG  778   6.303   5.708   2.540
   80TYR    CD1  779   6.215   5.603   2.559
   80TYR    HD1  780   6.115   5.606   2.515
   80TYR    CD2  781   6.401   5.728   2.637
   80TYR    HD2  782   6.478   5.803   2.623
   80TYR    CE1  783   6.230   5.511   2.662
   80TYR    HE1  784   6.173   5.418   2.657
   80TYR    CE2  785   6.420   5.640   2.744
   80TYR    HE2  786   6.479   5.673   2.829
   80TYR     CZ  787   6.331   5.534   2.755
   80TYR     OH  788   6.342   5.445   2.858
   80TYR     HH  789   6.413   5.471   2.924
   80TYR      C  790   6.290   5.640   2.224
   80TYR      O  791   6.193   5.645   2.148
   81PHE      N  792   6.369   5.533   2.227
   81PHE      H  793   6.464   5.559   2.210
   81PHE     CA  794   6.327   5.396   2.197
   81PHE     CB  795   6.348   5.355   2.051
   81PHE     CG  796   6.270   5.227   2.020
   81PHE    CD1  797   6.131   5.230   2.017
   81PHE    HD1  798   6.082   5.327   2.019
   81PHE    CD2  799   6.341   5.122   1.965
   81PHE    HD2  800   6.448   5.126   1.944
   81PHE    CE1  801   6.068   5.112   1.979
   81PHE    HE1  802   5.959   5.103   1.981
   81PHE    CE2  803   6.275   5.007   1.924
   81PHE    HE2  804   6.321   4.918   1.882
   81PHE     CZ  805   6.137   4.999   1.938
   81PHE     HZ  806   6.092   4.905   1.903
   81PHE      C  807   6.378   5.288   2.292
   81PHE      O  808   6.498   5.264   2.301
   82MET      N  809   6.291   5.203   2.347
   82MET      H  810   6.196   5.207   2.317
   82MET     CA  811   6.332   5.086   2.425
   82MET     CB  812   6.300   5.126   2.569
   82MET     CG  813   6.157   5.127   2.623
   82MET     SD  814   6.130   5.100   2.802
   82MET     CE  815   6.244   4.966   2.831
   82MET      C  816   6.273   4.951   2.383
   82MET      O  817   6.150   4.950   2.369
   83LYS      N  818   6.354   4.846   2.377
   83LYS      H  819   6.450   4.845   2.404
   83LYS     CA  820   6.310   4.714   2.329
   83LYS     CB  821   6.427   4.639   2.265
   83LYS     CG  822   6.507   4.723   2.166
   83LYS     CD  823   6.582   4.637   2.063
   83LYS     CE  824   6.617   4.715   1.937
   83LYS     NZ  825   6.708   4.639   1.850
   83LYS    HZ1  826   6.714   4.683   1.761
   83LYS    HZ2  827   6.796   4.647   1.898
   83LYS    HZ3  828   6.669   4.548   1.835
   83LYS      C  829   6.256   4.613   2.430
   83LYS      O  830   6.326   4.568   2.521
   84GLN      N  831   6.139   4.562   2.393
   84GLN      H  832   6.085   4.604   2.319
   84GLN     CA  833   6.062   4.458   2.462
   84GLN     CB  834   5.910   4.458   2.441
   84GLN     CG  835   5.845   4.393   2.563
   84GLN     CD  836   5.696   4.360   2.550
   84GLN    OE1  837   5.609   4.429   2.497
   84GLN    NE2  838   5.668   4.236   2.592
   84GLN   HE21  839   5.745   4.188   2.634
   84GLN   HE22  840   5.580   4.195   2.570
   84GLN      C  841   6.106   4.312   2.447
   84GLN      O  842   6.062   4.236   2.361
   85THR      N  843   6.199   4.283   2.537
   85THR      H  844   6.259   4.353   2.575
   85THR     CA  845   6.248   4.144   2.548
   85THR     CB  846   6.384   4.139   2.618
   85THR    OG1  847   6.378   4.202   2.746
   85THR    HG1  848   6.463   4.183   2.795
   85THR    CG2  849   6.488   4.200   2.525
   85THR      C  850   6.161   4.047   2.629
   85THR      O  851   6.108   3.955   2.568
   86ILE      N  852   6.131   4.082   2.754
   86ILE      H  853   6.192   4.147   2.799
   86ILE     CA  854   6.048   4.004   2.847
   86ILE     CB  855   6.066   4.068   2.985
   86ILE    CG1  856   6.208   4.056   3.041
   86ILE    CG2  857   5.963   4.033   3.092
   86ILE     CD  858   6.259   3.914   3.067
   86ILE      C  859   5.901   3.992   2.804
   86ILE      O  860   5.862   4.075   2.722
   87GLY      N  861   5.827   3.886   2.833
   87GLY      H  862   5.871   3.809   2.880
   87GLY     CA  863   5.683   3.874   2.804
   87GLY      C  864   5.589   3.945   2.902
   87GLY      O  865   5.628   3.981   3.013
   88ASN      N  866   5.468   3.969   2.852
   88ASN      H  867   5.438   3.934   2.763
   88ASN     CA  868   5.352   4.035   2.913
   88ASN     CB  869   5.301   3.958   3.035
   88ASN     CG  870   5.250   3.817   3.007
   88ASN    OD1  871   5.295   3.721   3.069
   88ASN    ND2  872   5.150   3.802   2.920
   88ASN   HD21  873   5.102   3.879   2.878
   88ASN   HD22  874   5.126   3.709   2.892
   88ASN      C  875   5.367   4.182   2.952
   88ASN      O  876   5.276   4.243   3.008
   89SER      N  877   5.490   4.229   2.940
   89SER      H  878   5.564   4.163   2.927
   89SER     CA  879   5.535   4.367   2.966
   89SER     CB  880   5.686   4.374   2.986
   89SER     OG  881   5.759   4.348   2.866
   89SER     HG  882   5.855   4.375   2.870
   89SER      C  883   5.486   4.468   2.861
   89SER      O  884   5.516   4.587   2.866
   90CYS      N  885   5.374   4.433   2.799
   90CYS      H  886   5.308   4.367   2.835
   90CYS     CA  887   5.312   4.497   2.682
   90CYS     CB  888   5.197   4.419   2.618
   90CYS     SG  889   5.071   4.378   2.744
   90CYS     HG  890   4.982   4.323   2.662
   90CYS      C  891   5.275   4.646   2.689
   90CYS      O  892   5.355   4.731   2.651
   91GLY      N  893   5.171   4.677   2.766
   91GLY      H  894   5.113   4.601   2.795
   91GLY     CA  895   5.124   4.811   2.805
   91GLY      C  896   5.229   4.891   2.882
   91GLY      O  897   5.247   5.013   2.873
   92THR      N  898   5.290   4.813   2.971
   92THR      H  899   5.243   4.728   2.996
   92THR     CA  900   5.403   4.856   3.054
   92THR     CB  901   5.473   4.741   3.127
   92THR    OG1  902   5.373   4.656   3.182
   92THR    HG1  903   5.404   4.625   3.272
   92THR    CG2  904   5.556   4.795   3.244
   92THR      C  905   5.507   4.934   2.973
   92THR      O  906   5.543   5.042   3.020
   93ILE      N  907   5.567   4.869   2.874
   93ILE      H  908   5.528   4.781   2.845
   93ILE     CA  909   5.674   4.933   2.796
   93ILE     CB  910   5.740   4.833   2.700
   93ILE    CG1  911   5.835   4.732   2.765
   93ILE    CG2  912   5.819   4.896   2.585
   93ILE     CD  913   5.911   4.774   2.892
   93ILE      C  914   5.612   5.052   2.723
   93ILE      O  915   5.673   5.159   2.714
   94GLY      N  916   5.495   5.038   2.663
   94GLY      H  917   5.467   4.945   2.638
   94GLY     CA  918   5.420   5.141   2.589
   94GLY      C  919   5.408   5.268   2.673
   94GLY      O  920   5.436   5.379   2.627
   95LEU      N  921   5.373   5.243   2.799
   95LEU      H  922   5.319   5.162   2.822
   95LEU     CA  923   5.365   5.348   2.902
   95LEU     CB  924   5.323   5.282   3.034
   95LEU     CG  925   5.283   5.380   3.145
   95LEU    CD1  926   5.172   5.310   3.225
   95LEU    CD2  927   5.394   5.434   3.235
   95LEU      C  928   5.495   5.424   2.926
   95LEU      O  929   5.489   5.546   2.912
   96ILE      N  930   5.608   5.355   2.932
   96ILE      H  931   5.598   5.256   2.947
   96ILE     CA  932   5.743   5.409   2.954
   96ILE     CB  933   5.849   5.303   2.983
   96ILE    CG1  934   5.812   5.221   3.107
   96ILE    CG2  935   5.996   5.348   2.980
   96ILE     CD  936   5.893   5.093   3.128
   96ILE      C  937   5.790   5.498   2.838
   96ILE      O  938   5.836   5.608   2.866
   97HISE     N  939   5.765   5.447   2.718
   97HISE     H  940   5.728   5.355   2.705
   97HISE    CA  941   5.768   5.528   2.595
   97HISE    CB  942   5.740   5.451   2.466
   97HISE    CG  943   5.818   5.324   2.432
   97HISE   ND1  944   5.940   5.334   2.378
   97HISE   CD2  945   5.768   5.206   2.398
   97HISE   HD2  946   5.674   5.170   2.439
   97HISE   CE1  947   5.959   5.220   2.311
   97HISE   HE1  948   6.036   5.198   2.237
   97HISE   NE2  949   5.855   5.138   2.324
   97HISE   HE2  950   5.842   5.042   2.300
   97HISE     C  951   5.686   5.657   2.594
   97HISE     O  952   5.742   5.766   2.577
   98ALA      N  953   5.556   5.646   2.618
   98ALA      H  954   5.519   5.555   2.635
   98ALA     CA  955   5.467   5.763   2.624
   98ALA     CB  956   5.322   5.727   2.657
   98ALA      C  957   5.515   5.875   2.717
   98ALA      O  958   5.534   5.989   2.673
   99VAL      N  959   5.542   5.841   2.842
   99VAL      H  960   5.527   5.744   2.860
   99VAL     CA  961   5.593   5.929   2.948
   99VAL     CB  962   5.605   5.857   3.083
   99VAL    CG1  963   5.662   5.941   3.198
   99VAL    CG2  964   5.463   5.827   3.130
   99VAL      C  965   5.728   5.994   2.917
   99VAL      O  966   5.721   6.113   2.887
  100ALA      N  967   5.820   5.913   2.867
  100ALA      H  968   5.801   5.815   2.876
  100ALA     CA  969   5.958   5.948   2.833
  100ALA     CB  970   6.037   5.831   2.775
  100ALA      C  971   5.970   6.076   2.749
  100ALA      O  972   6.036   6.175   2.777
  101ASN      N  973   5.901   6.068   2.635
  101ASN      H  974   5.876   5.975   2.607
  101ASN     CA  975   5.902   6.175   2.534
  101ASN     CB  976   5.855   6.128   2.397
  101ASN     CG  977   5.930   6.003   2.351
  101ASN    OD1  978   6.048   6.007   2.316
  101ASN    ND2  979   5.874   5.886   2.382
  101ASN   HD21  980   5.789   5.875   2.433
  101ASN   HD22  981   5.919   5.805   2.346
  101ASN      C  982   5.835   6.306   2.577
  101ASN      O  983   5.870   6.417   2.538
  102ASN      N  984   5.743   6.288   2.672
  102ASN      H  985   5.728   6.204   2.724
  102ASN     CA  986   5.662   6.402   2.716
  102ASN     CB  987   5.516   6.383   2.673
  102ASN     CG  988   5.509   6.404   2.522
  102ASN    OD1  989   5.534   6.516   2.477
  102ASN    ND2  990   5.437   6.319   2.449
  102ASN   HD21  991   5.360   6.266   2.484
  102ASN   HD22  992   5.472   6.299   2.357
  102ASN      C  993   5.689   6.446   2.860
  102ASN      O  994   5.609   6.513   2.925
  103GLN      N  995   5.816   6.446   2.900
  103GLN      H  996   5.893   6.407   2.849
  103GLN     CA  997   5.860   6.500   3.029
  103GLN     CB  998   6.006   6.459   3.050
  103GLN     CG  999   6.032   6.319   3.104
  103GLN     CD 1000   6.182   6.296   3.126
  103GLN    OE1 1001   6.246   6.315   3.229
  103GLN    NE2 1002   6.237   6.228   3.026
  103GLN   HE21 1003   6.193   6.222   2.936
  103GLN   HE22 1004   6.314   6.164   3.034
  103GLN      C 1005   5.835   6.650   3.053
  103GLN      O 1006   5.802   6.698   3.161
  104ASP      N 1007   5.820   6.723   2.943
  104ASP      H 1008   5.826   6.688   2.849
  104ASP     CA 1009   5.798   6.868   2.951
  104ASP     CB 1010   5.823   6.932   2.814
  104ASP     CG 1011   5.752   6.888   2.686
  104ASP    OD1 1012   5.743   6.965   2.588
  104ASP    OD2 1013   5.693   6.778   2.673
  104ASP      C 1014   5.655   6.900   2.994
  104ASP      O 1015   5.633   7.010   3.043
  105LYS      N 1016   5.561   6.826   2.935
  105LYS      H 1017   5.589   6.770   2.857
  105LYS     CA 1018   5.419   6.832   2.971
  105LYS     CB 1019   5.331   6.792   2.852
  105LYS     CG 1020   5.374   6.868   2.726
  105LYS     CD 1021   5.289   6.840   2.602
  105LYS     CE 1022   5.364   6.876   2.474
  105LYS     NZ 1023   5.487   6.801   2.446
  105LYS    HZ1 1024   5.522   6.824   2.355
  105LYS    HZ2 1025   5.554   6.838   2.510
  105LYS    HZ3 1026   5.467   6.705   2.467
  105LYS      C 1027   5.379   6.757   3.098
  105LYS      O 1028   5.287   6.802   3.166
  106LEU      N 1029   5.451   6.646   3.116
  106LEU      H 1030   5.512   6.611   3.045
  106LEU     CA 1031   5.436   6.567   3.239
  106LEU     CB 1032   5.429   6.417   3.212
  106LEU     CG 1033   5.299   6.369   3.146
  106LEU    CD1 1034   5.291   6.378   2.993
  106LEU    CD2 1035   5.260   6.228   3.192
  106LEU      C 1036   5.518   6.612   3.360
  106LEU      O 1037   5.590   6.712   3.356
  107GLY      N 1038   5.482   6.553   3.473
  107GLY      H 1039   5.404   6.493   3.492
  107GLY     CA 1040   5.574   6.567   3.587
  107GLY      C 1041   5.572   6.449   3.685
  107GLY      O 1042   5.471   6.381   3.693
  108PHE      N 1043   5.667   6.470   3.776
  108PHE      H 1044   5.704   6.562   3.791
  108PHE     CA 1045   5.733   6.371   3.862
  108PHE     CB 1046   5.871   6.334   3.808
  108PHE     CG 1047   5.860   6.269   3.670
  108PHE    CD1 1048   5.808   6.142   3.649
  108PHE    HD1 1049   5.774   6.074   3.728
  108PHE    CD2 1050   5.902   6.354   3.568
  108PHE    HD2 1051   5.932   6.455   3.594
  108PHE    CE1 1052   5.794   6.110   3.515
  108PHE    HE1 1053   5.766   6.006   3.499
  108PHE    CE2 1054   5.905   6.311   3.436
  108PHE    HE2 1055   5.977   6.364   3.374
  108PHE     CZ 1056   5.846   6.187   3.411
  108PHE     HZ 1057   5.833   6.152   3.309
  108PHE      C 1058   5.750   6.418   4.007
  108PHE      O 1059   5.813   6.522   4.025
  109GLU      N 1060   5.693   6.346   4.103
  109GLU      H 1061   5.635   6.266   4.083
  109GLU     CA 1062   5.705   6.376   4.246
  109GLU     CB 1063   5.606   6.305   4.340
  109GLU     CG 1064   5.593   6.153   4.330
  109GLU     CD 1065   5.465   6.105   4.399
  109GLU    OE1 1066   5.362   6.112   4.329
  109GLU    OE2 1067   5.466   6.069   4.519
  109GLU      C 1068   5.842   6.334   4.299
  109GLU      O 1069   5.923   6.276   4.227
  110ASP      N 1070   5.879   6.385   4.416
  110ASP      H 1071   5.810   6.437   4.467
  110ASP     CA 1072   5.996   6.344   4.495
  110ASP     CB 1073   5.986   6.393   4.639
  110ASP     CG 1074   5.992   6.546   4.640
  110ASP    OD1 1075   6.095   6.604   4.680
  110ASP    OD2 1076   5.883   6.602   4.615
  110ASP      C 1077   6.022   6.194   4.507
  110ASP      O 1078   5.928   6.120   4.537
  111GLY      N 1079   6.142   6.162   4.459
  111GLY      H 1080   6.209   6.235   4.450
  111GLY     CA 1081   6.177   6.019   4.468
  111GLY      C 1082   6.099   5.927   4.374
  111GLY      O 1083   6.085   5.809   4.407
  112SER      N 1084   6.062   5.979   4.257
  112SER      H 1085   6.101   6.067   4.228
  112SER     CA 1086   5.986   5.899   4.161
  112SER     CB 1087   5.941   5.992   4.048
  112SER     OG 1088   5.872   5.928   3.940
  112SER     HG 1089   5.776   5.937   3.967
  112SER      C 1090   6.050   5.771   4.107
  112SER      O 1091   6.143   5.782   4.026
  113VAL      N 1092   5.973   5.664   4.121
  113VAL      H 1093   5.884   5.669   4.166
  113VAL     CA 1094   6.016   5.533   4.069
  113VAL     CB 1095   5.922   5.418   4.106
  113VAL    CG1 1096   5.973   5.286   4.049
  113VAL    CG2 1097   5.907   5.409   4.258
  113VAL      C 1098   6.035   5.537   3.917
  113VAL      O 1099   6.141   5.494   3.872
  114LEU      N 1100   5.948   5.612   3.850
  114LEU      H 1101   5.859   5.640   3.885
  114LEU     CA 1102   5.967   5.613   3.704
  114LEU     CB 1103   5.832   5.636   3.636
  114LEU     CG 1104   5.822   5.616   3.485
  114LEU    CD1 1105   5.868   5.477   3.440
  114LEU    CD2 1106   5.681   5.637   3.427
  114LEU      C 1107   6.077   5.710   3.661
  114LEU      O 1108   6.157   5.670   3.575
  115LYS      N 1109   6.078   5.832   3.714
  115LYS      H 1110   6.009   5.868   3.777
  115LYS     CA 1111   6.182   5.930   3.682
  115LYS     CB 1112   6.160   6.055   3.768
  115LYS     CG 1113   6.262   6.169   3.754
  115LYS     CD 1114   6.234   6.238   3.621
  115LYS     CE 1115   6.298   6.377   3.611
  115LYS     NZ 1116   6.442   6.375   3.582
  115LYS    HZ1 1117   6.444   6.326   3.495
  115LYS    HZ2 1118   6.467   6.470   3.564
  115LYS    HZ3 1119   6.493   6.334   3.658
  115LYS      C 1120   6.325   5.880   3.701
  115LYS      O 1121   6.406   5.894   3.610
  116GLN      N 1122   6.345   5.784   3.792
  116GLN      H 1123   6.271   5.757   3.854
  116GLN     CA 1124   6.472   5.718   3.825
  116GLN     CB 1125   6.449   5.615   3.935
  116GLN     CG 1126   6.577   5.555   3.995
  116GLN     CD 1127   6.645   5.440   3.921
  116GLN    OE1 1128   6.584   5.338   3.893
  116GLN    NE2 1129   6.764   5.471   3.870
  116GLN   HE21 1130   6.813   5.558   3.881
  116GLN   HE22 1131   6.790   5.415   3.791
  116GLN      C 1132   6.524   5.653   3.696
  116GLN      O 1133   6.629   5.688   3.643
  117PHE      N 1134   6.432   5.570   3.647
  117PHE      H 1135   6.349   5.549   3.698
  117PHE     CA 1136   6.456   5.485   3.530
  117PHE     CB 1137   6.345   5.379   3.520
  117PHE     CG 1138   6.365   5.293   3.395
  117PHE    CD1 1139   6.434   5.173   3.399
  117PHE    HD1 1140   6.458   5.131   3.497
  117PHE    CD2 1141   6.312   5.327   3.271
  117PHE    HD2 1142   6.256   5.420   3.263
  117PHE    CE1 1143   6.454   5.095   3.286
  117PHE    HE1 1144   6.532   5.019   3.288
  117PHE    CE2 1145   6.330   5.253   3.155
  117PHE    HE2 1146   6.289   5.285   3.059
  117PHE     CZ 1147   6.401   5.134   3.164
  117PHE     HZ 1148   6.415   5.077   3.072
  117PHE      C 1149   6.470   5.565   3.400
  117PHE      O 1150   6.565   5.531   3.330
  118LEU      N 1151   6.402   5.678   3.381
  118LEU      H 1152   6.324   5.706   3.437
  118LEU     CA 1153   6.411   5.765   3.263
  118LEU     CB 1154   6.281   5.845   3.249
  118LEU     CG 1155   6.149   5.769   3.240
  118LEU    CD1 1156   6.028   5.858   3.271
  118LEU    CD2 1157   6.138   5.670   3.124
  118LEU      C 1158   6.530   5.861   3.271
  118LEU      O 1159   6.593   5.871   3.165
  119SER      N 1160   6.576   5.907   3.387
  119SER      H 1161   6.516   5.915   3.467
  119SER     CA 1162   6.706   5.970   3.412
  119SER     CB 1163   6.717   6.022   3.555
  119SER     OG 1164   6.825   6.113   3.575
  119SER     HG 1165   6.814   6.205   3.538
  119SER      C 1166   6.821   5.871   3.388
  119SER      O 1167   6.923   5.909   3.331
  120GLU      N 1168   6.805   5.745   3.428
  120GLU      H 1169   6.743   5.722   3.502
  120GLU     CA 1170   6.902   5.642   3.387
  120GLU     CB 1171   6.856   5.524   3.473
  120GLU     CG 1172   6.956   5.409   3.458
  120GLU     CD 1173   6.916   5.296   3.553
  120GLU    OE1 1174   6.903   5.319   3.675
  120GLU    OE2 1175   6.930   5.180   3.507
  120GLU      C 1176   6.907   5.612   3.237
  120GLU      O 1177   7.013   5.633   3.180
  121THR      N 1178   6.791   5.572   3.186
  121THR      H 1179   6.711   5.568   3.247
  121THR     CA 1180   6.787   5.516   3.050
  121THR     CB 1181   6.671   5.417   3.035
  121THR    OG1 1182   6.538   5.461   3.067
  121THR    HG1 1183   6.533   5.442   3.165
  121THR    CG2 1184   6.698   5.284   3.105
  121THR      C 1185   6.796   5.606   2.927
  121THR      O 1186   6.768   5.556   2.818
  122GLU      N 1187   6.800   5.737   2.948
  122GLU      H 1188   6.802   5.779   3.039
  122GLU     CA 1189   6.797   5.829   2.833
  122GLU     CB 1190   6.787   5.970   2.890
  122GLU     CG 1191   6.704   6.064   2.802
  122GLU     CD 1192   6.730   6.207   2.851
  122GLU    OE1 1193   6.641   6.264   2.918
  122GLU    OE2 1194   6.820   6.264   2.786
  122GLU      C 1195   6.922   5.816   2.745
  122GLU      O 1196   6.902   5.784   2.628
  123LYS      N 1197   7.043   5.841   2.795
  123LYS      H 1198   7.055   5.899   2.875
  123LYS     CA 1199   7.167   5.815   2.720
  123LYS     CB 1200   7.269   5.923   2.757
  123LYS     CG 1201   7.207   6.062   2.742
  123LYS     CD 1202   7.320   6.165   2.737
  123LYS     CE 1203   7.282   6.305   2.688
  123LYS     NZ 1204   7.224   6.338   2.557
  123LYS    HZ1 1205   7.162   6.262   2.538
  123LYS    HZ2 1206   7.182   6.429   2.553
  123LYS    HZ3 1207   7.289   6.336   2.481
  123LYS      C 1208   7.230   5.676   2.738
  123LYS      O 1209   7.325   5.651   2.812
  124MET      N 1210   7.187   5.593   2.643
  124MET      H 1211   7.140   5.637   2.567
  124MET     CA 1212   7.220   5.452   2.621
  124MET     CB 1213   7.236   5.364   2.745
  124MET     CG 1214   7.100   5.348   2.813
  124MET     SD 1215   7.078   5.218   2.940
  124MET     CE 1216   7.175   5.265   3.082
  124MET      C 1217   7.120   5.388   2.525
  124MET      O 1218   6.998   5.407   2.525
  125SER      N 1219   7.169   5.296   2.442
  125SER      H 1220   7.267   5.279   2.446
  125SER     CA 1221   7.101   5.224   2.334
  125SER     CB 1222   7.195   5.119   2.275
  125SER     OG 1223   7.199   4.997   2.351
  125SER     HG 1224   7.285   4.983   2.399
  125SER      C 1225   6.970   5.152   2.366
  125SER      O 1226   6.955   5.115   2.483
  126PRO      N 1227   6.878   5.123   2.275
  126PRO     CA 1228   6.758   5.043   2.302
  126PRO     CB 1229   6.681   5.041   2.170
  126PRO     CG 1230   6.722   5.176   2.111
  126PRO     CD 1231   6.872   5.177   2.138
  126PRO      C 1232   6.782   4.903   2.359
  126PRO      O 1233   6.716   4.865   2.455
  127GLU      N 1234   6.881   4.828   2.311
  127GLU      H 1235   6.915   4.838   2.218
  127GLU     CA 1236   6.937   4.704   2.367
  127GLU     CB 1237   7.044   4.646   2.275
  127GLU     CG 1238   6.981   4.591   2.147
  127GLU     CD 1239   6.992   4.688   2.029
  127GLU    OE1 1240   6.932   4.798   2.036
  127GLU    OE2 1241   7.042   4.649   1.922
  127GLU      C 1242   6.987   4.718   2.511
  127GLU      O 1243   6.946   4.636   2.592
  128ASP      N 1244   7.052   4.828   2.549
  128ASP      H 1245   7.060   4.913   2.496
  128ASP     CA 1246   7.099   4.854   2.686
  128ASP     CB 1247   7.215   4.954   2.687
  128ASP     CG 1248   7.336   4.896   2.614
  128ASP    OD1 1249   7.401   4.796   2.650
  128ASP    OD2 1250   7.395   4.970   2.532
  128ASP      C 1251   6.983   4.901   2.774
  128ASP      O 1252   6.975   4.863   2.891
  129ARG      N 1253   6.892   4.981   2.721
  129ARG      H 1254   6.919   5.034   2.640
  129ARG     CA 1255   6.771   5.024   2.794
  129ARG     CB 1256   6.680   5.114   2.711
  129ARG     CG 1257   6.725   5.256   2.679
  129ARG     CD 1258   6.633   5.343   2.592
  129ARG     NE 1259   6.696   5.473   2.562
  129ARG     HE 1260   6.722   5.526   2.643
  129ARG     CZ 1261   6.735   5.521   2.443
  129ARG    NH1 1262   6.709   5.446   2.335
  129ARG   HH11 1263   6.660   5.359   2.345
  129ARG   HH12 1264   6.742   5.466   2.243
  129ARG    NH2 1265   6.782   5.644   2.421
  129ARG   HH21 1266   6.788   5.708   2.498
  129ARG   HH22 1267   6.791   5.677   2.327
  129ARG      C 1268   6.680   4.908   2.836
  129ARG      O 1269   6.616   4.911   2.941
  130ALA      N 1270   6.687   4.807   2.751
  130ALA      H 1271   6.721   4.812   2.657
  130ALA     CA 1272   6.612   4.682   2.773
  130ALA     CB 1273   6.609   4.593   2.649
  130ALA      C 1274   6.677   4.608   2.890
  130ALA      O 1275   6.603   4.571   2.981
  131LYS      N 1276   6.809   4.589   2.888
  131LYS      H 1277   6.861   4.615   2.807
  131LYS     CA 1278   6.886   4.536   3.001
  131LYS     CB 1279   7.036   4.553   2.975
  131LYS     CG 1280   7.091   4.459   2.867
  131LYS     CD 1281   7.111   4.315   2.915
  131LYS     CE 1282   7.156   4.219   2.805
  131LYS     NZ 1283   7.275   4.270   2.736
  131LYS    HZ1 1284   7.252   4.351   2.681
  131LYS    HZ2 1285   7.352   4.281   2.799
  131LYS    HZ3 1286   7.312   4.199   2.676
  131LYS      C 1287   6.864   4.605   3.136
  131LYS      O 1288   6.844   4.537   3.236
  132CYS      N 1289   6.850   4.737   3.137
  132CYS      H 1290   6.847   4.781   3.047
  132CYS     CA 1291   6.810   4.804   3.262
  132CYS     CB 1292   6.823   4.956   3.258
  132CYS     SG 1293   6.992   5.019   3.287
  132CYS     HG 1294   6.938   5.088   3.387
  132CYS      C 1295   6.666   4.781   3.307
  132CYS      O 1296   6.643   4.757   3.426
  133PHE      N 1297   6.572   4.759   3.216
  133PHE      H 1298   6.590   4.778   3.120
  133PHE     CA 1299   6.442   4.704   3.259
  133PHE     CB 1300   6.346   4.727   3.142
  133PHE     CG 1301   6.199   4.699   3.172
  133PHE    CD1 1302   6.115   4.797   3.224
  133PHE    HD1 1303   6.138   4.903   3.224
  133PHE    CD2 1304   6.149   4.569   3.164
  133PHE    HD2 1305   6.184   4.506   3.082
  133PHE    CE1 1306   5.992   4.758   3.278
  133PHE    HE1 1307   5.925   4.840   3.304
  133PHE    CE2 1308   6.026   4.534   3.217
  133PHE    HE2 1309   5.982   4.435   3.209
  133PHE     CZ 1310   5.942   4.629   3.274
  133PHE     HZ 1311   5.836   4.608   3.292
  133PHE      C 1312   6.433   4.559   3.307
  133PHE      O 1313   6.389   4.542   3.421
  134GLU      N 1314   6.506   4.466   3.245
  134GLU      H 1315   6.524   4.465   3.147
  134GLU     CA 1316   6.518   4.333   3.307
  134GLU     CB 1317   6.600   4.237   3.221
  134GLU     CG 1318   6.528   4.201   3.091
  134GLU     CD 1319   6.620   4.117   3.003
  134GLU    OE1 1320   6.675   4.020   3.059
  134GLU    OE2 1321   6.624   4.146   2.881
  134GLU      C 1322   6.585   4.332   3.445
  134GLU      O 1323   6.555   4.247   3.529
  135LYS      N 1324   6.691   4.411   3.462
  135LYS      H 1325   6.743   4.457   3.391
  135LYS     CA 1326   6.761   4.419   3.591
  135LYS     CB 1327   6.897   4.488   3.585
  135LYS     CG 1328   6.999   4.422   3.491
  135LYS     CD 1329   7.141   4.478   3.494
  135LYS     CE 1330   7.145   4.625   3.452
  135LYS     NZ 1331   7.283   4.675   3.458
  135LYS    HZ1 1332   7.296   4.759   3.406
  135LYS    HZ2 1333   7.301   4.710   3.550
  135LYS    HZ3 1334   7.346   4.605   3.424
  135LYS      C 1335   6.690   4.491   3.706
  135LYS      O 1336   6.707   4.459   3.824
  136ASN      N 1337   6.607   4.591   3.678
  136ASN      H 1338   6.595   4.624   3.584
  136ASN     CA 1339   6.530   4.670   3.775
  136ASN     CB 1340   6.491   4.800   3.704
  136ASN     CG 1341   6.421   4.905   3.790
  136ASN    OD1 1342   6.303   4.895   3.824
  136ASN    ND2 1343   6.484   5.016   3.829
  136ASN   HD21 1344   6.576   5.034   3.795
  136ASN   HD22 1345   6.444   5.067   3.905
  136ASN      C 1346   6.410   4.601   3.838
  136ASN      O 1347   6.304   4.574   3.781
  137GLU      N 1348   6.419   4.594   3.971
  137GLU      H 1349   6.509   4.602   4.013
  137GLU     CA 1350   6.322   4.529   4.059
  137GLU     CB 1351   6.385   4.489   4.193
  137GLU     CG 1352   6.496   4.384   4.196
  137GLU     CD 1353   6.434   4.246   4.174
  137GLU    OE1 1354   6.474   4.172   4.081
  137GLU    OE2 1355   6.338   4.219   4.250
  137GLU      C 1356   6.209   4.623   4.102
  137GLU      O 1357   6.095   4.579   4.085
  138ALA      N 1358   6.228   4.755   4.101
  138ALA      H 1359   6.323   4.786   4.091
  138ALA     CA 1360   6.128   4.858   4.132
  138ALA     CB 1361   6.185   4.999   4.147
  138ALA      C 1362   6.009   4.871   4.036
  138ALA      O 1363   5.899   4.872   4.090
  139ILE      N 1364   6.030   4.855   3.906
  139ILE      H 1365   6.118   4.868   3.861
  139ILE     CA 1366   5.929   4.848   3.799
  139ILE     CB 1367   5.969   4.905   3.663
  139ILE    CG1 1368   6.023   5.047   3.683
  139ILE    CG2 1369   5.849   4.911   3.569
  139ILE     CD 1370   6.151   5.050   3.600
  139ILE      C 1371   5.858   4.712   3.797
  139ILE      O 1372   5.736   4.713   3.807
  140GLN      N 1373   5.928   4.599   3.798
  140GLN      H 1374   6.028   4.600   3.806
  140GLN     CA 1375   5.872   4.463   3.799
  140GLN     CB 1376   5.984   4.359   3.808
  140GLN     CG 1377   6.052   4.322   3.676
  140GLN     CD 1378   6.167   4.227   3.710
  140GLN    OE1 1379   6.151   4.115   3.758
  140GLN    NE2 1380   6.283   4.291   3.723
  140GLN   HE21 1381   6.284   4.389   3.702
  140GLN   HE22 1382   6.366   4.235   3.723
  140GLN      C 1383   5.774   4.444   3.915
  140GLN      O 1384   5.662   4.399   3.895
  141ALA      N 1385   5.818   4.493   4.031
  141ALA      H 1386   5.917   4.506   4.038
  141ALA     CA 1387   5.732   4.501   4.150
  141ALA     CB 1388   5.817   4.539   4.272
  141ALA      C 1389   5.607   4.589   4.138
  141ALA      O 1390   5.506   4.557   4.200
  142ALA      N 1391   5.615   4.708   4.081
  142ALA      H 1392   5.702   4.751   4.054
  142ALA     CA 1393   5.502   4.797   4.048
  142ALA     CB 1394   5.563   4.922   3.984
  142ALA      C 1395   5.402   4.732   3.953
  142ALA      O 1396   5.283   4.723   3.982
  143HISE     N 1397   5.454   4.654   3.858
  143HISE     H 1398   5.547   4.620   3.872
  143HISE    CA 1399   5.371   4.588   3.756
  143HISE    CB 1400   5.462   4.528   3.649
  143HISE    CG 1401   5.385   4.464   3.533
  143HISE   ND1 1402   5.333   4.521   3.425
  143HISE   CD2 1403   5.351   4.335   3.532
  143HISE   HD2 1404   5.409   4.254   3.577
  143HISE   CE1 1405   5.262   4.429   3.360
  143HISE   HE1 1406   5.200   4.438   3.271
  143HISE   NE2 1407   5.273   4.314   3.427
  143HISE   HE2 1408   5.224   4.228   3.410
  143HISE     C 1409   5.282   4.473   3.802
  143HISE     O 1410   5.162   4.477   3.778
  144ASP      N 1411   5.348   4.376   3.866
  144ASP      H 1412   5.445   4.357   3.853
  144ASP     CA 1413   5.284   4.266   3.938
  144ASP     CB 1414   5.392   4.164   3.974
  144ASP     CG 1415   5.427   4.063   3.865
  144ASP    OD1 1416   5.478   3.951   3.884
  144ASP    OD2 1417   5.436   4.112   3.750
  144ASP      C 1418   5.185   4.304   4.048
  144ASP      O 1419   5.089   4.229   4.067
  145ALA      N 1420   5.219   4.403   4.130
  145ALA      H 1421   5.314   4.434   4.134
  145ALA     CA 1422   5.120   4.468   4.218
  145ALA     CB 1423   5.181   4.590   4.286
  145ALA      C 1424   4.992   4.514   4.148
  145ALA      O 1425   4.890   4.450   4.172
  146VAL      N 1426   4.999   4.602   4.049
  146VAL      H 1427   5.081   4.650   4.019
  146VAL     CA 1428   4.881   4.649   3.975
  146VAL     CB 1429   4.909   4.779   3.899
  146VAL    CG1 1430   4.788   4.839   3.829
  146VAL    CG2 1431   4.974   4.888   3.985
  146VAL      C 1432   4.813   4.543   3.888
  146VAL      O 1433   4.690   4.537   3.896
  147ALA      N 1434   4.890   4.446   3.841
  147ALA      H 1435   4.989   4.459   3.836
  147ALA     CA 1436   4.841   4.324   3.775
  147ALA     CB 1437   4.958   4.240   3.721
  147ALA      C 1438   4.742   4.242   3.857
  147ALA      O 1439   4.635   4.202   3.811
  148GLN      N 1440   4.756   4.243   3.990
  148GLN      H 1441   4.843   4.264   4.035
  148GLN     CA 1442   4.658   4.182   4.080
  148GLN     CB 1443   4.737   4.110   4.189
  148GLN     CG 1444   4.824   3.989   4.155
  148GLN     CD 1445   4.893   3.944   4.284
  148GLN    OE1 1446   4.920   3.826   4.309
  148GLN    NE2 1447   4.957   4.033   4.360
  148GLN   HE21 1448   4.950   4.131   4.340
  148GLN   HE22 1449   5.019   4.001   4.431
  148GLN      C 1450   4.544   4.270   4.134
  148GLN      O 1451   4.441   4.217   4.175
  149GLU      N 1452   4.553   4.402   4.124
  149GLU      H 1453   4.642   4.432   4.091
  149GLU     CA 1454   4.442   4.494   4.156
  149GLU     CB 1455   4.491   4.639   4.142
  149GLU     CG 1456   4.556   4.699   4.267
  149GLU     CD 1457   4.483   4.818   4.330
  149GLU    OE1 1458   4.467   4.923   4.265
  149GLU    OE2 1459   4.454   4.811   4.451
  149GLU      C 1460   4.318   4.466   4.072
  149GLU      O 1461   4.205   4.471   4.121
  150GLY      N 1462   4.340   4.444   3.942
  150GLY      H 1463   4.428   4.457   3.898
  150GLY     CA 1464   4.242   4.415   3.836
  150GLY      C 1465   4.150   4.298   3.873
  150GLY      O 1466   4.171   4.208   3.953
  151GLN      N 1467   4.036   4.292   3.804
  151GLN      H 1468   4.044   4.332   3.713
  151GLN     CA 1469   3.924   4.198   3.816
  151GLN     CB 1470   3.792   4.276   3.811
  151GLN     CG 1471   3.747   4.324   3.673
  151GLN     CD 1472   3.617   4.403   3.681
  151GLN    OE1 1473   3.509   4.349   3.658
  151GLN    NE2 1474   3.640   4.532   3.704
  151GLN   HE21 1475   3.729   4.573   3.723
  151GLN   HE22 1476   3.563   4.590   3.730
  151GLN      C 1477   3.917   4.082   3.716
  151GLN      O 1478   3.853   3.986   3.758
  152CYS      N 1479   3.983   4.093   3.602
  152CYS      H 1480   4.023   4.180   3.572
  152CYS     CA 1481   3.979   3.978   3.510
  152CYS     CB 1482   3.923   4.024   3.375
  152CYS     SG 1483   3.772   4.128   3.377
  152CYS     HG 1484   3.839   4.239   3.346
  152CYS      C 1485   4.110   3.905   3.480
  152CYS      O 1486   4.211   3.964   3.520
  153ARG      N 1487   4.109   3.801   3.397
  153ARG      H 1488   4.035   3.735   3.408
  153ARG     CA 1489   4.233   3.739   3.351
  153ARG     CB 1490   4.281   3.633   3.451
  153ARG     CG 1491   4.432   3.609   3.456
  153ARG     CD 1492   4.516   3.732   3.489
  153ARG     NE 1493   4.479   3.800   3.615
  153ARG     HE 1494   4.458   3.741   3.693
  153ARG     CZ 1495   4.482   3.932   3.638
  153ARG    NH1 1496   4.522   4.016   3.542
  153ARG   HH11 1497   4.572   3.991   3.459
  153ARG   HH12 1498   4.510   4.114   3.556
  153ARG    NH2 1499   4.448   3.983   3.757
  153ARG   HH21 1500   4.416   3.919   3.827
  153ARG   HH22 1501   4.491   4.070   3.782
  153ARG      C 1502   4.213   3.685   3.209
  153ARG      O 1503   4.220   3.770   3.121
  154VAL      N 1504   4.177   3.559   3.186
  154VAL      H 1505   4.150   3.489   3.251
  154VAL     CA 1506   4.167   3.499   3.051
  154VAL     CB 1507   4.036   3.548   2.989
  154VAL    CG1 1508   4.015   3.484   2.851
  154VAL    CG2 1509   3.917   3.514   3.078
  154VAL      C 1510   4.287   3.518   2.959
  154VAL      O 1511   4.286   3.609   2.876
  155ASP      N 1512   4.391   3.436   2.974
  155ASP      H 1513   4.386   3.363   3.042
  155ASP     CA 1514   4.514   3.442   2.893
  155ASP     CB 1515   4.631   3.404   2.984
  155ASP     CG 1516   4.771   3.422   2.924
  155ASP    OD1 1517   4.794   3.440   2.803
  155ASP    OD2 1518   4.866   3.393   3.000
  155ASP      C 1519   4.507   3.348   2.773
  155ASP      O 1520   4.570   3.243   2.766
  156ASP      N 1521   4.425   3.371   2.670
  156ASP      H 1522   4.361   3.446   2.686
  156ASP     CA 1523   4.399   3.293   2.548
  156ASP     CB 1524   4.277   3.333   2.464
  156ASP     CG 1525   4.246   3.482   2.481
  156ASP    OD1 1526   4.296   3.556   2.394
  156ASP    OD2 1527   4.156   3.518   2.560
  156ASP      C 1528   4.508   3.267   2.444
  156ASP      O 1529   4.491   3.218   2.333
  157LYS      N 1530   4.631   3.297   2.485
  157LYS      H 1531   4.647   3.302   2.584
  157LYS     CA 1532   4.753   3.286   2.404
  157LYS     CB 1533   4.800   3.143   2.378
  157LYS     CG 1534   4.824   3.073   2.512
  157LYS     CD 1535   4.933   3.149   2.590
  157LYS     CE 1536   4.942   3.094   2.733
  157LYS     NZ 1537   4.833   3.135   2.822
  157LYS    HZ1 1538   4.859   3.113   2.916
  157LYS    HZ2 1539   4.804   3.231   2.826
  157LYS    HZ3 1540   4.752   3.079   2.805
  157LYS      C 1541   4.758   3.356   2.268
  157LYS      O 1542   4.849   3.345   2.186
  158VAL      N 1543   4.663   3.448   2.249
  158VAL      H 1544   4.621   3.488   2.331
  158VAL     CA 1545   4.649   3.530   2.128
  158VAL     CB 1546   4.503   3.576   2.127
  158VAL    CG1 1547   4.482   3.683   2.020
  158VAL    CG2 1548   4.409   3.458   2.101
  158VAL      C 1549   4.759   3.636   2.118
  158VAL      O 1550   4.777   3.718   2.208
  159ASN      N 1551   4.815   3.656   1.999
  159ASN      H 1552   4.790   3.595   1.924
  159ASN     CA 1553   4.915   3.759   1.968
  159ASN     CB 1554   4.996   3.697   1.853
  159ASN     CG 1555   5.112   3.786   1.809
  159ASN    OD1 1556   5.191   3.846   1.881
  159ASN    ND2 1557   5.128   3.798   1.677
  159ASN   HD21 1558   5.068   3.750   1.612
  159ASN   HD22 1559   5.212   3.846   1.653
  159ASN      C 1560   4.878   3.907   1.952
  159ASN      O 1561   4.907   3.968   1.849
  160PHE      N 1562   4.846   3.959   2.070
  160PHE      H 1563   4.836   3.905   2.153
  160PHE     CA 1564   4.819   4.102   2.086
  160PHE     CB 1565   4.752   4.114   2.223
  160PHE     CG 1566   4.602   4.083   2.233
  160PHE    CD1 1567   4.510   4.164   2.168
  160PHE    HD1 1568   4.532   4.256   2.113
  160PHE    CD2 1569   4.567   3.969   2.303
  160PHE    HD2 1570   4.645   3.908   2.348
  160PHE    CE1 1571   4.376   4.133   2.182
  160PHE    HE1 1572   4.304   4.213   2.163
  160PHE    CE2 1573   4.433   3.929   2.307
  160PHE    HE2 1574   4.410   3.842   2.368
  160PHE     CZ 1575   4.342   4.012   2.243
  160PHE     HZ 1576   4.240   3.985   2.268
  160PHE      C 1577   4.947   4.186   2.076
  160PHE      O 1578   5.052   4.136   2.118
  161HISE     N 1579   4.937   4.309   2.027
  161HISE     H 1580   4.871   4.326   1.954
  161HISE    CA 1581   5.044   4.408   2.043
  161HISE    CB 1582   5.105   4.406   1.902
  161HISE    CG 1583   5.209   4.296   1.877
  161HISE   ND1 1584   5.341   4.307   1.882
  161HISE   CD2 1585   5.180   4.179   1.821
  161HISE   HD2 1586   5.084   4.128   1.815
  161HISE   CE1 1587   5.394   4.204   1.816
  161HISE   HE1 1588   5.500   4.181   1.804
  161HISE   NE2 1589   5.294   4.123   1.781
  161HISE   HE2 1590   5.309   4.034   1.739
  161HISE     C 1591   4.995   4.548   2.083
  161HISE     O 1592   4.879   4.582   2.062
  162PHE      N 1593   5.080   4.638   2.132
  162PHE      H 1594   5.179   4.624   2.128
  162PHE     CA 1595   5.044   4.773   2.177
  162PHE     CB 1596   5.031   4.777   2.329
  162PHE     CG 1597   4.953   4.895   2.388
  162PHE    CD1 1598   4.818   4.923   2.375
  162PHE    HD1 1599   4.751   4.869   2.308
  162PHE    CD2 1600   5.024   4.960   2.489
  162PHE    HD2 1601   5.133   4.958   2.487
  162PHE    CE1 1602   4.759   5.018   2.459
  162PHE    HE1 1603   4.661   5.054   2.427
  162PHE    CE2 1604   4.958   5.046   2.577
  162PHE    HE2 1605   5.014   5.098   2.655
  162PHE     CZ 1606   4.824   5.079   2.565
  162PHE     HZ 1607   4.779   5.124   2.653
  162PHE      C 1608   5.132   4.883   2.116
  162PHE      O 1609   5.252   4.885   2.143
  163ILE      N 1610   5.073   4.980   2.047
  163ILE      H 1611   4.975   4.993   2.057
  163ILE     CA 1612   5.147   5.084   1.973
  163ILE     CB 1613   5.122   5.082   1.822
  163ILE    CG1 1614   5.130   4.940   1.765
  163ILE    CG2 1615   5.223   5.160   1.737
  163ILE     CD 1616   5.052   4.924   1.635
  163ILE      C 1617   5.121   5.221   2.035
  163ILE      O 1618   5.005   5.260   2.046
  164LEU      N 1619   5.224   5.305   2.035
  164LEU      H 1620   5.313   5.278   1.999
  164LEU     CA 1621   5.215   5.446   2.075
  164LEU     CB 1622   5.344   5.473   2.152
  164LEU     CG 1623   5.361   5.616   2.206
  164LEU    CD1 1624   5.251   5.640   2.310
  164LEU    CD2 1625   5.501   5.635   2.264
  164LEU      C 1626   5.220   5.528   1.946
  164LEU      O 1627   5.325   5.542   1.884
  165PHE      N 1628   5.116   5.605   1.917
  165PHE      H 1629   5.022   5.587   1.948
  165PHE     CA 1630   5.127   5.712   1.817
  165PHE     CB 1631   5.001   5.709   1.729
  165PHE     CG 1632   4.966   5.572   1.671
  165PHE    CD1 1633   4.881   5.479   1.728
  165PHE    HD1 1634   4.808   5.516   1.800
  165PHE    CD2 1635   5.041   5.541   1.558
  165PHE    HD2 1636   5.115   5.611   1.519
  165PHE    CE1 1637   4.868   5.352   1.672
  165PHE    HE1 1638   4.813   5.275   1.726
  165PHE    CE2 1639   5.026   5.415   1.501
  165PHE    HE2 1640   5.093   5.379   1.422
  165PHE     CZ 1641   4.938   5.323   1.556
  165PHE     HZ 1642   4.934   5.224   1.511
  165PHE      C 1643   5.132   5.845   1.892
  165PHE      O 1644   5.034   5.878   1.959
  166ASN      N 1645   5.221   5.932   1.847
  166ASN      H 1646   5.298   5.898   1.794
  166ASN     CA 1647   5.231   6.069   1.900
  166ASN     CB 1648   5.311   6.068   2.031
  166ASN     CG 1649   5.455   6.017   2.024
  166ASN    OD1 1650   5.542   6.063   1.950
  166ASN    ND2 1651   5.495   5.953   2.133
  166ASN   HD21 1652   5.432   5.956   2.211
  166ASN   HD22 1653   5.585   5.909   2.134
  166ASN      C 1654   5.302   6.162   1.802
  166ASN      O 1655   5.315   6.142   1.681
  167ASN      N 1656   5.321   6.285   1.850
  167ASN      H 1657   5.304   6.315   1.944
  167ASN     CA 1658   5.388   6.382   1.762
  167ASN     CB 1659   5.296   6.500   1.729
  167ASN     CG 1660   5.348   6.598   1.623
  167ASN    OD1 1661   5.457   6.652   1.637
  167ASN    ND2 1662   5.271   6.620   1.517
  167ASN   HD21 1663   5.187   6.566   1.507
  167ASN   HD22 1664   5.315   6.682   1.453
  167ASN      C 1665   5.516   6.432   1.830
  167ASN      O 1666   5.516   6.447   1.952
  168VAL      N 1667   5.627   6.430   1.758
  168VAL      H 1668   5.615   6.387   1.668
  168VAL     CA 1669   5.768   6.457   1.792
  168VAL     CB 1670   5.842   6.336   1.850
  168VAL    CG1 1671   5.982   6.379   1.896
  168VAL    CG2 1672   5.765   6.278   1.969
  168VAL      C 1673   5.843   6.508   1.669
  168VAL      O 1674   5.815   6.483   1.552
  169ASP      N 1675   5.921   6.614   1.690
  169ASP      H 1676   5.918   6.670   1.773
  169ASP     CA 1677   6.014   6.667   1.589
  169ASP     CB 1678   6.142   6.584   1.591
  169ASP     CG 1679   6.252   6.670   1.529
  169ASP    OD1 1680   6.249   6.795   1.543
  169ASP    OD2 1681   6.345   6.606   1.475
  169ASP      C 1682   5.952   6.696   1.452
  169ASP      O 1683   6.005   6.675   1.343
  170GLY      N 1684   5.833   6.753   1.464
  170GLY      H 1685   5.809   6.785   1.555
  170GLY     CA 1686   5.746   6.766   1.345
  170GLY      C 1687   5.671   6.645   1.290
  170GLY      O 1688   5.590   6.666   1.200
  171HISE     N 1689   5.707   6.521   1.323
  171HISE     H 1690   5.758   6.496   1.405
  171HISE    CA 1691   5.664   6.408   1.240
  171HISE    CB 1692   5.788   6.332   1.193
  171HISE    CG 1693   5.869   6.396   1.081
  171HISE   ND1 1694   5.999   6.371   1.064
  171HISE   CD2 1695   5.833   6.483   0.987
  171HISE   HD2 1696   5.736   6.528   0.963
  171HISE   CE1 1697   6.045   6.437   0.958
  171HISE   HE1 1698   6.130   6.398   0.903
  171HISE   NE2 1699   5.939   6.501   0.909
  171HISE   HE2 1700   5.943   6.552   0.823
  171HISE     C 1701   5.579   6.310   1.321
  171HISE     O 1702   5.598   6.304   1.442
  172LEU      N 1703   5.482   6.245   1.258
  172LEU      H 1704   5.454   6.268   1.165
  172LEU     CA 1705   5.402   6.139   1.322
  172LEU     CB 1706   5.274   6.130   1.238
  172LEU     CG 1707   5.146   6.073   1.299
  172LEU    CD1 1708   5.166   5.929   1.349
  172LEU    CD2 1709   5.108   6.164   1.416
  172LEU      C 1710   5.481   6.009   1.339
  172LEU      O 1711   5.517   5.941   1.242
  173TYR      N 1712   5.511   5.996   1.468
  173TYR      H 1713   5.473   6.060   1.535
  173TYR     CA 1714   5.582   5.875   1.510
  173TYR     CB 1715   5.695   5.912   1.606
  173TYR     CG 1716   5.820   5.967   1.538
  173TYR    CD1 1717   5.900   5.874   1.473
  173TYR    HD1 1718   5.878   5.767   1.476
  173TYR    CD2 1719   5.832   6.105   1.532
  173TYR    HD2 1720   5.751   6.176   1.551
  173TYR    CE1 1721   6.002   5.927   1.395
  173TYR    HE1 1722   6.063   5.850   1.349
  173TYR    CE2 1723   5.933   6.151   1.448
  173TYR    HE2 1724   5.936   6.258   1.427
  173TYR     CZ 1725   6.020   6.065   1.383
  173TYR     OH 1726   6.129   6.125   1.329
  173TYR     HH 1727   6.109   6.223   1.321
  173TYR      C 1728   5.489   5.767   1.566
  173TYR      O 1729   5.418   5.795   1.662
  174GLU      N 1730   5.491   5.652   1.498
  174GLU      H 1731   5.538   5.644   1.411
  174GLU     CA 1732   5.439   5.521   1.541
  174GLU     CB 1733   5.426   5.440   1.412
  174GLU     CG 1734   5.356   5.306   1.433
  174GLU     CD 1735   5.362   5.205   1.318
  174GLU    OE1 1736   5.307   5.229   1.209
  174GLU    OE2 1737   5.427   5.100   1.335
  174GLU      C 1738   5.557   5.454   1.613
  174GLU      O 1739   5.671   5.442   1.568
  175LEU      N 1740   5.542   5.427   1.742
  175LEU      H 1741   5.465   5.475   1.783
  175LEU     CA 1742   5.627   5.348   1.832
  175LEU     CB 1743   5.666   5.433   1.953
  175LEU     CG 1744   5.768   5.540   1.913
  175LEU    CD1 1745   5.697   5.675   1.913
  175LEU    CD2 1746   5.881   5.545   2.016
  175LEU      C 1747   5.573   5.217   1.891
  175LEU      O 1748   5.486   5.217   1.977
  176ASP      N 1749   5.627   5.104   1.846
  176ASP      H 1750   5.677   5.108   1.760
  176ASP     CA 1751   5.601   4.972   1.905
  176ASP     CB 1752   5.528   4.896   1.795
  176ASP     CG 1753   5.495   4.750   1.827
  176ASP    OD1 1754   5.380   4.701   1.825
  176ASP    OD2 1755   5.592   4.674   1.849
  176ASP      C 1756   5.733   4.911   1.954
  176ASP      O 1757   5.815   4.866   1.875
  177GLY      N 1758   5.720   4.857   2.075
  177GLY      H 1759   5.630   4.833   2.111
  177GLY     CA 1760   5.831   4.810   2.159
  177GLY      C 1761   5.869   4.668   2.117
  177GLY      O 1762   5.983   4.632   2.146
  178ARG      N 1763   5.807   4.598   2.022
  178ARG      H 1764   5.736   4.647   1.971
  178ARG     CA 1765   5.833   4.461   1.977
  178ARG     CB 1766   5.717   4.363   1.994
  178ARG     CG 1767   5.744   4.289   2.125
  178ARG     CD 1768   5.619   4.220   2.180
  178ARG     NE 1769   5.558   4.116   2.095
  178ARG     HE 1770   5.615   4.095   2.016
  178ARG     CZ 1771   5.433   4.071   2.111
  178ARG    NH1 1772   5.347   4.126   2.198
  178ARG   HH11 1773   5.376   4.201   2.257
  178ARG   HH12 1774   5.259   4.082   2.218
  178ARG    NH2 1775   5.404   3.949   2.065
  178ARG   HH21 1776   5.478   3.899   2.020
  178ARG   HH22 1777   5.310   3.923   2.044
  178ARG      C 1778   5.892   4.460   1.836
  178ARG      O 1779   5.980   4.383   1.800
  179MET      N 1780   5.847   4.552   1.751
  179MET      H 1781   5.751   4.581   1.748
  179MET     CA 1782   5.907   4.587   1.622
  179MET     CB 1783   5.816   4.677   1.539
  179MET     CG 1784   5.682   4.621   1.488
  179MET     SD 1785   5.731   4.521   1.343
  179MET     CE 1786   5.600   4.402   1.362
  179MET      C 1787   6.043   4.655   1.637
  179MET      O 1788   6.068   4.724   1.736
  180PRO      N 1789   6.143   4.633   1.552
  180PRO     CA 1790   6.277   4.677   1.593
  180PRO     CB 1791   6.373   4.600   1.502
  180PRO     CG 1792   6.281   4.564   1.385
  180PRO     CD 1793   6.140   4.539   1.439
  180PRO      C 1794   6.324   4.822   1.592
  180PRO      O 1795   6.430   4.849   1.647
  181PHE      N 1796   6.235   4.914   1.554
  181PHE      H 1797   6.138   4.889   1.561
  181PHE     CA 1798   6.260   5.058   1.540
  181PHE     CB 1799   6.314   5.082   1.399
  181PHE     CG 1800   6.463   5.055   1.379
  181PHE    CD1 1801   6.499   4.934   1.322
  181PHE    HD1 1802   6.425   4.866   1.278
  181PHE    CD2 1803   6.563   5.137   1.431
  181PHE    HD2 1804   6.537   5.225   1.489
  181PHE    CE1 1805   6.633   4.897   1.316
  181PHE    HE1 1806   6.661   4.800   1.275
  181PHE    CE2 1807   6.696   5.096   1.428
  181PHE    HE2 1808   6.782   5.145   1.473
  181PHE     CZ 1809   6.734   4.976   1.370
  181PHE     HZ 1810   6.840   4.963   1.347
  181PHE      C 1811   6.128   5.134   1.549
  181PHE      O 1812   6.017   5.082   1.555
  182PRO      N 1813   6.137   5.264   1.575
  182PRO     CA 1814   6.028   5.359   1.545
  182PRO     CB 1815   6.072   5.494   1.600
  182PRO     CG 1816   6.166   5.454   1.714
  182PRO     CD 1817   6.241   5.337   1.650
  182PRO      C 1818   5.994   5.372   1.396
  182PRO      O 1819   6.081   5.362   1.309
  183VAL      N 1820   5.873   5.418   1.366
  183VAL      H 1821   5.803   5.430   1.436
  183VAL     CA 1822   5.822   5.429   1.228
  183VAL     CB 1823   5.715   5.325   1.196
  183VAL    CG1 1824   5.638   5.352   1.066
  183VAL    CG2 1825   5.775   5.184   1.208
  183VAL      C 1826   5.768   5.571   1.213
  183VAL      O 1827   5.680   5.611   1.290
  184ASN      N 1828   5.798   5.631   1.098
  184ASN      H 1829   5.864   5.599   1.031
  184ASN     CA 1830   5.762   5.770   1.065
  184ASN     CB 1831   5.891   5.845   1.033
  184ASN     CG 1832   5.865   5.994   1.010
  184ASN    OD1 1833   5.784   6.045   0.933
  184ASN    ND2 1834   5.956   6.074   1.064
  184ASN   HD21 1835   6.038   6.046   1.114
  184ASN   HD22 1836   5.939   6.173   1.060
  184ASN      C 1837   5.656   5.773   0.955
  184ASN      O 1838   5.666   5.705   0.852
  185HISE     N 1839   5.553   5.857   0.967
  185HISE     H 1840   5.560   5.919   1.045
  185HISE    CA 1841   5.434   5.860   0.882
  185HISE    CB 1842   5.313   5.814   0.964
  185HISE    CG 1843   5.306   5.662   0.982
  185HISE   ND1 1844   5.277   5.572   0.889
  185HISE   CD2 1845   5.333   5.598   1.096
  185HISE   HD2 1846   5.341   5.645   1.193
  185HISE   CE1 1847   5.290   5.451   0.944
  185HISE   HE1 1848   5.276   5.350   0.906
  185HISE   NE2 1849   5.324   5.467   1.072
  185HISE   HE2 1850   5.320   5.397   1.143
  185HISE     C 1851   5.411   6.001   0.826
  185HISE     O 1852   5.295   6.026   0.796
  186GLY      N 1853   5.517   6.079   0.809
  186GLY      H 1854   5.609   6.050   0.836
  186GLY     CA 1855   5.500   6.210   0.744
  186GLY      C 1856   5.480   6.322   0.846
  186GLY      O 1857   5.509   6.318   0.965
  187ALA      N 1858   5.471   6.441   0.788
  187ALA      H 1859   5.460   6.444   0.688
  187ALA     CA 1860   5.445   6.568   0.856
  187ALA     CB 1861   5.464   6.679   0.753
  187ALA      C 1862   5.307   6.571   0.923
  187ALA      O 1863   5.204   6.567   0.856
  188SER      N 1864   5.308   6.614   1.049
  188SER      H 1865   5.399   6.619   1.090
  188SER     CA 1866   5.193   6.627   1.139
  188SER     CB 1867   5.172   6.493   1.211
  188SER     OG 1868   5.082   6.489   1.323
  188SER     HG 1869   4.993   6.508   1.282
  188SER      C 1870   5.215   6.746   1.232
  188SER      O 1871   5.324   6.787   1.271
  189SER      N 1872   5.099   6.795   1.277
  189SER      H 1873   5.019   6.755   1.232
  189SER     CA 1874   5.082   6.909   1.368
  189SER     CB 1875   4.988   7.014   1.308
  189SER     OG 1876   4.982   7.122   1.401
  189SER     HG 1877   4.956   7.208   1.358
  189SER      C 1878   5.039   6.868   1.509
  189SER      O 1879   4.938   6.799   1.520
  190GLU      N 1880   5.090   6.942   1.607
  190GLU      H 1881   5.139   7.026   1.583
  190GLU     CA 1882   5.045   6.925   1.746
  190GLU     CB 1883   5.131   7.013   1.837
  190GLU     CG 1884   5.114   6.999   1.988
  190GLU     CD 1885   5.236   7.043   2.071
  190GLU    OE1 1886   5.314   6.955   2.113
  190GLU    OE2 1887   5.266   7.164   2.071
  190GLU      C 1888   4.896   6.955   1.766
  190GLU      O 1889   4.836   6.894   1.854
  191ASP      N 1890   4.836   7.041   1.684
  191ASP      H 1891   4.894   7.114   1.649
  191ASP     CA 1892   4.692   7.068   1.678
  191ASP     CB 1893   4.662   7.194   1.596
  191ASP     CG 1894   4.516   7.239   1.605
  191ASP    OD1 1895   4.488   7.321   1.695
  191ASP    OD2 1896   4.438   7.222   1.509
  191ASP      C 1897   4.617   6.945   1.626
  191ASP      O 1898   4.520   6.900   1.686
  192THR      N 1899   4.656   6.884   1.514
  192THR      H 1900   4.737   6.914   1.463
  192THR     CA 1901   4.587   6.768   1.456
  192THR     CB 1902   4.596   6.778   1.304
  192THR    OG1 1903   4.727   6.807   1.255
  192THR    HG1 1904   4.768   6.719   1.230
  192THR    CG2 1905   4.502   6.888   1.254
  192THR      C 1906   4.637   6.628   1.492
  192THR      O 1907   4.576   6.533   1.444
  193LEU      N 1908   4.720   6.615   1.595
  193LEU      H 1909   4.772   6.695   1.626
  193LEU     CA 1910   4.794   6.494   1.632
  193LEU     CB 1911   4.896   6.525   1.742
  193LEU     CG 1912   4.846   6.500   1.885
  193LEU    CD1 1913   4.965   6.497   1.981
  193LEU    CD2 1914   4.734   6.592   1.933
  193LEU      C 1915   4.706   6.371   1.650
  193LEU      O 1916   4.737   6.265   1.595
  194LEU      N 1917   4.586   6.388   1.704
  194LEU      H 1918   4.564   6.469   1.759
  194LEU     CA 1919   4.481   6.286   1.697
  194LEU     CB 1920   4.365   6.319   1.792
  194LEU     CG 1921   4.379   6.323   1.944
  194LEU    CD1 1922   4.246   6.381   1.992
  194LEU    CD2 1923   4.407   6.186   2.004
  194LEU      C 1924   4.421   6.241   1.564
  194LEU      O 1925   4.445   6.125   1.531
  195LYS      N 1926   4.388   6.342   1.483
  195LYS      H 1927   4.428   6.432   1.499
  195LYS     CA 1928   4.347   6.326   1.343
  195LYS     CB 1929   4.319   6.463   1.280
  195LYS     CG 1930   4.235   6.455   1.152
  195LYS     CD 1931   4.215   6.597   1.098
  195LYS     CE 1932   4.154   6.593   0.958
  195LYS     NZ 1933   4.250   6.542   0.859
  195LYS    HZ1 1934   4.268   6.444   0.868
  195LYS    HZ2 1935   4.200   6.539   0.772
  195LYS    HZ3 1936   4.341   6.583   0.859
  195LYS      C 1937   4.450   6.252   1.257
  195LYS      O 1938   4.425   6.147   1.199
  196ASP      N 1939   4.574   6.301   1.254
  196ASP      H 1940   4.585   6.394   1.288
  196ASP     CA 1941   4.687   6.241   1.181
  196ASP     CB 1942   4.810   6.331   1.196
  196ASP     CG 1943   4.809   6.476   1.147
  196ASP    OD1 1944   4.834   6.578   1.215
  196ASP    OD2 1945   4.782   6.489   1.026
  196ASP      C 1946   4.727   6.098   1.216
  196ASP      O 1947   4.727   6.010   1.130
  197ALA      N 1948   4.722   6.078   1.348
  197ALA      H 1949   4.718   6.150   1.416
  197ALA     CA 1950   4.726   5.943   1.407
  197ALA     CB 1951   4.757   5.949   1.556
  197ALA      C 1952   4.606   5.852   1.378
  197ALA      O 1953   4.628   5.750   1.313
  198ALA      N 1954   4.483   5.900   1.392
  198ALA      H 1955   4.466   5.991   1.431
  198ALA     CA 1956   4.361   5.828   1.355
  198ALA     CB 1957   4.234   5.886   1.417
  198ALA      C 1958   4.349   5.789   1.207
  198ALA      O 1959   4.304   5.679   1.175
  199LYS      N 1960   4.415   5.867   1.122
  199LYS      H 1961   4.426   5.966   1.136
  199LYS     CA 1962   4.434   5.826   0.983
  199LYS     CB 1963   4.491   5.945   0.905
  199LYS     CG 1964   4.486   5.917   0.755
  199LYS     CD 1965   4.564   6.009   0.661
  199LYS     CE 1966   4.708   6.014   0.713
  199LYS     NZ 1967   4.818   6.084   0.645
  199LYS    HZ1 1968   4.905   6.040   0.666
  199LYS    HZ2 1969   4.818   6.081   0.545
  199LYS    HZ3 1970   4.827   6.180   0.671
  199LYS      C 1971   4.522   5.702   0.966
  199LYS      O 1972   4.488   5.607   0.895
  200VAL      N 1973   4.632   5.691   1.040
  200VAL      H 1974   4.669   5.772   1.086
  200VAL     CA 1975   4.727   5.579   1.045
  200VAL     CB 1976   4.856   5.629   1.110
  200VAL    CG1 1977   4.955   5.518   1.148
  200VAL    CG2 1978   4.918   5.727   1.011
  200VAL      C 1979   4.661   5.461   1.118
  200VAL      O 1980   4.669   5.347   1.073
  201CYS      N 1981   4.601   5.488   1.234
  201CYS      H 1982   4.627   5.569   1.287
  201CYS     CA 1983   4.530   5.383   1.308
  201CYS     CB 1984   4.464   5.433   1.437
  201CYS     SG 1985   4.577   5.523   1.549
  201CYS     HG 1986   4.687   5.458   1.513
  201CYS      C 1987   4.414   5.328   1.224
  201CYS      O 1988   4.395   5.207   1.219
  202ARG      N 1989   4.345   5.406   1.142
  202ARG      H 1990   4.359   5.505   1.142
  202ARG     CA 1991   4.231   5.353   1.066
  202ARG     CB 1992   4.130   5.454   1.010
  202ARG     CG 1993   4.039   5.505   1.122
  202ARG     CD 1994   3.919   5.592   1.083
  202ARG     NE 1995   3.965   5.715   1.016
  202ARG     HE 1996   3.981   5.699   0.919
  202ARG     CZ 1997   3.969   5.840   1.062
  202ARG    NH1 1998   3.964   5.872   1.192
  202ARG   HH11 1999   3.951   5.807   1.267
  202ARG   HH12 2000   3.956   5.968   1.219
  202ARG    NH2 2001   3.964   5.936   0.968
  202ARG   HH21 2002   3.937   5.920   0.873
  202ARG   HH22 2003   3.987   6.031   0.988
  202ARG      C 2004   4.282   5.263   0.953
  202ARG      O 2005   4.248   5.145   0.953
  203GLU      N 2006   4.393   5.308   0.896
  203GLU      H 2007   4.424   5.402   0.911
  203GLU     CA 2008   4.448   5.229   0.786
  203GLU     CB 2009   4.533   5.303   0.682
  203GLU     CG 2010   4.668   5.355   0.731
  203GLU     CD 2011   4.777   5.422   0.646
  203GLU    OE1 2012   4.746   5.484   0.543
  203GLU    OE2 2013   4.896   5.391   0.668
  203GLU      C 2014   4.511   5.096   0.828
  203GLU      O 2015   4.518   5.009   0.741
  204PHE      N 2016   4.550   5.090   0.955
  204PHE      H 2017   4.567   5.175   1.004
  204PHE     CA 2018   4.585   4.967   1.027
  204PHE     CB 2019   4.655   4.993   1.161
  204PHE     CG 2020   4.784   4.915   1.184
  204PHE    CD1 2021   4.898   4.992   1.203
  204PHE    HD1 2022   4.885   5.100   1.189
  204PHE    CD2 2023   4.782   4.777   1.199
  204PHE    HD2 2024   4.689   4.723   1.218
  204PHE    CE1 2025   5.016   4.929   1.239
  204PHE    HE1 2026   5.112   4.974   1.264
  204PHE    CE2 2027   4.902   4.712   1.225
  204PHE    HE2 2028   4.914   4.604   1.229
  204PHE     CZ 2029   5.016   4.790   1.243
  204PHE     HZ 2030   5.098   4.738   1.292
  204PHE      C 2031   4.475   4.866   1.063
  204PHE      O 2032   4.479   4.756   1.009
  205THR      N 2033   4.367   4.924   1.113
  205THR      H 2034   4.370   5.010   1.164
  205THR     CA 2035   4.249   4.842   1.145
  205THR     CB 2036   4.157   4.897   1.254
  205THR    OG1 2037   4.078   4.793   1.312
  205THR    HG1 2038   4.095   4.781   1.410
  205THR    CG2 2039   4.083   5.027   1.220
  205THR      C 2040   4.173   4.777   1.029
  205THR      O 2041   4.155   4.656   1.017
  206GLU      N 2042   4.138   4.862   0.933
  206GLU      H 2043   4.174   4.955   0.942
  206GLU     CA 2044   4.047   4.845   0.819
  206GLU     CB 2045   4.023   4.973   0.739
  206GLU     CG 2046   3.929   5.080   0.795
  206GLU     CD 2047   3.902   5.193   0.695
  206GLU    OE1 2048   3.919   5.311   0.731
  206GLU    OE2 2049   3.894   5.163   0.574
  206GLU      C 2050   4.090   4.727   0.731
  206GLU      O 2051   4.012   4.682   0.647
  207ARG      N 2052   4.222   4.715   0.721
  207ARG      H 2053   4.276   4.790   0.758
  207ARG     CA 2054   4.293   4.605   0.655
  207ARG     CB 2055   4.442   4.622   0.685
  207ARG     CG 2056   4.499   4.726   0.589
  207ARG     CD 2057   4.650   4.708   0.572
  207ARG     NE 2058   4.715   4.729   0.702
  207ARG     HE 2059   4.709   4.648   0.760
  207ARG     CZ 2060   4.789   4.837   0.734
  207ARG    NH1 2061   4.807   4.939   0.650
  207ARG   HH11 2062   4.785   4.925   0.553
  207ARG   HH12 2063   4.815   5.032   0.687
  207ARG    NH2 2064   4.855   4.843   0.850
  207ARG   HH21 2065   4.844   4.765   0.911
  207ARG   HH22 2066   4.904   4.925   0.882
  207ARG      C 2067   4.242   4.468   0.700
  207ARG      O 2068   4.193   4.389   0.619
  208GLU      N 2069   4.249   4.438   0.829
  208GLU      H 2070   4.322   4.484   0.880
  208GLU     CA 2071   4.194   4.314   0.885
  208GLU     CB 2072   4.275   4.283   1.011
  208GLU     CG 2073   4.385   4.193   0.954
  208GLU     CD 2074   4.510   4.278   0.931
  208GLU    OE1 2075   4.588   4.290   1.027
  208GLU    OE2 2076   4.537   4.323   0.817
  208GLU      C 2077   4.043   4.319   0.911
  208GLU      O 2078   3.999   4.297   1.024
  209GLN      N 2079   3.984   4.281   0.799
  209GLN      H 2080   4.035   4.257   0.716
  209GLN     CA 2081   3.837   4.275   0.791
  209GLN     CB 2082   3.788   4.257   0.647
  209GLN     CG 2083   3.822   4.382   0.566
  209GLN     CD 2084   3.818   4.369   0.414
  209GLN    OE1 2085   3.925   4.333   0.364
  209GLN    NE2 2086   3.702   4.344   0.354
  209GLN   HE21 2087   3.620   4.351   0.410
  209GLN   HE22 2088   3.690   4.304   0.263
  209GLN      C 2089   3.769   4.174   0.884
  209GLN      O 2090   3.664   4.212   0.934
  210GLY      N 2091   3.829   4.055   0.881
  210GLY      H 2092   3.901   4.027   0.817
  210GLY     CA 2093   3.784   3.948   0.971
  210GLY      C 2094   3.797   3.968   1.122
  210GLY      O 2095   3.740   3.891   1.198
  211GLU      N 2096   3.870   4.071   1.163
  211GLU      H 2097   3.893   4.147   1.101
  211GLU     CA 2098   3.896   4.082   1.307
  211GLU     CB 2099   4.040   4.132   1.312
  211GLU     CG 2100   4.104   4.122   1.451
  211GLU     CD 2101   4.077   3.987   1.518
  211GLU    OE1 2102   3.986   3.979   1.604
  211GLU    OE2 2103   4.129   3.891   1.457
  211GLU      C 2104   3.802   4.182   1.375
  211GLU      O 2105   3.776   4.293   1.327
  212VAL      N 2106   3.766   4.140   1.496
  212VAL      H 2107   3.820   4.065   1.536
  212VAL     CA 2108   3.689   4.225   1.587
  212VAL     CB 2109   3.564   4.151   1.635
  212VAL    CG1 2110   3.468   4.159   1.517
  212VAL    CG2 2111   3.587   4.009   1.687
  212VAL      C 2112   3.765   4.290   1.703
  212VAL      O 2113   3.731   4.398   1.751
  213ARG      N 2114   3.863   4.217   1.756
  213ARG      H 2115   3.918   4.148   1.710
  213ARG     CA 2116   3.937   4.263   1.875
  213ARG     CB 2117   4.027   4.146   1.914
  213ARG     CG 2118   3.984   4.015   1.980
  213ARG     CD 2119   4.103   3.919   1.991
  213ARG     NE 2120   4.116   3.847   1.864
  213ARG     HE 2121   4.088   3.906   1.788
  213ARG     CZ 2122   4.152   3.720   1.838
  213ARG    NH1 2123   4.181   3.632   1.935
  213ARG   HH11 2124   4.175   3.652   2.033
  213ARG   HH12 2125   4.217   3.544   1.904
  213ARG    NH2 2126   4.171   3.682   1.711
  213ARG   HH21 2127   4.170   3.736   1.627
  213ARG   HH22 2128   4.205   3.588   1.706
  213ARG      C 2129   4.033   4.381   1.853
  213ARG      O 2130   4.123   4.375   1.770
  214PHE      N 2131   4.004   4.485   1.930
  214PHE      H 2132   3.924   4.475   1.990
  214PHE     CA 2133   4.073   4.615   1.934
  214PHE     CB 2134   4.090   4.673   1.793
  214PHE     CG 2135   3.959   4.701   1.720
  214PHE    CD1 2136   3.894   4.821   1.746
  214PHE    HD1 2137   3.893   4.865   1.846
  214PHE    CD2 2138   3.923   4.622   1.612
  214PHE    HD2 2139   3.947   4.516   1.611
  214PHE    CE1 2140   3.797   4.869   1.658
  214PHE    HE1 2141   3.737   4.956   1.684
  214PHE    CE2 2142   3.829   4.670   1.521
  214PHE    HE2 2143   3.821   4.632   1.419
  214PHE     CZ 2144   3.769   4.793   1.545
  214PHE     HZ 2145   3.688   4.814   1.475
  214PHE      C 2146   4.015   4.707   2.042
  214PHE      O 2147   3.899   4.700   2.082
  215SER      N 2148   4.110   4.789   2.087
  215SER      H 2149   4.205   4.787   2.055
  215SER     CA 2150   4.071   4.889   2.187
  215SER     CB 2151   4.075   4.818   2.322
  215SER     OG 2152   4.065   4.902   2.437
  215SER     HG 2153   4.068   4.837   2.513
  215SER      C 2154   4.170   5.005   2.197
  215SER      O 2155   4.291   4.983   2.187
  216ALA      N 2156   4.113   5.124   2.216
  216ALA      H 2157   4.018   5.138   2.244
  216ALA     CA 2158   4.181   5.252   2.197
  216ALA     CB 2159   4.129   5.318   2.069
  216ALA      C 2160   4.174   5.339   2.322
  216ALA      O 2161   4.066   5.372   2.370
  217VAL      N 2162   4.289   5.398   2.356
  217VAL      H 2163   4.375   5.387   2.307
  217VAL     CA 2164   4.311   5.483   2.474
  217VAL     CB 2165   4.361   5.399   2.591
  217VAL    CG1 2166   4.492   5.327   2.558
  217VAL    CG2 2167   4.372   5.480   2.720
  217VAL      C 2168   4.392   5.608   2.438
  217VAL      O 2169   4.502   5.593   2.385
  218ALA      N 2170   4.336   5.724   2.472
  218ALA      H 2171   4.261   5.738   2.536
  218ALA     CA 2172   4.401   5.854   2.450
  218ALA     CB 2173   4.305   5.938   2.366
  218ALA      C 2174   4.445   5.922   2.580
  218ALA      O 2175   4.375   5.919   2.681
  219LEU      N 2176   4.570   5.967   2.588
  219LEU      H 2177   4.635   5.947   2.515
  219LEU     CA 2178   4.637   6.043   2.694
  219LEU     CB 2179   4.786   6.011   2.704
  219LEU     CG 2180   4.841   5.991   2.846
  219LEU    CD1 2181   4.969   5.907   2.845
  219LEU    CD2 2182   4.886   6.116   2.922
  219LEU      C 2183   4.611   6.193   2.679
  219LEU      O 2184   4.683   6.258   2.603
  220CYS      N 2185   4.534   6.239   2.777
  220CYS      H 2186   4.507   6.183   2.856
  220CYS     CA 2187   4.483   6.377   2.779
  220CYS     CB 2188   4.334   6.382   2.745
  220CYS     SG 2189   4.303   6.327   2.574
  220CYS     HG 2190   4.264   6.447   2.533
  220CYS      C 2191   4.500   6.456   2.908
  220CYS      O 2192   4.491   6.392   3.013
  221LYS      N 2193   4.492   6.588   2.895
  221LYS      H 2194   4.502   6.627   2.804
  221LYS     CA 2195   4.491   6.685   3.006
  221LYS     CB 2196   4.521   6.827   2.957
  221LYS     CG 2197   4.542   6.926   3.071
  221LYS     CD 2198   4.678   6.899   3.138
  221LYS     CE 2199   4.706   6.983   3.262
  221LYS     NZ 2200   4.690   7.129   3.250
  221LYS    HZ1 2201   4.591   7.138   3.238
  221LYS    HZ2 2202   4.730   7.176   3.329
  221LYS    HZ3 2203   4.732   7.169   3.168
  221LYS      C 2204   4.360   6.676   3.084
  221LYS      O 2205   4.256   6.666   3.019
  222ALA      N 2206   4.371   6.653   3.215
  222ALA      H 2207   4.456   6.627   3.260
  222ALA     CA 2208   4.249   6.660   3.297
  222ALA     CB 2209   4.277   6.584   3.427
  222ALA      C 2210   4.188   6.795   3.334
  222ALA     O1 2211   4.259   6.894   3.308
  222ALA     O2 2212   4.074   6.789   3.386
   6.92928   6.92928   4.89973   0.00000   0.00000   0.00000   0.00000   3.46463   3.46463
