# Supplementary material for: Is There a Functional Role for the Knotted Topology in Protein UCH-L1?
Source: J Chem Inf Model. 2024 Jul 24;64(17):6827–37. doi: 10.1021/acs.jcim.4c00880 (PMC11388461; doi:10.1021/acs.jcim.4c00880)
Supplement: Supplementary file 2 — ci4c00880_si_002.zip [file ci4c00880_si_002.zip › UCH-L1_files/APO/APO_delta223/REP_3/traj_final.gro]

Protein in water t= 500000.00000 step= 5000000
 2212
    1MET      N    1   3.805   3.527   2.191
    1MET     H1    2   3.882   3.496   2.247
    1MET     H2    3   3.761   3.604   2.238
    1MET     H3    4   3.741   3.450   2.193
    1MET     CA    5   3.838   3.525   2.048
    1MET     CB    6   3.722   3.569   1.959
    1MET     CG    7   3.668   3.711   1.981
    1MET     SD    8   3.610   3.752   2.150
    1MET     CE    9   3.534   3.907   2.106
    1MET      C   10   3.973   3.590   2.017
    1MET      O   11   4.023   3.658   2.106
    2GLN      N   12   4.047   3.536   1.920
    2GLN      H   13   4.042   3.442   1.885
    2GLN     CA   14   4.169   3.603   1.873
    2GLN     CB   15   4.286   3.506   1.863
    2GLN     CG   16   4.327   3.462   2.004
    2GLN     CD   17   4.445   3.366   1.993
    2GLN    OE1   18   4.438   3.243   1.993
    2GLN    NE2   19   4.567   3.418   1.981
    2GLN   HE21   20   4.589   3.516   1.979
    2GLN   HE22   21   4.646   3.360   1.966
    2GLN      C   22   4.136   3.666   1.738
    2GLN      O   23   4.099   3.604   1.638
    3LEU      N   24   4.164   3.796   1.727
    3LEU      H   25   4.206   3.845   1.803
    3LEU     CA   26   4.156   3.871   1.601
    3LEU     CB   27   4.150   4.021   1.632
    3LEU     CG   28   4.066   4.068   1.750
    3LEU    CD1   29   4.112   4.208   1.793
    3LEU    CD2   30   3.916   4.056   1.722
    3LEU      C   31   4.271   3.837   1.507
    3LEU      O   32   4.367   3.772   1.549
    4LYS      N   33   4.261   3.859   1.376
    4LYS      H   34   4.171   3.868   1.335
    4LYS     CA   35   4.379   3.851   1.289
    4LYS     CB   36   4.336   3.898   1.150
    4LYS     CG   37   4.233   3.802   1.089
    4LYS     CD   38   4.190   3.852   0.951
    4LYS     CE   39   4.076   3.773   0.886
    4LYS     NZ   40   4.031   3.830   0.758
    4LYS    HZ1   41   4.107   3.867   0.705
    4LYS    HZ2   42   3.983   3.763   0.702
    4LYS    HZ3   43   3.967   3.904   0.782
    4LYS      C   44   4.493   3.942   1.335
    4LYS      O   45   4.468   4.053   1.382
    5PRO      N   46   4.612   3.884   1.347
    5PRO     CA   47   4.722   3.954   1.415
    5PRO     CB   48   4.839   3.855   1.409
    5PRO     CG   49   4.765   3.721   1.394
    5PRO     CD   50   4.653   3.753   1.295
    5PRO      C   51   4.762   4.091   1.361
    5PRO      O   52   4.765   4.124   1.243
    6MET      N   53   4.784   4.183   1.455
    6MET      H   54   4.780   4.158   1.552
    6MET     CA   55   4.818   4.321   1.418
    6MET     CB   56   4.694   4.409   1.436
    6MET     CG   57   4.722   4.541   1.364
    6MET     SD   58   4.606   4.682   1.374
    6MET     CE   59   4.464   4.598   1.307
    6MET      C   60   4.931   4.385   1.498
    6MET      O   61   4.905   4.450   1.600
    7GLU      N   62   5.055   4.362   1.455
    7GLU      H   63   5.090   4.281   1.408
    7GLU     CA   64   5.168   4.449   1.491
    7GLU     CB   65   5.289   4.406   1.409
    7GLU     CG   66   5.366   4.280   1.451
    7GLU     CD   67   5.309   4.160   1.376
    7GLU    OE1   68   5.224   4.092   1.437
    7GLU    OE2   69   5.338   4.144   1.255
    7GLU      C   70   5.138   4.596   1.459
    7GLU      O   71   5.058   4.633   1.373
    8ILE      N   72   5.224   4.676   1.520
    8ILE      H   73   5.316   4.639   1.530
    8ILE     CA   74   5.215   4.822   1.507
    8ILE     CB   75   5.276   4.892   1.629
    8ILE    CG1   76   5.427   4.885   1.652
    8ILE    CG2   77   5.204   4.853   1.758
    8ILE     CD   78   5.470   5.003   1.738
    8ILE      C   79   5.253   4.886   1.374
    8ILE      O   80   5.329   4.982   1.372
    9ASN      N   81   5.188   4.842   1.266
    9ASN      H   82   5.116   4.775   1.282
    9ASN     CA   83   5.221   4.890   1.131
    9ASN     CB   84   5.178   4.770   1.046
    9ASN     CG   85   5.172   4.800   0.896
    9ASN    OD1   86   5.060   4.834   0.856
    9ASN    ND2   87   5.267   4.752   0.817
    9ASN   HD21   88   5.344   4.701   0.855
    9ASN   HD22   89   5.251   4.763   0.719
    9ASN      C   90   5.137   5.014   1.100
    9ASN      O   91   5.015   5.001   1.102
   10PRO      N   92   5.205   5.120   1.056
   10PRO     CA   93   5.154   5.254   1.028
   10PRO     CB   94   5.263   5.339   0.962
   10PRO     CG   95   5.384   5.268   1.024
   10PRO     CD   96   5.351   5.119   1.038
   10PRO      C   97   5.038   5.253   0.927
   10PRO      O   98   4.940   5.324   0.949
   11GLU      N   99   5.042   5.169   0.824
   11GLU      H  100   5.122   5.109   0.818
   11GLU     CA  101   4.949   5.178   0.711
   11GLU     CB  102   5.003   5.123   0.579
   11GLU     CG  103   5.129   5.204   0.547
   11GLU     CD  104   5.250   5.122   0.594
   11GLU    OE1  105   5.312   5.064   0.502
   11GLU    OE2  106   5.294   5.139   0.710
   11GLU      C  107   4.818   5.112   0.755
   11GLU      O  108   4.714   5.171   0.725
   12MET      N  109   4.821   5.003   0.832
   12MET      H  110   4.906   4.951   0.828
   12MET     CA  111   4.709   4.952   0.912
   12MET     CB  112   4.738   4.809   0.958
   12MET     CG  113   4.753   4.707   0.845
   12MET     SD  114   4.754   4.538   0.915
   12MET     CE  115   4.909   4.545   1.003
   12MET      C  116   4.662   5.046   1.024
   12MET      O  117   4.540   5.061   1.025
   13LEU      N  118   4.747   5.117   1.098
   13LEU      H  119   4.844   5.092   1.102
   13LEU     CA  120   4.695   5.220   1.189
   13LEU     CB  121   4.798   5.265   1.292
   13LEU     CG  122   4.866   5.161   1.381
   13LEU    CD1  123   4.983   5.226   1.456
   13LEU    CD2  124   4.762   5.111   1.481
   13LEU      C  125   4.629   5.341   1.122
   13LEU      O  126   4.523   5.383   1.169
   14ASN      N  127   4.685   5.391   1.012
   14ASN      H  128   4.774   5.357   0.982
   14ASN     CA  129   4.624   5.484   0.917
   14ASN     CB  130   4.722   5.522   0.805
   14ASN     CG  131   4.826   5.624   0.852
   14ASN    OD1  132   4.843   5.640   0.973
   14ASN    ND2  133   4.904   5.684   0.762
   14ASN   HD21  134   4.884   5.650   0.670
   14ASN   HD22  135   4.958   5.762   0.794
   14ASN      C  136   4.487   5.444   0.861
   14ASN      O  137   4.391   5.520   0.874
   15LYS      N  138   4.478   5.320   0.814
   15LYS      H  139   4.561   5.267   0.799
   15LYS     CA  140   4.352   5.273   0.755
   15LYS     CB  141   4.377   5.148   0.671
   15LYS     CG  142   4.440   5.172   0.533
   15LYS     CD  143   4.470   5.045   0.454
   15LYS     CE  144   4.519   5.085   0.315
   15LYS     NZ  145   4.552   4.969   0.230
   15LYS    HZ1  146   4.624   4.918   0.277
   15LYS    HZ2  147   4.471   4.911   0.226
   15LYS    HZ3  148   4.596   4.992   0.144
   15LYS      C  149   4.248   5.249   0.864
   15LYS      O  150   4.137   5.299   0.846
   16VAL      N  151   4.280   5.178   0.972
   16VAL      H  152   4.370   5.136   0.987
   16VAL     CA  153   4.192   5.162   1.088
   16VAL     CB  154   4.253   5.082   1.203
   16VAL    CG1  155   4.161   5.088   1.325
   16VAL    CG2  156   4.288   4.936   1.174
   16VAL      C  157   4.140   5.299   1.133
   16VAL      O  158   4.017   5.310   1.126
   17LEU      N  159   4.220   5.402   1.156
   17LEU      H  160   4.317   5.382   1.166
   17LEU     CA  161   4.180   5.538   1.196
   17LEU     CB  162   4.301   5.629   1.216
   17LEU     CG  163   4.268   5.770   1.266
   17LEU    CD1  164   4.202   5.770   1.403
   17LEU    CD2  165   4.396   5.855   1.263
   17LEU      C  166   4.082   5.604   1.099
   17LEU      O  167   3.968   5.619   1.145
   18SER      N  168   4.112   5.592   0.971
   18SER      H  169   4.201   5.563   0.934
   18SER     CA  170   4.019   5.649   0.872
   18SER     CB  171   4.100   5.658   0.742
   18SER     OG  172   4.202   5.756   0.765
   18SER     HG  173   4.284   5.715   0.725
   18SER      C  174   3.896   5.560   0.853
   18SER      O  175   3.789   5.610   0.818
   19ARG      N  176   3.906   5.431   0.884
   19ARG      H  177   3.994   5.384   0.880
   19ARG     CA  178   3.791   5.339   0.878
   19ARG     CB  179   3.834   5.194   0.852
   19ARG     CG  180   3.899   5.184   0.714
   19ARG     CD  181   3.793   5.171   0.605
   19ARG     NE  182   3.876   5.137   0.489
   19ARG     HE  183   3.937   5.203   0.446
   19ARG     CZ  184   3.877   5.017   0.428
   19ARG    NH1  185   3.812   4.910   0.476
   19ARG   HH11  186   3.746   4.922   0.551
   19ARG   HH12  187   3.822   4.819   0.437
   19ARG    NH2  188   3.925   5.007   0.303
   19ARG   HH21  189   3.965   5.089   0.263
   19ARG   HH22  190   3.902   4.929   0.245
   19ARG      C  191   3.698   5.360   0.997
   19ARG      O  192   3.580   5.345   0.964
   20LEU      N  193   3.746   5.387   1.119
   20LEU      H  194   3.844   5.382   1.136
   20LEU     CA  195   3.664   5.425   1.235
   20LEU     CB  196   3.733   5.384   1.366
   20LEU     CG  197   3.720   5.235   1.395
   20LEU    CD1  198   3.820   5.192   1.501
   20LEU    CD2  199   3.581   5.216   1.456
   20LEU      C  200   3.619   5.570   1.241
   20LEU      O  201   3.504   5.595   1.280
   21GLY      N  202   3.709   5.664   1.211
   21GLY      H  203   3.798   5.636   1.175
   21GLY     CA  204   3.672   5.806   1.200
   21GLY      C  205   3.789   5.894   1.155
   21GLY      O  206   3.902   5.900   1.204
   22VAL      N  207   3.752   5.970   1.052
   22VAL      H  208   3.656   5.988   1.035
   22VAL     CA  209   3.838   6.072   0.990
   22VAL     CB  210   3.780   6.112   0.854
   22VAL    CG1  211   3.808   6.256   0.811
   22VAL    CG2  212   3.827   6.020   0.740
   22VAL      C  213   3.871   6.186   1.086
   22VAL      O  214   3.785   6.264   1.126
   23ALA      N  215   3.983   6.166   1.156
   23ALA      H  216   3.989   6.074   1.196
   23ALA     CA  217   4.066   6.264   1.227
   23ALA     CB  218   4.172   6.192   1.311
   23ALA      C  219   4.143   6.348   1.126
   23ALA      O  220   4.161   6.298   1.015
   24GLY      N  221   4.132   6.479   1.143
   24GLY      H  222   4.071   6.507   1.217
   24GLY     CA  223   4.190   6.586   1.060
   24GLY      C  224   4.341   6.593   1.078
   24GLY      O  225   4.389   6.599   1.192
   25GLN      N  226   4.413   6.577   0.967
   25GLN      H  227   4.361   6.575   0.882
   25GLN     CA  228   4.555   6.548   0.946
   25GLN     CB  229   4.642   6.669   0.980
   25GLN     CG  230   4.622   6.783   0.879
   25GLN     CD  231   4.732   6.888   0.897
   25GLN    OE1  232   4.701   6.996   0.946
   25GLN    NE2  233   4.840   6.877   0.819
   25GLN   HE21  234   4.862   6.802   0.757
   25GLN   HE22  235   4.889   6.964   0.812
   25GLN      C  236   4.621   6.428   1.014
   25GLN      O  237   4.689   6.355   0.942
   26TRP      N  238   4.617   6.415   1.146
   26TRP      H  239   4.553   6.472   1.197
   26TRP     CA  240   4.702   6.320   1.220
   26TRP     CB  241   4.652   6.316   1.365
   26TRP     CG  242   4.649   6.451   1.437
   26TRP    CD1  243   4.552   6.542   1.437
   26TRP    HD1  244   4.446   6.528   1.418
   26TRP    CD2  245   4.762   6.508   1.495
   26TRP    NE1  246   4.599   6.659   1.480
   26TRP    HE1  247   4.548   6.744   1.469
   26TRP    CE2  248   4.726   6.642   1.512
   26TRP    CE3  249   4.886   6.457   1.531
   26TRP    HE3  250   4.915   6.353   1.515
   26TRP    CZ2  251   4.820   6.723   1.574
   26TRP    HZ2  252   4.809   6.831   1.559
   26TRP    CZ3  253   4.979   6.539   1.594
   26TRP    HZ3  254   5.070   6.499   1.638
   26TRP    CH2  255   4.940   6.670   1.619
   26TRP    HH2  256   5.021   6.737   1.651
   26TRP      C  257   4.698   6.176   1.169
   26TRP      O  258   4.593   6.114   1.150
   27ARG      N  259   4.817   6.135   1.126
   27ARG      H  260   4.896   6.181   1.167
   27ARG     CA  261   4.838   5.996   1.085
   27ARG     CB  262   4.839   5.990   0.932
   27ARG     CG  263   4.719   6.041   0.852
   27ARG     CD  264   4.606   5.941   0.881
   27ARG     NE  265   4.484   5.970   0.803
   27ARG     HE  266   4.494   5.933   0.711
   27ARG     CZ  267   4.385   6.052   0.842
   27ARG    NH1  268   4.381   6.116   0.960
   27ARG   HH11  269   4.461   6.109   1.020
   27ARG   HH12  270   4.299   6.167   0.984
   27ARG    NH2  271   4.308   6.102   0.744
   27ARG   HH21  272   4.324   6.068   0.652
   27ARG   HH22  273   4.229   6.159   0.763
   27ARG      C  274   4.978   5.952   1.130
   27ARG      O  275   5.067   6.028   1.167
   28PHE      N  276   4.980   5.819   1.136
   28PHE      H  277   4.908   5.755   1.110
   28PHE     CA  278   5.098   5.748   1.188
   28PHE     CB  279   5.044   5.615   1.240
   28PHE     CG  280   4.943   5.619   1.354
   28PHE    CD1  281   4.807   5.619   1.327
   28PHE    HD1  282   4.772   5.654   1.230
   28PHE    CD2  283   4.989   5.602   1.485
   28PHE    HD2  284   5.091   5.624   1.515
   28PHE    CE1  285   4.710   5.601   1.426
   28PHE    HE1  286   4.605   5.624   1.408
   28PHE    CE2  287   4.889   5.589   1.581
   28PHE    HE2  288   4.927   5.571   1.681
   28PHE     CZ  289   4.752   5.589   1.558
   28PHE     HZ  290   4.681   5.601   1.640
   28PHE      C  291   5.211   5.736   1.086
   28PHE      O  292   5.187   5.736   0.966
   29VAL      N  293   5.328   5.773   1.138
   29VAL      H  294   5.326   5.814   1.228
   29VAL     CA  295   5.460   5.780   1.072
   29VAL     CB  296   5.506   5.924   1.046
   29VAL    CG1  297   5.398   6.006   0.975
   29VAL    CG2  298   5.525   5.993   1.181
   29VAL      C  299   5.571   5.694   1.132
   29VAL      O  300   5.581   5.699   1.254
   30ASP      N  301   5.643   5.609   1.060
   30ASP      H  302   5.612   5.583   0.968
   30ASP     CA  303   5.755   5.530   1.114
   30ASP     CB  304   5.817   5.440   1.007
   30ASP     CG  305   5.718   5.339   0.949
   30ASP    OD1  306   5.641   5.385   0.862
   30ASP    OD2  307   5.741   5.221   0.984
   30ASP      C  308   5.866   5.620   1.168
   30ASP      O  309   5.908   5.717   1.105
   31VAL      N  310   5.927   5.571   1.276
   31VAL      H  311   5.884   5.497   1.329
   31VAL     CA  312   6.045   5.632   1.338
   31VAL     CB  313   6.017   5.715   1.464
   31VAL    CG1  314   6.143   5.789   1.508
   31VAL    CG2  315   5.901   5.814   1.451
   31VAL      C  316   6.153   5.529   1.371
   31VAL      O  317   6.143   5.457   1.471
   32LEU      N  318   6.250   5.529   1.280
   32LEU      H  319   6.237   5.589   1.201
   32LEU     CA  320   6.375   5.451   1.272
   32LEU     CB  321   6.434   5.439   1.131
   32LEU     CG  322   6.323   5.419   1.028
   32LEU    CD1  323   6.370   5.431   0.883
   32LEU    CD2  324   6.243   5.291   1.055
   32LEU      C  325   6.481   5.505   1.368
   32LEU      O  326   6.493   5.627   1.380
   33GLY      N  327   6.553   5.416   1.436
   33GLY      H  328   6.541   5.318   1.420
   33GLY     CA  329   6.656   5.450   1.535
   33GLY      C  330   6.631   5.550   1.648
   33GLY      O  331   6.692   5.657   1.657
   34LEU      N  332   6.547   5.514   1.744
   34LEU      H  333   6.480   5.441   1.729
   34LEU     CA  334   6.501   5.591   1.860
   34LEU     CB  335   6.381   5.524   1.927
   34LEU     CG  336   6.252   5.546   1.848
   34LEU    CD1  337   6.148   5.477   1.936
   34LEU    CD2  338   6.227   5.697   1.838
   34LEU      C  339   6.616   5.602   1.961
   34LEU      O  340   6.623   5.530   2.060
   35GLU      N  341   6.712   5.691   1.932
   35GLU      H  342   6.715   5.738   1.844
   35GLU     CA  343   6.827   5.724   2.017
   35GLU     CB  344   6.940   5.621   2.018
   35GLU     CG  345   7.074   5.655   2.086
   35GLU     CD  346   7.164   5.757   2.016
   35GLU    OE1  347   7.220   5.838   2.093
   35GLU    OE2  348   7.180   5.745   1.893
   35GLU      C  349   6.871   5.866   1.982
   35GLU      O  350   6.873   5.902   1.864
   36GLU      N  351   6.905   5.944   2.084
   36GLU      H  352   6.918   5.901   2.173
   36GLU     CA  353   6.923   6.090   2.081
   36GLU     CB  354   7.005   6.137   2.200
   36GLU     CG  355   6.961   6.093   2.340
   36GLU     CD  356   7.054   6.134   2.456
   36GLU    OE1  357   7.143   6.057   2.496
   36GLU    OE2  358   7.025   6.241   2.513
   36GLU      C  359   6.994   6.147   1.958
   36GLU      O  360   6.931   6.209   1.872
   37GLU      N  361   7.107   6.084   1.928
   37GLU      H  362   7.146   6.020   1.994
   37GLU     CA  363   7.191   6.113   1.811
   37GLU     CB  364   7.323   6.047   1.850
   37GLU     CG  365   7.435   6.121   1.775
   37GLU     CD  366   7.575   6.068   1.802
   37GLU    OE1  367   7.665   6.096   1.719
   37GLU    OE2  368   7.600   5.989   1.896
   37GLU      C  369   7.144   6.065   1.674
   37GLU      O  370   7.152   6.140   1.576
   38SER      N  371   7.085   5.946   1.675
   38SER      H  372   7.061   5.897   1.760
   38SER     CA  373   7.039   5.866   1.561
   38SER     CB  374   6.994   5.726   1.603
   38SER     OG  375   7.102   5.644   1.646
   38SER     HG  376   7.130   5.681   1.735
   38SER      C  377   6.916   5.926   1.492
   38SER      O  378   6.892   5.908   1.373
   39LEU      N  379   6.824   5.990   1.565
   39LEU      H  380   6.849   6.010   1.660
   39LEU     CA  381   6.694   6.044   1.524
   39LEU     CB  382   6.633   6.129   1.636
   39LEU     CG  383   6.570   6.059   1.757
   39LEU    CD1  384   6.564   6.164   1.869
   39LEU    CD2  385   6.436   6.007   1.706
   39LEU      C  386   6.731   6.145   1.416
   39LEU      O  387   6.792   6.247   1.447
   40GLY      N  388   6.683   6.107   1.297
   40GLY      H  389   6.664   6.010   1.285
   40GLY     CA  390   6.702   6.179   1.170
   40GLY      C  391   6.623   6.306   1.141
   40GLY      O  392   6.667   6.410   1.190
   41SER      N  393   6.508   6.300   1.073
   41SER      H  394   6.468   6.218   1.033
   41SER     CA  395   6.429   6.419   1.038
   41SER     CB  396   6.331   6.398   0.923
   41SER     OG  397   6.233   6.306   0.971
   41SER     HG  398   6.154   6.312   0.911
   41SER      C  399   6.366   6.481   1.163
   41SER      O  400   6.397   6.599   1.184
   42VAL      N  401   6.320   6.399   1.256
   42VAL      H  402   6.345   6.303   1.249
   42VAL     CA  403   6.251   6.435   1.381
   42VAL     CB  404   6.342   6.505   1.483
   42VAL    CG1  405   6.258   6.548   1.603
   42VAL    CG2  406   6.450   6.413   1.540
   42VAL      C  407   6.118   6.502   1.347
   42VAL      O  408   6.113   6.625   1.343
   43PRO      N  409   6.018   6.418   1.321
   43PRO     CA  410   5.882   6.446   1.276
   43PRO     CB  411   5.802   6.316   1.286
   43PRO     CG  412   5.882   6.238   1.391
   43PRO     CD  413   6.024   6.273   1.348
   43PRO      C  414   5.815   6.549   1.368
   43PRO      O  415   5.831   6.549   1.490
   44ALA      N  416   5.732   6.630   1.304
   44ALA      H  417   5.718   6.612   1.206
   44ALA     CA  418   5.664   6.748   1.360
   44ALA     CB  419   5.773   6.855   1.367
   44ALA      C  420   5.537   6.791   1.287
   44ALA      O  421   5.538   6.787   1.164
   45PRO      N  422   5.430   6.835   1.352
   45PRO     CA  423   5.412   6.832   1.498
   45PRO     CB  424   5.303   6.934   1.531
   45PRO     CG  425   5.223   6.942   1.401
   45PRO     CD  426   5.325   6.918   1.290
   45PRO      C  427   5.375   6.690   1.544
   45PRO      O  428   5.286   6.629   1.487
   46ALA      N  429   5.443   6.648   1.651
   46ALA      H  430   5.490   6.713   1.711
   46ALA     CA  431   5.428   6.509   1.697
   46ALA     CB  432   5.565   6.443   1.687
   46ALA      C  433   5.370   6.501   1.838
   46ALA      O  434   5.374   6.601   1.909
   47CYS      N  435   5.310   6.383   1.855
   47CYS      H  436   5.294   6.334   1.769
   47CYS     CA  437   5.261   6.319   1.978
   47CYS     CB  438   5.135   6.378   2.042
   47CYS     SG  439   5.176   6.524   2.144
   47CYS     HG  440   5.206   6.610   2.046
   47CYS      C  441   5.251   6.167   1.965
   47CYS      O  442   5.260   6.117   1.853
   48ALA      N  443   5.240   6.094   2.077
   48ALA      H  444   5.228   6.149   2.160
   48ALA     CA  445   5.202   5.953   2.090
   48ALA     CB  446   5.053   5.929   2.067
   48ALA      C  447   5.292   5.854   2.016
   48ALA      O  448   5.269   5.810   1.903
   49LEU      N  449   5.412   5.852   2.072
   49LEU      H  450   5.427   5.913   2.150
   49LEU     CA  451   5.517   5.756   2.032
   49LEU     CB  452   5.651   5.810   2.084
   49LEU     CG  453   5.763   5.744   2.004
   49LEU    CD1  454   5.777   5.805   1.865
   49LEU    CD2  455   5.897   5.732   2.077
   49LEU      C  456   5.481   5.615   2.077
   49LEU      O  457   5.480   5.587   2.197
   50LEU      N  458   5.451   5.528   1.981
   50LEU      H  459   5.462   5.557   1.886
   50LEU     CA  460   5.416   5.386   1.999
   50LEU     CB  461   5.320   5.340   1.888
   50LEU     CG  462   5.171   5.369   1.899
   50LEU    CD1  463   5.154   5.516   1.861
   50LEU    CD2  464   5.091   5.274   1.809
   50LEU      C  465   5.537   5.295   1.978
   50LEU      O  466   5.587   5.278   1.867
   51LEU      N  467   5.554   5.201   2.070
   51LEU      H  468   5.509   5.205   2.159
   51LEU     CA  469   5.666   5.107   2.069
   51LEU     CB  470   5.769   5.137   2.179
   51LEU     CG  471   5.912   5.162   2.130
   51LEU    CD1  472   5.987   5.219   2.251
   51LEU    CD2  473   5.982   5.036   2.079
   51LEU      C  474   5.621   4.965   2.104
   51LEU      O  475   5.551   4.941   2.202
   52LEU      N  476   5.681   4.870   2.032
   52LEU      H  477   5.741   4.883   1.954
   52LEU     CA  478   5.654   4.730   2.070
   52LEU     CB  479   5.619   4.650   1.944
   52LEU     CG  480   5.524   4.532   1.960
   52LEU    CD1  481   5.382   4.579   1.994
   52LEU    CD2  482   5.524   4.447   1.833
   52LEU      C  483   5.780   4.660   2.120
   52LEU      O  484   5.871   4.611   2.051
   53PHE      N  485   5.796   4.664   2.252
   53PHE      H  486   5.726   4.705   2.310
   53PHE     CA  487   5.906   4.595   2.321
   53PHE     CB  488   5.922   4.666   2.456
   53PHE     CG  489   6.056   4.736   2.478
   53PHE    CD1  490   6.081   4.867   2.438
   53PHE    HD1  491   6.004   4.907   2.372
   53PHE    CD2  492   6.152   4.667   2.551
   53PHE    HD2  493   6.123   4.578   2.608
   53PHE    CE1  494   6.201   4.926   2.477
   53PHE    HE1  495   6.223   5.027   2.445
   53PHE    CE2  496   6.275   4.723   2.580
   53PHE    HE2  497   6.340   4.678   2.656
   53PHE     CZ  498   6.300   4.855   2.545
   53PHE     HZ  499   6.399   4.895   2.566
   53PHE      C  500   5.882   4.445   2.341
   53PHE      O  501   5.776   4.399   2.301
   54PRO      N  502   5.988   4.369   2.369
   54PRO     CA  503   5.971   4.231   2.417
   54PRO     CB  504   6.117   4.189   2.434
   54PRO     CG  505   6.192   4.266   2.325
   54PRO     CD  506   6.127   4.404   2.337
   54PRO      C  507   5.906   4.229   2.555
   54PRO      O  508   5.917   4.331   2.624
   55LEU      N  509   5.859   4.115   2.606
   55LEU      H  510   5.867   4.022   2.570
   55LEU     CA  511   5.796   4.112   2.738
   55LEU     CB  512   5.731   3.975   2.761
   55LEU     CG  513   5.593   3.983   2.696
   55LEU    CD1  514   5.553   3.837   2.678
   55LEU    CD2  515   5.505   4.045   2.805
   55LEU      C  516   5.888   4.139   2.857
   55LEU      O  517   5.974   4.060   2.897
   56THR      N  518   5.862   4.255   2.917
   56THR      H  519   5.771   4.293   2.901
   56THR     CA  520   5.938   4.311   3.029
   56THR     CB  521   5.896   4.455   3.063
   56THR    OG1  522   5.753   4.460   3.059
   56THR    HG1  523   5.731   4.558   3.064
   56THR    CG2  524   5.947   4.561   2.965
   56THR      C  525   5.950   4.232   3.160
   56THR      O  526   5.853   4.175   3.210
   57ALA      N  527   6.072   4.240   3.210
   57ALA      H  528   6.134   4.307   3.168
   57ALA     CA  529   6.113   4.192   3.343
   57ALA     CB  530   6.262   4.160   3.352
   57ALA      C  531   6.074   4.288   3.456
   57ALA      O  532   6.033   4.239   3.561
   58GLN      N  533   6.090   4.418   3.435
   58GLN      H  534   6.139   4.462   3.359
   58GLN     CA  535   6.026   4.505   3.535
   58GLN     CB  536   6.133   4.600   3.588
   58GLN     CG  537   6.249   4.520   3.648
   58GLN     CD  538   6.356   4.621   3.693
   58GLN    OE1  539   6.345   4.702   3.785
   58GLN    NE2  540   6.446   4.646   3.599
   58GLN   HE21  541   6.448   4.600   3.510
   58GLN   HE22  542   6.533   4.685   3.630
   58GLN      C  543   5.911   4.585   3.473
   58GLN      O  544   5.939   4.678   3.398
   59HISE     N  545   5.794   4.560   3.531
   59HISE     H  546   5.786   4.481   3.592
   59HISE    CA  547   5.670   4.636   3.509
   59HISE    CB  548   5.573   4.541   3.439
   59HISE    CG  549   5.559   4.397   3.489
   59HISE   ND1  550   5.512   4.369   3.611
   59HISE   CD2  551   5.636   4.294   3.456
   59HISE   HD2  552   5.687   4.289   3.360
   59HISE   CE1  553   5.574   4.259   3.653
   59HISE   HE1  554   5.564   4.214   3.752
   59HISE   NE2  555   5.654   4.212   3.559
   59HISE   HE2  556   5.712   4.130   3.556
   59HISE     C  557   5.610   4.701   3.634
   59HISE     O  558   5.644   4.814   3.666
   60GLU      N  559   5.508   4.639   3.694
   60GLU      H  560   5.481   4.556   3.646
   60GLU     CA  561   5.428   4.702   3.800
   60GLU     CB  562   5.315   4.606   3.836
   60GLU     CG  563   5.212   4.644   3.943
   60GLU     CD  564   5.154   4.524   4.019
   60GLU    OE1  565   5.204   4.417   3.980
   60GLU    OE2  566   5.081   4.527   4.120
   60GLU      C  567   5.508   4.745   3.923
   60GLU      O  568   5.495   4.852   3.982
   61ASN      N  569   5.608   4.664   3.956
   61ASN      H  570   5.616   4.570   3.924
   61ASN     CA  571   5.714   4.692   4.055
   61ASN     CB  572   5.796   4.565   4.076
   61ASN     CG  573   5.862   4.490   3.959
   61ASN    OD1  574   5.837   4.516   3.842
   61ASN    ND2  575   5.951   4.395   3.986
   61ASN   HD21  576   5.973   4.359   4.077
   61ASN   HD22  577   5.990   4.341   3.911
   61ASN      C  578   5.805   4.810   4.026
   61ASN      O  579   5.833   4.882   4.122
   62PHE      N  580   5.831   4.833   3.898
   62PHE      H  581   5.785   4.782   3.825
   62PHE     CA  582   5.907   4.947   3.844
   62PHE     CB  583   5.982   4.914   3.715
   62PHE     CG  584   6.106   5.000   3.695
   62PHE    CD1  585   6.092   5.108   3.609
   62PHE    HD1  586   6.006   5.115   3.543
   62PHE    CD2  587   6.212   4.990   3.784
   62PHE    HD2  588   6.218   4.916   3.864
   62PHE    CE1  589   6.182   5.215   3.605
   62PHE    HE1  590   6.163   5.303   3.544
   62PHE    CE2  591   6.306   5.093   3.775
   62PHE    HE2  592   6.383   5.089   3.852
   62PHE     CZ  593   6.289   5.204   3.693
   62PHE     HZ  594   6.365   5.281   3.686
   62PHE      C  595   5.830   5.079   3.840
   62PHE      O  596   5.868   5.174   3.908
   63ARG      N  597   5.706   5.072   3.791
   63ARG      H  598   5.673   4.984   3.757
   63ARG     CA  599   5.608   5.181   3.802
   63ARG     CB  600   5.473   5.133   3.748
   63ARG     CG  601   5.473   5.115   3.596
   63ARG     CD  602   5.494   5.250   3.528
   63ARG     NE  603   5.512   5.244   3.383
   63ARG     HE  604   5.599   5.287   3.359
   63ARG     CZ  605   5.423   5.206   3.290
   63ARG    NH1  606   5.294   5.176   3.311
   63ARG   HH11  607   5.247   5.216   3.390
   63ARG   HH12  608   5.258   5.095   3.265
   63ARG    NH2  609   5.469   5.167   3.171
   63ARG   HH21  610   5.569   5.166   3.162
   63ARG   HH22  611   5.413   5.127   3.099
   63ARG      C  612   5.585   5.242   3.941
   63ARG      O  613   5.569   5.363   3.956
   64LYS      N  614   5.576   5.157   4.043
   64LYS      H  615   5.544   5.063   4.035
   64LYS     CA  616   5.565   5.199   4.183
   64LYS     CB  617   5.570   5.067   4.260
   64LYS     CG  618   5.530   5.062   4.407
   64LYS     CD  619   5.495   4.916   4.439
   64LYS     CE  620   5.363   4.887   4.367
   64LYS     NZ  621   5.312   4.751   4.392
   64LYS    HZ1  622   5.302   4.743   4.491
   64LYS    HZ2  623   5.222   4.752   4.350
   64LYS    HZ3  624   5.378   4.681   4.365
   64LYS      C  625   5.687   5.285   4.214
   64LYS      O  626   5.671   5.400   4.254
   65LYS      N  627   5.809   5.233   4.197
   65LYS      H  628   5.813   5.157   4.132
   65LYS     CA  629   5.934   5.306   4.221
   65LYS     CB  630   6.061   5.233   4.178
   65LYS     CG  631   6.066   5.102   4.257
   65LYS     CD  632   6.172   5.013   4.192
   65LYS     CE  633   6.183   4.908   4.303
   65LYS     NZ  634   6.259   4.786   4.269
   65LYS    HZ1  635   6.261   4.721   4.345
   65LYS    HZ2  636   6.218   4.740   4.191
   65LYS    HZ3  637   6.350   4.816   4.240
   65LYS      C  638   5.938   5.438   4.144
   65LYS      O  639   6.012   5.528   4.185
   66GLN      N  640   5.878   5.438   4.025
   66GLN      H  641   5.890   5.355   3.971
   66GLN     CA  642   5.862   5.562   3.948
   66GLN     CB  643   5.833   5.528   3.801
   66GLN     CG  644   5.957   5.465   3.738
   66GLN     CD  645   5.921   5.437   3.592
   66GLN    OE1  646   5.875   5.327   3.564
   66GLN    NE2  647   5.941   5.532   3.501
   66GLN   HE21  648   5.988   5.614   3.534
   66GLN   HE22  649   5.919   5.516   3.405
   66GLN      C  650   5.762   5.671   3.987
   66GLN      O  651   5.791   5.791   3.983
   67ILE      N  652   5.642   5.631   4.029
   67ILE      H  653   5.627   5.533   4.033
   67ILE     CA  654   5.526   5.706   4.078
   67ILE     CB  655   5.381   5.656   4.087
   67ILE    CG1  656   5.356   5.536   4.178
   67ILE    CG2  657   5.330   5.628   3.945
   67ILE     CD  658   5.230   5.557   4.262
   67ILE      C  659   5.570   5.774   4.208
   67ILE      O  660   5.513   5.871   4.259
   68GLU      N  661   5.644   5.696   4.286
   68GLU      H  662   5.634   5.596   4.283
   68GLU     CA  663   5.713   5.734   4.410
   68GLU     CB  664   5.809   5.625   4.456
   68GLU     CG  665   5.831   5.627   4.608
   68GLU     CD  666   5.978   5.608   4.643
   68GLU    OE1  667   5.999   5.557   4.755
   68GLU    OE2  668   6.069   5.668   4.582
   68GLU      C  669   5.791   5.864   4.387
   68GLU      O  670   5.806   5.943   4.480
   69GLU      N  671   5.847   5.880   4.268
   69GLU      H  672   5.836   5.808   4.198
   69GLU     CA  673   5.927   5.997   4.228
   69GLU     CB  674   6.011   5.967   4.104
   69GLU     CG  675   6.145   6.039   4.123
   69GLU     CD  676   6.145   6.191   4.136
   69GLU    OE1  677   6.095   6.261   4.045
   69GLU    OE2  678   6.178   6.245   4.244
   69GLU      C  679   5.833   6.117   4.225
   69GLU      O  680   5.724   6.110   4.169
   70LEU      N  681   5.887   6.228   4.274
   70LEU      H  682   5.987   6.229   4.280
   70LEU     CA  683   5.815   6.356   4.280
   70LEU     CB  684   5.913   6.461   4.333
   70LEU     CG  685   5.892   6.453   4.484
   70LEU    CD1  686   6.011   6.524   4.550
   70LEU    CD2  687   5.758   6.508   4.534
   70LEU      C  688   5.750   6.406   4.150
   70LEU      O  689   5.640   6.461   4.146
   71LYS      N  690   5.820   6.377   4.041
   71LYS      H  691   5.913   6.341   4.049
   71LYS     CA  692   5.771   6.398   3.904
   71LYS     CB  693   5.884   6.388   3.802
   71LYS     CG  694   5.969   6.516   3.810
   71LYS     CD  695   6.072   6.495   3.698
   71LYS     CE  696   6.175   6.608   3.686
   71LYS     NZ  697   6.286   6.625   3.780
   71LYS    HZ1  698   6.342   6.707   3.763
   71LYS    HZ2  699   6.249   6.638   3.872
   71LYS    HZ3  700   6.355   6.553   3.769
   71LYS      C  701   5.654   6.310   3.859
   71LYS      O  702   5.546   6.367   3.848
   72GLY      N  703   5.667   6.182   3.893
   72GLY      H  704   5.748   6.159   3.947
   72GLY     CA  705   5.558   6.085   3.875
   72GLY      C  706   5.436   6.102   3.965
   72GLY      O  707   5.347   6.018   3.952
   73GLN      N  708   5.446   6.186   4.068
   73GLN      H  709   5.531   6.229   4.099
   73GLN     CA  710   5.330   6.222   4.151
   73GLN     CB  711   5.373   6.280   4.286
   73GLN     CG  712   5.456   6.175   4.360
   73GLN     CD  713   5.485   6.218   4.504
   73GLN    OE1  714   5.408   6.282   4.576
   73GLN    NE2  715   5.601   6.176   4.555
   73GLN   HE21  716   5.643   6.107   4.497
   73GLN   HE22  717   5.641   6.198   4.643
   73GLN      C  718   5.222   6.309   4.087
   73GLN      O  719   5.102   6.294   4.111
   74GLU      N  720   5.270   6.403   4.005
   74GLU      H  721   5.362   6.386   3.970
   74GLU     CA  722   5.183   6.494   3.929
   74GLU     CB  723   5.260   6.617   3.881
   74GLU     CG  724   5.328   6.700   3.990
   74GLU     CD  725   5.410   6.815   3.931
   74GLU    OE1  726   5.362   6.893   3.846
   74GLU    OE2  727   5.528   6.815   3.973
   74GLU      C  728   5.113   6.424   3.812
   74GLU      O  729   5.142   6.452   3.696
   75VAL      N  730   5.030   6.325   3.844
   75VAL      H  731   5.014   6.303   3.940
   75VAL     CA  732   4.960   6.243   3.744
   75VAL     CB  733   4.992   6.096   3.771
   75VAL    CG1  734   4.901   6.004   3.689
   75VAL    CG2  735   5.135   6.058   3.733
   75VAL      C  736   4.812   6.282   3.737
   75VAL      O  737   4.730   6.276   3.829
   76SER      N  738   4.776   6.316   3.614
   76SER      H  739   4.849   6.341   3.551
   76SER     CA  740   4.640   6.346   3.567
   76SER     CB  741   4.646   6.354   3.414
   76SER     OG  742   4.523   6.394   3.353
   76SER     HG  743   4.548   6.482   3.312
   76SER      C  744   4.528   6.246   3.600
   76SER      O  745   4.553   6.126   3.592
   77PRO      N  746   4.409   6.297   3.630
   77PRO     CA  747   4.280   6.226   3.620
   77PRO     CB  748   4.176   6.325   3.674
   77PRO     CG  749   4.259   6.387   3.787
   77PRO     CD  750   4.397   6.409   3.724
   77PRO      C  751   4.238   6.178   3.481
   77PRO      O  752   4.234   6.057   3.460
   78LYS      N  753   4.266   6.269   3.387
   78LYS      H  754   4.342   6.331   3.405
   78LYS     CA  755   4.222   6.256   3.248
   78LYS     CB  756   4.214   6.395   3.185
   78LYS     CG  757   4.104   6.473   3.257
   78LYS     CD  758   4.154   6.617   3.276
   78LYS     CE  759   4.044   6.695   3.348
   78LYS     NZ  760   4.082   6.836   3.366
   78LYS    HZ1  761   4.182   6.848   3.366
   78LYS    HZ2  762   4.033   6.887   3.296
   78LYS    HZ3  763   4.049   6.875   3.452
   78LYS      C  764   4.290   6.155   3.155
   78LYS      O  765   4.224   6.118   3.058
   79VAL      N  766   4.415   6.122   3.187
   79VAL      H  767   4.465   6.186   3.246
   79VAL     CA  768   4.495   6.020   3.118
   79VAL     CB  769   4.623   6.014   3.203
   79VAL    CG1  770   4.605   5.934   3.332
   79VAL    CG2  771   4.732   5.969   3.105
   79VAL      C  772   4.422   5.888   3.091
   79VAL      O  773   4.361   5.832   3.182
   80TYR      N  774   4.440   5.820   2.978
   80TYR      H  775   4.488   5.856   2.898
   80TYR     CA  776   4.372   5.692   2.951
   80TYR     CB  777   4.311   5.730   2.816
   80TYR     CG  778   4.208   5.632   2.760
   80TYR    CD1  779   4.250   5.520   2.689
   80TYR    HD1  780   4.356   5.507   2.668
   80TYR    CD2  781   4.074   5.661   2.784
   80TYR    HD2  782   4.048   5.757   2.829
   80TYR    CE1  783   4.158   5.431   2.637
   80TYR    HE1  784   4.184   5.355   2.563
   80TYR    CE2  785   3.981   5.569   2.739
   80TYR    HE2  786   3.878   5.593   2.766
   80TYR     CZ  787   4.025   5.462   2.662
   80TYR     OH  788   3.927   5.409   2.582
   80TYR     HH  789   3.843   5.462   2.578
   80TYR      C  790   4.442   5.557   2.956
   80TYR      O  791   4.534   5.544   2.875
   81PHE      N  792   4.408   5.462   3.043
   81PHE      H  793   4.366   5.503   3.124
   81PHE     CA  794   4.464   5.326   3.043
   81PHE     CB  795   4.518   5.292   3.182
   81PHE     CG  796   4.559   5.145   3.185
   81PHE    CD1  797   4.496   5.059   3.274
   81PHE    HD1  798   4.409   5.089   3.332
   81PHE    CD2  799   4.668   5.096   3.113
   81PHE    HD2  800   4.727   5.160   3.047
   81PHE    CE1  801   4.533   4.925   3.285
   81PHE    HE1  802   4.476   4.851   3.340
   81PHE    CE2  803   4.707   4.963   3.119
   81PHE    HE2  804   4.792   4.934   3.056
   81PHE     CZ  805   4.633   4.878   3.201
   81PHE     HZ  806   4.620   4.776   3.166
   81PHE      C  807   4.373   5.222   2.977
   81PHE      O  808   4.276   5.175   3.037
   82MET      N  809   4.401   5.195   2.850
   82MET      H  810   4.470   5.235   2.790
   82MET     CA  811   4.334   5.083   2.782
   82MET     CB  812   4.320   5.113   2.633
   82MET     CG  813   4.243   5.003   2.561
   82MET     SD  814   4.083   4.940   2.624
   82MET     CE  815   3.995   5.089   2.583
   82MET      C  816   4.414   4.954   2.805
   82MET      O  817   4.531   4.940   2.769
   83LYS      N  818   4.334   4.853   2.838
   83LYS      H  819   4.235   4.860   2.848
   83LYS     CA  820   4.384   4.724   2.888
   83LYS     CB  821   4.319   4.715   3.026
   83LYS     CG  822   4.370   4.588   3.095
   83LYS     CD  823   4.337   4.585   3.244
   83LYS     CE  824   4.385   4.448   3.292
   83LYS     NZ  825   4.394   4.435   3.438
   83LYS    HZ1  826   4.377   4.343   3.473
   83LYS    HZ2  827   4.490   4.445   3.462
   83LYS    HZ3  828   4.340   4.500   3.492
   83LYS      C  829   4.352   4.611   2.790
   83LYS      O  830   4.238   4.604   2.744
   84GLN      N  831   4.450   4.528   2.759
   84GLN      H  832   4.545   4.555   2.775
   84GLN     CA  833   4.425   4.418   2.664
   84GLN     CB  834   4.554   4.360   2.605
   84GLN     CG  835   4.616   4.472   2.522
   84GLN     CD  836   4.733   4.414   2.442
   84GLN    OE1  837   4.851   4.410   2.476
   84GLN    NE2  838   4.695   4.354   2.330
   84GLN   HE21  839   4.601   4.340   2.299
   84GLN   HE22  840   4.760   4.295   2.281
   84GLN      C  841   4.357   4.303   2.738
   84GLN      O  842   4.378   4.284   2.858
   85THR      N  843   4.282   4.221   2.665
   85THR      H  844   4.223   4.267   2.599
   85THR     CA  845   4.230   4.092   2.713
   85THR     CB  846   4.087   4.097   2.766
   85THR    OG1  847   3.993   4.154   2.675
   85THR    HG1  848   3.900   4.136   2.708
   85THR    CG2  849   4.089   4.163   2.904
   85THR      C  850   4.235   3.989   2.600
   85THR      O  851   4.264   3.873   2.629
   86ILE      N  852   4.203   4.028   2.478
   86ILE      H  853   4.175   4.123   2.462
   86ILE     CA  854   4.195   3.939   2.361
   86ILE     CB  855   4.063   3.930   2.284
   86ILE    CG1  856   4.011   4.065   2.236
   86ILE    CG2  857   3.959   3.861   2.373
   86ILE     CD  858   3.897   4.057   2.134
   86ILE      C  859   4.309   3.938   2.260
   86ILE      O  860   4.370   4.039   2.226
   87GLY      N  861   4.358   3.814   2.257
   87GLY      H  862   4.320   3.745   2.319
   87GLY     CA  863   4.475   3.770   2.179
   87GLY      C  864   4.483   3.833   2.040
   87GLY      O  865   4.385   3.872   1.976
   88ASN      N  866   4.603   3.880   2.011
   88ASN      H  867   4.673   3.910   2.076
   88ASN     CA  868   4.645   3.936   1.882
   88ASN     CB  869   4.595   3.856   1.762
   88ASN     CG  870   4.611   3.704   1.774
   88ASN    OD1  871   4.710   3.657   1.828
   88ASN    ND2  872   4.532   3.628   1.699
   88ASN   HD21  873   4.467   3.674   1.638
   88ASN   HD22  874   4.528   3.528   1.705
   88ASN      C  875   4.611   4.085   1.866
   88ASN      O  876   4.602   4.131   1.753
   89SER      N  877   4.611   4.166   1.972
   89SER      H  878   4.645   4.140   2.062
   89SER     CA  879   4.559   4.303   1.969
   89SER     CB  880   4.436   4.322   2.058
   89SER     OG  881   4.463   4.273   2.189
   89SER     HG  882   4.412   4.187   2.201
   89SER      C  883   4.646   4.427   1.990
   89SER      O  884   4.593   4.534   1.959
   90CYS      N  885   4.778   4.417   2.001
   90CYS      H  886   4.814   4.324   2.011
   90CYS     CA  887   4.872   4.529   2.014
   90CYS     CB  888   5.012   4.473   1.988
   90CYS     SG  889   5.067   4.352   2.114
   90CYS     HG  890   4.957   4.278   2.128
   90CYS      C  891   4.849   4.653   1.928
   90CYS      O  892   4.829   4.763   1.979
   91GLY      N  893   4.827   4.630   1.799
   91GLY      H  894   4.854   4.546   1.751
   91GLY     CA  895   4.810   4.741   1.704
   91GLY      C  896   4.695   4.834   1.741
   91GLY      O  897   4.725   4.950   1.770
   92THR      N  898   4.577   4.775   1.727
   92THR      H  899   4.566   4.687   1.680
   92THR     CA  900   4.450   4.842   1.759
   92THR     CB  901   4.332   4.765   1.699
   92THR    OG1  902   4.337   4.628   1.742
   92THR    HG1  903   4.318   4.570   1.663
   92THR    CG2  904   4.330   4.782   1.547
   92THR      C  905   4.422   4.888   1.902
   92THR      O  906   4.385   5.003   1.925
   93ILE      N  907   4.472   4.811   1.998
   93ILE      H  908   4.499   4.718   1.975
   93ILE     CA  909   4.495   4.866   2.132
   93ILE     CB  910   4.519   4.758   2.237
   93ILE    CG1  911   4.401   4.665   2.267
   93ILE    CG2  912   4.568   4.812   2.372
   93ILE     CD  913   4.267   4.728   2.305
   93ILE      C  914   4.586   4.989   2.139
   93ILE      O  915   4.540   5.096   2.179
   94GLY      N  916   4.703   4.975   2.078
   94GLY      H  917   4.727   4.889   2.033
   94GLY     CA  918   4.786   5.092   2.045
   94GLY      C  919   4.728   5.215   1.975
   94GLY      O  920   4.724   5.316   2.045
   95LEU      N  921   4.652   5.199   1.867
   95LEU      H  922   4.652   5.108   1.825
   95LEU     CA  923   4.563   5.302   1.812
   95LEU     CB  924   4.463   5.241   1.713
   95LEU     CG  925   4.390   5.349   1.633
   95LEU    CD1  926   4.449   5.361   1.492
   95LEU    CD2  927   4.245   5.301   1.626
   95LEU      C  928   4.480   5.371   1.922
   95LEU      O  929   4.502   5.488   1.953
   96ILE      N  930   4.391   5.302   1.993
   96ILE      H  931   4.368   5.210   1.961
   96ILE     CA  932   4.302   5.358   2.095
   96ILE     CB  933   4.202   5.256   2.151
   96ILE    CG1  934   4.145   5.153   2.054
   96ILE    CG2  935   4.090   5.313   2.238
   96ILE     CD  936   4.054   5.208   1.945
   96ILE      C  937   4.381   5.417   2.211
   96ILE      O  938   4.347   5.527   2.255
   97HISE     N  939   4.497   5.362   2.246
   97HISE     H  940   4.516   5.272   2.208
   97HISE    CA  941   4.572   5.406   2.365
   97HISE    CB  942   4.671   5.296   2.403
   97HISE    CG  943   4.687   5.254   2.549
   97HISE   ND1  944   4.644   5.322   2.655
   97HISE   CD2  945   4.761   5.151   2.592
   97HISE   HD2  946   4.818   5.082   2.530
   97HISE   CE1  947   4.695   5.270   2.766
   97HISE   HE1  948   4.682   5.307   2.868
   97HISE   NE2  949   4.757   5.160   2.725
   97HISE   HE2  950   4.802   5.091   2.780
   97HISE     C  951   4.646   5.537   2.335
   97HISE     O  952   4.638   5.623   2.422
   98ALA      N  953   4.702   5.540   2.214
   98ALA      H  954   4.715   5.464   2.151
   98ALA     CA  955   4.748   5.664   2.150
   98ALA     CB  956   4.825   5.629   2.023
   98ALA      C  957   4.650   5.777   2.115
   98ALA      O  958   4.663   5.885   2.172
   99VAL      N  959   4.534   5.749   2.055
   99VAL      H  960   4.516   5.661   2.012
   99VAL     CA  961   4.428   5.846   2.026
   99VAL     CB  962   4.350   5.801   1.902
   99VAL    CG1  963   4.450   5.777   1.790
   99VAL    CG2  964   4.258   5.680   1.921
   99VAL      C  965   4.342   5.910   2.136
   99VAL      O  966   4.338   6.031   2.154
  100ALA      N  967   4.319   5.820   2.232
  100ALA      H  968   4.340   5.723   2.226
  100ALA     CA  969   4.240   5.857   2.351
  100ALA     CB  970   4.179   5.741   2.429
  100ALA      C  971   4.299   5.960   2.447
  100ALA      O  972   4.242   6.064   2.478
  101ASN      N  973   4.429   5.938   2.464
  101ASN      H  974   4.465   5.845   2.457
  101ASN     CA  975   4.533   6.029   2.517
  101ASN     CB  976   4.665   5.962   2.556
  101ASN     CG  977   4.639   5.880   2.682
  101ASN    OD1  978   4.608   5.947   2.781
  101ASN    ND2  979   4.638   5.747   2.677
  101ASN   HD21  980   4.652   5.689   2.597
  101ASN   HD22  981   4.595   5.696   2.752
  101ASN      C  982   4.566   6.162   2.449
  101ASN      O  983   4.631   6.246   2.509
  102ASN      N  984   4.509   6.179   2.330
  102ASN      H  985   4.474   6.102   2.277
  102ASN     CA  986   4.526   6.302   2.250
  102ASN     CB  987   4.639   6.289   2.149
  102ASN     CG  988   4.778   6.273   2.211
  102ASN    OD1  989   4.856   6.356   2.257
  102ASN    ND2  990   4.828   6.150   2.200
  102ASN   HD21  991   4.790   6.075   2.147
  102ASN   HD22  992   4.913   6.129   2.249
  102ASN      C  993   4.399   6.365   2.191
  102ASN      O  994   4.409   6.427   2.085
  103GLN      N  995   4.284   6.335   2.250
  103GLN      H  996   4.279   6.260   2.315
  103GLN     CA  997   4.150   6.365   2.197
  103GLN     CB  998   4.048   6.329   2.305
  103GLN     CG  999   4.001   6.186   2.275
  103GLN     CD 1000   3.888   6.158   2.375
  103GLN    OE1 1001   3.773   6.140   2.337
  103GLN    NE2 1002   3.939   6.132   2.494
  103GLN   HE21 1003   4.039   6.122   2.498
  103GLN   HE22 1004   3.891   6.103   2.577
  103GLN      C 1005   4.147   6.517   2.180
  103GLN      O 1006   4.073   6.571   2.098
  104ASP      N 1007   4.214   6.595   2.265
  104ASP      H 1008   4.271   6.560   2.339
  104ASP     CA 1009   4.227   6.739   2.239
  104ASP     CB 1010   4.307   6.797   2.356
  104ASP     CG 1011   4.438   6.735   2.404
  104ASP    OD1 1012   4.543   6.780   2.353
  104ASP    OD2 1013   4.429   6.656   2.500
  104ASP      C 1014   4.281   6.784   2.103
  104ASP      O 1015   4.212   6.862   2.038
  105LYS      N 1016   4.405   6.743   2.078
  105LYS      H 1017   4.459   6.718   2.158
  105LYS     CA 1018   4.475   6.755   1.949
  105LYS     CB 1019   4.622   6.714   1.939
  105LYS     CG 1020   4.712   6.777   2.045
  105LYS     CD 1021   4.798   6.669   2.113
  105LYS     CE 1022   4.870   6.730   2.232
  105LYS     NZ 1023   4.944   6.632   2.313
  105LYS    HZ1 1024   4.873   6.570   2.346
  105LYS    HZ2 1025   5.011   6.583   2.258
  105LYS    HZ3 1026   4.986   6.676   2.393
  105LYS      C 1027   4.403   6.686   1.833
  105LYS      O 1028   4.393   6.749   1.728
  106LEU      N 1029   4.362   6.560   1.841
  106LEU      H 1030   4.334   6.517   1.927
  106LEU     CA 1031   4.292   6.490   1.732
  106LEU     CB 1032   4.292   6.340   1.763
  106LEU     CG 1033   4.412   6.270   1.698
  106LEU    CD1 1034   4.534   6.278   1.790
  106LEU    CD2 1035   4.393   6.127   1.647
  106LEU      C 1036   4.148   6.535   1.705
  106LEU      O 1037   4.047   6.503   1.768
  107GLY      N 1038   4.143   6.632   1.614
  107GLY      H 1039   4.228   6.675   1.587
  107GLY     CA 1040   4.016   6.677   1.556
  107GLY      C 1041   3.940   6.571   1.475
  107GLY      O 1042   3.970   6.549   1.358
  108PHE      N 1043   3.876   6.478   1.545
  108PHE      H 1044   3.894   6.474   1.644
  108PHE     CA 1045   3.771   6.389   1.491
  108PHE     CB 1046   3.713   6.300   1.601
  108PHE     CG 1047   3.811   6.187   1.634
  108PHE    CD1 1048   3.823   6.083   1.542
  108PHE    HD1 1049   3.759   6.074   1.454
  108PHE    CD2 1050   3.895   6.198   1.744
  108PHE    HD2 1051   3.854   6.260   1.825
  108PHE    CE1 1052   3.921   5.988   1.566
  108PHE    HE1 1053   3.948   5.914   1.490
  108PHE    CE2 1054   3.995   6.106   1.773
  108PHE    HE2 1055   4.061   6.112   1.859
  108PHE     CZ 1056   3.995   6.001   1.682
  108PHE     HZ 1057   4.043   5.910   1.718
  108PHE      C 1058   3.653   6.458   1.423
  108PHE      O 1059   3.614   6.568   1.462
  109GLU      N 1060   3.597   6.382   1.329
  109GLU      H 1061   3.649   6.310   1.283
  109GLU     CA 1062   3.476   6.421   1.256
  109GLU     CB 1063   3.446   6.315   1.150
  109GLU     CG 1064   3.435   6.172   1.203
  109GLU     CD 1065   3.390   6.052   1.120
  109GLU    OE1 1066   3.273   6.008   1.124
  109GLU    OE2 1067   3.471   5.995   1.043
  109GLU      C 1068   3.350   6.449   1.338
  109GLU      O 1069   3.335   6.404   1.452
  110ASP      N 1070   3.267   6.540   1.289
  110ASP      H 1071   3.298   6.602   1.217
  110ASP     CA 1072   3.134   6.561   1.348
  110ASP     CB 1073   3.050   6.678   1.295
  110ASP     CG 1074   2.947   6.729   1.396
  110ASP    OD1 1075   2.829   6.736   1.358
  110ASP    OD2 1076   2.984   6.759   1.512
  110ASP      C 1077   3.046   6.435   1.349
  110ASP      O 1078   3.036   6.364   1.249
  111GLY      N 1079   3.003   6.397   1.469
  111GLY      H 1080   3.015   6.461   1.544
  111GLY     CA 1081   2.926   6.276   1.501
  111GLY      C 1082   2.984   6.136   1.478
  111GLY      O 1083   2.917   6.048   1.426
  112SER      N 1084   3.100   6.120   1.540
  112SER      H 1085   3.128   6.191   1.605
  112SER     CA 1086   3.196   6.012   1.516
  112SER     CB 1087   3.336   6.064   1.551
  112SER     OG 1088   3.436   5.966   1.526
  112SER     HG 1089   3.418   5.924   1.437
  112SER      C 1090   3.170   5.893   1.609
  112SER      O 1091   3.169   5.911   1.731
  113VAL      N 1092   3.177   5.774   1.549
  113VAL      H 1093   3.192   5.753   1.453
  113VAL     CA 1094   3.169   5.646   1.620
  113VAL     CB 1095   3.134   5.526   1.532
  113VAL    CG1 1096   2.987   5.532   1.489
  113VAL    CG2 1097   3.217   5.514   1.403
  113VAL      C 1098   3.292   5.626   1.709
  113VAL      O 1099   3.269   5.600   1.827
  114LEU      N 1100   3.410   5.662   1.661
  114LEU      H 1101   3.407   5.715   1.576
  114LEU     CA 1102   3.532   5.652   1.743
  114LEU     CB 1103   3.657   5.674   1.658
  114LEU     CG 1104   3.785   5.617   1.720
  114LEU    CD1 1105   3.775   5.470   1.760
  114LEU    CD2 1106   3.893   5.610   1.612
  114LEU      C 1107   3.526   5.744   1.866
  114LEU      O 1108   3.529   5.699   1.980
  115LYS      N 1109   3.475   5.863   1.838
  115LYS      H 1110   3.442   5.898   1.750
  115LYS     CA 1111   3.461   5.961   1.946
  115LYS     CB 1112   3.419   6.098   1.893
  115LYS     CG 1113   3.395   6.195   2.009
  115LYS     CD 1114   3.522   6.215   2.092
  115LYS     CE 1115   3.497   6.344   2.171
  115LYS     NZ 1116   3.616   6.363   2.255
  115LYS    HZ1 1117   3.700   6.368   2.201
  115LYS    HZ2 1118   3.610   6.448   2.308
  115LYS    HZ3 1119   3.632   6.291   2.322
  115LYS      C 1120   3.356   5.915   2.047
  115LYS      O 1121   3.388   5.910   2.166
  116GLN      N 1122   3.244   5.858   2.002
  116GLN      H 1123   3.219   5.876   1.907
  116GLN     CA 1124   3.142   5.792   2.085
  116GLN     CB 1125   3.032   5.723   2.004
  116GLN     CG 1126   2.954   5.827   1.924
  116GLN     CD 1127   2.826   5.881   1.990
  116GLN    OE1 1128   2.727   5.812   2.012
  116GLN    NE2 1129   2.819   6.012   2.009
  116GLN   HE21 1130   2.891   6.079   1.990
  116GLN   HE22 1131   2.741   6.056   2.053
  116GLN      C 1132   3.202   5.685   2.176
  116GLN      O 1133   3.195   5.692   2.299
  117PHE      N 1134   3.282   5.597   2.117
  117PHE      H 1135   3.282   5.593   2.017
  117PHE     CA 1136   3.358   5.494   2.188
  117PHE     CB 1137   3.442   5.407   2.095
  117PHE     CG 1138   3.522   5.292   2.158
  117PHE    CD1 1139   3.459   5.170   2.179
  117PHE    HD1 1140   3.355   5.162   2.148
  117PHE    CD2 1141   3.646   5.313   2.217
  117PHE    HD2 1142   3.703   5.405   2.213
  117PHE    CE1 1143   3.522   5.066   2.247
  117PHE    HE1 1144   3.460   4.976   2.252
  117PHE    CE2 1145   3.708   5.212   2.290
  117PHE    HE2 1146   3.792   5.232   2.357
  117PHE     CZ 1147   3.648   5.087   2.300
  117PHE     HZ 1148   3.713   5.000   2.314
  117PHE      C 1149   3.451   5.555   2.294
  117PHE      O 1150   3.467   5.506   2.406
  118LEU      N 1151   3.529   5.657   2.262
  118LEU      H 1152   3.523   5.697   2.170
  118LEU     CA 1153   3.623   5.730   2.348
  118LEU     CB 1154   3.734   5.814   2.284
  118LEU     CG 1155   3.798   5.742   2.165
  118LEU    CD1 1156   3.871   5.834   2.067
  118LEU    CD2 1157   3.886   5.624   2.207
  118LEU      C 1158   3.571   5.817   2.463
  118LEU      O 1159   3.603   5.784   2.577
  119SER      N 1160   3.456   5.881   2.440
  119SER      H 1161   3.423   5.884   2.346
  119SER     CA 1162   3.379   5.947   2.546
  119SER     CB 1163   3.265   6.040   2.504
  119SER     OG 1164   3.315   6.141   2.416
  119SER     HG 1165   3.393   6.175   2.468
  119SER      C 1166   3.312   5.856   2.648
  119SER      O 1167   3.314   5.881   2.769
  120GLU      N 1168   3.253   5.749   2.594
  120GLU      H 1169   3.218   5.740   2.501
  120GLU     CA 1170   3.192   5.651   2.685
  120GLU     CB 1171   3.098   5.571   2.596
  120GLU     CG 1172   2.977   5.660   2.566
  120GLU     CD 1173   2.884   5.601   2.460
  120GLU    OE1 1174   2.763   5.609   2.491
  120GLU    OE2 1175   2.931   5.579   2.346
  120GLU      C 1176   3.295   5.578   2.771
  120GLU      O 1177   3.281   5.555   2.891
  121THR      N 1178   3.406   5.543   2.706
  121THR      H 1179   3.405   5.542   2.606
  121THR     CA 1180   3.516   5.473   2.774
  121THR     CB 1181   3.611   5.398   2.680
  121THR    OG1 1182   3.666   5.485   2.581
  121THR    HG1 1183   3.618   5.494   2.494
  121THR    CG2 1184   3.550   5.275   2.612
  121THR      C 1185   3.602   5.561   2.866
  121THR      O 1186   3.687   5.507   2.937
  122GLU      N 1187   3.587   5.692   2.848
  122GLU      H 1188   3.577   5.731   2.757
  122GLU     CA 1189   3.636   5.779   2.955
  122GLU     CB 1190   3.663   5.925   2.916
  122GLU     CG 1191   3.764   5.933   2.802
  122GLU     CD 1192   3.787   6.082   2.776
  122GLU    OE1 1193   3.889   6.138   2.822
  122GLU    OE2 1194   3.716   6.125   2.683
  122GLU      C 1195   3.560   5.784   3.088
  122GLU      O 1196   3.616   5.794   3.197
  123LYS      N 1197   3.430   5.763   3.072
  123LYS      H 1198   3.385   5.794   2.988
  123LYS     CA 1199   3.336   5.736   3.182
  123LYS     CB 1200   3.188   5.738   3.145
  123LYS     CG 1201   3.160   5.876   3.086
  123LYS     CD 1202   3.202   5.996   3.173
  123LYS     CE 1203   3.153   6.131   3.121
  123LYS     NZ 1204   3.009   6.145   3.092
  123LYS    HZ1 1205   2.949   6.106   3.162
  123LYS    HZ2 1206   2.991   6.244   3.091
  123LYS    HZ3 1207   2.986   6.107   3.003
  123LYS      C 1208   3.372   5.609   3.259
  123LYS      O 1209   3.362   5.605   3.382
  124MET      N 1210   3.382   5.498   3.187
  124MET      H 1211   3.390   5.518   3.089
  124MET     CA 1212   3.409   5.358   3.224
  124MET     CB 1213   3.378   5.271   3.102
  124MET     CG 1214   3.233   5.265   3.053
  124MET     SD 1215   3.229   5.230   2.874
  124MET     CE 1216   3.054   5.199   2.863
  124MET      C 1217   3.552   5.339   3.276
  124MET      O 1218   3.650   5.381   3.215
  125SER      N 1219   3.554   5.231   3.353
  125SER      H 1220   3.477   5.167   3.365
  125SER     CA 1221   3.679   5.190   3.417
  125SER     CB 1222   3.673   5.094   3.537
  125SER     OG 1223   3.641   4.963   3.489
  125SER     HG 1224   3.599   4.915   3.566
  125SER      C 1225   3.782   5.122   3.326
  125SER      O 1226   3.742   5.097   3.213
  126PRO      N 1227   3.904   5.093   3.371
  126PRO     CA 1228   4.001   5.009   3.299
  126PRO     CB 1229   4.136   5.036   3.366
  126PRO     CG 1230   4.115   5.184   3.395
  126PRO     CD 1231   3.974   5.192   3.455
  126PRO      C 1232   3.968   4.861   3.280
  126PRO      O 1233   3.991   4.802   3.175
  127GLU      N 1234   3.881   4.808   3.365
  127GLU      H 1235   3.867   4.847   3.456
  127GLU     CA 1236   3.816   4.677   3.350
  127GLU     CB 1237   3.754   4.645   3.486
  127GLU     CG 1238   3.716   4.497   3.495
  127GLU     CD 1239   3.657   4.435   3.622
  127GLU    OE1 1240   3.536   4.462   3.636
  127GLU    OE2 1241   3.713   4.340   3.680
  127GLU      C 1242   3.699   4.683   3.251
  127GLU      O 1243   3.690   4.591   3.168
  128ASP      N 1244   3.614   4.785   3.256
  128ASP      H 1245   3.613   4.848   3.333
  128ASP     CA 1246   3.502   4.802   3.163
  128ASP     CB 1247   3.390   4.896   3.210
  128ASP     CG 1248   3.300   4.823   3.310
  128ASP    OD1 1249   3.318   4.846   3.431
  128ASP    OD2 1250   3.199   4.763   3.268
  128ASP      C 1251   3.544   4.823   3.018
  128ASP      O 1252   3.501   4.751   2.927
  129ARG      N 1253   3.653   4.898   3.001
  129ARG      H 1254   3.671   4.966   3.072
  129ARG     CA 1255   3.727   4.912   2.875
  129ARG     CB 1256   3.853   4.992   2.906
  129ARG     CG 1257   3.826   5.142   2.915
  129ARG     CD 1258   3.946   5.217   2.974
  129ARG     NE 1259   3.903   5.346   3.030
  129ARG     HE 1260   3.808   5.370   3.013
  129ARG     CZ 1261   3.982   5.430   3.099
  129ARG    NH1 1262   4.111   5.409   3.127
  129ARG   HH11 1263   4.157   5.334   3.080
  129ARG   HH12 1264   4.163   5.466   3.190
  129ARG    NH2 1265   3.915   5.521   3.172
  129ARG   HH21 1266   3.815   5.514   3.178
  129ARG   HH22 1267   3.969   5.592   3.217
  129ARG      C 1268   3.758   4.781   2.802
  129ARG      O 1269   3.706   4.762   2.692
  130ALA      N 1270   3.834   4.700   2.875
  130ALA      H 1271   3.886   4.741   2.951
  130ALA     CA 1272   3.878   4.567   2.831
  130ALA     CB 1273   3.959   4.512   2.949
  130ALA      C 1274   3.760   4.480   2.787
  130ALA      O 1275   3.758   4.448   2.668
  131LYS      N 1276   3.652   4.481   2.864
  131LYS      H 1277   3.655   4.513   2.959
  131LYS     CA 1278   3.529   4.410   2.829
  131LYS     CB 1279   3.444   4.383   2.954
  131LYS     CG 1280   3.518   4.345   3.082
  131LYS     CD 1281   3.432   4.358   3.208
  131LYS     CE 1282   3.305   4.273   3.201
  131LYS     NZ 1283   3.226   4.291   3.324
  131LYS    HZ1 1284   3.179   4.204   3.336
  131LYS    HZ2 1285   3.278   4.299   3.409
  131LYS    HZ3 1286   3.166   4.371   3.324
  131LYS      C 1287   3.443   4.477   2.721
  131LYS      O 1288   3.382   4.403   2.645
  132CYS      N 1289   3.436   4.610   2.722
  132CYS      H 1290   3.468   4.653   2.806
  132CYS     CA 1291   3.385   4.691   2.610
  132CYS     CB 1292   3.370   4.835   2.661
  132CYS     SG 1293   3.235   4.866   2.780
  132CYS     HG 1294   3.251   4.997   2.787
  132CYS      C 1295   3.439   4.680   2.467
  132CYS      O 1296   3.370   4.675   2.365
  133PHE      N 1297   3.570   4.658   2.459
  133PHE      H 1298   3.621   4.690   2.539
  133PHE     CA 1299   3.650   4.626   2.340
  133PHE     CB 1300   3.800   4.625   2.370
  133PHE     CG 1301   3.894   4.612   2.250
  133PHE    CD1 1302   3.919   4.485   2.200
  133PHE    HD1 1303   3.882   4.396   2.253
  133PHE    CD2 1304   3.949   4.721   2.183
  133PHE    HD2 1305   3.941   4.826   2.213
  133PHE    CE1 1306   4.000   4.468   2.089
  133PHE    HE1 1307   4.009   4.369   2.045
  133PHE    CE2 1308   4.034   4.703   2.075
  133PHE    HE2 1309   4.075   4.788   2.019
  133PHE     CZ 1310   4.058   4.576   2.023
  133PHE     HZ 1311   4.108   4.559   1.928
  133PHE      C 1312   3.610   4.494   2.275
  133PHE      O 1313   3.538   4.485   2.176
  134GLU      N 1314   3.594   4.399   2.368
  134GLU      H 1315   3.639   4.399   2.457
  134GLU     CA 1316   3.534   4.270   2.332
  134GLU     CB 1317   3.529   4.164   2.443
  134GLU     CG 1318   3.673   4.121   2.468
  134GLU     CD 1319   3.673   4.008   2.572
  134GLU    OE1 1320   3.709   4.034   2.688
  134GLU    OE2 1321   3.657   3.893   2.525
  134GLU      C 1322   3.392   4.277   2.275
  134GLU      O 1323   3.356   4.210   2.178
  135LYS      N 1324   3.308   4.359   2.339
  135LYS      H 1325   3.322   4.386   2.434
  135LYS     CA 1326   3.172   4.385   2.291
  135LYS     CB 1327   3.090   4.467   2.391
  135LYS     CG 1328   3.071   4.395   2.525
  135LYS     CD 1329   2.961   4.450   2.615
  135LYS     CE 1330   2.992   4.587   2.675
  135LYS     NZ 1331   2.884   4.644   2.758
  135LYS    HZ1 1332   2.842   4.576   2.817
  135LYS    HZ2 1333   2.925   4.717   2.813
  135LYS    HZ3 1334   2.808   4.672   2.698
  135LYS      C 1335   3.159   4.461   2.159
  135LYS      O 1336   3.079   4.420   2.076
  136ASN      N 1337   3.237   4.569   2.146
  136ASN      H 1338   3.309   4.593   2.211
  136ASN     CA 1339   3.224   4.668   2.039
  136ASN     CB 1340   3.318   4.786   2.065
  136ASN     CG 1341   3.311   4.898   1.961
  136ASN    OD1 1342   3.342   4.887   1.843
  136ASN    ND2 1343   3.236   5.003   1.990
  136ASN   HD21 1344   3.179   5.018   2.071
  136ASN   HD22 1345   3.230   5.078   1.923
  136ASN      C 1346   3.261   4.606   1.904
  136ASN      O 1347   3.379   4.577   1.882
  137GLU      N 1348   3.178   4.637   1.805
  137GLU      H 1349   3.121   4.719   1.800
  137GLU     CA 1350   3.185   4.560   1.680
  137GLU     CB 1351   3.042   4.556   1.626
  137GLU     CG 1352   2.949   4.473   1.715
  137GLU     CD 1353   2.815   4.431   1.654
  137GLU    OE1 1354   2.769   4.492   1.555
  137GLU    OE2 1355   2.773   4.314   1.670
  137GLU      C 1356   3.266   4.638   1.576
  137GLU      O 1357   3.347   4.575   1.509
  138ALA      N 1358   3.256   4.771   1.569
  138ALA      H 1359   3.181   4.818   1.615
  138ALA     CA 1360   3.322   4.862   1.475
  138ALA     CB 1361   3.294   5.006   1.520
  138ALA      C 1362   3.474   4.846   1.474
  138ALA      O 1363   3.542   4.856   1.372
  139ILE      N 1364   3.530   4.834   1.594
  139ILE      H 1365   3.477   4.837   1.679
  139ILE     CA 1366   3.673   4.807   1.614
  139ILE     CB 1367   3.731   4.819   1.755
  139ILE    CG1 1368   3.707   4.963   1.803
  139ILE    CG2 1369   3.882   4.793   1.761
  139ILE     CD 1370   3.727   4.995   1.951
  139ILE      C 1371   3.706   4.673   1.549
  139ILE      O 1372   3.801   4.666   1.470
  140GLN      N 1373   3.632   4.569   1.584
  140GLN      H 1374   3.571   4.579   1.663
  140GLN     CA 1375   3.654   4.434   1.531
  140GLN     CB 1376   3.551   4.346   1.601
  140GLN     CG 1377   3.611   4.311   1.737
  140GLN     CD 1378   3.509   4.230   1.817
  140GLN    OE1 1379   3.479   4.119   1.774
  140GLN    NE2 1380   3.457   4.282   1.928
  140GLN   HE21 1381   3.476   4.379   1.942
  140GLN   HE22 1382   3.402   4.238   1.999
  140GLN      C 1383   3.640   4.422   1.379
  140GLN      O 1384   3.716   4.350   1.314
  141ALA      N 1385   3.557   4.512   1.327
  141ALA      H 1386   3.494   4.557   1.390
  141ALA     CA 1387   3.534   4.541   1.184
  141ALA     CB 1388   3.417   4.636   1.156
  141ALA      C 1389   3.662   4.589   1.116
  141ALA      O 1390   3.719   4.505   1.045
  142ALA      N 1391   3.706   4.711   1.146
  142ALA      H 1392   3.647   4.768   1.203
  142ALA     CA 1393   3.832   4.772   1.101
  142ALA     CB 1394   3.845   4.912   1.161
  142ALA      C 1395   3.960   4.690   1.118
  142ALA      O 1396   4.042   4.673   1.028
  143HISE     N 1397   3.969   4.628   1.236
  143HISE     H 1398   3.910   4.658   1.311
  143HISE    CA 1399   4.069   4.523   1.261
  143HISE    CB 1400   4.064   4.463   1.402
  143HISE    CG 1401   4.204   4.413   1.440
  143HISE   ND1 1402   4.278   4.469   1.536
  143HISE   CD2 1403   4.251   4.291   1.422
  143HISE   HD2 1404   4.223   4.229   1.336
  143HISE   CE1 1405   4.369   4.380   1.575
  143HISE   HE1 1406   4.436   4.378   1.661
  143HISE   NE2 1407   4.363   4.277   1.491
  143HISE   HE2 1408   4.434   4.207   1.484
  143HISE     C 1409   4.059   4.408   1.161
  143HISE     O 1410   4.155   4.369   1.094
  144ASP      N 1411   3.949   4.333   1.160
  144ASP      H 1412   3.870   4.355   1.217
  144ASP     CA 1413   3.940   4.218   1.070
  144ASP     CB 1414   3.805   4.149   1.088
  144ASP     CG 1415   3.815   4.002   1.046
  144ASP    OD1 1416   3.774   3.964   0.934
  144ASP    OD2 1417   3.892   3.931   1.115
  144ASP      C 1418   3.946   4.258   0.922
  144ASP      O 1419   4.018   4.186   0.853
  145ALA      N 1420   3.905   4.379   0.885
  145ALA      H 1421   3.855   4.439   0.947
  145ALA     CA 1422   3.904   4.427   0.746
  145ALA     CB 1423   3.814   4.551   0.748
  145ALA      C 1424   4.041   4.456   0.685
  145ALA      O 1425   4.052   4.463   0.562
  146VAL      N 1426   4.144   4.486   0.763
  146VAL      H 1427   4.138   4.503   0.861
  146VAL     CA 1428   4.278   4.515   0.709
  146VAL     CB 1429   4.317   4.659   0.745
  146VAL    CG1 1430   4.221   4.767   0.696
  146VAL    CG2 1431   4.353   4.700   0.888
  146VAL      C 1432   4.384   4.413   0.751
  146VAL      O 1433   4.443   4.350   0.663
  147ALA      N 1434   4.376   4.368   0.876
  147ALA      H 1435   4.299   4.389   0.935
  147ALA     CA 1436   4.482   4.292   0.945
  147ALA     CB 1437   4.447   4.257   1.089
  147ALA      C 1438   4.512   4.153   0.888
  147ALA      O 1439   4.427   4.095   0.820
  148GLN      N 1440   4.631   4.097   0.907
  148GLN      H 1441   4.680   4.124   0.990
  148GLN     CA 1442   4.686   3.974   0.849
  148GLN     CB 1443   4.748   4.007   0.713
  148GLN     CG 1444   4.837   4.132   0.710
  148GLN     CD 1445   4.962   4.136   0.797
  148GLN    OE1 1446   5.047   4.047   0.798
  148GLN    NE2 1447   4.960   4.222   0.898
  148GLN   HE21 1448   4.884   4.277   0.933
  148GLN   HE22 1449   5.036   4.221   0.962
  148GLN      C 1450   4.780   3.886   0.932
  148GLN      O 1451   4.813   3.925   1.044
  149GLU      N 1452   4.819   3.769   0.883
  149GLU      H 1453   4.784   3.740   0.793
  149GLU     CA 1454   4.895   3.672   0.963
  149GLU     CB 1455   4.895   3.531   0.904
  149GLU     CG 1456   4.878   3.518   0.753
  149GLU     CD 1457   4.738   3.555   0.704
  149GLU    OE1 1458   4.646   3.475   0.732
  149GLU    OE2 1459   4.713   3.665   0.649
  149GLU      C 1460   5.042   3.711   0.984
  149GLU      O 1461   5.137   3.659   0.926
  150GLY      N 1462   5.053   3.822   1.056
  150GLY      H 1463   4.968   3.872   1.072
  150GLY     CA 1464   5.179   3.878   1.108
  150GLY      C 1465   5.267   3.783   1.189
  150GLY      O 1466   5.227   3.668   1.210
  151GLN      N 1467   5.358   3.848   1.260
  151GLN      H 1468   5.345   3.946   1.275
  151GLN     CA 1469   5.448   3.781   1.355
  151GLN     CB 1470   5.588   3.843   1.345
  151GLN     CG 1471   5.666   3.757   1.245
  151GLN     CD 1472   5.707   3.625   1.310
  151GLN    OE1 1473   5.762   3.616   1.419
  151GLN    NE2 1474   5.698   3.518   1.231
  151GLN   HE21 1475   5.651   3.527   1.143
  151GLN   HE22 1476   5.748   3.435   1.255
  151GLN      C 1477   5.402   3.784   1.500
  151GLN      O 1478   5.486   3.761   1.587
  152CYS      N 1479   5.278   3.818   1.535
  152CYS      H 1480   5.212   3.856   1.470
  152CYS     CA 1481   5.215   3.788   1.664
  152CYS     CB 1482   5.078   3.856   1.675
  152CYS     SG 1483   5.068   4.037   1.649
  152CYS     HG 1484   5.165   4.046   1.560
  152CYS      C 1485   5.191   3.639   1.687
  152CYS      O 1486   5.081   3.589   1.663
  153ARG      N 1487   5.305   3.579   1.719
  153ARG      H 1488   5.384   3.640   1.725
  153ARG     CA 1489   5.322   3.433   1.734
  153ARG     CB 1490   5.469   3.390   1.744
  153ARG     CG 1491   5.529   3.398   1.603
  153ARG     CD 1492   5.661   3.321   1.602
  153ARG     NE 1493   5.761   3.412   1.658
  153ARG     HE 1494   5.726   3.496   1.698
  153ARG     CZ 1495   5.892   3.409   1.626
  153ARG    NH1 1496   5.942   3.305   1.558
  153ARG   HH11 1497   5.887   3.224   1.537
  153ARG   HH12 1498   6.031   3.311   1.512
  153ARG    NH2 1499   5.967   3.516   1.651
  153ARG   HH21 1500   5.926   3.592   1.701
  153ARG   HH22 1501   6.055   3.517   1.602
  153ARG      C 1502   5.244   3.388   1.857
  153ARG      O 1503   5.272   3.414   1.974
  154VAL      N 1504   5.161   3.289   1.826
  154VAL      H 1505   5.179   3.256   1.733
  154VAL     CA 1506   5.053   3.217   1.894
  154VAL     CB 1507   5.094   3.125   2.009
  154VAL    CG1 1508   4.981   3.023   2.017
  154VAL    CG2 1509   5.224   3.047   1.984
  154VAL      C 1510   4.947   3.313   1.949
  154VAL      O 1511   4.828   3.296   1.920
  155ASP      N 1512   4.998   3.420   2.009
  155ASP      H 1513   5.091   3.444   1.982
  155ASP     CA 1514   4.930   3.522   2.090
  155ASP     CB 1515   4.877   3.464   2.221
  155ASP     CG 1516   4.807   3.569   2.307
  155ASP    OD1 1517   4.682   3.569   2.305
  155ASP    OD2 1518   4.874   3.627   2.395
  155ASP      C 1519   5.030   3.633   2.126
  155ASP      O 1520   5.140   3.612   2.176
  156ASP      N 1521   4.989   3.755   2.093
  156ASP      H 1522   4.892   3.778   2.089
  156ASP     CA 1523   5.075   3.875   2.088
  156ASP     CB 1524   4.994   3.997   2.042
  156ASP     CG 1525   4.889   4.046   2.142
  156ASP    OD1 1526   4.871   4.168   2.161
  156ASP    OD2 1527   4.820   3.951   2.187
  156ASP      C 1528   5.135   3.897   2.227
  156ASP      O 1529   5.253   3.931   2.233
  157LYS      N 1530   5.062   3.872   2.335
  157LYS      H 1531   4.965   3.853   2.319
  157LYS     CA 1532   5.090   3.875   2.479
  157LYS     CB 1533   4.955   3.871   2.552
  157LYS     CG 1534   4.864   3.990   2.518
  157LYS     CD 1535   4.729   3.990   2.590
  157LYS     CE 1536   4.615   3.921   2.516
  157LYS     NZ 1537   4.630   3.776   2.535
  157LYS    HZ1 1538   4.552   3.726   2.497
  157LYS    HZ2 1539   4.712   3.757   2.481
  157LYS    HZ3 1540   4.640   3.752   2.632
  157LYS      C 1541   5.184   3.769   2.536
  157LYS      O 1542   5.239   3.787   2.644
  158VAL      N 1543   5.195   3.663   2.456
  158VAL      H 1544   5.112   3.632   2.411
  158VAL     CA 1545   5.297   3.560   2.481
  158VAL     CB 1546   5.235   3.424   2.446
  158VAL    CG1 1547   5.341   3.315   2.464
  158VAL    CG2 1548   5.119   3.402   2.544
  158VAL      C 1549   5.434   3.598   2.424
  158VAL      O 1550   5.540   3.569   2.478
  159ASN      N 1551   5.430   3.649   2.301
  159ASN      H 1552   5.343   3.671   2.257
  159ASN     CA 1553   5.546   3.686   2.218
  159ASN     CB 1554   5.504   3.690   2.071
  159ASN     CG 1555   5.622   3.667   1.977
  159ASN    OD1 1556   5.680   3.559   1.969
  159ASN    ND2 1557   5.668   3.772   1.909
  159ASN   HD21 1558   5.639   3.868   1.905
  159ASN   HD22 1559   5.749   3.751   1.854
  159ASN      C 1560   5.615   3.810   2.275
  159ASN      O 1561   5.738   3.808   2.267
  160PHE      N 1562   5.542   3.921   2.270
  160PHE      H 1563   5.446   3.913   2.242
  160PHE     CA 1564   5.599   4.054   2.293
  160PHE     CB 1565   5.669   4.116   2.172
  160PHE     CG 1566   5.611   4.096   2.031
  160PHE    CD1 1567   5.697   4.083   1.923
  160PHE    HD1 1568   5.805   4.091   1.937
  160PHE    CD2 1569   5.474   4.090   2.009
  160PHE    HD2 1570   5.402   4.101   2.091
  160PHE    CE1 1571   5.654   4.051   1.795
  160PHE    HE1 1572   5.725   4.037   1.714
  160PHE    CE2 1573   5.423   4.063   1.883
  160PHE    HE2 1574   5.319   4.083   1.856
  160PHE     CZ 1575   5.515   4.046   1.780
  160PHE     HZ 1576   5.468   4.040   1.683
  160PHE      C 1577   5.505   4.148   2.369
  160PHE      O 1578   5.393   4.109   2.401
  161HISE     N 1579   5.530   4.278   2.378
  161HISE     H 1580   5.611   4.320   2.337
  161HISE    CA 1581   5.452   4.371   2.461
  161HISE    CB 1582   5.523   4.376   2.597
  161HISE    CG 1583   5.454   4.458   2.707
  161HISE   ND1 1584   5.323   4.462   2.725
  161HISE   CD2 1585   5.515   4.553   2.777
  161HISE   HD2 1586   5.620   4.568   2.804
  161HISE   CE1 1587   5.298   4.572   2.796
  161HISE   HE1 1588   5.196   4.603   2.819
  161HISE   NE2 1589   5.416   4.624   2.829
  161HISE   HE2 1590   5.418   4.710   2.881
  161HISE     C 1591   5.447   4.514   2.407
  161HISE     O 1592   5.535   4.551   2.329
  162PHE      N 1593   5.361   4.599   2.462
  162PHE      H 1594   5.317   4.576   2.549
  162PHE     CA 1595   5.336   4.731   2.402
  162PHE     CB 1596   5.197   4.737   2.339
  162PHE     CG 1597   5.149   4.867   2.273
  162PHE    CD1 1598   5.082   4.963   2.348
  162PHE    HD1 1599   5.026   4.931   2.436
  162PHE    CD2 1600   5.201   4.909   2.151
  162PHE    HD2 1601   5.208   4.828   2.080
  162PHE    CE1 1602   5.072   5.094   2.305
  162PHE    HE1 1603   4.996   5.156   2.354
  162PHE    CE2 1604   5.189   5.042   2.110
  162PHE    HE2 1605   5.250   5.073   2.025
  162PHE     CZ 1606   5.121   5.138   2.182
  162PHE     HZ 1607   5.101   5.241   2.152
  162PHE      C 1608   5.347   4.839   2.510
  162PHE      O 1609   5.289   4.817   2.616
  163ILE      N 1610   5.403   4.953   2.467
  163ILE      H 1611   5.422   4.974   2.372
  163ILE     CA 1612   5.424   5.072   2.551
  163ILE     CB 1613   5.551   5.076   2.636
  163ILE    CG1 1614   5.674   5.031   2.557
  163ILE    CG2 1615   5.549   4.993   2.764
  163ILE     CD 1616   5.813   5.062   2.615
  163ILE      C 1617   5.412   5.196   2.462
  163ILE      O 1618   5.457   5.196   2.348
  164LEU      N 1619   5.387   5.306   2.532
  164LEU      H 1620   5.404   5.309   2.631
  164LEU     CA 1621   5.363   5.439   2.473
  164LEU     CB 1622   5.213   5.442   2.443
  164LEU     CG 1623   5.126   5.561   2.401
  164LEU    CD1 1624   5.140   5.559   2.248
  164LEU    CD2 1625   4.988   5.557   2.466
  164LEU      C 1626   5.419   5.553   2.558
  164LEU      O 1627   5.396   5.566   2.678
  165PHE      N 1628   5.471   5.642   2.474
  165PHE      H 1629   5.482   5.625   2.376
  165PHE     CA 1630   5.527   5.768   2.526
  165PHE     CB 1631   5.679   5.764   2.508
  165PHE     CG 1632   5.764   5.655   2.574
  165PHE    CD1 1633   5.852   5.593   2.486
  165PHE    HD1 1634   5.877   5.638   2.390
  165PHE    CD2 1635   5.745   5.608   2.703
  165PHE    HD2 1636   5.683   5.661   2.775
  165PHE    CE1 1637   5.911   5.474   2.527
  165PHE    HE1 1638   5.994   5.438   2.465
  165PHE    CE2 1639   5.801   5.485   2.738
  165PHE    HE2 1640   5.786   5.442   2.837
  165PHE     CZ 1641   5.874   5.412   2.645
  165PHE     HZ 1642   5.937   5.329   2.678
  165PHE      C 1643   5.455   5.892   2.473
  165PHE      O 1644   5.429   5.899   2.353
  166ASN      N 1645   5.403   5.973   2.565
  166ASN      H 1646   5.419   5.952   2.661
  166ASN     CA 1647   5.309   6.079   2.526
  166ASN     CB 1648   5.167   6.026   2.507
  166ASN     CG 1649   5.078   6.126   2.433
  166ASN    OD1 1650   5.089   6.138   2.311
  166ASN    ND2 1651   4.978   6.180   2.502
  166ASN   HD21 1652   4.959   6.141   2.592
  166ASN   HD22 1653   4.928   6.263   2.477
  166ASN      C 1654   5.299   6.201   2.618
  166ASN      O 1655   5.283   6.181   2.738
  167ASN      N 1656   5.308   6.323   2.565
  167ASN      H 1657   5.334   6.314   2.469
  167ASN     CA 1658   5.291   6.457   2.624
  167ASN     CB 1659   5.357   6.555   2.528
  167ASN     CG 1660   5.371   6.686   2.606
  167ASN    OD1 1661   5.280   6.737   2.672
  167ASN    ND2 1662   5.492   6.740   2.602
  167ASN   HD21 1663   5.553   6.709   2.529
  167ASN   HD22 1664   5.522   6.782   2.687
  167ASN      C 1665   5.140   6.473   2.643
  167ASN      O 1666   5.062   6.443   2.552
  168VAL      N 1667   5.091   6.511   2.761
  168VAL      H 1668   5.168   6.544   2.816
  168VAL     CA 1669   4.957   6.562   2.790
  168VAL     CB 1670   4.870   6.465   2.870
  168VAL    CG1 1671   4.722   6.503   2.863
  168VAL    CG2 1672   4.897   6.318   2.837
  168VAL      C 1673   4.983   6.687   2.874
  168VAL      O 1674   5.011   6.683   2.994
  169ASP      N 1675   4.945   6.797   2.809
  169ASP      H 1676   4.877   6.800   2.735
  169ASP     CA 1677   4.964   6.935   2.855
  169ASP     CB 1678   4.852   6.972   2.953
  169ASP     CG 1679   4.825   7.122   2.962
  169ASP    OD1 1680   4.816   7.188   3.068
  169ASP    OD2 1681   4.789   7.171   2.854
  169ASP      C 1682   5.102   6.960   2.917
  169ASP      O 1683   5.112   6.962   3.040
  170GLY      N 1684   5.203   6.997   2.839
  170GLY      H 1685   5.182   7.036   2.750
  170GLY     CA 1686   5.342   7.018   2.882
  170GLY      C 1687   5.420   6.894   2.926
  170GLY      O 1688   5.538   6.876   2.898
  171HISE     N 1689   5.353   6.823   3.017
  171HISE     H 1690   5.258   6.845   3.038
  171HISE    CA 1691   5.418   6.710   3.084
  171HISE    CB 1692   5.330   6.681   3.206
  171HISE    CG 1693   5.335   6.784   3.319
  171HISE   ND1 1694   5.229   6.792   3.399
  171HISE   CD2 1695   5.447   6.830   3.375
  171HISE   HD2 1696   5.547   6.826   3.331
  171HISE   CE1 1697   5.279   6.831   3.516
  171HISE   HE1 1698   5.231   6.835   3.614
  171HISE   NE2 1699   5.411   6.846   3.502
  171HISE   HE2 1700   5.472   6.860   3.580
  171HISE     C 1701   5.433   6.583   3.000
  171HISE     O 1702   5.339   6.548   2.929
  172LEU      N 1703   5.546   6.513   3.008
  172LEU      H 1704   5.635   6.544   3.041
  172LEU     CA 1705   5.568   6.382   2.946
  172LEU     CB 1706   5.719   6.365   2.924
  172LEU     CG 1707   5.743   6.277   2.801
  172LEU    CD1 1708   5.735   6.348   2.666
  172LEU    CD2 1709   5.877   6.204   2.817
  172LEU      C 1710   5.522   6.259   3.024
  172LEU      O 1711   5.584   6.226   3.125
  173TYR      N 1712   5.427   6.180   2.976
  173TYR      H 1713   5.378   6.207   2.893
  173TYR     CA 1714   5.380   6.053   3.034
  173TYR     CB 1715   5.228   6.046   3.015
  173TYR     CG 1716   5.160   6.130   3.123
  173TYR    CD1 1717   5.177   6.268   3.134
  173TYR    HD1 1718   5.253   6.318   3.074
  173TYR    CD2 1719   5.069   6.073   3.211
  173TYR    HD2 1720   5.066   5.964   3.211
  173TYR    CE1 1721   5.104   6.345   3.223
  173TYR    HE1 1722   5.116   6.453   3.214
  173TYR    CE2 1723   5.001   6.145   3.308
  173TYR    HE2 1724   4.933   6.098   3.379
  173TYR     CZ 1725   5.019   6.283   3.313
  173TYR     OH 1726   4.976   6.353   3.421
  173TYR     HH 1727   5.002   6.449   3.409
  173TYR      C 1728   5.431   5.923   2.972
  173TYR      O 1729   5.452   5.922   2.851
  174GLU      N 1730   5.474   5.833   3.059
  174GLU      H 1731   5.485   5.863   3.154
  174GLU     CA 1732   5.511   5.696   3.021
  174GLU     CB 1733   5.631   5.654   3.105
  174GLU     CG 1734   5.691   5.517   3.073
  174GLU     CD 1735   5.793   5.469   3.176
  174GLU    OE1 1736   5.888   5.542   3.211
  174GLU    OE2 1737   5.757   5.371   3.244
  174GLU      C 1738   5.392   5.602   3.043
  174GLU      O 1739   5.335   5.598   3.152
  175LEU      N 1740   5.348   5.537   2.936
  175LEU      H 1741   5.394   5.553   2.849
  175LEU     CA 1742   5.231   5.448   2.938
  175LEU     CB 1743   5.123   5.508   2.849
  175LEU     CG 1744   5.041   5.623   2.908
  175LEU    CD1 1745   4.986   5.716   2.798
  175LEU    CD2 1746   4.923   5.580   2.995
  175LEU      C 1747   5.268   5.304   2.902
  175LEU      O 1748   5.386   5.286   2.871
  176ASP      N 1749   5.175   5.213   2.929
  176ASP      H 1750   5.099   5.231   2.991
  176ASP     CA 1751   5.195   5.071   2.895
  176ASP     CB 1752   5.231   5.003   3.027
  176ASP     CG 1753   5.268   4.855   3.019
  176ASP    OD1 1754   5.386   4.823   3.043
  176ASP    OD2 1755   5.177   4.774   2.991
  176ASP      C 1756   5.065   5.013   2.840
  176ASP      O 1757   4.960   5.068   2.875
  177GLY      N 1758   5.065   4.910   2.756
  177GLY      H 1759   5.143   4.855   2.726
  177GLY     CA 1760   4.939   4.849   2.710
  177GLY      C 1761   4.857   4.759   2.803
  177GLY      O 1762   4.736   4.741   2.790
  178ARG      N 1763   4.923   4.701   2.903
  178ARG      H 1764   5.022   4.714   2.907
  178ARG     CA 1765   4.869   4.595   2.989
  178ARG     CB 1766   4.943   4.465   2.954
  178ARG     CG 1767   4.913   4.416   2.812
  178ARG     CD 1768   5.003   4.297   2.781
  178ARG     NE 1769   5.038   4.303   2.639
  178ARG     HE 1770   4.976   4.358   2.583
  178ARG     CZ 1771   5.135   4.245   2.567
  178ARG    NH1 1772   5.229   4.169   2.626
  178ARG   HH11 1773   5.244   4.181   2.724
  178ARG   HH12 1774   5.271   4.094   2.575
  178ARG    NH2 1775   5.119   4.236   2.434
  178ARG   HH21 1776   5.032   4.273   2.401
  178ARG   HH22 1777   5.195   4.195   2.385
  178ARG      C 1778   4.871   4.606   3.142
  178ARG      O 1779   4.777   4.580   3.216
  179MET      N 1780   4.978   4.668   3.191
  179MET      H 1781   5.042   4.717   3.132
  179MET     CA 1782   4.988   4.715   3.329
  179MET     CB 1783   5.135   4.698   3.367
  179MET     CG 1784   5.165   4.558   3.421
  179MET     SD 1785   5.175   4.432   3.288
  179MET     CE 1786   5.294   4.510   3.182
  179MET      C 1787   4.954   4.862   3.357
  179MET      O 1788   5.000   4.938   3.273
  180PRO      N 1789   4.881   4.892   3.464
  180PRO     CA 1790   4.852   5.027   3.514
  180PRO     CB 1791   4.736   5.014   3.612
  180PRO     CG 1792   4.772   4.880   3.678
  180PRO     CD 1793   4.810   4.799   3.554
  180PRO      C 1794   4.969   5.115   3.556
  180PRO      O 1795   5.084   5.071   3.556
  181PHE      N 1796   4.941   5.226   3.623
  181PHE      H 1797   4.849   5.243   3.658
  181PHE     CA 1798   5.029   5.336   3.665
  181PHE     CB 1799   5.143   5.295   3.759
  181PHE     CG 1800   5.099   5.216   3.882
  181PHE    CD1 1801   5.133   5.081   3.892
  181PHE    HD1 1802   5.153   5.035   3.795
  181PHE    CD2 1803   5.045   5.271   3.998
  181PHE    HD2 1804   5.004   5.371   3.988
  181PHE    CE1 1805   5.127   5.006   4.009
  181PHE    HE1 1806   5.162   4.903   4.003
  181PHE    CE2 1807   5.041   5.197   4.116
  181PHE    HE2 1808   4.994   5.246   4.201
  181PHE     CZ 1809   5.090   5.068   4.128
  181PHE     HZ 1810   5.092   5.017   4.225
  181PHE      C 1811   5.094   5.416   3.553
  181PHE      O 1812   5.189   5.373   3.487
  182PRO      N 1813   5.027   5.520   3.504
  182PRO     CA 1814   5.087   5.615   3.410
  182PRO     CB 1815   4.976   5.698   3.344
  182PRO     CG 1816   4.859   5.600   3.355
  182PRO     CD 1817   4.881   5.529   3.489
  182PRO      C 1818   5.185   5.703   3.488
  182PRO      O 1819   5.135   5.792   3.557
  183VAL      N 1820   5.309   5.698   3.441
  183VAL      H 1821   5.334   5.672   3.347
  183VAL     CA 1822   5.409   5.775   3.515
  183VAL     CB 1823   5.506   5.671   3.571
  183VAL    CG1 1824   5.592   5.604   3.464
  183VAL    CG2 1825   5.599   5.753   3.662
  183VAL      C 1826   5.463   5.904   3.452
  183VAL      O 1827   5.498   5.906   3.334
  184ASN      N 1828   5.447   6.021   3.515
  184ASN      H 1829   5.432   6.019   3.613
  184ASN     CA 1830   5.491   6.150   3.462
  184ASN     CB 1831   5.417   6.266   3.529
  184ASN     CG 1832   5.442   6.401   3.461
  184ASN    OD1 1833   5.542   6.431   3.397
  184ASN    ND2 1834   5.361   6.494   3.510
  184ASN   HD21 1835   5.298   6.469   3.584
  184ASN   HD22 1836   5.368   6.590   3.486
  184ASN      C 1837   5.644   6.165   3.469
  184ASN      O 1838   5.698   6.160   3.579
  185HISE     N 1839   5.707   6.206   3.359
  185HISE     H 1840   5.657   6.225   3.274
  185HISE    CA 1841   5.852   6.227   3.357
  185HISE    CB 1842   5.917   6.147   3.244
  185HISE    CG 1843   5.954   6.003   3.282
  185HISE   ND1 1844   6.076   5.949   3.276
  185HISE   CD2 1845   5.868   5.902   3.279
  185HISE   HD2 1846   5.760   5.916   3.277
  185HISE   CE1 1847   6.071   5.817   3.264
  185HISE   HE1 1848   6.145   5.739   3.247
  185HISE   NE2 1849   5.940   5.791   3.262
  185HISE   HE2 1850   5.901   5.700   3.253
  185HISE     C 1851   5.898   6.373   3.353
  185HISE     O 1852   6.014   6.389   3.392
  186GLY      N 1853   5.805   6.468   3.361
  186GLY      H 1854   5.709   6.451   3.384
  186GLY     CA 1855   5.841   6.610   3.351
  186GLY      C 1856   5.812   6.689   3.223
  186GLY      O 1857   5.752   6.632   3.132
  187ALA      N 1858   5.846   6.817   3.229
  187ALA      H 1859   5.883   6.859   3.312
  187ALA     CA 1860   5.810   6.909   3.119
  187ALA     CB 1861   5.818   7.054   3.168
  187ALA      C 1862   5.893   6.882   2.994
  187ALA      O 1863   6.011   6.849   3.008
  188SER      N 1864   5.829   6.916   2.883
  188SER      H 1865   5.734   6.949   2.879
  188SER     CA 1866   5.887   6.894   2.750
  188SER     CB 1867   5.895   6.746   2.711
  188SER     OG 1868   5.927   6.726   2.573
  188SER     HG 1869   6.025   6.741   2.560
  188SER      C 1870   5.804   6.969   2.646
  188SER      O 1871   5.696   7.014   2.684
  189SER      N 1872   5.869   7.029   2.547
  189SER      H 1873   5.967   7.048   2.551
  189SER     CA 1874   5.796   7.108   2.447
  189SER     CB 1875   5.890   7.197   2.364
  189SER     OG 1876   5.819   7.274   2.267
  189SER     HG 1877   5.826   7.230   2.178
  189SER      C 1878   5.703   7.037   2.348
  189SER      O 1879   5.748   6.951   2.272
  190GLU      N 1880   5.577   7.079   2.351
  190GLU      H 1881   5.555   7.156   2.410
  190GLU     CA 1882   5.467   7.008   2.284
  190GLU     CB 1883   5.333   7.060   2.336
  190GLU     CG 1884   5.322   7.056   2.488
  190GLU     CD 1885   5.204   7.132   2.550
  190GLU    OE1 1886   5.223   7.249   2.588
  190GLU    OE2 1887   5.111   7.057   2.587
  190GLU      C 1888   5.458   6.998   2.131
  190GLU      O 1889   5.373   6.925   2.081
  191ASP      N 1890   5.550   7.058   2.057
  191ASP      H 1891   5.606   7.135   2.089
  191ASP     CA 1892   5.573   7.034   1.914
  191ASP     CB 1893   5.641   7.148   1.837
  191ASP     CG 1894   5.713   7.249   1.926
  191ASP    OD1 1895   5.679   7.369   1.932
  191ASP    OD2 1896   5.809   7.208   1.994
  191ASP      C 1897   5.645   6.908   1.865
  191ASP      O 1898   5.594   6.854   1.767
  192THR      N 1899   5.750   6.858   1.929
  192THR      H 1900   5.803   6.914   1.992
  192THR     CA 1901   5.807   6.724   1.908
  192THR     CB 1902   5.899   6.711   1.786
  192THR    OG1 1903   5.923   6.574   1.754
  192THR    HG1 1904   5.903   6.556   1.657
  192THR    CG2 1905   6.021   6.803   1.786
  192THR      C 1906   5.884   6.672   2.030
  192THR      O 1907   5.958   6.744   2.097
  193LEU      N 1908   5.830   6.559   2.073
  193LEU      H 1909   5.753   6.519   2.024
  193LEU     CA 1910   5.867   6.486   2.196
  193LEU     CB 1911   5.764   6.424   2.291
  193LEU     CG 1912   5.667   6.337   2.211
  193LEU    CD1 1913   5.610   6.225   2.298
  193LEU    CD2 1914   5.543   6.420   2.178
  193LEU      C 1915   5.971   6.375   2.180
  193LEU      O 1916   6.013   6.323   2.284
  194LEU      N 1917   6.033   6.379   2.063
  194LEU      H 1918   6.027   6.462   2.008
  194LEU     CA 1919   6.115   6.263   2.025
  194LEU     CB 1920   6.151   6.276   1.877
  194LEU     CG 1921   6.047   6.211   1.785
  194LEU    CD1 1922   6.043   6.060   1.805
  194LEU    CD2 1923   5.912   6.282   1.776
  194LEU      C 1924   6.238   6.248   2.115
  194LEU      O 1925   6.269   6.132   2.141
  195LYS      N 1926   6.304   6.359   2.146
  195LYS      H 1927   6.280   6.443   2.098
  195LYS     CA 1928   6.421   6.354   2.235
  195LYS     CB 1929   6.500   6.485   2.223
  195LYS     CG 1930   6.572   6.498   2.089
  195LYS     CD 1931   6.716   6.547   2.080
  195LYS     CE 1932   6.759   6.556   1.934
  195LYS     NZ 1933   6.904   6.558   1.906
  195LYS    HZ1 1934   6.921   6.656   1.893
  195LYS    HZ2 1935   6.955   6.517   1.981
  195LYS    HZ3 1936   6.921   6.508   1.821
  195LYS      C 1937   6.397   6.298   2.375
  195LYS      O 1938   6.447   6.187   2.392
  196ASP      N 1939   6.297   6.351   2.446
  196ASP      H 1940   6.241   6.430   2.421
  196ASP     CA 1941   6.256   6.306   2.580
  196ASP     CB 1942   6.145   6.403   2.619
  196ASP     CG 1943   6.194   6.547   2.629
  196ASP    OD1 1944   6.259   6.581   2.731
  196ASP    OD2 1945   6.186   6.624   2.531
  196ASP      C 1946   6.199   6.164   2.571
  196ASP      O 1947   6.252   6.079   2.642
  197ALA      N 1948   6.129   6.130   2.462
  197ALA      H 1949   6.108   6.198   2.393
  197ALA     CA 1950   6.090   5.990   2.441
  197ALA     CB 1951   5.983   5.997   2.332
  197ALA      C 1952   6.195   5.887   2.399
  197ALA      O 1953   6.199   5.776   2.453
  198ALA      N 1954   6.294   5.938   2.327
  198ALA      H 1955   6.284   6.029   2.287
  198ALA     CA 1956   6.414   5.859   2.297
  198ALA     CB 1957   6.490   5.906   2.173
  198ALA      C 1958   6.509   5.844   2.416
  198ALA      O 1959   6.568   5.737   2.432
  199LYS      N 1960   6.515   5.946   2.502
  199LYS      H 1961   6.483   6.038   2.479
  199LYS     CA 1962   6.586   5.944   2.630
  199LYS     CB 1963   6.594   6.079   2.702
  199LYS     CG 1964   6.657   6.178   2.604
  199LYS     CD 1965   6.684   6.307   2.682
  199LYS     CE 1966   6.769   6.396   2.590
  199LYS     NZ 1967   6.751   6.537   2.626
  199LYS    HZ1 1968   6.804   6.591   2.561
  199LYS    HZ2 1969   6.654   6.563   2.630
  199LYS    HZ3 1970   6.790   6.545   2.718
  199LYS      C 1971   6.517   5.844   2.723
  199LYS      O 1972   6.596   5.771   2.783
  200VAL      N 1973   6.385   5.833   2.717
  200VAL      H 1974   6.328   5.904   2.676
  200VAL     CA 1975   6.310   5.724   2.782
  200VAL     CB 1976   6.169   5.766   2.825
  200VAL    CG1 1977   6.090   5.658   2.899
  200VAL    CG2 1978   6.179   5.898   2.900
  200VAL      C 1979   6.329   5.590   2.710
  200VAL      O 1980   6.339   5.491   2.782
  201CYS      N 1981   6.341   5.585   2.578
  201CYS      H 1982   6.314   5.659   2.516
  201CYS     CA 1983   6.377   5.462   2.507
  201CYS     CB 1984   6.381   5.480   2.355
  201CYS     SG 1985   6.428   5.325   2.271
  201CYS     HG 1986   6.546   5.322   2.332
  201CYS      C 1987   6.516   5.419   2.554
  201CYS      O 1988   6.536   5.302   2.588
  202ARG      N 1989   6.610   5.514   2.555
  202ARG      H 1990   6.603   5.604   2.513
  202ARG     CA 1991   6.746   5.483   2.601
  202ARG     CB 1992   6.828   5.612   2.594
  202ARG     CG 1993   6.974   5.576   2.617
  202ARG     CD 1994   7.035   5.473   2.521
  202ARG     NE 1995   7.167   5.422   2.560
  202ARG     HE 1996   7.235   5.491   2.585
  202ARG     CZ 1997   7.184   5.298   2.608
  202ARG    NH1 1998   7.089   5.212   2.648
  202ARG   HH11 1999   6.989   5.223   2.644
  202ARG   HH12 2000   7.118   5.125   2.686
  202ARG    NH2 2001   7.310   5.258   2.627
  202ARG   HH21 2002   7.388   5.320   2.617
  202ARG   HH22 2003   7.323   5.165   2.660
  202ARG      C 2004   6.746   5.424   2.743
  202ARG      O 2005   6.808   5.321   2.766
  203GLU      N 2006   6.665   5.479   2.833
  203GLU      H 2007   6.611   5.559   2.807
  203GLU     CA 2008   6.638   5.429   2.969
  203GLU     CB 2009   6.554   5.529   3.049
  203GLU     CG 2010   6.588   5.521   3.198
  203GLU     CD 2011   6.493   5.628   3.252
  203GLU    OE1 2012   6.535   5.743   3.280
  203GLU    OE2 2013   6.370   5.611   3.244
  203GLU      C 2014   6.585   5.287   2.986
  203GLU      O 2015   6.654   5.203   3.042
  204PHE      N 2016   6.481   5.251   2.910
  204PHE      H 2017   6.438   5.323   2.856
  204PHE     CA 2018   6.429   5.116   2.885
  204PHE     CB 2019   6.312   5.113   2.786
  204PHE     CG 2020   6.173   5.133   2.848
  204PHE    CD1 2021   6.104   5.014   2.863
  204PHE    HD1 2022   6.140   4.923   2.815
  204PHE    CD2 2023   6.129   5.251   2.908
  204PHE    HD2 2024   6.195   5.337   2.909
  204PHE    CE1 2025   5.983   5.011   2.932
  204PHE    HE1 2026   5.936   4.913   2.937
  204PHE    CE2 2027   6.011   5.244   2.981
  204PHE    HE2 2028   5.972   5.335   3.028
  204PHE     CZ 2029   5.937   5.127   2.993
  204PHE     HZ 2030   5.843   5.138   3.047
  204PHE      C 2031   6.544   5.035   2.825
  204PHE      O 2032   6.570   4.935   2.892
  205THR      N 2033   6.622   5.080   2.727
  205THR      H 2034   6.607   5.169   2.685
  205THR     CA 2035   6.735   5.005   2.670
  205THR     CB 2036   6.781   5.033   2.527
  205THR    OG1 2037   6.850   5.158   2.511
  205THR    HG1 2038   6.794   5.207   2.445
  205THR    CG2 2039   6.667   5.039   2.425
  205THR      C 2040   6.857   4.995   2.761
  205THR      O 2041   6.949   4.924   2.720
  206GLU      N 2042   6.862   5.069   2.872
  206GLU      H 2043   6.802   5.148   2.878
  206GLU     CA 2044   6.958   5.034   2.978
  206GLU     CB 2045   6.973   5.155   3.070
  206GLU     CG 2046   7.060   5.260   3.002
  206GLU     CD 2047   7.112   5.362   3.103
  206GLU    OE1 2048   7.030   5.449   3.141
  206GLU    OE2 2049   7.233   5.367   3.134
  206GLU      C 2050   6.903   4.919   3.061
  206GLU      O 2051   6.940   4.805   3.035
  207ARG      N 2052   6.783   4.945   3.114
  207ARG      H 2053   6.737   5.033   3.104
  207ARG     CA 2054   6.710   4.855   3.204
  207ARG     CB 2055   6.590   4.936   3.253
  207ARG     CG 2056   6.504   4.872   3.362
  207ARG     CD 2057   6.415   4.965   3.444
  207ARG     NE 2058   6.314   5.004   3.345
  207ARG     HE 2059   6.273   4.918   3.317
  207ARG     CZ 2060   6.279   5.125   3.298
  207ARG    NH1 2061   6.342   5.243   3.316
  207ARG   HH11 2062   6.430   5.236   3.362
  207ARG   HH12 2063   6.314   5.330   3.275
  207ARG    NH2 2064   6.162   5.124   3.234
  207ARG   HH21 2065   6.123   5.032   3.227
  207ARG   HH22 2066   6.125   5.204   3.187
  207ARG      C 2067   6.671   4.713   3.164
  207ARG      O 2068   6.687   4.622   3.245
  208GLU      N 2069   6.651   4.695   3.034
  208GLU      H 2070   6.687   4.757   2.963
  208GLU     CA 2071   6.594   4.568   2.988
  208GLU     CB 2072   6.452   4.589   2.932
  208GLU     CG 2073   6.338   4.619   3.029
  208GLU     CD 2074   6.286   4.492   3.097
  208GLU    OE1 2075   6.290   4.381   3.041
  208GLU    OE2 2076   6.227   4.501   3.207
  208GLU      C 2077   6.682   4.519   2.873
  208GLU      O 2078   6.739   4.602   2.801
  209GLN      N 2079   6.708   4.389   2.872
  209GLN      H 2080   6.641   4.331   2.920
  209GLN     CA 2081   6.793   4.319   2.775
  209GLN     CB 2082   6.815   4.171   2.808
  209GLN     CG 2083   6.880   4.156   2.946
  209GLN     CD 2084   6.946   4.022   2.979
  209GLN    OE1 2085   7.068   4.015   2.988
  209GLN    NE2 2086   6.876   3.925   3.037
  209GLN   HE21 2087   6.777   3.932   3.049
  209GLN   HE22 2088   6.916   3.835   3.059
  209GLN      C 2089   6.750   4.335   2.630
  209GLN      O 2090   6.645   4.285   2.590
  210GLY      N 2091   6.819   4.423   2.558
  210GLY      H 2092   6.887   4.477   2.608
  210GLY     CA 2093   6.797   4.461   2.417
  210GLY      C 2094   6.893   4.567   2.362
  210GLY      O 2095   6.933   4.668   2.420
  211GLU      N 2096   6.906   4.560   2.230
  211GLU      H 2097   6.872   4.486   2.171
  211GLU     CA 2098   6.978   4.660   2.149
  211GLU     CB 2099   7.002   4.608   2.007
  211GLU     CG 2100   7.094   4.487   1.995
  211GLU     CD 2101   7.143   4.456   1.853
  211GLU    OE1 2102   7.238   4.527   1.811
  211GLU    OE2 2103   7.082   4.372   1.783
  211GLU      C 2104   6.919   4.801   2.151
  211GLU      O 2105   6.797   4.818   2.156
  212VAL      N 2106   7.004   4.896   2.115
  212VAL      H 2107   7.086   4.889   2.058
  212VAL     CA 2108   6.976   5.036   2.151
  212VAL     CB 2109   7.112   5.098   2.183
  212VAL    CG1 2110   7.095   5.248   2.208
  212VAL    CG2 2111   7.170   5.040   2.312
  212VAL      C 2112   6.888   5.105   2.046
  212VAL      O 2113   6.806   5.190   2.078
  213ARG      N 2114   6.912   5.076   1.918
  213ARG      H 2115   6.984   5.009   1.897
  213ARG     CA 2116   6.847   5.130   1.798
  213ARG     CB 2117   6.930   5.129   1.669
  213ARG     CG 2118   7.035   5.240   1.668
  213ARG     CD 2119   7.083   5.264   1.524
  213ARG     NE 2120   7.147   5.396   1.522
  213ARG     HE 2121   7.116   5.453   1.599
  213ARG     CZ 2122   7.255   5.431   1.451
  213ARG    NH1 2123   7.321   5.342   1.376
  213ARG   HH11 2124   7.300   5.244   1.373
  213ARG   HH12 2125   7.400   5.368   1.321
  213ARG    NH2 2126   7.306   5.553   1.470
  213ARG   HH21 2127   7.257   5.609   1.537
  213ARG   HH22 2128   7.376   5.595   1.412
  213ARG      C 2129   6.711   5.066   1.768
  213ARG      O 2130   6.691   4.981   1.682
  214PHE      N 2131   6.619   5.086   1.863
  214PHE      H 2132   6.648   5.130   1.948
  214PHE     CA 2133   6.478   5.048   1.846
  214PHE     CB 2134   6.398   5.060   1.976
  214PHE     CG 2135   6.399   4.925   2.048
  214PHE    CD1 2136   6.499   4.875   2.131
  214PHE    HD1 2137   6.564   4.950   2.176
  214PHE    CD2 2138   6.305   4.830   2.011
  214PHE    HD2 2139   6.216   4.861   1.957
  214PHE    CE1 2140   6.509   4.746   2.181
  214PHE    HE1 2141   6.601   4.696   2.211
  214PHE    CE2 2142   6.307   4.697   2.054
  214PHE    HE2 2143   6.224   4.629   2.035
  214PHE     CZ 2144   6.408   4.658   2.141
  214PHE     HZ 2145   6.396   4.564   2.194
  214PHE      C 2146   6.401   5.124   1.738
  214PHE      O 2147   6.442   5.235   1.706
  215SER      N 2148   6.305   5.055   1.675
  215SER      H 2149   6.300   4.956   1.684
  215SER     CA 2150   6.213   5.122   1.583
  215SER     CB 2151   6.220   5.066   1.440
  215SER     OG 2152   6.348   5.059   1.378
  215SER     HG 2153   6.345   4.969   1.334
  215SER      C 2154   6.068   5.124   1.633
  215SER      O 2155   6.007   5.033   1.688
  216ALA      N 2156   6.002   5.235   1.600
  216ALA      H 2157   6.054   5.309   1.557
  216ALA     CA 2158   5.866   5.260   1.649
  216ALA     CB 2159   5.881   5.309   1.793
  216ALA      C 2160   5.771   5.346   1.564
  216ALA      O 2161   5.819   5.380   1.456
  217VAL      N 2162   5.655   5.391   1.610
  217VAL      H 2163   5.611   5.348   1.689
  217VAL     CA 2164   5.567   5.479   1.532
  217VAL     CB 2165   5.448   5.395   1.484
  217VAL    CG1 2166   5.346   5.475   1.402
  217VAL    CG2 2167   5.477   5.266   1.406
  217VAL      C 2168   5.538   5.610   1.605
  217VAL      O 2169   5.548   5.601   1.727
  218ALA      N 2170   5.518   5.722   1.535
  218ALA      H 2171   5.542   5.729   1.438
  218ALA     CA 2172   5.458   5.847   1.585
  218ALA     CB 2173   5.570   5.950   1.569
  218ALA      C 2174   5.335   5.902   1.514
  218ALA      O 2175   5.300   5.842   1.412
  219LEU      N 2176   5.252   5.980   1.583
  219LEU      H 2177   5.262   5.983   1.682
  219LEU     CA 2178   5.148   6.063   1.520
  219LEU     CB 2179   5.040   6.088   1.625
  219LEU     CG 2180   4.928   5.984   1.628
  219LEU    CD1 2181   4.832   6.022   1.740
  219LEU    CD2 2182   4.857   5.982   1.492
  219LEU      C 2183   5.215   6.195   1.484
  219LEU      O 2184   5.261   6.275   1.566
  220CYS      N 2185   5.193   6.222   1.356
  220CYS      H 2186   5.146   6.165   1.289
  220CYS     CA 2187   5.229   6.353   1.299
  220CYS     CB 2188   5.352   6.324   1.213
  220CYS     SG 2189   5.459   6.468   1.174
  220CYS     HG 2190   5.528   6.406   1.079
  220CYS      C 2191   5.120   6.405   1.205
  220CYS      O 2192   5.051   6.320   1.148
  221LYS      N 2193   5.093   6.535   1.208
  221LYS      H 2194   5.111   6.579   1.296
  221LYS     CA 2195   5.028   6.609   1.099
  221LYS     CB 2196   5.010   6.754   1.145
  221LYS     CG 2197   4.872   6.767   1.211
  221LYS     CD 2198   4.869   6.916   1.244
  221LYS     CE 2199   4.727   6.944   1.294
  221LYS     NZ 2200   4.690   7.077   1.245
  221LYS    HZ1 2201   4.763   7.146   1.236
  221LYS    HZ2 2202   4.648   7.073   1.154
  221LYS    HZ3 2203   4.617   7.113   1.303
  221LYS      C 2204   5.094   6.609   0.961
  221LYS      O 2205   5.206   6.655   0.944
  222ALA      N 2206   5.022   6.540   0.873
  222ALA      H 2207   4.926   6.532   0.899
  222ALA     CA 2208   5.072   6.497   0.741
  222ALA     CB 2209   5.007   6.362   0.710
  222ALA      C 2210   5.047   6.597   0.629
  222ALA     O1 2211   4.951   6.676   0.629
  222ALA     O2 2212   5.120   6.579   0.529
   6.92832   6.92832   4.89904   0.00000   0.00000   0.00000   0.00000   3.46412   3.46412
