# Supplementary material for: Is There a Functional Role for the Knotted Topology in Protein UCH-L1?
Source: J Chem Inf Model. 2024 Jul 24;64(17):6827–37. doi: 10.1021/acs.jcim.4c00880 (PMC11388461; doi:10.1021/acs.jcim.4c00880)
Supplement: Supplementary file 2 — ci4c00880_si_002.zip [file ci4c00880_si_002.zip › UCH-L1_files/APO/APO_delta223/REP_3/traj_initial.gro]

Protein in water t=   0.00000 step= 0
 2212
    1MET      N    1   6.104   3.593   3.336
    1MET     H1    2   6.197   3.629   3.329
    1MET     H2    3   6.052   3.658   3.392
    1MET     H3    4   6.093   3.506   3.383
    1MET     CA    5   6.056   3.579   3.198
    1MET     CB    6   6.032   3.433   3.158
    1MET     CG    7   6.162   3.354   3.145
    1MET     SD    8   6.265   3.342   3.295
    1MET     CE    9   6.361   3.202   3.240
    1MET      C   10   5.935   3.667   3.168
    1MET      O   11   5.936   3.754   3.080
    2GLN      N   12   5.824   3.645   3.237
    2GLN      H   13   5.824   3.575   3.309
    2GLN     CA   14   5.702   3.727   3.225
    2GLN     CB   15   5.603   3.658   3.130
    2GLN     CG   16   5.556   3.517   3.166
    2GLN     CD   17   5.453   3.462   3.067
    2GLN    OE1   18   5.486   3.399   2.967
    2GLN    NE2   19   5.324   3.492   3.082
    2GLN   HE21   20   5.276   3.543   3.154
    2GLN   HE22   21   5.269   3.425   3.033
    2GLN      C   22   5.631   3.771   3.353
    2GLN      O   23   5.612   3.688   3.442
    3LEU      N   24   5.565   3.886   3.343
    3LEU      H   25   5.576   3.926   3.252
    3LEU     CA   26   5.487   3.959   3.444
    3LEU     CB   27   5.508   4.109   3.421
    3LEU     CG   28   5.651   4.157   3.447
    3LEU    CD1   29   5.671   4.302   3.403
    3LEU    CD2   30   5.720   4.135   3.582
    3LEU      C   31   5.337   3.929   3.444
    3LEU      O   32   5.283   3.878   3.346
    4LYS      N   33   5.269   3.964   3.553
    4LYS      H   34   5.308   4.006   3.634
    4LYS     CA   35   5.123   3.945   3.560
    4LYS     CB   36   5.066   3.968   3.700
    4LYS     CG   37   5.117   3.885   3.818
    4LYS     CD   38   5.070   3.934   3.955
    4LYS     CE   39   5.139   3.874   4.077
    4LYS     NZ   40   5.181   3.733   4.076
    4LYS    HZ1   41   5.151   3.683   3.994
    4LYS    HZ2   42   5.281   3.741   4.077
    4LYS    HZ3   43   5.149   3.694   4.162
    4LYS      C   44   5.030   4.019   3.463
    4LYS      O   45   5.069   4.132   3.434
    5PRO      N   46   4.936   3.955   3.395
    5PRO     CA   47   4.849   4.022   3.297
    5PRO     CB   48   4.765   3.918   3.223
    5PRO     CG   49   4.847   3.790   3.240
    5PRO     CD   50   4.934   3.811   3.364
    5PRO      C   51   4.768   4.129   3.371
    5PRO      O   52   4.728   4.117   3.487
    6MET      N   53   4.740   4.234   3.295
    6MET      H   54   4.766   4.237   3.198
    6MET     CA   55   4.650   4.340   3.342
    6MET     CB   56   4.725   4.467   3.384
    6MET     CG   57   4.652   4.571   3.469
    6MET     SD   58   4.754   4.722   3.477
    6MET     CE   59   4.919   4.665   3.512
    6MET      C   60   4.560   4.379   3.225
    6MET      O   61   4.605   4.380   3.110
    7GLU      N   62   4.433   4.407   3.253
    7GLU      H   63   4.401   4.409   3.348
    7GLU     CA   64   4.338   4.469   3.160
    7GLU     CB   65   4.208   4.485   3.239
    7GLU     CG   66   4.138   4.352   3.265
    7GLU     CD   67   4.025   4.376   3.366
    7GLU    OE1   68   3.909   4.392   3.324
    7GLU    OE2   69   4.062   4.383   3.485
    7GLU      C   70   4.387   4.607   3.115
    7GLU      O   71   4.383   4.703   3.191
    8ILE      N   72   4.401   4.625   2.984
    8ILE      H   73   4.419   4.540   2.934
    8ILE     CA   74   4.440   4.751   2.919
    8ILE     CB   75   4.524   4.739   2.791
    8ILE    CG1   76   4.635   4.636   2.810
    8ILE    CG2   77   4.569   4.881   2.755
    8ILE     CD   78   4.746   4.665   2.911
    8ILE      C   79   4.324   4.846   2.890
    8ILE      O   80   4.248   4.826   2.796
    9ASN      N   81   4.304   4.919   3.000
    9ASN      H   82   4.334   4.883   3.088
    9ASN     CA   83   4.195   5.015   3.019
    9ASN     CB   84   4.078   4.948   3.091
    9ASN     CG   85   4.102   4.901   3.234
    9ASN    OD1   86   4.116   4.976   3.330
    9ASN    ND2   87   4.054   4.782   3.269
    9ASN   HD21   88   3.990   4.729   3.213
    9ASN   HD22   89   4.077   4.745   3.359
    9ASN      C   90   4.242   5.145   3.086
    9ASN      O   91   4.334   5.142   3.167
   10PRO      N   92   4.177   5.256   3.053
   10PRO     CA   93   4.205   5.389   3.109
   10PRO     CB   94   4.089   5.483   3.075
   10PRO     CG   95   4.066   5.427   2.934
   10PRO     CD   96   4.076   5.275   2.947
   10PRO      C   97   4.231   5.390   3.260
   10PRO      O   98   4.347   5.413   3.295
   11GLU      N   99   4.129   5.350   3.335
   11GLU      H  100   4.040   5.347   3.290
   11GLU     CA  101   4.143   5.345   3.481
   11GLU     CB  102   4.023   5.278   3.548
   11GLU     CG  103   4.009   5.301   3.698
   11GLU     CD  104   3.892   5.217   3.748
   11GLU    OE1  105   3.833   5.275   3.842
   11GLU    OE2  106   3.844   5.117   3.690
   11GLU      C  107   4.270   5.274   3.529
   11GLU      O  108   4.348   5.344   3.593
   12MET      N  109   4.302   5.152   3.484
   12MET      H  110   4.251   5.100   3.416
   12MET     CA  111   4.423   5.088   3.537
   12MET     CB  112   4.423   4.937   3.512
   12MET     CG  113   4.304   4.879   3.587
   12MET     SD  114   4.306   4.898   3.769
   12MET     CE  115   4.131   4.868   3.780
   12MET      C  116   4.559   5.147   3.497
   12MET      O  117   4.643   5.175   3.581
   13LEU      N  118   4.560   5.207   3.378
   13LEU      H  119   4.495   5.185   3.306
   13LEU     CA  120   4.678   5.280   3.329
   13LEU     CB  121   4.677   5.312   3.180
   13LEU     CG  122   4.686   5.180   3.102
   13LEU    CD1  123   4.601   5.192   2.975
   13LEU    CD2  124   4.827   5.142   3.059
   13LEU      C  125   4.688   5.409   3.411
   13LEU      O  126   4.800   5.449   3.441
   14ASN      N  127   4.576   5.461   3.461
   14ASN      H  128   4.487   5.436   3.422
   14ASN     CA  129   4.571   5.573   3.556
   14ASN     CB  130   4.437   5.647   3.559
   14ASN     CG  131   4.415   5.720   3.426
   14ASN    OD1  132   4.509   5.763   3.360
   14ASN    ND2  133   4.293   5.766   3.403
   14ASN   HD21  134   4.215   5.771   3.466
   14ASN   HD22  135   4.274   5.784   3.306
   14ASN      C  136   4.617   5.546   3.700
   14ASN      O  137   4.713   5.600   3.755
   15LYS      N  138   4.566   5.430   3.740
   15LYS      H  139   4.493   5.380   3.694
   15LYS     CA  140   4.615   5.368   3.864
   15LYS     CB  141   4.521   5.260   3.920
   15LYS     CG  142   4.381   5.315   3.948
   15LYS     CD  143   4.320   5.196   4.022
   15LYS     CE  144   4.179   5.232   4.070
   15LYS     NZ  145   4.123   5.125   4.154
   15LYS    HZ1  146   4.090   5.160   4.241
   15LYS    HZ2  147   4.051   5.078   4.102
   15LYS    HZ3  148   4.201   5.064   4.170
   15LYS      C  149   4.764   5.334   3.873
   15LYS      O  150   4.838   5.374   3.963
   16VAL      N  151   4.825   5.296   3.761
   16VAL      H  152   4.768   5.263   3.686
   16VAL     CA  153   4.968   5.281   3.730
   16VAL     CB  154   4.985   5.222   3.590
   16VAL    CG1  155   5.127   5.218   3.533
   16VAL    CG2  156   4.935   5.078   3.589
   16VAL      C  157   5.039   5.414   3.756
   16VAL      O  158   5.127   5.421   3.842
   17LEU      N  159   4.987   5.519   3.694
   17LEU      H  160   4.916   5.514   3.624
   17LEU     CA  161   5.053   5.651   3.695
   17LEU     CB  162   5.028   5.739   3.573
   17LEU     CG  163   5.099   5.678   3.452
   17LEU    CD1  164   5.035   5.735   3.325
   17LEU    CD2  165   5.240   5.736   3.464
   17LEU      C  166   5.047   5.728   3.827
   17LEU      O  167   5.146   5.792   3.863
   18SER      N  168   4.938   5.703   3.899
   18SER      H  169   4.865   5.649   3.856
   18SER     CA  170   4.931   5.743   4.040
   18SER     CB  171   4.793   5.711   4.098
   18SER     OG  172   4.774   5.769   4.227
   18SER     HG  173   4.677   5.788   4.243
   18SER      C  174   5.034   5.666   4.123
   18SER      O  175   5.124   5.736   4.168
   19ARG      N  176   5.038   5.533   4.114
   19ARG      H  177   4.966   5.473   4.078
   19ARG     CA  178   5.149   5.463   4.180
   19ARG     CB  179   5.131   5.311   4.178
   19ARG     CG  180   5.011   5.259   4.258
   19ARG     CD  181   4.996   5.107   4.270
   19ARG     NE  182   4.874   5.076   4.346
   19ARG     HE  183   4.812   5.020   4.291
   19ARG     CZ  184   4.851   5.080   4.478
   19ARG    NH1  185   4.946   5.112   4.566
   19ARG   HH11  186   5.030   5.149   4.527
   19ARG   HH12  187   4.929   5.096   4.664
   19ARG    NH2  188   4.722   5.065   4.510
   19ARG   HH21  189   4.663   5.057   4.430
   19ARG   HH22  190   4.688   5.099   4.598
   19ARG      C  191   5.294   5.499   4.146
   19ARG      O  192   5.382   5.487   4.231
   20LEU      N  193   5.318   5.526   4.018
   20LEU      H  194   5.251   5.499   3.949
   20LEU     CA  195   5.446   5.576   3.964
   20LEU     CB  196   5.451   5.557   3.813
   20LEU     CG  197   5.493   5.417   3.767
   20LEU    CD1  198   5.490   5.409   3.614
   20LEU    CD2  199   5.626   5.367   3.822
   20LEU      C  200   5.489   5.717   4.005
   20LEU      O  201   5.607   5.750   3.996
   21GLY      N  202   5.401   5.799   4.063
   21GLY      H  203   5.304   5.773   4.062
   21GLY     CA  204   5.424   5.940   4.096
   21GLY      C  205   5.442   6.034   3.977
   21GLY      O  206   5.551   6.091   3.965
   22VAL      N  207   5.334   6.052   3.901
   22VAL      H  208   5.263   5.983   3.907
   22VAL     CA  209   5.330   6.154   3.795
   22VAL     CB  210   5.329   6.085   3.659
   22VAL    CG1  211   5.377   6.185   3.553
   22VAL    CG2  212   5.416   5.959   3.651
   22VAL      C  213   5.195   6.225   3.814
   22VAL      O  214   5.090   6.169   3.843
   23ALA      N  215   5.203   6.355   3.786
   23ALA      H  216   5.293   6.392   3.763
   23ALA     CA  217   5.099   6.459   3.790
   23ALA     CB  218   5.137   6.593   3.728
   23ALA      C  219   4.959   6.425   3.740
   23ALA      O  220   4.937   6.420   3.619
   24GLY      N  221   4.856   6.418   3.824
   24GLY      H  222   4.874   6.437   3.921
   24GLY     CA  223   4.716   6.378   3.802
   24GLY      C  224   4.638   6.462   3.701
   24GLY      O  225   4.537   6.413   3.649
   25GLN      N  226   4.696   6.579   3.674
   25GLN      H  227   4.770   6.613   3.731
   25GLN     CA  228   4.663   6.668   3.562
   25GLN     CB  229   4.772   6.775   3.556
   25GLN     CG  230   4.749   6.880   3.665
   25GLN     CD  231   4.825   7.009   3.631
   25GLN    OE1  232   4.814   7.074   3.528
   25GLN    NE2  233   4.916   7.042   3.722
   25GLN   HE21  234   4.941   6.986   3.801
   25GLN   HE22  235   4.956   7.133   3.714
   25GLN      C  236   4.639   6.615   3.421
   25GLN      O  237   4.558   6.669   3.346
   26TRP      N  238   4.713   6.511   3.383
   26TRP      H  239   4.779   6.476   3.449
   26TRP     CA  240   4.702   6.434   3.258
   26TRP     CB  241   4.844   6.425   3.202
   26TRP     CG  242   4.906   6.559   3.159
   26TRP    CD1  243   4.977   6.650   3.224
   26TRP    HD1  244   5.006   6.645   3.329
   26TRP    CD2  245   4.895   6.603   3.027
   26TRP    NE1  246   5.007   6.753   3.144
   26TRP    HE1  247   5.072   6.823   3.174
   26TRP    CE2  248   4.963   6.724   3.022
   26TRP    CE3  249   4.802   6.572   2.929
   26TRP    HE3  250   4.739   6.485   2.947
   26TRP    CZ2  251   4.938   6.820   2.925
   26TRP    HZ2  252   4.956   6.926   2.946
   26TRP    CZ3  253   4.791   6.657   2.819
   26TRP    HZ3  254   4.706   6.648   2.752
   26TRP    CH2  255   4.853   6.781   2.823
   26TRP    HH2  256   4.803   6.860   2.766
   26TRP      C  257   4.647   6.297   3.297
   26TRP      O  258   4.688   6.235   3.395
   27ARG      N  259   4.544   6.262   3.221
   27ARG      H  260   4.507   6.332   3.158
   27ARG     CA  261   4.463   6.142   3.245
   27ARG     CB  262   4.333   6.168   3.320
   27ARG     CG  263   4.337   6.202   3.469
   27ARG     CD  264   4.397   6.109   3.575
   27ARG     NE  265   4.532   6.051   3.575
   27ARG     HE  266   4.575   6.033   3.486
   27ARG     CZ  267   4.601   6.027   3.687
   27ARG    NH1  268   4.535   6.036   3.803
   27ARG   HH11  269   4.436   6.051   3.808
   27ARG   HH12  270   4.586   6.043   3.889
   27ARG    NH2  271   4.731   5.994   3.687
   27ARG   HH21  272   4.774   5.988   3.597
   27ARG   HH22  273   4.782   6.001   3.773
   27ARG      C  274   4.428   6.060   3.121
   27ARG      O  275   4.394   6.126   3.023
   28PHE      N  276   4.428   5.927   3.130
   28PHE      H  277   4.486   5.881   3.197
   28PHE     CA  278   4.367   5.844   3.025
   28PHE     CB  279   4.422   5.701   3.035
   28PHE     CG  280   4.570   5.698   2.995
   28PHE    CD1  281   4.659   5.647   3.088
   28PHE    HD1  282   4.642   5.670   3.193
   28PHE    CD2  283   4.600   5.712   2.860
   28PHE    HD2  284   4.527   5.762   2.797
   28PHE    CE1  285   4.787   5.618   3.041
   28PHE    HE1  286   4.863   5.575   3.106
   28PHE    CE2  287   4.729   5.683   2.816
   28PHE    HE2  288   4.759   5.697   2.712
   28PHE     CZ  289   4.821   5.634   2.907
   28PHE     HZ  290   4.915   5.588   2.877
   28PHE      C  291   4.214   5.834   3.021
   28PHE      O  292   4.160   5.815   3.130
   29VAL      N  293   4.152   5.881   2.913
   29VAL      H  294   4.204   5.903   2.831
   29VAL     CA  295   4.009   5.868   2.884
   29VAL     CB  296   3.958   6.010   2.861
   29VAL    CG1  297   3.990   6.089   2.988
   29VAL    CG2  298   4.014   6.083   2.739
   29VAL      C  299   3.976   5.775   2.767
   29VAL      O  300   4.063   5.765   2.681
   30ASP      N  301   3.862   5.706   2.773
   30ASP      H  302   3.809   5.702   2.857
   30ASP     CA  303   3.815   5.609   2.673
   30ASP     CB  304   3.689   5.536   2.720
   30ASP     CG  305   3.684   5.491   2.866
   30ASP    OD1  306   3.681   5.579   2.955
   30ASP    OD2  307   3.716   5.372   2.888
   30ASP      C  308   3.780   5.692   2.549
   30ASP      O  309   3.720   5.799   2.558
   31VAL      N  310   3.836   5.653   2.435
   31VAL      H  311   3.882   5.565   2.424
   31VAL     CA  312   3.787   5.705   2.306
   31VAL     CB  313   3.904   5.709   2.208
   31VAL    CG1  314   3.873   5.705   2.058
   31VAL    CG2  315   4.006   5.816   2.246
   31VAL      C  316   3.681   5.605   2.260
   31VAL      O  317   3.711   5.486   2.256
   32LEU      N  318   3.561   5.652   2.231
   32LEU      H  319   3.546   5.748   2.205
   32LEU     CA  320   3.446   5.568   2.195
   32LEU     CB  321   3.319   5.605   2.273
   32LEU     CG  322   3.325   5.593   2.425
   32LEU    CD1  323   3.213   5.681   2.481
   32LEU    CD2  324   3.297   5.448   2.466
   32LEU      C  325   3.415   5.547   2.047
   32LEU      O  326   3.364   5.442   2.009
   33GLY      N  327   3.455   5.640   1.960
   33GLY      H  328   3.477   5.732   1.993
   33GLY     CA  329   3.430   5.642   1.815
   33GLY      C  330   3.554   5.687   1.737
   33GLY      O  331   3.629   5.770   1.787
   34LEU      N  332   3.564   5.623   1.621
   34LEU      H  333   3.485   5.574   1.585
   34LEU     CA  334   3.686   5.634   1.539
   34LEU     CB  335   3.729   5.498   1.483
   34LEU     CG  336   3.778   5.391   1.580
   34LEU    CD1  337   3.810   5.256   1.515
   34LEU    CD2  338   3.902   5.450   1.648
   34LEU      C  339   3.685   5.742   1.430
   34LEU      O  340   3.774   5.752   1.347
   35GLU      N  341   3.565   5.781   1.387
   35GLU      H  342   3.487   5.728   1.419
   35GLU     CA  343   3.531   5.873   1.278
   35GLU     CB  344   3.379   5.873   1.259
   35GLU     CG  345   3.328   5.738   1.208
   35GLU     CD  346   3.335   5.618   1.302
   35GLU    OE1  347   3.322   5.637   1.425
   35GLU    OE2  348   3.351   5.504   1.252
   35GLU      C  349   3.577   6.018   1.295
   35GLU      O  350   3.677   6.048   1.360
   36GLU      N  351   3.538   6.111   1.208
   36GLU      H  352   3.506   6.088   1.116
   36GLU     CA  353   3.563   6.251   1.244
   36GLU     CB  354   3.530   6.348   1.130
   36GLU     CG  355   3.628   6.353   1.013
   36GLU     CD  356   3.773   6.392   1.042
   36GLU    OE1  357   3.858   6.348   0.961
   36GLU    OE2  358   3.798   6.471   1.135
   36GLU      C  359   3.458   6.288   1.349
   36GLU      O  360   3.498   6.337   1.455
   37GLU      N  361   3.331   6.251   1.336
   37GLU      H  362   3.290   6.245   1.245
   37GLU     CA  363   3.235   6.247   1.447
   37GLU     CB  364   3.097   6.223   1.386
   37GLU     CG  365   2.984   6.249   1.485
   37GLU     CD  366   2.971   6.381   1.562
   37GLU    OE1  367   2.982   6.482   1.490
   37GLU    OE2  368   2.996   6.380   1.685
   37GLU      C  369   3.278   6.152   1.559
   37GLU      O  370   3.367   6.070   1.539
   38SER      N  371   3.220   6.165   1.677
   38SER      H  372   3.160   6.246   1.682
   38SER     CA  373   3.239   6.096   1.805
   38SER     CB  374   3.228   5.943   1.807
   38SER     OG  375   3.221   5.888   1.939
   38SER     HG  376   3.153   5.816   1.928
   38SER      C  377   3.367   6.133   1.881
   38SER      O  378   3.350   6.147   2.002
   39LEU      N  379   3.476   6.153   1.807
   39LEU      H  380   3.466   6.162   1.708
   39LEU     CA  381   3.607   6.203   1.853
   39LEU     CB  382   3.705   6.228   1.739
   39LEU     CG  383   3.786   6.100   1.716
   39LEU    CD1  384   3.890   6.117   1.605
   39LEU    CD2  385   3.860   6.061   1.844
   39LEU      C  386   3.600   6.324   1.946
   39LEU      O  387   3.679   6.336   2.040
   40GLY      N  388   3.506   6.415   1.921
   40GLY      H  389   3.472   6.417   1.827
   40GLY     CA  390   3.477   6.535   2.001
   40GLY      C  391   3.455   6.510   2.150
   40GLY      O  392   3.456   6.600   2.234
   41SER      N  393   3.423   6.386   2.184
   41SER      H  394   3.401   6.324   2.108
   41SER     CA  395   3.411   6.330   2.319
   41SER     CB  396   3.364   6.184   2.322
   41SER     OG  397   3.338   6.146   2.457
   41SER     HG  398   3.419   6.091   2.478
   41SER      C  399   3.540   6.348   2.398
   41SER      O  400   3.539   6.421   2.497
   42VAL      N  401   3.652   6.331   2.329
   42VAL      H  402   3.651   6.325   2.229
   42VAL     CA  403   3.787   6.324   2.388
   42VAL     CB  404   3.874   6.239   2.295
   42VAL    CG1  405   4.025   6.237   2.317
   42VAL    CG2  406   3.809   6.104   2.265
   42VAL      C  407   3.843   6.464   2.414
   42VAL      O  408   3.869   6.537   2.319
   43PRO      N  409   3.864   6.495   2.542
   43PRO     CA  410   3.903   6.629   2.586
   43PRO     CB  411   3.900   6.627   2.739
   43PRO     CG  412   3.915   6.477   2.767
   43PRO     CD  413   3.830   6.412   2.658
   43PRO      C  414   4.032   6.695   2.538
   43PRO      O  415   4.142   6.640   2.542
   44ALA      N  416   4.019   6.824   2.509
   44ALA      H  417   3.930   6.860   2.481
   44ALA     CA  418   4.133   6.912   2.480
   44ALA     CB  419   4.078   7.038   2.414
   44ALA      C  420   4.212   6.953   2.605
   44ALA      O  421   4.173   6.944   2.721
   45PRO      N  422   4.341   6.976   2.582
   45PRO     CA  423   4.431   6.926   2.476
   45PRO     CB  424   4.544   7.029   2.470
   45PRO     CG  425   4.560   7.071   2.616
   45PRO     CD  426   4.412   7.080   2.656
   45PRO      C  427   4.477   6.783   2.502
   45PRO      O  428   4.533   6.756   2.608
   46ALA      N  429   4.487   6.705   2.395
   46ALA      H  430   4.453   6.725   2.303
   46ALA     CA  431   4.552   6.574   2.408
   46ALA     CB  432   4.490   6.477   2.308
   46ALA      C  433   4.704   6.577   2.386
   46ALA      O  434   4.750   6.668   2.318
   47CYS      N  435   4.782   6.479   2.428
   47CYS      H  436   4.744   6.413   2.494
   47CYS     CA  437   4.925   6.457   2.400
   47CYS     CB  438   5.014   6.509   2.513
   47CYS     SG  439   4.988   6.403   2.660
   47CYS     HG  440   5.042   6.492   2.743
   47CYS      C  441   4.971   6.324   2.342
   47CYS      O  442   5.091   6.312   2.316
   48ALA      N  443   4.876   6.237   2.307
   48ALA      H  444   4.783   6.266   2.284
   48ALA     CA  445   4.904   6.102   2.257
   48ALA     CB  446   5.018   6.029   2.329
   48ALA      C  447   4.777   6.016   2.264
   48ALA      O  448   4.698   6.017   2.358
   49LEU      N  449   4.760   5.949   2.150
   49LEU      H  450   4.828   5.960   2.077
   49LEU     CA  451   4.656   5.850   2.119
   49LEU     CB  452   4.584   5.891   1.990
   49LEU     CG  453   4.465   5.800   1.961
   49LEU    CD1  454   4.341   5.805   2.051
   49LEU    CD2  455   4.436   5.821   1.813
   49LEU      C  456   4.715   5.709   2.109
   49LEU      O  457   4.824   5.691   2.055
   50LEU      N  458   4.652   5.622   2.187
   50LEU      H  459   4.568   5.645   2.237
   50LEU     CA  460   4.690   5.480   2.187
   50LEU     CB  461   4.751   5.457   2.326
   50LEU     CG  462   4.884   5.523   2.362
   50LEU    CD1  463   4.874   5.656   2.437
   50LEU    CD2  464   4.970   5.421   2.438
   50LEU      C  465   4.584   5.374   2.159
   50LEU      O  466   4.468   5.370   2.200
   51LEU      N  467   4.647   5.270   2.106
   51LEU      H  468   4.747   5.262   2.109
   51LEU     CA  469   4.569   5.166   2.037
   51LEU     CB  470   4.574   5.202   1.888
   51LEU     CG  471   4.478   5.119   1.803
   51LEU    CD1  472   4.334   5.158   1.833
   51LEU    CD2  473   4.514   5.132   1.655
   51LEU      C  474   4.613   5.022   2.062
   51LEU      O  475   4.728   4.986   2.036
   52LEU      N  476   4.513   4.944   2.102
   52LEU      H  477   4.418   4.975   2.099
   52LEU     CA  478   4.528   4.802   2.135
   52LEU     CB  479   4.460   4.784   2.271
   52LEU     CG  480   4.485   4.645   2.332
   52LEU    CD1  481   4.630   4.627   2.377
   52LEU    CD2  482   4.382   4.615   2.441
   52LEU      C  483   4.458   4.723   2.024
   52LEU      O  484   4.336   4.715   2.017
   53PHE      N  485   4.539   4.635   1.966
   53PHE      H  486   4.636   4.630   1.989
   53PHE     CA  487   4.498   4.553   1.851
   53PHE     CB  488   4.506   4.635   1.722
   53PHE     CG  489   4.442   4.597   1.588
   53PHE    CD1  490   4.306   4.568   1.579
   53PHE    HD1  491   4.247   4.563   1.670
   53PHE    CD2  492   4.523   4.598   1.475
   53PHE    HD2  493   4.627   4.630   1.478
   53PHE    CE1  494   4.246   4.543   1.456
   53PHE    HE1  495   4.139   4.524   1.455
   53PHE    CE2  496   4.461   4.568   1.354
   53PHE    HE2  497   4.526   4.548   1.269
   53PHE     CZ  498   4.326   4.540   1.342
   53PHE     HZ  499   4.292   4.526   1.239
   53PHE      C  500   4.573   4.420   1.839
   53PHE      O  501   4.676   4.407   1.905
   54PRO      N  502   4.506   4.316   1.790
   54PRO     CA  503   4.564   4.183   1.763
   54PRO     CB  504   4.449   4.082   1.773
   54PRO     CG  505   4.323   4.161   1.738
   54PRO     CD  506   4.362   4.294   1.803
   54PRO      C  507   4.624   4.178   1.623
   54PRO      O  508   4.560   4.227   1.531
   55LEU      N  509   4.746   4.125   1.610
   55LEU      H  510   4.790   4.094   1.695
   55LEU     CA  511   4.802   4.098   1.477
   55LEU     CB  512   4.939   4.164   1.463
   55LEU     CG  513   4.944   4.316   1.442
   55LEU    CD1  514   5.088   4.367   1.440
   55LEU    CD2  515   4.880   4.346   1.306
   55LEU      C  516   4.823   3.953   1.435
   55LEU      O  517   4.865   3.869   1.514
   56THR      N  518   4.797   3.928   1.307
   56THR      H  519   4.724   3.979   1.261
   56THR     CA  520   4.851   3.820   1.224
   56THR     CB  521   4.803   3.813   1.079
   56THR    OG1  522   4.848   3.925   1.003
   56THR    HG1  523   4.798   4.009   1.024
   56THR    CG2  524   4.650   3.803   1.078
   56THR      C  525   5.003   3.803   1.217
   56THR      O  526   5.082   3.894   1.193
   57ALA      N  527   5.035   3.674   1.224
   57ALA      H  528   4.981   3.602   1.267
   57ALA     CA  529   5.175   3.632   1.212
   57ALA     CB  530   5.176   3.479   1.212
   57ALA      C  531   5.242   3.686   1.085
   57ALA      O  532   5.357   3.730   1.085
   58GLN      N  533   5.172   3.662   0.975
   58GLN      H  534   5.086   3.611   0.972
   58GLN     CA  535   5.208   3.721   0.845
   58GLN     CB  536   5.086   3.714   0.753
   58GLN     CG  537   5.062   3.570   0.707
   58GLN     CD  538   4.962   3.495   0.795
   58GLN    OE1  539   4.985   3.464   0.912
   58GLN    NE2  540   4.840   3.490   0.742
   58GLN   HE21  541   4.830   3.538   0.655
   58GLN   HE22  542   4.773   3.426   0.779
   58GLN      C  543   5.253   3.867   0.840
   58GLN      O  544   5.360   3.897   0.787
   59HISE     N  545   5.162   3.957   0.876
   59HISE     H  546   5.067   3.934   0.898
   59HISE    CA  547   5.188   4.102   0.879
   59HISE    CB  548   5.066   4.181   0.927
   59HISE    CG  549   5.075   4.333   0.916
   59HISE   ND1  550   5.015   4.422   0.995
   59HISE   CD2  551   5.147   4.395   0.823
   59HISE   HD2  552   5.182   4.358   0.727
   59HISE   CE1  553   5.048   4.542   0.949
   59HISE   HE1  554   4.995   4.634   0.976
   59HISE   NE2  555   5.127   4.525   0.844
   59HISE   HE2  556   5.166   4.594   0.783
   59HISE     C  557   5.310   4.130   0.966
   59HISE     O  558   5.398   4.204   0.921
   60GLU      N  559   5.318   4.077   1.088
   60GLU      H  560   5.261   4.000   1.116
   60GLU     CA  561   5.415   4.116   1.191
   60GLU     CB  562   5.384   4.045   1.323
   60GLU     CG  563   5.471   4.092   1.440
   60GLU     CD  564   5.419   4.048   1.577
   60GLU    OE1  565   5.497   4.028   1.672
   60GLU    OE2  566   5.298   4.018   1.589
   60GLU      C  567   5.556   4.078   1.146
   60GLU      O  568   5.646   4.162   1.134
   61ASN      N  569   5.565   3.956   1.094
   61ASN      H  570   5.485   3.898   1.077
   61ASN     CA  571   5.686   3.897   1.035
   61ASN     CB  572   5.666   3.751   0.994
   61ASN     CG  573   5.689   3.653   1.110
   61ASN    OD1  574   5.775   3.674   1.195
   61ASN    ND2  575   5.599   3.560   1.137
   61ASN   HD21  576   5.520   3.554   1.076
   61ASN   HD22  577   5.619   3.498   1.213
   61ASN      C  578   5.736   3.979   0.916
   61ASN      O  579   5.852   4.020   0.920
   62PHE      N  580   5.652   4.008   0.816
   62PHE      H  581   5.568   3.957   0.798
   62PHE     CA  582   5.697   4.093   0.705
   62PHE     CB  583   5.591   4.082   0.595
   62PHE     CG  584   5.554   4.203   0.509
   62PHE    CD1  585   5.429   4.262   0.515
   62PHE    HD1  586   5.350   4.221   0.578
   62PHE    CD2  587   5.636   4.242   0.404
   62PHE    HD2  588   5.741   4.212   0.395
   62PHE    CE1  589   5.394   4.363   0.427
   62PHE    HE1  590   5.294   4.404   0.445
   62PHE    CE2  591   5.596   4.338   0.312
   62PHE    HE2  592   5.678   4.362   0.244
   62PHE     CZ  593   5.471   4.398   0.317
   62PHE     HZ  594   5.432   4.463   0.238
   62PHE      C  595   5.720   4.237   0.750
   62PHE      O  596   5.812   4.301   0.699
   63ARG      N  597   5.640   4.293   0.840
   63ARG      H  598   5.550   4.256   0.861
   63ARG     CA  599   5.660   4.433   0.882
   63ARG     CB  600   5.534   4.485   0.952
   63ARG     CG  601   5.530   4.638   0.954
   63ARG     CD  602   5.391   4.691   0.990
   63ARG     NE  603   5.394   4.838   0.992
   63ARG     HE  604   5.427   4.886   0.911
   63ARG     CZ  605   5.363   4.918   1.095
   63ARG    NH1  606   5.317   4.864   1.208
   63ARG   HH11  607   5.305   4.765   1.217
   63ARG   HH12  608   5.264   4.914   1.277
   63ARG    NH2  609   5.407   5.045   1.092
   63ARG   HH21  610   5.436   5.086   1.006
   63ARG   HH22  611   5.393   5.095   1.177
   63ARG      C  612   5.787   4.440   0.966
   63ARG      O  613   5.864   4.534   0.942
   64LYS      N  614   5.819   4.343   1.051
   64LYS      H  615   5.754   4.274   1.081
   64LYS     CA  616   5.950   4.344   1.119
   64LYS     CB  617   5.962   4.229   1.219
   64LYS     CG  618   5.869   4.239   1.340
   64LYS     CD  619   5.895   4.130   1.444
   64LYS     CE  620   5.819   4.137   1.577
   64LYS     NZ  621   5.840   4.011   1.650
   64LYS    HZ1  622   5.787   3.940   1.605
   64LYS    HZ2  623   5.938   3.994   1.651
   64LYS    HZ3  624   5.815   4.031   1.745
   64LYS      C  625   6.075   4.362   1.034
   64LYS      O  626   6.139   4.465   1.053
   65LYS      N  627   6.082   4.282   0.927
   65LYS      H  628   6.012   4.212   0.916
   65LYS     CA  629   6.180   4.292   0.818
   65LYS     CB  630   6.156   4.191   0.705
   65LYS     CG  631   6.096   4.054   0.734
   65LYS     CD  632   6.128   3.949   0.627
   65LYS     CE  633   6.070   3.821   0.686
   65LYS     NZ  634   6.146   3.708   0.631
   65LYS    HZ1  635   6.135   3.697   0.532
   65LYS    HZ2  636   6.243   3.731   0.643
   65LYS    HZ3  637   6.116   3.628   0.682
   65LYS      C  638   6.164   4.425   0.745
   65LYS      O  639   6.265   4.493   0.729
   66GLN      N  640   6.042   4.465   0.709
   66GLN      H  641   5.970   4.402   0.682
   66GLN     CA  642   6.030   4.597   0.645
   66GLN     CB  643   5.887   4.620   0.596
   66GLN     CG  644   5.850   4.755   0.536
   66GLN     CD  645   5.699   4.750   0.509
   66GLN    OE1  646   5.623   4.806   0.588
   66GLN    NE2  647   5.659   4.708   0.390
   66GLN   HE21  648   5.730   4.675   0.328
   66GLN   HE22  649   5.560   4.715   0.378
   66GLN      C  650   6.088   4.720   0.717
   66GLN      O  651   6.147   4.814   0.664
   67ILE      N  652   6.053   4.727   0.845
   67ILE      H  653   5.994   4.651   0.872
   67ILE     CA  654   6.083   4.834   0.941
   67ILE     CB  655   6.000   4.829   1.069
   67ILE    CG1  656   5.856   4.874   1.042
   67ILE    CG2  657   6.060   4.896   1.193
   67ILE     CD  658   5.754   4.823   1.144
   67ILE      C  659   6.234   4.826   0.966
   67ILE      O  660   6.296   4.932   0.964
   68GLU      N  661   6.290   4.707   0.986
   68GLU      H  662   6.239   4.621   0.983
   68GLU     CA  663   6.435   4.684   0.994
   68GLU     CB  664   6.466   4.539   1.032
   68GLU     CG  665   6.606   4.505   1.083
   68GLU     CD  666   6.643   4.547   1.225
   68GLU    OE1  667   6.573   4.509   1.322
   68GLU    OE2  668   6.735   4.627   1.252
   68GLU      C  669   6.504   4.726   0.864
   68GLU      O  670   6.607   4.790   0.881
   69GLU      N  671   6.443   4.700   0.748
   69GLU      H  672   6.377   4.627   0.731
   69GLU     CA  673   6.510   4.737   0.623
   69GLU     CB  674   6.447   4.675   0.499
   69GLU     CG  675   6.494   4.531   0.475
   69GLU     CD  676   6.429   4.469   0.351
   69GLU    OE1  677   6.322   4.406   0.366
   69GLU    OE2  678   6.499   4.481   0.248
   69GLU      C  679   6.536   4.887   0.607
   69GLU      O  680   6.630   4.938   0.546
   70LEU      N  681   6.443   4.966   0.659
   70LEU      H  682   6.353   4.928   0.680
   70LEU     CA  683   6.447   5.111   0.682
   70LEU     CB  684   6.306   5.152   0.725
   70LEU     CG  685   6.217   5.155   0.600
   70LEU    CD1  686   6.069   5.153   0.638
   70LEU    CD2  687   6.250   5.283   0.523
   70LEU      C  688   6.544   5.177   0.780
   70LEU      O  689   6.580   5.294   0.763
   71LYS      N  690   6.616   5.098   0.860
   71LYS      H  691   6.599   5.000   0.872
   71LYS     CA  692   6.730   5.137   0.943
   71LYS     CB  693   6.860   5.124   0.863
   71LYS     CG  694   6.889   4.980   0.821
   71LYS     CD  695   6.931   4.890   0.937
   71LYS     CE  696   6.941   4.749   0.877
   71LYS     NZ  697   6.975   4.647   0.977
   71LYS    HZ1  698   6.916   4.658   1.057
   71LYS    HZ2  699   6.965   4.565   0.920
   71LYS    HZ3  700   7.072   4.657   0.995
   71LYS      C  701   6.729   5.259   1.036
   71LYS      O  702   6.832   5.301   1.088
   72GLY      N  703   6.611   5.291   1.088
   72GLY      H  704   6.526   5.239   1.079
   72GLY     CA  705   6.587   5.405   1.177
   72GLY      C  706   6.625   5.543   1.124
   72GLY      O  707   6.628   5.633   1.208
   73GLN      N  708   6.632   5.558   0.992
   73GLN      H  709   6.597   5.482   0.938
   73GLN     CA  710   6.682   5.678   0.923
   73GLN     CB  711   6.702   5.640   0.777
   73GLN     CG  712   6.776   5.741   0.689
   73GLN     CD  713   6.828   5.685   0.556
   73GLN    OE1  714   6.936   5.720   0.509
   73GLN    NE2  715   6.740   5.631   0.473
   73GLN   HE21  716   6.642   5.622   0.491
   73GLN   HE22  717   6.776   5.599   0.385
   73GLN      C  718   6.580   5.793   0.927
   73GLN      O  719   6.616   5.902   0.972
   74GLU      N  720   6.454   5.750   0.918
   74GLU      H  721   6.419   5.662   0.888
   74GLU     CA  722   6.349   5.853   0.925
   74GLU     CB  723   6.226   5.790   0.859
   74GLU     CG  724   6.255   5.769   0.710
   74GLU     CD  725   6.166   5.663   0.644
   74GLU    OE1  726   6.064   5.707   0.586
   74GLU    OE2  727   6.212   5.549   0.623
   74GLU      C  728   6.311   5.894   1.067
   74GLU      O  729   6.234   5.986   1.093
   75VAL      N  730   6.377   5.831   1.165
   75VAL      H  731   6.438   5.753   1.150
   75VAL     CA  732   6.348   5.872   1.303
   75VAL     CB  733   6.351   5.743   1.385
   75VAL    CG1  734   6.322   5.781   1.530
   75VAL    CG2  735   6.255   5.636   1.334
   75VAL      C  736   6.428   5.993   1.352
   75VAL      O  737   6.550   5.989   1.341
   76SER      N  738   6.359   6.094   1.404
   76SER      H  739   6.266   6.110   1.373
   76SER     CA  740   6.430   6.196   1.484
   76SER     CB  741   6.326   6.293   1.540
   76SER     OG  742   6.383   6.386   1.633
   76SER     HG  743   6.364   6.477   1.596
   76SER      C  744   6.507   6.140   1.604
   76SER      O  745   6.459   6.051   1.674
   77PRO      N  746   6.624   6.196   1.631
   77PRO     CA  747   6.713   6.160   1.742
   77PRO     CB  748   6.847   6.232   1.724
   77PRO     CG  749   6.795   6.350   1.641
   77PRO     CD  750   6.708   6.275   1.540
   77PRO      C  751   6.651   6.188   1.879
   77PRO      O  752   6.667   6.099   1.963
   78LYS      N  753   6.561   6.285   1.881
   78LYS      H  754   6.514   6.312   1.796
   78LYS     CA  755   6.496   6.320   2.008
   78LYS     CB  756   6.423   6.453   1.988
   78LYS     CG  757   6.519   6.572   1.985
   78LYS     CD  758   6.452   6.706   1.952
   78LYS     CE  759   6.417   6.716   1.803
   78LYS     NZ  760   6.342   6.840   1.782
   78LYS    HZ1  761   6.322   6.848   1.684
   78LYS    HZ2  762   6.262   6.838   1.842
   78LYS    HZ3  763   6.394   6.923   1.802
   78LYS      C  764   6.405   6.217   2.076
   78LYS      O  765   6.417   6.202   2.197
   79VAL      N  766   6.320   6.153   1.996
   79VAL      H  767   6.299   6.178   1.901
   79VAL     CA  768   6.236   6.042   2.042
   79VAL     CB  769   6.151   5.991   1.925
   79VAL    CG1  770   6.023   5.923   1.972
   79VAL    CG2  771   6.103   6.095   1.824
   79VAL      C  772   6.311   5.928   2.112
   79VAL      O  773   6.426   5.893   2.084
   80TYR      N  774   6.248   5.891   2.223
   80TYR      H  775   6.177   5.956   2.248
   80TYR     CA  776   6.272   5.773   2.308
   80TYR     CB  777   6.211   5.809   2.444
   80TYR     CG  778   6.243   5.708   2.554
   80TYR    CD1  779   6.155   5.604   2.583
   80TYR    HD1  780   6.084   5.569   2.508
   80TYR    CD2  781   6.354   5.733   2.633
   80TYR    HD2  782   6.429   5.807   2.603
   80TYR    CE1  783   6.180   5.530   2.698
   80TYR    HE1  784   6.128   5.435   2.711
   80TYR    CE2  785   6.379   5.655   2.745
   80TYR    HE2  786   6.468   5.669   2.806
   80TYR     CZ  787   6.294   5.549   2.774
   80TYR     OH  788   6.286   5.505   2.903
   80TYR     HH  789   6.365   5.525   2.961
   80TYR      C  790   6.219   5.647   2.240
   80TYR      O  791   6.122   5.653   2.164
   81PHE      N  792   6.277   5.536   2.282
   81PHE      H  793   6.350   5.542   2.351
   81PHE     CA  794   6.244   5.401   2.234
   81PHE     CB  795   6.288   5.390   2.088
   81PHE     CG  796   6.219   5.277   2.012
   81PHE    CD1  797   6.086   5.297   1.978
   81PHE    HD1  798   6.036   5.394   1.982
   81PHE    CD2  799   6.280   5.153   1.994
   81PHE    HD2  800   6.385   5.147   1.965
   81PHE    CE1  801   6.003   5.190   1.947
   81PHE    HE1  802   5.910   5.204   1.891
   81PHE    CE2  803   6.199   5.044   1.965
   81PHE    HE2  804   6.233   4.940   1.962
   81PHE     CZ  805   6.062   5.065   1.954
   81PHE     HZ  806   6.008   4.977   1.917
   81PHE      C  807   6.312   5.294   2.320
   81PHE      O  808   6.419   5.317   2.376
   82MET      N  809   6.251   5.177   2.333
   82MET      H  810   6.167   5.166   2.280
   82MET     CA  811   6.293   5.061   2.412
   82MET     CB  812   6.261   5.093   2.558
   82MET     CG  813   6.116   5.117   2.599
   82MET     SD  814   6.101   5.179   2.771
   82MET     CE  815   6.197   5.048   2.844
   82MET      C  816   6.224   4.934   2.361
   82MET      O  817   6.104   4.929   2.335
   83LYS      N  818   6.311   4.837   2.340
   83LYS      H  819   6.408   4.846   2.362
   83LYS     CA  820   6.268   4.705   2.290
   83LYS     CB  821   6.385   4.631   2.226
   83LYS     CG  822   6.432   4.711   2.104
   83LYS     CD  823   6.534   4.631   2.023
   83LYS     CE  824   6.535   4.687   1.880
   83LYS     NZ  825   6.639   4.642   1.787
   83LYS    HZ1  826   6.638   4.710   1.714
   83LYS    HZ2  827   6.732   4.647   1.824
   83LYS    HZ3  828   6.627   4.552   1.745
   83LYS      C  829   6.194   4.627   2.398
   83LYS      O  830   6.253   4.590   2.500
   84GLN      N  831   6.072   4.585   2.367
   84GLN      H  832   6.032   4.609   2.278
   84GLN     CA  833   5.995   4.493   2.452
   84GLN     CB  834   5.846   4.484   2.417
   84GLN     CG  835   5.766   4.442   2.541
   84GLN     CD  836   5.627   4.386   2.508
   84GLN    OE1  837   5.546   4.449   2.440
   84GLN    NE2  838   5.582   4.291   2.589
   84GLN   HE21  839   5.632   4.250   2.665
   84GLN   HE22  840   5.501   4.236   2.569
   84GLN      C  841   6.055   4.352   2.450
   84GLN      O  842   6.021   4.261   2.374
   85THR      N  843   6.152   4.336   2.540
   85THR      H  844   6.202   4.410   2.583
   85THR     CA  845   6.213   4.204   2.560
   85THR     CB  846   6.359   4.227   2.601
   85THR    OG1  847   6.370   4.317   2.712
   85THR    HG1  848   6.462   4.313   2.751
   85THR    CG2  849   6.447   4.277   2.487
   85THR      C  850   6.130   4.119   2.657
   85THR      O  851   6.170   4.003   2.654
   86ILE      N  852   6.030   4.154   2.737
   86ILE      H  853   5.987   4.244   2.727
   86ILE     CA  854   5.973   4.066   2.840
   86ILE     CB  855   5.989   4.132   2.977
   86ILE    CG1  856   6.135   4.122   3.021
   86ILE    CG2  857   5.893   4.092   3.089
   86ILE     CD  858   6.168   3.973   3.039
   86ILE      C  859   5.827   4.038   2.803
   86ILE      O  860   5.753   4.116   2.743
   87GLY      N  861   5.781   3.922   2.849
   87GLY      H  862   5.825   3.868   2.920
   87GLY     CA  863   5.644   3.878   2.817
   87GLY      C  864   5.542   3.955   2.900
   87GLY      O  865   5.577   3.969   3.017
   88ASN      N  866   5.422   3.973   2.844
   88ASN      H  867   5.399   3.927   2.758
   88ASN     CA  868   5.316   4.059   2.896
   88ASN     CB  869   5.252   3.993   3.018
   88ASN     CG  870   5.146   3.888   2.987
   88ASN    OD1  871   5.152   3.771   3.025
   88ASN    ND2  872   5.059   3.907   2.888
   88ASN   HD21  873   5.056   3.970   2.811
   88ASN   HD22  874   4.975   3.853   2.894
   88ASN      C  875   5.317   4.210   2.923
   88ASN      O  876   5.212   4.270   2.943
   89SER      N  877   5.435   4.268   2.902
   89SER      H  878   5.518   4.219   2.876
   89SER     CA  879   5.465   4.409   2.927
   89SER     CB  880   5.615   4.433   2.944
   89SER     OG  881   5.697   4.348   2.864
   89SER     HG  882   5.792   4.368   2.889
   89SER      C  883   5.405   4.511   2.830
   89SER      O  884   5.458   4.623   2.830
   90CYS      N  885   5.286   4.494   2.774
   90CYS      H  886   5.229   4.422   2.813
   90CYS     CA  887   5.233   4.568   2.659
   90CYS     CB  888   5.121   4.487   2.593
   90CYS     SG  889   4.998   4.429   2.715
   90CYS     HG  890   5.066   4.321   2.753
   90CYS      C  891   5.178   4.708   2.689
   90CYS      O  892   5.237   4.804   2.640
   91GLY      N  893   5.089   4.707   2.788
   91GLY      H  894   5.036   4.625   2.808
   91GLY     CA  895   5.053   4.832   2.857
   91GLY      C  896   5.172   4.904   2.921
   91GLY      O  897   5.206   5.018   2.891
   92THR      N  898   5.247   4.835   3.006
   92THR      H  899   5.216   4.752   3.053
   92THR     CA  900   5.363   4.873   3.088
   92THR     CB  901   5.430   4.752   3.154
   92THR    OG1  902   5.330   4.654   3.183
   92THR    HG1  903   5.313   4.646   3.281
   92THR    CG2  904   5.498   4.801   3.282
   92THR      C  905   5.466   4.944   2.999
   92THR      O  906   5.490   5.063   3.023
   93ILE      N  907   5.515   4.880   2.894
   93ILE      H  908   5.497   4.784   2.873
   93ILE     CA  909   5.613   4.951   2.810
   93ILE     CB  910   5.691   4.854   2.721
   93ILE    CG1  911   5.771   4.756   2.807
   93ILE    CG2  912   5.786   4.915   2.619
   93ILE     CD  913   5.876   4.824   2.894
   93ILE      C  914   5.554   5.057   2.716
   93ILE      O  915   5.604   5.169   2.722
   94GLY      N  916   5.429   5.047   2.673
   94GLY      H  917   5.372   4.965   2.683
   94GLY     CA  918   5.355   5.151   2.600
   94GLY      C  919   5.334   5.278   2.684
   94GLY      O  920   5.375   5.387   2.644
   95LEU      N  921   5.303   5.260   2.812
   95LEU      H  922   5.273   5.171   2.845
   95LEU     CA  923   5.298   5.372   2.907
   95LEU     CB  924   5.239   5.312   3.035
   95LEU     CG  925   5.200   5.414   3.142
   95LEU    CD1  926   5.072   5.366   3.211
   95LEU    CD2  927   5.320   5.446   3.233
   95LEU      C  928   5.429   5.443   2.940
   95LEU      O  929   5.431   5.566   2.933
   96ILE      N  930   5.540   5.370   2.942
   96ILE      H  931   5.542   5.274   2.914
   96ILE     CA  932   5.673   5.434   2.942
   96ILE     CB  933   5.784   5.332   2.968
   96ILE    CG1  934   5.768   5.261   3.103
   96ILE    CG2  935   5.916   5.409   2.976
   96ILE     CD  936   5.888   5.170   3.131
   96ILE      C  937   5.704   5.522   2.821
   96ILE      O  938   5.725   5.642   2.838
   97HISE     N  939   5.685   5.467   2.702
   97HISE     H  940   5.695   5.368   2.686
   97HISE    CA  941   5.695   5.556   2.586
   97HISE    CB  942   5.659   5.473   2.463
   97HISE    CG  943   5.741   5.350   2.423
   97HISE   ND1  944   5.871   5.342   2.397
   97HISE   CD2  945   5.680   5.238   2.386
   97HISE   HD2  946   5.579   5.211   2.418
   97HISE   CE1  947   5.885   5.227   2.331
   97HISE   HE1  948   5.977   5.188   2.288
   97HISE   NE2  949   5.769   5.162   2.322
   97HISE   HE2  950   5.761   5.071   2.281
   97HISE     C  951   5.605   5.680   2.579
   97HISE     O  952   5.656   5.790   2.557
   98ALA      N  953   5.479   5.666   2.618
   98ALA      H  954   5.430   5.579   2.612
   98ALA     CA  955   5.389   5.780   2.640
   98ALA     CB  956   5.250   5.731   2.680
   98ALA      C  957   5.430   5.881   2.747
   98ALA      O  958   5.422   6.002   2.723
   99VAL      N  959   5.489   5.836   2.857
   99VAL      H  960   5.485   5.741   2.889
   99VAL     CA  961   5.530   5.935   2.958
   99VAL     CB  962   5.537   5.877   3.099
   99VAL    CG1  963   5.587   5.974   3.207
   99VAL    CG2  964   5.398   5.827   3.137
   99VAL      C  965   5.661   5.998   2.911
   99VAL      O  966   5.690   6.116   2.932
  100ALA      N  967   5.746   5.919   2.846
  100ALA      H  968   5.732   5.822   2.828
  100ALA     CA  969   5.882   5.969   2.818
  100ALA     CB  970   5.977   5.862   2.763
  100ALA      C  971   5.892   6.090   2.726
  100ALA      O  972   5.971   6.176   2.765
  101ASN      N  973   5.829   6.087   2.609
  101ASN      H  974   5.757   6.020   2.593
  101ASN     CA  975   5.854   6.190   2.507
  101ASN     CB  976   5.830   6.133   2.367
  101ASN     CG  977   5.919   6.014   2.329
  101ASN    OD1  978   6.038   6.041   2.312
  101ASN    ND2  979   5.857   5.908   2.279
  101ASN   HD21  980   5.759   5.920   2.263
  101ASN   HD22  981   5.897   5.816   2.285
  101ASN      C  982   5.797   6.330   2.530
  101ASN      O  983   5.825   6.429   2.463
  102ASN      N  984   5.712   6.338   2.631
  102ASN      H  985   5.684   6.255   2.680
  102ASN     CA  986   5.633   6.456   2.669
  102ASN     CB  987   5.484   6.439   2.637
  102ASN     CG  988   5.438   6.494   2.502
  102ASN    OD1  989   5.507   6.570   2.434
  102ASN    ND2  990   5.339   6.425   2.447
  102ASN   HD21  991   5.306   6.346   2.499
  102ASN   HD22  992   5.294   6.445   2.360
  102ASN      C  993   5.655   6.508   2.811
  102ASN      O  994   5.568   6.576   2.866
  103GLN      N  995   5.781   6.507   2.852
  103GLN      H  996   5.863   6.499   2.795
  103GLN     CA  997   5.823   6.548   2.987
  103GLN     CB  998   5.966   6.502   3.018
  103GLN     CG  999   5.953   6.360   3.075
  103GLN     CD 1000   6.087   6.288   3.091
  103GLN    OE1 1001   6.153   6.300   3.195
  103GLN    NE2 1002   6.133   6.206   2.997
  103GLN   HE21 1003   6.068   6.186   2.924
  103GLN   HE22 1004   6.228   6.175   3.002
  103GLN      C 1005   5.802   6.694   3.028
  103GLN      O 1006   5.826   6.727   3.144
  104ASP      N 1007   5.788   6.778   2.926
  104ASP      H 1008   5.785   6.735   2.836
  104ASP     CA 1009   5.770   6.924   2.930
  104ASP     CB 1010   5.810   6.981   2.794
  104ASP     CG 1011   5.714   6.950   2.679
  104ASP    OD1 1012   5.700   7.046   2.600
  104ASP    OD2 1013   5.651   6.843   2.672
  104ASP      C 1014   5.631   6.970   2.974
  104ASP      O 1015   5.617   7.044   3.071
  105LYS      N 1016   5.531   6.904   2.918
  105LYS      H 1017   5.559   6.845   2.842
  105LYS     CA 1018   5.387   6.902   2.948
  105LYS     CB 1019   5.304   6.822   2.847
  105LYS     CG 1020   5.323   6.894   2.713
  105LYS     CD 1021   5.261   6.807   2.604
  105LYS     CE 1022   5.298   6.856   2.464
  105LYS     NZ 1023   5.445   6.856   2.452
  105LYS    HZ1 1024   5.492   6.924   2.509
  105LYS    HZ2 1025   5.467   6.761   2.472
  105LYS    HZ3 1026   5.464   6.873   2.355
  105LYS      C 1027   5.357   6.840   3.085
  105LYS      O 1028   5.257   6.884   3.140
  106LEU      N 1029   5.418   6.725   3.113
  106LEU      H 1030   5.467   6.671   3.045
  106LEU     CA 1031   5.413   6.660   3.245
  106LEU     CB 1032   5.436   6.511   3.224
  106LEU     CG 1033   5.312   6.435   3.175
  106LEU    CD1 1034   5.276   6.472   3.031
  106LEU    CD2 1035   5.330   6.284   3.191
  106LEU      C 1036   5.505   6.714   3.355
  106LEU      O 1037   5.574   6.812   3.329
  107GLY      N 1038   5.478   6.657   3.472
  107GLY      H 1039   5.403   6.591   3.481
  107GLY     CA 1040   5.545   6.685   3.600
  107GLY      C 1041   5.525   6.570   3.699
  107GLY      O 1042   5.428   6.495   3.690
  108PHE      N 1043   5.633   6.551   3.774
  108PHE      H 1044   5.710   6.609   3.747
  108PHE     CA 1045   5.657   6.445   3.873
  108PHE     CB 1046   5.780   6.365   3.829
  108PHE     CG 1047   5.782   6.314   3.685
  108PHE    CD1 1048   5.736   6.185   3.658
  108PHE    HD1 1049   5.686   6.127   3.735
  108PHE    CD2 1050   5.833   6.388   3.580
  108PHE    HD2 1051   5.854   6.495   3.591
  108PHE    CE1 1052   5.737   6.138   3.527
  108PHE    HE1 1053   5.690   6.043   3.500
  108PHE    CE2 1054   5.845   6.341   3.450
  108PHE    HE2 1055   5.882   6.397   3.364
  108PHE     CZ 1056   5.787   6.217   3.424
  108PHE     HZ 1057   5.808   6.177   3.325
  108PHE      C 1058   5.671   6.498   4.015
  108PHE      O 1059   5.708   6.613   4.037
  109GLU      N 1060   5.654   6.411   4.114
  109GLU      H 1061   5.634   6.314   4.101
  109GLU     CA 1062   5.668   6.447   4.256
  109GLU     CB 1063   5.541   6.396   4.325
  109GLU     CG 1064   5.531   6.244   4.309
  109GLU     CD 1065   5.404   6.174   4.357
  109GLU    OE1 1066   5.297   6.170   4.292
  109GLU    OE2 1067   5.413   6.117   4.468
  109GLU      C 1068   5.798   6.402   4.323
  109GLU      O 1069   5.870   6.320   4.265
  110ASP      N 1070   5.830   6.442   4.445
  110ASP      H 1071   5.793   6.525   4.488
  110ASP     CA 1072   5.956   6.401   4.508
  110ASP     CB 1073   5.980   6.490   4.630
  110ASP     CG 1074   5.985   6.640   4.598
  110ASP    OD1 1075   6.070   6.685   4.518
  110ASP    OD2 1076   5.888   6.705   4.643
  110ASP      C 1077   5.969   6.250   4.531
  110ASP      O 1078   5.870   6.181   4.554
  111GLY      N 1079   6.088   6.207   4.489
  111GLY      H 1080   6.155   6.277   4.463
  111GLY     CA 1081   6.125   6.065   4.479
  111GLY      C 1082   6.051   5.981   4.374
  111GLY      O 1083   6.051   5.860   4.397
  112SER      N 1084   5.997   6.034   4.265
  112SER      H 1085   6.008   6.130   4.240
  112SER     CA 1086   5.930   5.956   4.160
  112SER     CB 1087   5.873   6.044   4.048
  112SER     OG 1088   5.806   5.968   3.947
  112SER     HG 1089   5.707   5.979   3.947
  112SER      C 1090   6.012   5.846   4.092
  112SER      O 1091   6.100   5.877   4.012
  113VAL      N 1092   5.953   5.728   4.104
  113VAL      H 1093   5.867   5.727   4.156
  113VAL     CA 1094   5.995   5.599   4.047
  113VAL     CB 1095   5.903   5.487   4.096
  113VAL    CG1 1096   5.940   5.354   4.030
  113VAL    CG2 1097   5.886   5.492   4.248
  113VAL      C 1098   5.998   5.608   3.895
  113VAL      O 1099   6.096   5.565   3.834
  114LEU      N 1100   5.905   5.684   3.838
  114LEU      H 1101   5.828   5.724   3.888
  114LEU     CA 1102   5.908   5.707   3.693
  114LEU     CB 1103   5.769   5.735   3.635
  114LEU     CG 1104   5.761   5.699   3.486
  114LEU    CD1 1105   5.816   5.559   3.456
  114LEU    CD2 1106   5.616   5.710   3.440
  114LEU      C 1107   6.009   5.813   3.649
  114LEU      O 1108   6.084   5.779   3.557
  115LYS      N 1109   6.027   5.916   3.730
  115LYS      H 1110   5.954   5.933   3.797
  115LYS     CA 1111   6.135   6.016   3.716
  115LYS     CB 1112   6.128   6.138   3.807
  115LYS     CG 1113   6.213   6.256   3.758
  115LYS     CD 1114   6.164   6.332   3.635
  115LYS     CE 1115   6.231   6.469   3.636
  115LYS     NZ 1116   6.375   6.467   3.608
  115LYS    HZ1 1117   6.414   6.559   3.604
  115LYS    HZ2 1118   6.414   6.420   3.687
  115LYS    HZ3 1119   6.406   6.426   3.522
  115LYS      C 1120   6.276   5.958   3.722
  115LYS      O 1121   6.365   6.010   3.655
  116GLN      N 1122   6.298   5.866   3.816
  116GLN      H 1123   6.235   5.858   3.893
  116GLN     CA 1124   6.428   5.800   3.831
  116GLN     CB 1125   6.438   5.710   3.954
  116GLN     CG 1126   6.571   5.636   3.961
  116GLN     CD 1127   6.584   5.497   3.898
  116GLN    OE1 1128   6.493   5.415   3.889
  116GLN    NE2 1129   6.696   5.488   3.826
  116GLN   HE21 1130   6.752   5.570   3.825
  116GLN   HE22 1131   6.727   5.407   3.777
  116GLN      C 1132   6.462   5.713   3.709
  116GLN      O 1133   6.555   5.756   3.642
  117PHE      N 1134   6.365   5.634   3.664
  117PHE      H 1135   6.292   5.601   3.724
  117PHE     CA 1136   6.378   5.552   3.543
  117PHE     CB 1137   6.263   5.452   3.524
  117PHE     CG 1138   6.289   5.357   3.407
  117PHE    CD1 1139   6.347   5.231   3.418
  117PHE    HD1 1140   6.378   5.192   3.515
  117PHE    CD2 1141   6.233   5.386   3.283
  117PHE    HD2 1142   6.183   5.482   3.268
  117PHE    CE1 1143   6.356   5.144   3.310
  117PHE    HE1 1144   6.435   5.071   3.326
  117PHE    CE2 1145   6.239   5.298   3.176
  117PHE    HE2 1146   6.193   5.323   3.081
  117PHE     CZ 1147   6.304   5.175   3.185
  117PHE     HZ 1148   6.357   5.138   3.097
  117PHE      C 1149   6.396   5.639   3.418
  117PHE      O 1150   6.485   5.616   3.337
  118LEU      N 1151   6.318   5.746   3.404
  118LEU      H 1152   6.232   5.759   3.454
  118LEU     CA 1153   6.328   5.844   3.295
  118LEU     CB 1154   6.201   5.926   3.269
  118LEU     CG 1155   6.084   5.843   3.214
  118LEU    CD1 1156   5.967   5.940   3.198
  118LEU    CD2 1157   6.110   5.770   3.083
  118LEU      C 1158   6.455   5.929   3.288
  118LEU      O 1159   6.513   5.948   3.182
  119SER      N 1160   6.515   5.949   3.405
  119SER      H 1161   6.459   5.929   3.486
  119SER     CA 1162   6.644   6.012   3.433
  119SER     CB 1163   6.658   6.076   3.572
  119SER     OG 1164   6.775   6.158   3.580
  119SER     HG 1165   6.739   6.248   3.556
  119SER      C 1166   6.760   5.918   3.401
  119SER      O 1167   6.851   5.973   3.339
  120GLU      N 1168   6.759   5.794   3.451
  120GLU      H 1169   6.690   5.750   3.509
  120GLU     CA 1170   6.854   5.689   3.411
  120GLU     CB 1171   6.842   5.567   3.502
  120GLU     CG 1172   6.946   5.457   3.481
  120GLU     CD 1173   6.905   5.320   3.534
  120GLU    OE1 1174   6.837   5.321   3.639
  120GLU    OE2 1175   6.951   5.215   3.485
  120GLU      C 1176   6.848   5.642   3.266
  120GLU      O 1177   6.956   5.628   3.208
  121THR      N 1178   6.734   5.622   3.200
  121THR      H 1179   6.641   5.630   3.235
  121THR     CA 1180   6.730   5.571   3.062
  121THR     CB 1181   6.613   5.474   3.049
  121THR    OG1 1182   6.493   5.550   3.069
  121THR    HG1 1183   6.471   5.549   3.166
  121THR    CG2 1184   6.634   5.349   3.135
  121THR      C 1185   6.730   5.668   2.944
  121THR      O 1186   6.717   5.628   2.828
  122GLU      N 1187   6.765   5.794   2.966
  122GLU      H 1188   6.789   5.824   3.058
  122GLU     CA 1189   6.759   5.897   2.861
  122GLU     CB 1190   6.738   6.032   2.930
  122GLU     CG 1191   6.704   6.135   2.822
  122GLU     CD 1192   6.677   6.273   2.880
  122GLU    OE1 1193   6.771   6.337   2.932
  122GLU    OE2 1194   6.562   6.321   2.872
  122GLU      C 1195   6.875   5.888   2.761
  122GLU      O 1196   6.843   5.859   2.646
  123LYS      N 1197   6.998   5.885   2.810
  123LYS      H 1198   7.013   5.911   2.905
  123LYS     CA 1199   7.118   5.876   2.724
  123LYS     CB 1200   7.222   5.983   2.756
  123LYS     CG 1201   7.161   6.123   2.752
  123LYS     CD 1202   7.261   6.230   2.796
  123LYS     CE 1203   7.378   6.251   2.700
  123LYS     NZ 1204   7.346   6.307   2.567
  123LYS    HZ1 1205   7.314   6.402   2.565
  123LYS    HZ2 1206   7.429   6.305   2.512
  123LYS    HZ3 1207   7.276   6.252   2.521
  123LYS      C 1208   7.180   5.736   2.728
  123LYS      O 1209   7.258   5.703   2.817
  124MET      N 1210   7.105   5.647   2.663
  124MET      H 1211   7.017   5.681   2.631
  124MET     CA 1212   7.145   5.512   2.622
  124MET     CB 1213   7.151   5.421   2.746
  124MET     CG 1214   7.018   5.391   2.816
  124MET     SD 1215   7.032   5.302   2.975
  124MET     CE 1216   7.138   5.409   3.070
  124MET      C 1217   7.067   5.438   2.513
  124MET      O 1218   6.951   5.471   2.490
  125SER      N 1219   7.117   5.335   2.446
  125SER      H 1220   7.197   5.287   2.481
  125SER     CA 1221   7.051   5.268   2.333
  125SER     CB 1222   7.148   5.168   2.269
  125SER     OG 1223   7.152   5.043   2.339
  125SER     HG 1224   7.222   5.064   2.407
  125SER      C 1225   6.919   5.203   2.371
  125SER      O 1226   6.898   5.153   2.482
  126PRO      N 1227   6.823   5.185   2.280
  126PRO     CA 1228   6.700   5.109   2.302
  126PRO     CB 1229   6.638   5.104   2.162
  126PRO     CG 1230   6.685   5.227   2.084
  126PRO     CD 1231   6.824   5.243   2.145
  126PRO      C 1232   6.715   4.973   2.371
  126PRO      O 1233   6.638   4.934   2.458
  127GLU      N 1234   6.811   4.894   2.321
  127GLU      H 1235   6.841   4.896   2.226
  127GLU     CA 1236   6.853   4.770   2.388
  127GLU     CB 1237   6.948   4.688   2.301
  127GLU     CG 1238   6.898   4.648   2.162
  127GLU     CD 1239   6.927   4.756   2.057
  127GLU    OE1 1240   6.846   4.849   2.038
  127GLU    OE2 1241   7.047   4.758   2.024
  127GLU      C 1242   6.916   4.784   2.526
  127GLU      O 1243   6.884   4.710   2.619
  128ASP      N 1244   6.989   4.892   2.552
  128ASP      H 1245   6.994   4.955   2.474
  128ASP     CA 1246   7.038   4.923   2.687
  128ASP     CB 1247   7.144   5.033   2.686
  128ASP     CG 1248   7.277   5.008   2.616
  128ASP    OD1 1249   7.348   4.915   2.661
  128ASP    OD2 1250   7.322   5.095   2.538
  128ASP      C 1251   6.928   4.954   2.788
  128ASP      O 1252   6.923   4.897   2.897
  129ARG      N 1253   6.829   5.024   2.733
  129ARG      H 1254   6.835   5.066   2.642
  129ARG     CA 1255   6.709   5.063   2.808
  129ARG     CB 1256   6.621   5.150   2.717
  129ARG     CG 1257   6.672   5.294   2.705
  129ARG     CD 1258   6.588   5.377   2.608
  129ARG     NE 1259   6.639   5.514   2.585
  129ARG     HE 1260   6.669   5.564   2.666
  129ARG     CZ 1261   6.670   5.578   2.472
  129ARG    NH1 1262   6.639   5.523   2.354
  129ARG   HH11 1263   6.587   5.438   2.350
  129ARG   HH12 1264   6.679   5.566   2.273
  129ARG    NH2 1265   6.753   5.683   2.467
  129ARG   HH21 1266   6.792   5.720   2.552
  129ARG   HH22 1267   6.772   5.728   2.380
  129ARG      C 1268   6.623   4.948   2.860
  129ARG      O 1269   6.572   4.950   2.972
  130ALA      N 1270   6.613   4.851   2.770
  130ALA      H 1271   6.643   4.867   2.676
  130ALA     CA 1272   6.543   4.723   2.784
  130ALA     CB 1273   6.548   4.653   2.647
  130ALA      C 1274   6.613   4.641   2.892
  130ALA      O 1275   6.536   4.608   2.982
  131LYS      N 1276   6.745   4.656   2.902
  131LYS      H 1277   6.795   4.706   2.831
  131LYS     CA 1278   6.827   4.585   3.001
  131LYS     CB 1279   6.975   4.595   2.964
  131LYS     CG 1280   7.020   4.489   2.863
  131LYS     CD 1281   7.150   4.536   2.798
  131LYS     CE 1282   7.207   4.417   2.721
  131LYS     NZ 1283   7.338   4.447   2.661
  131LYS    HZ1 1284   7.391   4.362   2.661
  131LYS    HZ2 1285   7.314   4.475   2.568
  131LYS    HZ3 1286   7.388   4.524   2.701
  131LYS      C 1287   6.815   4.638   3.144
  131LYS      O 1288   6.807   4.562   3.241
  132CYS      N 1289   6.809   4.770   3.153
  132CYS      H 1290   6.853   4.828   3.084
  132CYS     CA 1291   6.763   4.838   3.275
  132CYS     CB 1292   6.763   4.990   3.258
  132CYS     SG 1293   6.933   5.055   3.237
  132CYS     HG 1294   6.927   5.136   3.343
  132CYS      C 1295   6.627   4.807   3.336
  132CYS      O 1296   6.619   4.781   3.456
  133PHE      N 1297   6.533   4.777   3.247
  133PHE      H 1298   6.556   4.801   3.152
  133PHE     CA 1299   6.392   4.749   3.279
  133PHE     CB 1300   6.306   4.756   3.153
  133PHE     CG 1301   6.156   4.739   3.178
  133PHE    CD1 1302   6.074   4.844   3.217
  133PHE    HD1 1303   6.123   4.938   3.242
  133PHE    CD2 1304   6.102   4.612   3.157
  133PHE    HD2 1305   6.173   4.530   3.144
  133PHE    CE1 1306   5.937   4.825   3.232
  133PHE    HE1 1307   5.865   4.907   3.244
  133PHE    CE2 1308   5.965   4.590   3.168
  133PHE    HE2 1309   5.930   4.487   3.165
  133PHE     CZ 1310   5.889   4.696   3.214
  133PHE     HZ 1311   5.790   4.675   3.256
  133PHE      C 1312   6.401   4.606   3.334
  133PHE      O 1313   6.346   4.580   3.440
  134GLU      N 1314   6.464   4.513   3.262
  134GLU      H 1315   6.509   4.536   3.176
  134GLU     CA 1316   6.489   4.375   3.306
  134GLU     CB 1317   6.588   4.311   3.209
  134GLU     CG 1318   6.525   4.281   3.073
  134GLU     CD 1319   6.626   4.235   2.968
  134GLU    OE1 1320   6.721   4.165   3.010
  134GLU    OE2 1321   6.593   4.242   2.848
  134GLU      C 1322   6.523   4.352   3.453
  134GLU      O 1323   6.497   4.244   3.506
  135LYS      N 1324   6.617   4.434   3.500
  135LYS      H 1325   6.678   4.458   3.424
  135LYS     CA 1326   6.676   4.449   3.634
  135LYS     CB 1327   6.814   4.514   3.622
  135LYS     CG 1328   6.924   4.430   3.556
  135LYS     CD 1329   7.059   4.498   3.578
  135LYS     CE 1330   7.076   4.614   3.480
  135LYS     NZ 1331   7.210   4.673   3.468
  135LYS    HZ1 1332   7.276   4.614   3.421
  135LYS    HZ2 1333   7.200   4.751   3.407
  135LYS    HZ3 1334   7.249   4.697   3.557
  135LYS      C 1335   6.602   4.518   3.749
  135LYS      O 1336   6.584   4.450   3.850
  136ASN      N 1337   6.529   4.622   3.709
  136ASN      H 1338   6.541   4.657   3.616
  136ASN     CA 1339   6.455   4.707   3.803
  136ASN     CB 1340   6.397   4.820   3.718
  136ASN     CG 1341   6.320   4.925   3.799
  136ASN    OD1 1342   6.238   4.891   3.884
  136ASN    ND2 1343   6.364   5.050   3.805
  136ASN   HD21 1344   6.450   5.071   3.757
  136ASN   HD22 1345   6.312   5.128   3.839
  136ASN      C 1346   6.347   4.633   3.882
  136ASN      O 1347   6.256   4.575   3.823
  137GLU      N 1348   6.361   4.627   4.014
  137GLU      H 1349   6.445   4.660   4.057
  137GLU     CA 1350   6.266   4.571   4.112
  137GLU     CB 1351   6.346   4.553   4.241
  137GLU     CG 1352   6.443   4.435   4.236
  137GLU     CD 1353   6.367   4.302   4.243
  137GLU    OE1 1354   6.388   4.220   4.151
  137GLU    OE2 1355   6.292   4.280   4.340
  137GLU      C 1356   6.138   4.654   4.129
  137GLU      O 1357   6.033   4.594   4.108
  138ALA      N 1358   6.147   4.787   4.136
  138ALA      H 1359   6.229   4.840   4.117
  138ALA     CA 1360   6.029   4.869   4.167
  138ALA     CB 1361   6.070   5.015   4.190
  138ALA      C 1362   5.916   4.867   4.064
  138ALA      O 1363   5.801   4.881   4.107
  139ILE      N 1364   5.954   4.876   3.937
  139ILE      H 1365   6.051   4.876   3.913
  139ILE     CA 1366   5.860   4.880   3.824
  139ILE     CB 1367   5.933   4.923   3.697
  139ILE    CG1 1368   5.968   5.072   3.692
  139ILE    CG2 1369   5.862   4.884   3.568
  139ILE     CD 1370   6.080   5.091   3.589
  139ILE      C 1371   5.780   4.751   3.805
  139ILE      O 1372   5.657   4.754   3.803
  140GLN      N 1373   5.852   4.639   3.811
  140GLN      H 1374   5.946   4.650   3.843
  140GLN     CA 1375   5.791   4.506   3.803
  140GLN     CB 1376   5.897   4.395   3.811
  140GLN     CG 1377   5.986   4.391   3.686
  140GLN     CD 1378   6.085   4.275   3.702
  140GLN    OE1 1379   6.056   4.156   3.690
  140GLN    NE2 1380   6.210   4.312   3.728
  140GLN   HE21 1381   6.239   4.408   3.726
  140GLN   HE22 1382   6.277   4.244   3.759
  140GLN      C 1383   5.699   4.480   3.922
  140GLN      O 1384   5.597   4.414   3.904
  141ALA      N 1385   5.742   4.519   4.042
  141ALA      H 1386   5.840   4.538   4.047
  141ALA     CA 1387   5.666   4.520   4.168
  141ALA     CB 1388   5.765   4.561   4.278
  141ALA      C 1389   5.551   4.621   4.165
  141ALA      O 1390   5.445   4.563   4.186
  142ALA      N 1391   5.564   4.741   4.111
  142ALA      H 1392   5.653   4.786   4.100
  142ALA     CA 1393   5.454   4.836   4.090
  142ALA     CB 1394   5.499   4.974   4.041
  142ALA      C 1395   5.343   4.778   4.002
  142ALA      O 1396   5.228   4.754   4.041
  143HISE     N 1397   5.382   4.733   3.884
  143HISE     H 1398   5.465   4.771   3.842
  143HISE    CA 1399   5.301   4.648   3.795
  143HISE    CB 1400   5.403   4.595   3.695
  143HISE    CG 1401   5.331   4.519   3.584
  143HISE   ND1 1402   5.269   4.569   3.478
  143HISE   CD2 1403   5.295   4.391   3.584
  143HISE   HD2 1404   5.335   4.311   3.646
  143HISE   CE1 1405   5.196   4.472   3.423
  143HISE   HE1 1406   5.147   4.484   3.326
  143HISE   NE2 1407   5.206   4.358   3.490
  143HISE   HE2 1408   5.171   4.267   3.470
  143HISE     C 1409   5.236   4.527   3.862
  143HISE     O 1410   5.116   4.515   3.837
  144ASP      N 1411   5.308   4.426   3.911
  144ASP      H 1412   5.407   4.430   3.904
  144ASP     CA 1413   5.250   4.309   3.979
  144ASP     CB 1414   5.364   4.217   4.025
  144ASP     CG 1415   5.388   4.114   3.914
  144ASP    OD1 1416   5.445   4.008   3.948
  144ASP    OD2 1417   5.352   4.127   3.795
  144ASP      C 1418   5.153   4.332   4.095
  144ASP      O 1419   5.079   4.240   4.131
  145ALA      N 1420   5.151   4.449   4.158
  145ALA      H 1421   5.228   4.510   4.140
  145ALA     CA 1422   5.049   4.498   4.252
  145ALA     CB 1423   5.111   4.601   4.346
  145ALA      C 1424   4.931   4.566   4.181
  145ALA      O 1425   4.818   4.524   4.204
  146VAL      N 1426   4.964   4.651   4.084
  146VAL      H 1427   5.057   4.686   4.072
  146VAL     CA 1428   4.864   4.702   3.989
  146VAL     CB 1429   4.908   4.813   3.894
  146VAL    CG1 1430   4.796   4.872   3.808
  146VAL    CG2 1431   4.980   4.933   3.957
  146VAL      C 1432   4.775   4.596   3.923
  146VAL      O 1433   4.655   4.590   3.950
  147ALA      N 1434   4.842   4.492   3.874
  147ALA      H 1435   4.941   4.494   3.861
  147ALA     CA 1436   4.778   4.375   3.814
  147ALA     CB 1437   4.882   4.268   3.779
  147ALA      C 1438   4.674   4.307   3.904
  147ALA      O 1439   4.563   4.281   3.859
  148GLN      N 1440   4.687   4.322   4.035
  148GLN      H 1441   4.756   4.377   4.082
  148GLN     CA 1442   4.598   4.256   4.133
  148GLN     CB 1443   4.688   4.202   4.244
  148GLN     CG 1444   4.781   4.089   4.199
  148GLN     CD 1445   4.859   4.040   4.321
  148GLN    OE1 1446   4.817   3.955   4.399
  148GLN    NE2 1447   4.976   4.095   4.353
  148GLN   HE21 1448   5.017   4.163   4.292
  148GLN   HE22 1449   5.015   4.064   4.440
  148GLN      C 1450   4.476   4.335   4.180
  148GLN      O 1451   4.417   4.311   4.285
  149GLU      N 1452   4.450   4.448   4.114
  149GLU      H 1453   4.517   4.472   4.043
  149GLU     CA 1454   4.337   4.538   4.141
  149GLU     CB 1455   4.393   4.680   4.156
  149GLU     CG 1456   4.320   4.756   4.266
  149GLU     CD 1457   4.385   4.884   4.320
  149GLU    OE1 1458   4.381   4.981   4.241
  149GLU    OE2 1459   4.453   4.899   4.424
  149GLU      C 1460   4.215   4.539   4.049
  149GLU      O 1461   4.110   4.498   4.097
  150GLY      N 1462   4.251   4.512   3.924
  150GLY      H 1463   4.346   4.524   3.894
  150GLY     CA 1464   4.159   4.490   3.811
  150GLY      C 1465   4.088   4.354   3.820
  150GLY      O 1466   4.160   4.257   3.841
  151GLN      N 1467   3.958   4.365   3.798
  151GLN      H 1468   3.921   4.458   3.796
  151GLN     CA 1469   3.864   4.256   3.827
  151GLN     CB 1470   3.723   4.309   3.855
  151GLN     CG 1471   3.670   4.388   3.735
  151GLN     CD 1472   3.542   4.467   3.761
  151GLN    OE1 1473   3.435   4.428   3.714
  151GLN    NE2 1474   3.553   4.590   3.809
  151GLN   HE21 1475   3.644   4.627   3.828
  151GLN   HE22 1476   3.482   4.660   3.810
  151GLN      C 1477   3.850   4.134   3.736
  151GLN      O 1478   3.796   4.032   3.779
  152CYS      N 1479   3.912   4.142   3.619
  152CYS      H 1480   3.975   4.215   3.592
  152CYS     CA 1481   3.906   4.023   3.534
  152CYS     CB 1482   3.829   4.055   3.406
  152CYS     SG 1483   3.713   4.196   3.408
  152CYS     HG 1484   3.793   4.296   3.371
  152CYS      C 1485   4.043   3.970   3.490
  152CYS      O 1486   4.138   4.048   3.481
  153ARG      N 1487   4.053   3.841   3.460
  153ARG      H 1488   3.980   3.772   3.457
  153ARG     CA 1489   4.183   3.791   3.412
  153ARG     CB 1490   4.233   3.679   3.503
  153ARG     CG 1491   4.384   3.661   3.513
  153ARG     CD 1492   4.463   3.790   3.536
  153ARG     NE 1493   4.427   3.862   3.659
  153ARG     HE 1494   4.412   3.801   3.737
  153ARG     CZ 1495   4.414   3.994   3.675
  153ARG    NH1 1496   4.456   4.087   3.589
  153ARG   HH11 1497   4.506   4.067   3.504
  153ARG   HH12 1498   4.432   4.183   3.606
  153ARG    NH2 1499   4.360   4.037   3.790
  153ARG   HH21 1500   4.330   3.980   3.867
  153ARG   HH22 1501   4.345   4.136   3.795
  153ARG      C 1502   4.201   3.757   3.264
  153ARG      O 1503   4.248   3.835   3.181
  154VAL      N 1504   4.146   3.646   3.216
  154VAL      H 1505   4.088   3.594   3.279
  154VAL     CA 1506   4.142   3.604   3.075
  154VAL     CB 1507   4.018   3.663   3.008
  154VAL    CG1 1508   4.016   3.658   2.855
  154VAL    CG2 1509   3.901   3.576   3.054
  154VAL      C 1510   4.281   3.592   3.012
  154VAL      O 1511   4.331   3.697   2.972
  155ASP      N 1512   4.320   3.469   2.981
  155ASP      H 1513   4.268   3.391   3.016
  155ASP     CA 1514   4.427   3.435   2.885
  155ASP     CB 1515   4.551   3.386   2.959
  155ASP     CG 1516   4.680   3.409   2.880
  155ASP    OD1 1517   4.693   3.369   2.762
  155ASP    OD2 1518   4.775   3.469   2.934
  155ASP      C 1519   4.386   3.334   2.778
  155ASP      O 1520   4.355   3.220   2.811
  156ASP      N 1521   4.389   3.391   2.658
  156ASP      H 1522   4.403   3.488   2.638
  156ASP     CA 1523   4.347   3.319   2.536
  156ASP     CB 1524   4.209   3.358   2.484
  156ASP     CG 1525   4.173   3.506   2.468
  156ASP    OD1 1526   4.264   3.584   2.432
  156ASP    OD2 1527   4.054   3.541   2.481
  156ASP      C 1528   4.457   3.310   2.430
  156ASP      O 1529   4.425   3.300   2.312
  157LYS      N 1530   4.578   3.342   2.473
  157LYS      H 1531   4.602   3.341   2.570
  157LYS     CA 1532   4.700   3.336   2.391
  157LYS     CB 1533   4.725   3.187   2.364
  157LYS     CG 1534   4.771   3.092   2.474
  157LYS     CD 1535   4.894   3.138   2.554
  157LYS     CE 1536   4.909   3.052   2.679
  157LYS     NZ 1537   4.832   3.096   2.796
  157LYS    HZ1 1538   4.739   3.105   2.760
  157LYS    HZ2 1539   4.828   3.028   2.869
  157LYS    HZ3 1540   4.864   3.184   2.831
  157LYS      C 1541   4.706   3.410   2.257
  157LYS      O 1542   4.788   3.386   2.168
  158VAL      N 1543   4.621   3.510   2.239
  158VAL      H 1544   4.546   3.521   2.304
  158VAL     CA 1545   4.612   3.599   2.122
  158VAL     CB 1546   4.476   3.667   2.113
  158VAL    CG1 1547   4.452   3.744   1.983
  158VAL    CG2 1548   4.367   3.560   2.130
  158VAL      C 1549   4.731   3.695   2.119
  158VAL      O 1550   4.798   3.721   2.219
  159ASN      N 1551   4.774   3.718   1.995
  159ASN      H 1552   4.734   3.682   1.911
  159ASN     CA 1553   4.891   3.805   1.978
  159ASN     CB 1554   4.960   3.754   1.851
  159ASN     CG 1555   5.083   3.831   1.804
  159ASN    OD1 1556   5.189   3.809   1.863
  159ASN    ND2 1557   5.081   3.876   1.679
  159ASN   HD21 1558   5.004   3.849   1.621
  159ASN   HD22 1559   5.155   3.927   1.635
  159ASN      C 1560   4.858   3.954   1.978
  159ASN      O 1561   4.870   4.029   1.881
  160PHE      N 1562   4.814   4.008   2.092
  160PHE      H 1563   4.787   3.958   2.174
  160PHE     CA 1564   4.793   4.153   2.106
  160PHE     CB 1565   4.717   4.173   2.237
  160PHE     CG 1566   4.565   4.176   2.224
  160PHE    CD1 1567   4.495   4.287   2.177
  160PHE    HD1 1568   4.542   4.385   2.180
  160PHE    CD2 1569   4.491   4.064   2.261
  160PHE    HD2 1570   4.542   3.975   2.297
  160PHE    CE1 1571   4.356   4.289   2.171
  160PHE    HE1 1572   4.309   4.379   2.132
  160PHE    CE2 1573   4.352   4.061   2.251
  160PHE    HE2 1574   4.289   3.994   2.308
  160PHE     CZ 1575   4.285   4.174   2.207
  160PHE     HZ 1576   4.178   4.163   2.193
  160PHE      C 1577   4.919   4.240   2.107
  160PHE      O 1578   5.026   4.192   2.143
  161HISE     N 1579   4.887   4.359   2.057
  161HISE     H 1580   4.812   4.372   1.992
  161HISE    CA 1581   4.983   4.470   2.044
  161HISE    CB 1582   5.039   4.466   1.902
  161HISE    CG 1583   5.155   4.368   1.885
  161HISE   ND1 1584   5.285   4.396   1.875
  161HISE   CD2 1585   5.127   4.254   1.823
  161HISE   HD2 1586   5.034   4.199   1.836
  161HISE   CE1 1587   5.340   4.298   1.804
  161HISE   HE1 1588   5.442   4.289   1.768
  161HISE   NE2 1589   5.242   4.214   1.770
  161HISE   HE2 1590   5.250   4.141   1.702
  161HISE     C 1591   4.930   4.609   2.082
  161HISE     O 1592   4.815   4.629   2.044
  162PHE      N 1593   5.022   4.687   2.138
  162PHE      H 1594   5.115   4.653   2.155
  162PHE     CA 1595   4.992   4.822   2.186
  162PHE     CB 1596   4.986   4.823   2.339
  162PHE     CG 1597   4.938   4.957   2.396
  162PHE    CD1 1598   4.800   4.973   2.401
  162PHE    HD1 1599   4.739   4.895   2.355
  162PHE    CD2 1600   5.018   5.024   2.489
  162PHE    HD2 1601   5.125   5.024   2.473
  162PHE    CE1 1602   4.748   5.058   2.498
  162PHE    HE1 1603   4.639   5.052   2.509
  162PHE    CE2 1604   4.960   5.110   2.582
  162PHE    HE2 1605   5.020   5.163   2.655
  162PHE     CZ 1606   4.823   5.130   2.589
  162PHE     HZ 1607   4.774   5.193   2.664
  162PHE      C 1608   5.082   4.934   2.135
  162PHE      O 1609   5.182   4.963   2.202
  163ILE      N 1610   5.026   5.021   2.051
  163ILE      H 1611   4.926   5.029   2.048
  163ILE     CA 1612   5.105   5.123   1.981
  163ILE     CB 1613   5.062   5.125   1.834
  163ILE    CG1 1614   5.055   4.985   1.774
  163ILE    CG2 1615   5.165   5.195   1.745
  163ILE     CD 1616   4.914   4.960   1.720
  163ILE      C 1617   5.069   5.258   2.043
  163ILE      O 1618   4.950   5.288   2.047
  164LEU      N 1619   5.174   5.340   2.042
  164LEU      H 1620   5.258   5.297   2.007
  164LEU     CA 1621   5.177   5.486   2.058
  164LEU     CB 1622   5.307   5.514   2.133
  164LEU     CG 1623   5.318   5.659   2.180
  164LEU    CD1 1624   5.201   5.711   2.264
  164LEU    CD2 1625   5.456   5.696   2.235
  164LEU      C 1626   5.170   5.566   1.928
  164LEU      O 1627   5.248   5.544   1.835
  165PHE      N 1628   5.083   5.666   1.933
  165PHE      H 1629   4.995   5.657   1.981
  165PHE     CA 1630   5.065   5.755   1.818
  165PHE     CB 1631   4.933   5.724   1.747
  165PHE     CG 1632   4.923   5.589   1.676
  165PHE    CD1 1633   4.874   5.478   1.745
  165PHE    HD1 1634   4.832   5.487   1.845
  165PHE    CD2 1635   4.942   5.581   1.539
  165PHE    HD2 1636   4.991   5.665   1.490
  165PHE    CE1 1637   4.846   5.364   1.671
  165PHE    HE1 1638   4.830   5.272   1.728
  165PHE    CE2 1639   4.917   5.466   1.464
  165PHE    HE2 1640   4.917   5.472   1.355
  165PHE     CZ 1641   4.866   5.357   1.533
  165PHE     HZ 1642   4.867   5.260   1.484
  165PHE      C 1643   5.056   5.901   1.864
  165PHE      O 1644   4.957   5.934   1.929
  166ASN      N 1645   5.160   5.979   1.838
  166ASN      H 1646   5.239   5.945   1.786
  166ASN     CA 1647   5.168   6.123   1.867
  166ASN     CB 1648   5.195   6.168   2.010
  166ASN     CG 1649   5.322   6.132   2.087
  166ASN    OD1 1650   5.424   6.100   2.027
  166ASN    ND2 1651   5.330   6.150   2.219
  166ASN   HD21 1652   5.256   6.197   2.267
  166ASN   HD22 1653   5.414   6.121   2.265
  166ASN      C 1654   5.259   6.207   1.777
  166ASN      O 1655   5.347   6.156   1.707
  167ASN      N 1656   5.232   6.337   1.778
  167ASN      H 1657   5.141   6.365   1.807
  167ASN     CA 1658   5.318   6.444   1.725
  167ASN     CB 1659   5.233   6.568   1.700
  167ASN     CG 1660   5.297   6.684   1.624
  167ASN    OD1 1661   5.361   6.779   1.668
  167ASN    ND2 1662   5.265   6.676   1.495
  167ASN   HD21 1663   5.221   6.592   1.463
  167ASN   HD22 1664   5.276   6.758   1.439
  167ASN      C 1665   5.443   6.477   1.806
  167ASN      O 1666   5.433   6.493   1.928
  168VAL      N 1667   5.555   6.448   1.740
  168VAL      H 1668   5.552   6.402   1.651
  168VAL     CA 1669   5.689   6.474   1.793
  168VAL     CB 1670   5.762   6.348   1.841
  168VAL    CG1 1671   5.883   6.376   1.929
  168VAL    CG2 1672   5.683   6.237   1.911
  168VAL      C 1673   5.774   6.544   1.686
  168VAL      O 1674   5.753   6.500   1.573
  169ASP      N 1675   5.854   6.646   1.714
  169ASP      H 1676   5.824   6.700   1.793
  169ASP     CA 1677   5.937   6.715   1.614
  169ASP     CB 1678   6.060   6.625   1.607
  169ASP     CG 1679   6.178   6.678   1.525
  169ASP    OD1 1680   6.185   6.802   1.511
  169ASP    OD2 1681   6.266   6.603   1.478
  169ASP      C 1682   5.874   6.757   1.481
  169ASP      O 1683   5.936   6.726   1.379
  170GLY      N 1684   5.754   6.812   1.491
  170GLY      H 1685   5.716   6.830   1.582
  170GLY     CA 1686   5.661   6.835   1.379
  170GLY      C 1687   5.607   6.715   1.300
  170GLY      O 1688   5.547   6.746   1.198
  171HISE     N 1689   5.636   6.591   1.337
  171HISE     H 1690   5.685   6.554   1.416
  171HISE    CA 1691   5.600   6.474   1.255
  171HISE    CB 1692   5.732   6.405   1.221
  171HISE    CG 1693   5.809   6.473   1.107
  171HISE   ND1 1694   5.902   6.568   1.104
  171HISE   CD2 1695   5.797   6.426   0.984
  171HISE   HD2 1696   5.737   6.340   0.954
  171HISE   CE1 1697   5.948   6.568   0.979
  171HISE   HE1 1698   6.030   6.628   0.940
  171HISE   NE2 1699   5.887   6.479   0.901
  171HISE   HE2 1700   5.897   6.458   0.804
  171HISE     C 1701   5.518   6.373   1.335
  171HISE     O 1702   5.525   6.367   1.458
  172LEU      N 1703   5.435   6.300   1.260
  172LEU      H 1704   5.442   6.307   1.160
  172LEU     CA 1705   5.346   6.200   1.319
  172LEU     CB 1706   5.220   6.194   1.231
  172LEU     CG 1707   5.092   6.134   1.289
  172LEU    CD1 1708   5.111   5.983   1.306
  172LEU    CD2 1709   5.057   6.180   1.430
  172LEU      C 1710   5.415   6.067   1.350
  172LEU      O 1711   5.412   5.980   1.263
  173TYR      N 1712   5.482   6.060   1.464
  173TYR      H 1713   5.479   6.133   1.532
  173TYR     CA 1714   5.546   5.936   1.510
  173TYR     CB 1715   5.662   5.957   1.607
  173TYR     CG 1716   5.783   6.012   1.531
  173TYR    CD1 1717   5.882   5.924   1.487
  173TYR    HD1 1718   5.893   5.827   1.534
  173TYR    CD2 1719   5.800   6.149   1.513
  173TYR    HD2 1720   5.744   6.221   1.573
  173TYR    CE1 1721   5.988   5.981   1.418
  173TYR    HE1 1722   6.045   5.907   1.361
  173TYR    CE2 1723   5.909   6.201   1.445
  173TYR    HE2 1724   5.931   6.308   1.453
  173TYR     CZ 1725   6.004   6.116   1.390
  173TYR     OH 1726   6.114   6.163   1.324
  173TYR     HH 1727   6.115   6.263   1.325
  173TYR      C 1728   5.446   5.828   1.552
  173TYR      O 1729   5.350   5.844   1.628
  174GLU      N 1730   5.474   5.711   1.495
  174GLU      H 1731   5.529   5.707   1.412
  174GLU     CA 1732   5.409   5.585   1.535
  174GLU     CB 1733   5.366   5.505   1.412
  174GLU     CG 1734   5.293   5.376   1.452
  174GLU     CD 1735   5.328   5.274   1.344
  174GLU    OE1 1736   5.255   5.283   1.243
  174GLU    OE2 1737   5.400   5.180   1.383
  174GLU      C 1738   5.515   5.502   1.607
  174GLU      O 1739   5.617   5.469   1.546
  175LEU      N 1740   5.496   5.496   1.738
  175LEU      H 1741   5.415   5.539   1.778
  175LEU     CA 1742   5.587   5.422   1.828
  175LEU     CB 1743   5.647   5.502   1.944
  175LEU     CG 1744   5.741   5.608   1.887
  175LEU    CD1 1745   5.662   5.735   1.853
  175LEU    CD2 1746   5.862   5.626   1.978
  175LEU      C 1747   5.526   5.294   1.886
  175LEU      O 1748   5.444   5.284   1.977
  176ASP      N 1749   5.568   5.178   1.836
  176ASP      H 1750   5.589   5.176   1.738
  176ASP     CA 1751   5.558   5.047   1.902
  176ASP     CB 1752   5.494   4.959   1.795
  176ASP     CG 1753   5.472   4.822   1.861
  176ASP    OD1 1754   5.412   4.807   1.969
  176ASP    OD2 1755   5.534   4.732   1.801
  176ASP      C 1756   5.690   4.984   1.947
  176ASP      O 1757   5.778   4.964   1.864
  177GLY      N 1758   5.690   4.919   2.063
  177GLY      H 1759   5.597   4.896   2.092
  177GLY     CA 1760   5.810   4.860   2.125
  177GLY      C 1761   5.831   4.715   2.082
  177GLY      O 1762   5.937   4.666   2.122
  178ARG      N 1763   5.730   4.640   2.039
  178ARG      H 1764   5.637   4.674   2.022
  178ARG     CA 1765   5.751   4.515   1.965
  178ARG     CB 1766   5.623   4.432   1.959
  178ARG     CG 1767   5.580   4.383   2.097
  178ARG     CD 1768   5.622   4.240   2.132
  178ARG     NE 1769   5.566   4.130   2.053
  178ARG     HE 1770   5.638   4.093   1.994
  178ARG     CZ 1771   5.439   4.090   2.067
  178ARG    NH1 1772   5.354   4.154   2.148
  178ARG   HH11 1773   5.385   4.237   2.195
  178ARG   HH12 1774   5.265   4.112   2.165
  178ARG    NH2 1775   5.388   4.000   1.981
  178ARG   HH21 1776   5.437   3.984   1.895
  178ARG   HH22 1777   5.307   3.944   2.000
  178ARG      C 1778   5.816   4.524   1.827
  178ARG      O 1779   5.862   4.422   1.776
  179MET      N 1780   5.793   4.631   1.751
  179MET      H 1781   5.711   4.687   1.763
  179MET     CA 1782   5.879   4.661   1.636
  179MET     CB 1783   5.807   4.765   1.550
  179MET     CG 1784   5.673   4.716   1.496
  179MET     SD 1785   5.676   4.571   1.384
  179MET     CE 1786   5.508   4.520   1.356
  179MET      C 1787   6.022   4.706   1.667
  179MET      O 1788   6.034   4.769   1.772
  180PRO      N 1789   6.125   4.669   1.591
  180PRO     CA 1790   6.265   4.704   1.616
  180PRO     CB 1791   6.345   4.634   1.505
  180PRO     CG 1792   6.246   4.618   1.389
  180PRO     CD 1793   6.115   4.595   1.465
  180PRO      C 1794   6.291   4.855   1.616
  180PRO      O 1795   6.398   4.888   1.667
  181PHE      N 1796   6.200   4.935   1.563
  181PHE      H 1797   6.121   4.896   1.515
  181PHE     CA 1798   6.217   5.081   1.557
  181PHE     CB 1799   6.293   5.120   1.429
  181PHE     CG 1800   6.431   5.063   1.398
  181PHE    CD1 1801   6.453   4.963   1.304
  181PHE    HD1 1802   6.385   4.893   1.254
  181PHE    CD2 1803   6.532   5.126   1.470
  181PHE    HD2 1804   6.509   5.207   1.538
  181PHE    CE1 1805   6.586   4.930   1.283
  181PHE    HE1 1806   6.608   4.883   1.187
  181PHE    CE2 1807   6.663   5.086   1.444
  181PHE    HE2 1808   6.745   5.151   1.474
  181PHE     CZ 1809   6.693   4.988   1.351
  181PHE     HZ 1810   6.789   4.936   1.352
  181PHE      C 1811   6.088   5.161   1.538
  181PHE      O 1812   5.990   5.099   1.496
  182PRO      N 1813   6.094   5.292   1.560
  182PRO     CA 1814   5.981   5.383   1.539
  182PRO     CB 1815   6.021   5.521   1.591
  182PRO     CG 1816   6.123   5.483   1.700
  182PRO     CD 1817   6.196   5.363   1.639
  182PRO      C 1818   5.940   5.398   1.393
  182PRO      O 1819   6.024   5.394   1.304
  183VAL      N 1820   5.811   5.413   1.362
  183VAL      H 1821   5.742   5.433   1.431
  183VAL     CA 1822   5.776   5.446   1.223
  183VAL     CB 1823   5.661   5.361   1.168
  183VAL    CG1 1824   5.620   5.393   1.025
  183VAL    CG2 1825   5.697   5.212   1.175
  183VAL      C 1826   5.751   5.595   1.201
  183VAL      O 1827   5.689   5.653   1.290
  184ASN      N 1828   5.808   5.652   1.095
  184ASN      H 1829   5.862   5.606   1.025
  184ASN     CA 1830   5.770   5.791   1.065
  184ASN     CB 1831   5.894   5.868   1.020
  184ASN     CG 1832   5.866   6.018   1.012
  184ASN    OD1 1833   5.778   6.067   0.942
  184ASN    ND2 1834   5.978   6.083   1.043
  184ASN   HD21 1835   6.062   6.032   1.063
  184ASN   HD22 1836   5.968   6.182   1.056
  184ASN      C 1837   5.653   5.800   0.967
  184ASN      O 1838   5.644   5.710   0.885
  185HISE     N 1839   5.553   5.882   0.999
  185HISE     H 1840   5.561   5.947   1.075
  185HISE    CA 1841   5.434   5.910   0.916
  185HISE    CB 1842   5.310   5.855   0.986
  185HISE    CG 1843   5.308   5.702   0.989
  185HISE   ND1 1844   5.263   5.618   0.896
  185HISE   CD2 1845   5.305   5.632   1.103
  185HISE   HD2 1846   5.344   5.670   1.197
  185HISE   CE1 1847   5.237   5.498   0.947
  185HISE   HE1 1848   5.217   5.409   0.887
  185HISE   NE2 1849   5.260   5.510   1.077
  185HISE   HE2 1850   5.254   5.440   1.149
  185HISE     C 1851   5.401   6.049   0.862
  185HISE     O 1852   5.291   6.071   0.813
  186GLY      N 1853   5.500   6.117   0.804
  186GLY      H 1854   5.590   6.076   0.791
  186GLY     CA 1855   5.488   6.254   0.751
  186GLY      C 1856   5.462   6.368   0.849
  186GLY      O 1857   5.438   6.347   0.968
  187ALA      N 1858   5.472   6.493   0.805
  187ALA      H 1859   5.504   6.509   0.711
  187ALA     CA 1860   5.443   6.613   0.885
  187ALA     CB 1861   5.475   6.731   0.794
  187ALA      C 1862   5.300   6.609   0.939
  187ALA      O 1863   5.209   6.535   0.902
  188SER      N 1864   5.288   6.680   1.051
  188SER      H 1865   5.368   6.731   1.084
  188SER     CA 1866   5.169   6.688   1.136
  188SER     CB 1867   5.162   6.555   1.212
  188SER     OG 1868   5.077   6.570   1.325
  188SER     HG 1869   4.983   6.575   1.290
  188SER      C 1870   5.162   6.803   1.237
  188SER      O 1871   5.266   6.843   1.289
  189SER      N 1872   5.043   6.844   1.279
  189SER      H 1873   4.964   6.782   1.269
  189SER     CA 1874   5.026   6.960   1.367
  189SER     CB 1875   4.922   7.063   1.322
  189SER     OG 1876   4.909   7.170   1.416
  189SER     HG 1877   4.895   7.259   1.372
  189SER      C 1878   4.979   6.924   1.508
  189SER      O 1879   4.891   6.840   1.528
  190GLU      N 1880   5.032   7.000   1.603
  190GLU      H 1881   5.117   7.049   1.585
  190GLU     CA 1882   4.988   6.988   1.743
  190GLU     CB 1883   5.060   7.077   1.844
  190GLU     CG 1884   5.038   7.035   1.990
  190GLU     CD 1885   5.138   7.102   2.084
  190GLU    OE1 1886   5.215   7.027   2.149
  190GLU    OE2 1887   5.129   7.226   2.092
  190GLU      C 1888   4.837   6.996   1.768
  190GLU      O 1889   4.779   6.914   1.838
  191ASP      N 1890   4.778   7.085   1.689
  191ASP      H 1891   4.821   7.133   1.612
  191ASP     CA 1892   4.633   7.108   1.691
  191ASP     CB 1893   4.618   7.230   1.599
  191ASP     CG 1894   4.479   7.294   1.611
  191ASP    OD1 1895   4.455   7.372   1.705
  191ASP    OD2 1896   4.407   7.280   1.510
  191ASP      C 1897   4.542   7.000   1.633
  191ASP      O 1898   4.428   6.981   1.675
  192THR      N 1899   4.593   6.927   1.534
  192THR      H 1900   4.663   6.967   1.475
  192THR     CA 1901   4.526   6.815   1.467
  192THR     CB 1902   4.525   6.844   1.317
  192THR    OG1 1903   4.661   6.857   1.274
  192THR    HG1 1904   4.697   6.765   1.258
  192THR    CG2 1905   4.420   6.943   1.265
  192THR      C 1906   4.585   6.678   1.501
  192THR      O 1907   4.539   6.581   1.440
  193LEU      N 1908   4.674   6.665   1.599
  193LEU      H 1909   4.703   6.735   1.665
  193LEU     CA 1910   4.731   6.534   1.632
  193LEU     CB 1911   4.844   6.548   1.734
  193LEU     CG 1912   4.813   6.530   1.883
  193LEU    CD1 1913   4.940   6.543   1.967
  193LEU    CD2 1914   4.703   6.631   1.917
  193LEU      C 1915   4.646   6.410   1.660
  193LEU      O 1916   4.689   6.305   1.612
  194LEU      N 1917   4.521   6.426   1.703
  194LEU      H 1918   4.487   6.518   1.719
  194LEU     CA 1919   4.421   6.318   1.711
  194LEU     CB 1920   4.293   6.363   1.782
  194LEU     CG 1921   4.300   6.310   1.925
  194LEU    CD1 1922   4.216   6.396   2.020
  194LEU    CD2 1923   4.247   6.167   1.917
  194LEU      C 1924   4.376   6.285   1.568
  194LEU      O 1925   4.403   6.171   1.530
  195LYS      N 1926   4.332   6.379   1.486
  195LYS      H 1927   4.346   6.476   1.508
  195LYS     CA 1928   4.301   6.366   1.343
  195LYS     CB 1929   4.252   6.499   1.287
  195LYS     CG 1930   4.194   6.498   1.145
  195LYS     CD 1931   4.147   6.640   1.113
  195LYS     CE 1932   4.038   6.642   1.006
  195LYS     NZ 1933   4.069   6.576   0.879
  195LYS    HZ1 1934   4.016   6.623   0.808
  195LYS    HZ2 1935   4.165   6.584   0.853
  195LYS    HZ3 1936   4.038   6.481   0.886
  195LYS      C 1937   4.416   6.306   1.261
  195LYS      O 1938   4.399   6.195   1.210
  196ASP      N 1939   4.535   6.362   1.280
  196ASP      H 1940   4.540   6.441   1.342
  196ASP     CA 1941   4.656   6.314   1.213
  196ASP     CB 1942   4.780   6.403   1.223
  196ASP     CG 1943   4.773   6.550   1.180
  196ASP    OD1 1944   4.836   6.635   1.247
  196ASP    OD2 1945   4.700   6.570   1.081
  196ASP      C 1946   4.689   6.170   1.250
  196ASP      O 1947   4.739   6.090   1.171
  197ALA      N 1948   4.677   6.130   1.377
  197ALA      H 1949   4.679   6.190   1.457
  197ALA     CA 1950   4.684   5.989   1.418
  197ALA     CB 1951   4.712   5.984   1.568
  197ALA      C 1952   4.568   5.896   1.381
  197ALA      O 1953   4.582   5.780   1.343
  198ALA      N 1954   4.448   5.952   1.393
  198ALA      H 1955   4.443   6.044   1.432
  198ALA     CA 1956   4.326   5.882   1.352
  198ALA     CB 1957   4.211   5.977   1.383
  198ALA      C 1958   4.305   5.832   1.208
  198ALA      O 1959   4.264   5.718   1.190
  199LYS      N 1960   4.371   5.900   1.115
  199LYS      H 1961   4.396   5.997   1.123
  199LYS     CA 1962   4.389   5.863   0.974
  199LYS     CB 1963   4.458   5.976   0.898
  199LYS     CG 1964   4.458   5.964   0.746
  199LYS     CD 1965   4.551   6.072   0.691
  199LYS     CE 1966   4.690   6.010   0.704
  199LYS     NZ 1967   4.790   6.110   0.664
  199LYS    HZ1 1968   4.872   6.054   0.659
  199LYS    HZ2 1969   4.756   6.131   0.572
  199LYS    HZ3 1970   4.804   6.195   0.715
  199LYS      C 1971   4.470   5.735   0.953
  199LYS      O 1972   4.411   5.636   0.910
  200VAL      N 1973   4.589   5.729   1.012
  200VAL      H 1974   4.624   5.817   1.043
  200VAL     CA 1975   4.677   5.611   1.016
  200VAL     CB 1976   4.814   5.640   1.079
  200VAL    CG1 1977   4.911   5.523   1.061
  200VAL    CG2 1978   4.886   5.752   1.002
  200VAL      C 1979   4.600   5.497   1.082
  200VAL      O 1980   4.605   5.383   1.037
  201CYS      N 1981   4.539   5.522   1.198
  201CYS      H 1982   4.549   5.609   1.246
  201CYS     CA 1983   4.472   5.418   1.277
  201CYS     CB 1984   4.419   5.483   1.405
  201CYS     SG 1985   4.548   5.543   1.521
  201CYS     HG 1986   4.559   5.665   1.469
  201CYS      C 1987   4.350   5.361   1.206
  201CYS      O 1988   4.322   5.242   1.213
  202ARG      N 1989   4.267   5.436   1.133
  202ARG      H 1990   4.277   5.535   1.135
  202ARG     CA 1991   4.159   5.381   1.049
  202ARG     CB 1992   4.047   5.472   0.998
  202ARG     CG 1993   3.957   5.534   1.105
  202ARG     CD 1994   3.857   5.640   1.058
  202ARG     NE 1995   3.940   5.745   0.998
  202ARG     HE 1996   3.990   5.711   0.919
  202ARG     CZ 1997   3.959   5.870   1.043
  202ARG    NH1 1998   3.907   5.911   1.159
  202ARG   HH11 1999   3.848   5.850   1.213
  202ARG   HH12 2000   3.936   6.001   1.191
  202ARG    NH2 2001   4.028   5.955   0.965
  202ARG   HH21 2002   4.059   5.928   0.874
  202ARG   HH22 2003   4.033   6.052   0.989
  202ARG      C 2004   4.212   5.291   0.937
  202ARG      O 2005   4.172   5.175   0.930
  203GLU      N 2006   4.321   5.332   0.873
  203GLU      H 2007   4.353   5.427   0.879
  203GLU     CA 2008   4.407   5.258   0.780
  203GLU     CB 2009   4.527   5.346   0.746
  203GLU     CG 2010   4.610   5.303   0.624
  203GLU     CD 2011   4.744   5.376   0.610
  203GLU    OE1 2012   4.799   5.377   0.498
  203GLU    OE2 2013   4.795   5.438   0.706
  203GLU      C 2014   4.443   5.119   0.833
  203GLU      O 2015   4.392   5.016   0.789
  204PHE      N 2016   4.499   5.124   0.954
  204PHE      H 2017   4.518   5.208   1.004
  204PHE     CA 2018   4.539   5.001   1.023
  204PHE     CB 2019   4.601   5.042   1.157
  204PHE     CG 2020   4.707   4.944   1.208
  204PHE    CD1 2021   4.837   4.993   1.214
  204PHE    HD1 2022   4.851   5.101   1.209
  204PHE    CD2 2023   4.687   4.807   1.220
  204PHE    HD2 2024   4.587   4.764   1.214
  204PHE    CE1 2025   4.946   4.909   1.232
  204PHE    HE1 2026   5.041   4.943   1.190
  204PHE    CE2 2027   4.796   4.721   1.231
  204PHE    HE2 2028   4.770   4.616   1.239
  204PHE     CZ 2029   4.923   4.773   1.253
  204PHE     HZ 2030   4.988   4.723   1.324
  204PHE      C 2031   4.421   4.906   1.044
  204PHE      O 2032   4.424   4.794   0.992
  205THR      N 2033   4.312   4.952   1.103
  205THR      H 2034   4.317   5.042   1.146
  205THR     CA 2035   4.193   4.869   1.130
  205THR     CB 2036   4.101   4.920   1.241
  205THR    OG1 2037   3.997   4.823   1.259
  205THR    HG1 2038   3.928   4.860   1.322
  205THR    CG2 2039   4.044   5.060   1.222
  205THR      C 2040   4.118   4.827   1.003
  205THR      O 2041   4.094   4.707   0.989
  206GLU      N 2042   4.100   4.918   0.908
  206GLU      H 2043   4.135   5.011   0.916
  206GLU     CA 2044   4.018   4.893   0.789
  206GLU     CB 2045   4.009   5.020   0.703
  206GLU     CG 2046   3.904   5.112   0.767
  206GLU     CD 2047   3.886   5.248   0.699
  206GLU    OE1 2048   3.873   5.346   0.775
  206GLU    OE2 2049   3.890   5.252   0.574
  206GLU      C 2050   4.083   4.785   0.702
  206GLU      O 2051   4.008   4.716   0.633
  207ARG      N 2052   4.215   4.770   0.699
  207ARG      H 2053   4.265   4.852   0.726
  207ARG     CA 2054   4.268   4.654   0.625
  207ARG     CB 2055   4.420   4.664   0.624
  207ARG     CG 2056   4.469   4.792   0.558
  207ARG     CD 2057   4.622   4.799   0.559
  207ARG     NE 2058   4.666   4.780   0.698
  207ARG     HE 2059   4.630   4.709   0.758
  207ARG     CZ 2060   4.765   4.853   0.751
  207ARG    NH1 2061   4.824   4.962   0.702
  207ARG   HH11 2062   4.803   4.992   0.609
  207ARG   HH12 2063   4.892   5.002   0.763
  207ARG    NH2 2064   4.802   4.827   0.878
  207ARG   HH21 2065   4.746   4.763   0.931
  207ARG   HH22 2066   4.889   4.863   0.910
  207ARG      C 2067   4.215   4.520   0.676
  207ARG      O 2068   4.158   4.441   0.600
  208GLU      N 2069   4.217   4.503   0.808
  208GLU      H 2070   4.253   4.571   0.872
  208GLU     CA 2071   4.158   4.386   0.874
  208GLU     CB 2072   4.234   4.382   1.006
  208GLU     CG 2073   4.334   4.267   1.020
  208GLU     CD 2074   4.472   4.316   0.975
  208GLU    OE1 2075   4.545   4.366   1.063
  208GLU    OE2 2076   4.515   4.268   0.867
  208GLU      C 2077   4.005   4.394   0.879
  208GLU      O 2078   3.952   4.387   0.990
  209GLN      N 2079   3.939   4.371   0.766
  209GLN      H 2080   3.988   4.371   0.679
  209GLN     CA 2081   3.792   4.365   0.755
  209GLN     CB 2082   3.764   4.338   0.607
  209GLN     CG 2083   3.807   4.451   0.514
  209GLN     CD 2084   3.755   4.418   0.375
  209GLN    OE1 2085   3.808   4.345   0.291
  209GLN    NE2 2086   3.628   4.452   0.355
  209GLN   HE21 2087   3.576   4.483   0.435
  209GLN   HE22 2088   3.595   4.467   0.262
  209GLN      C 2089   3.705   4.270   0.838
  209GLN      O 2090   3.582   4.281   0.834
  210GLY      N 2091   3.761   4.158   0.881
  210GLY      H 2092   3.858   4.151   0.857
  210GLY     CA 2093   3.680   4.074   0.970
  210GLY      C 2094   3.691   4.073   1.122
  210GLY      O 2095   3.595   4.038   1.192
  211GLU      N 2096   3.803   4.122   1.174
  211GLU      H 2097   3.875   4.159   1.116
  211GLU     CA 2098   3.833   4.126   1.318
  211GLU     CB 2099   3.983   4.148   1.336
  211GLU     CG 2100   4.037   4.135   1.479
  211GLU     CD 2101   4.005   4.001   1.546
  211GLU    OE1 2102   3.900   4.002   1.615
  211GLU    OE2 2103   4.069   3.901   1.507
  211GLU      C 2104   3.741   4.221   1.394
  211GLU      O 2105   3.694   4.325   1.347
  212VAL      N 2106   3.715   4.173   1.515
  212VAL      H 2107   3.756   4.086   1.543
  212VAL     CA 2108   3.624   4.243   1.607
  212VAL     CB 2109   3.511   4.154   1.657
  212VAL    CG1 2110   3.425   4.112   1.537
  212VAL    CG2 2111   3.560   4.030   1.732
  212VAL      C 2112   3.696   4.315   1.721
  212VAL      O 2113   3.638   4.405   1.783
  213ARG      N 2114   3.803   4.249   1.765
  213ARG      H 2115   3.831   4.162   1.724
  213ARG     CA 2116   3.893   4.300   1.870
  213ARG     CB 2117   4.003   4.199   1.901
  213ARG     CG 2118   3.959   4.073   1.976
  213ARG     CD 2119   4.073   3.971   1.981
  213ARG     NE 2120   4.063   3.893   1.856
  213ARG     HE 2121   4.055   3.950   1.775
  213ARG     CZ 2122   4.062   3.760   1.841
  213ARG    NH1 2123   4.077   3.676   1.944
  213ARG   HH11 2124   4.086   3.712   2.037
  213ARG   HH12 2125   4.084   3.578   1.927
  213ARG    NH2 2126   4.037   3.701   1.723
  213ARG   HH21 2127   4.021   3.750   1.637
  213ARG   HH22 2128   4.007   3.606   1.721
  213ARG      C 2129   3.952   4.434   1.828
  213ARG      O 2130   4.025   4.440   1.729
  214PHE      N 2131   3.941   4.535   1.914
  214PHE      H 2132   3.865   4.522   1.978
  214PHE     CA 2133   4.007   4.666   1.912
  214PHE     CB 2134   3.995   4.744   1.781
  214PHE     CG 2135   3.855   4.757   1.720
  214PHE    CD1 2136   3.777   4.867   1.751
  214PHE    HD1 2137   3.821   4.953   1.801
  214PHE    CD2 2138   3.809   4.667   1.624
  214PHE    HD2 2139   3.879   4.597   1.578
  214PHE    CE1 2140   3.653   4.885   1.691
  214PHE    HE1 2141   3.587   4.952   1.745
  214PHE    CE2 2142   3.684   4.682   1.565
  214PHE    HE2 2143   3.651   4.610   1.490
  214PHE     CZ 2144   3.605   4.791   1.600
  214PHE     HZ 2145   3.505   4.789   1.557
  214PHE      C 2146   3.954   4.750   2.029
  214PHE      O 2147   3.835   4.750   2.062
  215SER      N 2148   4.041   4.836   2.079
  215SER      H 2149   4.133   4.835   2.038
  215SER     CA 2150   4.027   4.920   2.198
  215SER     CB 2151   4.056   4.845   2.328
  215SER     OG 2152   4.036   4.936   2.437
  215SER     HG 2153   4.010   4.884   2.519
  215SER      C 2154   4.124   5.039   2.193
  215SER      O 2155   4.238   5.024   2.151
  216ALA      N 2156   4.079   5.162   2.216
  216ALA      H 2157   3.982   5.177   2.235
  216ALA     CA 2158   4.159   5.284   2.201
  216ALA     CB 2159   4.098   5.361   2.084
  216ALA      C 2160   4.141   5.375   2.322
  216ALA      O 2161   4.033   5.390   2.378
  217VAL      N 2162   4.247   5.447   2.357
  217VAL      H 2163   4.331   5.435   2.304
  217VAL     CA 2164   4.254   5.541   2.470
  217VAL     CB 2165   4.318   5.459   2.581
  217VAL    CG1 2166   4.464   5.420   2.560
  217VAL    CG2 2167   4.307   5.527   2.718
  217VAL      C 2168   4.330   5.669   2.432
  217VAL      O 2169   4.426   5.665   2.355
  218ALA      N 2170   4.290   5.780   2.493
  218ALA      H 2171   4.198   5.795   2.529
  218ALA     CA 2172   4.369   5.903   2.479
  218ALA     CB 2173   4.287   6.017   2.418
  218ALA      C 2174   4.425   5.957   2.611
  218ALA      O 2175   4.366   5.955   2.718
  219LEU      N 2176   4.541   6.021   2.593
  219LEU      H 2177   4.584   6.025   2.503
  219LEU     CA 2178   4.615   6.093   2.697
  219LEU     CB 2179   4.764   6.060   2.686
  219LEU     CG 2180   4.840   6.042   2.818
  219LEU    CD1 2181   4.980   5.985   2.798
  219LEU    CD2 2182   4.837   6.164   2.910
  219LEU      C 2183   4.580   6.241   2.677
  219LEU      O 2184   4.629   6.319   2.595
  220CYS      N 2185   4.511   6.280   2.784
  220CYS      H 2186   4.481   6.222   2.859
  220CYS     CA 2187   4.428   6.401   2.784
  220CYS     CB 2188   4.282   6.365   2.754
  220CYS     SG 2189   4.238   6.360   2.577
  220CYS     HG 2190   4.253   6.489   2.550
  220CYS      C 2191   4.429   6.482   2.914
  220CYS      O 2192   4.434   6.436   3.028
  221LYS      N 2193   4.421   6.613   2.896
  221LYS      H 2194   4.430   6.656   2.806
  221LYS     CA 2195   4.408   6.709   3.007
  221LYS     CB 2196   4.453   6.846   2.955
  221LYS     CG 2197   4.466   6.962   3.054
  221LYS     CD 2198   4.596   6.941   3.131
  221LYS     CE 2199   4.598   7.004   3.270
  221LYS     NZ 2200   4.658   7.138   3.276
  221LYS    HZ1 2201   4.745   7.140   3.227
  221LYS    HZ2 2202   4.591   7.197   3.231
  221LYS    HZ3 2203   4.678   7.162   3.371
  221LYS      C 2204   4.283   6.709   3.096
  221LYS      O 2205   4.175   6.674   3.049
  222ALA      N 2206   4.303   6.737   3.224
  222ALA      H 2207   4.389   6.775   3.258
  222ALA     CA 2208   4.204   6.720   3.331
  222ALA     CB 2209   4.268   6.617   3.424
  222ALA      C 2210   4.175   6.842   3.420
  222ALA     O1 2211   4.267   6.926   3.428
  222ALA     O2 2212   4.063   6.849   3.475
   6.93347   6.93347   4.90270   0.00000   0.00000   0.00000   0.00000   3.46673   3.46673
