# Supplementary material for: Is There a Functional Role for the Knotted Topology in Protein UCH-L1?
Source: J Chem Inf Model. 2024 Jul 24;64(17):6827–37. doi: 10.1021/acs.jcim.4c00880 (PMC11388461; doi:10.1021/acs.jcim.4c00880)
Supplement: Supplementary file 2 — ci4c00880_si_002.zip [file ci4c00880_si_002.zip › UCH-L1_files/APO/APO_delta223/REP_4/traj_final.gro]

Protein in water t= 500000.00000 step= 5000000
 2212
    1MET      N    1   3.554   3.828   1.203
    1MET     H1    2   3.485   3.775   1.253
    1MET     H2    3   3.545   3.809   1.106
    1MET     H3    4   3.643   3.791   1.229
    1MET     CA    5   3.541   3.974   1.220
    1MET     CB    6   3.597   4.006   1.359
    1MET     CG    7   3.511   3.967   1.480
    1MET     SD    8   3.493   3.786   1.492
    1MET     CE    9   3.424   3.792   1.656
    1MET      C   10   3.611   4.057   1.112
    1MET      O   11   3.678   3.995   1.031
    2GLN      N   12   3.571   4.183   1.093
    2GLN      H   13   3.497   4.225   1.145
    2GLN     CA   14   3.631   4.266   0.987
    2GLN     CB   15   3.529   4.364   0.927
    2GLN     CG   16   3.471   4.312   0.795
    2GLN     CD   17   3.362   4.208   0.823
    2GLN    OE1   18   3.249   4.245   0.856
    2GLN    NE2   19   3.377   4.082   0.783
    2GLN   HE21   20   3.450   4.044   0.725
    2GLN   HE22   21   3.317   4.010   0.817
    2GLN      C   22   3.762   4.331   1.031
    2GLN      O   23   3.862   4.327   0.960
    3LEU      N   24   3.757   4.382   1.154
    3LEU      H   25   3.667   4.392   1.195
    3LEU     CA   26   3.873   4.437   1.226
    3LEU     CB   27   3.976   4.336   1.276
    3LEU     CG   28   3.929   4.233   1.378
    3LEU    CD1   29   4.024   4.114   1.393
    3LEU    CD2   30   3.905   4.307   1.510
    3LEU      C   31   3.950   4.548   1.155
    3LEU      O   32   4.043   4.529   1.077
    4LYS      N   33   3.891   4.666   1.169
    4LYS      H   34   3.800   4.667   1.212
    4LYS     CA   35   3.945   4.795   1.121
    4LYS     CB   36   3.828   4.886   1.085
    4LYS     CG   37   3.735   4.830   0.978
    4LYS     CD   38   3.811   4.804   0.848
    4LYS     CE   39   3.726   4.700   0.775
    4LYS     NZ   40   3.808   4.649   0.664
    4LYS    HZ1   41   3.784   4.555   0.640
    4LYS    HZ2   42   3.794   4.708   0.584
    4LYS    HZ3   43   3.903   4.645   0.696
    4LYS      C   44   4.044   4.864   1.215
    4LYS      O   45   4.046   4.826   1.332
    5PRO      N   46   4.124   4.959   1.169
    5PRO     CA   47   4.209   5.036   1.260
    5PRO     CB   48   4.279   5.141   1.173
    5PRO     CG   49   4.290   5.070   1.038
    5PRO     CD   50   4.164   4.984   1.030
    5PRO      C   51   4.117   5.104   1.363
    5PRO      O   52   4.009   5.143   1.320
    6MET      N   53   4.171   5.146   1.477
    6MET      H   54   4.269   5.126   1.484
    6MET     CA   55   4.108   5.232   1.577
    6MET     CB   56   4.146   5.179   1.716
    6MET     CG   57   4.047   5.068   1.754
    6MET     SD   58   4.037   5.057   1.936
    6MET     CE   59   3.914   4.929   1.946
    6MET      C   60   4.139   5.381   1.565
    6MET      O   61   4.232   5.427   1.499
    7GLU      N   62   4.044   5.466   1.605
    7GLU      H   63   3.947   5.453   1.587
    7GLU     CA   64   4.082   5.608   1.609
    7GLU     CB   65   3.989   5.700   1.530
    7GLU     CG   66   3.955   5.664   1.385
    7GLU     CD   67   3.871   5.777   1.325
    7GLU    OE1   68   3.748   5.783   1.348
    7GLU    OE2   69   3.938   5.871   1.276
    7GLU      C   70   4.105   5.673   1.746
    7GLU      O   71   4.045   5.629   1.844
    8ILE      N   72   4.203   5.762   1.759
    8ILE      H   73   4.279   5.766   1.694
    8ILE     CA   74   4.236   5.822   1.889
    8ILE     CB   75   4.379   5.875   1.874
    8ILE    CG1   76   4.400   5.954   1.744
    8ILE    CG2   77   4.478   5.759   1.871
    8ILE     CD   78   4.531   6.033   1.748
    8ILE      C   79   4.146   5.913   1.972
    8ILE      O   80   4.192   5.972   2.069
    9ASN      N   81   4.015   5.888   1.971
    9ASN      H   82   4.002   5.804   1.920
    9ASN     CA   83   3.906   5.957   2.042
    9ASN     CB   84   3.778   5.958   1.958
    9ASN     CG   85   3.650   6.003   2.030
    9ASN    OD1   86   3.563   5.927   2.072
    9ASN    ND2   87   3.639   6.128   2.073
    9ASN   HD21   88   3.713   6.188   2.043
    9ASN   HD22   89   3.572   6.143   2.147
    9ASN      C   90   3.887   5.890   2.179
    9ASN      O   91   3.878   5.768   2.190
   10PRO      N   92   3.874   5.974   2.281
   10PRO     CA   93   3.846   5.935   2.420
   10PRO     CB   94   3.840   6.068   2.496
   10PRO     CG   95   3.931   6.165   2.420
   10PRO     CD   96   3.919   6.114   2.276
   10PRO      C   97   3.714   5.862   2.445
   10PRO      O   98   3.717   5.743   2.476
   11GLU      N   99   3.600   5.903   2.390
   11GLU      H  100   3.590   5.995   2.351
   11GLU     CA  101   3.471   5.832   2.397
   11GLU     CB  102   3.353   5.921   2.358
   11GLU     CG  103   3.361   6.053   2.435
   11GLU     CD  104   3.420   6.172   2.360
   11GLU    OE1  105   3.543   6.171   2.339
   11GLU    OE2  106   3.351   6.270   2.324
   11GLU      C  107   3.458   5.694   2.333
   11GLU      O  108   3.436   5.594   2.400
   12MET      N  109   3.509   5.678   2.211
   12MET      H  110   3.528   5.763   2.162
   12MET     CA  111   3.551   5.556   2.141
   12MET     CB  112   3.603   5.588   2.001
   12MET     CG  113   3.490   5.643   1.915
   12MET     SD  114   3.537   5.629   1.738
   12MET     CE  115   3.416   5.506   1.696
   12MET      C  116   3.651   5.459   2.205
   12MET      O  117   3.647   5.340   2.175
   13LEU      N  118   3.758   5.509   2.265
   13LEU      H  119   3.794   5.601   2.249
   13LEU     CA  120   3.838   5.425   2.357
   13LEU     CB  121   3.979   5.482   2.378
   13LEU     CG  122   4.081   5.451   2.268
   13LEU    CD1  123   4.180   5.565   2.251
   13LEU    CD2  124   4.147   5.319   2.309
   13LEU      C  125   3.762   5.372   2.478
   13LEU      O  126   3.732   5.253   2.483
   14ASN      N  127   3.693   5.468   2.539
   14ASN      H  128   3.700   5.567   2.528
   14ASN     CA  129   3.601   5.436   2.649
   14ASN     CB  130   3.552   5.571   2.702
   14ASN     CG  131   3.478   5.563   2.836
   14ASN    OD1  132   3.531   5.523   2.939
   14ASN    ND2  133   3.346   5.577   2.827
   14ASN   HD21  134   3.294   5.608   2.747
   14ASN   HD22  135   3.298   5.558   2.913
   14ASN      C  136   3.490   5.333   2.630
   14ASN      O  137   3.464   5.244   2.711
   15LYS      N  138   3.427   5.340   2.513
   15LYS      H  139   3.441   5.419   2.454
   15LYS     CA  140   3.324   5.245   2.467
   15LYS     CB  141   3.275   5.287   2.328
   15LYS     CG  142   3.174   5.400   2.347
   15LYS     CD  143   3.047   5.353   2.419
   15LYS     CE  144   2.947   5.467   2.441
   15LYS     NZ  145   2.833   5.424   2.524
   15LYS    HZ1  146   2.865   5.376   2.606
   15LYS    HZ2  147   2.774   5.497   2.557
   15LYS    HZ3  148   2.777   5.355   2.477
   15LYS      C  149   3.368   5.100   2.453
   15LYS      O  150   3.288   5.014   2.491
   16VAL      N  151   3.495   5.069   2.427
   16VAL      H  152   3.564   5.138   2.404
   16VAL     CA  153   3.543   4.930   2.425
   16VAL     CB  154   3.675   4.915   2.348
   16VAL    CG1  155   3.709   4.769   2.321
   16VAL    CG2  156   3.672   4.991   2.215
   16VAL      C  157   3.556   4.876   2.567
   16VAL      O  158   3.479   4.786   2.602
   17LEU      N  159   3.603   4.955   2.663
   17LEU      H  160   3.641   5.046   2.647
   17LEU     CA  161   3.615   4.920   2.806
   17LEU     CB  162   3.722   5.006   2.874
   17LEU     CG  163   3.865   4.955   2.858
   17LEU    CD1  164   3.964   5.051   2.925
   17LEU    CD2  165   3.890   4.816   2.918
   17LEU      C  166   3.484   4.911   2.884
   17LEU      O  167   3.465   4.816   2.959
   18SER      N  168   3.393   5.007   2.866
   18SER      H  169   3.413   5.095   2.823
   18SER     CA  170   3.255   4.998   2.915
   18SER     CB  171   3.185   5.132   2.893
   18SER     OG  172   3.215   5.220   3.003
   18SER     HG  173   3.131   5.214   3.058
   18SER      C  174   3.163   4.887   2.863
   18SER      O  175   3.047   4.876   2.904
   19ARG      N  176   3.212   4.826   2.756
   19ARG      H  177   3.301   4.852   2.721
   19ARG     CA  178   3.147   4.709   2.694
   19ARG     CB  179   3.167   4.716   2.542
   19ARG     CG  180   3.099   4.616   2.449
   19ARG     CD  181   3.128   4.659   2.306
   19ARG     NE  182   3.053   4.562   2.224
   19ARG     HE  183   3.075   4.467   2.245
   19ARG     CZ  184   2.960   4.594   2.133
   19ARG    NH1  185   2.916   4.720   2.122
   19ARG   HH11  186   2.968   4.791   2.169
   19ARG   HH12  187   2.823   4.730   2.085
   19ARG    NH2  188   2.928   4.500   2.043
   19ARG   HH21  189   2.973   4.411   2.049
   19ARG   HH22  190   2.864   4.535   1.975
   19ARG      C  191   3.213   4.585   2.753
   19ARG      O  192   3.149   4.492   2.800
   20LEU      N  193   3.345   4.573   2.740
   20LEU      H  194   3.397   4.624   2.672
   20LEU     CA  195   3.433   4.470   2.797
   20LEU     CB  196   3.573   4.477   2.736
   20LEU     CG  197   3.582   4.426   2.592
   20LEU    CD1  198   3.724   4.445   2.539
   20LEU    CD2  199   3.557   4.275   2.586
   20LEU      C  200   3.444   4.430   2.944
   20LEU      O  201   3.449   4.310   2.970
   21GLY      N  202   3.466   4.527   3.032
   21GLY      H  203   3.460   4.626   3.018
   21GLY     CA  204   3.472   4.496   3.176
   21GLY      C  205   3.438   4.609   3.273
   21GLY      O  206   3.377   4.709   3.236
   22VAL      N  207   3.469   4.581   3.400
   22VAL      H  208   3.514   4.495   3.425
   22VAL     CA  209   3.425   4.663   3.513
   22VAL     CB  210   3.443   4.588   3.645
   22VAL    CG1  211   3.431   4.670   3.774
   22VAL    CG2  212   3.344   4.472   3.650
   22VAL      C  213   3.503   4.795   3.507
   22VAL      O  214   3.622   4.802   3.538
   23ALA      N  215   3.428   4.895   3.462
   23ALA      H  216   3.329   4.881   3.463
   23ALA     CA  217   3.482   5.028   3.427
   23ALA     CB  218   3.383   5.105   3.340
   23ALA      C  219   3.532   5.112   3.545
   23ALA      O  220   3.454   5.157   3.629
   24GLY      N  221   3.664   5.111   3.553
   24GLY      H  222   3.717   5.069   3.479
   24GLY     CA  223   3.745   5.173   3.660
   24GLY      C  224   3.731   5.325   3.651
   24GLY      O  225   3.681   5.378   3.552
   25GLN      N  226   3.829   5.381   3.721
   25GLN      H  227   3.909   5.327   3.747
   25GLN     CA  228   3.839   5.524   3.754
   25GLN     CB  229   3.888   5.554   3.896
   25GLN     CG  230   3.804   5.489   4.007
   25GLN     CD  231   3.895   5.478   4.130
   25GLN    OE1  232   3.954   5.379   4.171
   25GLN    NE2  233   3.909   5.598   4.184
   25GLN   HE21  234   3.868   5.684   4.152
   25GLN   HE22  235   3.952   5.606   4.274
   25GLN      C  236   3.917   5.601   3.648
   25GLN      O  237   4.009   5.679   3.673
   26TRP      N  238   3.896   5.554   3.525
   26TRP      H  239   3.825   5.485   3.509
   26TRP     CA  240   3.972   5.602   3.410
   26TRP     CB  241   3.993   5.484   3.315
   26TRP     CG  242   3.873   5.389   3.304
   26TRP    CD1  243   3.759   5.411   3.237
   26TRP    HD1  244   3.710   5.508   3.232
   26TRP    CD2  245   3.889   5.252   3.311
   26TRP    NE1  246   3.704   5.295   3.203
   26TRP    HE1  247   3.618   5.286   3.153
   26TRP    CE2  248   3.783   5.195   3.242
   26TRP    CE3  249   3.984   5.168   3.369
   26TRP    HE3  250   4.060   5.214   3.431
   26TRP    CZ2  251   3.775   5.056   3.238
   26TRP    HZ2  252   3.692   5.017   3.179
   26TRP    CZ3  253   3.980   5.029   3.361
   26TRP    HZ3  254   4.043   4.966   3.423
   26TRP    CH2  255   3.876   4.974   3.287
   26TRP    HH2  256   3.862   4.866   3.276
   26TRP      C  257   3.913   5.720   3.332
   26TRP      O  258   3.793   5.723   3.304
   27ARG      N  259   3.989   5.829   3.337
   27ARG      H  260   4.075   5.832   3.388
   27ARG     CA  261   3.963   5.946   3.252
   27ARG     CB  262   3.980   6.084   3.315
   27ARG     CG  263   3.952   6.206   3.227
   27ARG     CD  264   3.802   6.235   3.211
   27ARG     NE  265   3.787   6.378   3.183
   27ARG     HE  266   3.853   6.441   3.225
   27ARG     CZ  267   3.692   6.425   3.101
   27ARG    NH1  268   3.607   6.338   3.043
   27ARG   HH11  269   3.601   6.242   3.070
   27ARG   HH12  270   3.528   6.364   2.987
   27ARG    NH2  271   3.681   6.557   3.084
   27ARG   HH21  272   3.760   6.613   3.110
   27ARG   HH22  273   3.605   6.605   3.041
   27ARG      C  274   4.054   5.950   3.129
   27ARG      O  275   4.170   5.991   3.129
   28PHE      N  276   4.000   5.898   3.020
   28PHE      H  277   3.901   5.898   3.006
   28PHE     CA  278   4.082   5.896   2.898
   28PHE     CB  279   4.007   5.801   2.804
   28PHE     CG  280   4.058   5.659   2.826
   28PHE    CD1  281   3.989   5.582   2.919
   28PHE    HD1  282   3.919   5.637   2.982
   28PHE    CD2  283   4.147   5.600   2.738
   28PHE    HD2  284   4.224   5.659   2.689
   28PHE    CE1  285   4.005   5.444   2.926
   28PHE    HE1  286   3.966   5.385   3.009
   28PHE    CE2  287   4.163   5.461   2.741
   28PHE    HE2  288   4.233   5.412   2.674
   28PHE     CZ  289   4.086   5.386   2.829
   28PHE     HZ  290   4.092   5.277   2.833
   28PHE      C  291   4.109   6.032   2.834
   28PHE      O  292   4.012   6.100   2.801
   29VAL      N  293   4.236   6.070   2.821
   29VAL      H  294   4.304   6.006   2.856
   29VAL     CA  295   4.274   6.203   2.772
   29VAL     CB  296   4.328   6.294   2.883
   29VAL    CG1  297   4.223   6.344   2.982
   29VAL    CG2  298   4.433   6.218   2.965
   29VAL      C  299   4.370   6.201   2.653
   29VAL      O  300   4.465   6.122   2.642
   30ASP      N  301   4.330   6.275   2.550
   30ASP      H  302   4.234   6.304   2.546
   30ASP     CA  303   4.414   6.290   2.431
   30ASP     CB  304   4.333   6.305   2.302
   30ASP     CG  305   4.252   6.435   2.298
   30ASP    OD1  306   4.311   6.533   2.246
   30ASP    OD2  307   4.139   6.445   2.349
   30ASP      C  308   4.517   6.403   2.438
   30ASP      O  309   4.486   6.512   2.486
   31VAL      N  310   4.638   6.375   2.389
   31VAL      H  311   4.683   6.290   2.414
   31VAL     CA  312   4.736   6.483   2.372
   31VAL     CB  313   4.819   6.503   2.499
   31VAL    CG1  314   4.927   6.397   2.525
   31VAL    CG2  315   4.881   6.643   2.490
   31VAL      C  316   4.816   6.471   2.242
   31VAL      O  317   4.897   6.380   2.221
   32LEU      N  318   4.785   6.566   2.155
   32LEU      H  319   4.691   6.600   2.161
   32LEU     CA  320   4.849   6.571   2.022
   32LEU     CB  321   4.734   6.598   1.925
   32LEU     CG  322   4.705   6.484   1.827
   32LEU    CD1  323   4.587   6.404   1.883
   32LEU    CD2  324   4.673   6.548   1.692
   32LEU      C  325   4.971   6.663   2.015
   32LEU      O  326   4.993   6.746   2.103
   33GLY      N  327   5.065   6.619   1.932
   33GLY      H  328   5.053   6.540   1.872
   33GLY     CA  329   5.195   6.683   1.909
   33GLY      C  330   5.281   6.727   2.028
   33GLY      O  331   5.323   6.843   2.027
   34LEU      N  332   5.334   6.630   2.101
   34LEU      H  333   5.340   6.535   2.070
   34LEU     CA  334   5.421   6.657   2.216
   34LEU     CB  335   5.427   6.533   2.304
   34LEU     CG  336   5.306   6.512   2.396
   34LEU    CD1  337   5.314   6.371   2.454
   34LEU    CD2  338   5.311   6.606   2.516
   34LEU      C  339   5.553   6.731   2.191
   34LEU      O  340   5.640   6.683   2.119
   35GLU      N  341   5.575   6.835   2.271
   35GLU      H  342   5.507   6.860   2.339
   35GLU     CA  343   5.687   6.929   2.250
   35GLU     CB  344   5.685   6.996   2.113
   35GLU     CG  345   5.817   7.060   2.071
   35GLU     CD  346   5.808   7.138   1.940
   35GLU    OE1  347   5.894   7.124   1.850
   35GLU    OE2  348   5.714   7.221   1.938
   35GLU      C  349   5.698   7.038   2.357
   35GLU      O  350   5.799   7.034   2.427
   36GLU      N  351   5.612   7.139   2.364
   36GLU      H  352   5.535   7.148   2.302
   36GLU     CA  353   5.645   7.252   2.453
   36GLU     CB  354   5.572   7.376   2.401
   36GLU     CG  355   5.637   7.515   2.398
   36GLU     CD  356   5.643   7.581   2.536
   36GLU    OE1  357   5.758   7.591   2.584
   36GLU    OE2  358   5.543   7.575   2.611
   36GLU      C  359   5.578   7.217   2.586
   36GLU      O  360   5.488   7.136   2.602
   37GLU      N  361   5.635   7.285   2.685
   37GLU      H  362   5.683   7.371   2.667
   37GLU     CA  363   5.606   7.259   2.827
   37GLU     CB  364   5.718   7.319   2.912
   37GLU     CG  365   5.846   7.239   2.888
   37GLU     CD  366   5.982   7.292   2.931
   37GLU    OE1  367   6.006   7.290   3.053
   37GLU    OE2  368   6.068   7.329   2.847
   37GLU      C  369   5.470   7.300   2.883
   37GLU      O  370   5.414   7.233   2.969
   38SER      N  371   5.417   7.408   2.826
   38SER      H  372   5.466   7.459   2.755
   38SER     CA  373   5.295   7.479   2.868
   38SER     CB  374   5.265   7.607   2.790
   38SER     OG  375   5.279   7.586   2.650
   38SER     HG  376   5.374   7.582   2.617
   38SER      C  377   5.162   7.403   2.876
   38SER      O  378   5.060   7.471   2.878
   39LEU      N  379   5.173   7.270   2.882
   39LEU      H  380   5.257   7.234   2.923
   39LEU     CA  381   5.054   7.187   2.859
   39LEU     CB  382   5.091   7.039   2.873
   39LEU     CG  383   5.171   6.981   2.756
   39LEU    CD1  384   5.314   6.951   2.799
   39LEU    CD2  385   5.101   6.854   2.707
   39LEU      C  386   4.943   7.209   2.963
   39LEU      O  387   4.968   7.257   3.073
   40GLY      N  388   4.822   7.163   2.934
   40GLY      H  389   4.804   7.116   2.848
   40GLY     CA  390   4.712   7.179   3.031
   40GLY      C  391   4.698   7.060   3.125
   40GLY      O  392   4.703   6.943   3.087
   41SER      N  393   4.672   7.097   3.250
   41SER      H  394   4.640   7.189   3.271
   41SER     CA  395   4.683   7.001   3.361
   41SER     CB  396   4.668   7.068   3.497
   41SER     OG  397   4.803   7.102   3.530
   41SER     HG  398   4.811   7.199   3.507
   41SER      C  399   4.589   6.880   3.365
   41SER      O  400   4.474   6.881   3.409
   42VAL      N  401   4.643   6.768   3.316
   42VAL      H  402   4.729   6.766   3.265
   42VAL     CA  403   4.567   6.643   3.317
   42VAL     CB  404   4.646   6.541   3.235
   42VAL    CG1  405   4.657   6.585   3.088
   42VAL    CG2  406   4.785   6.506   3.286
   42VAL      C  407   4.535   6.588   3.457
   42VAL      O  408   4.614   6.619   3.546
   43PRO      N  409   4.436   6.502   3.479
   43PRO     CA  410   4.411   6.438   3.609
   43PRO     CB  411   4.286   6.352   3.587
   43PRO     CG  412   4.210   6.422   3.474
   43PRO     CD  413   4.313   6.507   3.399
   43PRO      C  414   4.515   6.341   3.664
   43PRO      O  415   4.577   6.266   3.589
   44ALA      N  416   4.560   6.385   3.781
   44ALA      H  417   4.540   6.480   3.807
   44ALA     CA  418   4.653   6.322   3.876
   44ALA     CB  419   4.710   6.430   3.967
   44ALA      C  420   4.588   6.209   3.956
   44ALA      O  421   4.490   6.232   4.028
   45PRO      N  422   4.647   6.091   3.968
   45PRO     CA  423   4.775   6.048   3.910
   45PRO     CB  424   4.830   5.945   4.008
   45PRO     CG  425   4.707   5.870   4.060
   45PRO     CD  426   4.608   5.987   4.065
   45PRO      C  427   4.751   5.986   3.772
   45PRO      O  428   4.636   5.965   3.735
   46ALA      N  429   4.857   5.994   3.692
   46ALA      H  430   4.940   6.049   3.702
   46ALA     CA  431   4.854   5.908   3.572
   46ALA     CB  432   4.948   5.962   3.464
   46ALA      C  433   4.908   5.769   3.602
   46ALA      O  434   4.981   5.746   3.699
   47CYS      N  435   4.860   5.675   3.522
   47CYS      H  436   4.768   5.681   3.483
   47CYS     CA  437   4.913   5.538   3.527
   47CYS     CB  438   4.807   5.436   3.568
   47CYS     SG  439   4.767   5.449   3.746
   47CYS     HG  440   4.881   5.514   3.768
   47CYS      C  441   4.981   5.487   3.400
   47CYS      O  442   5.103   5.471   3.404
   48ALA      N  443   4.921   5.504   3.283
   48ALA      H  444   4.853   5.577   3.273
   48ALA     CA  445   4.979   5.460   3.155
   48ALA     CB  446   4.938   5.318   3.117
   48ALA      C  447   4.963   5.551   3.033
   48ALA      O  448   4.854   5.604   3.013
   49LEU      N  449   5.075   5.581   2.968
   49LEU      H  450   5.166   5.569   3.007
   49LEU     CA  451   5.083   5.659   2.844
   49LEU     CB  452   5.185   5.773   2.847
   49LEU     CG  453   5.137   5.903   2.910
   49LEU    CD1  454   5.159   5.911   3.062
   49LEU    CD2  455   5.201   6.023   2.840
   49LEU      C  456   5.102   5.568   2.722
   49LEU      O  457   5.209   5.516   2.691
   50LEU      N  458   4.999   5.557   2.639
   50LEU      H  459   4.914   5.608   2.649
   50LEU     CA  460   5.002   5.509   2.500
   50LEU     CB  461   4.865   5.470   2.443
   50LEU     CG  462   4.823   5.330   2.490
   50LEU    CD1  463   4.678   5.307   2.445
   50LEU    CD2  464   4.908   5.218   2.431
   50LEU      C  465   5.064   5.619   2.414
   50LEU      O  466   5.004   5.720   2.379
   51LEU      N  467   5.184   5.582   2.371
   51LEU      H  468   5.235   5.500   2.399
   51LEU     CA  469   5.269   5.671   2.291
   51LEU     CB  470   5.408   5.692   2.350
   51LEU     CG  471   5.442   5.841   2.344
   51LEU    CD1  472   5.550   5.877   2.446
   51LEU    CD2  473   5.485   5.890   2.205
   51LEU      C  474   5.280   5.618   2.148
   51LEU      O  475   5.330   5.510   2.117
   52LEU      N  476   5.247   5.712   2.060
   52LEU      H  477   5.199   5.797   2.081
   52LEU     CA  478   5.255   5.695   1.914
   52LEU     CB  479   5.163   5.788   1.834
   52LEU     CG  480   5.020   5.758   1.880
   52LEU    CD1  481   4.922   5.873   1.857
   52LEU    CD2  482   4.971   5.643   1.792
   52LEU      C  483   5.393   5.723   1.856
   52LEU      O  484   5.434   5.839   1.844
   53PHE      N  485   5.459   5.610   1.832
   53PHE      H  486   5.407   5.525   1.838
   53PHE     CA  487   5.585   5.599   1.758
   53PHE     CB  488   5.666   5.503   1.845
   53PHE     CG  489   5.745   5.557   1.964
   53PHE    CD1  490   5.696   5.586   2.091
   53PHE    HD1  491   5.596   5.555   2.121
   53PHE    CD2  492   5.880   5.585   1.945
   53PHE    HD2  493   5.914   5.580   1.842
   53PHE    CE1  494   5.779   5.649   2.184
   53PHE    HE1  495   5.740   5.670   2.283
   53PHE    CE2  496   5.963   5.651   2.034
   53PHE    HE2  497   6.055   5.694   1.996
   53PHE     CZ  498   5.911   5.685   2.159
   53PHE     HZ  499   5.968   5.717   2.245
   53PHE      C  500   5.589   5.557   1.610
   53PHE      O  501   5.482   5.510   1.572
   54PRO      N  502   5.685   5.605   1.532
   54PRO     CA  503   5.697   5.560   1.392
   54PRO     CB  504   5.763   5.683   1.329
   54PRO     CG  505   5.839   5.763   1.435
   54PRO     CD  506   5.769   5.722   1.564
   54PRO      C  507   5.790   5.439   1.379
   54PRO      O  508   5.856   5.397   1.473
   55LEU      N  509   5.787   5.375   1.262
   55LEU      H  510   5.720   5.395   1.190
   55LEU     CA  511   5.873   5.257   1.243
   55LEU     CB  512   5.805   5.152   1.156
   55LEU     CG  513   5.688   5.086   1.228
   55LEU    CD1  514   5.613   5.000   1.126
   55LEU    CD2  515   5.729   5.012   1.356
   55LEU      C  516   6.007   5.286   1.174
   55LEU      O  517   6.066   5.206   1.102
   56THR      N  518   6.074   5.382   1.237
   56THR      H  519   6.042   5.425   1.321
   56THR     CA  520   6.212   5.420   1.202
   56THR     CB  521   6.241   5.556   1.265
   56THR    OG1  522   6.236   5.554   1.408
   56THR    HG1  523   6.328   5.552   1.448
   56THR    CG2  524   6.162   5.661   1.186
   56THR      C  525   6.328   5.326   1.232
   56THR      O  526   6.316   5.218   1.290
   57ALA      N  527   6.441   5.368   1.175
   57ALA      H  528   6.450   5.454   1.125
   57ALA     CA  529   6.569   5.298   1.192
   57ALA     CB  530   6.674   5.361   1.100
   57ALA      C  531   6.638   5.292   1.329
   57ALA      O  532   6.634   5.192   1.399
   58GLN      N  533   6.695   5.404   1.372
   58GLN      H  534   6.671   5.495   1.339
   58GLN     CA  535   6.778   5.404   1.494
   58GLN     CB  536   6.855   5.535   1.515
   58GLN     CG  537   6.982   5.535   1.431
   58GLN     CD  538   7.075   5.657   1.441
   58GLN    OE1  539   7.141   5.678   1.542
   58GLN    NE2  540   7.105   5.711   1.323
   58GLN   HE21  541   7.065   5.670   1.241
   58GLN   HE22  542   7.196   5.752   1.310
   58GLN      C  543   6.708   5.370   1.626
   58GLN      O  544   6.768   5.318   1.719
   59HISE     N  545   6.578   5.395   1.630
   59HISE     H  546   6.533   5.443   1.554
   59HISE    CA  547   6.502   5.360   1.751
   59HISE    CB  548   6.353   5.374   1.717
   59HISE    CG  549   6.306   5.516   1.749
   59HISE   ND1  550   6.175   5.528   1.768
   59HISE   CD2  551   6.365   5.628   1.707
   59HISE   HD2  552   6.469   5.648   1.686
   59HISE   CE1  553   6.149   5.649   1.720
   59HISE   HE1  554   6.048   5.690   1.721
   59HISE   NE2  555   6.262   5.710   1.686
   59HISE   HE2  556   6.266   5.792   1.629
   59HISE     C  557   6.511   5.215   1.800
   59HISE     O  558   6.524   5.202   1.922
   60GLU      N  559   6.523   5.124   1.705
   60GLU      H  560   6.507   5.156   1.611
   60GLU     CA  561   6.550   4.981   1.728
   60GLU     CB  562   6.582   4.918   1.592
   60GLU     CG  563   6.605   4.767   1.588
   60GLU     CD  564   6.568   4.709   1.451
   60GLU    OE1  565   6.462   4.746   1.396
   60GLU    OE2  566   6.631   4.606   1.418
   60GLU      C  567   6.675   4.970   1.815
   60GLU      O  568   6.676   4.912   1.924
   61ASN      N  569   6.789   5.000   1.753
   61ASN      H  570   6.790   5.016   1.654
   61ASN     CA  571   6.928   4.992   1.800
   61ASN     CB  572   7.038   5.014   1.696
   61ASN     CG  573   7.026   4.922   1.574
   61ASN    OD1  574   6.926   4.910   1.504
   61ASN    ND2  575   7.145   4.887   1.526
   61ASN   HD21  576   7.227   4.926   1.567
   61ASN   HD22  577   7.148   4.829   1.445
   61ASN      C  578   6.953   5.071   1.928
   61ASN      O  579   7.013   5.017   2.021
   62PHE      N  580   6.896   5.191   1.937
   62PHE      H  581   6.836   5.222   1.863
   62PHE     CA  582   6.918   5.263   2.063
   62PHE     CB  583   6.878   5.411   2.059
   62PHE     CG  584   6.980   5.500   1.988
   62PHE    CD1  585   7.101   5.540   2.044
   62PHE    HD1  586   7.143   5.480   2.125
   62PHE    CD2  587   6.937   5.575   1.879
   62PHE    HD2  588   6.847   5.541   1.827
   62PHE    CE1  589   7.176   5.647   1.999
   62PHE    HE1  590   7.271   5.675   2.044
   62PHE    CE2  591   7.005   5.686   1.831
   62PHE    HE2  592   6.956   5.750   1.758
   62PHE     CZ  593   7.124   5.721   1.893
   62PHE     HZ  594   7.175   5.814   1.868
   62PHE      C  595   6.847   5.197   2.182
   62PHE      O  596   6.902   5.201   2.292
   63ARG      N  597   6.728   5.142   2.160
   63ARG      H  598   6.683   5.167   2.074
   63ARG     CA  599   6.655   5.067   2.264
   63ARG     CB  600   6.519   5.023   2.209
   63ARG     CG  601   6.405   5.103   2.272
   63ARG     CD  602   6.286   5.113   2.177
   63ARG     NE  603   6.191   5.218   2.214
   63ARG     HE  604   6.176   5.223   2.313
   63ARG     CZ  605   6.138   5.308   2.130
   63ARG    NH1  606   6.176   5.314   2.002
   63ARG   HH11  607   6.246   5.252   1.967
   63ARG   HH12  608   6.140   5.386   1.942
   63ARG    NH2  609   6.073   5.411   2.187
   63ARG   HH21  610   6.059   5.418   2.285
   63ARG   HH22  611   6.026   5.479   2.131
   63ARG      C  612   6.732   4.941   2.306
   63ARG      O  613   6.754   4.926   2.426
   64LYS      N  614   6.787   4.872   2.207
   64LYS      H  615   6.774   4.891   2.110
   64LYS     CA  616   6.869   4.754   2.238
   64LYS     CB  617   6.909   4.673   2.114
   64LYS     CG  618   6.803   4.608   2.024
   64LYS     CD  619   6.860   4.529   1.906
   64LYS     CE  620   6.748   4.454   1.833
   64LYS     NZ  621   6.796   4.406   1.703
   64LYS    HZ1  622   6.865   4.338   1.727
   64LYS    HZ2  623   6.721   4.368   1.648
   64LYS    HZ3  624   6.833   4.485   1.654
   64LYS      C  625   7.005   4.788   2.300
   64LYS      O  626   7.052   4.727   2.396
   65LYS      N  627   7.074   4.893   2.256
   65LYS      H  628   7.040   4.946   2.179
   65LYS     CA  629   7.182   4.960   2.330
   65LYS     CB  630   7.231   5.090   2.265
   65LYS     CG  631   7.312   5.064   2.138
   65LYS     CD  632   7.330   5.195   2.061
   65LYS     CE  633   7.440   5.195   1.955
   65LYS     NZ  634   7.572   5.217   2.017
   65LYS    HZ1  635   7.615   5.297   1.974
   65LYS    HZ2  636   7.564   5.245   2.113
   65LYS    HZ3  637   7.628   5.135   2.009
   65LYS      C  638   7.138   4.998   2.472
   65LYS      O  639   7.215   4.972   2.564
   66GLN      N  640   7.016   5.050   2.487
   66GLN      H  641   6.973   5.086   2.405
   66GLN     CA  642   6.970   5.091   2.621
   66GLN     CB  643   6.852   5.188   2.613
   66GLN     CG  644   6.818   5.262   2.743
   66GLN     CD  645   6.915   5.369   2.791
   66GLN    OE1  646   7.014   5.340   2.859
   66GLN    NE2  647   6.867   5.492   2.799
   66GLN   HE21  648   6.770   5.501   2.776
   66GLN   HE22  649   6.923   5.571   2.823
   66GLN      C  650   6.944   4.980   2.723
   66GLN      O  651   6.982   4.981   2.840
   67ILE      N  652   6.896   4.870   2.667
   67ILE      H  653   6.846   4.873   2.580
   67ILE     CA  654   6.898   4.736   2.728
   67ILE     CB  655   6.832   4.642   2.627
   67ILE    CG1  656   6.686   4.689   2.614
   67ILE    CG2  657   6.843   4.498   2.677
   67ILE     CD  658   6.622   4.606   2.503
   67ILE      C  659   7.034   4.692   2.785
   67ILE      O  660   7.055   4.678   2.905
   68GLU      N  661   7.140   4.684   2.705
   68GLU      H  662   7.133   4.684   2.606
   68GLU     CA  663   7.282   4.661   2.734
   68GLU     CB  664   7.374   4.662   2.611
   68GLU     CG  665   7.334   4.555   2.509
   68GLU     CD  666   7.428   4.436   2.491
   68GLU    OE1  667   7.406   4.354   2.400
   68GLU    OE2  668   7.543   4.433   2.542
   68GLU      C  669   7.325   4.758   2.844
   68GLU      O  670   7.393   4.719   2.939
   69GLU      N  671   7.287   4.885   2.834
   69GLU      H  672   7.258   4.936   2.753
   69GLU     CA  673   7.319   4.975   2.946
   69GLU     CB  674   7.333   5.124   2.914
   69GLU     CG  675   7.451   5.147   2.820
   69GLU     CD  676   7.512   5.286   2.840
   69GLU    OE1  677   7.540   5.323   2.957
   69GLU    OE2  678   7.516   5.359   2.739
   69GLU      C  679   7.244   4.962   3.078
   69GLU      O  680   7.297   4.995   3.184
   70LEU      N  681   7.118   4.921   3.072
   70LEU      H  682   7.059   4.932   2.992
   70LEU     CA  683   7.033   4.895   3.189
   70LEU     CB  684   6.886   4.914   3.154
   70LEU     CG  685   6.853   5.062   3.136
   70LEU    CD1  686   6.712   5.076   3.079
   70LEU    CD2  687   6.841   5.142   3.267
   70LEU      C  688   7.059   4.759   3.255
   70LEU      O  689   7.005   4.725   3.361
   71LYS      N  690   7.147   4.677   3.199
   71LYS      H  691   7.157   4.688   3.100
   71LYS     CA  692   7.202   4.556   3.262
   71LYS     CB  693   7.270   4.474   3.153
   71LYS     CG  694   7.172   4.378   3.085
   71LYS     CD  695   7.228   4.294   2.970
   71LYS     CE  696   7.114   4.258   2.874
   71LYS     NZ  697   7.140   4.134   2.799
   71LYS    HZ1  698   7.076   4.125   2.723
   71LYS    HZ2  699   7.231   4.126   2.758
   71LYS    HZ3  700   7.125   4.050   2.851
   71LYS      C  701   7.283   4.591   3.387
   71LYS      O  702   7.377   4.670   3.386
   72GLY      N  703   7.242   4.531   3.498
   72GLY      H  704   7.155   4.483   3.504
   72GLY     CA  705   7.295   4.559   3.632
   72GLY      C  706   7.210   4.665   3.703
   72GLY      O  707   7.143   4.634   3.802
   73GLN      N  708   7.191   4.773   3.627
   73GLN      H  709   7.219   4.769   3.531
   73GLN     CA  710   7.120   4.890   3.679
   73GLN     CB  711   7.133   4.995   3.568
   73GLN     CG  712   7.262   5.077   3.568
   73GLN     CD  713   7.264   5.187   3.461
   73GLN    OE1  714   7.175   5.269   3.439
   73GLN    NE2  715   7.384   5.190   3.405
   73GLN   HE21  716   7.454   5.119   3.417
   73GLN   HE22  717   7.395   5.249   3.325
   73GLN      C  718   6.973   4.863   3.714
   73GLN      O  719   6.934   4.925   3.814
   74GLU      N  720   6.908   4.800   3.617
   74GLU      H  721   6.961   4.747   3.552
   74GLU     CA  722   6.765   4.769   3.632
   74GLU     CB  723   6.697   4.760   3.496
   74GLU     CG  724   6.588   4.865   3.467
   74GLU     CD  725   6.496   4.884   3.588
   74GLU    OE1  726   6.520   4.978   3.667
   74GLU    OE2  727   6.431   4.784   3.626
   74GLU      C  728   6.745   4.646   3.721
   74GLU      O  729   6.829   4.558   3.732
   75VAL      N  730   6.642   4.668   3.804
   75VAL      H  731   6.600   4.758   3.819
   75VAL     CA  732   6.577   4.559   3.878
   75VAL     CB  733   6.482   4.610   3.986
   75VAL    CG1  734   6.569   4.648   4.106
   75VAL    CG2  735   6.400   4.732   3.944
   75VAL      C  736   6.494   4.460   3.796
   75VAL      O  737   6.480   4.344   3.835
   76SER      N  738   6.426   4.509   3.692
   76SER      H  739   6.424   4.609   3.691
   76SER     CA  740   6.326   4.445   3.606
   76SER     CB  741   6.399   4.340   3.524
   76SER     OG  742   6.316   4.305   3.412
   76SER     HG  743   6.367   4.262   3.338
   76SER      C  744   6.193   4.402   3.669
   76SER      O  745   6.182   4.298   3.733
   77PRO      N  746   6.102   4.499   3.683
   77PRO     CA  747   5.972   4.475   3.746
   77PRO     CB  748   5.904   4.612   3.742
   77PRO     CG  749   5.969   4.684   3.623
   77PRO     CD  750   6.114   4.637   3.635
   77PRO      C  751   5.883   4.373   3.674
   77PRO      O  752   5.917   4.342   3.560
   78LYS      N  753   5.790   4.312   3.747
   78LYS      H  754   5.793   4.332   3.845
   78LYS     CA  755   5.710   4.197   3.702
   78LYS     CB  756   5.680   4.107   3.822
   78LYS     CG  757   5.803   4.034   3.876
   78LYS     CD  758   5.775   3.978   4.015
   78LYS     CE  759   5.666   3.871   4.012
   78LYS     NZ  760   5.640   3.819   4.147
   78LYS    HZ1  761   5.617   3.894   4.209
   78LYS    HZ2  762   5.558   3.762   4.153
   78LYS    HZ3  763   5.719   3.766   4.180
   78LYS      C  764   5.585   4.235   3.623
   78LYS      O  765   5.478   4.174   3.632
   79VAL      N  766   5.616   4.309   3.517
   79VAL      H  767   5.712   4.318   3.493
   79VAL     CA  768   5.522   4.365   3.419
   79VAL     CB  769   5.579   4.498   3.367
   79VAL    CG1  770   5.559   4.618   3.460
   79VAL    CG2  771   5.725   4.490   3.321
   79VAL      C  772   5.472   4.283   3.299
   79VAL      O  773   5.516   4.170   3.280
   80TYR      N  774   5.366   4.328   3.234
   80TYR      H  775   5.336   4.423   3.245
   80TYR     CA  776   5.298   4.250   3.129
   80TYR     CB  777   5.148   4.278   3.146
   80TYR     CG  778   5.061   4.190   3.057
   80TYR    CD1  779   4.990   4.082   3.108
   80TYR    HD1  780   5.011   4.045   3.208
   80TYR    CD2  781   5.035   4.243   2.931
   80TYR    HD2  782   5.091   4.330   2.897
   80TYR    CE1  783   4.880   4.031   3.039
   80TYR    HE1  784   4.822   3.954   3.090
   80TYR    CE2  785   4.931   4.183   2.860
   80TYR    HE2  786   4.904   4.238   2.770
   80TYR     CZ  787   4.855   4.078   2.910
   80TYR     OH  788   4.759   4.014   2.839
   80TYR     HH  789   4.751   4.067   2.755
   80TYR      C  790   5.350   4.303   2.995
   80TYR      O  791   5.367   4.423   2.974
   81PHE      N  792   5.418   4.219   2.918
   81PHE      H  793   5.459   4.133   2.949
   81PHE     CA  794   5.446   4.247   2.777
   81PHE     CB  795   5.586   4.192   2.746
   81PHE     CG  796   5.695   4.258   2.830
   81PHE    CD1  797   5.735   4.228   2.960
   81PHE    HD1  798   5.705   4.136   3.010
   81PHE    CD2  799   5.762   4.358   2.761
   81PHE    HD2  800   5.721   4.378   2.662
   81PHE    CE1  801   5.836   4.302   3.021
   81PHE    HE1  802   5.877   4.274   3.118
   81PHE    CE2  803   5.871   4.428   2.813
   81PHE    HE2  804   5.924   4.500   2.750
   81PHE     CZ  805   5.892   4.407   2.948
   81PHE     HZ  806   5.959   4.473   3.002
   81PHE      C  807   5.334   4.172   2.705
   81PHE      O  808   5.318   4.051   2.715
   82MET      N  809   5.251   4.243   2.628
   82MET      H  810   5.268   4.340   2.610
   82MET     CA  811   5.160   4.181   2.531
   82MET     CB  812   5.040   4.274   2.521
   82MET     CG  813   4.915   4.219   2.452
   82MET     SD  814   4.818   4.092   2.541
   82MET     CE  815   4.712   4.036   2.409
   82MET      C  816   5.221   4.159   2.392
   82MET      O  817   5.300   4.237   2.339
   83LYS      N  818   5.188   4.046   2.330
   83LYS      H  819   5.171   3.963   2.383
   83LYS     CA  820   5.207   4.033   2.185
   83LYS     CB  821   5.215   3.883   2.157
   83LYS     CG  822   5.298   3.850   2.032
   83LYS     CD  823   5.446   3.868   2.063
   83LYS     CE  824   5.507   3.823   1.930
   83LYS     NZ  825   5.654   3.823   1.927
   83LYS    HZ1  826   5.688   3.777   2.008
   83LYS    HZ2  827   5.675   3.767   1.847
   83LYS    HZ3  828   5.690   3.915   1.909
   83LYS      C  829   5.114   4.106   2.088
   83LYS      O  830   4.997   4.125   2.121
   84GLN      N  831   5.162   4.151   1.972
   84GLN      H  832   5.259   4.168   1.958
   84GLN     CA  833   5.080   4.199   1.860
   84GLN     CB  834   5.167   4.302   1.787
   84GLN     CG  835   5.129   4.446   1.821
   84GLN     CD  836   5.246   4.539   1.789
   84GLN    OE1  837   5.346   4.537   1.859
   84GLN    NE2  838   5.229   4.635   1.698
   84GLN   HE21  839   5.145   4.651   1.647
   84GLN   HE22  840   5.297   4.708   1.708
   84GLN      C  841   5.025   4.092   1.766
   84GLN      O  842   5.094   3.996   1.731
   85THR      N  843   4.904   4.107   1.713
   85THR      H  844   4.871   4.201   1.708
   85THR     CA  845   4.817   4.002   1.657
   85THR     CB  846   4.700   3.967   1.750
   85THR    OG1  847   4.614   4.081   1.755
   85THR    HG1  848   4.529   4.060   1.802
   85THR    CG2  849   4.741   3.926   1.892
   85THR      C  850   4.765   4.033   1.517
   85THR      O  851   4.813   4.115   1.438
   86ILE      N  852   4.698   3.930   1.465
   86ILE      H  853   4.728   3.840   1.495
   86ILE     CA  854   4.615   3.934   1.344
   86ILE     CB  855   4.525   3.811   1.346
   86ILE    CG1  856   4.443   3.795   1.475
   86ILE    CG2  857   4.607   3.686   1.312
   86ILE     CD  858   4.301   3.852   1.472
   86ILE      C  859   4.529   4.056   1.315
   86ILE      O  860   4.513   4.138   1.405
   87GLY      N  861   4.479   4.080   1.194
   87GLY      H  862   4.489   4.012   1.121
   87GLY     CA  863   4.384   4.183   1.150
   87GLY      C  864   4.441   4.324   1.160
   87GLY      O  865   4.561   4.345   1.177
   88ASN      N  866   4.364   4.430   1.135
   88ASN      H  867   4.284   4.418   1.076
   88ASN     CA  868   4.406   4.562   1.184
   88ASN     CB  869   4.343   4.668   1.093
   88ASN     CG  870   4.429   4.665   0.967
   88ASN    OD1  871   4.412   4.579   0.881
   88ASN    ND2  872   4.529   4.752   0.961
   88ASN   HD21  873   4.540   4.813   1.039
   88ASN   HD22  874   4.595   4.757   0.886
   88ASN      C  875   4.363   4.581   1.330
   88ASN      O  876   4.244   4.596   1.358
   89SER      N  877   4.453   4.550   1.422
   89SER      H  878   4.547   4.520   1.403
   89SER     CA  879   4.414   4.535   1.563
   89SER     CB  880   4.421   4.388   1.604
   89SER     OG  881   4.553   4.341   1.574
   89SER     HG  882   4.538   4.250   1.538
   89SER      C  883   4.502   4.605   1.667
   89SER      O  884   4.488   4.583   1.787
   90CYS      N  885   4.589   4.699   1.632
   90CYS      H  886   4.589   4.731   1.537
   90CYS     CA  887   4.686   4.757   1.726
   90CYS     CB  888   4.789   4.834   1.643
   90CYS     SG  889   4.937   4.902   1.727
   90CYS     HG  890   5.023   4.879   1.629
   90CYS      C  891   4.629   4.844   1.838
   90CYS      O  892   4.685   4.841   1.947
   91GLY      N  893   4.520   4.915   1.812
   91GLY      H  894   4.494   4.946   1.721
   91GLY     CA  895   4.440   4.976   1.920
   91GLY      C  896   4.403   4.885   2.036
   91GLY      O  897   4.466   4.896   2.142
   92THR      N  898   4.320   4.784   2.014
   92THR      H  899   4.278   4.765   1.925
   92THR     CA  900   4.288   4.674   2.107
   92THR     CB  901   4.193   4.565   2.060
   92THR    OG1  902   4.222   4.555   1.920
   92THR    HG1  903   4.142   4.588   1.871
   92THR    CG2  904   4.047   4.589   2.098
   92THR      C  905   4.396   4.603   2.188
   92THR      O  906   4.389   4.594   2.311
   93ILE      N  907   4.508   4.578   2.120
   93ILE      H  908   4.516   4.596   2.022
   93ILE     CA  909   4.632   4.525   2.179
   93ILE     CB  910   4.736   4.472   2.080
   93ILE    CG1  911   4.684   4.352   2.002
   93ILE    CG2  912   4.882   4.461   2.127
   93ILE     CD  913   4.665   4.224   2.085
   93ILE      C  914   4.698   4.627   2.272
   93ILE      O  915   4.725   4.597   2.388
   94GLY      N  916   4.710   4.750   2.225
   94GLY      H  917   4.700   4.758   2.126
   94GLY     CA  918   4.760   4.866   2.302
   94GLY      C  919   4.683   4.885   2.432
   94GLY      O  920   4.739   4.917   2.537
   95LEU      N  921   4.551   4.889   2.414
   95LEU      H  922   4.516   4.900   2.321
   95LEU     CA  923   4.454   4.909   2.523
   95LEU     CB  924   4.313   4.923   2.464
   95LEU     CG  925   4.202   4.978   2.553
   95LEU    CD1  926   4.219   5.122   2.602
   95LEU    CD2  927   4.076   4.957   2.469
   95LEU      C  928   4.462   4.798   2.628
   95LEU      O  929   4.477   4.835   2.745
   96ILE      N  930   4.453   4.670   2.594
   96ILE      H  931   4.421   4.633   2.507
   96ILE     CA  932   4.477   4.557   2.685
   96ILE     CB  933   4.461   4.426   2.607
   96ILE    CG1  934   4.310   4.420   2.584
   96ILE    CG2  935   4.485   4.294   2.681
   96ILE     CD  936   4.252   4.308   2.499
   96ILE      C  937   4.617   4.556   2.745
   96ILE      O  938   4.622   4.556   2.868
   97HISE     N  939   4.719   4.588   2.666
   97HISE     H  940   4.716   4.579   2.567
   97HISE    CA  941   4.852   4.612   2.724
   97HISE    CB  942   4.951   4.635   2.610
   97HISE    CG  943   5.101   4.632   2.641
   97HISE   ND1  944   5.169   4.554   2.724
   97HISE   CD2  945   5.185   4.717   2.582
   97HISE   HD2  946   5.156   4.782   2.500
   97HISE   CE1  947   5.296   4.592   2.711
   97HISE   HE1  948   5.371   4.579   2.790
   97HISE   NE2  949   5.308   4.692   2.624
   97HISE   HE2  950   5.391   4.747   2.610
   97HISE     C  951   4.857   4.727   2.825
   97HISE     O  952   4.902   4.704   2.937
   98ALA      N  953   4.793   4.841   2.800
   98ALA      H  954   4.761   4.860   2.707
   98ALA     CA  955   4.776   4.951   2.895
   98ALA     CB  956   4.703   5.061   2.818
   98ALA      C  957   4.715   4.923   3.033
   98ALA      O  958   4.776   4.951   3.136
   99VAL      N  959   4.605   4.848   3.027
   99VAL      H  960   4.559   4.811   2.947
   99VAL     CA  961   4.523   4.817   3.145
   99VAL     CB  962   4.373   4.824   3.118
   99VAL    CG1  963   4.325   4.965   3.082
   99VAL    CG2  964   4.321   4.725   3.013
   99VAL      C  965   4.569   4.692   3.221
   99VAL      O  966   4.595   4.695   3.341
  100ALA      N  967   4.612   4.587   3.152
  100ALA      H  968   4.600   4.575   3.053
  100ALA     CA  969   4.679   4.470   3.210
  100ALA     CB  970   4.712   4.373   3.097
  100ALA      C  971   4.800   4.507   3.297
  100ALA      O  972   4.819   4.451   3.404
  101ASN      N  973   4.867   4.613   3.252
  101ASN      H  974   4.860   4.654   3.161
  101ASN     CA  975   4.979   4.669   3.329
  101ASN     CB  976   5.089   4.743   3.254
  101ASN     CG  977   5.177   4.642   3.180
  101ASN    OD1  978   5.263   4.569   3.229
  101ASN    ND2  979   5.142   4.632   3.052
  101ASN   HD21  980   5.063   4.675   3.009
  101ASN   HD22  981   5.205   4.571   3.002
  101ASN      C  982   4.951   4.755   3.453
  101ASN      O  983   5.015   4.730   3.555
  102ASN      N  984   4.824   4.791   3.469
  102ASN      H  985   4.755   4.742   3.415
  102ASN     CA  986   4.784   4.883   3.576
  102ASN     CB  987   4.777   5.030   3.535
  102ASN     CG  988   4.909   5.088   3.485
  102ASN    OD1  989   4.990   5.140   3.562
  102ASN    ND2  990   4.930   5.090   3.354
  102ASN   HD21  991   4.862   5.064   3.285
  102ASN   HD22  992   5.019   5.127   3.328
  102ASN      C  993   4.647   4.853   3.638
  102ASN      O  994   4.590   4.940   3.704
  103GLN      N  995   4.614   4.725   3.651
  103GLN      H  996   4.683   4.653   3.647
  103GLN     CA  997   4.487   4.682   3.711
  103GLN     CB  998   4.481   4.530   3.708
  103GLN     CG  999   4.440   4.477   3.570
  103GLN     CD 1000   4.447   4.325   3.574
  103GLN    OE1 1001   4.355   4.258   3.622
  103GLN    NE2 1002   4.564   4.264   3.554
  103GLN   HE21 1003   4.651   4.313   3.551
  103GLN   HE22 1004   4.578   4.165   3.547
  103GLN      C 1005   4.448   4.744   3.846
  103GLN      O 1006   4.342   4.807   3.848
  104ASP      N 1007   4.521   4.718   3.954
  104ASP      H 1008   4.607   4.667   3.958
  104ASP     CA 1009   4.487   4.772   4.086
  104ASP     CB 1010   4.583   4.715   4.192
  104ASP     CG 1011   4.726   4.767   4.183
  104ASP    OD1 1012   4.762   4.865   4.253
  104ASP    OD2 1013   4.792   4.736   4.082
  104ASP      C 1014   4.488   4.924   4.095
  104ASP      O 1015   4.385   4.985   4.122
  105LYS      N 1016   4.579   4.988   4.022
  105LYS      H 1017   4.661   4.942   3.987
  105LYS     CA 1018   4.589   5.132   3.995
  105LYS     CB 1019   4.717   5.164   3.919
  105LYS     CG 1020   4.833   5.191   4.014
  105LYS     CD 1021   4.965   5.231   3.947
  105LYS     CE 1022   5.034   5.104   3.898
  105LYS     NZ 1023   5.145   5.134   3.807
  105LYS    HZ1 1024   5.111   5.176   3.724
  105LYS    HZ2 1025   5.216   5.189   3.851
  105LYS    HZ3 1026   5.190   5.047   3.785
  105LYS      C 1027   4.473   5.203   3.924
  105LYS      O 1028   4.436   5.303   3.985
  106LEU      N 1029   4.418   5.148   3.816
  106LEU      H 1030   4.461   5.070   3.771
  106LEU     CA 1031   4.303   5.209   3.749
  106LEU     CB 1032   4.316   5.185   3.598
  106LEU     CG 1033   4.406   5.288   3.529
  106LEU    CD1 1034   4.439   5.238   3.388
  106LEU    CD2 1035   4.341   5.426   3.524
  106LEU      C 1036   4.166   5.158   3.795
  106LEU      O 1037   4.065   5.227   3.783
  107GLY      N 1038   4.167   5.076   3.899
  107GLY      H 1039   4.255   5.050   3.938
  107GLY     CA 1040   4.046   5.030   3.968
  107GLY      C 1041   3.967   4.919   3.899
  107GLY      O 1042   3.846   4.904   3.914
  108PHE      N 1043   4.039   4.835   3.825
  108PHE      H 1044   4.132   4.810   3.852
  108PHE     CA 1045   3.977   4.734   3.739
  108PHE     CB 1046   4.057   4.720   3.609
  108PHE     CG 1047   4.009   4.610   3.515
  108PHE    CD1 1048   3.909   4.637   3.422
  108PHE    HD1 1049   3.833   4.712   3.444
  108PHE    CD2 1050   4.074   4.487   3.525
  108PHE    HD2 1051   4.153   4.466   3.597
  108PHE    CE1 1052   3.875   4.539   3.330
  108PHE    HE1 1053   3.798   4.555   3.255
  108PHE    CE2 1054   4.026   4.386   3.442
  108PHE    HE2 1055   4.073   4.289   3.457
  108PHE     CZ 1056   3.926   4.411   3.348
  108PHE     HZ 1057   3.888   4.327   3.289
  108PHE      C 1058   3.940   4.605   3.813
  108PHE      O 1059   4.032   4.535   3.853
  109GLU      N 1060   3.811   4.597   3.847
  109GLU      H 1061   3.751   4.657   3.793
  109GLU     CA 1062   3.762   4.488   3.932
  109GLU     CB 1063   3.642   4.538   4.012
  109GLU     CG 1064   3.677   4.643   4.118
  109GLU     CD 1065   3.576   4.718   4.206
  109GLU    OE1 1066   3.479   4.769   4.146
  109GLU    OE2 1067   3.606   4.724   4.327
  109GLU      C 1068   3.730   4.350   3.873
  109GLU      O 1069   3.720   4.329   3.752
  110ASP      N 1070   3.710   4.252   3.960
  110ASP      H 1071   3.750   4.269   4.050
  110ASP     CA 1072   3.663   4.116   3.930
  110ASP     CB 1073   3.678   4.033   4.057
  110ASP     CG 1074   3.682   3.882   4.031
  110ASP    OD1 1075   3.717   3.850   3.915
  110ASP    OD2 1076   3.644   3.811   4.126
  110ASP      C 1077   3.525   4.098   3.867
  110ASP      O 1078   3.436   4.179   3.897
  111GLY      N 1079   3.511   3.986   3.798
  111GLY      H 1080   3.584   3.919   3.808
  111GLY     CA 1081   3.387   3.955   3.724
  111GLY      C 1082   3.362   4.035   3.595
  111GLY      O 1083   3.304   4.143   3.591
  112SER      N 1084   3.420   3.980   3.489
  112SER      H 1085   3.499   3.919   3.502
  112SER     CA 1086   3.393   4.010   3.348
  112SER     CB 1087   3.408   4.156   3.303
  112SER     OG 1088   3.549   4.177   3.290
  112SER     HG 1089   3.574   4.221   3.377
  112SER      C 1090   3.457   3.916   3.246
  112SER      O 1091   3.565   3.861   3.269
  113VAL      N 1092   3.411   3.925   3.122
  113VAL      H 1093   3.329   3.980   3.110
  113VAL     CA 1094   3.471   3.858   3.006
  113VAL     CB 1095   3.386   3.889   2.882
  113VAL    CG1 1096   3.290   3.769   2.875
  113VAL    CG2 1097   3.306   4.019   2.891
  113VAL      C 1098   3.614   3.907   2.985
  113VAL      O 1099   3.706   3.828   2.963
  114LEU      N 1100   3.646   4.035   3.005
  114LEU      H 1101   3.583   4.110   3.022
  114LEU     CA 1102   3.785   4.083   3.004
  114LEU     CB 1103   3.778   4.235   2.992
  114LEU     CG 1104   3.916   4.296   2.968
  114LEU    CD1 1105   3.978   4.254   2.834
  114LEU    CD2 1106   3.905   4.448   2.976
  114LEU      C 1107   3.874   4.032   3.118
  114LEU      O 1108   3.991   4.004   3.097
  115LYS      N 1109   3.815   4.038   3.238
  115LYS      H 1110   3.724   4.076   3.255
  115LYS     CA 1111   3.889   3.993   3.356
  115LYS     CB 1112   3.805   4.047   3.472
  115LYS     CG 1113   3.857   4.018   3.613
  115LYS     CD 1114   3.987   4.093   3.640
  115LYS     CE 1115   4.053   4.056   3.773
  115LYS     NZ 1116   4.114   3.923   3.760
  115LYS    HZ1 1117   4.028   3.871   3.751
  115LYS    HZ2 1118   4.174   3.922   3.681
  115LYS    HZ3 1119   4.171   3.890   3.836
  115LYS      C 1120   3.936   3.848   3.367
  115LYS      O 1121   4.051   3.821   3.402
  116GLN      N 1122   3.855   3.754   3.317
  116GLN      H 1123   3.760   3.776   3.296
  116GLN     CA 1124   3.887   3.615   3.284
  116GLN     CB 1125   3.775   3.533   3.219
  116GLN     CG 1126   3.646   3.514   3.300
  116GLN     CD 1127   3.525   3.475   3.215
  116GLN    OE1 1128   3.467   3.562   3.150
  116GLN    NE2 1129   3.492   3.346   3.220
  116GLN   HE21 1130   3.549   3.285   3.275
  116GLN   HE22 1131   3.409   3.317   3.173
  116GLN      C 1132   4.000   3.602   3.181
  116GLN      O 1133   4.076   3.507   3.195
  117PHE      N 1134   3.978   3.656   3.061
  117PHE      H 1135   3.898   3.708   3.029
  117PHE     CA 1136   4.087   3.668   2.964
  117PHE     CB 1137   4.038   3.764   2.855
  117PHE     CG 1138   4.148   3.793   2.753
  117PHE    CD1 1139   4.170   3.707   2.645
  117PHE    HD1 1140   4.118   3.613   2.627
  117PHE    CD2 1141   4.220   3.911   2.764
  117PHE    HD2 1142   4.199   3.982   2.844
  117PHE    CE1 1143   4.266   3.747   2.553
  117PHE    HE1 1144   4.295   3.668   2.483
  117PHE    CE2 1145   4.309   3.957   2.667
  117PHE    HE2 1146   4.373   4.044   2.675
  117PHE     CZ 1147   4.335   3.867   2.564
  117PHE     HZ 1148   4.385   3.910   2.477
  117PHE      C 1149   4.216   3.722   3.026
  117PHE      O 1150   4.308   3.642   3.039
  118LEU      N 1151   4.212   3.834   3.099
  118LEU      H 1152   4.131   3.888   3.123
  118LEU     CA 1153   4.332   3.887   3.165
  118LEU     CB 1154   4.314   4.027   3.223
  118LEU     CG 1155   4.365   4.129   3.120
  118LEU    CD1 1156   4.353   4.270   3.178
  118LEU    CD2 1157   4.510   4.105   3.080
  118LEU      C 1158   4.380   3.802   3.283
  118LEU      O 1159   4.492   3.826   3.327
  119SER      N 1160   4.295   3.727   3.353
  119SER      H 1161   4.203   3.759   3.374
  119SER     CA 1162   4.341   3.627   3.451
  119SER     CB 1163   4.252   3.580   3.566
  119SER     OG 1164   4.137   3.515   3.512
  119SER     HG 1165   4.102   3.454   3.584
  119SER      C 1166   4.411   3.503   3.395
  119SER      O 1167   4.525   3.486   3.438
  120GLU      N 1168   4.366   3.456   3.279
  120GLU      H 1169   4.275   3.484   3.251
  120GLU     CA 1170   4.434   3.352   3.200
  120GLU     CB 1171   4.335   3.315   3.089
  120GLU     CG 1172   4.385   3.195   3.009
  120GLU     CD 1173   4.306   3.192   2.878
  120GLU    OE1 1174   4.357   3.238   2.774
  120GLU    OE2 1175   4.195   3.133   2.875
  120GLU      C 1176   4.564   3.404   3.139
  120GLU      O 1177   4.662   3.331   3.154
  121THR      N 1178   4.559   3.512   3.062
  121THR      H 1179   4.469   3.554   3.058
  121THR     CA 1180   4.669   3.571   2.984
  121THR     CB 1181   4.633   3.685   2.889
  121THR    OG1 1182   4.594   3.800   2.965
  121THR    HG1 1183   4.613   3.887   2.919
  121THR    CG2 1184   4.535   3.631   2.785
  121THR      C 1185   4.785   3.617   3.072
  121THR      O 1186   4.900   3.609   3.029
  122GLU      N 1187   4.762   3.655   3.198
  122GLU      H 1188   4.672   3.690   3.222
  122GLU     CA 1189   4.876   3.686   3.285
  122GLU     CB 1190   4.822   3.728   3.422
  122GLU     CG 1191   4.926   3.804   3.503
  122GLU     CD 1192   4.894   3.825   3.651
  122GLU    OE1 1193   4.775   3.832   3.689
  122GLU    OE2 1194   4.989   3.836   3.732
  122GLU      C 1195   4.959   3.560   3.308
  122GLU      O 1196   5.080   3.564   3.286
  123LYS      N 1197   4.890   3.451   3.339
  123LYS      H 1198   4.792   3.455   3.361
  123LYS     CA 1199   4.945   3.318   3.366
  123LYS     CB 1200   4.849   3.227   3.443
  123LYS     CG 1201   4.816   3.255   3.590
  123LYS     CD 1202   4.715   3.152   3.641
  123LYS     CE 1203   4.582   3.146   3.566
  123LYS     NZ 1204   4.513   3.019   3.593
  123LYS    HZ1 1205   4.539   2.946   3.530
  123LYS    HZ2 1206   4.538   2.988   3.685
  123LYS    HZ3 1207   4.414   3.029   3.588
  123LYS      C 1208   5.014   3.245   3.250
  123LYS      O 1209   5.065   3.135   3.271
  124MET      N 1210   5.012   3.301   3.130
  124MET      H 1211   4.955   3.380   3.108
  124MET     CA 1212   5.074   3.253   3.006
  124MET     CB 1213   4.972   3.245   2.891
  124MET     CG 1214   4.883   3.125   2.923
  124MET     SD 1215   4.966   2.965   2.957
  124MET     CE 1216   4.995   2.897   2.794
  124MET      C 1217   5.174   3.356   2.955
  124MET      O 1218   5.176   3.474   2.991
  125SER      N 1219   5.256   3.307   2.863
  125SER      H 1220   5.244   3.209   2.847
  125SER     CA 1221   5.367   3.387   2.807
  125SER     CB 1222   5.460   3.296   2.727
  125SER     OG 1223   5.396   3.273   2.602
  125SER     HG 1224   5.338   3.191   2.605
  125SER      C 1225   5.318   3.501   2.718
  125SER      O 1226   5.201   3.499   2.682
  126PRO      N 1227   5.406   3.597   2.693
  126PRO     CA 1228   5.379   3.693   2.585
  126PRO     CB 1229   5.503   3.783   2.583
  126PRO     CG 1230   5.533   3.793   2.733
  126PRO     CD 1231   5.503   3.653   2.789
  126PRO      C 1232   5.342   3.630   2.450
  126PRO      O 1233   5.241   3.670   2.392
  127GLU      N 1234   5.411   3.528   2.400
  127GLU      H 1235   5.488   3.483   2.444
  127GLU     CA 1236   5.375   3.464   2.273
  127GLU     CB 1237   5.483   3.366   2.225
  127GLU     CG 1238   5.610   3.448   2.203
  127GLU     CD 1239   5.720   3.347   2.173
  127GLU    OE1 1240   5.735   3.242   2.239
  127GLU    OE2 1241   5.797   3.391   2.085
  127GLU      C 1242   5.242   3.388   2.271
  127GLU      O 1243   5.161   3.423   2.185
  128ASP      N 1244   5.211   3.320   2.380
  128ASP      H 1245   5.278   3.299   2.451
  128ASP     CA 1246   5.076   3.265   2.401
  128ASP     CB 1247   5.074   3.169   2.520
  128ASP     CG 1248   5.173   3.053   2.505
  128ASP    OD1 1249   5.268   3.050   2.586
  128ASP    OD2 1250   5.148   2.967   2.418
  128ASP      C 1251   4.960   3.364   2.416
  128ASP      O 1252   4.856   3.342   2.355
  129ARG      N 1253   4.988   3.482   2.471
  129ARG      H 1254   5.068   3.493   2.529
  129ARG     CA 1255   4.889   3.591   2.473
  129ARG     CB 1256   4.945   3.722   2.530
  129ARG     CG 1257   4.955   3.723   2.683
  129ARG     CD 1258   5.056   3.827   2.731
  129ARG     NE 1259   5.077   3.794   2.873
  129ARG     HE 1260   4.993   3.748   2.902
  129ARG     CZ 1261   5.173   3.822   2.962
  129ARG    NH1 1262   5.270   3.910   2.930
  129ARG   HH11 1263   5.287   3.939   2.836
  129ARG   HH12 1264   5.322   3.958   3.000
  129ARG    NH2 1265   5.179   3.764   3.082
  129ARG   HH21 1266   5.124   3.681   3.093
  129ARG   HH22 1267   5.225   3.800   3.164
  129ARG      C 1268   4.827   3.636   2.341
  129ARG      O 1269   4.705   3.627   2.326
  130ALA      N 1270   4.920   3.648   2.246
  130ALA      H 1271   5.018   3.641   2.264
  130ALA     CA 1272   4.895   3.657   2.102
  130ALA     CB 1273   5.017   3.620   2.016
  130ALA      C 1274   4.794   3.551   2.056
  130ALA      O 1275   4.680   3.589   2.028
  131LYS      N 1276   4.824   3.424   2.076
  131LYS      H 1277   4.905   3.401   2.131
  131LYS     CA 1278   4.727   3.316   2.052
  131LYS     CB 1279   4.785   3.174   2.062
  131LYS     CG 1280   4.900   3.153   1.964
  131LYS     CD 1281   4.862   3.157   1.815
  131LYS     CE 1282   4.983   3.183   1.725
  131LYS     NZ 1283   4.937   3.168   1.586
  131LYS    HZ1 1284   4.864   3.102   1.571
  131LYS    HZ2 1285   4.906   3.258   1.556
  131LYS    HZ3 1286   5.013   3.132   1.532
  131LYS      C 1287   4.589   3.308   2.116
  131LYS      O 1288   4.486   3.284   2.053
  132CYS      N 1289   4.584   3.356   2.240
  132CYS      H 1290   4.661   3.353   2.304
  132CYS     CA 1291   4.459   3.378   2.314
  132CYS     CB 1292   4.466   3.395   2.466
  132CYS     SG 1293   4.563   3.280   2.570
  132CYS     HG 1294   4.477   3.269   2.671
  132CYS      C 1295   4.374   3.489   2.253
  132CYS      O 1296   4.255   3.470   2.227
  133PHE      N 1297   4.440   3.596   2.208
  133PHE      H 1298   4.539   3.606   2.218
  133PHE     CA 1299   4.366   3.702   2.138
  133PHE     CB 1300   4.457   3.822   2.112
  133PHE     CG 1301   4.379   3.942   2.056
  133PHE    CD1 1302   4.358   3.966   1.921
  133PHE    HD1 1303   4.405   3.901   1.847
  133PHE    CD2 1304   4.325   4.030   2.149
  133PHE    HD2 1305   4.335   3.995   2.252
  133PHE    CE1 1306   4.289   4.078   1.875
  133PHE    HE1 1307   4.285   4.108   1.770
  133PHE    CE2 1308   4.260   4.145   2.107
  133PHE    HE2 1309   4.237   4.221   2.181
  133PHE     CZ 1310   4.239   4.165   1.971
  133PHE     HZ 1311   4.184   4.255   1.946
  133PHE      C 1312   4.320   3.658   1.999
  133PHE      O 1313   4.211   3.696   1.955
  134GLU      N 1314   4.397   3.577   1.927
  134GLU      H 1315   4.493   3.558   1.946
  134GLU     CA 1316   4.359   3.502   1.806
  134GLU     CB 1317   4.473   3.413   1.758
  134GLU     CG 1318   4.573   3.496   1.677
  134GLU     CD 1319   4.661   3.410   1.587
  134GLU    OE1 1320   4.616   3.308   1.531
  134GLU    OE2 1321   4.782   3.439   1.577
  134GLU      C 1322   4.228   3.426   1.826
  134GLU      O 1323   4.148   3.416   1.733
  135LYS      N 1324   4.227   3.341   1.928
  135LYS      H 1325   4.313   3.342   1.978
  135LYS     CA 1326   4.120   3.254   1.981
  135LYS     CB 1327   4.165   3.165   2.097
  135LYS     CG 1328   4.234   3.036   2.053
  135LYS     CD 1329   4.328   3.001   2.169
  135LYS     CE 1330   4.448   2.919   2.123
  135LYS     NZ 1331   4.529   2.858   2.231
  135LYS    HZ1 1332   4.597   2.795   2.194
  135LYS    HZ2 1333   4.583   2.931   2.273
  135LYS    HZ3 1334   4.473   2.824   2.305
  135LYS      C 1335   3.993   3.325   2.028
  135LYS      O 1336   3.883   3.295   1.980
  136ASN      N 1337   4.003   3.429   2.111
  136ASN      H 1338   4.093   3.461   2.140
  136ASN     CA 1339   3.895   3.506   2.173
  136ASN     CB 1340   3.946   3.596   2.286
  136ASN     CG 1341   3.846   3.683   2.362
  136ASN    OD1 1342   3.808   3.790   2.312
  136ASN    ND2 1343   3.804   3.636   2.478
  136ASN   HD21 1344   3.816   3.546   2.520
  136ASN   HD22 1345   3.752   3.698   2.538
  136ASN      C 1346   3.806   3.586   2.077
  136ASN      O 1347   3.850   3.654   1.984
  137GLU      N 1348   3.676   3.569   2.101
  137GLU      H 1349   3.637   3.512   2.173
  137GLU     CA 1350   3.571   3.636   2.022
  137GLU     CB 1351   3.459   3.535   1.995
  137GLU     CG 1352   3.505   3.413   1.915
  137GLU     CD 1353   3.417   3.288   1.911
  137GLU    OE1 1354   3.330   3.277   1.822
  137GLU    OE2 1355   3.434   3.195   1.993
  137GLU      C 1356   3.527   3.770   2.080
  137GLU      O 1357   3.508   3.870   2.010
  138ALA      N 1358   3.514   3.766   2.212
  138ALA      H 1359   3.535   3.684   2.265
  138ALA     CA 1360   3.467   3.878   2.295
  138ALA     CB 1361   3.491   3.836   2.440
  138ALA      C 1362   3.528   4.015   2.263
  138ALA      O 1363   3.459   4.100   2.207
  139ILE      N 1364   3.660   4.020   2.267
  139ILE      H 1365   3.719   3.952   2.312
  139ILE     CA 1366   3.735   4.142   2.235
  139ILE     CB 1367   3.879   4.130   2.286
  139ILE    CG1 1368   3.878   4.063   2.424
  139ILE    CG2 1369   3.945   4.268   2.283
  139ILE     CD 1370   4.011   4.049   2.498
  139ILE      C 1371   3.741   4.173   2.085
  139ILE      O 1372   3.720   4.287   2.045
  140GLN      N 1373   3.764   4.076   1.997
  140GLN      H 1374   3.782   3.982   2.028
  140GLN     CA 1375   3.766   4.107   1.853
  140GLN     CB 1376   3.814   3.981   1.781
  140GLN     CG 1377   3.963   3.946   1.781
  140GLN     CD 1378   3.991   3.826   1.690
  140GLN    OE1 1379   3.944   3.841   1.577
  140GLN    NE2 1380   4.067   3.728   1.738
  140GLN   HE21 1381   4.105   3.732   1.830
  140GLN   HE22 1382   4.060   3.638   1.695
  140GLN      C 1383   3.635   4.165   1.800
  140GLN      O 1384   3.624   4.274   1.744
  141ALA      N 1385   3.527   4.109   1.854
  141ALA      H 1386   3.540   4.037   1.922
  141ALA     CA 1387   3.388   4.156   1.837
  141ALA     CB 1388   3.306   4.040   1.895
  141ALA      C 1389   3.354   4.287   1.907
  141ALA      O 1390   3.280   4.361   1.842
  142ALA      N 1391   3.425   4.325   2.013
  142ALA      H 1392   3.465   4.256   2.073
  142ALA     CA 1393   3.424   4.463   2.063
  142ALA     CB 1394   3.482   4.477   2.204
  142ALA      C 1395   3.496   4.565   1.974
  142ALA      O 1396   3.438   4.665   1.933
  143HISE     N 1397   3.609   4.522   1.919
  143HISE     H 1398   3.652   4.439   1.956
  143HISE    CA 1399   3.691   4.601   1.826
  143HISE    CB 1400   3.822   4.527   1.799
  143HISE    CG 1401   3.927   4.611   1.726
  143HISE   ND1 1402   4.034   4.671   1.777
  143HISE   CD2 1403   3.938   4.625   1.594
  143HISE   HD2 1404   3.859   4.631   1.520
  143HISE   CE1 1405   4.121   4.693   1.678
  143HISE   HE1 1406   4.216   4.744   1.689
  143HISE   NE2 1407   4.062   4.662   1.563
  143HISE   HE2 1408   4.103   4.691   1.476
  143HISE     C 1409   3.621   4.631   1.693
  143HISE     O 1410   3.629   4.742   1.641
  144ASP      N 1411   3.566   4.520   1.645
  144ASP      H 1412   3.598   4.437   1.689
  144ASP     CA 1413   3.494   4.517   1.517
  144ASP     CB 1414   3.471   4.375   1.465
  144ASP     CG 1415   3.431   4.370   1.318
  144ASP    OD1 1416   3.469   4.461   1.241
  144ASP    OD2 1417   3.374   4.268   1.275
  144ASP      C 1418   3.366   4.600   1.509
  144ASP      O 1419   3.331   4.670   1.414
  145ALA      N 1420   3.297   4.600   1.623
  145ALA      H 1421   3.314   4.540   1.701
  145ALA     CA 1422   3.187   4.691   1.653
  145ALA     CB 1423   3.139   4.654   1.794
  145ALA      C 1424   3.224   4.840   1.655
  145ALA      O 1425   3.197   4.898   1.550
  146VAL      N 1426   3.325   4.870   1.736
  146VAL      H 1427   3.378   4.802   1.787
  146VAL     CA 1428   3.374   5.008   1.751
  146VAL     CB 1429   3.438   5.019   1.889
  146VAL    CG1 1430   3.505   5.153   1.924
  146VAL    CG2 1431   3.332   5.002   1.998
  146VAL      C 1432   3.459   5.070   1.640
  146VAL      O 1433   3.405   5.163   1.580
  147ALA      N 1434   3.562   5.005   1.587
  147ALA      H 1435   3.570   4.906   1.597
  147ALA     CA 1436   3.661   5.072   1.500
  147ALA     CB 1437   3.778   4.976   1.478
  147ALA      C 1438   3.621   5.105   1.357
  147ALA      O 1439   3.561   5.019   1.291
  148GLN      N 1440   3.670   5.221   1.314
  148GLN      H 1441   3.700   5.294   1.375
  148GLN     CA 1442   3.652   5.269   1.176
  148GLN     CB 1443   3.526   5.356   1.166
  148GLN     CG 1444   3.505   5.455   1.281
  148GLN     CD 1445   3.438   5.582   1.230
  148GLN    OE1 1446   3.329   5.573   1.174
  148GLN    NE2 1447   3.479   5.703   1.269
  148GLN   HE21 1448   3.569   5.713   1.310
  148GLN   HE22 1449   3.414   5.776   1.249
  148GLN      C 1450   3.780   5.330   1.120
  148GLN      O 1451   3.855   5.396   1.192
  149GLU      N 1452   3.803   5.310   0.991
  149GLU      H 1453   3.759   5.227   0.957
  149GLU     CA 1454   3.916   5.352   0.907
  149GLU     CB 1455   3.901   5.293   0.767
  149GLU     CG 1456   3.935   5.144   0.767
  149GLU     CD 1457   3.893   5.082   0.633
  149GLU    OE1 1458   3.983   5.068   0.548
  149GLU    OE2 1459   3.775   5.042   0.618
  149GLU      C 1460   3.935   5.504   0.894
  149GLU      O 1461   4.002   5.560   0.808
  150GLY      N 1462   3.892   5.576   0.997
  150GLY      H 1463   3.868   5.524   1.078
  150GLY     CA 1464   3.863   5.720   0.998
  150GLY      C 1465   3.982   5.811   0.968
  150GLY      O 1466   4.100   5.774   0.969
  151GLN      N 1467   3.952   5.940   0.977
  151GLN      H 1468   3.855   5.964   0.980
  151GLN     CA 1469   4.041   6.057   0.967
  151GLN     CB 1470   3.942   6.173   0.981
  151GLN     CG 1471   3.900   6.194   1.126
  151GLN     CD 1472   3.808   6.315   1.144
  151GLN    OE1 1473   3.809   6.420   1.080
  151GLN    NE2 1474   3.740   6.321   1.258
  151GLN   HE21 1475   3.742   6.249   1.328
  151GLN   HE22 1476   3.691   6.406   1.274
  151GLN      C 1477   4.164   6.063   1.057
  151GLN      O 1478   4.267   6.118   1.019
  152CYS      N 1479   4.158   5.992   1.169
  152CYS      H 1480   4.070   5.956   1.202
  152CYS     CA 1481   4.262   5.983   1.272
  152CYS     CB 1482   4.229   6.073   1.391
  152CYS     SG 1483   4.067   6.062   1.476
  152CYS     HG 1484   4.016   5.961   1.405
  152CYS      C 1485   4.308   5.842   1.309
  152CYS      O 1486   4.331   5.805   1.424
  153ARG      N 1487   4.296   5.752   1.212
  153ARG      H 1488   4.240   5.777   1.133
  153ARG     CA 1489   4.323   5.607   1.213
  153ARG     CB 1490   4.301   5.533   1.081
  153ARG     CG 1491   4.384   5.604   0.975
  153ARG     CD 1492   4.325   5.579   0.836
  153ARG     NE 1493   4.398   5.650   0.729
  153ARG     HE 1494   4.495   5.673   0.740
  153ARG     CZ 1495   4.327   5.729   0.647
  153ARG    NH1 1496   4.196   5.753   0.659
  153ARG   HH11 1497   4.143   5.710   0.732
  153ARG   HH12 1498   4.157   5.809   0.586
  153ARG    NH2 1499   4.399   5.781   0.547
  153ARG   HH21 1500   4.497   5.760   0.543
  153ARG   HH22 1501   4.364   5.857   0.493
  153ARG      C 1502   4.464   5.575   1.264
  153ARG      O 1503   4.556   5.648   1.227
  154VAL      N 1504   4.474   5.501   1.373
  154VAL      H 1505   4.391   5.482   1.425
  154VAL     CA 1506   4.597   5.450   1.436
  154VAL     CB 1507   4.618   5.499   1.579
  154VAL    CG1 1508   4.648   5.649   1.576
  154VAL    CG2 1509   4.497   5.476   1.671
  154VAL      C 1510   4.610   5.297   1.435
  154VAL      O 1511   4.517   5.229   1.477
  155ASP      N 1512   4.718   5.248   1.376
  155ASP      H 1513   4.779   5.308   1.324
  155ASP     CA 1514   4.740   5.103   1.364
  155ASP     CB 1515   4.637   5.042   1.268
  155ASP     CG 1516   4.644   4.889   1.267
  155ASP    OD1 1517   4.710   4.841   1.172
  155ASP    OD2 1518   4.575   4.832   1.354
  155ASP      C 1519   4.880   5.081   1.306
  155ASP      O 1520   4.924   5.160   1.224
  156ASP      N 1521   4.947   4.972   1.344
  156ASP      H 1522   4.896   4.894   1.381
  156ASP     CA 1523   5.085   4.947   1.302
  156ASP     CB 1524   5.148   4.849   1.402
  156ASP     CG 1525   5.092   4.707   1.409
  156ASP    OD1 1526   5.014   4.684   1.504
  156ASP    OD2 1527   5.107   4.625   1.316
  156ASP      C 1528   5.101   4.917   1.153
  156ASP      O 1529   5.174   4.986   1.082
  157LYS      N 1530   5.016   4.832   1.097
  157LYS      H 1531   4.963   4.776   1.162
  157LYS     CA 1532   5.003   4.819   0.952
  157LYS     CB 1533   4.906   4.705   0.920
  157LYS     CG 1534   4.964   4.569   0.962
  157LYS     CD 1535   4.868   4.499   1.057
  157LYS     CE 1536   4.913   4.362   1.109
  157LYS     NZ 1537   4.830   4.297   1.212
  157LYS    HZ1 1538   4.842   4.199   1.222
  157LYS    HZ2 1539   4.857   4.342   1.297
  157LYS    HZ3 1540   4.734   4.322   1.200
  157LYS      C 1541   4.976   4.946   0.871
  157LYS      O 1542   5.019   4.950   0.756
  158VAL      N 1543   4.888   5.028   0.928
  158VAL      H 1544   4.845   5.009   1.017
  158VAL     CA 1545   4.842   5.154   0.868
  158VAL     CB 1546   4.704   5.201   0.914
  158VAL    CG1 1547   4.642   5.323   0.846
  158VAL    CG2 1548   4.602   5.090   0.886
  158VAL      C 1549   4.941   5.270   0.879
  158VAL      O 1550   4.974   5.321   0.772
  159ASN      N 1551   4.994   5.297   0.998
  159ASN      H 1552   4.957   5.251   1.079
  159ASN     CA 1553   5.084   5.409   1.030
  159ASN     CB 1554   5.006   5.539   1.043
  159ASN     CG 1555   4.883   5.540   1.134
  159ASN    OD1 1556   4.876   5.475   1.239
  159ASN    ND2 1557   4.774   5.604   1.095
  159ASN   HD21 1558   4.757   5.630   1.000
  159ASN   HD22 1559   4.700   5.613   1.161
  159ASN      C 1560   5.187   5.398   1.142
  159ASN      O 1561   5.308   5.410   1.124
  160PHE      N 1562   5.128   5.405   1.261
  160PHE      H 1563   5.029   5.405   1.257
  160PHE     CA 1564   5.197   5.410   1.392
  160PHE     CB 1565   5.145   5.532   1.468
  160PHE     CG 1566   5.158   5.666   1.396
  160PHE    CD1 1567   5.045   5.747   1.395
  160PHE    HD1 1568   4.949   5.695   1.396
  160PHE    CD2 1569   5.285   5.719   1.372
  160PHE    HD2 1570   5.368   5.650   1.362
  160PHE    CE1 1571   5.064   5.884   1.386
  160PHE    HE1 1572   4.977   5.950   1.380
  160PHE    CE2 1573   5.305   5.857   1.364
  160PHE    HE2 1574   5.402   5.900   1.390
  160PHE     CZ 1575   5.192   5.937   1.372
  160PHE     HZ 1576   5.195   6.045   1.358
  160PHE      C 1577   5.180   5.284   1.477
  160PHE      O 1578   5.067   5.237   1.489
  161HISE     N 1579   5.280   5.278   1.565
  161HISE     H 1580   5.328   5.365   1.575
  161HISE    CA 1581   5.304   5.169   1.661
  161HISE    CB 1582   5.434   5.094   1.630
  161HISE    CG 1583   5.442   4.971   1.720
  161HISE   ND1 1584   5.344   4.896   1.770
  161HISE   CD2 1585   5.552   4.943   1.789
  161HISE   HD2 1586   5.652   4.978   1.763
  161HISE   CE1 1587   5.391   4.831   1.876
  161HISE   HE1 1588   5.336   4.764   1.941
  161HISE   NE2 1589   5.521   4.860   1.888
  161HISE   HE2 1590   5.579   4.835   1.966
  161HISE     C 1591   5.304   5.224   1.803
  161HISE     O 1592   5.341   5.340   1.819
  162PHE      N 1593   5.204   5.169   1.872
  162PHE      H 1594   5.178   5.074   1.852
  162PHE     CA 1595   5.182   5.206   2.012
  162PHE     CB 1596   5.043   5.152   2.048
  162PHE     CG 1597   4.932   5.255   2.024
  162PHE    CD1 1598   4.928   5.381   2.081
  162PHE    HD1 1599   5.014   5.428   2.130
  162PHE    CD2 1600   4.814   5.209   1.966
  162PHE    HD2 1601   4.813   5.107   1.927
  162PHE    CE1 1602   4.809   5.452   2.085
  162PHE    HE1 1603   4.803   5.537   2.153
  162PHE    CE2 1604   4.693   5.278   1.968
  162PHE    HE2 1605   4.600   5.239   1.927
  162PHE     CZ 1606   4.692   5.403   2.029
  162PHE     HZ 1607   4.591   5.434   2.057
  162PHE      C 1608   5.287   5.141   2.102
  162PHE      O 1609   5.306   5.023   2.131
  163ILE      N 1610   5.366   5.231   2.159
  163ILE      H 1611   5.368   5.327   2.133
  163ILE     CA 1612   5.456   5.200   2.272
  163ILE     CB 1613   5.598   5.248   2.238
  163ILE    CG1 1614   5.634   5.152   2.125
  163ILE    CG2 1615   5.701   5.237   2.351
  163ILE     CD 1616   5.756   5.190   2.041
  163ILE      C 1617   5.393   5.251   2.401
  163ILE      O 1618   5.318   5.349   2.403
  164LEU      N 1619   5.399   5.167   2.504
  164LEU      H 1620   5.438   5.076   2.486
  164LEU     CA 1621   5.346   5.193   2.638
  164LEU     CB 1622   5.271   5.073   2.697
  164LEU     CG 1623   5.212   5.108   2.834
  164LEU    CD1 1624   5.095   5.204   2.810
  164LEU    CD2 1625   5.175   4.980   2.910
  164LEU      C 1626   5.453   5.240   2.737
  164LEU      O 1627   5.562   5.185   2.752
  165PHE      N 1628   5.444   5.369   2.769
  165PHE      H 1629   5.369   5.422   2.729
  165PHE     CA 1630   5.522   5.445   2.869
  165PHE     CB 1631   5.571   5.581   2.819
  165PHE     CG 1632   5.692   5.592   2.726
  165PHE    CD1 1633   5.699   5.528   2.603
  165PHE    HD1 1634   5.625   5.452   2.579
  165PHE    CD2 1635   5.804   5.657   2.777
  165PHE    HD2 1636   5.778   5.715   2.866
  165PHE    CE1 1637   5.820   5.541   2.534
  165PHE    HE1 1638   5.816   5.505   2.432
  165PHE    CE2 1639   5.923   5.673   2.708
  165PHE    HE2 1640   6.014   5.676   2.769
  165PHE     CZ 1641   5.929   5.612   2.583
  165PHE     HZ 1642   6.014   5.632   2.517
  165PHE      C 1643   5.457   5.461   3.006
  165PHE      O 1644   5.350   5.520   3.023
  166ASN      N 1645   5.481   5.352   3.077
  166ASN      H 1646   5.567   5.304   3.056
  166ASN     CA 1647   5.413   5.324   3.205
  166ASN     CB 1648   5.393   5.175   3.233
  166ASN     CG 1649   5.287   5.143   3.339
  166ASN    OD1 1650   5.178   5.199   3.335
  166ASN    ND2 1651   5.294   5.046   3.429
  166ASN   HD21 1652   5.374   4.987   3.423
  166ASN   HD22 1653   5.208   5.025   3.476
  166ASN      C 1654   5.486   5.389   3.323
  166ASN      O 1655   5.608   5.387   3.328
  167ASN      N 1656   5.407   5.431   3.422
  167ASN      H 1657   5.314   5.464   3.406
  167ASN     CA 1658   5.465   5.465   3.553
  167ASN     CB 1659   5.398   5.587   3.617
  167ASN     CG 1660   5.479   5.647   3.732
  167ASN    OD1 1661   5.575   5.597   3.790
  167ASN    ND2 1662   5.441   5.772   3.759
  167ASN   HD21 1663   5.371   5.823   3.709
  167ASN   HD22 1664   5.458   5.808   3.850
  167ASN      C 1665   5.458   5.342   3.643
  167ASN      O 1666   5.354   5.279   3.663
  168VAL      N 1667   5.577   5.292   3.677
  168VAL      H 1668   5.659   5.349   3.669
  168VAL     CA 1669   5.580   5.181   3.772
  168VAL     CB 1670   5.644   5.051   3.722
  168VAL    CG1 1671   5.626   4.929   3.813
  168VAL    CG2 1672   5.595   5.021   3.580
  168VAL      C 1673   5.658   5.230   3.895
  168VAL      O 1674   5.778   5.257   3.890
  169ASP      N 1675   5.580   5.256   3.999
  169ASP      H 1676   5.483   5.232   3.992
  169ASP     CA 1677   5.634   5.291   4.132
  169ASP     CB 1678   5.682   5.165   4.204
  169ASP     CG 1679   5.584   5.081   4.286
  169ASP    OD1 1680   5.591   5.076   4.410
  169ASP    OD2 1681   5.498   5.017   4.221
  169ASP      C 1682   5.726   5.412   4.130
  169ASP      O 1683   5.848   5.406   4.148
  170GLY      N 1684   5.678   5.520   4.068
  170GLY      H 1685   5.584   5.523   4.032
  170GLY     CA 1686   5.748   5.648   4.052
  170GLY      C 1687   5.837   5.664   3.929
  170GLY      O 1688   5.898   5.770   3.915
  171HISE     N 1689   5.875   5.551   3.870
  171HISE     H 1690   5.827   5.465   3.885
  171HISE    CA 1691   5.967   5.551   3.755
  171HISE    CB 1692   6.067   5.436   3.767
  171HISE    CG 1693   6.170   5.444   3.880
  171HISE   ND1 1694   6.296   5.401   3.872
  171HISE   CD2 1695   6.156   5.488   4.004
  171HISE   HD2 1696   6.060   5.502   4.055
  171HISE   CE1 1697   6.362   5.426   3.985
  171HISE   HE1 1698   6.467   5.408   4.007
  171HISE   NE2 1699   6.272   5.478   4.068
  171HISE   HE2 1700   6.282   5.468   4.167
  171HISE     C 1701   5.891   5.532   3.623
  171HISE     O 1702   5.811   5.439   3.615
  172LEU      N 1703   5.944   5.602   3.524
  172LEU      H 1704   6.012   5.673   3.541
  172LEU     CA 1705   5.898   5.586   3.385
  172LEU     CB 1706   5.907   5.716   3.304
  172LEU     CG 1707   5.845   5.715   3.164
  172LEU    CD1 1708   5.694   5.691   3.159
  172LEU    CD2 1709   5.869   5.849   3.093
  172LEU      C 1710   5.964   5.468   3.313
  172LEU      O 1711   6.084   5.468   3.288
  173TYR      N 1712   5.884   5.363   3.293
  173TYR      H 1713   5.794   5.358   3.335
  173TYR     CA 1714   5.930   5.247   3.215
  173TYR     CB 1715   5.909   5.111   3.281
  173TYR     CG 1716   5.993   5.094   3.408
  173TYR    CD1 1717   6.116   5.033   3.385
  173TYR    HD1 1718   6.161   5.029   3.286
  173TYR    CD2 1719   5.950   5.118   3.537
  173TYR    HD2 1720   5.867   5.187   3.554
  173TYR    CE1 1721   6.196   4.999   3.493
  173TYR    HE1 1722   6.294   4.950   3.489
  173TYR    CE2 1723   6.035   5.094   3.644
  173TYR    HE2 1724   6.027   5.145   3.740
  173TYR     CZ 1725   6.153   5.023   3.623
  173TYR     OH 1726   6.211   4.959   3.728
  173TYR     HH 1727   6.282   4.899   3.692
  173TYR      C 1728   5.849   5.236   3.085
  173TYR      O 1729   5.726   5.233   3.081
  174GLU      N 1730   5.921   5.223   2.974
  174GLU      H 1731   6.016   5.254   2.978
  174GLU     CA 1732   5.884   5.178   2.839
  174GLU     CB 1733   5.985   5.243   2.745
  174GLU     CG 1734   5.964   5.233   2.594
  174GLU     CD 1735   6.100   5.276   2.538
  174GLU    OE1 1736   6.108   5.390   2.487
  174GLU    OE2 1737   6.186   5.187   2.523
  174GLU      C 1738   5.877   5.026   2.829
  174GLU      O 1739   5.980   4.960   2.813
  175LEU      N 1740   5.756   4.990   2.789
  175LEU      H 1741   5.690   5.065   2.778
  175LEU     CA 1742   5.719   4.849   2.765
  175LEU     CB 1743   5.617   4.794   2.864
  175LEU     CG 1744   5.649   4.809   3.013
  175LEU    CD1 1745   5.530   4.738   3.078
  175LEU    CD2 1746   5.778   4.737   3.054
  175LEU      C 1747   5.657   4.835   2.626
  175LEU      O 1748   5.537   4.841   2.602
  176ASP      N 1749   5.738   4.768   2.545
  176ASP      H 1750   5.836   4.787   2.537
  176ASP     CA 1751   5.690   4.709   2.420
  176ASP     CB 1752   5.739   4.794   2.303
  176ASP     CG 1753   5.673   4.768   2.167
  176ASP    OD1 1754   5.563   4.709   2.165
  176ASP    OD2 1755   5.732   4.811   2.065
  176ASP      C 1756   5.747   4.567   2.410
  176ASP      O 1757   5.866   4.544   2.432
  177GLY      N 1758   5.655   4.476   2.382
  177GLY      H 1759   5.559   4.500   2.398
  177GLY     CA 1760   5.679   4.334   2.352
  177GLY      C 1761   5.780   4.307   2.240
  177GLY      O 1762   5.828   4.194   2.229
  178ARG      N 1763   5.814   4.412   2.166
  178ARG      H 1764   5.763   4.498   2.164
  178ARG     CA 1765   5.921   4.408   2.065
  178ARG     CB 1766   5.889   4.513   1.958
  178ARG     CG 1767   5.752   4.496   1.894
  178ARG     CD 1768   5.707   4.617   1.813
  178ARG     NE 1769   5.596   4.592   1.720
  178ARG     HE 1770   5.508   4.584   1.766
  178ARG     CZ 1771   5.602   4.613   1.587
  178ARG    NH1 1772   5.714   4.655   1.528
  178ARG   HH11 1773   5.798   4.680   1.575
  178ARG   HH12 1774   5.729   4.655   1.429
  178ARG    NH2 1775   5.519   4.546   1.506
  178ARG   HH21 1776   5.459   4.480   1.552
  178ARG   HH22 1777   5.498   4.576   1.413
  178ARG      C 1778   6.064   4.420   2.117
  178ARG      O 1779   6.160   4.355   2.074
  179MET      N 1780   6.073   4.477   2.237
  179MET      H 1781   5.998   4.509   2.294
  179MET     CA 1782   6.200   4.466   2.312
  179MET     CB 1783   6.276   4.599   2.313
  179MET     CG 1784   6.291   4.670   2.179
  179MET     SD 1785   6.408   4.572   2.079
  179MET     CE 1786   6.428   4.682   1.941
  179MET      C 1787   6.177   4.425   2.457
  179MET      O 1788   6.167   4.513   2.542
  180PRO      N 1789   6.171   4.296   2.492
  180PRO     CA 1790   6.126   4.256   2.626
  180PRO     CB 1791   6.068   4.117   2.599
  180PRO     CG 1792   6.157   4.061   2.488
  180PRO     CD 1793   6.198   4.182   2.403
  180PRO      C 1794   6.222   4.273   2.744
  180PRO      O 1795   6.251   4.176   2.814
  181PHE      N 1796   6.282   4.392   2.746
  181PHE      H 1797   6.261   4.471   2.689
  181PHE     CA 1798   6.351   4.436   2.868
  181PHE     CB 1799   6.496   4.461   2.824
  181PHE     CG 1800   6.592   4.443   2.942
  181PHE    CD1 1801   6.642   4.552   3.012
  181PHE    HD1 1802   6.606   4.651   2.985
  181PHE    CD2 1803   6.627   4.318   2.992
  181PHE    HD2 1804   6.612   4.228   2.934
  181PHE    CE1 1805   6.737   4.547   3.114
  181PHE    HE1 1806   6.805   4.631   3.127
  181PHE    CE2 1807   6.717   4.313   3.099
  181PHE    HE2 1808   6.757   4.214   3.120
  181PHE     CZ 1809   6.771   4.423   3.165
  181PHE     HZ 1810   6.823   4.407   3.260
  181PHE      C 1811   6.285   4.569   2.904
  181PHE      O 1812   6.260   4.648   2.814
  182PRO      N 1813   6.249   4.587   3.031
  182PRO     CA 1814   6.187   4.716   3.067
  182PRO     CB 1815   6.143   4.688   3.211
  182PRO     CG 1816   6.132   4.537   3.231
  182PRO     CD 1817   6.230   4.479   3.129
  182PRO      C 1818   6.287   4.832   3.067
  182PRO      O 1819   6.389   4.832   3.136
  183VAL      N 1820   6.259   4.921   2.973
  183VAL      H 1821   6.174   4.917   2.920
  183VAL     CA 1822   6.347   5.035   2.946
  183VAL     CB 1823   6.344   5.078   2.799
  183VAL    CG1 1824   6.448   5.188   2.777
  183VAL    CG2 1825   6.363   4.961   2.702
  183VAL      C 1826   6.313   5.149   3.042
  183VAL      O 1827   6.219   5.226   3.019
  184ASN      N 1828   6.389   5.155   3.150
  184ASN      H 1829   6.439   5.072   3.172
  184ASN     CA 1830   6.371   5.262   3.250
  184ASN     CB 1831   6.428   5.219   3.385
  184ASN     CG 1832   6.434   5.303   3.513
  184ASN    OD1 1833   6.452   5.424   3.501
  184ASN    ND2 1834   6.390   5.248   3.625
  184ASN   HD21 1835   6.362   5.153   3.618
  184ASN   HD22 1836   6.345   5.303   3.696
  184ASN      C 1837   6.436   5.393   3.204
  184ASN      O 1838   6.558   5.407   3.209
  185HISE     N 1839   6.353   5.490   3.167
  185HISE     H 1840   6.260   5.486   3.203
  185HISE    CA 1841   6.394   5.619   3.108
  185HISE    CB 1842   6.276   5.661   3.020
  185HISE    CG 1843   6.288   5.595   2.882
  185HISE   ND1 1844   6.344   5.659   2.780
  185HISE   CD2 1845   6.199   5.510   2.831
  185HISE   HD2 1846   6.148   5.436   2.892
  185HISE   CE1 1847   6.290   5.609   2.669
  185HISE   HE1 1848   6.322   5.642   2.570
  185HISE   NE2 1849   6.205   5.511   2.698
  185HISE   HE2 1850   6.157   5.454   2.632
  185HISE     C 1851   6.421   5.726   3.214
  185HISE     O 1852   6.457   5.835   3.171
  186GLY      N 1853   6.444   5.684   3.338
  186GLY      H 1854   6.455   5.588   3.363
  186GLY     CA 1855   6.457   5.776   3.452
  186GLY      C 1856   6.328   5.803   3.530
  186GLY      O 1857   6.216   5.787   3.483
  187ALA      N 1858   6.345   5.852   3.652
  187ALA      H 1859   6.439   5.835   3.683
  187ALA     CA 1860   6.243   5.891   3.750
  187ALA     CB 1861   6.316   5.928   3.879
  187ALA      C 1862   6.152   6.007   3.709
  187ALA      O 1863   6.184   6.093   3.628
  188SER      N 1864   6.030   6.011   3.763
  188SER      H 1865   6.005   5.955   3.842
  188SER     CA 1866   5.931   6.119   3.742
  188SER     CB 1867   5.805   6.091   3.824
  188SER     OG 1868   5.846   6.083   3.961
  188SER     HG 1869   5.755   6.070   4.001
  188SER      C 1870   5.979   6.255   3.793
  188SER      O 1871   6.050   6.265   3.893
  189SER      N 1872   5.925   6.360   3.732
  189SER      H 1873   5.911   6.360   3.633
  189SER     CA 1874   5.945   6.493   3.792
  189SER     CB 1875   6.002   6.592   3.690
  189SER     OG 1876   5.921   6.614   3.575
  189SER     HG 1877   5.925   6.533   3.516
  189SER      C 1878   5.808   6.547   3.834
  189SER      O 1879   5.805   6.651   3.901
  190GLU      N 1880   5.698   6.482   3.798
  190GLU      H 1881   5.701   6.414   3.724
  190GLU     CA 1882   5.560   6.506   3.842
  190GLU     CB 1883   5.492   6.622   3.768
  190GLU     CG 1884   5.436   6.723   3.868
  190GLU     CD 1885   5.294   6.686   3.912
  190GLU    OE1 1886   5.277   6.699   4.035
  190GLU    OE2 1887   5.207   6.672   3.823
  190GLU      C 1888   5.461   6.393   3.813
  190GLU      O 1889   5.460   6.342   3.701
  191ASP      N 1890   5.358   6.376   3.894
  191ASP      H 1891   5.362   6.411   3.988
  191ASP     CA 1892   5.240   6.289   3.875
  191ASP     CB 1893   5.144   6.281   3.993
  191ASP     CG 1894   5.211   6.219   4.116
  191ASP    OD1 1895   5.207   6.096   4.138
  191ASP    OD2 1896   5.248   6.304   4.200
  191ASP      C 1897   5.162   6.292   3.743
  191ASP      O 1898   5.100   6.192   3.708
  192THR      N 1899   5.161   6.408   3.678
  192THR      H 1900   5.209   6.485   3.720
  192THR     CA 1901   5.099   6.437   3.548
  192THR     CB 1902   5.057   6.584   3.539
  192THR    OG1 1903   5.166   6.670   3.573
  192THR    HG1 1904   5.171   6.672   3.673
  192THR    CG2 1905   4.937   6.615   3.629
  192THR      C 1906   5.164   6.387   3.419
  192THR      O 1907   5.093   6.392   3.319
  193LEU      N 1908   5.293   6.356   3.425
  193LEU      H 1909   5.340   6.350   3.513
  193LEU     CA 1910   5.379   6.289   3.327
  193LEU     CB 1911   5.361   6.137   3.313
  193LEU     CG 1912   5.415   6.058   3.432
  193LEU    CD1 1913   5.349   5.921   3.434
  193LEU    CD2 1914   5.565   6.037   3.412
  193LEU      C 1915   5.400   6.346   3.187
  193LEU      O 1916   5.492   6.304   3.116
  194LEU      N 1917   5.319   6.443   3.145
  194LEU      H 1918   5.238   6.452   3.204
  194LEU     CA 1919   5.336   6.519   3.020
  194LEU     CB 1920   5.223   6.617   2.987
  194LEU     CG 1921   5.094   6.541   2.954
  194LEU    CD1 1922   4.978   6.639   2.937
  194LEU    CD2 1923   5.107   6.432   2.848
  194LEU      C 1924   5.466   6.593   2.987
  194LEU      O 1925   5.518   6.567   2.879
  195LYS      N 1926   5.524   6.664   3.083
  195LYS      H 1927   5.471   6.687   3.165
  195LYS     CA 1928   5.659   6.719   3.063
  195LYS     CB 1929   5.689   6.817   3.177
  195LYS     CG 1930   5.632   6.957   3.155
  195LYS     CD 1931   5.665   7.048   3.274
  195LYS     CE 1932   5.609   7.189   3.253
  195LYS     NZ 1933   5.465   7.171   3.277
  195LYS    HZ1 1934   5.443   7.159   3.374
  195LYS    HZ2 1935   5.419   7.259   3.265
  195LYS    HZ3 1936   5.408   7.110   3.222
  195LYS      C 1937   5.767   6.614   3.037
  195LYS      O 1938   5.847   6.630   2.945
  196ASP      N 1939   5.768   6.512   3.123
  196ASP      H 1940   5.728   6.519   3.214
  196ASP     CA 1941   5.855   6.394   3.114
  196ASP     CB 1942   5.832   6.305   3.236
  196ASP     CG 1943   5.888   6.367   3.364
  196ASP    OD1 1944   5.812   6.389   3.461
  196ASP    OD2 1945   6.010   6.394   3.368
  196ASP      C 1946   5.837   6.314   2.985
  196ASP      O 1947   5.932   6.266   2.923
  197ALA      N 1948   5.713   6.288   2.946
  197ALA      H 1949   5.645   6.294   3.019
  197ALA     CA 1950   5.666   6.232   2.818
  197ALA     CB 1951   5.513   6.225   2.814
  197ALA      C 1952   5.701   6.315   2.695
  197ALA      O 1953   5.759   6.251   2.607
  198ALA      N 1954   5.692   6.448   2.699
  198ALA      H 1955   5.626   6.484   2.766
  198ALA     CA 1956   5.742   6.537   2.594
  198ALA     CB 1957   5.689   6.679   2.617
  198ALA      C 1958   5.895   6.538   2.587
  198ALA      O 1959   5.948   6.561   2.479
  199LYS      N 1960   5.970   6.509   2.693
  199LYS      H 1961   5.936   6.503   2.787
  199LYS     CA 1962   6.117   6.499   2.688
  199LYS     CB 1963   6.165   6.469   2.830
  199LYS     CG 1964   6.309   6.502   2.871
  199LYS     CD 1965   6.324   6.476   3.021
  199LYS     CE 1966   6.470   6.444   3.053
  199LYS     NZ 1967   6.506   6.301   3.052
  199LYS    HZ1 1968   6.434   6.254   3.104
  199LYS    HZ2 1969   6.510   6.255   2.964
  199LYS    HZ3 1970   6.596   6.304   3.096
  199LYS      C 1971   6.167   6.390   2.593
  199LYS      O 1972   6.253   6.408   2.507
  200VAL      N 1973   6.109   6.274   2.618
  200VAL      H 1974   6.054   6.256   2.700
  200VAL     CA 1975   6.157   6.159   2.540
  200VAL     CB 1976   6.122   6.029   2.614
  200VAL    CG1 1977   6.208   6.018   2.740
  200VAL    CG2 1978   5.973   6.003   2.636
  200VAL      C 1979   6.105   6.170   2.397
  200VAL      O 1980   6.174   6.124   2.306
  201CYS      N 1981   5.991   6.234   2.372
  201CYS      H 1982   5.939   6.249   2.455
  201CYS     CA 1983   5.932   6.269   2.241
  201CYS     CB 1984   5.789   6.322   2.251
  201CYS     SG 1985   5.659   6.228   2.338
  201CYS     HG 1986   5.724   6.230   2.454
  201CYS      C 1987   6.034   6.357   2.168
  201CYS      O 1988   6.099   6.321   2.070
  202ARG      N 1989   6.083   6.459   2.238
  202ARG      H 1990   6.050   6.477   2.331
  202ARG     CA 1991   6.191   6.544   2.187
  202ARG     CB 1992   6.202   6.672   2.269
  202ARG     CG 1993   6.087   6.770   2.247
  202ARG     CD 1994   6.107   6.899   2.327
  202ARG     NE 1995   6.227   6.970   2.279
  202ARG     HE 1996   6.313   6.921   2.276
  202ARG     CZ 1997   6.237   7.092   2.225
  202ARG    NH1 1998   6.126   7.168   2.227
  202ARG   HH11 1999   6.034   7.143   2.258
  202ARG   HH12 2000   6.132   7.264   2.198
  202ARG    NH2 2001   6.327   7.124   2.131
  202ARG   HH21 2002   6.391   7.057   2.094
  202ARG   HH22 2003   6.347   7.217   2.102
  202ARG      C 2004   6.329   6.478   2.183
  202ARG      O 2005   6.406   6.499   2.089
  203GLU      N 2006   6.355   6.377   2.265
  203GLU      H 2007   6.325   6.388   2.360
  203GLU     CA 2008   6.476   6.295   2.252
  203GLU     CB 2009   6.518   6.240   2.388
  203GLU     CG 2010   6.670   6.250   2.405
  203GLU     CD 2011   6.709   6.203   2.545
  203GLU    OE1 2012   6.797   6.270   2.603
  203GLU    OE2 2013   6.677   6.085   2.571
  203GLU      C 2014   6.480   6.193   2.138
  203GLU      O 2015   6.574   6.197   2.059
  204PHE      N 2016   6.365   6.132   2.110
  204PHE      H 2017   6.275   6.150   2.151
  204PHE     CA 2018   6.361   6.037   1.998
  204PHE     CB 2019   6.251   5.931   1.997
  204PHE     CG 2020   6.279   5.803   2.076
  204PHE    CD1 2021   6.224   5.797   2.204
  204PHE    HD1 2022   6.169   5.883   2.242
  204PHE    CD2 2023   6.372   5.705   2.045
  204PHE    HD2 2024   6.428   5.706   1.952
  204PHE    CE1 2025   6.246   5.696   2.297
  204PHE    HE1 2026   6.182   5.695   2.385
  204PHE    CE2 2027   6.396   5.604   2.139
  204PHE    HE2 2028   6.483   5.540   2.122
  204PHE     CZ 2029   6.329   5.591   2.259
  204PHE     HZ 2030   6.331   5.503   2.324
  204PHE      C 2031   6.365   6.104   1.860
  204PHE      O 2032   6.438   6.059   1.771
  205THR      N 2033   6.318   6.227   1.843
  205THR      H 2034   6.238   6.268   1.887
  205THR     CA 2035   6.355   6.320   1.735
  205THR     CB 2036   6.269   6.445   1.715
  205THR    OG1 2037   6.247   6.507   1.842
  205THR    HG1 2038   6.161   6.557   1.837
  205THR    CG2 2039   6.136   6.407   1.650
  205THR      C 2040   6.501   6.365   1.734
  205THR      O 2041   6.553   6.389   1.625
  206GLU      N 2042   6.556   6.400   1.850
  206GLU      H 2043   6.503   6.409   1.935
  206GLU     CA 2044   6.699   6.433   1.850
  206GLU     CB 2045   6.733   6.494   1.986
  206GLU     CG 2046   6.842   6.601   1.982
  206GLU     CD 2047   6.896   6.639   2.120
  206GLU    OE1 2048   6.848   6.600   2.228
  206GLU    OE2 2049   6.996   6.714   2.121
  206GLU      C 2050   6.805   6.326   1.821
  206GLU      O 2051   6.885   6.344   1.729
  207ARG      N 2052   6.798   6.219   1.898
  207ARG      H 2053   6.733   6.208   1.973
  207ARG     CA 2054   6.866   6.091   1.874
  207ARG     CB 2055   6.808   5.993   1.976
  207ARG     CG 2056   6.871   5.997   2.116
  207ARG     CD 2057   6.827   5.872   2.192
  207ARG     NE 2058   6.841   5.879   2.338
  207ARG     HE 2059   6.758   5.898   2.390
  207ARG     CZ 2060   6.942   5.834   2.413
  207ARG    NH1 2061   7.056   5.790   2.358
  207ARG   HH11 2062   7.076   5.782   2.260
  207ARG   HH12 2063   7.129   5.765   2.421
  207ARG    NH2 2064   6.942   5.851   2.546
  207ARG   HH21 2065   6.861   5.889   2.591
  207ARG   HH22 2066   7.008   5.813   2.610
  207ARG      C 2067   6.856   6.044   1.729
  207ARG      O 2068   6.956   5.998   1.676
  208GLU      N 2069   6.733   6.034   1.679
  208GLU      H 2070   6.653   6.042   1.738
  208GLU     CA 2071   6.708   5.986   1.542
  208GLU     CB 2072   6.611   5.868   1.525
  208GLU     CG 2073   6.572   5.825   1.384
  208GLU     CD 2074   6.542   5.677   1.363
  208GLU    OE1 2075   6.493   5.608   1.456
  208GLU    OE2 2076   6.594   5.641   1.255
  208GLU      C 2077   6.666   6.105   1.455
  208GLU      O 2078   6.558   6.160   1.475
  209GLN      N 2079   6.735   6.110   1.342
  209GLN      H 2080   6.820   6.059   1.325
  209GLN     CA 2081   6.710   6.213   1.241
  209GLN     CB 2082   6.838   6.208   1.156
  209GLN     CG 2083   6.844   6.320   1.052
  209GLN     CD 2084   6.982   6.335   0.988
  209GLN    OE1 2085   7.001   6.256   0.896
  209GLN    NE2 2086   7.086   6.402   1.039
  209GLN   HE21 2087   7.082   6.455   1.123
  209GLN   HE22 2088   7.173   6.408   0.990
  209GLN      C 2089   6.585   6.200   1.155
  209GLN      O 2090   6.567   6.095   1.093
  210GLY      N 2091   6.484   6.284   1.174
  210GLY      H 2092   6.505   6.371   1.219
  210GLY     CA 2093   6.359   6.293   1.096
  210GLY      C 2094   6.247   6.370   1.165
  210GLY      O 2095   6.204   6.330   1.273
  211GLU      N 2096   6.178   6.459   1.094
  211GLU      H 2097   6.198   6.485   1.000
  211GLU     CA 2098   6.073   6.546   1.148
  211GLU     CB 2099   6.064   6.664   1.051
  211GLU     CG 2100   6.192   6.737   1.011
  211GLU     CD 2101   6.267   6.679   0.891
  211GLU    OE1 2102   6.361   6.742   0.838
  211GLU    OE2 2103   6.228   6.569   0.845
  211GLU      C 2104   5.932   6.490   1.171
  211GLU      O 2105   5.837   6.557   1.130
  212VAL      N 2106   5.920   6.378   1.241
  212VAL      H 2107   6.002   6.324   1.258
  212VAL     CA 2108   5.795   6.320   1.292
  212VAL     CB 2109   5.809   6.178   1.346
  212VAL    CG1 2110   5.857   6.076   1.243
  212VAL    CG2 2111   5.906   6.177   1.465
  212VAL      C 2112   5.736   6.409   1.402
  212VAL      O 2113   5.808   6.476   1.476
  213ARG      N 2114   5.604   6.411   1.414
  213ARG      H 2115   5.552   6.364   1.342
  213ARG     CA 2116   5.524   6.480   1.516
  213ARG     CB 2117   5.416   6.566   1.451
  213ARG     CG 2118   5.466   6.669   1.350
  213ARG     CD 2119   5.557   6.777   1.409
  213ARG     NE 2120   5.593   6.874   1.304
  213ARG     HE 2121   5.516   6.924   1.264
  213ARG     CZ 2122   5.717   6.899   1.260
  213ARG    NH1 2123   5.819   6.841   1.323
  213ARG   HH11 2124   5.806   6.798   1.412
  213ARG   HH12 2125   5.912   6.866   1.294
  213ARG    NH2 2126   5.726   6.908   1.126
  213ARG   HH21 2127   5.642   6.898   1.073
  213ARG   HH22 2128   5.804   6.953   1.084
  213ARG      C 2129   5.466   6.381   1.616
  213ARG      O 2130   5.390   6.296   1.570
  214PHE      N 2131   5.545   6.359   1.721
  214PHE      H 2132   5.617   6.426   1.739
  214PHE     CA 2133   5.518   6.269   1.834
  214PHE     CB 2134   5.639   6.267   1.927
  214PHE     CG 2135   5.751   6.165   1.903
  214PHE    CD1 2136   5.877   6.214   1.868
  214PHE    HD1 2137   5.903   6.319   1.880
  214PHE    CD2 2138   5.719   6.030   1.895
  214PHE    HD2 2139   5.619   5.993   1.917
  214PHE    CE1 2140   5.975   6.124   1.829
  214PHE    HE1 2141   6.076   6.162   1.813
  214PHE    CE2 2142   5.818   5.942   1.854
  214PHE    HE2 2143   5.787   5.840   1.832
  214PHE     CZ 2144   5.946   5.988   1.822
  214PHE     HZ 2145   6.012   5.918   1.772
  214PHE      C 2146   5.394   6.310   1.913
  214PHE      O 2147   5.366   6.423   1.953
  215SER      N 2148   5.312   6.210   1.944
  215SER      H 2149   5.356   6.122   1.961
  215SER     CA 2150   5.174   6.225   1.993
  215SER     CB 2151   5.074   6.237   1.879
  215SER     OG 2152   5.079   6.359   1.805
  215SER     HG 2153   5.057   6.324   1.714
  215SER      C 2154   5.132   6.114   2.089
  215SER      O 2155   5.177   6.000   2.076
  216ALA      N 2156   5.040   6.137   2.183
  216ALA      H 2157   4.999   6.227   2.194
  216ALA     CA 2158   5.006   6.034   2.283
  216ALA     CB 2159   5.102   6.054   2.400
  216ALA      C 2160   4.865   6.038   2.340
  216ALA      O 2161   4.809   6.145   2.364
  217VAL      N 2162   4.823   5.928   2.402
  217VAL      H 2163   4.888   5.852   2.398
  217VAL     CA 2164   4.690   5.900   2.459
  217VAL     CB 2165   4.616   5.810   2.360
  217VAL    CG1 2166   4.498   5.743   2.431
  217VAL    CG2 2167   4.538   5.896   2.260
  217VAL      C 2168   4.719   5.841   2.597
  217VAL      O 2169   4.774   5.733   2.617
  218ALA      N 2170   4.659   5.904   2.698
  218ALA      H 2171   4.581   5.963   2.680
  218ALA     CA 2172   4.692   5.867   2.836
  218ALA     CB 2173   4.734   5.983   2.927
  218ALA      C 2174   4.570   5.797   2.898
  218ALA      O 2175   4.455   5.834   2.876
  219LEU      N 2176   4.604   5.724   3.004
  219LEU      H 2177   4.698   5.690   3.003
  219LEU     CA 2178   4.504   5.661   3.090
  219LEU     CB 2179   4.517   5.508   3.096
  219LEU     CG 2180   4.493   5.435   2.965
  219LEU    CD1 2181   4.616   5.437   2.874
  219LEU    CD2 2182   4.418   5.303   2.986
  219LEU      C 2183   4.519   5.719   3.231
  219LEU      O 2184   4.581   5.661   3.320
  220CYS      N 2185   4.457   5.835   3.243
  220CYS      H 2186   4.392   5.875   3.178
  220CYS     CA 2187   4.471   5.909   3.370
  220CYS     CB 2188   4.465   6.058   3.333
  220CYS     SG 2189   4.632   6.119   3.292
  220CYS     HG 2190   4.614   6.236   3.353
  220CYS      C 2191   4.362   5.871   3.469
  220CYS      O 2192   4.243   5.864   3.436
  221LYS      N 2193   4.393   5.883   3.598
  221LYS      H 2194   4.470   5.941   3.627
  221LYS     CA 2195   4.293   5.847   3.699
  221LYS     CB 2196   4.375   5.771   3.803
  221LYS     CG 2197   4.289   5.723   3.920
  221LYS     CD 2198   4.372   5.643   4.021
  221LYS     CE 2199   4.281   5.549   4.100
  221LYS     NZ 2200   4.361   5.470   4.194
  221LYS    HZ1 2201   4.387   5.526   4.273
  221LYS    HZ2 2202   4.316   5.385   4.221
  221LYS    HZ3 2203   4.445   5.440   4.150
  221LYS      C 2204   4.217   5.971   3.749
  221LYS      O 2205   4.283   6.065   3.795
  222ALA      N 2206   4.085   5.963   3.759
  222ALA      H 2207   4.024   5.886   3.742
  222ALA     CA 2208   4.006   6.070   3.823
  222ALA     CB 2209   3.955   6.175   3.724
  222ALA      C 2210   3.881   6.002   3.878
  222ALA     O1 2211   3.821   5.928   3.797
  222ALA     O2 2212   3.835   6.034   3.990
   6.93440   6.93440   4.90336   0.00000   0.00000   0.00000   0.00000   3.46723   3.46723
