# Supplementary material for: Is There a Functional Role for the Knotted Topology in Protein UCH-L1?
Source: J Chem Inf Model. 2024 Jul 24;64(17):6827–37. doi: 10.1021/acs.jcim.4c00880 (PMC11388461; doi:10.1021/acs.jcim.4c00880)
Supplement: Supplementary file 2 — ci4c00880_si_002.zip [file ci4c00880_si_002.zip › UCH-L1_files/APO/APO_delta223/REP_4/traj_initial.gro]

Protein in water t=   0.00000 step= 0
 2212
    1MET      N    1   6.155   3.556   3.412
    1MET     H1    2   6.174   3.651   3.436
    1MET     H2    3   6.088   3.529   3.481
    1MET     H3    4   6.238   3.504   3.432
    1MET     CA    5   6.121   3.545   3.269
    1MET     CB    6   6.068   3.409   3.223
    1MET     CG    7   6.181   3.308   3.209
    1MET     SD    8   6.227   3.222   3.364
    1MET     CE    9   6.347   3.106   3.302
    1MET      C   10   6.010   3.641   3.225
    1MET      O   11   6.011   3.691   3.113
    2GLN      N   12   5.904   3.642   3.306
    2GLN      H   13   5.872   3.565   3.361
    2GLN     CA   14   5.788   3.725   3.272
    2GLN     CB   15   5.693   3.650   3.177
    2GLN     CG   16   5.646   3.516   3.233
    2GLN     CD   17   5.549   3.441   3.141
    2GLN    OE1   18   5.591   3.367   3.052
    2GLN    NE2   19   5.420   3.436   3.171
    2GLN   HE21   20   5.374   3.485   3.246
    2GLN   HE22   21   5.367   3.387   3.102
    2GLN      C   22   5.716   3.792   3.389
    2GLN      O   23   5.686   3.727   3.489
    3LEU      N   24   5.651   3.904   3.359
    3LEU      H   25   5.643   3.927   3.262
    3LEU     CA   26   5.572   3.974   3.462
    3LEU     CB   27   5.570   4.119   3.414
    3LEU     CG   28   5.700   4.194   3.439
    3LEU    CD1   29   5.686   4.332   3.373
    3LEU    CD2   30   5.731   4.219   3.586
    3LEU      C   31   5.431   3.919   3.485
    3LEU      O   32   5.379   3.863   3.388
    4LYS      N   33   5.366   3.967   3.590
    4LYS      H   34   5.423   4.000   3.665
    4LYS     CA   35   5.223   3.937   3.602
    4LYS     CB   36   5.172   3.977   3.741
    4LYS     CG   37   5.232   3.877   3.840
    4LYS     CD   38   5.168   3.901   3.977
    4LYS     CE   39   5.234   3.828   4.094
    4LYS     NZ   40   5.193   3.687   4.100
    4LYS    HZ1   41   5.255   3.632   4.045
    4LYS    HZ2   42   5.202   3.656   4.195
    4LYS    HZ3   43   5.097   3.669   4.079
    4LYS      C   44   5.137   4.008   3.497
    4LYS      O   45   5.160   4.128   3.486
    5PRO      N   46   5.033   3.944   3.444
    5PRO     CA   47   4.944   4.014   3.350
    5PRO     CB   48   4.871   3.901   3.278
    5PRO     CG   49   4.873   3.783   3.376
    5PRO     CD   50   5.010   3.799   3.441
    5PRO      C   51   4.841   4.113   3.404
    5PRO      O   52   4.782   4.085   3.508
    6MET      N   53   4.812   4.226   3.340
    6MET      H   54   4.871   4.259   3.266
    6MET     CA   55   4.721   4.334   3.381
    6MET     CB   56   4.810   4.457   3.404
    6MET     CG   57   4.740   4.561   3.492
    6MET     SD   58   4.844   4.710   3.517
    6MET     CE   59   5.010   4.660   3.557
    6MET      C   60   4.622   4.358   3.266
    6MET      O   61   4.635   4.332   3.147
    7GLU      N   62   4.506   4.407   3.308
    7GLU      H   63   4.496   4.414   3.407
    7GLU     CA   64   4.394   4.456   3.226
    7GLU     CB   65   4.269   4.463   3.314
    7GLU     CG   66   4.234   4.327   3.374
    7GLU     CD   67   4.109   4.355   3.459
    7GLU    OE1   68   3.995   4.339   3.410
    7GLU    OE2   69   4.128   4.414   3.567
    7GLU      C   70   4.433   4.594   3.172
    7GLU      O   71   4.466   4.681   3.252
    8ILE      N   72   4.455   4.610   3.042
    8ILE      H   73   4.476   4.523   2.997
    8ILE     CA   74   4.490   4.739   2.981
    8ILE     CB   75   4.563   4.723   2.848
    8ILE    CG1   76   4.652   4.598   2.840
    8ILE    CG2   77   4.632   4.849   2.796
    8ILE     CD   78   4.772   4.607   2.935
    8ILE      C   79   4.362   4.820   2.959
    8ILE      O   80   4.291   4.810   2.859
    9ASN      N   81   4.334   4.906   3.057
    9ASN      H   82   4.389   4.905   3.140
    9ASN     CA   83   4.230   5.008   3.075
    9ASN     CB   84   4.119   4.950   3.163
    9ASN     CG   85   4.132   4.920   3.312
    9ASN    OD1   86   4.199   4.994   3.384
    9ASN    ND2   87   4.091   4.798   3.344
    9ASN   HD21   88   4.059   4.736   3.273
    9ASN   HD22   89   4.085   4.769   3.440
    9ASN      C   90   4.298   5.132   3.133
    9ASN      O   91   4.382   5.112   3.220
   10PRO      N   92   4.251   5.253   3.103
   10PRO     CA   93   4.295   5.380   3.161
   10PRO     CB   94   4.189   5.483   3.122
   10PRO     CG   95   4.155   5.430   2.982
   10PRO     CD   96   4.142   5.280   3.007
   10PRO      C   97   4.314   5.382   3.313
   10PRO      O   98   4.423   5.411   3.362
   11GLU      N   99   4.221   5.317   3.383
   11GLU      H  100   4.137   5.294   3.333
   11GLU     CA  101   4.217   5.319   3.529
   11GLU     CB  102   4.089   5.254   3.582
   11GLU     CG  103   4.094   5.252   3.735
   11GLU     CD  104   3.967   5.203   3.805
   11GLU    OE1  105   3.973   5.091   3.862
   11GLU    OE2  106   3.855   5.250   3.777
   11GLU      C  107   4.342   5.259   3.594
   11GLU      O  108   4.432   5.322   3.651
   12MET      N  109   4.378   5.138   3.553
   12MET      H  110   4.324   5.087   3.487
   12MET     CA  111   4.503   5.067   3.583
   12MET     CB  112   4.506   4.924   3.529
   12MET     CG  113   4.394   4.834   3.582
   12MET     SD  114   4.400   4.816   3.764
   12MET     CE  115   4.227   4.844   3.794
   12MET      C  116   4.630   5.140   3.536
   12MET      O  117   4.718   5.167   3.618
   13LEU      N  118   4.619   5.218   3.429
   13LEU      H  119   4.529   5.250   3.398
   13LEU     CA  120   4.737   5.286   3.375
   13LEU     CB  121   4.720   5.311   3.225
   13LEU     CG  122   4.732   5.194   3.127
   13LEU    CD1  123   4.686   5.250   2.993
   13LEU    CD2  124   4.874   5.137   3.122
   13LEU      C  125   4.759   5.420   3.446
   13LEU      O  126   4.869   5.441   3.495
   14ASN      N  127   4.654   5.491   3.487
   14ASN      H  128   4.568   5.463   3.445
   14ASN     CA  129   4.648   5.592   3.594
   14ASN     CB  130   4.507   5.649   3.609
   14ASN     CG  131   4.450   5.717   3.484
   14ASN    OD1  132   4.521   5.792   3.416
   14ASN    ND2  133   4.320   5.719   3.456
   14ASN   HD21  134   4.248   5.687   3.518
   14ASN   HD22  135   4.283   5.772   3.380
   14ASN      C  136   4.704   5.554   3.731
   14ASN      O  137   4.788   5.621   3.790
   15LYS      N  138   4.668   5.431   3.769
   15LYS      H  139   4.615   5.372   3.709
   15LYS     CA  140   4.716   5.374   3.895
   15LYS     CB  141   4.643   5.245   3.934
   15LYS     CG  142   4.503   5.292   3.975
   15LYS     CD  143   4.427   5.169   4.026
   15LYS     CE  144   4.288   5.227   4.056
   15LYS     NZ  145   4.196   5.116   4.084
   15LYS    HZ1  146   4.114   5.147   4.131
   15LYS    HZ2  147   4.157   5.069   4.004
   15LYS    HZ3  148   4.239   5.039   4.131
   15LYS      C  149   4.867   5.351   3.905
   15LYS      O  150   4.932   5.401   3.997
   16VAL      N  151   4.918   5.276   3.808
   16VAL      H  152   4.858   5.225   3.746
   16VAL     CA  153   5.061   5.253   3.782
   16VAL     CB  154   5.088   5.180   3.650
   16VAL    CG1  155   5.231   5.127   3.646
   16VAL    CG2  156   4.998   5.056   3.647
   16VAL      C  157   5.145   5.380   3.779
   16VAL      O  158   5.235   5.396   3.861
   17LEU      N  159   5.103   5.482   3.705
   17LEU      H  160   5.041   5.476   3.627
   17LEU     CA  161   5.158   5.618   3.720
   17LEU     CB  162   5.085   5.704   3.616
   17LEU     CG  163   5.114   5.687   3.467
   17LEU    CD1  164   5.006   5.768   3.394
   17LEU    CD2  165   5.257   5.733   3.435
   17LEU      C  166   5.148   5.683   3.858
   17LEU      O  167   5.249   5.737   3.901
   18SER      N  168   5.036   5.681   3.929
   18SER      H  169   4.953   5.664   3.875
   18SER     CA  170   5.036   5.733   4.067
   18SER     CB  171   4.900   5.702   4.130
   18SER     OG  172   4.873   5.742   4.265
   18SER     HG  173   4.916   5.831   4.277
   18SER      C  174   5.143   5.669   4.155
   18SER      O  175   5.223   5.741   4.216
   19ARG      N  176   5.156   5.537   4.152
   19ARG      H  177   5.088   5.490   4.096
   19ARG     CA  178   5.247   5.452   4.230
   19ARG     CB  179   5.223   5.302   4.246
   19ARG     CG  180   5.095   5.267   4.323
   19ARG     CD  181   5.095   5.114   4.323
   19ARG     NE  182   4.970   5.059   4.377
   19ARG     HE  183   4.886   5.070   4.325
   19ARG     CZ  184   4.965   4.972   4.479
   19ARG    NH1  185   5.072   4.921   4.541
   19ARG   HH11  186   5.159   4.934   4.493
   19ARG   HH12  187   5.067   4.899   4.638
   19ARG    NH2  188   4.847   4.927   4.526
   19ARG   HH21  189   4.754   4.947   4.495
   19ARG   HH22  190   4.849   4.885   4.617
   19ARG      C  191   5.390   5.469   4.179
   19ARG      O  192   5.483   5.482   4.259
   20LEU      N  193   5.409   5.494   4.050
   20LEU      H  194   5.336   5.476   3.984
   20LEU     CA  195   5.536   5.549   3.998
   20LEU     CB  196   5.552   5.520   3.849
   20LEU     CG  197   5.580   5.375   3.809
   20LEU    CD1  198   5.533   5.354   3.665
   20LEU    CD2  199   5.732   5.355   3.811
   20LEU      C  200   5.582   5.689   4.038
   20LEU      O  201   5.699   5.726   4.029
   21GLY      N  202   5.491   5.769   4.092
   21GLY      H  203   5.397   5.737   4.107
   21GLY     CA  204   5.522   5.906   4.136
   21GLY      C  205   5.524   6.014   4.028
   21GLY      O  206   5.632   6.061   3.991
   22VAL      N  207   5.411   6.027   3.959
   22VAL      H  208   5.343   5.953   3.967
   22VAL     CA  209   5.381   6.127   3.857
   22VAL     CB  210   5.384   6.065   3.717
   22VAL    CG1  211   5.356   6.165   3.604
   22VAL    CG2  212   5.505   5.975   3.692
   22VAL      C  213   5.247   6.199   3.875
   22VAL      O  214   5.145   6.133   3.893
   23ALA      N  215   5.256   6.331   3.890
   23ALA      H  216   5.346   6.374   3.894
   23ALA     CA  217   5.146   6.421   3.928
   23ALA     CB  218   5.189   6.563   3.892
   23ALA      C  219   5.013   6.393   3.859
   23ALA      O  220   5.006   6.346   3.745
   24GLY      N  221   4.902   6.428   3.923
   24GLY      H  222   4.905   6.441   4.022
   24GLY     CA  223   4.762   6.414   3.878
   24GLY      C  224   4.715   6.488   3.753
   24GLY      O  225   4.613   6.452   3.694
   25GLN      N  226   4.774   6.605   3.731
   25GLN      H  227   4.847   6.649   3.783
   25GLN     CA  228   4.744   6.693   3.617
   25GLN     CB  229   4.853   6.798   3.591
   25GLN     CG  230   4.894   6.881   3.713
   25GLN     CD  231   4.911   7.022   3.655
   25GLN    OE1  232   4.818   7.102   3.669
   25GLN    NE2  233   5.026   7.054   3.597
   25GLN   HE21  234   5.103   6.993   3.579
   25GLN   HE22  235   5.049   7.151   3.589
   25GLN      C  236   4.725   6.640   3.475
   25GLN      O  237   4.653   6.697   3.393
   26TRP      N  238   4.777   6.520   3.451
   26TRP      H  239   4.835   6.478   3.521
   26TRP     CA  240   4.757   6.447   3.325
   26TRP     CB  241   4.889   6.426   3.252
   26TRP     CG  242   4.944   6.560   3.202
   26TRP    CD1  243   5.039   6.642   3.245
   26TRP    HD1  244   5.118   6.613   3.314
   26TRP    CD2  245   4.917   6.612   3.076
   26TRP    NE1  246   5.068   6.741   3.160
   26TRP    HE1  247   5.135   6.814   3.169
   26TRP    CE2  248   4.998   6.721   3.048
   26TRP    CE3  249   4.826   6.572   2.978
   26TRP    HE3  250   4.782   6.473   2.989
   26TRP    CZ2  251   4.992   6.789   2.927
   26TRP    HZ2  252   5.062   6.869   2.904
   26TRP    CZ3  253   4.819   6.637   2.855
   26TRP    HZ3  254   4.761   6.595   2.773
   26TRP    CH2  255   4.898   6.749   2.833
   26TRP    HH2  256   4.896   6.801   2.737
   26TRP      C  257   4.686   6.314   3.355
   26TRP      O  258   4.733   6.238   3.439
   27ARG      N  259   4.585   6.278   3.276
   27ARG      H  260   4.541   6.323   3.199
   27ARG     CA  261   4.509   6.154   3.297
   27ARG     CB  262   4.379   6.196   3.366
   27ARG     CG  263   4.393   6.223   3.516
   27ARG     CD  264   4.422   6.110   3.615
   27ARG     NE  265   4.567   6.089   3.624
   27ARG     HE  266   4.615   6.112   3.539
   27ARG     CZ  267   4.636   6.082   3.739
   27ARG    NH1  268   4.577   6.110   3.856
   27ARG   HH11  269   4.482   6.142   3.855
   27ARG   HH12  270   4.635   6.093   3.935
   27ARG    NH2  271   4.769   6.090   3.739
   27ARG   HH21  272   4.822   6.107   3.656
   27ARG   HH22  273   4.813   6.073   3.827
   27ARG      C  274   4.489   6.076   3.167
   27ARG      O  275   4.507   6.129   3.057
   28PHE      N  276   4.485   5.944   3.183
   28PHE      H  277   4.515   5.903   3.269
   28PHE     CA  278   4.444   5.855   3.073
   28PHE     CB  279   4.505   5.717   3.100
   28PHE     CG  280   4.652   5.706   3.059
   28PHE    CD1  281   4.744   5.661   3.153
   28PHE    HD1  282   4.707   5.647   3.255
   28PHE    CD2  283   4.698   5.708   2.928
   28PHE    HD2  284   4.634   5.752   2.852
   28PHE    CE1  285   4.868   5.613   3.113
   28PHE    HE1  286   4.937   5.583   3.191
   28PHE    CE2  287   4.822   5.662   2.886
   28PHE    HE2  288   4.850   5.660   2.781
   28PHE     CZ  289   4.912   5.614   2.981
   28PHE     HZ  290   5.010   5.580   2.949
   28PHE      C  291   4.292   5.852   3.061
   28PHE      O  292   4.217   5.821   3.153
   29VAL      N  293   4.255   5.867   2.934
   29VAL      H  294   4.315   5.916   2.870
   29VAL     CA  295   4.111   5.870   2.904
   29VAL     CB  296   4.048   6.008   2.889
   29VAL    CG1  297   4.033   6.087   3.019
   29VAL    CG2  298   4.121   6.088   2.781
   29VAL      C  299   4.073   5.794   2.777
   29VAL      O  300   4.162   5.763   2.698
   30ASP      N  301   3.950   5.745   2.781
   30ASP      H  302   3.907   5.730   2.870
   30ASP     CA  303   3.880   5.658   2.685
   30ASP     CB  304   3.740   5.627   2.739
   30ASP     CG  305   3.734   5.583   2.885
   30ASP    OD1  306   3.771   5.661   2.976
   30ASP    OD2  307   3.709   5.465   2.921
   30ASP      C  308   3.864   5.727   2.549
   30ASP      O  309   3.833   5.846   2.544
   31VAL      N  310   3.871   5.643   2.446
   31VAL      H  311   3.895   5.546   2.452
   31VAL     CA  312   3.828   5.687   2.313
   31VAL     CB  313   3.952   5.699   2.224
   31VAL    CG1  314   3.913   5.727   2.078
   31VAL    CG2  315   4.047   5.811   2.265
   31VAL      C  316   3.715   5.596   2.264
   31VAL      O  317   3.741   5.481   2.227
   32LEU      N  318   3.595   5.653   2.267
   32LEU      H  319   3.577   5.751   2.270
   32LEU     CA  320   3.466   5.585   2.250
   32LEU     CB  321   3.353   5.669   2.311
   32LEU     CG  322   3.360   5.661   2.464
   32LEU    CD1  323   3.225   5.697   2.525
   32LEU    CD2  324   3.380   5.516   2.508
   32LEU      C  325   3.429   5.545   2.107
   32LEU      O  326   3.318   5.497   2.086
   33GLY      N  327   3.482   5.622   2.012
   33GLY      H  328   3.505   5.716   2.037
   33GLY     CA  329   3.463   5.601   1.868
   33GLY      C  330   3.576   5.673   1.794
   33GLY      O  331   3.597   5.793   1.811
   34LEU      N  332   3.643   5.592   1.712
   34LEU      H  333   3.607   5.504   1.682
   34LEU     CA  334   3.767   5.635   1.645
   34LEU     CB  335   3.837   5.512   1.588
   34LEU     CG  336   3.861   5.413   1.702
   34LEU    CD1  337   3.902   5.277   1.645
   34LEU    CD2  338   3.958   5.456   1.811
   34LEU      C  339   3.758   5.744   1.538
   34LEU      O  340   3.859   5.787   1.482
   35GLU      N  341   3.640   5.796   1.505
   35GLU      H  342   3.559   5.773   1.558
   35GLU     CA  343   3.624   5.876   1.383
   35GLU     CB  344   3.483   5.860   1.326
   35GLU     CG  345   3.437   5.720   1.285
   35GLU     CD  346   3.431   5.619   1.400
   35GLU    OE1  347   3.351   5.644   1.492
   35GLU    OE2  348   3.515   5.526   1.406
   35GLU      C  349   3.644   6.025   1.411
   35GLU      O  350   3.684   6.067   1.520
   36GLU      N  351   3.631   6.103   1.304
   36GLU      H  352   3.635   6.071   1.209
   36GLU     CA  353   3.635   6.250   1.308
   36GLU     CB  354   3.633   6.296   1.162
   36GLU     CG  355   3.760   6.288   1.077
   36GLU     CD  356   3.843   6.416   1.071
   36GLU    OE1  357   3.868   6.467   0.959
   36GLU    OE2  358   3.904   6.444   1.177
   36GLU      C  359   3.527   6.314   1.395
   36GLU      O  360   3.554   6.418   1.456
   37GLU      N  361   3.404   6.265   1.390
   37GLU      H  362   3.364   6.236   1.303
   37GLU     CA  363   3.310   6.275   1.502
   37GLU     CB  364   3.173   6.258   1.436
   37GLU     CG  365   3.045   6.279   1.518
   37GLU     CD  366   3.011   6.416   1.578
   37GLU    OE1  367   2.947   6.504   1.516
   37GLU    OE2  368   3.081   6.439   1.679
   37GLU      C  369   3.331   6.173   1.614
   37GLU      O  370   3.419   6.088   1.613
   38SER      N  371   3.272   6.204   1.729
   38SER      H  372   3.220   6.289   1.741
   38SER     CA  373   3.291   6.136   1.858
   38SER     CB  374   3.275   5.984   1.851
   38SER     OG  375   3.274   5.921   1.980
   38SER     HG  376   3.204   5.849   1.979
   38SER      C  377   3.425   6.165   1.927
   38SER      O  378   3.431   6.173   2.050
   39LEU      N  379   3.524   6.202   1.846
   39LEU      H  380   3.533   6.163   1.755
   39LEU     CA  381   3.649   6.248   1.907
   39LEU     CB  382   3.764   6.259   1.806
   39LEU     CG  383   3.843   6.128   1.795
   39LEU    CD1  384   3.935   6.142   1.674
   39LEU    CD2  385   3.919   6.101   1.925
   39LEU      C  386   3.637   6.378   1.987
   39LEU      O  387   3.709   6.390   2.086
   40GLY      N  388   3.532   6.458   1.979
   40GLY      H  389   3.464   6.423   1.914
   40GLY     CA  390   3.494   6.575   2.061
   40GLY      C  391   3.476   6.544   2.210
   40GLY      O  392   3.518   6.626   2.292
   41SER      N  393   3.441   6.420   2.242
   41SER      H  394   3.399   6.357   2.176
   41SER     CA  395   3.450   6.372   2.381
   41SER     CB  396   3.410   6.226   2.400
   41SER     OG  397   3.408   6.198   2.540
   41SER     HG  398   3.499   6.156   2.546
   41SER      C  399   3.586   6.390   2.450
   41SER      O  400   3.591   6.429   2.566
   42VAL      N  401   3.697   6.363   2.383
   42VAL      H  402   3.696   6.365   2.283
   42VAL     CA  403   3.833   6.359   2.438
   42VAL     CB  404   3.916   6.289   2.329
   42VAL    CG1  405   4.067   6.312   2.340
   42VAL    CG2  406   3.874   6.142   2.339
   42VAL      C  407   3.877   6.498   2.483
   42VAL      O  408   3.883   6.593   2.405
   43PRO      N  409   3.886   6.510   2.615
   43PRO     CA  410   3.938   6.637   2.667
   43PRO     CB  411   3.950   6.611   2.818
   43PRO     CG  412   3.857   6.493   2.847
   43PRO     CD  413   3.862   6.409   2.719
   43PRO      C  414   4.073   6.688   2.616
   43PRO      O  415   4.164   6.609   2.595
   44ALA      N  416   4.075   6.811   2.566
   44ALA      H  417   3.986   6.847   2.537
   44ALA     CA  418   4.200   6.884   2.541
   44ALA     CB  419   4.160   6.989   2.437
   44ALA      C  420   4.270   6.949   2.661
   44ALA      O  421   4.216   6.944   2.771
   45PRO      N  422   4.401   6.971   2.653
   45PRO     CA  423   4.501   6.933   2.552
   45PRO     CB  424   4.615   7.034   2.567
   45PRO     CG  425   4.611   7.079   2.713
   45PRO     CD  426   4.459   7.077   2.736
   45PRO      C  427   4.545   6.787   2.566
   45PRO      O  428   4.580   6.744   2.675
   46ALA      N  429   4.575   6.727   2.451
   46ALA      H  430   4.552   6.773   2.365
   46ALA     CA  431   4.633   6.592   2.442
   46ALA     CB  432   4.547   6.515   2.341
   46ALA      C  433   4.783   6.593   2.412
   46ALA      O  434   4.832   6.686   2.349
   47CYS      N  435   4.847   6.483   2.453
   47CYS      H  436   4.803   6.423   2.519
   47CYS     CA  437   4.991   6.462   2.438
   47CYS     CB  438   5.076   6.493   2.562
   47CYS     SG  439   5.034   6.374   2.695
   47CYS     HG  440   5.096   6.435   2.796
   47CYS      C  441   5.038   6.331   2.374
   47CYS      O  442   5.157   6.315   2.347
   48ALA      N  443   4.941   6.244   2.349
   48ALA      H  444   4.845   6.270   2.359
   48ALA     CA  445   4.961   6.104   2.309
   48ALA     CB  446   5.052   6.026   2.404
   48ALA      C  447   4.835   6.021   2.286
   48ALA      O  448   4.744   6.031   2.367
   49LEU      N  449   4.830   5.938   2.182
   49LEU      H  450   4.898   5.945   2.109
   49LEU     CA  451   4.728   5.835   2.156
   49LEU     CB  452   4.678   5.852   2.012
   49LEU     CG  453   4.547   5.783   1.971
   49LEU    CD1  454   4.432   5.838   2.056
   49LEU    CD2  455   4.522   5.839   1.831
   49LEU      C  456   4.790   5.696   2.169
   49LEU      O  457   4.891   5.672   2.103
   50LEU      N  458   4.725   5.604   2.239
   50LEU      H  459   4.643   5.633   2.288
   50LEU     CA  460   4.780   5.469   2.258
   50LEU     CB  461   4.817   5.454   2.405
   50LEU     CG  462   4.933   5.539   2.459
   50LEU    CD1  463   4.888   5.671   2.521
   50LEU    CD2  464   5.020   5.469   2.564
   50LEU      C  465   4.682   5.360   2.214
   50LEU      O  466   4.576   5.344   2.275
   51LEU      N  467   4.736   5.265   2.138
   51LEU      H  468   4.833   5.270   2.116
   51LEU     CA  469   4.655   5.160   2.075
   51LEU     CB  470   4.673   5.174   1.924
   51LEU     CG  471   4.567   5.110   1.834
   51LEU    CD1  472   4.434   5.185   1.840
   51LEU    CD2  473   4.596   5.120   1.684
   51LEU      C  474   4.679   5.015   2.118
   51LEU      O  475   4.796   4.977   2.130
   52LEU      N  476   4.583   4.938   2.167
   52LEU      H  477   4.489   4.973   2.173
   52LEU     CA  478   4.591   4.794   2.197
   52LEU     CB  479   4.530   4.765   2.335
   52LEU     CG  480   4.529   4.617   2.373
   52LEU    CD1  481   4.666   4.570   2.423
   52LEU    CD2  482   4.426   4.602   2.485
   52LEU      C  483   4.524   4.718   2.082
   52LEU      O  484   4.404   4.735   2.063
   53PHE      N  485   4.593   4.632   2.008
   53PHE      H  486   4.691   4.622   2.025
   53PHE     CA  487   4.538   4.549   1.900
   53PHE     CB  488   4.537   4.636   1.775
   53PHE     CG  489   4.493   4.587   1.637
   53PHE    CD1  490   4.355   4.572   1.628
   53PHE    HD1  491   4.296   4.616   1.709
   53PHE    CD2  492   4.582   4.552   1.536
   53PHE    HD2  493   4.690   4.566   1.545
   53PHE    CE1  494   4.302   4.520   1.511
   53PHE    HE1  495   4.199   4.487   1.501
   53PHE    CE2  496   4.527   4.513   1.414
   53PHE    HE2  497   4.591   4.469   1.337
   53PHE     CZ  498   4.389   4.505   1.403
   53PHE     HZ  499   4.335   4.496   1.309
   53PHE      C  500   4.620   4.425   1.863
   53PHE      O  501   4.738   4.431   1.895
   54PRO      N  502   4.564   4.313   1.818
   54PRO     CA  503   4.651   4.197   1.795
   54PRO     CB  504   4.550   4.082   1.794
   54PRO     CG  505   4.410   4.136   1.764
   54PRO     CD  506   4.422   4.275   1.827
   54PRO      C  507   4.735   4.209   1.667
   54PRO      O  508   4.689   4.265   1.568
   55LEU      N  509   4.840   4.131   1.646
   55LEU      H  510   4.862   4.062   1.715
   55LEU     CA  511   4.894   4.122   1.509
   55LEU     CB  512   5.033   4.185   1.504
   55LEU     CG  513   5.045   4.337   1.484
   55LEU    CD1  514   5.189   4.387   1.472
   55LEU    CD2  515   4.963   4.374   1.361
   55LEU      C  516   4.906   3.980   1.454
   55LEU      O  517   4.909   3.884   1.531
   56THR      N  518   4.901   3.961   1.322
   56THR      H  519   4.868   4.035   1.264
   56THR     CA  520   4.928   3.837   1.248
   56THR     CB  521   4.857   3.817   1.114
   56THR    OG1  522   4.884   3.919   1.017
   56THR    HG1  523   4.866   4.010   1.055
   56THR    CG2  524   4.710   3.805   1.155
   56THR      C  525   5.080   3.817   1.242
   56THR      O  526   5.154   3.903   1.195
   57ALA      N  527   5.120   3.690   1.250
   57ALA      H  528   5.047   3.625   1.272
   57ALA     CA  529   5.260   3.645   1.247
   57ALA     CB  530   5.256   3.496   1.284
   57ALA      C  531   5.324   3.674   1.111
   57ALA      O  532   5.444   3.702   1.111
   58GLN      N  533   5.244   3.681   1.005
   58GLN      H  534   5.168   3.617   1.018
   58GLN     CA  535   5.280   3.717   0.867
   58GLN     CB  536   5.168   3.699   0.764
   58GLN     CG  537   5.123   3.553   0.760
   58GLN     CD  538   5.027   3.521   0.875
   58GLN    OE1  539   5.065   3.478   0.984
   58GLN    NE2  540   4.898   3.522   0.845
   58GLN   HE21  541   4.859   3.543   0.755
   58GLN   HE22  542   4.836   3.501   0.920
   58GLN      C  543   5.330   3.862   0.859
   58GLN      O  544   5.450   3.886   0.844
   59HISE     N  545   5.241   3.958   0.883
   59HISE     H  546   5.146   3.930   0.893
   59HISE    CA  547   5.265   4.102   0.894
   59HISE    CB  548   5.124   4.158   0.914
   59HISE    CG  549   5.116   4.310   0.926
   59HISE   ND1  550   5.033   4.366   1.014
   59HISE   CD2  551   5.177   4.409   0.860
   59HISE   HD2  552   5.276   4.388   0.820
   59HISE   CE1  553   5.049   4.497   1.003
   59HISE   HE1  554   5.020   4.572   1.077
   59HISE   NE2  555   5.135   4.527   0.906
   59HISE   HE2  556   5.129   4.617   0.863
   59HISE     C  557   5.362   4.156   1.000
   59HISE     O  558   5.448   4.232   0.957
   60GLU      N  559   5.372   4.090   1.115
   60GLU      H  560   5.298   4.030   1.147
   60GLU     CA  561   5.473   4.125   1.216
   60GLU     CB  562   5.430   4.069   1.352
   60GLU     CG  563   5.529   4.092   1.467
   60GLU     CD  564   5.506   3.996   1.583
   60GLU    OE1  565   5.604   3.944   1.642
   60GLU    OE2  566   5.389   3.970   1.619
   60GLU      C  567   5.614   4.090   1.169
   60GLU      O  568   5.695   4.183   1.176
   61ASN      N  569   5.627   3.971   1.112
   61ASN      H  570   5.556   3.908   1.143
   61ASN     CA  571   5.756   3.927   1.055
   61ASN     CB  572   5.776   3.782   1.011
   61ASN     CG  573   5.782   3.684   1.128
   61ASN    OD1  574   5.785   3.716   1.247
   61ASN    ND2  575   5.747   3.562   1.089
   61ASN   HD21  576   5.730   3.543   0.992
   61ASN   HD22  577   5.748   3.485   1.153
   61ASN      C  578   5.815   4.008   0.939
   61ASN      O  579   5.927   4.054   0.960
   62PHE      N  580   5.734   4.040   0.838
   62PHE      H  581   5.647   3.993   0.825
   62PHE     CA  582   5.759   4.138   0.731
   62PHE     CB  583   5.637   4.120   0.640
   62PHE     CG  584   5.620   4.215   0.522
   62PHE    CD1  585   5.496   4.277   0.511
   62PHE    HD1  586   5.423   4.267   0.591
   62PHE    CD2  587   5.714   4.232   0.421
   62PHE    HD2  588   5.810   4.181   0.426
   62PHE    CE1  589   5.465   4.351   0.397
   62PHE    HE1  590   5.370   4.405   0.396
   62PHE    CE2  591   5.685   4.312   0.311
   62PHE    HE2  592   5.759   4.313   0.230
   62PHE     CZ  593   5.560   4.371   0.298
   62PHE     HZ  594   5.526   4.415   0.204
   62PHE      C  595   5.779   4.282   0.780
   62PHE      O  596   5.879   4.342   0.740
   63ARG      N  597   5.685   4.334   0.858
   63ARG      H  598   5.608   4.276   0.883
   63ARG     CA  599   5.703   4.467   0.918
   63ARG     CB  600   5.573   4.512   0.984
   63ARG     CG  601   5.562   4.665   0.979
   63ARG     CD  602   5.436   4.716   1.050
   63ARG     NE  603   5.447   4.861   1.031
   63ARG     HE  604   5.435   4.894   0.937
   63ARG     CZ  605   5.459   4.950   1.130
   63ARG    NH1  606   5.435   4.912   1.256
   63ARG   HH11  607   5.427   4.814   1.275
   63ARG   HH12  608   5.426   4.983   1.326
   63ARG    NH2  609   5.519   5.068   1.106
   63ARG   HH21  610   5.551   5.110   1.021
   63ARG   HH22  611   5.508   5.129   1.184
   63ARG      C  612   5.827   4.479   1.007
   63ARG      O  613   5.897   4.579   0.990
   64LYS      N  614   5.855   4.379   1.089
   64LYS      H  615   5.792   4.302   1.097
   64LYS     CA  616   5.983   4.375   1.162
   64LYS     CB  617   6.007   4.250   1.247
   64LYS     CG  618   5.987   4.258   1.398
   64LYS     CD  619   5.968   4.121   1.464
   64LYS     CE  620   5.926   4.136   1.610
   64LYS     NZ  621   5.896   4.002   1.662
   64LYS    HZ1  622   5.907   4.006   1.761
   64LYS    HZ2  623   5.802   3.976   1.642
   64LYS    HZ3  624   5.959   3.931   1.631
   64LYS      C  625   6.109   4.396   1.078
   64LYS      O  626   6.175   4.499   1.097
   65LYS      N  627   6.116   4.322   0.968
   65LYS      H  628   6.046   4.251   0.958
   65LYS     CA  629   6.225   4.340   0.872
   65LYS     CB  630   6.237   4.224   0.772
   65LYS     CG  631   6.300   4.098   0.831
   65LYS     CD  632   6.260   3.979   0.744
   65LYS     CE  633   6.286   3.841   0.805
   65LYS     NZ  634   6.252   3.741   0.703
   65LYS    HZ1  635   6.305   3.660   0.726
   65LYS    HZ2  636   6.154   3.719   0.702
   65LYS    HZ3  637   6.279   3.776   0.613
   65LYS      C  638   6.218   4.470   0.791
   65LYS      O  639   6.325   4.528   0.775
   66GLN      N  640   6.098   4.515   0.756
   66GLN      H  641   6.017   4.469   0.792
   66GLN     CA  642   6.078   4.647   0.694
   66GLN     CB  643   5.929   4.668   0.672
   66GLN     CG  644   5.870   4.806   0.637
   66GLN     CD  645   5.718   4.803   0.618
   66GLN    OE1  646   5.632   4.805   0.705
   66GLN    NE2  647   5.689   4.794   0.488
   66GLN   HE21  648   5.760   4.801   0.418
   66GLN   HE22  649   5.594   4.812   0.464
   66GLN      C  650   6.125   4.758   0.789
   66GLN      O  651   6.226   4.820   0.756
   67ILE      N  652   6.094   4.756   0.918
   67ILE      H  653   6.028   4.685   0.945
   67ILE     CA  654   6.151   4.848   1.018
   67ILE     CB  655   6.060   4.856   1.141
   67ILE    CG1  656   5.918   4.899   1.102
   67ILE    CG2  657   6.109   4.966   1.235
   67ILE     CD  658   5.819   4.852   1.209
   67ILE      C  659   6.300   4.825   1.043
   67ILE      O  660   6.379   4.918   1.024
   68GLU      N  661   6.348   4.702   1.053
   68GLU      H  662   6.285   4.626   1.071
   68GLU     CA  663   6.492   4.676   1.062
   68GLU     CB  664   6.522   4.537   1.120
   68GLU     CG  665   6.669   4.496   1.125
   68GLU     CD  666   6.719   4.555   1.258
   68GLU    OE1  667   6.656   4.520   1.360
   68GLU    OE2  668   6.797   4.652   1.262
   68GLU      C  669   6.576   4.726   0.944
   68GLU      O  670   6.660   4.813   0.970
   69GLU      N  671   6.532   4.701   0.821
   69GLU      H  672   6.436   4.672   0.821
   69GLU     CA  673   6.592   4.740   0.693
   69GLU     CB  674   6.519   4.681   0.572
   69GLU     CG  675   6.535   4.532   0.541
   69GLU     CD  676   6.478   4.488   0.406
   69GLU    OE1  677   6.371   4.538   0.365
   69GLU    OE2  678   6.541   4.409   0.332
   69GLU      C  679   6.615   4.890   0.679
   69GLU      O  680   6.698   4.935   0.601
   70LEU      N  681   6.524   4.974   0.730
   70LEU      H  682   6.428   4.956   0.753
   70LEU     CA  683   6.527   5.120   0.719
   70LEU     CB  684   6.389   5.183   0.742
   70LEU     CG  685   6.289   5.125   0.641
   70LEU    CD1  686   6.143   5.126   0.686
   70LEU    CD2  687   6.318   5.187   0.504
   70LEU      C  688   6.627   5.181   0.817
   70LEU      O  689   6.656   5.300   0.800
   71LYS      N  690   6.669   5.109   0.920
   71LYS      H  691   6.640   5.015   0.936
   71LYS     CA  692   6.777   5.133   1.017
   71LYS     CB  693   6.912   5.121   0.946
   71LYS     CG  694   6.926   4.977   0.898
   71LYS     CD  695   6.969   4.874   1.003
   71LYS     CE  696   6.952   4.741   0.928
   71LYS     NZ  697   6.961   4.614   1.000
   71LYS    HZ1  698   6.912   4.546   0.945
   71LYS    HZ2  699   7.053   4.581   1.020
   71LYS    HZ3  700   6.916   4.630   1.088
   71LYS      C  701   6.774   5.258   1.105
   71LYS      O  702   6.873   5.328   1.128
   72GLY      N  703   6.653   5.309   1.123
   72GLY      H  704   6.577   5.249   1.101
   72GLY     CA  705   6.621   5.432   1.198
   72GLY      C  706   6.667   5.564   1.137
   72GLY      O  707   6.693   5.661   1.208
   73GLN      N  708   6.677   5.574   1.005
   73GLN      H  709   6.641   5.498   0.951
   73GLN     CA  710   6.739   5.684   0.929
   73GLN     CB  711   6.773   5.635   0.788
   73GLN     CG  712   6.848   5.750   0.720
   73GLN     CD  713   6.913   5.687   0.597
   73GLN    OE1  714   7.035   5.692   0.586
   73GLN    NE2  715   6.835   5.658   0.493
   73GLN   HE21  716   6.740   5.687   0.485
   73GLN   HE22  717   6.876   5.615   0.413
   73GLN      C  718   6.650   5.808   0.933
   73GLN      O  719   6.694   5.920   0.955
   74GLU      N  720   6.518   5.789   0.930
   74GLU      H  721   6.487   5.699   0.899
   74GLU     CA  722   6.420   5.894   0.960
   74GLU     CB  723   6.292   5.853   0.887
   74GLU     CG  724   6.304   5.827   0.737
   74GLU     CD  725   6.187   5.742   0.685
   74GLU    OE1  726   6.072   5.789   0.674
   74GLU    OE2  727   6.211   5.619   0.680
   74GLU      C  728   6.400   5.950   1.101
   74GLU      O  729   6.325   6.046   1.117
   75VAL      N  730   6.447   5.876   1.200
   75VAL      H  731   6.519   5.809   1.181
   75VAL     CA  732   6.428   5.894   1.345
   75VAL     CB  733   6.450   5.764   1.421
   75VAL    CG1  734   6.408   5.776   1.568
   75VAL    CG2  735   6.377   5.645   1.359
   75VAL      C  736   6.514   6.011   1.395
   75VAL      O  737   6.636   5.998   1.404
   76SER      N  738   6.438   6.095   1.463
   76SER      H  739   6.338   6.088   1.459
   76SER     CA  740   6.496   6.206   1.540
   76SER     CB  741   6.396   6.299   1.610
   76SER     OG  742   6.466   6.393   1.691
   76SER     HG  743   6.440   6.488   1.674
   76SER      C  744   6.580   6.146   1.654
   76SER      O  745   6.516   6.071   1.727
   77PRO      N  746   6.697   6.205   1.676
   77PRO     CA  747   6.778   6.164   1.792
   77PRO     CB  748   6.910   6.242   1.783
   77PRO     CG  749   6.913   6.297   1.640
   77PRO     CD  750   6.770   6.294   1.585
   77PRO      C  751   6.712   6.192   1.928
   77PRO      O  752   6.761   6.144   2.030
   78LYS      N  753   6.617   6.285   1.933
   78LYS      H  754   6.594   6.344   1.856
   78LYS     CA  755   6.543   6.329   2.053
   78LYS     CB  756   6.470   6.462   2.034
   78LYS     CG  757   6.581   6.567   2.019
   78LYS     CD  758   6.533   6.712   2.017
   78LYS     CE  759   6.460   6.747   1.887
   78LYS     NZ  760   6.361   6.850   1.923
   78LYS    HZ1  761   6.310   6.875   1.841
   78LYS    HZ2  762   6.293   6.811   1.986
   78LYS    HZ3  763   6.403   6.933   1.958
   78LYS      C  764   6.438   6.233   2.108
   78LYS      O  765   6.404   6.246   2.226
   79VAL      N  766   6.391   6.145   2.019
   79VAL      H  767   6.444   6.106   1.944
   79VAL     CA  768   6.289   6.044   2.048
   79VAL     CB  769   6.227   5.981   1.923
   79VAL    CG1  770   6.120   5.875   1.949
   79VAL    CG2  771   6.192   6.093   1.825
   79VAL      C  772   6.347   5.942   2.147
   79VAL      O  773   6.464   5.907   2.132
   80TYR      N  774   6.273   5.928   2.256
   80TYR      H  775   6.183   5.963   2.283
   80TYR     CA  776   6.314   5.814   2.340
   80TYR     CB  777   6.267   5.830   2.485
   80TYR     CG  778   6.309   5.734   2.596
   80TYR    CD1  779   6.237   5.615   2.607
   80TYR    HD1  780   6.174   5.583   2.524
   80TYR    CD2  781   6.405   5.763   2.692
   80TYR    HD2  782   6.464   5.854   2.683
   80TYR    CE1  783   6.249   5.527   2.714
   80TYR    HE1  784   6.211   5.425   2.714
   80TYR    CE2  785   6.424   5.677   2.800
   80TYR    HE2  786   6.518   5.665   2.853
   80TYR     CZ  787   6.340   5.567   2.811
   80TYR     OH  788   6.358   5.492   2.923
   80TYR     HH  789   6.436   5.512   2.983
   80TYR      C  790   6.270   5.680   2.281
   80TYR      O  791   6.172   5.671   2.207
   81PHE      N  792   6.335   5.571   2.322
   81PHE      H  793   6.416   5.585   2.379
   81PHE     CA  794   6.300   5.435   2.279
   81PHE     CB  795   6.348   5.407   2.137
   81PHE     CG  796   6.282   5.284   2.074
   81PHE    CD1  797   6.147   5.291   2.042
   81PHE    HD1  798   6.092   5.384   2.058
   81PHE    CD2  799   6.346   5.162   2.054
   81PHE    HD2  800   6.448   5.140   2.084
   81PHE    CE1  801   6.078   5.182   1.991
   81PHE    HE1  802   5.969   5.181   1.995
   81PHE    CE2  803   6.274   5.050   2.011
   81PHE    HE2  804   6.323   4.953   2.007
   81PHE     CZ  805   6.138   5.057   1.983
   81PHE     HZ  806   6.094   4.973   1.930
   81PHE      C  807   6.371   5.333   2.369
   81PHE      O  808   6.493   5.333   2.385
   82MET      N  809   6.307   5.217   2.376
   82MET      H  810   6.228   5.204   2.316
   82MET     CA  811   6.346   5.094   2.446
   82MET     CB  812   6.334   5.108   2.598
   82MET     CG  813   6.198   5.138   2.661
   82MET     SD  814   6.198   5.146   2.844
   82MET     CE  815   6.265   4.986   2.884
   82MET      C  816   6.260   4.972   2.410
   82MET      O  817   6.143   4.988   2.377
   83LYS      N  818   6.325   4.857   2.394
   83LYS      H  819   6.422   4.848   2.417
   83LYS     CA  820   6.265   4.740   2.329
   83LYS     CB  821   6.376   4.656   2.267
   83LYS     CG  822   6.441   4.719   2.144
   83LYS     CD  823   6.574   4.658   2.099
   83LYS     CE  824   6.621   4.738   1.978
   83LYS     NZ  825   6.737   4.671   1.917
   83LYS    HZ1  826   6.747   4.683   1.818
   83LYS    HZ2  827   6.820   4.705   1.961
   83LYS    HZ3  828   6.732   4.572   1.930
   83LYS      C  829   6.211   4.650   2.440
   83LYS      O  830   6.249   4.671   2.555
   84GLN      N  831   6.111   4.566   2.413
   84GLN      H  832   6.061   4.568   2.327
   84GLN     CA  833   6.058   4.474   2.515
   84GLN     CB  834   5.908   4.462   2.485
   84GLN     CG  835   5.833   4.392   2.598
   84GLN     CD  836   5.690   4.348   2.563
   84GLN    OE1  837   5.600   4.411   2.509
   84GLN    NE2  838   5.660   4.229   2.615
   84GLN   HE21  839   5.728   4.179   2.668
   84GLN   HE22  840   5.563   4.216   2.635
   84GLN      C  841   6.122   4.336   2.503
   84GLN      O  842   6.128   4.277   2.395
   85THR      N  843   6.206   4.308   2.602
   85THR      H  844   6.220   4.377   2.673
   85THR     CA  845   6.275   4.180   2.619
   85THR     CB  846   6.420   4.212   2.656
   85THR    OG1  847   6.421   4.280   2.782
   85THR    HG1  848   6.516   4.269   2.811
   85THR    CG2  849   6.485   4.306   2.554
   85THR      C  850   6.216   4.083   2.722
   85THR      O  851   6.286   3.988   2.757
   86ILE      N  852   6.110   4.132   2.785
   86ILE      H  853   6.059   4.215   2.762
   86ILE     CA  854   6.040   4.058   2.891
   86ILE     CB  855   6.066   4.124   3.027
   86ILE    CG1  856   6.210   4.107   3.076
   86ILE    CG2  857   5.970   4.079   3.137
   86ILE     CD  858   6.248   3.961   3.102
   86ILE      C  859   5.895   4.030   2.849
   86ILE      O  860   5.844   4.091   2.756
   87GLY      N  861   5.828   3.923   2.890
   87GLY      H  862   5.877   3.859   2.949
   87GLY     CA  863   5.687   3.887   2.867
   87GLY      C  864   5.587   3.950   2.964
   87GLY      O  865   5.612   3.984   3.080
   88ASN      N  866   5.469   3.959   2.904
   88ASN      H  867   5.453   3.892   2.831
   88ASN     CA  868   5.356   4.038   2.955
   88ASN     CB  869   5.309   3.956   3.075
   88ASN     CG  870   5.214   3.846   3.025
   88ASN    OD1  871   5.244   3.727   3.027
   88ASN    ND2  872   5.090   3.885   2.997
   88ASN   HD21  873   5.057   3.979   2.997
   88ASN   HD22  874   5.028   3.819   2.954
   88ASN      C  875   5.376   4.187   2.982
   88ASN      O  876   5.279   4.262   2.976
   89SER      N  877   5.499   4.233   2.961
   89SER      H  878   5.577   4.172   2.978
   89SER     CA  879   5.528   4.374   2.990
   89SER     CB  880   5.677   4.401   3.015
   89SER     OG  881   5.764   4.332   2.925
   89SER     HG  882   5.850   4.383   2.925
   89SER      C  883   5.474   4.484   2.898
   89SER      O  884   5.523   4.597   2.905
   90CYS      N  885   5.372   4.457   2.818
   90CYS      H  886   5.309   4.386   2.850
   90CYS     CA  887   5.307   4.543   2.718
   90CYS     CB  888   5.194   4.472   2.643
   90CYS     SG  889   5.050   4.398   2.728
   90CYS     HG  890   5.018   4.308   2.635
   90CYS      C  891   5.261   4.686   2.745
   90CYS      O  892   5.337   4.766   2.691
   91GLY      N  893   5.152   4.716   2.814
   91GLY      H  894   5.086   4.646   2.842
   91GLY     CA  895   5.113   4.853   2.853
   91GLY      C  896   5.214   4.933   2.935
   91GLY      O  897   5.251   5.043   2.894
   92THR      N  898   5.287   4.855   3.014
   92THR      H  899   5.263   4.759   3.030
   92THR     CA  900   5.402   4.892   3.098
   92THR     CB  901   5.464   4.770   3.167
   92THR    OG1  902   5.355   4.696   3.221
   92THR    HG1  903   5.383   4.645   3.303
   92THR    CG2  904   5.560   4.813   3.278
   92THR      C  905   5.513   4.958   3.016
   92THR      O  906   5.560   5.063   3.059
   93ILE      N  907   5.556   4.895   2.907
   93ILE      H  908   5.534   4.799   2.889
   93ILE     CA  909   5.665   4.947   2.824
   93ILE     CB  910   5.725   4.852   2.720
   93ILE    CG1  911   5.811   4.754   2.799
   93ILE    CG2  912   5.802   4.899   2.596
   93ILE     CD  913   5.931   4.808   2.877
   93ILE      C  914   5.607   5.070   2.753
   93ILE      O  915   5.679   5.170   2.744
   94GLY      N  916   5.493   5.065   2.686
   94GLY      H  917   5.454   4.975   2.664
   94GLY     CA  918   5.432   5.183   2.623
   94GLY      C  919   5.399   5.301   2.715
   94GLY      O  920   5.412   5.413   2.666
   95LEU      N  921   5.374   5.275   2.843
   95LEU      H  922   5.332   5.191   2.876
   95LEU     CA  923   5.375   5.373   2.954
   95LEU     CB  924   5.315   5.298   3.073
   95LEU     CG  925   5.270   5.381   3.193
   95LEU    CD1  926   5.167   5.300   3.272
   95LEU    CD2  927   5.385   5.434   3.280
   95LEU      C  928   5.509   5.443   2.978
   95LEU      O  929   5.511   5.566   2.987
   96ILE      N  930   5.619   5.369   2.982
   96ILE      H  931   5.622   5.276   3.019
   96ILE     CA  932   5.754   5.426   2.990
   96ILE     CB  933   5.865   5.325   3.019
   96ILE    CG1  934   5.825   5.236   3.137
   96ILE    CG2  935   5.999   5.391   3.050
   96ILE     CD  936   5.921   5.129   3.190
   96ILE      C  937   5.787   5.518   2.872
   96ILE      O  938   5.806   5.637   2.895
   97HISE     N  939   5.754   5.471   2.752
   97HISE     H  940   5.712   5.381   2.742
   97HISE    CA  941   5.751   5.547   2.626
   97HISE    CB  942   5.714   5.456   2.509
   97HISE    CG  943   5.815   5.353   2.459
   97HISE   ND1  944   5.918   5.376   2.378
   97HISE   CD2  945   5.784   5.224   2.465
   97HISE   HD2  946   5.685   5.184   2.489
   97HISE   CE1  947   5.959   5.256   2.337
   97HISE   HE1  948   6.041   5.232   2.270
   97HISE   NE2  949   5.874   5.166   2.385
   97HISE   HE2  950   5.859   5.072   2.354
   97HISE     C  951   5.664   5.672   2.638
   97HISE     O  952   5.731   5.775   2.643
   98ALA      N  953   5.538   5.662   2.679
   98ALA      H  954   5.491   5.574   2.672
   98ALA     CA  955   5.456   5.782   2.704
   98ALA     CB  956   5.322   5.723   2.746
   98ALA      C  957   5.508   5.902   2.784
   98ALA      O  958   5.522   6.007   2.722
   99VAL      N  959   5.543   5.877   2.910
   99VAL      H  960   5.522   5.797   2.965
   99VAL     CA  961   5.608   5.988   2.982
   99VAL     CB  962   5.608   5.935   3.125
   99VAL    CG1  963   5.682   6.031   3.219
   99VAL    CG2  964   5.470   5.901   3.182
   99VAL      C  965   5.746   6.033   2.935
   99VAL      O  966   5.772   6.153   2.929
  100ALA      N  967   5.828   5.933   2.901
  100ALA      H  968   5.803   5.837   2.894
  100ALA     CA  969   5.970   5.958   2.873
  100ALA     CB  970   6.025   5.821   2.832
  100ALA      C  971   6.005   6.072   2.777
  100ALA      O  972   6.104   6.140   2.801
  101ASN      N  973   5.912   6.092   2.684
  101ASN      H  974   5.827   6.039   2.678
  101ASN     CA  975   5.928   6.194   2.580
  101ASN     CB  976   5.871   6.153   2.444
  101ASN     CG  977   5.955   6.036   2.393
  101ASN    OD1  978   6.034   6.048   2.300
  101ASN    ND2  979   5.891   5.921   2.411
  101ASN   HD21  980   5.793   5.909   2.428
  101ASN   HD22  981   5.941   5.834   2.404
  101ASN      C  982   5.861   6.329   2.608
  101ASN      O  983   5.895   6.428   2.544
  102ASN      N  984   5.786   6.337   2.717
  102ASN      H  985   5.793   6.272   2.793
  102ASN     CA  986   5.696   6.449   2.750
  102ASN     CB  987   5.549   6.412   2.728
  102ASN     CG  988   5.500   6.481   2.601
  102ASN    OD1  989   5.493   6.604   2.595
  102ASN    ND2  990   5.451   6.407   2.502
  102ASN   HD21  991   5.440   6.308   2.507
  102ASN   HD22  992   5.442   6.442   2.409
  102ASN      C  993   5.722   6.506   2.890
  102ASN      O  994   5.639   6.564   2.959
  103GLN      N  995   5.851   6.513   2.922
  103GLN      H  996   5.918   6.504   2.849
  103GLN     CA  997   5.905   6.568   3.048
  103GLN     CB  998   6.051   6.525   3.060
  103GLN     CG  999   6.060   6.386   3.123
  103GLN     CD 1000   6.203   6.331   3.133
  103GLN    OE1 1001   6.285   6.379   3.211
  103GLN    NE2 1002   6.230   6.235   3.045
  103GLN   HE21 1003   6.172   6.191   2.977
  103GLN   HE22 1004   6.326   6.210   3.056
  103GLN      C 1005   5.899   6.719   3.073
  103GLN      O 1006   5.920   6.756   3.188
  104ASP      N 1007   5.866   6.791   2.967
  104ASP      H 1008   5.883   6.769   2.871
  104ASP     CA 1009   5.834   6.934   2.983
  104ASP     CB 1010   5.854   7.019   2.857
  104ASP     CG 1011   5.777   6.969   2.735
  104ASP    OD1 1012   5.716   7.051   2.663
  104ASP    OD2 1013   5.796   6.853   2.692
  104ASP      C 1014   5.689   6.943   3.032
  104ASP      O 1015   5.669   6.979   3.148
  105LYS      N 1016   5.597   6.871   2.969
  105LYS      H 1017   5.615   6.829   2.880
  105LYS     CA 1018   5.455   6.862   3.007
  105LYS     CB 1019   5.368   6.804   2.895
  105LYS     CG 1020   5.367   6.903   2.778
  105LYS     CD 1021   5.301   6.839   2.656
  105LYS     CE 1022   5.332   6.917   2.528
  105LYS     NZ 1023   5.472   6.894   2.489
  105LYS    HZ1 1024   5.496   6.799   2.508
  105LYS    HZ2 1025   5.475   6.914   2.391
  105LYS    HZ3 1026   5.536   6.955   2.535
  105LYS      C 1027   5.422   6.788   3.136
  105LYS      O 1028   5.336   6.830   3.214
  106LEU      N 1029   5.499   6.685   3.169
  106LEU      H 1030   5.554   6.641   3.098
  106LEU     CA 1031   5.471   6.595   3.282
  106LEU     CB 1032   5.468   6.451   3.231
  106LEU     CG 1033   5.330   6.389   3.209
  106LEU    CD1 1034   5.311   6.370   3.058
  106LEU    CD2 1035   5.319   6.250   3.273
  106LEU      C 1036   5.564   6.624   3.400
  106LEU      O 1037   5.648   6.713   3.386
  107GLY      N 1038   5.529   6.576   3.519
  107GLY      H 1039   5.437   6.541   3.537
  107GLY     CA 1040   5.596   6.616   3.643
  107GLY      C 1041   5.596   6.513   3.756
  107GLY      O 1042   5.492   6.458   3.793
  108PHE      N 1043   5.705   6.526   3.831
  108PHE      H 1044   5.782   6.587   3.811
  108PHE     CA 1045   5.742   6.413   3.917
  108PHE     CB 1046   5.873   6.347   3.873
  108PHE     CG 1047   5.885   6.297   3.729
  108PHE    CD1 1048   5.833   6.173   3.695
  108PHE    HD1 1049   5.792   6.111   3.775
  108PHE    CD2 1050   5.933   6.383   3.631
  108PHE    HD2 1051   5.961   6.487   3.651
  108PHE    CE1 1052   5.822   6.124   3.565
  108PHE    HE1 1053   5.740   6.061   3.531
  108PHE    CE2 1054   5.932   6.330   3.503
  108PHE    HE2 1055   5.985   6.389   3.428
  108PHE     CZ 1056   5.879   6.206   3.469
  108PHE     HZ 1057   5.864   6.179   3.364
  108PHE      C 1058   5.757   6.460   4.061
  108PHE      O 1059   5.800   6.572   4.091
  109GLU      N 1060   5.742   6.359   4.146
  109GLU      H 1061   5.730   6.268   4.106
  109GLU     CA 1062   5.763   6.384   4.289
  109GLU     CB 1063   5.643   6.332   4.368
  109GLU     CG 1064   5.631   6.180   4.356
  109GLU     CD 1065   5.516   6.131   4.443
  109GLU    OE1 1066   5.399   6.131   4.399
  109GLU    OE2 1067   5.541   6.076   4.553
  109GLU      C 1068   5.894   6.342   4.356
  109GLU      O 1069   5.978   6.272   4.301
  110ASP      N 1070   5.929   6.403   4.469
  110ASP      H 1071   5.905   6.499   4.486
  110ASP     CA 1072   6.045   6.367   4.552
  110ASP     CB 1073   6.041   6.436   4.688
  110ASP     CG 1074   6.039   6.588   4.668
  110ASP    OD1 1075   6.151   6.638   4.644
  110ASP    OD2 1076   5.933   6.649   4.642
  110ASP      C 1077   6.058   6.218   4.582
  110ASP      O 1078   5.976   6.149   4.642
  111GLY      N 1079   6.168   6.168   4.526
  111GLY      H 1080   6.253   6.216   4.503
  111GLY     CA 1081   6.196   6.024   4.534
  111GLY      C 1082   6.121   5.937   4.433
  111GLY      O 1083   6.092   5.821   4.461
  112SER      N 1084   6.091   5.992   4.316
  112SER      H 1085   6.115   6.087   4.297
  112SER     CA 1086   6.004   5.930   4.215
  112SER     CB 1087   5.955   6.023   4.104
  112SER     OG 1088   5.884   5.955   4.000
  112SER     HG 1089   5.785   5.964   4.014
  112SER      C 1090   6.069   5.811   4.144
  112SER      O 1091   6.176   5.829   4.087
  113VAL      N 1092   5.992   5.703   4.139
  113VAL      H 1093   5.897   5.707   4.171
  113VAL     CA 1094   6.030   5.569   4.090
  113VAL     CB 1095   5.926   5.465   4.133
  113VAL    CG1 1096   5.973   5.322   4.109
  113VAL    CG2 1097   5.892   5.493   4.280
  113VAL      C 1098   6.054   5.567   3.939
  113VAL      O 1099   6.160   5.522   3.897
  114LEU      N 1100   5.975   5.644   3.864
  114LEU      H 1101   5.887   5.674   3.900
  114LEU     CA 1102   5.989   5.665   3.719
  114LEU     CB 1103   5.849   5.699   3.669
  114LEU     CG 1104   5.840   5.690   3.516
  114LEU    CD1 1105   5.892   5.557   3.463
  114LEU    CD2 1106   5.701   5.709   3.455
  114LEU      C 1107   6.087   5.776   3.679
  114LEU      O 1108   6.165   5.765   3.584
  115LYS      N 1109   6.103   5.877   3.764
  115LYS      H 1110   6.035   5.876   3.838
  115LYS     CA 1111   6.208   5.977   3.742
  115LYS     CB 1112   6.178   6.095   3.834
  115LYS     CG 1113   6.273   6.213   3.810
  115LYS     CD 1114   6.273   6.267   3.667
  115LYS     CE 1115   6.392   6.360   3.645
  115LYS     NZ 1116   6.376   6.492   3.707
  115LYS    HZ1 1117   6.325   6.545   3.639
  115LYS    HZ2 1118   6.324   6.488   3.793
  115LYS    HZ3 1119   6.467   6.532   3.718
  115LYS      C 1120   6.351   5.926   3.764
  115LYS      O 1121   6.434   5.952   3.677
  116GLN      N 1122   6.365   5.837   3.861
  116GLN      H 1123   6.312   5.845   3.946
  116GLN     CA 1124   6.492   5.763   3.870
  116GLN     CB 1125   6.487   5.665   3.987
  116GLN     CG 1126   6.612   5.579   4.011
  116GLN     CD 1127   6.617   5.451   3.928
  116GLN    OE1 1128   6.540   5.356   3.939
  116GLN    NE2 1129   6.721   5.452   3.845
  116GLN   HE21 1130   6.780   5.533   3.842
  116GLN   HE22 1131   6.731   5.380   3.777
  116GLN      C 1132   6.534   5.686   3.745
  116GLN      O 1133   6.635   5.722   3.683
  117PHE      N 1134   6.436   5.623   3.682
  117PHE      H 1135   6.343   5.608   3.716
  117PHE     CA 1136   6.459   5.545   3.559
  117PHE     CB 1137   6.351   5.441   3.528
  117PHE     CG 1138   6.379   5.345   3.413
  117PHE    CD1 1139   6.445   5.225   3.439
  117PHE    HD1 1140   6.463   5.206   3.545
  117PHE    CD2 1141   6.325   5.357   3.285
  117PHE    HD2 1142   6.257   5.440   3.268
  117PHE    CE1 1143   6.465   5.131   3.339
  117PHE    HE1 1144   6.529   5.047   3.368
  117PHE    CE2 1145   6.344   5.263   3.185
  117PHE    HE2 1146   6.317   5.292   3.083
  117PHE     CZ 1147   6.425   5.153   3.208
  117PHE     HZ 1148   6.428   5.070   3.137
  117PHE      C 1149   6.474   5.634   3.435
  117PHE      O 1150   6.566   5.624   3.353
  118LEU      N 1151   6.396   5.741   3.432
  118LEU      H 1152   6.315   5.755   3.489
  118LEU     CA 1153   6.410   5.839   3.323
  118LEU     CB 1154   6.295   5.940   3.327
  118LEU     CG 1155   6.156   5.889   3.287
  118LEU    CD1 1156   6.065   6.001   3.238
  118LEU    CD2 1157   6.164   5.781   3.178
  118LEU      C 1158   6.540   5.918   3.328
  118LEU      O 1159   6.613   5.923   3.229
  119SER      N 1160   6.591   5.944   3.449
  119SER      H 1161   6.535   5.924   3.529
  119SER     CA 1162   6.720   6.007   3.479
  119SER     CB 1163   6.729   6.067   3.620
  119SER     OG 1164   6.850   6.127   3.666
  119SER     HG 1165   6.823   6.217   3.701
  119SER      C 1166   6.842   5.925   3.436
  119SER      O 1167   6.924   5.976   3.361
  120GLU      N 1168   6.845   5.800   3.482
  120GLU      H 1169   6.771   5.757   3.534
  120GLU     CA 1170   6.947   5.705   3.436
  120GLU     CB 1171   6.942   5.575   3.517
  120GLU     CG 1172   7.066   5.489   3.495
  120GLU     CD 1173   7.070   5.354   3.565
  120GLU    OE1 1174   7.104   5.356   3.685
  120GLU    OE2 1175   7.041   5.255   3.494
  120GLU      C 1176   6.937   5.684   3.285
  120GLU      O 1177   7.025   5.719   3.207
  121THR      N 1178   6.821   5.635   3.242
  121THR      H 1179   6.735   5.624   3.292
  121THR     CA 1180   6.798   5.586   3.105
  121THR     CB 1181   6.681   5.492   3.076
  121THR    OG1 1182   6.560   5.564   3.101
  121THR    HG1 1183   6.552   5.582   3.199
  121THR    CG2 1184   6.704   5.366   3.160
  121THR      C 1185   6.796   5.688   2.992
  121THR      O 1186   6.810   5.651   2.875
  122GLU      N 1187   6.789   5.817   3.023
  122GLU      H 1188   6.740   5.845   3.106
  122GLU     CA 1189   6.805   5.923   2.922
  122GLU     CB 1190   6.805   6.059   2.992
  122GLU     CG 1191   6.802   6.182   2.901
  122GLU     CD 1192   6.808   6.316   2.974
  122GLU    OE1 1193   6.713   6.340   3.051
  122GLU    OE2 1194   6.895   6.402   2.949
  122GLU      C 1195   6.931   5.910   2.836
  122GLU      O 1196   6.918   5.908   2.714
  123LYS      N 1197   7.052   5.908   2.892
  123LYS      H 1198   7.076   5.929   2.987
  123LYS     CA 1199   7.169   5.889   2.805
  123LYS     CB 1200   7.275   5.998   2.825
  123LYS     CG 1201   7.249   6.142   2.780
  123LYS     CD 1202   7.359   6.237   2.827
  123LYS     CE 1203   7.342   6.378   2.769
  123LYS     NZ 1204   7.333   6.371   2.623
  123LYS    HZ1 1205   7.420   6.342   2.582
  123LYS    HZ2 1206   7.261   6.315   2.582
  123LYS    HZ3 1207   7.321   6.463   2.587
  123LYS      C 1208   7.223   5.747   2.812
  123LYS      O 1209   7.287   5.711   2.911
  124MET      N 1210   7.187   5.676   2.705
  124MET      H 1211   7.122   5.719   2.642
  124MET     CA 1212   7.224   5.535   2.687
  124MET     CB 1213   7.214   5.438   2.805
  124MET     CG 1214   7.074   5.426   2.865
  124MET     SD 1215   7.075   5.290   2.988
  124MET     CE 1216   7.175   5.370   3.112
  124MET      C 1217   7.143   5.484   2.568
  124MET      O 1218   7.041   5.540   2.526
  125SER      N 1219   7.189   5.372   2.512
  125SER      H 1220   7.251   5.314   2.565
  125SER     CA 1221   7.123   5.306   2.398
  125SER     CB 1222   7.235   5.222   2.336
  125SER     OG 1223   7.247   5.096   2.402
  125SER     HG 1224   7.329   5.056   2.361
  125SER      C 1225   6.999   5.227   2.440
  125SER      O 1226   6.988   5.190   2.557
  126PRO      N 1227   6.916   5.190   2.343
  126PRO     CA 1228   6.798   5.108   2.375
  126PRO     CB 1229   6.730   5.094   2.238
  126PRO     CG 1230   6.771   5.221   2.164
  126PRO     CD 1231   6.914   5.251   2.209
  126PRO      C 1232   6.815   4.964   2.423
  126PRO      O 1233   6.726   4.919   2.496
  127GLU      N 1234   6.919   4.894   2.379
  127GLU      H 1235   6.955   4.909   2.287
  127GLU     CA 1236   6.972   4.769   2.435
  127GLU     CB 1237   7.081   4.718   2.342
  127GLU     CG 1238   7.029   4.664   2.208
  127GLU     CD 1239   7.013   4.758   2.089
  127GLU    OE1 1240   6.935   4.855   2.099
  127GLU    OE2 1241   7.069   4.742   1.978
  127GLU      C 1242   7.024   4.776   2.579
  127GLU      O 1243   6.997   4.683   2.655
  128ASP      N 1244   7.076   4.892   2.617
  128ASP      H 1245   7.117   4.948   2.545
  128ASP     CA 1246   7.117   4.913   2.757
  128ASP     CB 1247   7.243   4.999   2.770
  128ASP     CG 1248   7.374   4.928   2.735
  128ASP    OD1 1249   7.430   4.865   2.827
  128ASP    OD2 1250   7.423   4.946   2.621
  128ASP      C 1251   7.005   4.961   2.849
  128ASP      O 1252   6.986   4.929   2.966
  129ARG      N 1253   6.921   5.046   2.790
  129ARG      H 1254   6.944   5.109   2.717
  129ARG     CA 1255   6.785   5.066   2.844
  129ARG     CB 1256   6.693   5.158   2.763
  129ARG     CG 1257   6.761   5.293   2.742
  129ARG     CD 1258   6.659   5.386   2.676
  129ARG     NE 1259   6.717   5.518   2.649
  129ARG     HE 1260   6.768   5.563   2.723
  129ARG     CZ 1261   6.734   5.575   2.529
  129ARG    NH1 1262   6.715   5.512   2.412
  129ARG   HH11 1263   6.665   5.426   2.401
  129ARG   HH12 1264   6.766   5.548   2.334
  129ARG    NH2 1265   6.784   5.699   2.520
  129ARG   HH21 1266   6.818   5.750   2.599
  129ARG   HH22 1267   6.804   5.742   2.432
  129ARG      C 1268   6.707   4.940   2.878
  129ARG      O 1269   6.651   4.934   2.987
  130ALA      N 1270   6.705   4.840   2.790
  130ALA      H 1271   6.742   4.831   2.697
  130ALA     CA 1272   6.652   4.705   2.814
  130ALA     CB 1273   6.667   4.623   2.686
  130ALA      C 1274   6.714   4.636   2.936
  130ALA      O 1275   6.640   4.605   3.029
  131LYS      N 1276   6.846   4.644   2.944
  131LYS      H 1277   6.900   4.660   2.861
  131LYS     CA 1278   6.922   4.588   3.057
  131LYS     CB 1279   7.071   4.592   3.022
  131LYS     CG 1280   7.127   4.484   2.929
  131LYS     CD 1281   7.078   4.341   2.950
  131LYS     CE 1282   7.165   4.249   2.864
  131LYS     NZ 1283   7.311   4.239   2.880
  131LYS    HZ1 1284   7.356   4.326   2.899
  131LYS    HZ2 1285   7.327   4.182   2.960
  131LYS    HZ3 1286   7.346   4.188   2.801
  131LYS      C 1287   6.899   4.660   3.190
  131LYS      O 1288   6.880   4.594   3.292
  132CYS      N 1289   6.891   4.793   3.190
  132CYS      H 1290   6.933   4.853   3.121
  132CYS     CA 1291   6.851   4.868   3.309
  132CYS     CB 1292   6.863   5.019   3.289
  132CYS     SG 1293   7.041   5.063   3.290
  132CYS     HG 1294   7.014   5.164   3.373
  132CYS      C 1295   6.710   4.838   3.360
  132CYS      O 1296   6.693   4.853   3.481
  133PHE      N 1297   6.616   4.814   3.270
  133PHE      H 1298   6.628   4.819   3.171
  133PHE     CA 1299   6.485   4.758   3.308
  133PHE     CB 1300   6.377   4.774   3.200
  133PHE     CG 1301   6.234   4.733   3.236
  133PHE    CD1 1302   6.135   4.817   3.285
  133PHE    HD1 1303   6.153   4.925   3.284
  133PHE    CD2 1304   6.189   4.603   3.219
  133PHE    HD2 1305   6.246   4.540   3.150
  133PHE    CE1 1306   6.002   4.779   3.298
  133PHE    HE1 1307   5.925   4.854   3.317
  133PHE    CE2 1308   6.060   4.560   3.248
  133PHE    HE2 1309   6.044   4.455   3.270
  133PHE     CZ 1310   5.957   4.650   3.276
  133PHE     HZ 1311   5.852   4.623   3.271
  133PHE      C 1312   6.487   4.618   3.369
  133PHE      O 1313   6.452   4.608   3.486
  134GLU      N 1314   6.565   4.535   3.300
  134GLU      H 1315   6.600   4.569   3.212
  134GLU     CA 1316   6.572   4.394   3.340
  134GLU     CB 1317   6.659   4.304   3.252
  134GLU     CG 1318   6.601   4.309   3.111
  134GLU     CD 1319   6.684   4.240   3.002
  134GLU    OE1 1320   6.747   4.133   3.022
  134GLU    OE2 1321   6.661   4.283   2.887
  134GLU      C 1322   6.616   4.374   3.485
  134GLU      O 1323   6.565   4.292   3.561
  135LYS      N 1324   6.726   4.443   3.514
  135LYS      H 1325   6.771   4.495   3.441
  135LYS     CA 1326   6.779   4.455   3.650
  135LYS     CB 1327   6.922   4.511   3.660
  135LYS     CG 1328   7.015   4.434   3.567
  135LYS     CD 1329   7.146   4.511   3.549
  135LYS     CE 1330   7.139   4.638   3.463
  135LYS     NZ 1331   7.279   4.676   3.438
  135LYS    HZ1 1332   7.283   4.744   3.364
  135LYS    HZ2 1333   7.329   4.713   3.516
  135LYS    HZ3 1334   7.318   4.588   3.410
  135LYS      C 1335   6.702   4.521   3.765
  135LYS      O 1336   6.719   4.479   3.879
  136ASN      N 1337   6.608   4.610   3.736
  136ASN      H 1338   6.562   4.628   3.649
  136ASN     CA 1339   6.540   4.691   3.838
  136ASN     CB 1340   6.501   4.826   3.780
  136ASN     CG 1341   6.456   4.942   3.870
  136ASN    OD1 1342   6.357   4.931   3.941
  136ASN    ND2 1343   6.537   5.047   3.874
  136ASN   HD21 1344   6.627   5.044   3.831
  136ASN   HD22 1345   6.500   5.125   3.925
  136ASN      C 1346   6.420   4.627   3.908
  136ASN      O 1347   6.317   4.598   3.848
  137GLU      N 1348   6.430   4.631   4.041
  137GLU      H 1349   6.499   4.690   4.084
  137GLU     CA 1350   6.325   4.569   4.122
  137GLU     CB 1351   6.376   4.538   4.263
  137GLU     CG 1352   6.483   4.431   4.285
  137GLU     CD 1353   6.434   4.289   4.259
  137GLU    OE1 1354   6.478   4.243   4.151
  137GLU    OE2 1355   6.340   4.237   4.322
  137GLU      C 1356   6.194   4.646   4.137
  137GLU      O 1357   6.086   4.587   4.131
  138ALA      N 1358   6.204   4.764   4.198
  138ALA      H 1359   6.287   4.778   4.252
  138ALA     CA 1360   6.097   4.862   4.220
  138ALA     CB 1361   6.153   5.002   4.243
  138ALA      C 1362   5.994   4.869   4.107
  138ALA      O 1363   5.875   4.879   4.137
  139ILE      N 1364   6.036   4.899   3.985
  139ILE      H 1365   6.123   4.949   3.982
  139ILE     CA 1366   5.951   4.917   3.867
  139ILE     CB 1367   6.030   4.968   3.746
  139ILE    CG1 1368   6.078   5.109   3.780
  139ILE    CG2 1369   5.951   4.970   3.615
  139ILE     CD 1370   6.188   5.162   3.688
  139ILE      C 1371   5.873   4.788   3.845
  139ILE      O 1372   5.750   4.785   3.843
  140GLN      N 1373   5.940   4.673   3.844
  140GLN      H 1374   6.034   4.680   3.877
  140GLN     CA 1375   5.883   4.538   3.829
  140GLN     CB 1376   5.978   4.418   3.826
  140GLN     CG 1377   6.083   4.432   3.716
  140GLN     CD 1378   6.156   4.297   3.711
  140GLN    OE1 1379   6.114   4.185   3.683
  140GLN    NE2 1380   6.283   4.305   3.750
  140GLN   HE21 1381   6.320   4.393   3.781
  140GLN   HE22 1382   6.340   4.224   3.762
  140GLN      C 1383   5.794   4.500   3.947
  140GLN      O 1384   5.688   4.441   3.929
  141ALA      N 1385   5.835   4.517   4.072
  141ALA      H 1386   5.928   4.541   4.099
  141ALA     CA 1387   5.745   4.507   4.188
  141ALA     CB 1388   5.825   4.539   4.315
  141ALA      C 1389   5.618   4.593   4.188
  141ALA      O 1390   5.514   4.537   4.222
  142ALA      N 1391   5.632   4.713   4.131
  142ALA      H 1392   5.725   4.748   4.128
  142ALA     CA 1393   5.516   4.802   4.116
  142ALA     CB 1394   5.560   4.941   4.070
  142ALA      C 1395   5.416   4.748   4.013
  142ALA      O 1396   5.297   4.753   4.044
  143HISE     N 1397   5.462   4.696   3.900
  143HISE     H 1398   5.559   4.694   3.875
  143HISE    CA 1399   5.380   4.625   3.801
  143HISE    CB 1400   5.476   4.574   3.694
  143HISE    CG 1401   5.403   4.509   3.577
  143HISE   ND1 1402   5.340   4.551   3.467
  143HISE   CD2 1403   5.382   4.378   3.590
  143HISE   HD2 1404   5.396   4.320   3.681
  143HISE   CE1 1405   5.270   4.450   3.417
  143HISE   HE1 1406   5.168   4.455   3.379
  143HISE   NE2 1407   5.301   4.344   3.491
  143HISE   HE2 1408   5.256   4.256   3.476
  143HISE     C 1409   5.290   4.517   3.862
  143HISE     O 1410   5.167   4.526   3.863
  144ASP      N 1411   5.359   4.428   3.932
  144ASP      H 1412   5.459   4.422   3.932
  144ASP     CA 1413   5.304   4.324   4.019
  144ASP     CB 1414   5.420   4.235   4.066
  144ASP     CG 1415   5.476   4.128   3.972
  144ASP    OD1 1416   5.548   4.034   4.012
  144ASP    OD2 1417   5.466   4.153   3.850
  144ASP      C 1418   5.206   4.373   4.126
  144ASP      O 1419   5.110   4.308   4.165
  145ALA      N 1420   5.239   4.490   4.182
  145ALA      H 1421   5.336   4.515   4.182
  145ALA     CA 1422   5.153   4.551   4.284
  145ALA     CB 1423   5.213   4.676   4.349
  145ALA      C 1424   5.018   4.592   4.225
  145ALA      O 1425   4.922   4.529   4.270
  146VAL      N 1426   5.025   4.680   4.126
  146VAL      H 1427   5.118   4.709   4.103
  146VAL     CA 1428   4.905   4.716   4.049
  146VAL     CB 1429   4.933   4.818   3.939
  146VAL    CG1 1430   4.801   4.875   3.887
  146VAL    CG2 1431   5.019   4.936   3.985
  146VAL      C 1432   4.831   4.592   4.000
  146VAL      O 1433   4.722   4.558   4.047
  147ALA      N 1434   4.899   4.498   3.935
  147ALA      H 1435   4.998   4.494   3.925
  147ALA     CA 1436   4.840   4.387   3.859
  147ALA     CB 1437   4.938   4.300   3.780
  147ALA      C 1438   4.742   4.304   3.944
  147ALA      O 1439   4.640   4.282   3.879
  148GLN      N 1440   4.776   4.272   4.068
  148GLN      H 1441   4.865   4.298   4.105
  148GLN     CA 1442   4.684   4.195   4.155
  148GLN     CB 1443   4.767   4.136   4.269
  148GLN     CG 1444   4.859   4.033   4.202
  148GLN     CD 1445   4.982   3.989   4.281
  148GLN    OE1 1446   4.997   3.875   4.326
  148GLN    NE2 1447   5.079   4.073   4.314
  148GLN   HE21 1448   5.079   4.160   4.264
  148GLN   HE22 1449   5.147   4.050   4.384
  148GLN      C 1450   4.558   4.265   4.206
  148GLN      O 1451   4.488   4.204   4.287
  149GLU      N 1452   4.536   4.393   4.182
  149GLU      H 1453   4.611   4.453   4.152
  149GLU     CA 1454   4.418   4.470   4.226
  149GLU     CB 1455   4.460   4.616   4.246
  149GLU     CG 1456   4.504   4.636   4.391
  149GLU     CD 1457   4.505   4.785   4.424
  149GLU    OE1 1458   4.547   4.874   4.346
  149GLU    OE2 1459   4.462   4.808   4.539
  149GLU      C 1460   4.294   4.459   4.137
  149GLU      O 1461   4.182   4.492   4.176
  150GLY      N 1462   4.324   4.456   4.007
  150GLY      H 1463   4.420   4.462   3.981
  150GLY     CA 1464   4.230   4.442   3.894
  150GLY      C 1465   4.155   4.310   3.886
  150GLY      O 1466   4.228   4.211   3.879
  151GLN      N 1467   4.034   4.314   3.831
  151GLN      H 1468   4.006   4.376   3.757
  151GLN     CA 1469   3.927   4.214   3.839
  151GLN     CB 1470   3.792   4.285   3.838
  151GLN     CG 1471   3.754   4.372   3.718
  151GLN     CD 1472   3.615   4.428   3.744
  151GLN    OE1 1473   3.519   4.351   3.745
  151GLN    NE2 1474   3.619   4.556   3.781
  151GLN   HE21 1475   3.702   4.608   3.800
  151GLN   HE22 1476   3.534   4.609   3.784
  151GLN      C 1477   3.933   4.090   3.749
  151GLN      O 1478   3.901   3.982   3.799
  152CYS      N 1479   3.995   4.093   3.631
  152CYS      H 1480   4.023   4.183   3.599
  152CYS     CA 1481   4.002   3.974   3.545
  152CYS     CB 1482   3.933   4.002   3.412
  152CYS     SG 1483   3.802   4.130   3.412
  152CYS     HG 1484   3.898   4.221   3.403
  152CYS      C 1485   4.149   3.948   3.511
  152CYS      O 1486   4.244   4.012   3.556
  153ARG      N 1487   4.160   3.840   3.434
  153ARG      H 1488   4.080   3.781   3.422
  153ARG     CA 1489   4.289   3.782   3.395
  153ARG     CB 1490   4.336   3.683   3.502
  153ARG     CG 1491   4.487   3.676   3.526
  153ARG     CD 1492   4.548   3.815   3.545
  153ARG     NE 1493   4.507   3.865   3.677
  153ARG     HE 1494   4.484   3.793   3.742
  153ARG     CZ 1495   4.497   3.991   3.721
  153ARG    NH1 1496   4.513   4.100   3.645
  153ARG   HH11 1497   4.539   4.092   3.549
  153ARG   HH12 1498   4.499   4.193   3.678
  153ARG    NH2 1499   4.458   4.010   3.848
  153ARG   HH21 1500   4.426   3.930   3.898
  153ARG   HH22 1501   4.444   4.102   3.884
  153ARG      C 1502   4.289   3.727   3.252
  153ARG      O 1503   4.361   3.792   3.176
  154VAL      N 1504   4.202   3.631   3.221
  154VAL      H 1505   4.159   3.588   3.300
  154VAL     CA 1506   4.171   3.585   3.085
  154VAL     CB 1507   4.051   3.664   3.033
  154VAL    CG1 1508   4.010   3.614   2.894
  154VAL    CG2 1509   3.934   3.640   3.128
  154VAL      C 1510   4.296   3.585   2.996
  154VAL      O 1511   4.334   3.685   2.935
  155ASP      N 1512   4.356   3.467   2.991
  155ASP      H 1513   4.315   3.391   3.041
  155ASP     CA 1514   4.466   3.441   2.897
  155ASP     CB 1515   4.584   3.388   2.978
  155ASP     CG 1516   4.715   3.390   2.899
  155ASP    OD1 1517   4.727   3.377   2.775
  155ASP    OD2 1518   4.815   3.384   2.973
  155ASP      C 1519   4.428   3.339   2.790
  155ASP      O 1520   4.408   3.222   2.822
  156ASP      N 1521   4.428   3.380   2.663
  156ASP      H 1522   4.418   3.476   2.637
  156ASP     CA 1523   4.411   3.289   2.549
  156ASP     CB 1524   4.282   3.346   2.491
  156ASP     CG 1525   4.268   3.498   2.476
  156ASP    OD1 1526   4.366   3.562   2.435
  156ASP    OD2 1527   4.164   3.546   2.525
  156ASP      C 1528   4.526   3.303   2.448
  156ASP      O 1529   4.506   3.270   2.332
  157LYS      N 1530   4.642   3.338   2.503
  157LYS      H 1531   4.648   3.337   2.603
  157LYS     CA 1532   4.771   3.347   2.434
  157LYS     CB 1533   4.831   3.207   2.416
  157LYS     CG 1534   4.838   3.136   2.551
  157LYS     CD 1535   4.948   3.192   2.641
  157LYS     CE 1536   4.979   3.099   2.759
  157LYS     NZ 1537   4.871   3.098   2.858
  157LYS    HZ1 1538   4.861   3.186   2.904
  157LYS    HZ2 1539   4.784   3.076   2.813
  157LYS    HZ3 1540   4.896   3.032   2.929
  157LYS      C 1541   4.775   3.418   2.298
  157LYS      O 1542   4.876   3.413   2.227
  158VAL      N 1543   4.675   3.498   2.265
  158VAL      H 1544   4.585   3.476   2.301
  158VAL     CA 1545   4.673   3.581   2.143
  158VAL     CB 1546   4.529   3.629   2.126
  158VAL    CG1 1547   4.503   3.730   2.014
  158VAL    CG2 1548   4.445   3.508   2.085
  158VAL      C 1549   4.784   3.686   2.130
  158VAL      O 1550   4.819   3.755   2.226
  159ASN      N 1551   4.841   3.702   2.011
  159ASN      H 1552   4.813   3.655   1.927
  159ASN     CA 1553   4.951   3.797   1.990
  159ASN     CB 1554   5.033   3.754   1.868
  159ASN     CG 1555   5.146   3.848   1.826
  159ASN    OD1 1556   5.218   3.910   1.904
  159ASN    ND2 1557   5.147   3.867   1.694
  159ASN   HD21 1558   5.073   3.828   1.640
  159ASN   HD22 1559   5.231   3.899   1.650
  159ASN      C 1560   4.903   3.942   1.981
  159ASN      O 1561   4.881   3.983   1.867
  160PHE      N 1562   4.886   3.999   2.099
  160PHE      H 1563   4.900   3.945   2.182
  160PHE     CA 1564   4.845   4.139   2.120
  160PHE     CB 1565   4.760   4.167   2.244
  160PHE     CG 1566   4.614   4.122   2.235
  160PHE    CD1 1567   4.517   4.206   2.182
  160PHE    HD1 1568   4.540   4.303   2.138
  160PHE    CD2 1569   4.579   4.001   2.294
  160PHE    HD2 1570   4.657   3.935   2.333
  160PHE    CE1 1571   4.385   4.164   2.191
  160PHE    HE1 1572   4.320   4.226   2.130
  160PHE    CE2 1573   4.447   3.956   2.299
  160PHE    HE2 1574   4.428   3.851   2.319
  160PHE     CZ 1575   4.350   4.043   2.249
  160PHE     HZ 1576   4.255   3.999   2.221
  160PHE      C 1577   4.974   4.219   2.134
  160PHE      O 1578   5.080   4.179   2.181
  161HISE     N 1579   4.963   4.340   2.080
  161HISE     H 1580   4.886   4.371   2.023
  161HISE    CA 1581   5.068   4.443   2.081
  161HISE    CB 1582   5.138   4.450   1.946
  161HISE    CG 1583   5.237   4.338   1.914
  161HISE   ND1 1584   5.370   4.343   1.916
  161HISE   CD2 1585   5.199   4.231   1.844
  161HISE   HD2 1586   5.100   4.186   1.836
  161HISE   CE1 1587   5.420   4.252   1.834
  161HISE   HE1 1588   5.518   4.250   1.786
  161HISE   NE2 1589   5.313   4.183   1.795
  161HISE   HE2 1590   5.315   4.108   1.729
  161HISE     C 1591   5.013   4.583   2.106
  161HISE     O 1592   4.893   4.602   2.086
  162PHE      N 1593   5.104   4.667   2.155
  162PHE      H 1594   5.201   4.645   2.147
  162PHE     CA 1595   5.070   4.792   2.224
  162PHE     CB 1596   5.080   4.786   2.377
  162PHE     CG 1597   5.009   4.904   2.444
  162PHE    CD1 1598   4.871   4.917   2.447
  162PHE    HD1 1599   4.814   4.842   2.392
  162PHE    CD2 1600   5.087   4.993   2.517
  162PHE    HD2 1601   5.191   4.969   2.538
  162PHE    CE1 1602   4.811   5.022   2.516
  162PHE    HE1 1603   4.703   5.030   2.526
  162PHE    CE2 1604   5.028   5.102   2.580
  162PHE    HE2 1605   5.098   5.171   2.626
  162PHE     CZ 1606   4.890   5.115   2.582
  162PHE     HZ 1607   4.847   5.195   2.643
  162PHE      C 1608   5.152   4.911   2.174
  162PHE      O 1609   5.267   4.922   2.216
  163ILE      N 1610   5.093   4.999   2.095
  163ILE      H 1611   4.994   5.011   2.099
  163ILE     CA 1612   5.163   5.105   2.021
  163ILE     CB 1613   5.127   5.101   1.872
  163ILE    CG1 1614   5.076   4.965   1.824
  163ILE    CG2 1615   5.250   5.147   1.793
  163ILE     CD 1616   5.021   4.960   1.681
  163ILE      C 1617   5.129   5.248   2.065
  163ILE      O 1618   5.012   5.284   2.067
  164LEU      N 1619   5.234   5.326   2.089
  164LEU      H 1620   5.330   5.297   2.087
  164LEU     CA 1621   5.226   5.469   2.123
  164LEU     CB 1622   5.341   5.499   2.219
  164LEU     CG 1623   5.370   5.646   2.251
  164LEU    CD1 1624   5.256   5.704   2.335
  164LEU    CD2 1625   5.516   5.665   2.293
  164LEU      C 1626   5.230   5.561   2.001
  164LEU      O 1627   5.306   5.537   1.908
  165PHE      N 1628   5.137   5.654   1.984
  165PHE      H 1629   5.055   5.660   2.041
  165PHE     CA 1630   5.134   5.746   1.869
  165PHE     CB 1631   5.019   5.720   1.772
  165PHE     CG 1632   5.014   5.578   1.716
  165PHE    CD1 1633   4.913   5.498   1.768
  165PHE    HD1 1634   4.845   5.521   1.850
  165PHE    CD2 1635   5.080   5.537   1.600
  165PHE    HD2 1636   5.169   5.591   1.569
  165PHE    CE1 1637   4.882   5.376   1.708
  165PHE    HE1 1638   4.779   5.344   1.723
  165PHE    CE2 1639   5.051   5.412   1.547
  165PHE    HE2 1640   5.122   5.385   1.469
  165PHE     CZ 1641   4.956   5.326   1.602
  165PHE     HZ 1642   4.960   5.219   1.582
  165PHE      C 1643   5.135   5.894   1.908
  165PHE      O 1644   5.035   5.942   1.962
  166ASN      N 1645   5.245   5.965   1.884
  166ASN      H 1646   5.307   5.932   1.814
  166ASN     CA 1647   5.256   6.101   1.940
  166ASN     CB 1648   5.304   6.088   2.084
  166ASN     CG 1649   5.450   6.060   2.120
  166ASN    OD1 1650   5.518   6.141   2.183
  166ASN    ND2 1651   5.508   5.974   2.036
  166ASN   HD21 1652   5.463   5.940   1.953
  166ASN   HD22 1653   5.601   5.940   2.046
  166ASN      C 1654   5.338   6.200   1.858
  166ASN      O 1655   5.376   6.161   1.747
  167ASN      N 1656   5.347   6.328   1.894
  167ASN      H 1657   5.289   6.369   1.965
  167ASN     CA 1658   5.419   6.432   1.820
  167ASN     CB 1659   5.328   6.550   1.786
  167ASN     CG 1660   5.398   6.658   1.702
  167ASN    OD1 1661   5.468   6.745   1.753
  167ASN    ND2 1662   5.371   6.654   1.572
  167ASN   HD21 1663   5.306   6.594   1.525
  167ASN   HD22 1664   5.418   6.722   1.517
  167ASN      C 1665   5.555   6.478   1.872
  167ASN      O 1666   5.561   6.542   1.976
  168VAL      N 1667   5.662   6.435   1.805
  168VAL      H 1668   5.653   6.418   1.707
  168VAL     CA 1669   5.798   6.471   1.849
  168VAL     CB 1670   5.879   6.357   1.911
  168VAL    CG1 1671   6.015   6.413   1.955
  168VAL    CG2 1672   5.800   6.283   2.018
  168VAL      C 1673   5.883   6.531   1.737
  168VAL      O 1674   5.858   6.493   1.623
  169ASP      N 1675   5.924   6.654   1.768
  169ASP      H 1676   5.906   6.689   1.860
  169ASP     CA 1677   5.999   6.738   1.674
  169ASP     CB 1678   6.127   6.659   1.648
  169ASP     CG 1679   6.260   6.723   1.610
  169ASP    OD1 1680   6.277   6.846   1.626
  169ASP    OD2 1681   6.345   6.649   1.557
  169ASP      C 1682   5.925   6.786   1.548
  169ASP      O 1683   5.975   6.828   1.444
  170GLY      N 1684   5.793   6.775   1.556
  170GLY      H 1685   5.745   6.768   1.643
  170GLY     CA 1686   5.704   6.816   1.447
  170GLY      C 1687   5.683   6.705   1.343
  170GLY      O 1688   5.600   6.720   1.253
  171HISE     N 1689   5.720   6.583   1.379
  171HISE     H 1690   5.791   6.560   1.445
  171HISE    CA 1691   5.685   6.470   1.292
  171HISE    CB 1692   5.811   6.400   1.239
  171HISE    CG 1693   5.899   6.489   1.150
  171HISE   ND1 1694   5.984   6.583   1.189
  171HISE   CD2 1695   5.903   6.488   1.018
  171HISE   HD2 1696   5.838   6.427   0.955
  171HISE   CE1 1697   6.030   6.648   1.082
  171HISE   HE1 1698   6.080   6.745   1.092
  171HISE   NE2 1699   5.982   6.586   0.975
  171HISE   HE2 1700   5.975   6.630   0.885
  171HISE     C 1701   5.596   6.374   1.370
  171HISE     O 1702   5.617   6.365   1.491
  172LEU      N 1703   5.502   6.300   1.311
  172LEU      H 1704   5.507   6.294   1.211
  172LEU     CA 1705   5.417   6.198   1.373
  172LEU     CB 1706   5.302   6.160   1.279
  172LEU     CG 1707   5.183   6.096   1.350
  172LEU    CD1 1708   5.202   5.946   1.374
  172LEU    CD2 1709   5.138   6.179   1.471
  172LEU      C 1710   5.501   6.073   1.399
  172LEU      O 1711   5.532   5.998   1.306
  173TYR      N 1712   5.535   6.056   1.526
  173TYR      H 1713   5.497   6.107   1.604
  173TYR     CA 1714   5.609   5.936   1.567
  173TYR     CB 1715   5.723   5.974   1.663
  173TYR     CG 1716   5.841   6.032   1.585
  173TYR    CD1 1717   5.926   5.946   1.517
  173TYR    HD1 1718   5.901   5.840   1.507
  173TYR    CD2 1719   5.861   6.170   1.585
  173TYR    HD2 1720   5.788   6.244   1.616
  173TYR    CE1 1721   6.026   5.991   1.431
  173TYR    HE1 1722   6.056   5.920   1.354
  173TYR    CE2 1723   5.966   6.215   1.505
  173TYR    HE2 1724   5.990   6.321   1.501
  173TYR     CZ 1725   6.048   6.129   1.433
  173TYR     OH 1726   6.166   6.169   1.379
  173TYR     HH 1727   6.155   6.266   1.360
  173TYR      C 1728   5.523   5.823   1.622
  173TYR      O 1729   5.425   5.844   1.694
  174GLU      N 1730   5.536   5.710   1.553
  174GLU      H 1731   5.587   5.698   1.468
  174GLU     CA 1732   5.482   5.581   1.597
  174GLU     CB 1733   5.455   5.500   1.470
  174GLU     CG 1734   5.378   5.373   1.507
  174GLU     CD 1735   5.374   5.277   1.388
  174GLU    OE1 1736   5.288   5.286   1.298
  174GLU    OE2 1737   5.465   5.191   1.386
  174GLU      C 1738   5.593   5.507   1.673
  174GLU      O 1739   5.700   5.482   1.619
  175LEU      N 1740   5.558   5.462   1.793
  175LEU      H 1741   5.465   5.485   1.823
  175LEU     CA 1742   5.650   5.390   1.881
  175LEU     CB 1743   5.685   5.483   1.997
  175LEU     CG 1744   5.805   5.566   1.950
  175LEU    CD1 1745   5.761   5.700   1.891
  175LEU    CD2 1746   5.891   5.589   2.075
  175LEU      C 1747   5.592   5.254   1.922
  175LEU      O 1748   5.495   5.245   1.997
  176ASP      N 1749   5.641   5.150   1.856
  176ASP      H 1750   5.677   5.154   1.763
  176ASP     CA 1751   5.608   5.013   1.899
  176ASP     CB 1752   5.558   4.917   1.791
  176ASP     CG 1753   5.500   4.785   1.841
  176ASP    OD1 1754   5.377   4.763   1.844
  176ASP    OD2 1755   5.585   4.697   1.865
  176ASP      C 1756   5.727   4.953   1.974
  176ASP      O 1757   5.835   4.945   1.916
  177GLY      N 1758   5.706   4.926   2.103
  177GLY      H 1759   5.643   4.979   2.159
  177GLY     CA 1760   5.813   4.858   2.176
  177GLY      C 1761   5.876   4.724   2.136
  177GLY      O 1762   5.978   4.682   2.190
  178ARG      N 1763   5.795   4.645   2.067
  178ARG      H 1764   5.701   4.675   2.050
  178ARG     CA 1765   5.828   4.505   2.037
  178ARG     CB 1766   5.693   4.435   2.023
  178ARG     CG 1767   5.636   4.401   2.161
  178ARG     CD 1768   5.663   4.259   2.210
  178ARG     NE 1769   5.576   4.156   2.150
  178ARG     HE 1770   5.612   4.107   2.070
  178ARG     CZ 1771   5.446   4.144   2.179
  178ARG    NH1 1772   5.376   4.234   2.250
  178ARG   HH11 1773   5.423   4.313   2.289
  178ARG   HH12 1774   5.277   4.222   2.256
  178ARG    NH2 1775   5.377   4.042   2.126
  178ARG   HH21 1776   5.426   3.974   2.070
  178ARG   HH22 1777   5.278   4.047   2.116
  178ARG      C 1778   5.909   4.494   1.907
  178ARG      O 1779   5.960   4.387   1.876
  179MET      N 1780   5.880   4.586   1.816
  179MET      H 1781   5.799   4.644   1.829
  179MET     CA 1782   5.954   4.610   1.691
  179MET     CB 1783   5.872   4.707   1.605
  179MET     CG 1784   5.741   4.648   1.553
  179MET     SD 1785   5.765   4.555   1.397
  179MET     CE 1786   5.605   4.478   1.403
  179MET      C 1787   6.094   4.665   1.718
  179MET      O 1788   6.117   4.715   1.827
  180PRO      N 1789   6.179   4.673   1.616
  180PRO     CA 1790   6.316   4.720   1.638
  180PRO     CB 1791   6.404   4.653   1.533
  180PRO     CG 1792   6.302   4.618   1.425
  180PRO     CD 1793   6.180   4.575   1.506
  180PRO      C 1794   6.338   4.871   1.653
  180PRO      O 1795   6.439   4.904   1.714
  181PHE      N 1796   6.251   4.952   1.593
  181PHE      H 1797   6.170   4.919   1.544
  181PHE     CA 1798   6.270   5.098   1.590
  181PHE     CB 1799   6.355   5.137   1.469
  181PHE     CG 1800   6.497   5.080   1.461
  181PHE    CD1 1801   6.528   4.980   1.369
  181PHE    HD1 1802   6.446   4.921   1.327
  181PHE    CD2 1803   6.606   5.123   1.536
  181PHE    HD2 1804   6.597   5.222   1.580
  181PHE    CE1 1805   6.658   4.937   1.346
  181PHE    HE1 1806   6.674   4.853   1.279
  181PHE    CE2 1807   6.738   5.085   1.513
  181PHE    HE2 1808   6.800   5.095   1.603
  181PHE     CZ 1809   6.766   4.997   1.410
  181PHE     HZ 1810   6.868   4.978   1.375
  181PHE      C 1811   6.140   5.178   1.590
  181PHE      O 1812   6.038   5.125   1.548
  182PRO      N 1813   6.148   5.310   1.605
  182PRO     CA 1814   6.040   5.407   1.578
  182PRO     CB 1815   6.089   5.544   1.624
  182PRO     CG 1816   6.194   5.508   1.728
  182PRO     CD 1817   6.254   5.374   1.684
  182PRO      C 1818   6.012   5.417   1.428
  182PRO      O 1819   6.093   5.378   1.345
  183VAL      N 1820   5.886   5.458   1.410
  183VAL      H 1821   5.811   5.461   1.476
  183VAL     CA 1822   5.844   5.488   1.272
  183VAL     CB 1823   5.752   5.374   1.230
  183VAL    CG1 1824   5.663   5.404   1.110
  183VAL    CG2 1825   5.824   5.242   1.203
  183VAL      C 1826   5.792   5.632   1.260
  183VAL      O 1827   5.732   5.680   1.355
  184ASN      N 1828   5.835   5.703   1.156
  184ASN      H 1829   5.892   5.655   1.089
  184ASN     CA 1830   5.799   5.842   1.126
  184ASN     CB 1831   5.926   5.912   1.078
  184ASN     CG 1832   5.921   6.060   1.039
  184ASN    OD1 1833   5.825   6.104   0.977
  184ASN    ND2 1834   6.028   6.135   1.066
  184ASN   HD21 1835   6.114   6.102   1.104
  184ASN   HD22 1836   6.028   6.214   1.005
  184ASN      C 1837   5.693   5.844   1.015
  184ASN      O 1838   5.703   5.794   0.904
  185HISE     N 1839   5.579   5.901   1.053
  185HISE     H 1840   5.574   5.931   1.148
  185HISE    CA 1841   5.463   5.917   0.963
  185HISE    CB 1842   5.337   5.868   1.035
  185HISE    CG 1843   5.322   5.715   1.033
  185HISE   ND1 1844   5.295   5.630   0.934
  185HISE   CD2 1845   5.328   5.653   1.150
  185HISE   HD2 1846   5.323   5.695   1.250
  185HISE   CE1 1847   5.277   5.514   0.998
  185HISE   HE1 1848   5.254   5.419   0.950
  185HISE   NE2 1849   5.301   5.524   1.128
  185HISE   HE2 1850   5.295   5.448   1.193
  185HISE     C 1851   5.437   6.046   0.886
  185HISE     O 1852   5.325   6.096   0.881
  186GLY      N 1853   5.543   6.123   0.859
  186GLY      H 1854   5.633   6.092   0.889
  186GLY     CA 1855   5.524   6.258   0.803
  186GLY      C 1856   5.502   6.375   0.899
  186GLY      O 1857   5.499   6.351   1.020
  187ALA      N 1858   5.504   6.492   0.836
  187ALA      H 1859   5.539   6.501   0.743
  187ALA     CA 1860   5.479   6.614   0.915
  187ALA     CB 1861   5.511   6.732   0.824
  187ALA      C 1862   5.343   6.618   0.986
  187ALA      O 1863   5.242   6.560   0.948
  188SER      N 1864   5.351   6.672   1.107
  188SER      H 1865   5.434   6.709   1.148
  188SER     CA 1866   5.236   6.680   1.198
  188SER     CB 1867   5.236   6.553   1.283
  188SER     OG 1868   5.173   6.562   1.411
  188SER     HG 1869   5.076   6.566   1.385
  188SER      C 1870   5.239   6.799   1.294
  188SER      O 1871   5.341   6.828   1.357
  189SER      N 1872   5.124   6.860   1.321
  189SER      H 1873   5.037   6.839   1.276
  189SER     CA 1874   5.113   6.971   1.417
  189SER     CB 1875   5.011   7.075   1.368
  189SER     OG 1876   5.027   7.191   1.450
  189SER     HG 1877   5.062   7.272   1.402
  189SER      C 1878   5.072   6.920   1.555
  189SER      O 1879   4.983   6.836   1.568
  190GLU      N 1880   5.125   6.983   1.659
  190GLU      H 1881   5.214   7.028   1.656
  190GLU     CA 1882   5.077   6.957   1.796
  190GLU     CB 1883   5.168   7.036   1.889
  190GLU     CG 1884   5.150   6.994   2.035
  190GLU     CD 1885   5.258   7.059   2.122
  190GLU    OE1 1886   5.327   6.978   2.188
  190GLU    OE2 1887   5.250   7.183   2.139
  190GLU      C 1888   4.931   6.994   1.824
  190GLU      O 1889   4.865   6.926   1.902
  191ASP      N 1890   4.873   7.084   1.745
  191ASP      H 1891   4.930   7.147   1.693
  191ASP     CA 1892   4.729   7.113   1.735
  191ASP     CB 1893   4.723   7.247   1.660
  191ASP     CG 1894   4.575   7.284   1.653
  191ASP    OD1 1895   4.536   7.345   1.754
  191ASP    OD2 1896   4.496   7.233   1.570
  191ASP      C 1897   4.633   7.006   1.684
  191ASP      O 1898   4.534   6.968   1.747
  192THR      N 1899   4.674   6.944   1.574
  192THR      H 1900   4.752   6.972   1.518
  192THR     CA 1901   4.610   6.828   1.509
  192THR     CB 1902   4.640   6.836   1.359
  192THR    OG1 1903   4.780   6.851   1.337
  192THR    HG1 1904   4.809   6.758   1.314
  192THR    CG2 1905   4.554   6.946   1.296
  192THR      C 1906   4.659   6.690   1.553
  192THR      O 1907   4.604   6.593   1.499
  193LEU      N 1908   4.753   6.677   1.646
  193LEU      H 1909   4.816   6.748   1.676
  193LEU     CA 1910   4.809   6.547   1.686
  193LEU     CB 1911   4.917   6.565   1.793
  193LEU     CG 1912   4.889   6.543   1.942
  193LEU    CD1 1913   5.011   6.578   2.027
  193LEU    CD2 1914   4.766   6.623   1.986
  193LEU      C 1915   4.710   6.434   1.712
  193LEU      O 1916   4.746   6.318   1.690
  194LEU      N 1917   4.589   6.459   1.761
  194LEU      H 1918   4.557   6.553   1.776
  194LEU     CA 1919   4.489   6.352   1.773
  194LEU     CB 1920   4.364   6.402   1.847
  194LEU     CG 1921   4.368   6.375   1.997
  194LEU    CD1 1922   4.228   6.419   2.040
  194LEU    CD2 1923   4.403   6.237   2.054
  194LEU      C 1924   4.445   6.295   1.637
  194LEU      O 1925   4.468   6.179   1.603
  195LYS      N 1926   4.408   6.390   1.551
  195LYS      H 1927   4.410   6.487   1.573
  195LYS     CA 1928   4.380   6.367   1.408
  195LYS     CB 1929   4.346   6.499   1.340
  195LYS     CG 1930   4.296   6.498   1.195
  195LYS     CD 1931   4.264   6.641   1.150
  195LYS     CE 1932   4.195   6.631   1.014
  195LYS     NZ 1933   4.287   6.612   0.900
  195LYS    HZ1 1934   4.374   6.580   0.937
  195LYS    HZ2 1935   4.256   6.541   0.837
  195LYS    HZ3 1936   4.303   6.697   0.851
  195LYS      C 1937   4.487   6.296   1.325
  195LYS      O 1938   4.464   6.192   1.263
  196ASP      N 1939   4.608   6.351   1.323
  196ASP      H 1940   4.622   6.442   1.362
  196ASP     CA 1941   4.718   6.287   1.250
  196ASP     CB 1942   4.842   6.375   1.271
  196ASP     CG 1943   4.832   6.522   1.232
  196ASP    OD1 1944   4.905   6.600   1.297
  196ASP    OD2 1945   4.782   6.554   1.122
  196ASP      C 1946   4.747   6.140   1.282
  196ASP      O 1947   4.736   6.052   1.196
  197ALA      N 1948   4.732   6.121   1.413
  197ALA      H 1949   4.722   6.197   1.477
  197ALA     CA 1950   4.747   5.990   1.478
  197ALA     CB 1951   4.801   5.998   1.621
  197ALA      C 1952   4.620   5.907   1.457
  197ALA      O 1953   4.635   5.799   1.399
  198ALA      N 1954   4.498   5.959   1.465
  198ALA      H 1955   4.478   6.056   1.481
  198ALA     CA 1956   4.376   5.888   1.423
  198ALA     CB 1957   4.254   5.975   1.451
  198ALA      C 1958   4.378   5.835   1.280
  198ALA      O 1959   4.309   5.735   1.257
  199LYS      N 1960   4.450   5.902   1.191
  199LYS      H 1961   4.475   5.998   1.207
  199LYS     CA 1962   4.467   5.858   1.052
  199LYS     CB 1963   4.523   5.968   0.961
  199LYS     CG 1964   4.512   5.936   0.812
  199LYS     CD 1965   4.599   6.018   0.715
  199LYS     CE 1966   4.749   5.995   0.734
  199LYS     NZ 1967   4.848   6.052   0.641
  199LYS    HZ1 1968   4.822   6.146   0.619
  199LYS    HZ2 1969   4.939   6.039   0.681
  199LYS    HZ3 1970   4.840   6.009   0.551
  199LYS      C 1971   4.542   5.725   1.043
  199LYS      O 1972   4.482   5.630   0.993
  200VAL      N 1973   4.648   5.717   1.122
  200VAL      H 1974   4.671   5.798   1.176
  200VAL     CA 1975   4.738   5.600   1.120
  200VAL     CB 1976   4.877   5.653   1.156
  200VAL    CG1 1977   4.973   5.535   1.149
  200VAL    CG2 1978   4.938   5.764   1.070
  200VAL      C 1979   4.679   5.484   1.202
  200VAL      O 1980   4.699   5.372   1.156
  201CYS      N 1981   4.600   5.513   1.304
  201CYS      H 1982   4.632   5.588   1.362
  201CYS     CA 1983   4.520   5.412   1.375
  201CYS     CB 1984   4.441   5.481   1.487
  201CYS     SG 1985   4.545   5.529   1.630
  201CYS     HG 1986   4.444   5.542   1.716
  201CYS      C 1987   4.404   5.355   1.293
  201CYS      O 1988   4.395   5.233   1.278
  202ARG      N 1989   4.343   5.443   1.214
  202ARG      H 1990   4.365   5.540   1.219
  202ARG     CA 1991   4.233   5.395   1.129
  202ARG     CB 1992   4.120   5.495   1.102
  202ARG     CG 1993   4.041   5.536   1.226
  202ARG     CD 1994   3.957   5.660   1.194
  202ARG     NE 1995   4.014   5.759   1.101
  202ARG     HE 1996   4.045   5.730   1.011
  202ARG     CZ 1997   4.001   5.890   1.126
  202ARG    NH1 1998   3.932   5.946   1.227
  202ARG   HH11 1999   3.881   5.894   1.295
  202ARG   HH12 2000   3.935   6.045   1.240
  202ARG    NH2 2001   4.086   5.973   1.063
  202ARG   HH21 2002   4.161   5.935   1.009
  202ARG   HH22 2003   4.080   6.072   1.074
  202ARG      C 2004   4.276   5.315   1.006
  202ARG      O 2005   4.235   5.200   0.995
  203GLU      N 2006   4.378   5.364   0.934
  203GLU      H 2007   4.412   5.456   0.955
  203GLU     CA 2008   4.436   5.281   0.828
  203GLU     CB 2009   4.538   5.352   0.739
  203GLU     CG 2010   4.664   5.396   0.813
  203GLU     CD 2011   4.775   5.462   0.731
  203GLU    OE1 2012   4.767   5.486   0.608
  203GLU    OE2 2013   4.884   5.450   0.791
  203GLU      C 2014   4.489   5.143   0.867
  203GLU      O 2015   4.476   5.048   0.790
  204PHE      N 2016   4.529   5.129   0.993
  204PHE      H 2017   4.559   5.206   1.049
  204PHE     CA 2018   4.575   4.999   1.047
  204PHE     CB 2019   4.651   5.027   1.176
  204PHE     CG 2020   4.738   4.918   1.239
  204PHE    CD1 2021   4.858   4.967   1.290
  204PHE    HD1 2022   4.877   5.074   1.295
  204PHE    CD2 2023   4.719   4.781   1.242
  204PHE    HD2 2024   4.627   4.731   1.211
  204PHE    CE1 2025   4.957   4.880   1.336
  204PHE    HE1 2026   5.048   4.921   1.379
  204PHE    CE2 2027   4.817   4.693   1.287
  204PHE    HE2 2028   4.790   4.588   1.298
  204PHE     CZ 2029   4.938   4.742   1.333
  204PHE     HZ 2030   5.012   4.679   1.384
  204PHE      C 2031   4.460   4.904   1.081
  204PHE      O 2032   4.461   4.788   1.039
  205THR      N 2033   4.357   4.955   1.147
  205THR      H 2034   4.366   5.041   1.197
  205THR     CA 2035   4.239   4.876   1.186
  205THR     CB 2036   4.148   4.943   1.288
  205THR    OG1 2037   4.052   4.845   1.329
  205THR    HG1 2038   3.994   4.873   1.406
  205THR    CG2 2039   4.083   5.074   1.243
  205THR      C 2040   4.153   4.829   1.068
  205THR      O 2041   4.109   4.714   1.060
  206GLU      N 2042   4.147   4.914   0.966
  206GLU      H 2043   4.191   5.003   0.973
  206GLU     CA 2044   4.076   4.892   0.839
  206GLU     CB 2045   4.054   5.016   0.753
  206GLU     CG 2046   3.962   5.116   0.823
  206GLU     CD 2047   3.969   5.254   0.756
  206GLU    OE1 2048   3.916   5.348   0.819
  206GLU    OE2 2049   3.985   5.261   0.632
  206GLU      C 2050   4.135   4.783   0.749
  206GLU      O 2051   4.064   4.727   0.665
  207ARG      N 2052   4.260   4.745   0.774
  207ARG      H 2053   4.321   4.795   0.834
  207ARG     CA 2054   4.320   4.633   0.700
  207ARG     CB 2055   4.473   4.638   0.706
  207ARG     CG 2056   4.524   4.770   0.647
  207ARG     CD 2057   4.675   4.773   0.625
  207ARG     NE 2058   4.740   4.772   0.757
  207ARG     HE 2059   4.683   4.727   0.826
  207ARG     CZ 2060   4.825   4.862   0.807
  207ARG    NH1 2061   4.867   4.972   0.742
  207ARG   HH11 2062   4.815   5.004   0.663
  207ARG   HH12 2063   4.960   5.005   0.760
  207ARG    NH2 2064   4.870   4.855   0.933
  207ARG   HH21 2065   4.831   4.801   1.008
  207ARG   HH22 2066   4.935   4.925   0.963
  207ARG      C 2067   4.261   4.498   0.742
  207ARG      O 2068   4.201   4.435   0.655
  208GLU      N 2069   4.271   4.470   0.872
  208GLU      H 2070   4.303   4.530   0.946
  208GLU     CA 2071   4.233   4.339   0.926
  208GLU     CB 2072   4.301   4.325   1.063
  208GLU     CG 2073   4.418   4.227   1.065
  208GLU     CD 2074   4.550   4.292   1.025
  208GLU    OE1 2075   4.620   4.330   1.121
  208GLU    OE2 2076   4.589   4.285   0.906
  208GLU      C 2077   4.081   4.322   0.935
  208GLU      O 2078   4.027   4.302   1.044
  209GLN      N 2079   4.017   4.336   0.820
  209GLN      H 2080   4.080   4.355   0.744
  209GLN     CA 2081   3.873   4.327   0.791
  209GLN     CB 2082   3.826   4.312   0.646
  209GLN     CG 2083   3.844   4.440   0.563
  209GLN     CD 2084   3.800   4.416   0.419
  209GLN    OE1 2085   3.866   4.351   0.337
  209GLN    NE2 2086   3.682   4.463   0.382
  209GLN   HE21 2087   3.624   4.512   0.448
  209GLN   HE22 2088   3.659   4.465   0.285
  209GLN      C 2089   3.793   4.224   0.870
  209GLN      O 2090   3.686   4.255   0.922
  210GLY      N 2091   3.858   4.113   0.905
  210GLY      H 2092   3.944   4.089   0.860
  210GLY     CA 2093   3.788   4.010   0.983
  210GLY      C 2094   3.796   4.024   1.136
  210GLY      O 2095   3.704   3.982   1.205
  211GLU      N 2096   3.888   4.102   1.193
  211GLU      H 2097   3.938   4.169   1.138
  211GLU     CA 2098   3.909   4.106   1.338
  211GLU     CB 2099   4.061   4.106   1.358
  211GLU     CG 2100   4.114   4.148   1.495
  211GLU     CD 2101   4.104   4.036   1.599
  211GLU    OE1 2102   3.990   4.011   1.645
  211GLU    OE2 2103   4.197   3.954   1.595
  211GLU      C 2104   3.832   4.220   1.405
  211GLU      O 2105   3.793   4.320   1.344
  212VAL      N 2106   3.796   4.191   1.530
  212VAL      H 2107   3.847   4.113   1.564
  212VAL     CA 2108   3.706   4.275   1.611
  212VAL     CB 2109   3.576   4.201   1.641
  212VAL    CG1 2110   3.502   4.217   1.508
  212VAL    CG2 2111   3.597   4.059   1.695
  212VAL      C 2112   3.773   4.317   1.743
  212VAL      O 2113   3.700   4.377   1.822
  213ARG      N 2114   3.886   4.258   1.779
  213ARG      H 2115   3.914   4.171   1.738
  213ARG     CA 2116   3.958   4.288   1.903
  213ARG     CB 2117   4.055   4.180   1.951
  213ARG     CG 2118   3.991   4.045   1.985
  213ARG     CD 2119   4.094   3.932   1.995
  213ARG     NE 2120   4.134   3.857   1.875
  213ARG     HE 2121   4.140   3.902   1.786
  213ARG     CZ 2122   4.133   3.723   1.868
  213ARG    NH1 2123   4.097   3.650   1.974
  213ARG   HH11 2124   4.070   3.690   2.062
  213ARG   HH12 2125   4.086   3.550   1.975
  213ARG    NH2 2126   4.161   3.674   1.747
  213ARG   HH21 2127   4.170   3.727   1.663
  213ARG   HH22 2128   4.198   3.581   1.738
  213ARG      C 2129   4.037   4.417   1.879
  213ARG      O 2130   4.113   4.428   1.783
  214PHE      N 2131   4.015   4.518   1.963
  214PHE      H 2132   3.928   4.519   2.012
  214PHE     CA 2133   4.082   4.647   1.978
  214PHE     CB 2134   4.079   4.728   1.848
  214PHE     CG 2135   3.942   4.744   1.782
  214PHE    CD1 2136   3.854   4.839   1.832
  214PHE    HD1 2137   3.873   4.901   1.920
  214PHE    CD2 2138   3.908   4.672   1.668
  214PHE    HD2 2139   3.969   4.583   1.648
  214PHE    CE1 2140   3.724   4.854   1.784
  214PHE    HE1 2141   3.663   4.937   1.818
  214PHE    CE2 2142   3.776   4.685   1.627
  214PHE    HE2 2143   3.751   4.654   1.525
  214PHE     CZ 2144   3.682   4.772   1.680
  214PHE     HZ 2145   3.577   4.766   1.652
  214PHE      C 2146   4.038   4.740   2.091
  214PHE      O 2147   3.926   4.732   2.140
  215SER      N 2148   4.137   4.820   2.130
  215SER      H 2149   4.232   4.801   2.106
  215SER     CA 2150   4.125   4.929   2.228
  215SER     CB 2151   4.171   4.871   2.362
  215SER     OG 2152   4.102   4.926   2.475
  215SER     HG 2153   4.095   4.862   2.551
  215SER      C 2154   4.211   5.055   2.215
  215SER      O 2155   4.333   5.038   2.211
  216ALA      N 2156   4.149   5.172   2.224
  216ALA      H 2157   4.049   5.175   2.224
  216ALA     CA 2158   4.222   5.300   2.226
  216ALA     CB 2159   4.177   5.395   2.115
  216ALA      C 2160   4.209   5.377   2.357
  216ALA      O 2161   4.097   5.392   2.408
  217VAL      N 2162   4.324   5.433   2.394
  217VAL      H 2163   4.412   5.407   2.354
  217VAL     CA 2164   4.333   5.530   2.504
  217VAL     CB 2165   4.388   5.450   2.622
  217VAL    CG1 2166   4.526   5.387   2.603
  217VAL    CG2 2167   4.384   5.523   2.757
  217VAL      C 2168   4.414   5.652   2.461
  217VAL      O 2169   4.495   5.651   2.368
  218ALA      N 2170   4.382   5.764   2.526
  218ALA      H 2171   4.296   5.769   2.576
  218ALA     CA 2172   4.447   5.893   2.498
  218ALA     CB 2173   4.338   5.984   2.441
  218ALA      C 2174   4.498   5.959   2.626
  218ALA      O 2175   4.444   5.946   2.736
  219LEU      N 2176   4.613   6.026   2.617
  219LEU      H 2177   4.666   6.042   2.534
  219LEU     CA 2178   4.677   6.098   2.728
  219LEU     CB 2179   4.824   6.055   2.719
  219LEU     CG 2180   4.895   6.040   2.854
  219LEU    CD1 2181   5.042   6.001   2.838
  219LEU    CD2 2182   4.884   6.164   2.943
  219LEU      C 2183   4.645   6.247   2.728
  219LEU      O 2184   4.682   6.324   2.639
  220CYS      N 2185   4.566   6.282   2.829
  220CYS      H 2186   4.572   6.228   2.913
  220CYS     CA 2187   4.496   6.412   2.836
  220CYS     CB 2188   4.347   6.384   2.815
  220CYS     SG 2189   4.308   6.359   2.638
  220CYS     HG 2190   4.247   6.477   2.627
  220CYS      C 2191   4.508   6.480   2.972
  220CYS      O 2192   4.472   6.424   3.075
  221LYS      N 2193   4.498   6.612   2.958
  221LYS      H 2194   4.529   6.658   2.875
  221LYS     CA 2195   4.505   6.700   3.076
  221LYS     CB 2196   4.512   6.837   3.009
  221LYS     CG 2197   4.551   6.937   3.118
  221LYS     CD 2198   4.703   6.944   3.125
  221LYS     CE 2199   4.759   7.009   3.252
  221LYS     NZ 2200   4.729   7.152   3.273
  221LYS    HZ1 2201   4.634   7.178   3.257
  221LYS    HZ2 2202   4.748   7.177   3.368
  221LYS    HZ3 2203   4.796   7.201   3.216
  221LYS      C 2204   4.380   6.695   3.165
  221LYS      O 2205   4.269   6.701   3.113
  222ALA      N 2206   4.401   6.687   3.296
  222ALA      H 2207   4.495   6.694   3.330
  222ALA     CA 2208   4.287   6.686   3.389
  222ALA     CB 2209   4.338   6.638   3.525
  222ALA      C 2210   4.196   6.809   3.388
  222ALA     O1 2211   4.245   6.920   3.361
  222ALA     O2 2212   4.080   6.790   3.430
   6.91789   6.91789   4.89168   0.00000   0.00000   0.00000   0.00000   3.45894   3.45894
