# Supplementary material for: Is There a Functional Role for the Knotted Topology in Protein UCH-L1?
Source: J Chem Inf Model. 2024 Jul 24;64(17):6827–37. doi: 10.1021/acs.jcim.4c00880 (PMC11388461; doi:10.1021/acs.jcim.4c00880)
Supplement: Supplementary file 2 — ci4c00880_si_002.zip [file ci4c00880_si_002.zip › UCH-L1_files/APO/APO_delta223/REP_5/traj_final.gro]

Protein in water t= 500000.00000 step= 5000000
 2212
    1MET      N    1   3.164   4.717   2.606
    1MET     H1    2   3.147   4.626   2.644
    1MET     H2    3   3.109   4.771   2.670
    1MET     H3    4   3.121   4.735   2.517
    1MET     CA    5   3.296   4.773   2.636
    1MET     CB    6   3.379   4.817   2.514
    1MET     CG    7   3.420   4.713   2.409
    1MET     SD    8   3.561   4.769   2.306
    1MET     CE    9   3.529   4.661   2.168
    1MET      C   10   3.291   4.885   2.740
    1MET      O   11   3.180   4.918   2.781
    2GLN      N   12   3.406   4.914   2.802
    2GLN      H   13   3.480   4.847   2.799
    2GLN     CA   14   3.434   5.024   2.894
    2GLN     CB   15   3.356   5.005   3.025
    2GLN     CG   16   3.403   4.886   3.107
    2GLN     CD   17   3.295   4.857   3.211
    2GLN    OE1   18   3.238   4.944   3.276
    2GLN    NE2   19   3.278   4.727   3.237
    2GLN   HE21   20   3.319   4.656   3.181
    2GLN   HE22   21   3.233   4.702   3.323
    2GLN      C   22   3.581   5.040   2.932
    2GLN      O   23   3.660   4.946   2.930
    3LEU      N   24   3.617   5.164   2.967
    3LEU      H   25   3.546   5.229   2.992
    3LEU     CA   26   3.757   5.192   2.999
    3LEU     CB   27   3.825   5.295   2.909
    3LEU     CG   28   3.828   5.237   2.767
    3LEU    CD1   29   3.845   5.351   2.666
    3LEU    CD2   30   3.924   5.120   2.743
    3LEU      C   31   3.778   5.218   3.149
    3LEU      O   32   3.723   5.318   3.194
    4LYS      N   33   3.861   5.129   3.203
    4LYS      H   34   3.896   5.064   3.135
    4LYS     CA   35   3.887   5.115   3.347
    4LYS     CB   36   3.824   4.985   3.395
    4LYS     CG   37   3.671   4.999   3.401
    4LYS     CD   38   3.630   5.110   3.497
    4LYS     CE   39   3.478   5.122   3.483
    4LYS     NZ   40   3.408   5.017   3.560
    4LYS    HZ1   41   3.311   5.039   3.562
    4LYS    HZ2   42   3.424   4.927   3.521
    4LYS    HZ3   43   3.447   5.023   3.652
    4LYS      C   44   4.038   5.110   3.370
    4LYS      O   45   4.106   5.063   3.279
    5PRO      N   46   4.089   5.185   3.468
    5PRO     CA   47   4.232   5.181   3.502
    5PRO     CB   48   4.255   5.288   3.609
    5PRO     CG   49   4.149   5.390   3.567
    5PRO     CD   50   4.029   5.309   3.516
    5PRO      C   51   4.284   5.044   3.548
    5PRO      O   52   4.220   4.977   3.629
    6MET      N   53   4.415   5.035   3.529
    6MET      H   54   4.459   5.095   3.463
    6MET     CA   55   4.484   4.912   3.571
    6MET     CB   56   4.553   4.843   3.453
    6MET     CG   57   4.446   4.777   3.366
    6MET     SD   58   4.515   4.633   3.279
    6MET     CE   59   4.358   4.554   3.250
    6MET      C   60   4.588   4.929   3.682
    6MET      O   61   4.615   5.040   3.727
    7GLU      N   62   4.606   4.821   3.758
    7GLU      H   63   4.533   4.752   3.763
    7GLU     CA   64   4.709   4.811   3.861
    7GLU     CB   65   4.658   4.763   3.997
    7GLU     CG   66   4.761   4.737   4.107
    7GLU     CD   67   4.829   4.866   4.156
    7GLU    OE1   68   4.940   4.892   4.104
    7GLU    OE2   69   4.772   4.929   4.247
    7GLU      C   70   4.817   4.723   3.796
    7GLU      O   71   4.788   4.615   3.745
    8ILE      N   72   4.938   4.766   3.830
    8ILE      H   73   4.942   4.828   3.909
    8ILE     CA   74   5.058   4.706   3.770
    8ILE     CB   75   5.158   4.813   3.726
    8ILE    CG1   76   5.216   4.885   3.848
    8ILE    CG2   77   5.108   4.908   3.617
    8ILE     CD   78   5.367   4.907   3.836
    8ILE      C   79   5.123   4.595   3.852
    8ILE      O   80   5.245   4.582   3.863
    9ASN      N   81   5.038   4.495   3.878
    9ASN      H   82   4.952   4.500   3.829
    9ASN     CA   83   5.070   4.359   3.924
    9ASN     CB   84   4.947   4.309   4.000
    9ASN     CG   85   4.954   4.168   4.057
    9ASN    OD1   86   4.935   4.067   3.989
    9ASN    ND2   87   5.008   4.158   4.177
    9ASN   HD21   88   5.051   4.228   4.236
    9ASN   HD22   89   5.010   4.061   4.201
    9ASN      C   90   5.107   4.261   3.813
    9ASN      O   91   5.033   4.249   3.715
   10PRO      N   92   5.234   4.220   3.813
   10PRO     CA   93   5.301   4.126   3.721
   10PRO     CB   94   5.441   4.101   3.776
   10PRO     CG   95   5.472   4.241   3.830
   10PRO     CD   96   5.339   4.286   3.890
   10PRO      C   97   5.234   3.991   3.697
   10PRO      O   98   5.215   3.962   3.579
   11GLU      N   99   5.194   3.923   3.804
   11GLU      H  100   5.251   3.919   3.886
   11GLU     CA  101   5.115   3.799   3.788
   11GLU     CB  102   5.075   3.751   3.928
   11GLU     CG  103   5.027   3.606   3.917
   11GLU     CD  104   4.973   3.535   4.041
   11GLU    OE1  105   5.049   3.492   4.130
   11GLU    OE2  106   4.849   3.529   4.052
   11GLU      C  107   4.988   3.821   3.707
   11GLU      O  108   4.962   3.740   3.617
   12MET      N  109   4.903   3.920   3.734
   12MET      H  110   4.900   3.972   3.819
   12MET     CA  111   4.791   3.951   3.644
   12MET     CB  112   4.694   4.049   3.708
   12MET     CG  113   4.573   3.987   3.779
   12MET     SD  114   4.607   3.842   3.884
   12MET     CE  115   4.662   3.927   4.031
   12MET      C  116   4.832   3.993   3.503
   12MET      O  117   4.757   3.961   3.411
   13LEU      N  118   4.933   4.079   3.487
   13LEU      H  119   4.983   4.108   3.568
   13LEU     CA  120   4.984   4.111   3.353
   13LEU     CB  121   5.086   4.225   3.338
   13LEU     CG  122   5.026   4.362   3.366
   13LEU    CD1  123   5.127   4.451   3.440
   13LEU    CD2  124   4.968   4.425   3.239
   13LEU      C  125   5.025   3.986   3.275
   13LEU      O  126   4.996   3.973   3.156
   14ASN      N  127   5.084   3.890   3.345
   14ASN      H  128   5.144   3.909   3.423
   14ASN     CA  129   5.116   3.758   3.288
   14ASN     CB  130   5.198   3.671   3.384
   14ASN     CG  131   5.343   3.719   3.391
   14ASN    OD1  132   5.399   3.807   3.326
   14ASN    ND2  133   5.419   3.649   3.475
   14ASN   HD21  134   5.381   3.571   3.525
   14ASN   HD22  135   5.517   3.666   3.473
   14ASN      C  136   4.990   3.678   3.255
   14ASN      O  137   4.970   3.621   3.148
   15LYS      N  138   4.890   3.683   3.343
   15LYS      H  139   4.912   3.725   3.431
   15LYS     CA  140   4.754   3.629   3.321
   15LYS     CB  141   4.666   3.647   3.445
   15LYS     CG  142   4.616   3.511   3.493
   15LYS     CD  143   4.576   3.544   3.637
   15LYS     CE  144   4.454   3.635   3.653
   15LYS     NZ  145   4.409   3.665   3.789
   15LYS    HZ1  146   4.482   3.654   3.858
   15LYS    HZ2  147   4.380   3.761   3.789
   15LYS    HZ3  148   4.329   3.612   3.816
   15LYS      C  149   4.677   3.688   3.203
   15LYS      O  150   4.613   3.620   3.123
   16VAL      N  151   4.690   3.820   3.190
   16VAL      H  152   4.715   3.869   3.274
   16VAL     CA  153   4.653   3.899   3.072
   16VAL     CB  154   4.659   4.047   3.113
   16VAL    CG1  155   4.652   4.138   2.990
   16VAL    CG2  156   4.541   4.071   3.206
   16VAL      C  157   4.721   3.849   2.945
   16VAL      O  158   4.663   3.825   2.839
   17LEU      N  159   4.853   3.859   2.949
   17LEU      H  160   4.902   3.897   3.028
   17LEU     CA  161   4.945   3.814   2.843
   17LEU     CB  162   5.088   3.820   2.896
   17LEU     CG  163   5.199   3.777   2.800
   17LEU    CD1  164   5.233   3.886   2.698
   17LEU    CD2  165   5.328   3.732   2.870
   17LEU      C  166   4.907   3.674   2.796
   17LEU      O  167   4.906   3.657   2.675
   18SER      N  168   4.890   3.580   2.889
   18SER      H  169   4.946   3.584   2.972
   18SER     CA  170   4.844   3.443   2.862
   18SER     CB  171   4.843   3.348   2.983
   18SER     OG  172   4.971   3.332   3.044
   18SER     HG  173   5.015   3.253   3.001
   18SER      C  174   4.699   3.425   2.816
   18SER      O  175   4.671   3.330   2.742
   19ARG      N  176   4.606   3.514   2.850
   19ARG      H  177   4.615   3.572   2.930
   19ARG     CA  178   4.472   3.519   2.789
   19ARG     CB  179   4.381   3.611   2.870
   19ARG     CG  180   4.232   3.586   2.847
   19ARG     CD  181   4.173   3.453   2.894
   19ARG     NE  182   4.032   3.439   2.854
   19ARG     HE  183   4.019   3.481   2.764
   19ARG     CZ  184   3.933   3.402   2.937
   19ARG    NH1  185   3.947   3.371   3.066
   19ARG   HH11  186   4.042   3.375   3.098
   19ARG   HH12  187   3.869   3.354   3.126
   19ARG    NH2  188   3.812   3.397   2.878
   19ARG   HH21  189   3.811   3.432   2.784
   19ARG   HH22  190   3.738   3.342   2.916
   19ARG      C  191   4.481   3.576   2.648
   19ARG      O  192   4.402   3.533   2.564
   20LEU      N  193   4.579   3.663   2.627
   20LEU      H  194   4.612   3.727   2.697
   20LEU     CA  195   4.614   3.704   2.490
   20LEU     CB  196   4.700   3.830   2.495
   20LEU     CG  197   4.632   3.959   2.543
   20LEU    CD1  198   4.737   4.064   2.578
   20LEU    CD2  199   4.521   4.015   2.455
   20LEU      C  200   4.667   3.603   2.389
   20LEU      O  201   4.628   3.601   2.272
   21GLY      N  202   4.737   3.507   2.448
   21GLY      H  203   4.790   3.531   2.529
   21GLY     CA  204   4.788   3.387   2.380
   21GLY      C  205   4.939   3.376   2.359
   21GLY      O  206   4.979   3.321   2.256
   22VAL      N  207   5.015   3.445   2.443
   22VAL      H  208   4.991   3.509   2.516
   22VAL     CA  209   5.162   3.442   2.430
   22VAL     CB  210   5.235   3.575   2.447
   22VAL    CG1  211   5.382   3.571   2.407
   22VAL    CG2  212   5.178   3.688   2.360
   22VAL      C  213   5.214   3.342   2.533
   22VAL      O  214   5.242   3.381   2.647
   23ALA      N  215   5.241   3.219   2.489
   23ALA      H  216   5.239   3.199   2.392
   23ALA     CA  217   5.259   3.117   2.593
   23ALA     CB  218   5.191   2.984   2.558
   23ALA      C  219   5.397   3.079   2.646
   23ALA      O  220   5.405   3.021   2.754
   24GLY      N  221   5.490   3.095   2.551
   24GLY      H  222   5.466   3.133   2.462
   24GLY     CA  223   5.629   3.061   2.580
   24GLY      C  224   5.708   3.185   2.624
   24GLY      O  225   5.709   3.293   2.564
   25GLN      N  226   5.794   3.154   2.720
   25GLN      H  227   5.781   3.077   2.782
   25GLN     CA  228   5.912   3.231   2.763
   25GLN     CB  229   6.017   3.227   2.652
   25GLN     CG  230   6.082   3.089   2.634
   25GLN     CD  231   6.227   3.097   2.584
   25GLN    OE1  232   6.273   3.095   2.471
   25GLN    NE2  233   6.310   3.109   2.687
   25GLN   HE21  234   6.278   3.095   2.781
   25GLN   HE22  235   6.398   3.153   2.668
   25GLN      C  236   5.905   3.374   2.816
   25GLN      O  237   5.951   3.402   2.926
   26TRP      N  238   5.832   3.462   2.748
   26TRP      H  239   5.789   3.437   2.661
   26TRP     CA  240   5.808   3.600   2.793
   26TRP     CB  241   5.775   3.683   2.668
   26TRP     CG  242   5.888   3.698   2.566
   26TRP    CD1  243   5.913   3.620   2.461
   26TRP    HD1  244   5.868   3.523   2.440
   26TRP    CD2  245   5.976   3.806   2.562
   26TRP    NE1  246   6.002   3.680   2.381
   26TRP    HE1  247   6.043   3.642   2.299
   26TRP    CE2  248   6.038   3.795   2.438
   26TRP    CE3  249   5.997   3.911   2.650
   26TRP    HE3  250   5.963   3.907   2.754
   26TRP    CZ2  251   6.132   3.890   2.399
   26TRP    HZ2  252   6.211   3.857   2.331
   26TRP    CZ3  253   6.084   4.009   2.604
   26TRP    HZ3  254   6.124   4.084   2.672
   26TRP    CH2  255   6.147   4.001   2.481
   26TRP    HH2  256   6.234   4.065   2.467
   26TRP      C  257   5.697   3.620   2.897
   26TRP      O  258   5.593   3.558   2.879
   27ARG      N  259   5.743   3.697   2.995
   27ARG      H  260   5.833   3.741   2.983
   27ARG     CA  261   5.663   3.732   3.113
   27ARG     CB  262   5.701   3.644   3.232
   27ARG     CG  263   5.607   3.524   3.238
   27ARG     CD  264   5.652   3.407   3.326
   27ARG     NE  265   5.739   3.315   3.252
   27ARG     HE  266   5.708   3.296   3.159
   27ARG     CZ  267   5.851   3.255   3.294
   27ARG    NH1  268   5.892   3.277   3.420
   27ARG   HH11  269   5.830   3.318   3.487
   27ARG   HH12  270   5.982   3.246   3.451
   27ARG    NH2  271   5.923   3.182   3.208
   27ARG   HH21  272   5.884   3.173   3.117
   27ARG   HH22  273   6.011   3.139   3.230
   27ARG      C  274   5.676   3.881   3.143
   27ARG      O  275   5.752   3.944   3.069
   28PHE      N  276   5.602   3.937   3.239
   28PHE      H  277   5.526   3.886   3.279
   28PHE     CA  278   5.607   4.074   3.291
   28PHE     CB  279   5.468   4.136   3.306
   28PHE     CG  280   5.402   4.186   3.177
   28PHE    CD1  281   5.422   4.320   3.147
   28PHE    HD1  282   5.513   4.367   3.183
   28PHE    CD2  283   5.319   4.100   3.106
   28PHE    HD2  284   5.316   3.992   3.116
   28PHE    CE1  285   5.342   4.375   3.048
   28PHE    HE1  286   5.351   4.478   3.013
   28PHE    CE2  287   5.242   4.157   3.005
   28PHE    HE2  288   5.170   4.099   2.948
   28PHE     CZ  289   5.257   4.292   2.975
   28PHE     HZ  290   5.216   4.333   2.883
   28PHE      C  291   5.694   4.093   3.415
   28PHE      O  292   5.696   4.004   3.501
   29VAL      N  293   5.763   4.206   3.425
   29VAL      H  294   5.755   4.280   3.358
   29VAL     CA  295   5.846   4.252   3.538
   29VAL     CB  296   5.995   4.221   3.525
   29VAL    CG1  297   6.023   4.071   3.520
   29VAL    CG2  298   6.056   4.289   3.402
   29VAL      C  299   5.821   4.402   3.557
   29VAL      O  300   5.786   4.472   3.463
   30ASP      N  301   5.813   4.434   3.686
   30ASP      H  302   5.801   4.369   3.761
   30ASP     CA  303   5.801   4.577   3.719
   30ASP     CB  304   5.717   4.614   3.841
   30ASP     CG  305   5.772   4.556   3.971
   30ASP    OD1  306   5.850   4.622   4.043
   30ASP    OD2  307   5.736   4.438   3.992
   30ASP      C  308   5.934   4.652   3.728
   30ASP      O  309   6.034   4.589   3.760
   31VAL      N  310   5.930   4.778   3.686
   31VAL      H  311   5.844   4.816   3.652
   31VAL     CA  312   6.051   4.861   3.683
   31VAL     CB  313   6.077   4.904   3.539
   31VAL    CG1  314   6.191   5.004   3.517
   31VAL    CG2  315   6.133   4.781   3.468
   31VAL      C  316   6.045   4.976   3.783
   31VAL      O  317   5.955   5.060   3.780
   32LEU      N  318   6.152   4.996   3.859
   32LEU      H  319   6.218   4.922   3.868
   32LEU     CA  320   6.166   5.100   3.963
   32LEU     CB  321   6.199   5.044   4.101
   32LEU     CG  322   6.126   4.917   4.146
   32LEU    CD1  323   6.215   4.793   4.156
   32LEU    CD2  324   6.055   4.936   4.280
   32LEU      C  325   6.267   5.211   3.933
   32LEU      O  326   6.388   5.188   3.932
   33GLY      N  327   6.211   5.331   3.925
   33GLY      H  328   6.111   5.333   3.929
   33GLY     CA  329   6.263   5.469   3.924
   33GLY      C  330   6.326   5.501   3.788
   33GLY      O  331   6.439   5.454   3.768
   34LEU      N  332   6.269   5.599   3.720
   34LEU      H  333   6.195   5.653   3.761
   34LEU     CA  334   6.311   5.646   3.587
   34LEU     CB  335   6.205   5.722   3.507
   34LEU     CG  336   6.063   5.664   3.497
   34LEU    CD1  337   5.986   5.777   3.430
   34LEU    CD2  338   6.058   5.534   3.416
   34LEU      C  339   6.448   5.712   3.580
   34LEU      O  340   6.463   5.832   3.556
   35GLU      N  341   6.554   5.642   3.619
   35GLU      H  342   6.543   5.545   3.642
   35GLU     CA  343   6.691   5.694   3.621
   35GLU     CB  344   6.715   5.774   3.750
   35GLU     CG  345   6.849   5.846   3.767
   35GLU     CD  346   6.959   5.752   3.816
   35GLU    OE1  347   7.050   5.719   3.736
   35GLU    OE2  348   6.946   5.690   3.923
   35GLU      C  349   6.780   5.569   3.611
   35GLU      O  350   6.767   5.469   3.680
   36GLU      N  351   6.891   5.588   3.540
   36GLU      H  352   6.922   5.682   3.531
   36GLU     CA  353   6.992   5.491   3.496
   36GLU     CB  354   7.105   5.567   3.427
   36GLU     CG  355   7.066   5.656   3.309
   36GLU     CD  356   7.177   5.758   3.279
   36GLU    OE1  357   7.264   5.721   3.197
   36GLU    OE2  358   7.181   5.865   3.342
   36GLU      C  359   7.045   5.402   3.610
   36GLU      O  360   7.025   5.281   3.606
   37GLU      N  361   7.113   5.457   3.710
   37GLU      H  362   7.089   5.553   3.727
   37GLU     CA  363   7.162   5.385   3.828
   37GLU     CB  364   7.258   5.463   3.919
   37GLU     CG  365   7.392   5.487   3.850
   37GLU     CD  366   7.490   5.577   3.926
   37GLU    OE1  367   7.513   5.688   3.873
   37GLU    OE2  368   7.537   5.540   4.036
   37GLU      C  369   7.046   5.327   3.910
   37GLU      O  370   7.059   5.221   3.970
   38SER      N  371   6.933   5.396   3.910
   38SER      H  372   6.932   5.495   3.893
   38SER     CA  373   6.825   5.353   4.000
   38SER     CB  374   6.708   5.451   4.014
   38SER     OG  375   6.744   5.572   4.080
   38SER     HG  376   6.819   5.624   4.040
   38SER      C  377   6.762   5.222   3.953
   38SER      O  378   6.728   5.141   4.038
   39LEU      N  379   6.766   5.201   3.821
   39LEU      H  380   6.766   5.281   3.760
   39LEU     CA  381   6.724   5.075   3.757
   39LEU     CB  382   6.754   5.072   3.607
   39LEU     CG  383   6.643   5.108   3.509
   39LEU    CD1  384   6.541   4.996   3.493
   39LEU    CD2  385   6.574   5.239   3.545
   39LEU      C  386   6.788   4.952   3.822
   39LEU      O  387   6.722   4.849   3.828
   40GLY      N  388   6.907   4.971   3.880
   40GLY      H  389   6.941   5.065   3.880
   40GLY     CA  390   6.987   4.856   3.925
   40GLY      C  391   7.036   4.759   3.817
   40GLY      O  392   7.152   4.761   3.775
   41SER      N  393   6.950   4.659   3.803
   41SER      H  394   6.878   4.655   3.872
   41SER     CA  395   6.972   4.552   3.705
   41SER     CB  396   6.965   4.410   3.760
   41SER     OG  397   7.007   4.300   3.679
   41SER     HG  398   7.052   4.234   3.739
   41SER      C  399   6.862   4.559   3.599
   41SER      O  400   6.746   4.529   3.628
   42VAL      N  401   6.909   4.577   3.476
   42VAL      H  402   7.008   4.579   3.464
   42VAL     CA  403   6.825   4.591   3.357
   42VAL     CB  404   6.883   4.704   3.272
   42VAL    CG1  405   6.788   4.752   3.162
   42VAL    CG2  406   6.898   4.838   3.344
   42VAL      C  407   6.801   4.460   3.280
   42VAL      O  408   6.899   4.401   3.234
   43PRO      N  409   6.677   4.421   3.256
   43PRO     CA  410   6.632   4.308   3.173
   43PRO     CB  411   6.479   4.317   3.169
   43PRO     CG  412   6.440   4.395   3.295
   43PRO     CD  413   6.560   4.486   3.317
   43PRO      C  414   6.680   4.278   3.031
   43PRO      O  415   6.692   4.364   2.944
   44ALA      N  416   6.699   4.148   3.013
   44ALA      H  417   6.682   4.079   3.083
   44ALA     CA  418   6.749   4.098   2.884
   44ALA     CB  419   6.902   4.096   2.898
   44ALA      C  420   6.696   3.957   2.857
   44ALA      O  421   6.690   3.875   2.949
   45PRO      N  422   6.638   3.938   2.739
   45PRO     CA  423   6.572   4.038   2.654
   45PRO     CB  424   6.523   3.959   2.533
   45PRO     CG  425   6.624   3.844   2.523
   45PRO     CD  426   6.635   3.808   2.671
   45PRO      C  427   6.454   4.113   2.716
   45PRO      O  428   6.376   4.042   2.779
   46ALA      N  429   6.442   4.245   2.703
   46ALA      H  430   6.518   4.299   2.666
   46ALA     CA  431   6.335   4.332   2.754
   46ALA     CB  432   6.399   4.444   2.837
   46ALA      C  433   6.256   4.389   2.636
   46ALA      O  434   6.302   4.387   2.522
   47CYS      N  435   6.130   4.420   2.668
   47CYS      H  436   6.110   4.449   2.761
   47CYS     CA  437   6.032   4.465   2.568
   47CYS     CB  438   5.978   4.354   2.477
   47CYS     SG  439   6.089   4.305   2.340
   47CYS     HG  440   6.204   4.278   2.402
   47CYS      C  441   5.919   4.556   2.615
   47CYS      O  442   5.906   4.557   2.738
   48ALA      N  443   5.913   4.663   2.536
   48ALA      H  444   5.968   4.670   2.453
   48ALA     CA  445   5.806   4.762   2.558
   48ALA     CB  446   5.670   4.716   2.505
   48ALA      C  447   5.783   4.812   2.701
   48ALA      O  448   5.728   4.744   2.787
   49LEU      N  449   5.839   4.929   2.730
   49LEU      H  450   5.894   4.975   2.660
   49LEU     CA  451   5.823   5.001   2.858
   49LEU     CB  452   5.922   5.114   2.884
   49LEU     CG  453   5.923   5.144   3.034
   49LEU    CD1  454   5.997   5.053   3.132
   49LEU    CD2  455   5.977   5.287   3.045
   49LEU      C  456   5.686   5.071   2.859
   49LEU      O  457   5.659   5.170   2.792
   50LEU      N  458   5.607   5.018   2.952
   50LEU      H  459   5.637   4.940   3.007
   50LEU     CA  460   5.469   5.061   2.976
   50LEU     CB  461   5.369   4.948   2.995
   50LEU     CG  462   5.326   4.875   2.867
   50LEU    CD1  463   5.418   4.765   2.813
   50LEU    CD2  464   5.186   4.817   2.892
   50LEU      C  465   5.464   5.157   3.095
   50LEU      O  466   5.449   5.121   3.212
   51LEU      N  467   5.461   5.288   3.068
   51LEU      H  468   5.436   5.337   2.984
   51LEU     CA  469   5.459   5.396   3.167
   51LEU     CB  470   5.523   5.517   3.099
   51LEU     CG  471   5.590   5.609   3.202
   51LEU    CD1  472   5.728   5.557   3.244
   51LEU    CD2  473   5.601   5.749   3.142
   51LEU      C  474   5.313   5.421   3.205
   51LEU      O  475   5.238   5.487   3.133
   52LEU      N  476   5.288   5.416   3.335
   52LEU      H  477   5.359   5.408   3.405
   52LEU     CA  478   5.154   5.429   3.395
   52LEU     CB  479   5.120   5.319   3.496
   52LEU     CG  480   4.986   5.352   3.563
   52LEU    CD1  481   4.862   5.318   3.480
   52LEU    CD2  482   4.974   5.288   3.702
   52LEU      C  483   5.149   5.570   3.454
   52LEU      O  484   5.205   5.600   3.559
   53PHE      N  485   5.096   5.658   3.370
   53PHE      H  486   5.041   5.620   3.296
   53PHE     CA  487   5.105   5.804   3.388
   53PHE     CB  488   5.174   5.875   3.271
   53PHE     CG  489   5.197   6.026   3.281
   53PHE    CD1  490   5.203   6.106   3.168
   53PHE    HD1  491   5.136   6.082   3.085
   53PHE    CD2  492   5.251   6.072   3.401
   53PHE    HD2  493   5.252   6.016   3.494
   53PHE    CE1  494   5.250   6.237   3.176
   53PHE    HE1  495   5.249   6.305   3.091
   53PHE    CE2  496   5.300   6.202   3.406
   53PHE    HE2  497   5.314   6.241   3.507
   53PHE     CZ  498   5.288   6.289   3.298
   53PHE     HZ  499   5.314   6.395   3.310
   53PHE      C  500   4.965   5.862   3.412
   53PHE      O  501   4.873   5.854   3.332
   54PRO      N  502   4.940   5.906   3.535
   54PRO     CA  503   4.819   5.982   3.570
   54PRO     CB  504   4.820   5.999   3.722
   54PRO     CG  505   4.969   5.990   3.756
   54PRO     CD  506   5.008   5.876   3.662
   54PRO      C  507   4.803   6.116   3.498
   54PRO      O  508   4.845   6.220   3.548
   55LEU      N  509   4.722   6.114   3.392
   55LEU      H  510   4.692   6.026   3.356
   55LEU     CA  511   4.705   6.234   3.309
   55LEU     CB  512   4.681   6.198   3.162
   55LEU     CG  513   4.792   6.134   3.078
   55LEU    CD1  514   4.743   6.051   2.959
   55LEU    CD2  515   4.901   6.234   3.039
   55LEU      C  516   4.597   6.333   3.353
   55LEU      O  517   4.481   6.293   3.367
   56THR      N  518   4.624   6.463   3.355
   56THR      H  519   4.702   6.500   3.305
   56THR     CA  520   4.535   6.572   3.399
   56THR     CB  521   4.592   6.710   3.430
   56THR    OG1  522   4.488   6.792   3.486
   56THR    HG1  523   4.532   6.856   3.549
   56THR    CG2  524   4.641   6.792   3.310
   56THR      C  525   4.422   6.575   3.296
   56THR      O  526   4.427   6.535   3.180
   57ALA      N  527   4.306   6.628   3.335
   57ALA      H  528   4.298   6.666   3.427
   57ALA     CA  529   4.195   6.670   3.249
   57ALA     CB  530   4.079   6.710   3.340
   57ALA      C  531   4.243   6.780   3.153
   57ALA      O  532   4.247   6.897   3.190
   58GLN      N  533   4.221   6.745   3.027
   58GLN      H  534   4.166   6.665   3.004
   58GLN     CA  535   4.253   6.842   2.920
   58GLN     CB  536   4.325   6.774   2.803
   58GLN     CG  537   4.455   6.719   2.862
   58GLN     CD  538   4.556   6.662   2.762
   58GLN    OE1  539   4.533   6.560   2.697
   58GLN    NE2  540   4.666   6.734   2.747
   58GLN   HE21  541   4.680   6.811   2.810
   58GLN   HE22  542   4.730   6.722   2.671
   58GLN      C  543   4.146   6.934   2.860
   58GLN      O  544   4.036   6.892   2.825
   59HISE     N  545   4.193   7.054   2.828
   59HISE     H  546   4.293   7.066   2.834
   59HISE    CA  547   4.117   7.170   2.780
   59HISE    CB  548   4.204   7.295   2.795
   59HISE    CG  549   4.126   7.422   2.830
   59HISE   ND1  550   3.997   7.439   2.803
   59HISE   CD2  551   4.162   7.517   2.916
   59HISE   HD2  552   4.252   7.512   2.977
   59HISE   CE1  553   3.956   7.545   2.872
   59HISE   HE1  554   3.861   7.598   2.874
   59HISE   NE2  555   4.057   7.593   2.944
   59HISE   HE2  556   4.040   7.637   3.032
   59HISE     C  557   4.081   7.162   2.631
   59HISE     O  558   4.155   7.098   2.556
   60GLU      N  559   3.982   7.235   2.581
   60GLU      H  560   3.953   7.314   2.635
   60GLU     CA  561   3.932   7.222   2.444
   60GLU     CB  562   3.837   7.340   2.423
   60GLU     CG  563   3.695   7.299   2.463
   60GLU     CD  564   3.586   7.397   2.420
   60GLU    OE1  565   3.552   7.468   2.517
   60GLU    OE2  566   3.526   7.396   2.311
   60GLU      C  567   4.042   7.235   2.338
   60GLU      O  568   4.055   7.151   2.249
   61ASN      N  569   4.134   7.328   2.361
   61ASN      H  570   4.143   7.374   2.450
   61ASN     CA  571   4.249   7.360   2.275
   61ASN     CB  572   4.325   7.485   2.320
   61ASN     CG  573   4.400   7.470   2.453
   61ASN    OD1  574   4.364   7.383   2.534
   61ASN    ND2  575   4.512   7.538   2.472
   61ASN   HD21  576   4.556   7.607   2.415
   61ASN   HD22  577   4.551   7.510   2.560
   61ASN      C  578   4.339   7.238   2.255
   61ASN      O  579   4.381   7.214   2.142
   62PHE      N  580   4.349   7.152   2.356
   62PHE      H  581   4.329   7.187   2.447
   62PHE     CA  582   4.435   7.032   2.342
   62PHE     CB  583   4.508   6.989   2.469
   62PHE     CG  584   4.621   7.088   2.497
   62PHE    CD1  585   4.747   7.077   2.441
   62PHE    HD1  586   4.773   6.993   2.377
   62PHE    CD2  587   4.591   7.184   2.594
   62PHE    HD2  588   4.490   7.188   2.636
   62PHE    CE1  589   4.847   7.160   2.491
   62PHE    HE1  590   4.951   7.144   2.463
   62PHE    CE2  591   4.695   7.259   2.645
   62PHE    HE2  592   4.676   7.342   2.714
   62PHE     CZ  593   4.822   7.255   2.590
   62PHE     HZ  594   4.880   7.346   2.609
   62PHE      C  595   4.355   6.916   2.283
   62PHE      O  596   4.392   6.859   2.181
   63ARG      N  597   4.232   6.903   2.334
   63ARG      H  598   4.190   6.963   2.401
   63ARG     CA  599   4.140   6.794   2.301
   63ARG     CB  600   4.007   6.808   2.376
   63ARG     CG  601   3.999   6.784   2.527
   63ARG     CD  602   4.008   6.639   2.576
   63ARG     NE  603   3.900   6.557   2.519
   63ARG     HE  604   3.825   6.615   2.489
   63ARG     CZ  605   3.893   6.423   2.510
   63ARG    NH1  606   4.001   6.353   2.547
   63ARG   HH11  607   4.078   6.381   2.604
   63ARG   HH12  608   4.000   6.254   2.532
   63ARG    NH2  609   3.782   6.365   2.463
   63ARG   HH21  610   3.699   6.411   2.432
   63ARG   HH22  611   3.792   6.270   2.431
   63ARG      C  612   4.095   6.798   2.154
   63ARG      O  613   4.115   6.695   2.092
   64LYS      N  614   4.075   6.918   2.099
   64LYS      H  615   4.076   6.998   2.158
   64LYS     CA  616   4.057   6.930   1.954
   64LYS     CB  617   3.987   7.060   1.913
   64LYS     CG  618   3.838   7.057   1.944
   64LYS     CD  619   3.731   7.141   1.873
   64LYS     CE  620   3.736   7.111   1.723
   64LYS     NZ  621   3.624   7.024   1.686
   64LYS    HZ1  622   3.639   6.976   1.599
   64LYS    HZ2  623   3.579   6.982   1.764
   64LYS    HZ3  624   3.555   7.087   1.649
   64LYS      C  625   4.178   6.898   1.866
   64LYS      O  626   4.191   6.785   1.819
   65LYS      N  627   4.283   6.977   1.888
   65LYS      H  628   4.281   7.047   1.958
   65LYS     CA  629   4.403   6.958   1.806
   65LYS     CB  630   4.469   7.095   1.795
   65LYS     CG  631   4.567   7.120   1.679
   65LYS     CD  632   4.514   7.108   1.537
   65LYS     CE  633   4.627   7.138   1.438
   65LYS     NZ  634   4.734   7.039   1.422
   65LYS    HZ1  635   4.775   7.007   1.508
   65LYS    HZ2  636   4.703   6.954   1.380
   65LYS    HZ3  637   4.814   7.073   1.373
   65LYS      C  638   4.497   6.846   1.852
   65LYS      O  639   4.496   6.741   1.787
   66GLN      N  640   4.564   6.860   1.966
   66GLN      H  641   4.561   6.948   2.014
   66GLN     CA  642   4.662   6.759   2.009
   66GLN     CB  643   4.745   6.798   2.131
   66GLN     CG  644   4.863   6.891   2.101
   66GLN     CD  645   4.834   7.033   2.052
   66GLN    OE1  646   4.724   7.086   2.061
   66GLN    NE2  647   4.923   7.087   1.969
   66GLN   HE21  648   5.013   7.055   1.938
   66GLN   HE22  649   4.908   7.186   1.961
   66GLN      C  650   4.606   6.618   2.029
   66GLN      O  651   4.657   6.528   1.962
   67ILE      N  652   4.499   6.602   2.105
   67ILE      H  653   4.451   6.674   2.155
   67ILE     CA  654   4.442   6.468   2.125
   67ILE     CB  655   4.390   6.447   2.267
   67ILE    CG1  656   4.469   6.512   2.381
   67ILE    CG2  657   4.361   6.298   2.285
   67ILE     CD  658   4.618   6.481   2.377
   67ILE      C  659   4.345   6.413   2.019
   67ILE      O  660   4.389   6.334   1.936
   68GLU      N  661   4.224   6.466   2.002
   68GLU      H  662   4.190   6.552   2.041
   68GLU     CA  663   4.126   6.414   1.906
   68GLU     CB  664   3.984   6.463   1.937
   68GLU     CG  665   3.942   6.406   2.072
   68GLU     CD  666   3.794   6.431   2.103
   68GLU    OE1  667   3.719   6.336   2.132
   68GLU    OE2  668   3.762   6.551   2.120
   68GLU      C  669   4.158   6.426   1.757
   68GLU      O  670   4.129   6.335   1.680
   69GLU      N  671   4.245   6.520   1.721
   69GLU      H  672   4.283   6.585   1.787
   69GLU     CA  673   4.302   6.537   1.586
   69GLU     CB  674   4.320   6.681   1.537
   69GLU     CG  675   4.282   6.685   1.389
   69GLU     CD  676   4.254   6.824   1.331
   69GLU    OE1  677   4.173   6.840   1.238
   69GLU    OE2  678   4.319   6.922   1.375
   69GLU      C  679   4.430   6.454   1.577
   69GLU      O  680   4.435   6.340   1.533
   70LEU      N  681   4.532   6.512   1.640
   70LEU      H  682   4.519   6.591   1.700
   70LEU     CA  683   4.671   6.466   1.622
   70LEU     CB  684   4.772   6.568   1.674
   70LEU     CG  685   4.794   6.698   1.597
   70LEU    CD1  686   4.900   6.782   1.668
   70LEU    CD2  687   4.854   6.666   1.459
   70LEU      C  688   4.695   6.326   1.680
   70LEU      O  689   4.798   6.272   1.641
   71LYS      N  690   4.646   6.293   1.799
   71LYS      H  691   4.645   6.353   1.880
   71LYS     CA  692   4.652   6.153   1.843
   71LYS     CB  693   4.655   6.142   1.995
   71LYS     CG  694   4.764   6.214   2.075
   71LYS     CD  695   4.806   6.151   2.208
   71LYS     CE  696   4.919   6.233   2.271
   71LYS     NZ  697   5.034   6.241   2.181
   71LYS    HZ1  698   5.021   6.301   2.101
   71LYS    HZ2  699   5.113   6.276   2.231
   71LYS    HZ3  700   5.055   6.150   2.145
   71LYS      C  701   4.542   6.070   1.776
   71LYS      O  702   4.565   5.955   1.740
   72GLY      N  703   4.415   6.110   1.783
   72GLY      H  704   4.397   6.203   1.816
   72GLY     CA  705   4.296   6.037   1.737
   72GLY      C  706   4.277   6.025   1.586
   72GLY      O  707   4.325   5.931   1.523
   73GLN      N  708   4.203   6.120   1.529
   73GLN      H  709   4.175   6.197   1.587
   73GLN     CA  710   4.165   6.124   1.387
   73GLN     CB  711   4.095   6.256   1.354
   73GLN     CG  712   3.943   6.236   1.359
   73GLN     CD  713   3.863   6.366   1.372
   73GLN    OE1  714   3.764   6.373   1.300
   73GLN    NE2  715   3.876   6.457   1.469
   73GLN   HE21  716   3.939   6.443   1.545
   73GLN   HE22  717   3.819   6.539   1.466
   73GLN      C  718   4.272   6.107   1.279
   73GLN      O  719   4.271   6.010   1.204
   74GLU      N  720   4.393   6.152   1.313
   74GLU      H  721   4.415   6.204   1.396
   74GLU     CA  722   4.498   6.156   1.210
   74GLU     CB  723   4.612   6.249   1.251
   74GLU     CG  724   4.577   6.397   1.261
   74GLU     CD  725   4.551   6.472   1.130
   74GLU    OE1  726   4.450   6.453   1.060
   74GLU    OE2  727   4.629   6.567   1.107
   74GLU      C  728   4.544   6.016   1.170
   74GLU      O  729   4.547   5.920   1.247
   75VAL      N  730   4.585   6.001   1.044
   75VAL      H  731   4.597   6.083   0.989
   75VAL     CA  732   4.624   5.869   0.990
   75VAL     CB  733   4.597   5.846   0.841
   75VAL    CG1  734   4.453   5.888   0.812
   75VAL    CG2  735   4.679   5.936   0.748
   75VAL      C  736   4.765   5.828   1.031
   75VAL      O  737   4.863   5.887   0.985
   76SER      N  738   4.763   5.740   1.130
   76SER      H  739   4.677   5.717   1.176
   76SER     CA  740   4.883   5.668   1.175
   76SER     CB  741   4.849   5.596   1.305
   76SER     OG  742   4.799   5.688   1.402
   76SER     HG  743   4.826   5.651   1.492
   76SER      C  744   4.958   5.577   1.077
   76SER      O  745   4.892   5.490   1.022
   77PRO      N  746   5.091   5.586   1.077
   77PRO     CA  747   5.171   5.479   1.015
   77PRO     CB  748   5.308   5.541   0.986
   77PRO     CG  749   5.277   5.691   0.985
   77PRO     CD  750   5.167   5.712   1.089
   77PRO      C  751   5.193   5.349   1.091
   77PRO      O  752   5.149   5.333   1.205
   78LYS      N  753   5.255   5.256   1.018
   78LYS      H  754   5.253   5.251   0.918
   78LYS     CA  755   5.325   5.142   1.080
   78LYS     CB  756   5.465   5.178   1.131
   78LYS     CG  757   5.555   5.057   1.154
   78LYS     CD  758   5.696   5.106   1.186
   78LYS     CE  759   5.780   4.984   1.224
   78LYS     NZ  760   5.812   4.902   1.106
   78LYS    HZ1  761   5.871   4.830   1.144
   78LYS    HZ2  762   5.729   4.879   1.057
   78LYS    HZ3  763   5.865   4.964   1.048
   78LYS      C  764   5.260   5.034   1.166
   78LYS      O  765   5.273   4.914   1.142
   79VAL      N  766   5.198   5.078   1.275
   79VAL      H  767   5.163   5.171   1.281
   79VAL     CA  768   5.135   4.992   1.377
   79VAL     CB  769   5.121   5.064   1.511
   79VAL    CG1  770   5.259   5.082   1.575
   79VAL    CG2  771   5.043   5.196   1.506
   79VAL      C  772   4.998   4.938   1.334
   79VAL      O  773   4.943   4.988   1.236
   80TYR      N  774   4.956   4.841   1.413
   80TYR      H  775   5.016   4.803   1.484
   80TYR     CA  776   4.816   4.797   1.402
   80TYR     CB  777   4.801   4.659   1.465
   80TYR     CG  778   4.886   4.560   1.385
   80TYR    CD1  779   4.979   4.484   1.455
   80TYR    HD1  780   4.987   4.491   1.564
   80TYR    CD2  781   4.848   4.534   1.254
   80TYR    HD2  782   4.765   4.589   1.208
   80TYR    CE1  783   5.028   4.374   1.386
   80TYR    HE1  784   5.112   4.320   1.430
   80TYR    CE2  785   4.897   4.423   1.187
   80TYR    HE2  786   4.860   4.401   1.087
   80TYR     CZ  787   4.991   4.347   1.255
   80TYR     OH  788   5.030   4.224   1.211
   80TYR     HH  789   5.092   4.179   1.275
   80TYR      C  790   4.732   4.892   1.487
   80TYR      O  791   4.689   4.873   1.601
   81PHE      N  792   4.694   4.995   1.412
   81PHE      H  793   4.708   4.996   1.313
   81PHE     CA  794   4.622   5.109   1.471
   81PHE     CB  795   4.642   5.240   1.393
   81PHE     CG  796   4.626   5.228   1.242
   81PHE    CD1  797   4.744   5.219   1.169
   81PHE    HD1  798   4.843   5.235   1.210
   81PHE    CD2  799   4.503   5.217   1.178
   81PHE    HD2  800   4.410   5.237   1.231
   81PHE    CE1  801   4.746   5.201   1.031
   81PHE    HE1  802   4.840   5.166   0.987
   81PHE    CE2  803   4.499   5.206   1.039
   81PHE    HE2  804   4.403   5.171   1.003
   81PHE     CZ  805   4.621   5.205   0.972
   81PHE     HZ  806   4.609   5.218   0.863
   81PHE      C  807   4.474   5.107   1.506
   81PHE      O  808   4.382   5.176   1.462
   82MET      N  809   4.442   5.010   1.592
   82MET      H  810   4.494   4.926   1.603
   82MET     CA  811   4.308   4.992   1.649
   82MET     CB  812   4.299   4.854   1.715
   82MET     CG  813   4.296   4.735   1.619
   82MET     SD  814   4.424   4.721   1.489
   82MET     CE  815   4.401   4.547   1.458
   82MET      C  816   4.276   5.097   1.755
   82MET      O  817   4.332   5.094   1.864
   83LYS      N  818   4.203   5.203   1.722
   83LYS      H  819   4.178   5.220   1.627
   83LYS     CA  820   4.163   5.311   1.814
   83LYS     CB  821   4.197   5.445   1.749
   83LYS     CG  822   4.342   5.468   1.704
   83LYS     CD  823   4.365   5.607   1.645
   83LYS     CE  824   4.474   5.587   1.540
   83LYS     NZ  825   4.512   5.709   1.465
   83LYS    HZ1  826   4.437   5.723   1.400
   83LYS    HZ2  827   4.533   5.787   1.523
   83LYS    HZ3  828   4.587   5.681   1.406
   83LYS      C  829   4.018   5.309   1.862
   83LYS      O  830   3.932   5.253   1.795
   84GLN      N  831   4.014   5.334   1.993
   84GLN      H  832   4.102   5.353   2.036
   84GLN     CA  833   3.889   5.331   2.070
   84GLN     CB  834   3.913   5.270   2.208
   84GLN     CG  835   3.780   5.248   2.280
   84GLN     CD  836   3.781   5.095   2.295
   84GLN    OE1  837   3.827   5.035   2.392
   84GLN    NE2  838   3.691   5.029   2.222
   84GLN   HE21  839   3.632   5.082   2.161
   84GLN   HE22  840   3.679   4.932   2.243
   84GLN      C  841   3.819   5.466   2.080
   84GLN      O  842   3.861   5.559   2.149
   85THR      N  843   3.699   5.478   2.025
   85THR      H  844   3.658   5.411   1.962
   85THR     CA  845   3.621   5.602   2.036
   85THR     CB  846   3.527   5.641   1.921
   85THR    OG1  847   3.417   5.551   1.902
   85THR    HG1  848   3.450   5.457   1.908
   85THR    CG2  849   3.602   5.649   1.788
   85THR      C  850   3.553   5.631   2.169
   85THR      O  851   3.513   5.742   2.203
   86ILE      N  852   3.514   5.522   2.235
   86ILE      H  853   3.497   5.436   2.187
   86ILE     CA  854   3.469   5.534   2.374
   86ILE     CB  855   3.347   5.445   2.402
   86ILE    CG1  856   3.378   5.296   2.403
   86ILE    CG2  857   3.227   5.497   2.322
   86ILE     CD  858   3.419   5.232   2.535
   86ILE      C  859   3.572   5.534   2.487
   86ILE      O  860   3.684   5.497   2.453
   87GLY      N  861   3.543   5.608   2.593
   87GLY      H  862   3.458   5.661   2.593
   87GLY     CA  863   3.606   5.607   2.726
   87GLY      C  864   3.728   5.701   2.726
   87GLY      O  865   3.743   5.784   2.637
   88ASN      N  866   3.812   5.670   2.825
   88ASN      H  867   3.796   5.601   2.895
   88ASN     CA  868   3.943   5.737   2.828
   88ASN     CB  869   3.931   5.856   2.923
   88ASN     CG  870   3.846   5.976   2.880
   88ASN    OD1  871   3.891   6.056   2.798
   88ASN    ND2  872   3.719   5.977   2.920
   88ASN   HD21  873   3.671   5.906   2.971
   88ASN   HD22  874   3.667   6.057   2.890
   88ASN      C  875   4.060   5.651   2.875
   88ASN      O  876   4.168   5.653   2.816
   89SER      N  877   4.049   5.610   3.001
   89SER      H  878   3.983   5.649   3.064
   89SER     CA  879   4.151   5.539   3.079
   89SER     CB  880   4.097   5.534   3.222
   89SER     OG  881   4.067   5.671   3.252
   89SER     HG  882   4.035   5.677   3.346
   89SER      C  883   4.178   5.396   3.032
   89SER      O  884   4.122   5.299   3.084
   90CYS      N  885   4.294   5.389   2.967
   90CYS      H  886   4.354   5.467   2.951
   90CYS     CA  887   4.340   5.265   2.902
   90CYS     CB  888   4.389   5.298   2.761
   90CYS     SG  889   4.439   5.145   2.674
   90CYS     HG  890   4.448   5.191   2.550
   90CYS      C  891   4.445   5.182   2.976
   90CYS      O  892   4.534   5.224   3.050
   91GLY      N  893   4.398   5.058   2.984
   91GLY      H  894   4.300   5.045   2.971
   91GLY     CA  895   4.467   4.933   3.020
   91GLY      C  896   4.486   4.826   2.912
   91GLY      O  897   4.582   4.833   2.836
   92THR      N  898   4.373   4.765   2.878
   92THR      H  899   4.292   4.820   2.896
   92THR     CA  900   4.363   4.647   2.791
   92THR     CB  901   4.219   4.600   2.775
   92THR    OG1  902   4.143   4.706   2.715
   92THR    HG1  903   4.057   4.669   2.681
   92THR    CG2  904   4.165   4.565   2.914
   92THR      C  905   4.417   4.670   2.649
   92THR      O  906   4.500   4.591   2.605
   93ILE      N  907   4.364   4.767   2.575
   93ILE      H  908   4.306   4.830   2.626
   93ILE     CA  909   4.405   4.803   2.439
   93ILE     CB  910   4.322   4.916   2.376
   93ILE    CG1  911   4.185   4.949   2.435
   93ILE    CG2  912   4.311   4.879   2.228
   93ILE     CD  913   4.147   5.094   2.404
   93ILE      C  914   4.552   4.844   2.434
   93ILE      O  915   4.618   4.822   2.333
   94GLY      N  916   4.607   4.887   2.547
   94GLY      H  917   4.564   4.939   2.621
   94GLY     CA  918   4.753   4.904   2.553
   94GLY      C  919   4.829   4.772   2.542
   94GLY      O  920   4.934   4.771   2.478
   95LEU      N  921   4.801   4.673   2.626
   95LEU      H  922   4.734   4.680   2.700
   95LEU     CA  923   4.865   4.542   2.612
   95LEU     CB  924   4.799   4.447   2.713
   95LEU     CG  925   4.814   4.502   2.854
   95LEU    CD1  926   4.696   4.473   2.947
   95LEU    CD2  927   4.954   4.458   2.898
   95LEU      C  928   4.852   4.479   2.473
   95LEU      O  929   4.948   4.426   2.418
   96ILE      N  930   4.748   4.521   2.401
   96ILE      H  931   4.668   4.563   2.443
   96ILE     CA  932   4.741   4.479   2.260
   96ILE     CB  933   4.596   4.472   2.213
   96ILE    CG1  934   4.516   4.374   2.299
   96ILE    CG2  935   4.585   4.437   2.065
   96ILE     CD  936   4.374   4.421   2.327
   96ILE      C  937   4.840   4.554   2.170
   96ILE      O  938   4.920   4.486   2.106
   97HISE     N  939   4.847   4.686   2.188
   97HISE     H  940   4.766   4.737   2.214
   97HISE    CA  941   4.948   4.770   2.122
   97HISE    CB  942   4.916   4.914   2.163
   97HISE    CG  943   4.787   4.966   2.098
   97HISE   ND1  944   4.701   4.907   2.016
   97HISE   CD2  945   4.722   5.073   2.142
   97HISE   HD2  946   4.744   5.126   2.235
   97HISE   CE1  947   4.587   4.973   2.002
   97HISE   HE1  948   4.508   4.963   1.927
   97HISE   NE2  949   4.603   5.077   2.083
   97HISE   HE2  950   4.548   5.161   2.081
   97HISE     C  951   5.097   4.754   2.152
   97HISE     O  952   5.175   4.805   2.072
   98ALA      N  953   5.126   4.704   2.272
   98ALA      H  954   5.069   4.723   2.351
   98ALA     CA  955   5.254   4.641   2.306
   98ALA     CB  956   5.254   4.611   2.456
   98ALA      C  957   5.275   4.507   2.236
   98ALA      O  958   5.368   4.497   2.156
   99VAL      N  959   5.193   4.406   2.264
   99VAL      H  960   5.111   4.416   2.319
   99VAL     CA  961   5.212   4.274   2.203
   99VAL     CB  962   5.150   4.157   2.281
   99VAL    CG1  963   5.207   4.025   2.229
   99VAL    CG2  964   5.193   4.168   2.427
   99VAL      C  965   5.193   4.259   2.052
   99VAL      O  966   5.284   4.215   1.982
  100ALA      N  967   5.082   4.297   1.990
  100ALA      H  968   5.003   4.348   2.028
  100ALA     CA  969   5.058   4.268   1.848
  100ALA     CB  970   4.917   4.288   1.793
  100ALA      C  971   5.160   4.333   1.755
  100ALA      O  972   5.239   4.272   1.683
  101ASN      N  973   5.201   4.453   1.794
  101ASN      H  974   5.136   4.509   1.845
  101ASN     CA  975   5.299   4.537   1.724
  101ASN     CB  976   5.291   4.685   1.763
  101ASN     CG  977   5.165   4.755   1.711
  101ASN    OD1  978   5.106   4.718   1.609
  101ASN    ND2  979   5.107   4.846   1.788
  101ASN   HD21  980   5.141   4.859   1.881
  101ASN   HD22  981   5.021   4.890   1.763
  101ASN      C  982   5.444   4.491   1.742
  101ASN      O  983   5.536   4.544   1.679
  102ASN      N  984   5.459   4.377   1.809
  102ASN      H  985   5.380   4.333   1.853
  102ASN     CA  986   5.586   4.311   1.841
  102ASN     CB  987   5.609   4.328   1.992
  102ASN     CG  988   5.686   4.457   2.019
  102ASN    OD1  989   5.772   4.504   1.945
  102ASN    ND2  990   5.652   4.523   2.129
  102ASN   HD21  991   5.588   4.479   2.192
  102ASN   HD22  992   5.687   4.617   2.133
  102ASN      C  993   5.578   4.165   1.796
  102ASN      O  994   5.667   4.095   1.844
  103GLN      N  995   5.491   4.138   1.698
  103GLN      H  996   5.430   4.208   1.662
  103GLN     CA  997   5.472   4.002   1.645
  103GLN     CB  998   5.363   4.001   1.537
  103GLN     CG  999   5.378   4.089   1.413
  103GLN     CD 1000   5.273   4.057   1.307
  103GLN    OE1 1001   5.160   4.019   1.340
  103GLN    NE2 1002   5.312   4.034   1.182
  103GLN   HE21 1003   5.409   4.038   1.158
  103GLN   HE22 1004   5.247   3.994   1.117
  103GLN      C 1005   5.594   3.930   1.588
  103GLN      O 1006   5.601   3.811   1.559
  104ASP      N 1007   5.700   4.009   1.571
  104ASP      H 1008   5.686   4.105   1.593
  104ASP     CA 1009   5.835   3.964   1.532
  104ASP     CB 1010   5.895   4.083   1.458
  104ASP     CG 1011   5.878   4.218   1.528
  104ASP    OD1 1012   5.889   4.227   1.652
  104ASP    OD2 1013   5.808   4.302   1.468
  104ASP      C 1014   5.911   3.899   1.648
  104ASP      O 1015   5.959   3.786   1.643
  105LYS      N 1016   5.914   3.968   1.761
  105LYS      H 1017   5.885   4.064   1.760
  105LYS     CA 1018   5.986   3.926   1.883
  105LYS     CB 1019   6.046   4.047   1.955
  105LYS     CG 1020   6.167   4.109   1.885
  105LYS     CD 1021   6.204   4.235   1.963
  105LYS     CE 1022   6.090   4.337   1.973
  105LYS     NZ 1023   6.058   4.407   1.847
  105LYS    HZ1 1024   6.138   4.456   1.812
  105LYS    HZ2 1025   6.028   4.339   1.780
  105LYS    HZ3 1026   5.985   4.473   1.861
  105LYS      C 1027   5.908   3.834   1.977
  105LYS      O 1028   5.968   3.750   2.046
  106LEU      N 1029   5.778   3.862   1.976
  106LEU      H 1030   5.745   3.948   1.938
  106LEU     CA 1031   5.675   3.796   2.057
  106LEU     CB 1032   5.607   3.903   2.143
  106LEU     CG 1033   5.679   3.962   2.264
  106LEU    CD1 1034   5.769   4.081   2.230
  106LEU    CD2 1035   5.571   3.996   2.368
  106LEU      C 1036   5.569   3.713   1.983
  106LEU      O 1037   5.470   3.767   1.933
  107GLY      N 1038   5.598   3.585   1.965
  107GLY      H 1039   5.678   3.539   2.003
  107GLY     CA 1040   5.501   3.500   1.894
  107GLY      C 1041   5.379   3.477   1.984
  107GLY      O 1042   5.387   3.431   2.097
  108PHE      N 1043   5.267   3.488   1.913
  108PHE      H 1044   5.262   3.547   1.833
  108PHE     CA 1045   5.133   3.440   1.952
  108PHE     CB 1046   5.025   3.546   1.973
  108PHE     CG 1047   5.018   3.654   1.865
  108PHE    CD1 1048   4.928   3.654   1.759
  108PHE    HD1 1049   4.830   3.607   1.753
  108PHE    CD2 1050   5.106   3.762   1.871
  108PHE    HD2 1051   5.176   3.766   1.954
  108PHE    CE1 1052   4.941   3.745   1.655
  108PHE    HE1 1053   4.905   3.720   1.555
  108PHE    CE2 1054   5.115   3.862   1.775
  108PHE    HE2 1055   5.193   3.936   1.789
  108PHE     CZ 1056   5.031   3.851   1.665
  108PHE     HZ 1057   5.034   3.928   1.588
  108PHE      C 1058   5.066   3.328   1.872
  108PHE      O 1059   5.083   3.317   1.751
  109GLU      N 1060   5.015   3.240   1.958
  109GLU      H 1061   5.016   3.260   2.056
  109GLU     CA 1062   4.951   3.110   1.931
  109GLU     CB 1063   4.905   3.059   2.068
  109GLU     CG 1064   5.009   2.979   2.147
  109GLU     CD 1065   5.038   2.850   2.070
  109GLU    OE1 1066   5.145   2.838   2.006
  109GLU    OE2 1067   4.945   2.766   2.074
  109GLU      C 1068   4.826   3.118   1.843
  109GLU      O 1069   4.758   3.220   1.847
  110ASP      N 1070   4.801   3.006   1.775
  110ASP      H 1071   4.869   2.935   1.761
  110ASP     CA 1072   4.671   2.977   1.712
  110ASP     CB 1073   4.685   2.848   1.630
  110ASP     CG 1074   4.740   2.879   1.491
  110ASP    OD1 1075   4.695   2.972   1.420
  110ASP    OD2 1076   4.819   2.796   1.442
  110ASP      C 1077   4.549   2.966   1.804
  110ASP      O 1078   4.557   2.903   1.909
  111GLY      N 1079   4.430   2.994   1.752
  111GLY      H 1080   4.409   3.028   1.661
  111GLY     CA 1081   4.307   2.986   1.832
  111GLY      C 1082   4.294   3.080   1.951
  111GLY      O 1083   4.230   3.052   2.053
  112SER      N 1084   4.337   3.205   1.935
  112SER      H 1085   4.355   3.243   1.844
  112SER     CA 1086   4.365   3.295   2.047
  112SER     CB 1087   4.516   3.310   2.069
  112SER     OG 1088   4.569   3.406   1.978
  112SER     HG 1089   4.654   3.367   1.943
  112SER      C 1090   4.309   3.437   2.030
  112SER      O 1091   4.295   3.479   1.914
  113VAL      N 1092   4.305   3.516   2.137
  113VAL      H 1093   4.349   3.492   2.223
  113VAL     CA 1094   4.257   3.654   2.130
  113VAL     CB 1095   4.228   3.706   2.271
  113VAL    CG1 1096   4.186   3.853   2.278
  113VAL    CG2 1097   4.115   3.618   2.324
  113VAL      C 1098   4.338   3.744   2.036
  113VAL      O 1099   4.278   3.809   1.951
  114LEU      N 1100   4.471   3.745   2.047
  114LEU      H 1101   4.515   3.689   2.118
  114LEU     CA 1102   4.553   3.822   1.954
  114LEU     CB 1103   4.702   3.800   1.982
  114LEU     CG 1104   4.753   3.871   2.108
  114LEU    CD1 1105   4.885   3.810   2.155
  114LEU    CD2 1106   4.766   4.022   2.086
  114LEU      C 1107   4.528   3.798   1.805
  114LEU      O 1108   4.495   3.893   1.734
  115LYS      N 1109   4.509   3.672   1.766
  115LYS      H 1110   4.509   3.600   1.836
  115LYS     CA 1111   4.475   3.628   1.631
  115LYS     CB 1112   4.513   3.480   1.612
  115LYS     CG 1113   4.662   3.450   1.597
  115LYS     CD 1114   4.694   3.332   1.506
  115LYS     CE 1115   4.838   3.337   1.453
  115LYS     NZ 1116   4.877   3.244   1.346
  115LYS    HZ1 1117   4.818   3.232   1.267
  115LYS    HZ2 1118   4.965   3.279   1.312
  115LYS    HZ3 1119   4.885   3.151   1.382
  115LYS      C 1120   4.331   3.661   1.593
  115LYS      O 1121   4.314   3.721   1.487
  116GLN      N 1122   4.232   3.653   1.681
  116GLN      H 1123   4.248   3.603   1.766
  116GLN     CA 1124   4.095   3.705   1.670
  116GLN     CB 1125   4.009   3.681   1.795
  116GLN     CG 1126   3.957   3.538   1.804
  116GLN     CD 1127   3.908   3.491   1.941
  116GLN    OE1 1128   3.874   3.564   2.034
  116GLN    NE2 1129   3.929   3.362   1.962
  116GLN   HE21 1130   3.979   3.311   1.891
  116GLN   HE22 1131   3.903   3.310   2.044
  116GLN      C 1132   4.099   3.855   1.642
  116GLN      O 1133   4.039   3.892   1.541
  117PHE      N 1134   4.179   3.933   1.714
  117PHE      H 1135   4.215   3.893   1.799
  117PHE     CA 1136   4.198   4.075   1.686
  117PHE     CB 1137   4.302   4.140   1.776
  117PHE     CG 1138   4.241   4.209   1.899
  117PHE    CD1 1139   4.163   4.136   1.988
  117PHE    HD1 1140   4.162   4.027   1.988
  117PHE    CD2 1141   4.249   4.347   1.914
  117PHE    HD2 1142   4.306   4.395   1.835
  117PHE    CE1 1143   4.100   4.199   2.094
  117PHE    HE1 1144   4.034   4.145   2.162
  117PHE    CE2 1145   4.189   4.410   2.023
  117PHE    HE2 1146   4.212   4.516   2.034
  117PHE     CZ 1147   4.112   4.336   2.111
  117PHE     HZ 1148   4.060   4.385   2.194
  117PHE      C 1149   4.234   4.106   1.540
  117PHE      O 1150   4.165   4.181   1.472
  118LEU      N 1151   4.345   4.047   1.496
  118LEU      H 1152   4.398   3.980   1.548
  118LEU     CA 1153   4.391   4.055   1.357
  118LEU     CB 1154   4.527   3.987   1.369
  118LEU     CG 1155   4.635   4.088   1.409
  118LEU    CD1 1156   4.645   4.116   1.559
  118LEU    CD2 1157   4.773   4.039   1.364
  118LEU      C 1158   4.307   3.993   1.245
  118LEU      O 1159   4.247   4.063   1.164
  119SER      N 1160   4.289   3.861   1.246
  119SER      H 1161   4.321   3.792   1.310
  119SER     CA 1162   4.201   3.803   1.143
  119SER     CB 1163   4.192   3.654   1.175
  119SER     OG 1164   4.327   3.608   1.164
  119SER     HG 1165   4.373   3.644   1.083
  119SER      C 1166   4.060   3.862   1.130
  119SER      O 1167   4.007   3.853   1.019
  120GLU      N 1168   3.995   3.894   1.241
  120GLU      H 1169   4.030   3.880   1.333
  120GLU     CA 1170   3.861   3.952   1.227
  120GLU     CB 1171   3.799   3.968   1.367
  120GLU     CG 1172   3.752   3.848   1.448
  120GLU     CD 1173   3.632   3.775   1.387
  120GLU    OE1 1174   3.653   3.685   1.303
  120GLU    OE2 1175   3.519   3.802   1.434
  120GLU      C 1176   3.862   4.089   1.158
  120GLU      O 1177   3.787   4.112   1.063
  121THR      N 1178   3.941   4.181   1.212
  121THR      H 1179   4.004   4.156   1.285
  121THR     CA 1180   3.962   4.312   1.149
  121THR     CB 1181   4.053   4.409   1.224
  121THR    OG1 1182   4.172   4.338   1.261
  121THR    HG1 1183   4.172   4.299   1.353
  121THR    CG2 1184   3.991   4.496   1.333
  121THR      C 1185   4.009   4.307   1.003
  121THR      O 1186   3.944   4.377   0.924
  122GLU      N 1187   4.090   4.208   0.970
  122GLU      H 1188   4.161   4.173   1.031
  122GLU     CA 1189   4.126   4.189   0.828
  122GLU     CB 1190   4.246   4.097   0.810
  122GLU     CG 1191   4.337   4.123   0.690
  122GLU     CD 1192   4.441   4.018   0.649
  122GLU    OE1 1193   4.560   4.025   0.685
  122GLU    OE2 1194   4.403   3.936   0.563
  122GLU      C 1195   4.012   4.136   0.741
  122GLU      O 1196   3.989   4.175   0.627
  123LYS      N 1197   3.929   4.051   0.802
  123LYS      H 1198   3.956   4.014   0.890
  123LYS     CA 1199   3.799   4.012   0.744
  123LYS     CB 1200   3.731   3.893   0.812
  123LYS     CG 1201   3.804   3.758   0.809
  123LYS     CD 1202   3.696   3.651   0.831
  123LYS     CE 1203   3.611   3.663   0.958
  123LYS     NZ 1204   3.532   3.539   0.966
  123LYS    HZ1 1205   3.473   3.537   0.886
  123LYS    HZ2 1206   3.582   3.453   0.975
  123LYS    HZ3 1207   3.480   3.538   1.051
  123LYS      C 1208   3.708   4.131   0.716
  123LYS      O 1209   3.659   4.157   0.606
  124MET      N 1210   3.693   4.209   0.823
  124MET      H 1211   3.740   4.173   0.904
  124MET     CA 1212   3.583   4.306   0.832
  124MET     CB 1213   3.555   4.344   0.978
  124MET     CG 1214   3.474   4.243   1.059
  124MET     SD 1215   3.433   4.288   1.232
  124MET     CE 1216   3.291   4.391   1.201
  124MET      C 1217   3.609   4.434   0.753
  124MET      O 1218   3.523   4.464   0.671
  125SER      N 1219   3.729   4.488   0.770
  125SER      H 1220   3.787   4.443   0.838
  125SER     CA 1221   3.789   4.602   0.699
  125SER     CB 1222   3.703   4.728   0.711
  125SER     OG 1223   3.758   4.854   0.670
  125SER     HG 1224   3.741   4.866   0.572
  125SER      C 1225   3.930   4.636   0.748
  125SER      O 1226   3.949   4.694   0.856
  126PRO      N 1227   4.037   4.607   0.675
  126PRO     CA 1228   4.176   4.650   0.697
  126PRO     CB 1229   4.262   4.589   0.585
  126PRO     CG 1230   4.174   4.474   0.535
  126PRO     CD 1231   4.031   4.523   0.555
  126PRO      C 1232   4.200   4.800   0.676
  126PRO      O 1233   4.301   4.848   0.727
  127GLU      N 1234   4.125   4.865   0.588
  127GLU      H 1235   4.083   4.823   0.507
  127GLU     CA 1236   4.127   5.011   0.572
  127GLU     CB 1237   4.038   5.049   0.453
  127GLU     CG 1238   4.098   4.999   0.322
  127GLU     CD 1239   4.002   4.896   0.260
  127GLU    OE1 1240   3.909   4.939   0.189
  127GLU    OE2 1241   3.996   4.780   0.306
  127GLU      C 1242   4.094   5.089   0.699
  127GLU      O 1243   4.191   5.117   0.768
  128ASP      N 1244   3.977   5.061   0.755
  128ASP      H 1245   3.911   4.998   0.713
  128ASP     CA 1246   3.928   5.126   0.878
  128ASP     CB 1247   3.776   5.113   0.894
  128ASP     CG 1248   3.714   5.112   1.034
  128ASP    OD1 1249   3.725   5.221   1.094
  128ASP    OD2 1250   3.694   5.001   1.087
  128ASP      C 1251   3.998   5.087   1.008
  128ASP      O 1252   4.039   5.178   1.081
  129ARG      N 1253   4.004   4.961   1.050
  129ARG      H 1254   3.957   4.898   0.987
  129ARG     CA 1255   4.060   4.901   1.171
  129ARG     CB 1256   4.213   4.902   1.172
  129ARG     CG 1257   4.281   4.782   1.104
  129ARG     CD 1258   4.433   4.798   1.097
  129ARG     NE 1259   4.494   4.684   1.026
  129ARG     HE 1260   4.481   4.599   1.078
  129ARG     CZ 1261   4.566   4.692   0.913
  129ARG    NH1 1262   4.593   4.806   0.848
  129ARG   HH11 1263   4.564   4.892   0.889
  129ARG   HH12 1264   4.633   4.809   0.757
  129ARG    NH2 1265   4.642   4.583   0.897
  129ARG   HH21 1266   4.632   4.507   0.961
  129ARG   HH22 1267   4.687   4.576   0.808
  129ARG      C 1268   4.000   4.937   1.307
  129ARG      O 1269   3.948   4.849   1.375
  130ALA      N 1270   3.967   5.064   1.331
  130ALA      H 1271   3.994   5.129   1.260
  130ALA     CA 1272   3.913   5.124   1.453
  130ALA     CB 1273   3.946   5.273   1.447
  130ALA      C 1274   3.764   5.105   1.485
  130ALA      O 1275   3.730   5.049   1.589
  131LYS      N 1276   3.681   5.129   1.383
  131LYS      H 1277   3.719   5.152   1.294
  131LYS     CA 1278   3.538   5.104   1.401
  131LYS     CB 1279   3.451   5.196   1.315
  131LYS     CG 1280   3.446   5.337   1.376
  131LYS     CD 1281   3.355   5.340   1.499
  131LYS     CE 1282   3.341   5.487   1.540
  131LYS     NZ 1283   3.243   5.493   1.650
  131LYS    HZ1 1284   3.229   5.411   1.705
  131LYS    HZ2 1285   3.276   5.561   1.715
  131LYS    HZ3 1286   3.148   5.519   1.633
  131LYS      C 1287   3.509   4.954   1.405
  131LYS      O 1288   3.434   4.909   1.492
  132CYS      N 1289   3.579   4.879   1.321
  132CYS      H 1290   3.623   4.922   1.242
  132CYS     CA 1291   3.563   4.733   1.315
  132CYS     CB 1292   3.641   4.677   1.195
  132CYS     SG 1293   3.620   4.743   1.026
  132CYS     HG 1294   3.666   4.866   1.048
  132CYS      C 1295   3.611   4.658   1.439
  132CYS      O 1296   3.548   4.557   1.471
  133PHE      N 1297   3.713   4.709   1.507
  133PHE      H 1298   3.782   4.768   1.465
  133PHE     CA 1299   3.759   4.667   1.640
  133PHE     CB 1300   3.884   4.749   1.672
  133PHE     CG 1301   3.916   4.775   1.820
  133PHE    CD1 1302   3.960   4.671   1.901
  133PHE    HD1 1303   3.977   4.574   1.855
  133PHE    CD2 1304   3.900   4.899   1.880
  133PHE    HD2 1305   3.913   4.983   1.811
  133PHE    CE1 1306   3.978   4.686   2.038
  133PHE    HE1 1307   4.015   4.600   2.093
  133PHE    CE2 1308   3.914   4.917   2.016
  133PHE    HE2 1309   3.893   5.014   2.062
  133PHE     CZ 1310   3.953   4.810   2.096
  133PHE     HZ 1311   3.973   4.815   2.203
  133PHE      C 1312   3.647   4.685   1.743
  133PHE      O 1313   3.581   4.593   1.789
  134GLU      N 1314   3.607   4.809   1.772
  134GLU      H 1315   3.652   4.884   1.722
  134GLU     CA 1316   3.486   4.841   1.849
  134GLU     CB 1317   3.456   4.991   1.841
  134GLU     CG 1318   3.563   5.082   1.902
  134GLU     CD 1319   3.516   5.222   1.942
  134GLU    OE1 1320   3.505   5.306   1.850
  134GLU    OE2 1321   3.517   5.250   2.064
  134GLU      C 1322   3.358   4.771   1.804
  134GLU      O 1323   3.281   4.734   1.891
  135LYS      N 1324   3.322   4.767   1.676
  135LYS      H 1325   3.341   4.845   1.616
  135LYS     CA 1326   3.201   4.694   1.634
  135LYS     CB 1327   3.173   4.723   1.487
  135LYS     CG 1328   3.022   4.734   1.464
  135LYS     CD 1329   2.993   4.763   1.317
  135LYS     CE 1330   2.993   4.916   1.306
  135LYS     NZ 1331   2.982   4.947   1.162
  135LYS    HZ1 1332   3.051   4.903   1.105
  135LYS    HZ2 1333   2.891   4.915   1.134
  135LYS    HZ3 1334   2.987   5.046   1.154
  135LYS      C 1335   3.188   4.544   1.660
  135LYS      O 1336   3.079   4.504   1.699
  136ASN      N 1337   3.296   4.467   1.649
  136ASN      H 1338   3.387   4.510   1.646
  136ASN     CA 1339   3.309   4.321   1.649
  136ASN     CB 1340   3.453   4.287   1.613
  136ASN     CG 1341   3.462   4.135   1.599
  136ASN    OD1 1342   3.473   4.051   1.688
  136ASN    ND2 1343   3.465   4.095   1.473
  136ASN   HD21 1344   3.448   4.157   1.396
  136ASN   HD22 1345   3.494   3.999   1.466
  136ASN      C 1346   3.268   4.257   1.782
  136ASN      O 1347   3.328   4.291   1.884
  137GLU      N 1348   3.188   4.151   1.776
  137GLU      H 1349   3.127   4.139   1.698
  137GLU     CA 1350   3.140   4.082   1.897
  137GLU     CB 1351   3.028   3.984   1.858
  137GLU     CG 1352   2.895   4.058   1.848
  137GLU     CD 1353   2.881   4.118   1.708
  137GLU    OE1 1354   2.873   4.242   1.697
  137GLU    OE2 1355   2.867   4.036   1.615
  137GLU      C 1356   3.243   4.008   1.982
  137GLU      O 1357   3.248   4.015   2.105
  138ALA      N 1358   3.339   3.944   1.917
  138ALA      H 1359   3.348   3.951   1.818
  138ALA     CA 1360   3.445   3.869   1.987
  138ALA     CB 1361   3.495   3.755   1.898
  138ALA      C 1362   3.547   3.959   2.057
  138ALA      O 1363   3.573   3.948   2.177
  139ILE      N 1364   3.573   4.072   1.992
  139ILE      H 1365   3.509   4.078   1.916
  139ILE     CA 1366   3.654   4.183   2.045
  139ILE     CB 1367   3.703   4.272   1.931
  139ILE    CG1 1368   3.779   4.192   1.825
  139ILE    CG2 1369   3.801   4.376   1.986
  139ILE     CD 1370   3.840   4.279   1.715
  139ILE      C 1371   3.587   4.264   2.156
  139ILE      O 1372   3.657   4.319   2.241
  140GLN      N 1373   3.456   4.287   2.148
  140GLN      H 1374   3.403   4.285   2.062
  140GLN     CA 1375   3.383   4.330   2.268
  140GLN     CB 1376   3.235   4.363   2.244
  140GLN     CG 1377   3.221   4.468   2.134
  140GLN     CD 1378   3.071   4.479   2.107
  140GLN    OE1 1379   2.982   4.484   2.192
  140GLN    NE2 1380   3.031   4.462   1.981
  140GLN   HE21 1381   3.089   4.444   1.902
  140GLN   HE22 1382   2.932   4.454   1.969
  140GLN      C 1383   3.395   4.244   2.394
  140GLN      O 1384   3.443   4.285   2.500
  141ALA      N 1385   3.363   4.117   2.373
  141ALA      H 1386   3.313   4.089   2.291
  141ALA     CA 1387   3.378   4.013   2.476
  141ALA     CB 1388   3.316   3.879   2.436
  141ALA      C 1389   3.520   3.990   2.527
  141ALA      O 1390   3.529   3.994   2.650
  142ALA      N 1391   3.617   3.982   2.436
  142ALA      H 1392   3.601   3.981   2.338
  142ALA     CA 1393   3.758   3.981   2.478
  142ALA     CB 1394   3.836   3.956   2.348
  142ALA      C 1395   3.816   4.105   2.545
  142ALA      O 1396   3.888   4.088   2.644
  143HISE     N 1397   3.779   4.230   2.520
  143HISE     H 1398   3.708   4.254   2.453
  143HISE    CA 1399   3.837   4.343   2.594
  143HISE    CB 1400   3.798   4.462   2.506
  143HISE    CG 1401   3.842   4.602   2.549
  143HISE   ND1 1402   3.859   4.640   2.676
  143HISE   CD2 1403   3.840   4.709   2.470
  143HISE   HD2 1404   3.820   4.714   2.363
  143HISE   CE1 1405   3.859   4.773   2.676
  143HISE   HE1 1406   3.839   4.842   2.758
  143HISE   NE2 1407   3.851   4.815   2.550
  143HISE   HE2 1408   3.861   4.906   2.508
  143HISE     C 1409   3.783   4.345   2.737
  143HISE     O 1410   3.858   4.353   2.834
  144ASP      N 1411   3.658   4.302   2.753
  144ASP      H 1412   3.589   4.311   2.682
  144ASP     CA 1413   3.607   4.283   2.890
  144ASP     CB 1414   3.455   4.274   2.880
  144ASP     CG 1415   3.398   4.410   2.922
  144ASP    OD1 1416   3.399   4.497   2.833
  144ASP    OD2 1417   3.320   4.424   3.019
  144ASP      C 1418   3.656   4.157   2.962
  144ASP      O 1419   3.683   4.165   3.082
  145ALA      N 1420   3.671   4.044   2.893
  145ALA      H 1421   3.621   4.028   2.808
  145ALA     CA 1422   3.743   3.935   2.959
  145ALA     CB 1423   3.720   3.816   2.865
  145ALA      C 1424   3.891   3.950   2.995
  145ALA      O 1425   3.935   3.895   3.096
  146VAL      N 1426   3.960   4.030   2.916
  146VAL      H 1427   3.937   4.046   2.820
  146VAL     CA 1428   4.092   4.085   2.953
  146VAL     CB 1429   4.178   4.120   2.832
  146VAL    CG1 1430   4.319   4.171   2.862
  146VAL    CG2 1431   4.202   3.993   2.750
  146VAL      C 1432   4.087   4.171   3.079
  146VAL      O 1433   4.176   4.145   3.160
  147ALA      N 1434   3.998   4.269   3.082
  147ALA      H 1435   3.932   4.278   3.007
  147ALA     CA 1436   3.966   4.359   3.194
  147ALA     CB 1437   3.859   4.461   3.156
  147ALA      C 1438   3.917   4.290   3.321
  147ALA      O 1439   3.900   4.352   3.426
  148GLN      N 1440   3.868   4.167   3.305
  148GLN      H 1441   3.816   4.150   3.221
  148GLN     CA 1442   3.838   4.082   3.420
  148GLN     CB 1443   3.724   3.987   3.383
  148GLN     CG 1444   3.590   4.060   3.386
  148GLN     CD 1445   3.467   3.978   3.347
  148GLN    OE1 1446   3.445   3.862   3.383
  148GLN    NE2 1447   3.370   4.053   3.297
  148GLN   HE21 1448   3.375   4.152   3.283
  148GLN   HE22 1449   3.297   3.995   3.261
  148GLN      C 1450   3.956   4.002   3.477
  148GLN      O 1451   3.960   3.966   3.594
  149GLU      N 1452   4.038   3.949   3.387
  149GLU      H 1453   4.021   3.936   3.289
  149GLU     CA 1454   4.161   3.884   3.435
  149GLU     CB 1455   4.243   3.826   3.320
  149GLU     CG 1456   4.157   3.714   3.261
  149GLU     CD 1457   4.163   3.572   3.318
  149GLU    OE1 1458   4.272   3.529   3.362
  149GLU    OE2 1459   4.053   3.513   3.326
  149GLU      C 1460   4.252   3.980   3.512
  149GLU      O 1461   4.322   3.935   3.602
  150GLY      N 1462   4.286   4.090   3.445
  150GLY      H 1463   4.244   4.109   3.357
  150GLY     CA 1464   4.371   4.201   3.489
  150GLY      C 1465   4.324   4.276   3.615
  150GLY      O 1466   4.208   4.256   3.648
  151GLN      N 1467   4.418   4.340   3.684
  151GLN      H 1468   4.517   4.344   3.668
  151GLN     CA 1469   4.378   4.423   3.798
  151GLN     CB 1470   4.487   4.426   3.905
  151GLN     CG 1471   4.449   4.327   4.016
  151GLN     CD 1472   4.553   4.321   4.128
  151GLN    OE1 1473   4.640   4.235   4.116
  151GLN    NE2 1474   4.555   4.414   4.224
  151GLN   HE21 1475   4.487   4.487   4.225
  151GLN   HE22 1476   4.631   4.428   4.286
  151GLN      C 1477   4.311   4.559   3.780
  151GLN      O 1478   4.374   4.664   3.770
  152CYS      N 1479   4.178   4.550   3.785
  152CYS      H 1480   4.138   4.486   3.850
  152CYS     CA 1481   4.098   4.669   3.751
  152CYS     CB 1482   3.991   4.637   3.647
  152CYS     SG 1483   4.065   4.614   3.481
  152CYS     HG 1484   3.967   4.540   3.431
  152CYS      C 1485   4.047   4.759   3.864
  152CYS      O 1486   4.017   4.716   3.976
  153ARG      N 1487   4.046   4.886   3.824
  153ARG      H 1488   4.068   4.913   3.731
  153ARG     CA 1489   4.023   4.999   3.914
  153ARG     CB 1490   4.154   5.073   3.942
  153ARG     CG 1491   4.251   4.999   4.035
  153ARG     CD 1492   4.390   5.062   4.031
  153ARG     NE 1493   4.399   5.207   4.052
  153ARG     HE 1494   4.335   5.248   4.118
  153ARG     CZ 1495   4.505   5.285   4.024
  153ARG    NH1 1496   4.614   5.226   3.973
  153ARG   HH11 1497   4.613   5.129   3.947
  153ARG   HH12 1498   4.699   5.279   3.972
  153ARG    NH2 1499   4.490   5.418   4.017
  153ARG   HH21 1500   4.403   5.459   4.043
  153ARG   HH22 1501   4.558   5.484   3.987
  153ARG      C 1502   3.922   5.103   3.867
  153ARG      O 1503   3.887   5.114   3.749
  154VAL      N 1504   3.868   5.177   3.963
  154VAL      H 1505   3.892   5.158   4.059
  154VAL     CA 1506   3.777   5.287   3.930
  154VAL     CB 1507   3.718   5.335   4.062
  154VAL    CG1 1508   3.627   5.456   4.040
  154VAL    CG2 1509   3.646   5.215   4.123
  154VAL      C 1510   3.853   5.398   3.855
  154VAL      O 1511   3.948   5.454   3.907
  155ASP      N 1512   3.790   5.466   3.759
  155ASP      H 1513   3.703   5.431   3.726
  155ASP     CA 1514   3.834   5.590   3.694
  155ASP     CB 1515   3.775   5.588   3.553
  155ASP     CG 1516   3.838   5.693   3.461
  155ASP    OD1 1517   3.955   5.727   3.487
  155ASP    OD2 1518   3.770   5.741   3.368
  155ASP      C 1519   3.807   5.716   3.775
  155ASP      O 1520   3.701   5.760   3.821
  156ASP      N 1521   3.919   5.788   3.785
  156ASP      H 1522   3.979   5.780   3.706
  156ASP     CA 1523   3.930   5.911   3.864
  156ASP     CB 1524   4.015   5.890   3.989
  156ASP     CG 1525   3.977   5.979   4.107
  156ASP    OD1 1526   4.026   5.935   4.213
  156ASP    OD2 1527   3.882   6.060   4.097
  156ASP      C 1528   3.971   6.031   3.778
  156ASP      O 1529   3.980   6.029   3.655
  157LYS      N 1530   3.982   6.145   3.846
  157LYS      H 1531   3.957   6.139   3.942
  157LYS     CA 1532   4.013   6.271   3.776
  157LYS     CB 1533   3.959   6.382   3.866
  157LYS     CG 1534   3.812   6.412   3.836
  157LYS     CD 1535   3.767   6.533   3.919
  157LYS     CE 1536   3.614   6.535   3.921
  157LYS     NZ 1537   3.547   6.432   4.002
  157LYS    HZ1 1538   3.555   6.450   4.100
  157LYS    HZ2 1539   3.450   6.431   3.980
  157LYS    HZ3 1540   3.585   6.340   3.993
  157LYS      C 1541   4.147   6.289   3.705
  157LYS      O 1542   4.153   6.353   3.600
  158VAL      N 1543   4.254   6.241   3.768
  158VAL      H 1544   4.263   6.250   3.867
  158VAL     CA 1545   4.373   6.200   3.692
  158VAL     CB 1546   4.506   6.192   3.768
  158VAL    CG1 1547   4.550   6.330   3.817
  158VAL    CG2 1548   4.496   6.096   3.887
  158VAL      C 1549   4.343   6.068   3.621
  158VAL      O 1550   4.312   5.964   3.679
  159ASN      N 1551   4.323   6.072   3.490
  159ASN      H 1552   4.348   6.156   3.442
  159ASN     CA 1553   4.286   5.958   3.406
  159ASN     CB 1554   4.231   6.005   3.271
  159ASN     CG 1555   4.085   6.049   3.264
  159ASN    OD1 1556   4.060   6.170   3.260
  159ASN    ND2 1557   3.991   5.956   3.249
  159ASN   HD21 1558   4.006   5.857   3.248
  159ASN   HD22 1559   3.896   5.973   3.278
  159ASN      C 1560   4.401   5.858   3.392
  159ASN      O 1561   4.496   5.888   3.319
  160PHE      N 1562   4.407   5.751   3.471
  160PHE      H 1563   4.348   5.737   3.551
  160PHE     CA 1564   4.517   5.654   3.480
  160PHE     CB 1565   4.486   5.562   3.599
  160PHE     CG 1566   4.567   5.601   3.723
  160PHE    CD1 1567   4.690   5.540   3.740
  160PHE    HD1 1568   4.724   5.472   3.661
  160PHE    CD2 1569   4.524   5.689   3.822
  160PHE    HD2 1570   4.425   5.735   3.822
  160PHE    CE1 1571   4.768   5.573   3.850
  160PHE    HE1 1572   4.865   5.526   3.865
  160PHE    CE2 1573   4.601   5.727   3.931
  160PHE    HE2 1574   4.560   5.803   3.998
  160PHE     CZ 1575   4.728   5.671   3.940
  160PHE     HZ 1576   4.787   5.701   4.026
  160PHE      C 1577   4.531   5.574   3.351
  160PHE      O 1578   4.465   5.472   3.330
  161HISE     N 1579   4.630   5.616   3.272
  161HISE     H 1580   4.704   5.667   3.316
  161HISE    CA 1581   4.649   5.572   3.134
  161HISE    CB 1582   4.647   5.699   3.049
  161HISE    CG 1583   4.592   5.694   2.907
  161HISE   ND1 1584   4.486   5.625   2.866
  161HISE   CD2 1585   4.655   5.747   2.802
  161HISE   HD2 1586   4.757   5.786   2.800
  161HISE   CE1 1587   4.481   5.644   2.734
  161HISE   HE1 1588   4.412   5.595   2.665
  161HISE   NE2 1589   4.584   5.718   2.694
  161HISE   HE2 1590   4.604   5.741   2.599
  161HISE     C 1591   4.789   5.512   3.117
  161HISE     O 1592   4.883   5.554   3.185
  162PHE      N 1593   4.797   5.412   3.030
  162PHE      H 1594   4.721   5.346   3.027
  162PHE     CA 1595   4.930   5.376   2.982
  162PHE     CB 1596   4.929   5.231   2.931
  162PHE     CG 1597   4.943   5.130   3.045
  162PHE    CD1 1598   5.039   5.150   3.143
  162PHE    HD1 1599   5.115   5.227   3.129
  162PHE    CD2 1600   4.846   5.032   3.062
  162PHE    HD2 1601   4.772   5.024   2.982
  162PHE    CE1 1602   5.037   5.069   3.256
  162PHE    HE1 1603   5.114   5.074   3.333
  162PHE    CE2 1604   4.849   4.948   3.173
  162PHE    HE2 1605   4.759   4.896   3.203
  162PHE     CZ 1606   4.948   4.963   3.269
  162PHE     HZ 1607   4.943   4.893   3.353
  162PHE      C 1608   4.980   5.457   2.862
  162PHE      O 1609   4.912   5.483   2.763
  163ILE      N 1610   5.104   5.503   2.878
  163ILE      H 1611   5.153   5.498   2.965
  163ILE     CA 1612   5.187   5.557   2.769
  163ILE     CB 1613   5.254   5.691   2.802
  163ILE    CG1 1614   5.161   5.794   2.867
  163ILE    CG2 1615   5.311   5.749   2.672
  163ILE     CD 1616   5.038   5.819   2.780
  163ILE      C 1617   5.292   5.450   2.738
  163ILE      O 1618   5.357   5.404   2.833
  164LEU      N 1619   5.319   5.420   2.611
  164LEU      H 1620   5.261   5.459   2.540
  164LEU     CA 1621   5.407   5.307   2.580
  164LEU     CB 1622   5.342   5.190   2.505
  164LEU     CG 1623   5.213   5.131   2.561
  164LEU    CD1 1624   5.098   5.219   2.510
  164LEU    CD2 1625   5.184   4.991   2.508
  164LEU      C 1626   5.531   5.341   2.497
  164LEU      O 1627   5.513   5.382   2.382
  165PHE      N 1628   5.649   5.319   2.555
  165PHE      H 1629   5.660   5.286   2.648
  165PHE     CA 1630   5.777   5.330   2.484
  165PHE     CB 1631   5.884   5.369   2.585
  165PHE     CG 1632   5.879   5.521   2.597
  165PHE    CD1 1633   5.779   5.575   2.677
  165PHE    HD1 1634   5.736   5.498   2.740
  165PHE    CD2 1635   5.956   5.604   2.516
  165PHE    HD2 1636   6.018   5.562   2.436
  165PHE    CE1 1637   5.760   5.713   2.680
  165PHE    HE1 1638   5.690   5.764   2.747
  165PHE    CE2 1639   5.943   5.742   2.524
  165PHE    HE2 1640   6.040   5.791   2.519
  165PHE     CZ 1641   5.846   5.795   2.608
  165PHE     HZ 1642   5.815   5.899   2.597
  165PHE      C 1643   5.804   5.193   2.420
  165PHE      O 1644   5.896   5.122   2.460
  166ASN      N 1645   5.725   5.160   2.319
  166ASN      H 1646   5.658   5.227   2.287
  166ASN     CA 1647   5.739   5.034   2.244
  166ASN     CB 1648   5.607   5.001   2.174
  166ASN     CG 1649   5.597   4.857   2.124
  166ASN    OD1 1650   5.692   4.782   2.147
  166ASN    ND2 1651   5.483   4.804   2.079
  166ASN   HD21 1652   5.400   4.860   2.080
  166ASN   HD22 1653   5.490   4.712   2.042
  166ASN      C 1654   5.859   5.030   2.149
  166ASN      O 1655   5.880   5.120   2.067
  167ASN      N 1656   5.917   4.910   2.151
  167ASN      H 1657   5.871   4.829   2.187
  167ASN     CA 1658   6.037   4.886   2.069
  167ASN     CB 1659   6.147   4.817   2.150
  167ASN     CG 1660   6.103   4.685   2.212
  167ASN    OD1 1661   5.993   4.668   2.263
  167ASN    ND2 1662   6.197   4.592   2.193
  167ASN   HD21 1663   6.288   4.609   2.157
  167ASN   HD22 1664   6.179   4.497   2.218
  167ASN      C 1665   5.994   4.811   1.943
  167ASN      O 1666   6.022   4.694   1.919
  168VAL      N 1667   5.936   4.891   1.854
  168VAL      H 1668   5.911   4.984   1.881
  168VAL     CA 1669   5.894   4.861   1.717
  168VAL     CB 1670   5.760   4.921   1.673
  168VAL    CG1 1671   5.700   4.849   1.552
  168VAL    CG2 1672   5.662   4.922   1.791
  168VAL      C 1673   6.014   4.887   1.625
  168VAL      O 1674   6.048   5.000   1.592
  169ASP      N 1675   6.075   4.776   1.584
  169ASP      H 1676   6.054   4.682   1.612
  169ASP     CA 1677   6.191   4.774   1.494
  169ASP     CB 1678   6.147   4.822   1.356
  169ASP     CG 1679   6.064   4.733   1.263
  169ASP    OD1 1680   6.100   4.710   1.146
  169ASP    OD2 1681   5.958   4.686   1.310
  169ASP      C 1682   6.315   4.848   1.545
  169ASP      O 1683   6.381   4.933   1.485
  170GLY      N 1684   6.343   4.812   1.670
  170GLY      H 1685   6.323   4.718   1.699
  170GLY     CA 1686   6.450   4.866   1.755
  170GLY      C 1687   6.430   5.006   1.814
  170GLY      O 1688   6.495   5.036   1.914
  171HISE     N 1689   6.343   5.087   1.754
  171HISE     H 1690   6.272   5.058   1.690
  171HISE    CA 1691   6.306   5.223   1.794
  171HISE    CB 1692   6.245   5.299   1.676
  171HISE    CG 1693   6.319   5.293   1.542
  171HISE   ND1 1694   6.422   5.373   1.515
  171HISE   CD2 1695   6.290   5.218   1.435
  171HISE   HD2 1696   6.211   5.145   1.428
  171HISE   CE1 1697   6.445   5.366   1.384
  171HISE   HE1 1698   6.522   5.418   1.327
  171HISE   NE2 1699   6.363   5.272   1.338
  171HISE   HE2 1700   6.372   5.222   1.252
  171HISE     C 1701   6.201   5.236   1.904
  171HISE     O 1702   6.093   5.178   1.893
  172LEU      N 1703   6.234   5.315   2.006
  172LEU      H 1704   6.332   5.334   2.005
  172LEU     CA 1705   6.151   5.350   2.123
  172LEU     CB 1706   6.244   5.425   2.218
  172LEU     CG 1707   6.312   5.317   2.303
  172LEU    CD1 1708   6.430   5.375   2.381
  172LEU    CD2 1709   6.213   5.238   2.389
  172LEU      C 1710   6.040   5.443   2.072
  172LEU      O 1711   6.046   5.565   2.080
  173TYR      N 1712   5.939   5.382   2.012
  173TYR      H 1713   5.935   5.282   2.016
  173TYR     CA 1714   5.826   5.452   1.949
  173TYR     CB 1715   5.760   5.385   1.828
  173TYR     CG 1716   5.815   5.399   1.686
  173TYR    CD1 1717   5.885   5.296   1.624
  173TYR    HD1 1718   5.932   5.214   1.679
  173TYR    CD2 1719   5.764   5.500   1.606
  173TYR    HD2 1720   5.695   5.569   1.655
  173TYR    CE1 1721   5.905   5.303   1.487
  173TYR    HE1 1722   5.949   5.219   1.432
  173TYR    CE2 1723   5.781   5.505   1.468
  173TYR    HE2 1724   5.756   5.595   1.411
  173TYR     CZ 1725   5.857   5.406   1.408
  173TYR     OH 1726   5.888   5.414   1.275
  173TYR     HH 1727   5.800   5.426   1.231
  173TYR      C 1728   5.707   5.483   2.041
  173TYR      O 1729   5.659   5.394   2.111
  174GLU      N 1730   5.670   5.610   2.052
  174GLU      H 1731   5.727   5.681   2.010
  174GLU     CA 1732   5.563   5.660   2.139
  174GLU     CB 1733   5.583   5.811   2.158
  174GLU     CG 1734   5.496   5.882   2.262
  174GLU     CD 1735   5.485   6.033   2.238
  174GLU    OE1 1736   5.384   6.085   2.289
  174GLU    OE2 1737   5.561   6.104   2.168
  174GLU      C 1738   5.417   5.642   2.099
  174GLU      O 1739   5.378   5.678   1.988
  175LEU      N 1740   5.362   5.538   2.161
  175LEU      H 1741   5.416   5.474   2.217
  175LEU     CA 1742   5.223   5.492   2.151
  175LEU     CB 1743   5.216   5.340   2.133
  175LEU     CG 1744   5.295   5.280   2.016
  175LEU    CD1 1745   5.276   5.128   2.016
  175LEU    CD2 1746   5.264   5.339   1.879
  175LEU      C 1747   5.140   5.534   2.272
  175LEU      O 1748   5.182   5.503   2.384
  176ASP      N 1749   5.032   5.607   2.247
  176ASP      H 1750   5.027   5.662   2.164
  176ASP     CA 1751   4.924   5.619   2.346
  176ASP     CB 1752   4.840   5.744   2.317
  176ASP     CG 1753   4.730   5.780   2.418
  176ASP    OD1 1754   4.747   5.873   2.500
  176ASP    OD2 1755   4.628   5.708   2.423
  176ASP      C 1756   4.838   5.493   2.349
  176ASP      O 1757   4.779   5.468   2.243
  177GLY      N 1758   4.812   5.447   2.471
  177GLY      H 1759   4.842   5.484   2.559
  177GLY     CA 1760   4.742   5.319   2.489
  177GLY      C 1761   4.603   5.305   2.428
  177GLY      O 1762   4.542   5.199   2.413
  178ARG      N 1763   4.545   5.418   2.389
  178ARG      H 1764   4.604   5.498   2.393
  178ARG     CA 1765   4.412   5.449   2.334
  178ARG     CB 1766   4.328   5.542   2.423
  178ARG     CG 1767   4.180   5.535   2.385
  178ARG     CD 1768   4.111   5.648   2.461
  178ARG     NE 1769   3.970   5.655   2.418
  178ARG     HE 1770   3.916   5.572   2.431
  178ARG     CZ 1771   3.905   5.767   2.385
  178ARG    NH1 1772   3.962   5.889   2.388
  178ARG   HH11 1773   4.061   5.902   2.390
  178ARG   HH12 1774   3.903   5.969   2.391
  178ARG    NH2 1775   3.776   5.765   2.349
  178ARG   HH21 1776   3.730   5.683   2.316
  178ARG   HH22 1777   3.716   5.844   2.342
  178ARG      C 1778   4.421   5.507   2.193
  178ARG      O 1779   4.351   5.462   2.103
  179MET      N 1780   4.496   5.614   2.168
  179MET      H 1781   4.544   5.649   2.249
  179MET     CA 1782   4.506   5.685   2.039
  179MET     CB 1783   4.422   5.813   2.029
  179MET     CG 1784   4.275   5.775   2.042
  179MET     SD 1785   4.165   5.755   1.897
  179MET     CE 1786   4.011   5.807   1.970
  179MET      C 1787   4.648   5.703   1.985
  179MET      O 1788   4.696   5.816   1.991
  180PRO      N 1789   4.709   5.594   1.940
  180PRO     CA 1790   4.849   5.599   1.896
  180PRO     CB 1791   4.896   5.456   1.868
  180PRO     CG 1792   4.764   5.380   1.852
  180PRO     CD 1793   4.660   5.456   1.934
  180PRO      C 1794   4.875   5.679   1.768
  180PRO      O 1795   4.805   5.675   1.667
  181PHE      N 1796   4.979   5.762   1.776
  181PHE      H 1797   5.022   5.788   1.862
  181PHE     CA 1798   5.038   5.815   1.653
  181PHE     CB 1799   5.010   5.965   1.635
  181PHE     CG 1800   5.030   6.026   1.496
  181PHE    CD1 1801   4.948   6.013   1.385
  181PHE    HD1 1802   4.853   5.960   1.397
  181PHE    CD2 1803   5.138   6.112   1.480
  181PHE    HD2 1804   5.184   6.143   1.574
  181PHE    CE1 1805   4.967   6.084   1.267
  181PHE    HE1 1806   4.896   6.070   1.185
  181PHE    CE2 1807   5.165   6.180   1.362
  181PHE    HE2 1808   5.256   6.240   1.357
  181PHE     CZ 1809   5.078   6.167   1.255
  181PHE     HZ 1810   5.097   6.228   1.167
  181PHE      C 1811   5.191   5.810   1.663
  181PHE      O 1812   5.252   5.888   1.736
  182PRO      N 1813   5.255   5.705   1.614
  182PRO     CA 1814   5.397   5.679   1.644
  182PRO     CB 1815   5.423   5.534   1.605
  182PRO     CG 1816   5.332   5.521   1.483
  182PRO     CD 1817   5.207   5.600   1.523
  182PRO      C 1818   5.512   5.763   1.590
  182PRO      O 1819   5.537   5.761   1.470
  183VAL      N 1820   5.568   5.834   1.688
  183VAL      H 1821   5.516   5.840   1.774
  183VAL     CA 1822   5.696   5.906   1.677
  183VAL     CB 1823   5.675   6.055   1.701
  183VAL    CG1 1824   5.577   6.112   1.598
  183VAL    CG2 1825   5.613   6.076   1.839
  183VAL      C 1826   5.807   5.845   1.763
  183VAL      O 1827   5.779   5.798   1.873
  184ASN      N 1828   5.931   5.854   1.717
  184ASN      H 1829   5.967   5.909   1.641
  184ASN     CA 1830   6.041   5.791   1.792
  184ASN     CB 1831   6.143   5.737   1.692
  184ASN     CG 1832   6.211   5.829   1.590
  184ASN    OD1 1833   6.151   5.931   1.556
  184ASN    ND2 1834   6.341   5.807   1.573
  184ASN   HD21 1835   6.398   5.736   1.615
  184ASN   HD22 1836   6.383   5.872   1.511
  184ASN      C 1837   6.105   5.865   1.910
  184ASN      O 1838   6.138   5.983   1.900
  185HISE     N 1839   6.153   5.790   2.008
  185HISE     H 1840   6.125   5.696   2.027
  185HISE    CA 1841   6.243   5.851   2.108
  185HISE    CB 1842   6.167   5.884   2.237
  185HISE    CG 1843   6.039   5.967   2.235
  185HISE   ND1 1844   6.033   6.099   2.250
  185HISE   CD2 1845   5.918   5.926   2.196
  185HISE   HD2 1846   5.894   5.821   2.179
  185HISE   CE1 1847   5.909   6.138   2.223
  185HISE   HE1 1848   5.868   6.238   2.225
  185HISE   NE2 1849   5.836   6.030   2.196
  185HISE   HE2 1850   5.736   6.030   2.192
  185HISE     C 1851   6.373   5.777   2.140
  185HISE     O 1852   6.396   5.704   2.236
  186GLY      N 1853   6.462   5.794   2.043
  186GLY      H 1854   6.461   5.868   1.976
  186GLY     CA 1855   6.589   5.721   2.024
  186GLY      C 1856   6.558   5.576   1.986
  186GLY      O 1857   6.453   5.531   1.941
  187ALA      N 1858   6.661   5.498   2.016
  187ALA      H 1859   6.738   5.537   2.067
  187ALA     CA 1860   6.668   5.354   1.986
  187ALA     CB 1861   6.705   5.353   1.837
  187ALA      C 1862   6.769   5.275   2.069
  187ALA      O 1863   6.866   5.332   2.119
  188SER      N 1864   6.748   5.144   2.067
  188SER      H 1865   6.662   5.107   2.031
  188SER     CA 1866   6.823   5.047   2.148
  188SER     CB 1867   6.828   5.092   2.295
  188SER     OG 1868   6.960   5.132   2.329
  188SER     HG 1869   6.959   5.225   2.367
  188SER      C 1870   6.787   4.899   2.139
  188SER      O 1871   6.682   4.867   2.083
  189SER      N 1872   6.891   4.817   2.153
  189SER      H 1873   6.985   4.849   2.156
  189SER     CA 1874   6.880   4.671   2.167
  189SER     CB 1875   7.023   4.618   2.184
  189SER     OG 1876   7.082   4.672   2.302
  189SER     HG 1877   7.126   4.594   2.347
  189SER      C 1878   6.797   4.635   2.291
  189SER      O 1879   6.788   4.699   2.395
  190GLU      N 1880   6.749   4.512   2.277
  190GLU      H 1881   6.755   4.460   2.191
  190GLU     CA 1882   6.684   4.426   2.377
  190GLU     CB 1883   6.644   4.283   2.343
  190GLU     CG 1884   6.541   4.258   2.232
  190GLU     CD 1885   6.607   4.280   2.096
  190GLU    OE1 1886   6.602   4.392   2.041
  190GLU    OE2 1887   6.650   4.179   2.035
  190GLU      C 1888   6.745   4.413   2.517
  190GLU      O 1889   6.673   4.372   2.608
  191ASP      N 1890   6.877   4.424   2.531
  191ASP      H 1891   6.941   4.432   2.455
  191ASP     CA 1892   6.960   4.429   2.652
  191ASP     CB 1893   7.090   4.350   2.629
  191ASP     CG 1894   7.174   4.413   2.518
  191ASP    OD1 1895   7.270   4.486   2.551
  191ASP    OD2 1896   7.137   4.403   2.399
  191ASP      C 1897   6.978   4.567   2.716
  191ASP      O 1898   6.952   4.576   2.836
  192THR      N 1899   6.986   4.678   2.643
  192THR      H 1900   6.974   4.669   2.544
  192THR     CA 1901   7.008   4.815   2.690
  192THR     CB 1902   7.109   4.885   2.598
  192THR    OG1 1903   7.071   4.879   2.460
  192THR    HG1 1904   7.093   4.798   2.405
  192THR    CG2 1905   7.253   4.846   2.634
  192THR      C 1906   6.881   4.901   2.697
  192THR      O 1907   6.892   5.012   2.749
  193LEU      N 1908   6.766   4.837   2.677
  193LEU      H 1909   6.746   4.749   2.720
  193LEU     CA 1910   6.645   4.910   2.638
  193LEU     CB 1911   6.536   4.808   2.604
  193LEU     CG 1912   6.417   4.863   2.525
  193LEU    CD1 1913   6.456   4.896   2.381
  193LEU    CD2 1914   6.305   4.759   2.530
  193LEU      C 1915   6.594   5.005   2.746
  193LEU      O 1916   6.548   5.114   2.716
  194LEU      N 1917   6.581   4.940   2.862
  194LEU      H 1918   6.607   4.844   2.876
  194LEU     CA 1919   6.513   5.014   2.969
  194LEU     CB 1920   6.466   4.924   3.084
  194LEU     CG 1921   6.366   4.814   3.047
  194LEU    CD1 1922   6.332   4.733   3.172
  194LEU    CD2 1923   6.241   4.870   2.977
  194LEU      C 1924   6.587   5.135   3.025
  194LEU      O 1925   6.516   5.217   3.083
  195LYS      N 1926   6.720   5.144   3.021
  195LYS      H 1927   6.777   5.064   3.001
  195LYS     CA 1928   6.781   5.273   3.052
  195LYS     CB 1929   6.932   5.275   3.079
  195LYS     CG 1930   6.980   5.193   3.199
  195LYS     CD 1931   7.131   5.192   3.220
  195LYS     CE 1932   7.165   5.120   3.351
  195LYS     NZ 1933   7.308   5.114   3.384
  195LYS    HZ1 1934   7.349   5.205   3.389
  195LYS    HZ2 1935   7.320   5.048   3.458
  195LYS    HZ3 1936   7.353   5.072   3.305
  195LYS      C 1937   6.759   5.389   2.953
  195LYS      O 1938   6.742   5.501   3.000
  196ASP      N 1939   6.758   5.354   2.825
  196ASP      H 1940   6.824   5.287   2.790
  196ASP     CA 1941   6.715   5.450   2.723
  196ASP     CB 1942   6.753   5.383   2.590
  196ASP     CG 1943   6.901   5.366   2.554
  196ASP    OD1 1944   6.991   5.347   2.638
  196ASP    OD2 1945   6.927   5.374   2.432
  196ASP      C 1946   6.572   5.503   2.710
  196ASP      O 1947   6.552   5.624   2.698
  197ALA      N 1948   6.482   5.409   2.738
  197ALA      H 1949   6.508   5.313   2.730
  197ALA     CA 1950   6.347   5.445   2.782
  197ALA     CB 1951   6.276   5.312   2.806
  197ALA      C 1952   6.337   5.531   2.908
  197ALA      O 1953   6.294   5.645   2.892
  198ALA      N 1954   6.399   5.493   3.020
  198ALA      H 1955   6.436   5.400   3.019
  198ALA     CA 1956   6.400   5.570   3.145
  198ALA     CB 1957   6.486   5.499   3.249
  198ALA      C 1958   6.458   5.710   3.122
  198ALA      O 1959   6.389   5.806   3.156
  199LYS      N 1960   6.569   5.718   3.051
  199LYS      H 1961   6.624   5.635   3.044
  199LYS     CA 1962   6.633   5.849   3.027
  199LYS     CB 1963   6.767   5.834   2.955
  199LYS     CG 1964   6.880   5.878   3.049
  199LYS     CD 1965   6.867   6.024   3.092
  199LYS     CE 1966   6.987   6.090   3.159
  199LYS     NZ 1967   7.087   6.131   3.059
  199LYS    HZ1 1968   7.145   6.201   3.101
  199LYS    HZ2 1969   7.154   6.058   3.045
  199LYS    HZ3 1970   7.037   6.154   2.975
  199LYS      C 1971   6.529   5.937   2.956
  199LYS      O 1972   6.520   6.054   2.994
  200VAL      N 1973   6.460   5.883   2.857
  200VAL      H 1974   6.482   5.787   2.838
  200VAL     CA 1975   6.365   5.963   2.778
  200VAL     CB 1976   6.372   5.923   2.631
  200VAL    CG1 1977   6.285   5.799   2.613
  200VAL    CG2 1978   6.329   6.041   2.543
  200VAL      C 1979   6.227   5.988   2.841
  200VAL      O 1980   6.164   6.087   2.805
  201CYS      N 1981   6.174   5.889   2.912
  201CYS      H 1982   6.221   5.801   2.917
  201CYS     CA 1983   6.051   5.888   2.993
  201CYS     CB 1984   6.037   5.752   3.060
  201CYS     SG 1985   6.006   5.618   2.939
  201CYS     HG 1986   5.889   5.657   2.890
  201CYS      C 1987   6.063   5.989   3.107
  201CYS      O 1988   5.961   6.040   3.155
  202ARG      N 1989   6.183   6.012   3.160
  202ARG      H 1990   6.257   5.945   3.154
  202ARG     CA 1991   6.205   6.121   3.256
  202ARG     CB 1992   6.336   6.105   3.333
  202ARG     CG 1993   6.312   6.130   3.482
  202ARG     CD 1994   6.442   6.151   3.561
  202ARG     NE 1995   6.397   6.192   3.694
  202ARG     HE 1996   6.356   6.284   3.694
  202ARG     CZ 1997   6.421   6.116   3.802
  202ARG    NH1 1998   6.467   5.991   3.793
  202ARG   HH11 1999   6.481   5.953   3.702
  202ARG   HH12 2000   6.505   5.936   3.868
  202ARG    NH2 2001   6.402   6.174   3.921
  202ARG   HH21 2002   6.384   6.273   3.920
  202ARG   HH22 2003   6.413   6.122   4.005
  202ARG      C 2004   6.189   6.263   3.200
  202ARG      O 2005   6.124   6.348   3.260
  203GLU      N 2006   6.233   6.281   3.076
  203GLU      H 2007   6.300   6.225   3.027
  203GLU     CA 2008   6.204   6.399   2.993
  203GLU     CB 2009   6.296   6.398   2.870
  203GLU     CG 2010   6.447   6.402   2.890
  203GLU     CD 2011   6.501   6.469   2.763
  203GLU    OE1 2012   6.567   6.574   2.780
  203GLU    OE2 2013   6.460   6.429   2.652
  203GLU      C 2014   6.059   6.417   2.950
  203GLU      O 2015   5.989   6.515   2.978
  204PHE      N 2016   5.998   6.311   2.898
  204PHE      H 2017   6.054   6.229   2.884
  204PHE     CA 2018   5.856   6.297   2.864
  204PHE     CB 2019   5.830   6.152   2.823
  204PHE     CG 2020   5.696   6.129   2.754
  204PHE    CD1 2021   5.579   6.097   2.822
  204PHE    HD1 2022   5.585   6.099   2.931
  204PHE    CD2 2023   5.688   6.153   2.617
  204PHE    HD2 2024   5.776   6.184   2.560
  204PHE    CE1 2025   5.458   6.080   2.755
  204PHE    HE1 2026   5.391   6.017   2.813
  204PHE    CE2 2027   5.569   6.131   2.550
  204PHE    HE2 2028   5.558   6.154   2.444
  204PHE     CZ 2029   5.453   6.092   2.617
  204PHE     HZ 2030   5.358   6.089   2.563
  204PHE      C 2031   5.754   6.343   2.969
  204PHE      O 2032   5.676   6.434   2.943
  205THR      N 2033   5.762   6.289   3.090
  205THR      H 2034   5.838   6.225   3.107
  205THR     CA 2035   5.676   6.315   3.206
  205THR     CB 2036   5.711   6.221   3.321
  205THR    OG1 2037   5.850   6.223   3.355
  205THR    HG1 2038   5.895   6.144   3.312
  205THR    CG2 2039   5.644   6.085   3.296
  205THR      C 2040   5.670   6.457   3.264
  205THR      O 2041   5.564   6.503   3.304
  206GLU      N 2042   5.784   6.525   3.254
  206GLU      H 2043   5.867   6.479   3.223
  206GLU     CA 2044   5.805   6.665   3.294
  206GLU     CB 2045   5.954   6.695   3.317
  206GLU     CG 2046   6.021   6.595   3.410
  206GLU     CD 2047   6.102   6.648   3.529
  206GLU    OE1 2048   6.110   6.583   3.635
  206GLU    OE2 2049   6.158   6.759   3.513
  206GLU      C 2050   5.753   6.758   3.185
  206GLU      O 2051   5.723   6.876   3.207
  207ARG      N 2052   5.746   6.717   3.059
  207ARG      H 2053   5.789   6.631   3.034
  207ARG     CA 2054   5.686   6.795   2.949
  207ARG     CB 2055   5.749   6.755   2.815
  207ARG     CG 2056   5.899   6.776   2.797
  207ARG     CD 2057   5.960   6.709   2.674
  207ARG     NE 2058   6.104   6.739   2.664
  207ARG     HE 2059   6.125   6.818   2.721
  207ARG     CZ 2060   6.201   6.667   2.607
  207ARG    NH1 2061   6.181   6.540   2.568
  207ARG   HH11 2062   6.101   6.480   2.572
  207ARG   HH12 2063   6.264   6.485   2.563
  207ARG    NH2 2064   6.313   6.729   2.567
  207ARG   HH21 2065   6.327   6.823   2.598
  207ARG   HH22 2066   6.370   6.691   2.494
  207ARG      C 2067   5.534   6.794   2.941
  207ARG      O 2068   5.465   6.887   2.898
  208GLU      N 2069   5.488   6.669   2.939
  208GLU      H 2070   5.551   6.600   2.973
  208GLU     CA 2071   5.345   6.633   2.928
  208GLU     CB 2072   5.332   6.486   2.891
  208GLU     CG 2073   5.198   6.435   2.836
  208GLU     CD 2074   5.154   6.523   2.719
  208GLU    OE1 2075   5.076   6.618   2.742
  208GLU    OE2 2076   5.183   6.490   2.602
  208GLU      C 2077   5.267   6.677   3.052
  208GLU      O 2078   5.322   6.734   3.146
  209GLN      N 2079   5.134   6.669   3.038
  209GLN      H 2080   5.095   6.644   2.950
  209GLN     CA 2081   5.028   6.720   3.126
  209GLN     CB 2082   4.915   6.760   3.031
  209GLN     CG 2083   4.950   6.892   2.961
  209GLN     CD 2084   4.836   6.962   2.887
  209GLN    OE1 2085   4.722   6.973   2.934
  209GLN    NE2 2086   4.879   7.037   2.786
  209GLN   HE21 2087   4.970   7.046   2.745
  209GLN   HE22 2088   4.804   7.092   2.750
  209GLN      C 2089   4.974   6.627   3.235
  209GLN      O 2090   4.874   6.558   3.215
  210GLY      N 2091   5.036   6.632   3.352
  210GLY      H 2092   5.089   6.710   3.385
  210GLY     CA 2093   5.011   6.530   3.455
  210GLY      C 2094   5.067   6.539   3.597
  210GLY      O 2095   5.158   6.617   3.628
  211GLU      N 2096   5.019   6.447   3.679
  211GLU      H 2097   4.954   6.382   3.638
  211GLU     CA 2098   5.053   6.439   3.822
  211GLU     CB 2099   4.935   6.372   3.894
  211GLU     CG 2100   4.940   6.357   4.045
  211GLU     CD 2101   4.969   6.482   4.128
  211GLU    OE1 2102   4.877   6.562   4.156
  211GLU    OE2 2103   5.085   6.499   4.172
  211GLU      C 2104   5.178   6.356   3.846
  211GLU      O 2105   5.178   6.243   3.796
  212VAL      N 2106   5.265   6.387   3.942
  212VAL      H 2107   5.256   6.473   3.991
  212VAL     CA 2108   5.398   6.323   3.949
  212VAL     CB 2109   5.485   6.417   4.033
  212VAL    CG1 2110   5.517   6.548   3.960
  212VAL    CG2 2111   5.425   6.444   4.170
  212VAL      C 2112   5.417   6.180   4.001
  212VAL      O 2113   5.524   6.118   4.003
  213ARG      N 2114   5.304   6.120   4.033
  213ARG      H 2115   5.216   6.154   3.999
  213ARG     CA 2116   5.294   5.993   4.107
  213ARG     CB 2117   5.169   5.995   4.194
  213ARG     CG 2118   5.152   6.122   4.279
  213ARG     CD 2119   5.007   6.110   4.326
  213ARG     NE 2120   4.990   6.226   4.415
  213ARG     HE 2121   4.944   6.306   4.375
  213ARG     CZ 2122   5.011   6.229   4.547
  213ARG    NH1 2123   5.032   6.121   4.623
  213ARG   HH11 2124   5.030   6.028   4.587
  213ARG   HH12 2125   5.065   6.139   4.716
  213ARG    NH2 2126   5.023   6.352   4.600
  213ARG   HH21 2127   5.029   6.431   4.540
  213ARG   HH22 2128   5.027   6.367   4.699
  213ARG      C 2129   5.303   5.862   4.026
  213ARG      O 2130   5.266   5.753   4.069
  214PHE      N 2131   5.383   5.872   3.921
  214PHE      H 2132   5.463   5.932   3.924
  214PHE     CA 2133   5.393   5.777   3.809
  214PHE     CB 2134   5.466   5.842   3.693
  214PHE     CG 2135   5.605   5.905   3.702
  214PHE    CD1 2136   5.711   5.818   3.722
  214PHE    HD1 2137   5.694   5.711   3.720
  214PHE    CD2 2138   5.628   6.040   3.678
  214PHE    HD2 2139   5.546   6.103   3.641
  214PHE    CE1 2140   5.840   5.871   3.724
  214PHE    HE1 2141   5.922   5.801   3.741
  214PHE    CE2 2142   5.757   6.091   3.673
  214PHE    HE2 2143   5.777   6.192   3.638
  214PHE     CZ 2144   5.864   6.005   3.699
  214PHE     HZ 2145   5.963   6.051   3.702
  214PHE      C 2146   5.449   5.637   3.839
  214PHE      O 2147   5.525   5.628   3.934
  215SER      N 2148   5.432   5.543   3.746
  215SER      H 2149   5.363   5.562   3.677
  215SER     CA 2150   5.471   5.403   3.765
  215SER     CB 2151   5.374   5.317   3.845
  215SER     OG 2152   5.361   5.358   3.982
  215SER     HG 2153   5.443   5.336   4.035
  215SER      C 2154   5.494   5.319   3.639
  215SER      O 2155   5.456   5.369   3.533
  216ALA      N 2156   5.592   5.229   3.644
  216ALA      H 2157   5.645   5.211   3.726
  216ALA     CA 2158   5.641   5.148   3.532
  216ALA     CB 2159   5.784   5.191   3.499
  216ALA      C 2160   5.637   4.995   3.534
  216ALA      O 2161   5.685   4.938   3.632
  217VAL      N 2162   5.616   4.935   3.417
  217VAL      H 2163   5.598   4.996   3.339
  217VAL     CA 2164   5.605   4.790   3.396
  217VAL     CB 2165   5.456   4.764   3.418
  217VAL    CG1 2166   5.362   4.817   3.310
  217VAL    CG2 2167   5.434   4.615   3.448
  217VAL      C 2168   5.653   4.758   3.254
  217VAL      O 2169   5.644   4.851   3.173
  218ALA      N 2170   5.707   4.638   3.238
  218ALA      H 2171   5.717   4.576   3.316
  218ALA     CA 2172   5.774   4.595   3.115
  218ALA     CB 2173   5.910   4.665   3.104
  218ALA      C 2174   5.792   4.444   3.102
  218ALA      O 2175   5.778   4.383   3.208
  219LEU      N 2176   5.809   4.394   2.980
  219LEU      H 2177   5.815   4.463   2.908
  219LEU     CA 2178   5.839   4.255   2.942
  219LEU     CB 2179   5.782   4.233   2.801
  219LEU     CG 2180   5.630   4.243   2.785
  219LEU    CD1 2181   5.583   4.253   2.640
  219LEU    CD2 2182   5.569   4.120   2.854
  219LEU      C 2183   5.986   4.214   2.953
  219LEU      O 2184   6.069   4.298   2.920
  220CYS      N 2185   6.003   4.082   2.961
  220CYS      H 2186   5.922   4.032   2.990
  220CYS     CA 2187   6.129   4.016   2.997
  220CYS     CB 2188   6.164   4.034   3.145
  220CYS     SG 2189   6.345   4.012   3.154
  220CYS     HG 2190   6.363   4.060   3.277
  220CYS      C 2191   6.112   3.866   2.975
  220CYS      O 2192   6.011   3.805   3.011
  221LYS      N 2193   6.213   3.811   2.907
  221LYS      H 2194   6.283   3.872   2.869
  221LYS     CA 2195   6.218   3.669   2.872
  221LYS     CB 2196   6.296   3.662   2.741
  221LYS     CG 2197   6.287   3.530   2.665
  221LYS     CD 2198   6.345   3.547   2.525
  221LYS     CE 2199   6.288   3.436   2.436
  221LYS     NZ 2200   6.390   3.367   2.357
  221LYS    HZ1 2201   6.343   3.299   2.300
  221LYS    HZ2 2202   6.436   3.432   2.296
  221LYS    HZ3 2203   6.460   3.326   2.416
  221LYS      C 2204   6.271   3.581   2.986
  221LYS      O 2205   6.357   3.626   3.062
  222ALA      N 2206   6.234   3.453   2.989
  222ALA      H 2207   6.167   3.418   2.923
  222ALA     CA 2208   6.285   3.363   3.093
  222ALA     CB 2209   6.209   3.376   3.225
  222ALA      C 2210   6.291   3.220   3.041
  222ALA     O1 2211   6.202   3.183   2.961
  222ALA     O2 2212   6.390   3.150   3.074
   6.93545   6.93545   4.90406   0.00000   0.00000   0.00000   0.00000   3.46770   3.46770
