# Supplementary material for: Is There a Functional Role for the Knotted Topology in Protein UCH-L1?
Source: J Chem Inf Model. 2024 Jul 24;64(17):6827–37. doi: 10.1021/acs.jcim.4c00880 (PMC11388461; doi:10.1021/acs.jcim.4c00880)
Supplement: Supplementary file 2 — ci4c00880_si_002.zip [file ci4c00880_si_002.zip › UCH-L1_files/APO/APO_delta223/REP_5/traj_initial.gro]

Protein in water t=   0.00000 step= 0
 2212
    1MET      N    1   6.133   3.600   3.379
    1MET     H1    2   6.090   3.531   3.438
    1MET     H2    3   6.232   3.589   3.387
    1MET     H3    4   6.104   3.684   3.425
    1MET     CA    5   6.094   3.588   3.238
    1MET     CB    6   6.054   3.447   3.193
    1MET     CG    7   6.160   3.338   3.174
    1MET     SD    8   6.256   3.340   3.330
    1MET     CE    9   6.405   3.253   3.287
    1MET      C   10   5.967   3.667   3.204
    1MET      O   11   5.985   3.746   3.112
    2GLN      N   12   5.858   3.650   3.279
    2GLN      H   13   5.861   3.611   3.371
    2GLN     CA   14   5.739   3.734   3.261
    2GLN     CB   15   5.636   3.671   3.167
    2GLN     CG   16   5.599   3.528   3.206
    2GLN     CD   17   5.512   3.459   3.101
    2GLN    OE1   18   5.554   3.415   2.994
    2GLN    NE2   19   5.383   3.434   3.121
    2GLN   HE21   20   5.339   3.460   3.207
    2GLN   HE22   21   5.332   3.377   3.056
    2GLN      C   22   5.666   3.778   3.388
    2GLN      O   23   5.656   3.706   3.487
    3LEU      N   24   5.632   3.907   3.390
    3LEU      H   25   5.643   3.956   3.304
    3LEU     CA   26   5.550   3.968   3.496
    3LEU     CB   27   5.554   4.120   3.480
    3LEU     CG   28   5.690   4.191   3.476
    3LEU    CD1   29   5.677   4.342   3.453
    3LEU    CD2   30   5.765   4.170   3.607
    3LEU      C   31   5.402   3.930   3.492
    3LEU      O   32   5.357   3.844   3.417
    4LYS      N   33   5.327   3.964   3.597
    4LYS      H   34   5.365   4.010   3.677
    4LYS     CA   35   5.181   3.950   3.604
    4LYS     CB   36   5.127   3.988   3.742
    4LYS     CG   37   5.166   3.897   3.859
    4LYS     CD   38   5.111   3.941   3.995
    4LYS     CE   39   5.115   3.838   4.107
    4LYS     NZ   40   5.250   3.806   4.154
    4LYS    HZ1   41   5.300   3.884   4.192
    4LYS    HZ2   42   5.245   3.741   4.230
    4LYS    HZ3   43   5.302   3.763   4.080
    4LYS      C   44   5.105   4.033   3.500
    4LYS      O   45   5.154   4.137   3.456
    5PRO      N   46   5.011   3.978   3.425
    5PRO     CA   47   4.927   4.039   3.320
    5PRO     CB   48   4.850   3.929   3.246
    5PRO     CG   49   4.843   3.823   3.355
    5PRO     CD   50   4.976   3.836   3.431
    5PRO      C   51   4.831   4.140   3.383
    5PRO      O   52   4.782   4.121   3.494
    6MET      N   53   4.810   4.258   3.324
    6MET      H   54   4.869   4.290   3.250
    6MET     CA   55   4.717   4.361   3.371
    6MET     CB   56   4.797   4.486   3.410
    6MET     CG   57   4.743   4.566   3.529
    6MET     SD   58   4.806   4.737   3.516
    6MET     CE   59   4.971   4.694   3.569
    6MET      C   60   4.617   4.393   3.259
    6MET      O   61   4.656   4.402   3.143
    7GLU      N   62   4.495   4.415   3.307
    7GLU      H   63   4.485   4.409   3.407
    7GLU     CA   64   4.381   4.462   3.228
    7GLU     CB   65   4.255   4.475   3.313
    7GLU     CG   66   4.186   4.346   3.359
    7GLU     CD   67   4.087   4.382   3.470
    7GLU    OE1   68   3.978   4.434   3.440
    7GLU    OE2   69   4.130   4.385   3.587
    7GLU      C   70   4.405   4.604   3.176
    7GLU      O   71   4.393   4.697   3.255
    8ILE      N   72   4.445   4.614   3.049
    8ILE      H   73   4.431   4.545   2.978
    8ILE     CA   74   4.487   4.745   2.998
    8ILE     CB   75   4.546   4.727   2.858
    8ILE    CG1   76   4.645   4.614   2.828
    8ILE    CG2   77   4.602   4.865   2.822
    8ILE     CD   78   4.766   4.608   2.921
    8ILE      C   79   4.365   4.836   2.981
    8ILE      O   80   4.287   4.820   2.887
    9ASN      N   81   4.363   4.938   3.066
    9ASN      H   82   4.423   4.933   3.146
    9ASN     CA   83   4.252   5.034   3.070
    9ASN     CB   84   4.132   4.974   3.143
    9ASN     CG   85   4.151   4.922   3.285
    9ASN    OD1   86   4.159   4.999   3.381
    9ASN    ND2   87   4.108   4.799   3.310
    9ASN   HD21   88   4.062   4.751   3.235
    9ASN   HD22   89   4.114   4.756   3.400
    9ASN      C   90   4.297   5.166   3.133
    9ASN      O   91   4.380   5.151   3.223
   10PRO      N   92   4.222   5.271   3.104
   10PRO     CA   93   4.242   5.403   3.166
   10PRO     CB   94   4.118   5.484   3.126
   10PRO     CG   95   4.073   5.423   2.994
   10PRO     CD   96   4.145   5.289   2.979
   10PRO      C   97   4.258   5.402   3.318
   10PRO      O   98   4.365   5.443   3.363
   11GLU      N   99   4.172   5.329   3.388
   11GLU      H  100   4.094   5.292   3.338
   11GLU     CA  101   4.168   5.337   3.535
   11GLU     CB  102   4.040   5.279   3.595
   11GLU     CG  103   4.032   5.319   3.743
   11GLU     CD  104   3.927   5.225   3.804
   11GLU    OE1  105   3.964   5.123   3.865
   11GLU    OE2  106   3.808   5.264   3.803
   11GLU      C  107   4.289   5.270   3.601
   11GLU      O  108   4.351   5.339   3.682
   12MET      N  109   4.327   5.156   3.544
   12MET      H  110   4.261   5.099   3.496
   12MET     CA  111   4.451   5.087   3.582
   12MET     CB  112   4.451   4.939   3.543
   12MET     CG  113   4.343   4.857   3.613
   12MET     SD  114   4.365   4.855   3.795
   12MET     CE  115   4.198   4.840   3.853
   12MET      C  116   4.579   5.157   3.537
   12MET      O  117   4.674   5.163   3.615
   13LEU      N  118   4.581   5.214   3.417
   13LEU      H  119   4.539   5.161   3.343
   13LEU     CA  120   4.696   5.297   3.378
   13LEU     CB  121   4.686   5.323   3.228
   13LEU     CG  122   4.746   5.211   3.143
   13LEU    CD1  123   4.691   5.214   3.000
   13LEU    CD2  124   4.898   5.218   3.127
   13LEU      C  125   4.709   5.421   3.467
   13LEU      O  126   4.818   5.466   3.500
   14ASN      N  127   4.598   5.471   3.520
   14ASN      H  128   4.512   5.431   3.488
   14ASN     CA  129   4.602   5.574   3.624
   14ASN     CB  130   4.471   5.653   3.632
   14ASN     CG  131   4.439   5.732   3.505
   14ASN    OD1  132   4.521   5.762   3.419
   14ASN    ND2  133   4.313   5.772   3.487
   14ASN   HD21  134   4.243   5.772   3.559
   14ASN   HD22  135   4.271   5.780   3.397
   14ASN      C  136   4.653   5.535   3.763
   14ASN      O  137   4.742   5.602   3.815
   15LYS      N  138   4.608   5.420   3.812
   15LYS      H  139   4.523   5.383   3.773
   15LYS     CA  140   4.659   5.366   3.939
   15LYS     CB  141   4.565   5.247   3.962
   15LYS     CG  142   4.449   5.294   4.049
   15LYS     CD  143   4.342   5.185   4.059
   15LYS     CE  144   4.206   5.240   4.105
   15LYS     NZ  145   4.110   5.129   4.112
   15LYS    HZ1  146   4.115   5.074   4.029
   15LYS    HZ2  147   4.141   5.071   4.187
   15LYS    HZ3  148   4.017   5.162   4.128
   15LYS      C  149   4.808   5.332   3.938
   15LYS      O  150   4.883   5.353   4.033
   16VAL      N  151   4.849   5.294   3.818
   16VAL      H  152   4.785   5.277   3.743
   16VAL     CA  153   4.990   5.266   3.785
   16VAL     CB  154   5.023   5.221   3.643
   16VAL    CG1  155   5.165   5.169   3.619
   16VAL    CG2  156   4.948   5.090   3.621
   16VAL      C  157   5.076   5.392   3.803
   16VAL      O  158   5.166   5.391   3.886
   17LEU      N  159   5.028   5.502   3.746
   17LEU      H  160   4.963   5.499   3.670
   17LEU     CA  161   5.097   5.632   3.749
   17LEU     CB  162   5.048   5.736   3.647
   17LEU     CG  163   5.104   5.701   3.509
   17LEU    CD1  164   5.031   5.795   3.414
   17LEU    CD2  165   5.255   5.721   3.495
   17LEU      C  166   5.097   5.704   3.884
   17LEU      O  167   5.203   5.750   3.926
   18SER      N  168   4.988   5.687   3.959
   18SER      H  169   4.906   5.662   3.908
   18SER     CA  170   4.975   5.723   4.101
   18SER     CB  171   4.837   5.680   4.150
   18SER     OG  172   4.832   5.680   4.293
   18SER     HG  173   4.739   5.673   4.328
   18SER      C  174   5.083   5.653   4.184
   18SER      O  175   5.164   5.724   4.243
   19ARG      N  176   5.103   5.523   4.163
   19ARG      H  177   5.037   5.474   4.106
   19ARG     CA  178   5.209   5.454   4.237
   19ARG     CB  179   5.185   5.303   4.242
   19ARG     CG  180   5.060   5.260   4.318
   19ARG     CD  181   5.052   5.108   4.331
   19ARG     NE  182   4.926   5.054   4.383
   19ARG     HE  183   4.838   5.079   4.343
   19ARG     CZ  184   4.918   4.974   4.490
   19ARG    NH1  185   5.032   4.948   4.556
   19ARG   HH11  186   5.117   4.998   4.543
   19ARG   HH12  187   5.026   4.879   4.629
   19ARG    NH2  188   4.804   4.910   4.520
   19ARG   HH21  189   4.729   4.922   4.455
   19ARG   HH22  190   4.796   4.844   4.595
   19ARG      C  191   5.355   5.481   4.199
   19ARG      O  192   5.443   5.466   4.284
   20LEU      N  193   5.379   5.512   4.072
   20LEU      H  194   5.317   5.484   3.999
   20LEU     CA  195   5.505   5.561   4.013
   20LEU     CB  196   5.511   5.528   3.863
   20LEU     CG  197   5.521   5.380   3.829
   20LEU    CD1  198   5.501   5.358   3.679
   20LEU    CD2  199   5.670   5.350   3.839
   20LEU      C  200   5.537   5.707   4.044
   20LEU      O  201   5.653   5.746   4.029
   21GLY      N  202   5.450   5.772   4.121
   21GLY      H  203   5.357   5.736   4.131
   21GLY     CA  204   5.461   5.912   4.164
   21GLY      C  205   5.452   6.026   4.063
   21GLY      O  206   5.528   6.123   4.068
   22VAL      N  207   5.364   6.009   3.964
   22VAL      H  208   5.302   5.930   3.968
   22VAL     CA  209   5.338   6.107   3.859
   22VAL     CB  210   5.321   6.028   3.729
   22VAL    CG1  211   5.284   6.111   3.605
   22VAL    CG2  212   5.457   5.971   3.691
   22VAL      C  213   5.213   6.189   3.894
   22VAL      O  214   5.105   6.132   3.909
   23ALA      N  215   5.217   6.316   3.855
   23ALA      H  216   5.291   6.349   3.796
   23ALA     CA  217   5.110   6.412   3.886
   23ALA     CB  218   5.160   6.557   3.883
   23ALA      C  219   4.973   6.393   3.820
   23ALA      O  220   4.965   6.382   3.698
   24GLY      N  221   4.869   6.399   3.903
   24GLY      H  222   4.879   6.392   4.002
   24GLY     CA  223   4.729   6.402   3.858
   24GLY      C  224   4.680   6.498   3.749
   24GLY      O  225   4.566   6.479   3.708
   25GLN      N  226   4.751   6.610   3.742
   25GLN      H  227   4.791   6.639   3.829
   25GLN     CA  228   4.763   6.703   3.628
   25GLN     CB  229   4.908   6.747   3.614
   25GLN     CG  230   4.920   6.880   3.689
   25GLN     CD  231   4.852   6.992   3.609
   25GLN    OE1  232   4.741   7.033   3.641
   25GLN    NE2  233   4.926   7.050   3.515
   25GLN   HE21  234   5.022   7.023   3.516
   25GLN   HE22  235   4.887   7.126   3.462
   25GLN      C  236   4.717   6.638   3.497
   25GLN      O  237   4.649   6.705   3.420
   26TRP      N  238   4.757   6.513   3.478
   26TRP      H  239   4.786   6.450   3.551
   26TRP     CA  240   4.733   6.438   3.354
   26TRP     CB  241   4.845   6.430   3.249
   26TRP     CG  242   4.914   6.557   3.199
   26TRP    CD1  243   4.999   6.631   3.270
   26TRP    HD1  244   5.046   6.598   3.362
   26TRP    CD2  245   4.911   6.608   3.070
   26TRP    NE1  246   5.043   6.730   3.192
   26TRP    HE1  247   5.120   6.789   3.215
   26TRP    CE2  248   4.988   6.724   3.071
   26TRP    CE3  249   4.820   6.579   2.970
   26TRP    HE3  250   4.797   6.474   2.952
   26TRP    CZ2  251   4.981   6.808   2.961
   26TRP    HZ2  252   5.045   6.896   2.961
   26TRP    CZ3  253   4.813   6.665   2.861
   26TRP    HZ3  254   4.755   6.636   2.773
   26TRP    CH2  255   4.893   6.779   2.857
   26TRP    HH2  256   4.863   6.860   2.791
   26TRP      C  257   4.670   6.303   3.388
   26TRP      O  258   4.712   6.230   3.478
   27ARG      N  259   4.562   6.280   3.313
   27ARG      H  260   4.529   6.341   3.241
   27ARG     CA  261   4.499   6.147   3.315
   27ARG     CB  262   4.361   6.157   3.379
   27ARG     CG  263   4.351   6.199   3.526
   27ARG     CD  264   4.382   6.087   3.626
   27ARG     NE  265   4.527   6.079   3.648
   27ARG     HE  266   4.594   6.066   3.576
   27ARG     CZ  267   4.575   6.073   3.773
   27ARG    NH1  268   4.502   6.067   3.885
   27ARG   HH11  269   4.403   6.075   3.872
   27ARG   HH12  270   4.541   6.064   3.977
   27ARG    NH2  271   4.708   6.066   3.788
   27ARG   HH21  272   4.767   6.075   3.707
   27ARG   HH22  273   4.754   6.057   3.876
   27ARG      C  274   4.480   6.074   3.182
   27ARG      O  275   4.446   6.138   3.083
   28PHE      N  276   4.471   5.942   3.194
   28PHE      H  277   4.499   5.896   3.279
   28PHE     CA  278   4.419   5.859   3.085
   28PHE     CB  279   4.473   5.716   3.082
   28PHE     CG  280   4.621   5.691   3.052
   28PHE    CD1  281   4.715   5.679   3.153
   28PHE    HD1  282   4.680   5.691   3.256
   28PHE    CD2  283   4.659   5.660   2.922
   28PHE    HD2  284   4.590   5.679   2.839
   28PHE    CE1  285   4.844   5.632   3.127
   28PHE    HE1  286   4.919   5.619   3.205
   28PHE    CE2  287   4.787   5.615   2.893
   28PHE    HE2  288   4.826   5.604   2.792
   28PHE     CZ  289   4.878   5.598   2.997
   28PHE     HZ  290   4.979   5.567   2.970
   28PHE      C  291   4.266   5.856   3.081
   28PHE      O  292   4.199   5.837   3.183
   29VAL      N  293   4.209   5.877   2.963
   29VAL      H  294   4.266   5.898   2.884
   29VAL     CA  295   4.065   5.874   2.934
   29VAL     CB  296   4.007   6.015   2.921
   29VAL    CG1  297   4.021   6.091   3.053
   29VAL    CG2  298   4.048   6.094   2.797
   29VAL      C  299   4.039   5.792   2.807
   29VAL      O  300   4.121   5.785   2.716
   30ASP      N  301   3.919   5.735   2.805
   30ASP      H  302   3.857   5.738   2.883
   30ASP     CA  303   3.865   5.639   2.707
   30ASP     CB  304   3.736   5.577   2.763
   30ASP     CG  305   3.733   5.542   2.912
   30ASP    OD1  306   3.710   5.631   2.996
   30ASP    OD2  307   3.736   5.419   2.934
   30ASP      C  308   3.838   5.715   2.578
   30ASP      O  309   3.813   5.836   2.577
   31VAL      N  310   3.847   5.639   2.469
   31VAL      H  311   3.907   5.559   2.480
   31VAL     CA  312   3.805   5.675   2.333
   31VAL     CB  313   3.918   5.700   2.234
   31VAL    CG1  314   3.857   5.763   2.109
   31VAL    CG2  315   4.040   5.779   2.283
   31VAL      C  316   3.707   5.570   2.280
   31VAL      O  317   3.741   5.452   2.265
   32LEU      N  318   3.581   5.610   2.296
   32LEU      H  319   3.555   5.686   2.355
   32LEU     CA  320   3.471   5.526   2.246
   32LEU     CB  321   3.345   5.544   2.330
   32LEU     CG  322   3.353   5.492   2.474
   32LEU    CD1  323   3.227   5.548   2.540
   32LEU    CD2  324   3.385   5.343   2.491
   32LEU      C  325   3.434   5.544   2.098
   32LEU      O  326   3.374   5.450   2.047
   33GLY      N  327   3.447   5.657   2.029
   33GLY      H  328   3.449   5.740   2.085
   33GLY     CA  329   3.427   5.675   1.885
   33GLY      C  330   3.556   5.712   1.812
   33GLY      O  331   3.622   5.809   1.849
   34LEU      N  332   3.581   5.633   1.708
   34LEU      H  333   3.504   5.593   1.658
   34LEU     CA  334   3.717   5.635   1.653
   34LEU     CB  335   3.754   5.500   1.591
   34LEU     CG  336   3.758   5.389   1.697
   34LEU    CD1  337   3.793   5.269   1.610
   34LEU    CD2  338   3.865   5.405   1.804
   34LEU      C  339   3.739   5.737   1.541
   34LEU      O  340   3.846   5.743   1.480
   35GLU      N  341   3.626   5.772   1.480
   35GLU      H  342   3.550   5.707   1.487
   35GLU     CA  343   3.599   5.862   1.368
   35GLU     CB  344   3.449   5.851   1.340
   35GLU     CG  345   3.382   5.719   1.300
   35GLU     CD  346   3.371   5.623   1.419
   35GLU    OE1  347   3.305   5.659   1.519
   35GLU    OE2  348   3.418   5.508   1.405
   35GLU      C  349   3.646   6.007   1.385
   35GLU      O  350   3.741   6.031   1.460
   36GLU      N  351   3.609   6.102   1.300
   36GLU      H  352   3.596   6.074   1.205
   36GLU     CA  353   3.622   6.246   1.329
   36GLU     CB  354   3.588   6.304   1.192
   36GLU     CG  355   3.705   6.280   1.095
   36GLU     CD  356   3.830   6.354   1.144
   36GLU    OE1  357   3.939   6.295   1.151
   36GLU    OE2  358   3.827   6.479   1.147
   36GLU      C  359   3.523   6.298   1.433
   36GLU      O  360   3.566   6.343   1.539
   37GLU      N  361   3.394   6.269   1.414
   37GLU      H  362   3.363   6.236   1.325
   37GLU     CA  363   3.287   6.282   1.513
   37GLU     CB  364   3.152   6.285   1.441
   37GLU     CG  365   3.017   6.299   1.513
   37GLU     CD  366   3.005   6.445   1.560
   37GLU    OE1  367   2.988   6.540   1.481
   37GLU    OE2  368   3.012   6.451   1.685
   37GLU      C  369   3.303   6.187   1.632
   37GLU      O  370   3.362   6.080   1.615
   38SER      N  371   3.240   6.222   1.744
   38SER      H  372   3.197   6.312   1.750
   38SER     CA  373   3.254   6.148   1.870
   38SER     CB  374   3.168   6.022   1.865
   38SER     OG  375   3.157   5.962   1.994
   38SER     HG  376   3.099   6.026   2.043
   38SER      C  377   3.386   6.135   1.947
   38SER      O  378   3.384   6.136   2.070
   39LEU      N  379   3.489   6.170   1.870
   39LEU      H  380   3.487   6.156   1.771
   39LEU     CA  381   3.624   6.192   1.924
   39LEU     CB  382   3.737   6.202   1.822
   39LEU     CG  383   3.856   6.107   1.833
   39LEU    CD1  384   3.944   6.107   1.708
   39LEU    CD2  385   3.948   6.127   1.954
   39LEU      C  386   3.644   6.319   2.006
   39LEU      O  387   3.735   6.343   2.086
   40GLY      N  388   3.566   6.419   1.966
   40GLY      H  389   3.524   6.430   1.876
   40GLY     CA  390   3.560   6.547   2.038
   40GLY      C  391   3.514   6.541   2.184
   40GLY      O  392   3.523   6.641   2.255
   41SER      N  393   3.460   6.428   2.228
   41SER      H  394   3.414   6.373   2.158
   41SER     CA  395   3.434   6.396   2.369
   41SER     CB  396   3.342   6.276   2.392
   41SER     OG  397   3.272   6.278   2.517
   41SER     HG  398   3.206   6.353   2.513
   41SER      C  399   3.558   6.383   2.457
   41SER      O  400   3.545   6.422   2.573
   42VAL      N  401   3.674   6.350   2.400
   42VAL      H  402   3.679   6.326   2.303
   42VAL     CA  403   3.804   6.347   2.469
   42VAL     CB  404   3.894   6.272   2.371
   42VAL    CG1  405   4.045   6.272   2.394
   42VAL    CG2  406   3.858   6.128   2.334
   42VAL      C  407   3.856   6.488   2.499
   42VAL      O  408   3.875   6.561   2.402
   43PRO      N  409   3.895   6.514   2.623
   43PRO     CA  410   3.948   6.642   2.673
   43PRO     CB  411   3.965   6.618   2.823
   43PRO     CG  412   3.865   6.508   2.855
   43PRO     CD  413   3.867   6.418   2.731
   43PRO      C  414   4.078   6.685   2.604
   43PRO      O  415   4.170   6.606   2.586
   44ALA      N  416   4.090   6.818   2.604
   44ALA      H  417   4.014   6.871   2.641
   44ALA     CA  418   4.203   6.882   2.535
   44ALA     CB  419   4.147   6.948   2.409
   44ALA      C  420   4.266   6.986   2.628
   44ALA      O  421   4.192   7.066   2.686
   45PRO      N  422   4.399   6.996   2.633
   45PRO     CA  423   4.504   6.916   2.569
   45PRO     CB  424   4.633   6.994   2.598
   45PRO     CG  425   4.605   7.056   2.735
   45PRO     CD  426   4.460   7.100   2.717
   45PRO      C  427   4.534   6.769   2.601
   45PRO      O  428   4.483   6.705   2.693
   46ALA      N  429   4.574   6.708   2.489
   46ALA      H  430   4.581   6.758   2.403
   46ALA     CA  431   4.621   6.569   2.485
   46ALA     CB  432   4.520   6.486   2.407
   46ALA      C  433   4.763   6.546   2.434
   46ALA      O  434   4.816   6.638   2.370
   47CYS      N  435   4.830   6.462   2.512
   47CYS      H  436   4.789   6.436   2.599
   47CYS     CA  437   4.971   6.431   2.482
   47CYS     CB  438   5.065   6.483   2.591
   47CYS     SG  439   5.026   6.423   2.759
   47CYS     HG  440   4.933   6.514   2.787
   47CYS      C  441   5.022   6.297   2.430
   47CYS      O  442   5.144   6.285   2.416
   48ALA      N  443   4.927   6.216   2.385
   48ALA      H  444   4.832   6.246   2.386
   48ALA     CA  445   4.943   6.076   2.342
   48ALA     CB  446   5.030   5.989   2.433
   48ALA      C  447   4.811   6.004   2.317
   48ALA      O  448   4.715   6.013   2.394
   49LEU      N  449   4.806   5.936   2.203
   49LEU      H  450   4.863   5.964   2.126
   49LEU     CA  451   4.695   5.844   2.175
   49LEU     CB  452   4.649   5.885   2.035
   49LEU     CG  453   4.515   5.818   2.003
   49LEU    CD1  454   4.412   5.876   2.099
   49LEU    CD2  455   4.477   5.834   1.856
   49LEU      C  456   4.752   5.702   2.175
   49LEU      O  457   4.852   5.677   2.108
   50LEU      N  458   4.698   5.621   2.266
   50LEU      H  459   4.622   5.655   2.322
   50LEU     CA  460   4.742   5.482   2.278
   50LEU     CB  461   4.782   5.458   2.424
   50LEU     CG  462   4.907   5.538   2.460
   50LEU    CD1  463   4.864   5.660   2.542
   50LEU    CD2  464   5.001   5.455   2.547
   50LEU      C  465   4.644   5.378   2.223
   50LEU      O  466   4.538   5.360   2.283
   51LEU      N  467   4.693   5.276   2.152
   51LEU      H  468   4.791   5.259   2.153
   51LEU     CA  469   4.609   5.174   2.088
   51LEU     CB  470   4.610   5.195   1.936
   51LEU     CG  471   4.516   5.112   1.849
   51LEU    CD1  472   4.367   5.142   1.872
   51LEU    CD2  473   4.543   5.140   1.702
   51LEU      C  474   4.658   5.032   2.119
   51LEU      O  475   4.776   5.012   2.147
   52LEU      N  476   4.556   4.953   2.149
   52LEU      H  477   4.467   4.989   2.178
   52LEU     CA  478   4.573   4.808   2.166
   52LEU     CB  479   4.539   4.786   2.314
   52LEU     CG  480   4.546   4.640   2.358
   52LEU    CD1  481   4.679   4.581   2.404
   52LEU    CD2  482   4.434   4.613   2.459
   52LEU      C  483   4.489   4.732   2.063
   52LEU      O  484   4.370   4.758   2.050
   53PHE      N  485   4.552   4.637   1.995
   53PHE      H  486   4.639   4.615   2.039
   53PHE     CA  487   4.497   4.548   1.891
   53PHE     CB  488   4.496   4.631   1.763
   53PHE     CG  489   4.443   4.563   1.637
   53PHE    CD1  490   4.308   4.556   1.605
   53PHE    HD1  491   4.242   4.551   1.692
   53PHE    CD2  492   4.539   4.547   1.537
   53PHE    HD2  493   4.644   4.525   1.553
   53PHE    CE1  494   4.266   4.528   1.476
   53PHE    HE1  495   4.162   4.502   1.454
   53PHE    CE2  496   4.497   4.536   1.405
   53PHE    HE2  497   4.567   4.519   1.323
   53PHE     CZ  498   4.362   4.517   1.376
   53PHE     HZ  499   4.329   4.522   1.272
   53PHE      C  500   4.590   4.427   1.877
   53PHE      O  501   4.705   4.427   1.919
   54PRO      N  502   4.530   4.316   1.835
   54PRO     CA  503   4.605   4.194   1.803
   54PRO     CB  504   4.511   4.076   1.833
   54PRO     CG  505   4.375   4.141   1.808
   54PRO     CD  506   4.389   4.284   1.860
   54PRO      C  507   4.660   4.195   1.660
   54PRO      O  508   4.608   4.237   1.557
   55LEU      N  509   4.775   4.130   1.651
   55LEU      H  510   4.796   4.064   1.723
   55LEU     CA  511   4.848   4.117   1.523
   55LEU     CB  512   4.993   4.165   1.533
   55LEU     CG  513   5.003   4.314   1.501
   55LEU    CD1  514   5.149   4.357   1.510
   55LEU    CD2  515   4.935   4.376   1.379
   55LEU      C  516   4.847   3.971   1.477
   55LEU      O  517   4.890   3.886   1.555
   56THR      N  518   4.861   3.970   1.345
   56THR      H  519   4.842   4.047   1.284
   56THR     CA  520   4.886   3.846   1.270
   56THR     CB  521   4.825   3.843   1.130
   56THR    OG1  522   4.876   3.936   1.034
   56THR    HG1  523   4.852   4.029   1.062
   56THR    CG2  524   4.673   3.853   1.140
   56THR      C  525   5.036   3.822   1.250
   56THR      O  526   5.120   3.912   1.243
   57ALA      N  527   5.078   3.696   1.255
   57ALA      H  528   5.014   3.627   1.291
   57ALA     CA  529   5.219   3.657   1.249
   57ALA     CB  530   5.247   3.509   1.276
   57ALA      C  531   5.284   3.693   1.115
   57ALA      O  532   5.382   3.767   1.110
   58GLN      N  533   5.213   3.659   1.008
   58GLN      H  534   5.126   3.610   1.018
   58GLN     CA  535   5.247   3.689   0.868
   58GLN     CB  536   5.128   3.665   0.775
   58GLN     CG  537   5.081   3.522   0.803
   58GLN     CD  538   4.962   3.524   0.899
   58GLN    OE1  539   4.980   3.515   1.020
   58GLN    NE2  540   4.839   3.532   0.848
   58GLN   HE21  541   4.818   3.546   0.751
   58GLN   HE22  542   4.764   3.505   0.909
   58GLN      C  543   5.274   3.839   0.851
   58GLN      O  544   5.373   3.881   0.791
   59HISE     N  545   5.189   3.927   0.903
   59HISE     H  546   5.099   3.905   0.941
   59HISE    CA  547   5.210   4.073   0.905
   59HISE    CB  548   5.078   4.146   0.930
   59HISE    CG  549   5.068   4.297   0.946
   59HISE   ND1  550   4.967   4.347   1.017
   59HISE   CD2  551   5.146   4.399   0.912
   59HISE   HD2  552   5.246   4.392   0.868
   59HISE   CE1  553   4.983   4.479   1.026
   59HISE   HE1  554   4.908   4.545   1.069
   59HISE   NE2  555   5.093   4.512   0.958
   59HISE   HE2  556   5.113   4.602   0.920
   59HISE     C  557   5.318   4.130   0.996
   59HISE     O  558   5.411   4.200   0.955
   60GLU      N  559   5.329   4.071   1.115
   60GLU      H  560   5.262   4.004   1.146
   60GLU     CA  561   5.433   4.098   1.215
   60GLU     CB  562   5.420   4.015   1.343
   60GLU     CG  563   5.466   4.102   1.460
   60GLU     CD  564   5.470   4.017   1.587
   60GLU    OE1  565   5.579   3.989   1.641
   60GLU    OE2  566   5.364   3.984   1.644
   60GLU      C  567   5.576   4.070   1.169
   60GLU      O  568   5.647   4.169   1.149
   61ASN      N  569   5.614   3.949   1.130
   61ASN      H  570   5.544   3.877   1.127
   61ASN     CA  571   5.739   3.913   1.062
   61ASN     CB  572   5.729   3.775   0.997
   61ASN     CG  573   5.730   3.665   1.103
   61ASN    OD1  574   5.769   3.675   1.219
   61ASN    ND2  575   5.678   3.549   1.063
   61ASN   HD21  576   5.632   3.530   0.976
   61ASN   HD22  577   5.676   3.477   1.133
   61ASN      C  578   5.782   4.014   0.955
   61ASN      O  579   5.885   4.079   0.970
   62PHE      N  580   5.696   4.026   0.853
   62PHE      H  581   5.607   3.982   0.859
   62PHE     CA  582   5.711   4.119   0.741
   62PHE     CB  583   5.609   4.091   0.630
   62PHE     CG  584   5.599   4.198   0.521
   62PHE    CD1  585   5.502   4.296   0.538
   62PHE    HD1  586   5.423   4.293   0.613
   62PHE    CD2  587   5.684   4.201   0.411
   62PHE    HD2  588   5.771   4.136   0.406
   62PHE    CE1  589   5.504   4.409   0.458
   62PHE    HE1  590   5.464   4.499   0.504
   62PHE    CE2  591   5.679   4.310   0.325
   62PHE    HE2  592   5.743   4.326   0.238
   62PHE     CZ  593   5.589   4.413   0.348
   62PHE     HZ  594   5.561   4.486   0.272
   62PHE      C  595   5.733   4.265   0.780
   62PHE      O  596   5.834   4.324   0.740
   63ARG      N  597   5.654   4.316   0.874
   63ARG      H  598   5.571   4.264   0.893
   63ARG     CA  599   5.671   4.449   0.933
   63ARG     CB  600   5.550   4.487   1.019
   63ARG     CG  601   5.536   4.637   0.996
   63ARG     CD  602   5.413   4.693   1.068
   63ARG     NE  603   5.412   4.838   1.043
   63ARG     HE  604   5.412   4.865   0.947
   63ARG     CZ  605   5.391   4.930   1.138
   63ARG    NH1  606   5.373   4.896   1.267
   63ARG   HH11  607   5.371   4.802   1.302
   63ARG   HH12  608   5.342   4.969   1.327
   63ARG    NH2  609   5.379   5.059   1.107
   63ARG   HH21  610   5.394   5.090   1.013
   63ARG   HH22  611   5.375   5.129   1.178
   63ARG      C  612   5.802   4.470   1.010
   63ARG      O  613   5.859   4.573   0.974
   64LYS      N  614   5.842   4.374   1.093
   64LYS      H  615   5.774   4.303   1.111
   64LYS     CA  616   5.964   4.377   1.174
   64LYS     CB  617   5.958   4.247   1.254
   64LYS     CG  618   5.910   4.269   1.398
   64LYS     CD  619   5.919   4.142   1.482
   64LYS     CE  620   5.849   4.141   1.618
   64LYS     NZ  621   5.905   4.047   1.716
   64LYS    HZ1  622   6.005   4.053   1.720
   64LYS    HZ2  623   5.871   4.065   1.808
   64LYS    HZ3  624   5.876   3.951   1.714
   64LYS      C  625   6.091   4.383   1.088
   64LYS      O  626   6.177   4.469   1.102
   65LYS      N  627   6.084   4.306   0.980
   65LYS      H  628   6.022   4.229   0.965
   65LYS     CA  629   6.180   4.317   0.869
   65LYS     CB  630   6.167   4.200   0.771
   65LYS     CG  631   6.201   4.064   0.834
   65LYS     CD  632   6.195   3.963   0.719
   65LYS     CE  633   6.203   3.828   0.790
   65LYS     NZ  634   6.122   3.719   0.734
   65LYS    HZ1  635   6.033   3.747   0.699
   65LYS    HZ2  636   6.172   3.679   0.657
   65LYS    HZ3  637   6.101   3.652   0.805
   65LYS      C  638   6.172   4.449   0.794
   65LYS      O  639   6.263   4.530   0.810
   66GLN      N  640   6.056   4.500   0.751
   66GLN      H  641   5.987   4.432   0.726
   66GLN     CA  642   6.029   4.631   0.689
   66GLN     CB  643   5.883   4.664   0.658
   66GLN     CG  644   5.860   4.783   0.564
   66GLN     CD  645   5.710   4.813   0.566
   66GLN    OE1  646   5.662   4.867   0.666
   66GLN    NE2  647   5.640   4.784   0.457
   66GLN   HE21  648   5.685   4.766   0.370
   66GLN   HE22  649   5.540   4.786   0.456
   66GLN      C  650   6.086   4.747   0.770
   66GLN      O  651   6.152   4.838   0.719
   67ILE      N  652   6.054   4.746   0.899
   67ILE      H  653   5.987   4.681   0.934
   67ILE     CA  654   6.105   4.848   0.991
   67ILE     CB  655   6.029   4.856   1.124
   67ILE    CG1  656   5.879   4.884   1.108
   67ILE    CG2  657   6.085   4.975   1.201
   67ILE     CD  658   5.807   4.856   1.240
   67ILE      C  659   6.255   4.829   1.011
   67ILE      O  660   6.330   4.925   0.995
   68GLU      N  661   6.310   4.710   1.034
   68GLU      H  662   6.253   4.629   1.024
   68GLU     CA  663   6.454   4.689   1.059
   68GLU     CB  664   6.484   4.544   1.096
   68GLU     CG  665   6.631   4.516   1.126
   68GLU     CD  666   6.703   4.597   1.234
   68GLU    OE1  667   6.709   4.549   1.349
   68GLU    OE2  668   6.780   4.692   1.205
   68GLU      C  669   6.537   4.727   0.936
   68GLU      O  670   6.639   4.796   0.946
   69GLU      N  671   6.500   4.702   0.811
   69GLU      H  672   6.428   4.633   0.804
   69GLU     CA  673   6.556   4.740   0.681
   69GLU     CB  674   6.467   4.674   0.575
   69GLU     CG  675   6.523   4.537   0.540
   69GLU     CD  676   6.456   4.478   0.415
   69GLU    OE1  677   6.358   4.405   0.440
   69GLU    OE2  678   6.511   4.494   0.304
   69GLU      C  679   6.568   4.893   0.669
   69GLU      O  680   6.669   4.945   0.623
   70LEU      N  681   6.465   4.969   0.706
   70LEU      H  682   6.376   4.930   0.727
   70LEU     CA  683   6.480   5.115   0.710
   70LEU     CB  684   6.344   5.184   0.726
   70LEU     CG  685   6.231   5.181   0.623
   70LEU    CD1  686   6.115   5.249   0.695
   70LEU    CD2  687   6.275   5.271   0.507
   70LEU      C  688   6.580   5.177   0.808
   70LEU      O  689   6.617   5.294   0.795
   71LYS      N  690   6.624   5.103   0.909
   71LYS      H  691   6.580   5.016   0.932
   71LYS     CA  692   6.733   5.141   1.000
   71LYS     CB  693   6.876   5.142   0.945
   71LYS     CG  694   6.918   5.007   0.888
   71LYS     CD  695   6.952   4.898   0.990
   71LYS     CE  696   6.980   4.768   0.915
   71LYS     NZ  697   7.012   4.676   1.025
   71LYS    HZ1  698   7.025   4.580   0.999
   71LYS    HZ2  699   7.099   4.703   1.067
   71LYS    HZ3  700   6.939   4.684   1.093
   71LYS      C  701   6.729   5.254   1.104
   71LYS      O  702   6.823   5.320   1.147
   72GLY      N  703   6.608   5.300   1.132
   72GLY      H  704   6.523   5.266   1.091
   72GLY     CA  705   6.581   5.404   1.233
   72GLY      C  706   6.633   5.542   1.194
   72GLY      O  707   6.627   5.633   1.276
   73GLN      N  708   6.655   5.553   1.063
   73GLN      H  709   6.616   5.482   1.005
   73GLN     CA  710   6.714   5.670   0.997
   73GLN     CB  711   6.778   5.626   0.865
   73GLN     CG  712   6.788   5.728   0.751
   73GLN     CD  713   6.851   5.677   0.621
   73GLN    OE1  714   6.964   5.702   0.579
   73GLN    NE2  715   6.773   5.606   0.540
   73GLN   HE21  716   6.675   5.595   0.558
   73GLN   HE22  717   6.814   5.573   0.455
   73GLN      C  718   6.627   5.796   0.997
   73GLN      O  719   6.677   5.901   1.038
   74GLU      N  720   6.496   5.780   0.985
   74GLU      H  721   6.457   5.691   0.960
   74GLU     CA  722   6.397   5.888   0.987
   74GLU     CB  723   6.280   5.837   0.903
   74GLU     CG  724   6.330   5.803   0.763
   74GLU     CD  725   6.223   5.730   0.681
   74GLU    OE1  726   6.158   5.787   0.591
   74GLU    OE2  727   6.218   5.607   0.705
   74GLU      C  728   6.348   5.941   1.122
   74GLU      O  729   6.278   6.042   1.119
   75VAL      N  730   6.388   5.876   1.231
   75VAL      H  731   6.463   5.811   1.221
   75VAL     CA  732   6.368   5.911   1.373
   75VAL     CB  733   6.376   5.784   1.457
   75VAL    CG1  734   6.328   5.812   1.599
   75VAL    CG2  735   6.283   5.674   1.404
   75VAL      C  736   6.468   6.016   1.423
   75VAL      O  737   6.589   6.002   1.409
   76SER      N  738   6.403   6.118   1.478
   76SER      H  739   6.311   6.140   1.445
   76SER     CA  740   6.478   6.229   1.537
   76SER     CB  741   6.387   6.335   1.601
   76SER     OG  742   6.459   6.435   1.674
   76SER     HG  743   6.412   6.522   1.659
   76SER      C  744   6.579   6.181   1.642
   76SER      O  745   6.543   6.090   1.716
   77PRO      N  746   6.698   6.239   1.654
   77PRO     CA  747   6.793   6.206   1.761
   77PRO     CB  748   6.920   6.283   1.726
   77PRO     CG  749   6.877   6.388   1.623
   77PRO     CD  750   6.753   6.331   1.554
   77PRO      C  751   6.739   6.240   1.900
   77PRO      O  752   6.787   6.189   2.001
   78LYS      N  753   6.645   6.334   1.915
   78LYS      H  754   6.598   6.389   1.846
   78LYS     CA  755   6.584   6.363   2.045
   78LYS     CB  756   6.520   6.502   2.050
   78LYS     CG  757   6.613   6.623   2.039
   78LYS     CD  758   6.532   6.752   2.039
   78LYS     CE  759   6.479   6.769   1.896
   78LYS     NZ  760   6.355   6.849   1.903
   78LYS    HZ1  761   6.323   6.846   1.808
   78LYS    HZ2  762   6.283   6.804   1.956
   78LYS    HZ3  763   6.368   6.945   1.927
   78LYS      C  764   6.490   6.262   2.110
   78LYS      O  765   6.464   6.261   2.230
   79VAL      N  766   6.433   6.175   2.027
   79VAL      H  767   6.455   6.170   1.929
   79VAL     CA  768   6.341   6.075   2.083
   79VAL     CB  769   6.242   6.024   1.978
   79VAL    CG1  770   6.127   5.955   2.052
   79VAL    CG2  771   6.193   6.117   1.866
   79VAL      C  772   6.402   5.961   2.165
   79VAL      O  773   6.505   5.901   2.138
   80TYR      N  774   6.331   5.922   2.271
   80TYR      H  775   6.245   5.962   2.303
   80TYR     CA  776   6.359   5.802   2.352
   80TYR     CB  777   6.312   5.839   2.493
   80TYR     CG  778   6.339   5.746   2.611
   80TYR    CD1  779   6.251   5.641   2.639
   80TYR    HD1  780   6.160   5.639   2.580
   80TYR    CD2  781   6.431   5.776   2.710
   80TYR    HD2  782   6.489   5.868   2.703
   80TYR    CE1  783   6.257   5.565   2.756
   80TYR    HE1  784   6.175   5.496   2.771
   80TYR    CE2  785   6.446   5.696   2.823
   80TYR    HE2  786   6.527   5.711   2.894
   80TYR     CZ  787   6.354   5.595   2.851
   80TYR     OH  788   6.355   5.527   2.968
   80TYR     HH  789   6.436   5.555   3.020
   80TYR      C  790   6.290   5.683   2.285
   80TYR      O  791   6.190   5.689   2.213
   81PHE      N  792   6.346   5.567   2.317
   81PHE      H  793   6.444   5.569   2.338
   81PHE     CA  794   6.289   5.438   2.277
   81PHE     CB  795   6.318   5.411   2.130
   81PHE     CG  796   6.260   5.280   2.074
   81PHE    CD1  797   6.121   5.280   2.068
   81PHE    HD1  798   6.058   5.363   2.098
   81PHE    CD2  799   6.334   5.165   2.052
   81PHE    HD2  800   6.439   5.154   2.078
   81PHE    CE1  801   6.056   5.165   2.024
   81PHE    HE1  802   5.947   5.163   2.017
   81PHE    CE2  803   6.263   5.047   2.032
   81PHE    HE2  804   6.311   4.965   1.979
   81PHE     CZ  805   6.125   5.045   2.011
   81PHE     HZ  806   6.076   4.948   2.021
   81PHE      C  807   6.350   5.326   2.361
   81PHE      O  808   6.469   5.330   2.391
   82MET      N  809   6.260   5.242   2.413
   82MET      H  810   6.163   5.260   2.395
   82MET     CA  811   6.296   5.125   2.494
   82MET     CB  812   6.273   5.154   2.642
   82MET     CG  813   6.133   5.156   2.706
   82MET     SD  814   6.124   5.132   2.887
   82MET     CE  815   6.231   4.998   2.933
   82MET      C  816   6.234   4.993   2.448
   82MET      O  817   6.112   4.981   2.436
   83LYS      N  818   6.326   4.901   2.420
   83LYS      H  819   6.422   4.928   2.412
   83LYS     CA  820   6.299   4.761   2.382
   83LYS     CB  821   6.424   4.693   2.326
   83LYS     CG  822   6.433   4.728   2.178
   83LYS     CD  823   6.549   4.655   2.110
   83LYS     CE  824   6.561   4.707   1.967
   83LYS     NZ  825   6.693   4.668   1.915
   83LYS    HZ1  826   6.718   4.575   1.941
   83LYS    HZ2  827   6.682   4.667   1.816
   83LYS    HZ3  828   6.758   4.725   1.966
   83LYS      C  829   6.246   4.673   2.496
   83LYS      O  830   6.289   4.675   2.611
   84GLN      N  831   6.140   4.605   2.453
   84GLN      H  832   6.109   4.612   2.358
   84GLN     CA  833   6.070   4.504   2.533
   84GLN     CB  834   5.922   4.507   2.496
   84GLN     CG  835   5.853   4.443   2.617
   84GLN     CD  836   5.704   4.413   2.602
   84GLN    OE1  837   5.634   4.482   2.527
   84GLN    NE2  838   5.652   4.322   2.684
   84GLN   HE21  839   5.702   4.295   2.767
   84GLN   HE22  840   5.580   4.265   2.646
   84GLN      C  841   6.138   4.368   2.517
   84GLN      O  842   6.161   4.319   2.407
   85THR      N  843   6.192   4.324   2.630
   85THR      H  844   6.203   4.381   2.711
   85THR     CA  845   6.259   4.193   2.638
   85THR     CB  846   6.401   4.216   2.689
   85THR    OG1  847   6.396   4.302   2.803
   85THR    HG1  848   6.482   4.292   2.853
   85THR    CG2  849   6.478   4.287   2.578
   85THR      C  850   6.195   4.094   2.734
   85THR      O  851   6.205   3.976   2.700
   86ILE      N  852   6.101   4.129   2.822
   86ILE      H  853   6.065   4.222   2.824
   86ILE     CA  854   6.035   4.041   2.920
   86ILE     CB  855   6.040   4.121   3.050
   86ILE    CG1  856   6.183   4.142   3.102
   86ILE    CG2  857   5.950   4.078   3.166
   86ILE     CD  858   6.266   4.014   3.094
   86ILE      C  859   5.889   4.023   2.877
   86ILE      O  860   5.824   4.121   2.842
   87GLY      N  861   5.839   3.901   2.897
   87GLY      H  862   5.894   3.837   2.950
   87GLY     CA  863   5.696   3.875   2.877
   87GLY      C  864   5.599   3.956   2.964
   87GLY      O  865   5.644   4.016   3.062
   88ASN      N  866   5.473   3.968   2.925
   88ASN      H  867   5.446   3.936   2.834
   88ASN     CA  868   5.367   4.044   2.993
   88ASN     CB  869   5.324   3.988   3.129
   88ASN     CG  870   5.237   3.865   3.107
   88ASN    OD1  871   5.261   3.764   3.174
   88ASN    ND2  872   5.120   3.882   3.045
   88ASN   HD21  873   5.092   3.964   2.996
   88ASN   HD22  874   5.064   3.800   3.054
   88ASN      C  875   5.370   4.196   3.008
   88ASN      O  876   5.267   4.263   2.998
   89SER      N  877   5.483   4.264   3.020
   89SER      H  878   5.570   4.222   2.994
   89SER     CA  879   5.509   4.408   3.035
   89SER     CB  880   5.658   4.432   3.058
   89SER     OG  881   5.727   4.371   2.949
   89SER     HG  882   5.823   4.399   2.952
   89SER      C  883   5.452   4.505   2.931
   89SER      O  884   5.514   4.609   2.911
   90CYS      N  885   5.358   4.464   2.846
   90CYS      H  886   5.302   4.383   2.865
   90CYS     CA  887   5.323   4.539   2.725
   90CYS     CB  888   5.214   4.460   2.651
   90CYS     SG  889   5.080   4.391   2.755
   90CYS     HG  890   5.041   4.292   2.676
   90CYS      C  891   5.277   4.683   2.747
   90CYS      O  892   5.352   4.771   2.707
   91GLY      N  893   5.187   4.698   2.844
   91GLY      H  894   5.158   4.620   2.900
   91GLY     CA  895   5.135   4.831   2.878
   91GLY      C  896   5.232   4.912   2.965
   91GLY      O  897   5.234   5.032   2.939
   92THR      N  898   5.310   4.847   3.052
   92THR      H  899   5.289   4.755   3.084
   92THR     CA  900   5.420   4.910   3.125
   92THR     CB  901   5.499   4.802   3.199
   92THR    OG1  902   5.400   4.707   3.238
   92THR    HG1  903   5.387   4.718   3.337
   92THR    CG2  904   5.561   4.857   3.328
   92THR      C  905   5.522   4.979   3.033
   92THR      O  906   5.543   5.098   3.053
   93ILE      N  907   5.571   4.906   2.933
   93ILE      H  908   5.550   4.809   2.924
   93ILE     CA  909   5.665   4.962   2.835
   93ILE     CB  910   5.715   4.841   2.756
   93ILE    CG1  911   5.794   4.745   2.845
   93ILE    CG2  912   5.793   4.871   2.628
   93ILE     CD  913   5.920   4.807   2.907
   93ILE      C  914   5.598   5.080   2.764
   93ILE      O  915   5.657   5.188   2.758
   94GLY      N  916   5.473   5.066   2.721
   94GLY      H  917   5.441   4.973   2.706
   94GLY     CA  918   5.397   5.171   2.651
   94GLY      C  919   5.390   5.298   2.736
   94GLY      O  920   5.427   5.401   2.681
   95LEU      N  921   5.355   5.286   2.864
   95LEU      H  922   5.332   5.199   2.907
   95LEU     CA  923   5.364   5.391   2.966
   95LEU     CB  924   5.314   5.329   3.097
   95LEU     CG  925   5.304   5.425   3.216
   95LEU    CD1  926   5.176   5.387   3.290
   95LEU    CD2  927   5.433   5.417   3.299
   95LEU      C  928   5.498   5.465   2.967
   95LEU      O  929   5.506   5.587   2.948
   96ILE      N  930   5.610   5.393   2.965
   96ILE      H  931   5.612   5.294   2.953
   96ILE     CA  932   5.742   5.458   2.975
   96ILE     CB  933   5.840   5.351   3.022
   96ILE    CG1  934   5.792   5.283   3.150
   96ILE    CG2  935   5.979   5.410   3.046
   96ILE     CD  936   5.860   5.149   3.181
   96ILE      C  937   5.782   5.521   2.841
   96ILE      O  938   5.837   5.631   2.847
   97HISE     N  939   5.734   5.467   2.730
   97HISE     H  940   5.732   5.370   2.704
   97HISE    CA  941   5.733   5.555   2.612
   97HISE    CB  942   5.683   5.486   2.485
   97HISE    CG  943   5.771   5.365   2.455
   97HISE   ND1  944   5.892   5.363   2.399
   97HISE   CD2  945   5.719   5.242   2.447
   97HISE   HD2  946   5.625   5.220   2.497
   97HISE   CE1  947   5.921   5.240   2.357
   97HISE   HE1  948   6.013   5.204   2.311
   97HISE   NE2  949   5.808   5.172   2.377
   97HISE   HE2  950   5.797   5.077   2.349
   97HISE     C  951   5.650   5.683   2.620
   97HISE     O  952   5.700   5.792   2.589
   98ALA      N  953   5.530   5.687   2.676
   98ALA      H  954   5.494   5.606   2.723
   98ALA     CA  955   5.443   5.805   2.684
   98ALA     CB  956   5.303   5.761   2.727
   98ALA      C  957   5.493   5.907   2.786
   98ALA      O  958   5.502   6.025   2.751
   99VAL      N  959   5.545   5.854   2.897
   99VAL      H  960   5.532   5.757   2.916
   99VAL     CA  961   5.596   5.938   3.006
   99VAL     CB  962   5.607   5.854   3.133
   99VAL    CG1  963   5.649   5.944   3.250
   99VAL    CG2  964   5.473   5.790   3.171
   99VAL      C  965   5.729   6.005   2.970
   99VAL      O  966   5.728   6.126   2.948
  100ALA      N  967   5.823   5.929   2.914
  100ALA      H  968   5.804   5.834   2.890
  100ALA     CA  969   5.962   5.972   2.896
  100ALA     CB  970   6.034   5.847   2.845
  100ALA      C  971   5.990   6.083   2.794
  100ALA      O  972   6.095   6.146   2.809
  101ASN      N  973   5.908   6.090   2.690
  101ASN      H  974   5.857   6.012   2.653
  101ASN     CA  975   5.925   6.197   2.590
  101ASN     CB  976   5.890   6.157   2.447
  101ASN     CG  977   5.965   6.032   2.398
  101ASN    OD1  978   6.072   6.042   2.338
  101ASN    ND2  979   5.897   5.919   2.411
  101ASN   HD21  980   5.814   5.916   2.467
  101ASN   HD22  981   5.922   5.829   2.374
  101ASN      C  982   5.852   6.329   2.617
  101ASN      O  983   5.887   6.425   2.549
  102ASN      N  984   5.764   6.337   2.716
  102ASN      H  985   5.742   6.256   2.771
  102ASN     CA  986   5.677   6.452   2.747
  102ASN     CB  987   5.529   6.418   2.726
  102ASN     CG  988   5.464   6.454   2.592
  102ASN    OD1  989   5.515   6.538   2.517
  102ASN    ND2  990   5.359   6.383   2.554
  102ASN   HD21  991   5.329   6.312   2.618
  102ASN   HD22  992   5.322   6.404   2.463
  102ASN      C  993   5.695   6.508   2.888
  102ASN      O  994   5.601   6.568   2.938
  103GLN      N  995   5.820   6.510   2.934
  103GLN      H  996   5.895   6.476   2.876
  103GLN     CA  997   5.861   6.560   3.066
  103GLN     CB  998   5.997   6.502   3.102
  103GLN     CG  999   5.982   6.351   3.123
  103GLN     CD 1000   6.107   6.278   3.171
  103GLN    OE1 1001   6.139   6.266   3.290
  103GLN    NE2 1002   6.190   6.233   3.077
  103GLN   HE21 1003   6.162   6.227   2.981
  103GLN   HE22 1004   6.285   6.225   3.106
  103GLN      C 1005   5.843   6.711   3.085
  103GLN      O 1006   5.822   6.748   3.200
  104ASP      N 1007   5.843   6.795   2.981
  104ASP      H 1008   5.904   6.774   2.905
  104ASP     CA 1009   5.804   6.936   2.969
  104ASP     CB 1010   5.836   6.980   2.826
  104ASP     CG 1011   5.747   6.926   2.713
  104ASP    OD1 1012   5.698   7.005   2.630
  104ASP    OD2 1013   5.717   6.806   2.699
  104ASP      C 1014   5.657   6.956   3.004
  104ASP      O 1015   5.625   7.040   3.088
  105LYS      N 1016   5.568   6.873   2.950
  105LYS      H 1017   5.583   6.831   2.861
  105LYS     CA 1018   5.426   6.880   2.989
  105LYS     CB 1019   5.347   6.803   2.882
  105LYS     CG 1020   5.354   6.881   2.750
  105LYS     CD 1021   5.311   6.796   2.631
  105LYS     CE 1022   5.361   6.846   2.495
  105LYS     NZ 1023   5.502   6.822   2.463
  105LYS    HZ1 1024   5.529   6.865   2.377
  105LYS    HZ2 1025   5.554   6.867   2.535
  105LYS    HZ3 1026   5.520   6.724   2.459
  105LYS      C 1027   5.387   6.816   3.122
  105LYS      O 1028   5.308   6.868   3.201
  106LEU      N 1029   5.448   6.701   3.148
  106LEU      H 1030   5.518   6.679   3.080
  106LEU     CA 1031   5.429   6.621   3.270
  106LEU     CB 1032   5.480   6.479   3.243
  106LEU     CG 1033   5.376   6.385   3.182
  106LEU    CD1 1034   5.301   6.425   3.055
  106LEU    CD2 1035   5.432   6.243   3.185
  106LEU      C 1036   5.492   6.677   3.397
  106LEU      O 1037   5.550   6.786   3.392
  107GLY      N 1038   5.501   6.594   3.501
  107GLY      H 1039   5.489   6.495   3.501
  107GLY     CA 1040   5.528   6.633   3.640
  107GLY      C 1041   5.541   6.528   3.750
  107GLY      O 1042   5.472   6.427   3.739
  108PHE      N 1043   5.651   6.538   3.825
  108PHE      H 1044   5.706   6.620   3.842
  108PHE     CA 1045   5.697   6.432   3.915
  108PHE     CB 1046   5.829   6.381   3.857
  108PHE     CG 1047   5.812   6.305   3.725
  108PHE    CD1 1048   5.790   6.168   3.723
  108PHE    HD1 1049   5.805   6.113   3.816
  108PHE    CD2 1050   5.844   6.365   3.604
  108PHE    HD2 1051   5.860   6.473   3.605
  108PHE    CE1 1052   5.802   6.097   3.604
  108PHE    HE1 1053   5.770   5.993   3.601
  108PHE    CE2 1054   5.867   6.295   3.486
  108PHE    HE2 1055   5.880   6.355   3.396
  108PHE     CZ 1056   5.846   6.158   3.486
  108PHE     HZ 1057   5.878   6.095   3.403
  108PHE      C 1058   5.713   6.482   4.059
  108PHE      O 1059   5.752   6.595   4.086
  109GLU      N 1060   5.663   6.394   4.146
  109GLU      H 1061   5.627   6.306   4.116
  109GLU     CA 1062   5.670   6.417   4.291
  109GLU     CB 1063   5.558   6.358   4.377
  109GLU     CG 1064   5.565   6.207   4.399
  109GLU     CD 1065   5.446   6.155   4.480
  109GLU    OE1 1066   5.343   6.122   4.418
  109GLU    OE2 1067   5.446   6.152   4.605
  109GLU      C 1068   5.806   6.372   4.343
  109GLU      O 1069   5.892   6.329   4.266
  110ASP      N 1070   5.840   6.432   4.457
  110ASP      H 1071   5.794   6.510   4.499
  110ASP     CA 1072   5.963   6.395   4.528
  110ASP     CB 1073   5.962   6.481   4.654
  110ASP     CG 1074   5.978   6.632   4.636
  110ASP    OD1 1075   6.090   6.677   4.667
  110ASP    OD2 1076   5.876   6.702   4.617
  110ASP      C 1077   5.989   6.247   4.558
  110ASP      O 1078   5.897   6.176   4.598
  111GLY      N 1079   6.113   6.204   4.538
  111GLY      H 1080   6.193   6.263   4.531
  111GLY     CA 1081   6.155   6.063   4.529
  111GLY      C 1082   6.074   5.977   4.433
  111GLY      O 1083   6.025   5.878   4.488
  112SER      N 1084   6.045   6.020   4.311
  112SER      H 1085   6.070   6.111   4.277
  112SER     CA 1086   5.969   5.933   4.220
  112SER     CB 1087   5.911   6.006   4.099
  112SER     OG 1088   5.834   5.919   4.015
  112SER     HG 1089   5.744   5.900   4.053
  112SER      C 1090   6.057   5.815   4.179
  112SER      O 1091   6.158   5.844   4.116
  113VAL      N 1092   5.988   5.701   4.172
  113VAL      H 1093   5.894   5.696   4.206
  113VAL     CA 1094   6.044   5.578   4.112
  113VAL     CB 1095   5.953   5.460   4.145
  113VAL    CG1 1096   5.983   5.332   4.066
  113VAL    CG2 1097   5.963   5.445   4.296
  113VAL      C 1098   6.053   5.585   3.960
  113VAL      O 1099   6.151   5.532   3.907
  114LEU      N 1100   5.959   5.654   3.896
  114LEU      H 1101   5.870   5.671   3.938
  114LEU     CA 1102   5.969   5.674   3.751
  114LEU     CB 1103   5.828   5.690   3.694
  114LEU     CG 1104   5.824   5.653   3.546
  114LEU    CD1 1105   5.887   5.517   3.518
  114LEU    CD2 1106   5.675   5.660   3.509
  114LEU      C 1107   6.072   5.779   3.709
  114LEU      O 1108   6.140   5.765   3.607
  115LYS      N 1109   6.088   5.878   3.796
  115LYS      H 1110   6.027   5.894   3.873
  115LYS     CA 1111   6.190   5.984   3.786
  115LYS     CB 1112   6.167   6.093   3.891
  115LYS     CG 1113   6.248   6.219   3.861
  115LYS     CD 1114   6.211   6.287   3.728
  115LYS     CE 1115   6.290   6.417   3.712
  115LYS     NZ 1116   6.297   6.447   3.568
  115LYS    HZ1 1117   6.371   6.514   3.557
  115LYS    HZ2 1118   6.313   6.363   3.516
  115LYS    HZ3 1119   6.207   6.483   3.544
  115LYS      C 1120   6.328   5.921   3.801
  115LYS      O 1121   6.412   5.955   3.717
  116GLN      N 1122   6.352   5.824   3.888
  116GLN      H 1123   6.292   5.793   3.962
  116GLN     CA 1124   6.483   5.757   3.892
  116GLN     CB 1125   6.482   5.655   4.005
  116GLN     CG 1126   6.614   5.592   4.050
  116GLN     CD 1127   6.687   5.489   3.962
  116GLN    OE1 1128   6.653   5.373   3.943
  116GLN    NE2 1129   6.789   5.551   3.904
  116GLN   HE21 1130   6.807   5.649   3.895
  116GLN   HE22 1131   6.859   5.489   3.868
  116GLN      C 1132   6.521   5.685   3.763
  116GLN      O 1133   6.616   5.732   3.702
  117PHE      N 1134   6.427   5.598   3.726
  117PHE      H 1135   6.339   5.584   3.770
  117PHE     CA 1136   6.439   5.529   3.596
  117PHE     CB 1137   6.316   5.447   3.556
  117PHE     CG 1138   6.325   5.343   3.445
  117PHE    CD1 1139   6.424   5.248   3.466
  117PHE    HD1 1140   6.493   5.250   3.550
  117PHE    CD2 1141   6.255   5.353   3.325
  117PHE    HD2 1142   6.162   5.409   3.332
  117PHE    CE1 1143   6.444   5.151   3.368
  117PHE    HE1 1144   6.477   5.055   3.408
  117PHE    CE2 1145   6.280   5.259   3.225
  117PHE    HE2 1146   6.211   5.253   3.141
  117PHE     CZ 1147   6.372   5.158   3.249
  117PHE     HZ 1148   6.388   5.099   3.159
  117PHE      C 1149   6.460   5.616   3.472
  117PHE      O 1150   6.560   5.598   3.403
  118LEU      N 1151   6.392   5.729   3.453
  118LEU      H 1152   6.299   5.738   3.489
  118LEU     CA 1153   6.411   5.824   3.342
  118LEU     CB 1154   6.290   5.915   3.323
  118LEU     CG 1155   6.176   5.824   3.278
  118LEU    CD1 1156   6.048   5.908   3.286
  118LEU    CD2 1157   6.190   5.769   3.136
  118LEU      C 1158   6.535   5.913   3.349
  118LEU      O 1159   6.600   5.933   3.246
  119SER      N 1160   6.571   5.950   3.471
  119SER      H 1161   6.515   5.925   3.550
  119SER     CA 1162   6.698   6.019   3.499
  119SER     CB 1163   6.682   6.078   3.639
  119SER     OG 1164   6.785   6.175   3.660
  119SER     HG 1165   6.742   6.257   3.698
  119SER      C 1166   6.822   5.931   3.477
  119SER      O 1167   6.927   5.969   3.427
  120GLU      N 1168   6.802   5.802   3.504
  120GLU      H 1169   6.741   5.776   3.579
  120GLU     CA 1170   6.908   5.707   3.469
  120GLU     CB 1171   6.892   5.582   3.556
  120GLU     CG 1172   7.009   5.484   3.549
  120GLU     CD 1173   7.000   5.363   3.642
  120GLU    OE1 1174   6.995   5.380   3.766
  120GLU    OE2 1175   6.996   5.248   3.592
  120GLU      C 1176   6.917   5.664   3.323
  120GLU      O 1177   7.025   5.657   3.263
  121THR      N 1178   6.801   5.644   3.261
  121THR      H 1179   6.716   5.644   3.314
  121THR     CA 1180   6.798   5.590   3.125
  121THR     CB 1181   6.694   5.478   3.118
  121THR    OG1 1182   6.566   5.541   3.128
  121THR    HG1 1183   6.543   5.536   3.225
  121THR    CG2 1184   6.724   5.369   3.221
  121THR      C 1185   6.766   5.683   3.008
  121THR      O 1186   6.764   5.637   2.894
  122GLU      N 1187   6.784   5.813   3.032
  122GLU      H 1188   6.797   5.854   3.122
  122GLU     CA 1189   6.786   5.913   2.925
  122GLU     CB 1190   6.775   6.058   2.972
  122GLU     CG 1191   6.753   6.156   2.856
  122GLU     CD 1192   6.773   6.305   2.884
  122GLU    OE1 1193   6.684   6.378   2.932
  122GLU    OE2 1194   6.880   6.356   2.843
  122GLU      C 1195   6.899   5.902   2.822
  122GLU      O 1196   6.885   5.892   2.700
  123LYS      N 1197   7.022   5.899   2.872
  123LYS      H 1198   7.036   5.927   2.967
  123LYS     CA 1199   7.148   5.882   2.798
  123LYS     CB 1200   7.245   5.996   2.828
  123LYS     CG 1201   7.266   6.089   2.708
  123LYS     CD 1202   7.381   6.186   2.737
  123LYS     CE 1203   7.415   6.270   2.614
  123LYS     NZ 1204   7.329   6.386   2.586
  123LYS    HZ1 1205   7.338   6.463   2.649
  123LYS    HZ2 1206   7.343   6.420   2.493
  123LYS    HZ3 1207   7.233   6.360   2.592
  123LYS      C 1208   7.206   5.741   2.807
  123LYS      O 1209   7.280   5.713   2.901
  124MET      N 1210   7.170   5.666   2.703
  124MET      H 1211   7.110   5.700   2.631
  124MET     CA 1212   7.216   5.528   2.680
  124MET     CB 1213   7.213   5.439   2.804
  124MET     CG 1214   7.073   5.440   2.867
  124MET     SD 1215   7.058   5.324   3.007
  124MET     CE 1216   7.167   5.407   3.121
  124MET      C 1217   7.139   5.461   2.566
  124MET      O 1218   7.023   5.497   2.545
  125SER      N 1219   7.190   5.358   2.499
  125SER      H 1220   7.274   5.317   2.534
  125SER     CA 1221   7.114   5.286   2.396
  125SER     CB 1222   7.203   5.180   2.331
  125SER     OG 1223   7.209   5.063   2.412
  125SER     HG 1224   7.271   5.080   2.489
  125SER      C 1225   6.984   5.217   2.440
  125SER      O 1226   6.951   5.205   2.558
  126PRO      N 1227   6.905   5.183   2.339
  126PRO     CA 1228   6.785   5.101   2.362
  126PRO     CB 1229   6.727   5.090   2.221
  126PRO     CG 1230   6.745   5.232   2.166
  126PRO     CD 1231   6.892   5.243   2.206
  126PRO      C 1232   6.793   4.966   2.433
  126PRO      O 1233   6.718   4.938   2.527
  127GLU      N 1234   6.893   4.886   2.397
  127GLU      H 1235   6.902   4.876   2.298
  127GLU     CA 1236   6.939   4.767   2.469
  127GLU     CB 1237   7.055   4.705   2.389
  127GLU     CG 1238   7.032   4.643   2.251
  127GLU     CD 1239   7.005   4.745   2.141
  127GLU    OE1 1240   6.890   4.793   2.131
  127GLU    OE2 1241   7.091   4.742   2.050
  127GLU      C 1242   6.972   4.790   2.616
  127GLU      O 1243   6.924   4.713   2.699
  128ASP      N 1244   7.043   4.899   2.647
  128ASP      H 1245   7.107   4.934   2.580
  128ASP     CA 1246   7.086   4.927   2.785
  128ASP     CB 1247   7.199   5.030   2.772
  128ASP     CG 1248   7.321   4.996   2.686
  128ASP    OD1 1249   7.326   4.886   2.627
  128ASP    OD2 1250   7.386   5.091   2.637
  128ASP      C 1251   6.973   4.977   2.876
  128ASP      O 1252   6.974   4.944   2.994
  129ARG      N 1253   6.886   5.062   2.821
  129ARG      H 1254   6.925   5.114   2.745
  129ARG     CA 1255   6.756   5.091   2.884
  129ARG     CB 1256   6.673   5.182   2.793
  129ARG     CG 1257   6.716   5.326   2.765
  129ARG     CD 1258   6.631   5.413   2.673
  129ARG     NE 1259   6.690   5.543   2.637
  129ARG     HE 1260   6.714   5.604   2.712
  129ARG     CZ 1261   6.717   5.576   2.510
  129ARG    NH1 1262   6.694   5.497   2.403
  129ARG   HH11 1263   6.641   5.413   2.417
  129ARG   HH12 1264   6.734   5.538   2.321
  129ARG    NH2 1265   6.765   5.700   2.497
  129ARG   HH21 1266   6.796   5.756   2.574
  129ARG   HH22 1267   6.764   5.743   2.407
  129ARG      C 1268   6.672   4.968   2.918
  129ARG      O 1269   6.628   4.941   3.030
  130ALA      N 1270   6.681   4.865   2.834
  130ALA      H 1271   6.718   4.892   2.745
  130ALA     CA 1272   6.619   4.732   2.844
  130ALA     CB 1273   6.623   4.643   2.720
  130ALA      C 1274   6.687   4.652   2.955
  130ALA      O 1275   6.617   4.621   3.051
  131LYS      N 1276   6.818   4.669   2.968
  131LYS      H 1277   6.878   4.704   2.896
  131LYS     CA 1278   6.896   4.612   3.080
  131LYS     CB 1279   7.047   4.597   3.061
  131LYS     CG 1280   7.082   4.511   2.940
  131LYS     CD 1281   7.066   4.360   2.962
  131LYS     CE 1282   7.109   4.274   2.843
  131LYS     NZ 1283   7.249   4.294   2.800
  131LYS    HZ1 1284   7.270   4.391   2.790
  131LYS    HZ2 1285   7.305   4.242   2.864
  131LYS    HZ3 1286   7.269   4.258   2.709
  131LYS      C 1287   6.860   4.674   3.215
  131LYS      O 1288   6.856   4.602   3.315
  132CYS      N 1289   6.843   4.805   3.225
  132CYS      H 1290   6.860   4.857   3.141
  132CYS     CA 1291   6.801   4.888   3.339
  132CYS     CB 1292   6.817   5.039   3.318
  132CYS     SG 1293   6.986   5.109   3.329
  132CYS     HG 1294   6.986   5.163   3.451
  132CYS      C 1295   6.665   4.845   3.393
  132CYS      O 1296   6.657   4.827   3.514
  133PHE      N 1297   6.571   4.828   3.299
  133PHE      H 1298   6.594   4.829   3.202
  133PHE     CA 1299   6.438   4.772   3.325
  133PHE     CB 1300   6.364   4.782   3.192
  133PHE     CG 1301   6.213   4.754   3.201
  133PHE    CD1 1302   6.129   4.848   3.259
  133PHE    HD1 1303   6.165   4.944   3.297
  133PHE    CD2 1304   6.165   4.625   3.180
  133PHE    HD2 1305   6.226   4.557   3.122
  133PHE    CE1 1306   5.995   4.818   3.280
  133PHE    HE1 1307   5.924   4.895   3.308
  133PHE    CE2 1308   6.034   4.589   3.209
  133PHE    HE2 1309   5.999   4.487   3.194
  133PHE     CZ 1310   5.948   4.691   3.249
  133PHE     HZ 1311   5.841   4.672   3.259
  133PHE      C 1312   6.451   4.628   3.375
  133PHE      O 1313   6.386   4.591   3.473
  134GLU      N 1314   6.535   4.547   3.311
  134GLU      H 1315   6.559   4.556   3.215
  134GLU     CA 1316   6.548   4.409   3.360
  134GLU     CB 1317   6.645   4.326   3.274
  134GLU     CG 1318   6.590   4.306   3.133
  134GLU     CD 1319   6.678   4.211   3.051
  134GLU    OE1 1320   6.758   4.125   3.094
  134GLU    OE2 1321   6.658   4.220   2.928
  134GLU      C 1322   6.605   4.392   3.501
  134GLU      O 1323   6.569   4.296   3.569
  135LYS      N 1324   6.685   4.485   3.552
  135LYS      H 1325   6.737   4.540   3.487
  135LYS     CA 1326   6.747   4.475   3.685
  135LYS     CB 1327   6.884   4.542   3.685
  135LYS     CG 1328   7.009   4.454   3.672
  135LYS     CD 1329   7.128   4.551   3.661
  135LYS     CE 1330   7.133   4.632   3.531
  135LYS     NZ 1331   7.261   4.704   3.542
  135LYS    HZ1 1332   7.332   4.638   3.566
  135LYS    HZ2 1333   7.279   4.753   3.457
  135LYS    HZ3 1334   7.256   4.769   3.618
  135LYS      C 1335   6.673   4.549   3.797
  135LYS      O 1336   6.679   4.506   3.912
  136ASN      N 1337   6.585   4.641   3.756
  136ASN      H 1338   6.559   4.661   3.662
  136ASN     CA 1339   6.503   4.720   3.848
  136ASN     CB 1340   6.456   4.848   3.780
  136ASN     CG 1341   6.407   4.949   3.884
  136ASN    OD1 1342   6.291   4.940   3.924
  136ASN    ND2 1343   6.473   5.062   3.904
  136ASN   HD21 1344   6.528   5.107   3.833
  136ASN   HD22 1345   6.489   5.097   3.997
  136ASN      C 1346   6.379   4.654   3.910
  136ASN      O 1347   6.281   4.630   3.840
  137GLU      N 1348   6.393   4.624   4.039
  137GLU      H 1349   6.482   4.644   4.079
  137GLU     CA 1350   6.290   4.571   4.129
  137GLU     CB 1351   6.347   4.584   4.270
  137GLU     CG 1352   6.472   4.502   4.299
  137GLU     CD 1353   6.448   4.354   4.329
  137GLU    OE1 1354   6.465   4.276   4.233
  137GLU    OE2 1355   6.401   4.314   4.438
  137GLU      C 1356   6.165   4.658   4.140
  137GLU      O 1357   6.059   4.618   4.092
  138ALA      N 1358   6.183   4.788   4.166
  138ALA      H 1359   6.275   4.822   4.183
  138ALA     CA 1360   6.076   4.883   4.198
  138ALA     CB 1361   6.147   5.015   4.229
  138ALA      C 1362   5.964   4.899   4.094
  138ALA      O 1363   5.850   4.916   4.136
  139ILE      N 1364   6.001   4.915   3.967
  139ILE      H 1365   6.094   4.891   3.940
  139ILE     CA 1366   5.907   4.925   3.854
  139ILE     CB 1367   5.982   4.935   3.721
  139ILE    CG1 1368   6.046   5.074   3.718
  139ILE    CG2 1369   5.884   4.922   3.604
  139ILE     CD 1370   6.132   5.081   3.591
  139ILE      C 1371   5.817   4.801   3.853
  139ILE      O 1372   5.694   4.802   3.854
  140GLN      N 1373   5.881   4.684   3.850
  140GLN      H 1374   5.979   4.696   3.836
  140GLN     CA 1375   5.823   4.549   3.846
  140GLN     CB 1376   5.945   4.457   3.838
  140GLN     CG 1377   5.993   4.445   3.693
  140GLN     CD 1378   6.113   4.351   3.687
  140GLN    OE1 1379   6.099   4.231   3.664
  140GLN    NE2 1380   6.236   4.398   3.706
  140GLN   HE21 1381   6.242   4.494   3.732
  140GLN   HE22 1382   6.309   4.338   3.673
  140GLN      C 1383   5.739   4.518   3.969
  140GLN      O 1384   5.620   4.485   3.966
  141ALA      N 1385   5.790   4.565   4.083
  141ALA      H 1386   5.889   4.559   4.098
  141ALA     CA 1387   5.721   4.554   4.212
  141ALA     CB 1388   5.806   4.593   4.334
  141ALA      C 1389   5.591   4.634   4.213
  141ALA      O 1390   5.486   4.581   4.249
  142ALA      N 1391   5.591   4.751   4.148
  142ALA      H 1392   5.684   4.783   4.130
  142ALA     CA 1393   5.478   4.844   4.134
  142ALA     CB 1394   5.520   4.972   4.061
  142ALA      C 1395   5.372   4.779   4.045
  142ALA      O 1396   5.260   4.760   4.091
  143HISE     N 1397   5.419   4.729   3.931
  143HISE     H 1398   5.513   4.744   3.899
  143HISE    CA 1399   5.341   4.650   3.835
  143HISE    CB 1400   5.428   4.609   3.715
  143HISE    CG 1401   5.352   4.521   3.616
  143HISE   ND1 1402   5.297   4.568   3.504
  143HISE   CD2 1403   5.328   4.390   3.624
  143HISE   HD2 1404   5.380   4.327   3.695
  143HISE   CE1 1405   5.231   4.467   3.448
  143HISE   HE1 1406   5.183   4.470   3.350
  143HISE   NE2 1407   5.257   4.356   3.516
  143HISE   HE2 1408   5.213   4.268   3.498
  143HISE     C 1409   5.263   4.532   3.893
  143HISE     O 1410   5.140   4.535   3.902
  144ASP      N 1411   5.333   4.437   3.955
  144ASP      H 1412   5.433   4.432   3.955
  144ASP     CA 1413   5.276   4.320   4.024
  144ASP     CB 1414   5.388   4.226   4.069
  144ASP     CG 1415   5.452   4.135   3.964
  144ASP    OD1 1416   5.504   4.027   4.000
  144ASP    OD2 1417   5.427   4.144   3.842
  144ASP      C 1418   5.175   4.349   4.135
  144ASP      O 1419   5.072   4.283   4.146
  145ALA      N 1420   5.201   4.455   4.211
  145ALA      H 1421   5.295   4.486   4.224
  145ALA     CA 1422   5.106   4.521   4.301
  145ALA     CB 1423   5.184   4.630   4.374
  145ALA      C 1424   4.980   4.577   4.233
  145ALA      O 1425   4.873   4.525   4.262
  146VAL      N 1426   4.991   4.662   4.131
  146VAL      H 1427   5.076   4.697   4.093
  146VAL     CA 1428   4.877   4.714   4.054
  146VAL     CB 1429   4.915   4.814   3.945
  146VAL    CG1 1430   4.800   4.862   3.856
  146VAL    CG2 1431   4.970   4.942   4.008
  146VAL      C 1432   4.805   4.597   3.987
  146VAL      O 1433   4.685   4.582   4.008
  147ALA      N 1434   4.874   4.498   3.930
  147ALA      H 1435   4.973   4.494   3.942
  147ALA     CA 1436   4.818   4.379   3.865
  147ALA     CB 1437   4.922   4.292   3.794
  147ALA      C 1438   4.726   4.292   3.951
  147ALA      O 1439   4.635   4.227   3.900
  148GLN      N 1440   4.750   4.283   4.081
  148GLN      H 1441   4.831   4.318   4.128
  148GLN     CA 1442   4.655   4.215   4.170
  148GLN     CB 1443   4.729   4.180   4.299
  148GLN     CG 1444   4.824   4.062   4.279
  148GLN     CD 1445   4.920   4.029   4.393
  148GLN    OE1 1446   4.924   3.928   4.462
  148GLN    NE2 1447   5.023   4.112   4.384
  148GLN   HE21 1448   5.064   4.173   4.316
  148GLN   HE22 1449   5.096   4.087   4.448
  148GLN      C 1450   4.524   4.289   4.202
  148GLN      O 1451   4.446   4.225   4.272
  149GLU      N 1452   4.518   4.419   4.176
  149GLU      H 1453   4.596   4.456   4.125
  149GLU     CA 1454   4.402   4.508   4.189
  149GLU     CB 1455   4.426   4.659   4.184
  149GLU     CG 1456   4.527   4.702   4.290
  149GLU     CD 1457   4.471   4.787   4.404
  149GLU    OE1 1458   4.479   4.912   4.396
  149GLU    OE2 1459   4.406   4.727   4.493
  149GLU      C 1460   4.279   4.476   4.105
  149GLU      O 1461   4.165   4.502   4.144
  150GLY      N 1462   4.300   4.446   3.977
  150GLY      H 1463   4.393   4.433   3.941
  150GLY     CA 1464   4.194   4.434   3.876
  150GLY      C 1465   4.096   4.321   3.909
  150GLY      O 1466   4.130   4.221   3.972
  151GLN      N 1467   3.986   4.329   3.835
  151GLN      H 1468   3.978   4.371   3.744
  151GLN     CA 1469   3.874   4.237   3.857
  151GLN     CB 1470   3.740   4.312   3.850
  151GLN     CG 1471   3.703   4.387   3.723
  151GLN     CD 1472   3.578   4.476   3.728
  151GLN    OE1 1473   3.467   4.431   3.699
  151GLN    NE2 1474   3.598   4.603   3.761
  151GLN   HE21 1475   3.683   4.642   3.795
  151GLN   HE22 1476   3.515   4.659   3.769
  151GLN      C 1477   3.866   4.118   3.762
  151GLN      O 1478   3.782   4.029   3.776
  152CYS      N 1479   3.940   4.127   3.651
  152CYS      H 1480   4.007   4.198   3.635
  152CYS     CA 1481   3.928   4.019   3.551
  152CYS     CB 1482   3.863   4.080   3.427
  152CYS     SG 1483   3.726   4.201   3.433
  152CYS     HG 1484   3.779   4.295   3.511
  152CYS      C 1485   4.061   3.954   3.513
  152CYS      O 1486   4.164   4.021   3.528
  153ARG      N 1487   4.068   3.828   3.470
  153ARG      H 1488   4.001   3.760   3.497
  153ARG     CA 1489   4.197   3.777   3.422
  153ARG     CB 1490   4.246   3.672   3.521
  153ARG     CG 1491   4.398   3.658   3.512
  153ARG     CD 1492   4.478   3.779   3.561
  153ARG     NE 1493   4.451   3.807   3.703
  153ARG     HE 1494   4.377   3.752   3.742
  153ARG     CZ 1495   4.509   3.905   3.774
  153ARG    NH1 1496   4.587   3.995   3.713
  153ARG   HH11 1497   4.613   3.992   3.616
  153ARG   HH12 1498   4.625   4.070   3.767
  153ARG    NH2 1499   4.470   3.920   3.901
  153ARG   HH21 1500   4.389   3.870   3.931
  153ARG   HH22 1501   4.509   3.981   3.970
  153ARG      C 1502   4.195   3.736   3.274
  153ARG      O 1503   4.193   3.826   3.191
  154VAL      N 1504   4.173   3.607   3.248
  154VAL      H 1505   4.127   3.551   3.316
  154VAL     CA 1506   4.161   3.543   3.116
  154VAL     CB 1507   4.039   3.595   3.040
  154VAL    CG1 1508   4.019   3.530   2.903
  154VAL    CG2 1509   3.906   3.578   3.116
  154VAL      C 1510   4.288   3.562   3.032
  154VAL      O 1511   4.321   3.671   2.986
  155ASP      N 1512   4.365   3.454   3.022
  155ASP      H 1513   4.334   3.367   3.059
  155ASP     CA 1514   4.485   3.450   2.937
  155ASP     CB 1515   4.614   3.432   3.018
  155ASP     CG 1516   4.747   3.428   2.943
  155ASP    OD1 1517   4.741   3.398   2.822
  155ASP    OD2 1518   4.860   3.418   2.995
  155ASP      C 1519   4.452   3.344   2.832
  155ASP      O 1520   4.480   3.225   2.847
  156ASP      N 1521   4.410   3.393   2.716
  156ASP      H 1522   4.426   3.489   2.693
  156ASP     CA 1523   4.385   3.312   2.596
  156ASP     CB 1524   4.265   3.369   2.519
  156ASP     CG 1525   4.273   3.515   2.475
  156ASP    OD1 1526   4.385   3.566   2.449
  156ASP    OD2 1527   4.188   3.594   2.522
  156ASP      C 1528   4.501   3.292   2.498
  156ASP      O 1529   4.494   3.207   2.410
  157LYS      N 1530   4.619   3.347   2.528
  157LYS      H 1531   4.648   3.362   2.622
  157LYS     CA 1532   4.741   3.345   2.446
  157LYS     CB 1533   4.796   3.203   2.429
  157LYS     CG 1534   4.844   3.128   2.554
  157LYS     CD 1535   4.947   3.209   2.632
  157LYS     CE 1536   4.991   3.129   2.755
  157LYS     NZ 1537   4.877   3.123   2.849
  157LYS    HZ1 1538   4.829   3.211   2.842
  157LYS    HZ2 1539   4.814   3.048   2.833
  157LYS    HZ3 1540   4.916   3.107   2.939
  157LYS      C 1541   4.743   3.424   2.315
  157LYS      O 1542   4.848   3.427   2.252
  158VAL      N 1543   4.640   3.503   2.286
  158VAL      H 1544   4.557   3.506   2.342
  158VAL     CA 1545   4.632   3.585   2.165
  158VAL     CB 1546   4.490   3.636   2.143
  158VAL    CG1 1547   4.479   3.738   2.030
  158VAL    CG2 1548   4.394   3.518   2.126
  158VAL      C 1549   4.737   3.697   2.162
  158VAL      O 1550   4.776   3.761   2.259
  159ASN      N 1551   4.799   3.713   2.045
  159ASN      H 1552   4.756   3.685   1.959
  159ASN     CA 1553   4.905   3.812   2.020
  159ASN     CB 1554   4.983   3.761   1.899
  159ASN     CG 1555   5.109   3.829   1.845
  159ASN    OD1 1556   5.181   3.901   1.915
  159ASN    ND2 1557   5.148   3.812   1.719
  159ASN   HD21 1558   5.095   3.753   1.658
  159ASN   HD22 1559   5.224   3.863   1.680
  159ASN      C 1560   4.872   3.961   2.013
  159ASN      O 1561   4.855   4.016   1.905
  160PHE      N 1562   4.822   4.009   2.127
  160PHE      H 1563   4.810   3.943   2.202
  160PHE     CA 1564   4.790   4.150   2.151
  160PHE     CB 1565   4.739   4.169   2.294
  160PHE     CG 1566   4.589   4.140   2.302
  160PHE    CD1 1567   4.493   4.239   2.281
  160PHE    HD1 1568   4.520   4.336   2.239
  160PHE    CD2 1569   4.550   4.014   2.346
  160PHE    HD2 1570   4.630   3.944   2.371
  160PHE    CE1 1571   4.359   4.219   2.311
  160PHE    HE1 1572   4.285   4.298   2.319
  160PHE    CE2 1573   4.414   3.988   2.362
  160PHE    HE2 1574   4.390   3.889   2.402
  160PHE     CZ 1575   4.321   4.090   2.347
  160PHE     HZ 1576   4.214   4.071   2.341
  160PHE      C 1577   4.920   4.229   2.155
  160PHE      O 1578   5.020   4.168   2.193
  161HISE     N 1579   4.912   4.351   2.103
  161HISE     H 1580   4.841   4.383   2.040
  161HISE    CA 1581   5.023   4.448   2.112
  161HISE    CB 1582   5.095   4.454   1.977
  161HISE    CG 1583   5.195   4.342   1.952
  161HISE   ND1 1584   5.326   4.366   1.960
  161HISE   CD2 1585   5.180   4.236   1.873
  161HISE   HD2 1586   5.092   4.178   1.845
  161HISE   CE1 1587   5.395   4.277   1.889
  161HISE   HE1 1588   5.503   4.282   1.875
  161HISE   NE2 1589   5.302   4.200   1.834
  161HISE   HE2 1590   5.316   4.128   1.766
  161HISE     C 1591   4.966   4.585   2.149
  161HISE     O 1592   4.853   4.618   2.115
  162PHE      N 1593   5.052   4.672   2.201
  162PHE      H 1594   5.150   4.652   2.197
  162PHE     CA 1595   5.018   4.808   2.247
  162PHE     CB 1596   5.018   4.811   2.400
  162PHE     CG 1597   4.968   4.942   2.462
  162PHE    CD1 1598   4.833   4.973   2.454
  162PHE    HD1 1599   4.773   4.924   2.378
  162PHE    CD2 1600   5.051   5.016   2.546
  162PHE    HD2 1601   5.159   5.005   2.544
  162PHE    CE1 1602   4.782   5.076   2.532
  162PHE    HE1 1603   4.674   5.088   2.540
  162PHE    CE2 1604   5.002   5.113   2.632
  162PHE    HE2 1605   5.069   5.155   2.707
  162PHE     CZ 1606   4.866   5.139   2.623
  162PHE     HZ 1607   4.821   5.197   2.703
  162PHE      C 1608   5.098   4.924   2.189
  162PHE      O 1609   5.218   4.923   2.214
  163ILE      N 1610   5.038   5.009   2.105
  163ILE      H 1611   4.940   5.014   2.087
  163ILE     CA 1612   5.114   5.107   2.027
  163ILE     CB 1613   5.076   5.104   1.879
  163ILE    CG1 1614   5.081   4.965   1.815
  163ILE    CG2 1615   5.179   5.184   1.800
  163ILE     CD 1616   4.966   4.951   1.715
  163ILE      C 1617   5.083   5.249   2.077
  163ILE      O 1618   4.965   5.277   2.098
  164LEU      N 1619   5.189   5.328   2.062
  164LEU      H 1620   5.266   5.292   2.009
  164LEU     CA 1621   5.182   5.471   2.096
  164LEU     CB 1622   5.306   5.495   2.182
  164LEU     CG 1623   5.338   5.638   2.226
  164LEU    CD1 1624   5.215   5.702   2.290
  164LEU    CD2 1625   5.466   5.658   2.308
  164LEU      C 1626   5.199   5.554   1.968
  164LEU      O 1627   5.295   5.521   1.898
  165PHE      N 1628   5.113   5.651   1.941
  165PHE      H 1629   5.025   5.660   1.988
  165PHE     CA 1630   5.125   5.749   1.832
  165PHE     CB 1631   5.011   5.756   1.730
  165PHE     CG 1632   4.967   5.616   1.688
  165PHE    CD1 1633   4.871   5.543   1.757
  165PHE    HD1 1634   4.830   5.584   1.849
  165PHE    CD2 1635   4.999   5.567   1.562
  165PHE    HD2 1636   5.078   5.617   1.506
  165PHE    CE1 1637   4.832   5.418   1.710
  165PHE    HE1 1638   4.785   5.352   1.783
  165PHE    CE2 1639   4.959   5.444   1.510
  165PHE    HE2 1640   4.993   5.410   1.412
  165PHE     CZ 1641   4.872   5.368   1.587
  165PHE     HZ 1642   4.839   5.268   1.559
  165PHE      C 1643   5.138   5.884   1.902
  165PHE      O 1644   5.051   5.930   1.975
  166ASN      N 1645   5.229   5.966   1.850
  166ASN      H 1646   5.299   5.936   1.785
  166ASN     CA 1647   5.256   6.095   1.914
  166ASN     CB 1648   5.334   6.082   2.045
  166ASN     CG 1649   5.481   6.039   2.042
  166ASN    OD1 1650   5.561   6.048   1.950
  166ASN    ND2 1651   5.495   5.965   2.152
  166ASN   HD21 1652   5.426   5.943   2.221
  166ASN   HD22 1653   5.587   5.930   2.171
  166ASN      C 1654   5.323   6.203   1.828
  166ASN      O 1655   5.380   6.171   1.724
  167ASN      N 1656   5.320   6.325   1.881
  167ASN      H 1657   5.301   6.344   1.977
  167ASN     CA 1658   5.378   6.441   1.812
  167ASN     CB 1659   5.284   6.562   1.816
  167ASN     CG 1660   5.336   6.687   1.744
  167ASN    OD1 1661   5.395   6.781   1.797
  167ASN    ND2 1662   5.305   6.693   1.615
  167ASN   HD21 1663   5.255   6.621   1.566
  167ASN   HD22 1664   5.338   6.761   1.549
  167ASN      C 1665   5.504   6.483   1.888
  167ASN      O 1666   5.501   6.519   2.006
  168VAL      N 1667   5.612   6.455   1.817
  168VAL      H 1668   5.602   6.412   1.727
  168VAL     CA 1669   5.747   6.492   1.864
  168VAL     CB 1670   5.829   6.376   1.921
  168VAL    CG1 1671   5.966   6.421   1.971
  168VAL    CG2 1672   5.758   6.316   2.042
  168VAL      C 1673   5.824   6.553   1.747
  168VAL      O 1674   5.828   6.490   1.641
  169ASP      N 1675   5.873   6.675   1.763
  169ASP      H 1676   5.851   6.724   1.847
  169ASP     CA 1677   5.966   6.749   1.676
  169ASP     CB 1678   6.097   6.669   1.681
  169ASP     CG 1679   6.225   6.735   1.630
  169ASP    OD1 1680   6.214   6.858   1.612
  169ASP    OD2 1681   6.336   6.678   1.620
  169ASP      C 1682   5.909   6.775   1.537
  169ASP      O 1683   5.964   6.740   1.433
  170GLY      N 1684   5.780   6.807   1.539
  170GLY      H 1685   5.724   6.793   1.620
  170GLY     CA 1686   5.710   6.843   1.414
  170GLY      C 1687   5.653   6.736   1.321
  170GLY      O 1688   5.567   6.764   1.238
  171HISE     N 1689   5.700   6.616   1.353
  171HISE     H 1690   5.760   6.614   1.433
  171HISE    CA 1691   5.651   6.492   1.291
  171HISE    CB 1692   5.767   6.408   1.237
  171HISE    CG 1693   5.823   6.483   1.116
  171HISE   ND1 1694   5.881   6.602   1.104
  171HISE   CD2 1695   5.825   6.428   0.995
  171HISE   HD2 1696   5.767   6.339   0.972
  171HISE   CE1 1697   5.935   6.610   0.983
  171HISE   HE1 1698   6.000   6.695   0.959
  171HISE   NE2 1699   5.891   6.507   0.911
  171HISE   HE2 1700   5.904   6.495   0.812
  171HISE     C 1701   5.565   6.405   1.383
  171HISE     O 1702   5.567   6.413   1.506
  172LEU      N 1703   5.478   6.324   1.323
  172LEU      H 1704   5.467   6.335   1.224
  172LEU     CA 1705   5.392   6.225   1.389
  172LEU     CB 1706   5.254   6.194   1.330
  172LEU     CG 1707   5.134   6.129   1.399
  172LEU    CD1 1708   5.143   5.984   1.446
  172LEU    CD2 1709   5.077   6.221   1.508
  172LEU      C 1710   5.471   6.094   1.393
  172LEU      O 1711   5.520   6.042   1.293
  173TYR      N 1712   5.503   6.043   1.511
  173TYR      H 1713   5.468   6.082   1.597
  173TYR     CA 1714   5.581   5.920   1.528
  173TYR     CB 1715   5.701   5.945   1.620
  173TYR     CG 1716   5.816   6.024   1.557
  173TYR    CD1 1717   5.911   5.952   1.485
  173TYR    HD1 1718   5.893   5.850   1.450
  173TYR    CD2 1719   5.828   6.161   1.576
  173TYR    HD2 1720   5.767   6.222   1.641
  173TYR    CE1 1721   6.022   6.011   1.426
  173TYR    HE1 1722   6.096   5.946   1.378
  173TYR    CE2 1723   5.938   6.221   1.515
  173TYR    HE2 1724   5.967   6.321   1.547
  173TYR     CZ 1725   6.032   6.149   1.442
  173TYR     OH 1726   6.127   6.213   1.368
  173TYR     HH 1727   6.094   6.307   1.374
  173TYR      C 1728   5.492   5.817   1.597
  173TYR      O 1729   5.398   5.844   1.672
  174GLU      N 1730   5.520   5.694   1.556
  174GLU      H 1731   5.603   5.686   1.500
  174GLU     CA 1732   5.462   5.570   1.609
  174GLU     CB 1733   5.393   5.490   1.499
  174GLU     CG 1734   5.323   5.357   1.529
  174GLU     CD 1735   5.309   5.287   1.394
  174GLU    OE1 1736   5.217   5.314   1.314
  174GLU    OE2 1737   5.401   5.207   1.364
  174GLU      C 1738   5.562   5.481   1.684
  174GLU      O 1739   5.660   5.446   1.619
  175LEU      N 1740   5.539   5.460   1.813
  175LEU      H 1741   5.455   5.490   1.859
  175LEU     CA 1742   5.632   5.375   1.889
  175LEU     CB 1743   5.674   5.449   2.016
  175LEU     CG 1744   5.758   5.574   1.991
  175LEU    CD1 1745   5.718   5.689   2.083
  175LEU    CD2 1746   5.908   5.557   2.016
  175LEU      C 1747   5.559   5.249   1.937
  175LEU      O 1748   5.448   5.255   1.991
  176ASP      N 1749   5.638   5.144   1.917
  176ASP      H 1750   5.703   5.153   1.842
  176ASP     CA 1751   5.611   5.013   1.976
  176ASP     CB 1752   5.536   4.944   1.862
  176ASP     CG 1753   5.511   4.798   1.902
  176ASP    OD1 1754   5.393   4.758   1.899
  176ASP    OD2 1755   5.599   4.721   1.945
  176ASP      C 1756   5.737   4.942   2.026
  176ASP      O 1757   5.848   4.951   1.974
  177GLY      N 1758   5.731   4.901   2.152
  177GLY      H 1759   5.646   4.892   2.204
  177GLY     CA 1760   5.843   4.838   2.223
  177GLY      C 1761   5.895   4.701   2.180
  177GLY      O 1762   6.006   4.660   2.214
  178ARG      N 1763   5.810   4.629   2.108
  178ARG      H 1764   5.721   4.669   2.086
  178ARG     CA 1765   5.830   4.499   2.042
  178ARG     CB 1766   5.696   4.426   2.059
  178ARG     CG 1767   5.681   4.380   2.204
  178ARG     CD 1768   5.569   4.287   2.250
  178ARG     NE 1769   5.537   4.166   2.172
  178ARG     HE 1770   5.614   4.108   2.145
  178ARG     CZ 1771   5.414   4.117   2.155
  178ARG    NH1 1772   5.307   4.185   2.198
  178ARG   HH11 1773   5.318   4.266   2.256
  178ARG   HH12 1774   5.214   4.150   2.188
  178ARG    NH2 1775   5.404   3.999   2.092
  178ARG   HH21 1776   5.477   3.955   2.040
  178ARG   HH22 1777   5.331   3.940   2.128
  178ARG      C 1778   5.876   4.510   1.896
  178ARG      O 1779   5.940   4.417   1.848
  179MET      N 1780   5.827   4.609   1.822
  179MET      H 1781   5.746   4.663   1.847
  179MET     CA 1782   5.890   4.634   1.692
  179MET     CB 1783   5.802   4.736   1.619
  179MET     CG 1784   5.676   4.663   1.571
  179MET     SD 1785   5.732   4.571   1.423
  179MET     CE 1786   5.578   4.492   1.385
  179MET      C 1787   6.034   4.681   1.708
  179MET      O 1788   6.067   4.718   1.820
  180PRO      N 1789   6.119   4.671   1.606
  180PRO     CA 1790   6.263   4.698   1.624
  180PRO     CB 1791   6.331   4.631   1.505
  180PRO     CG 1792   6.225   4.635   1.395
  180PRO     CD 1793   6.096   4.610   1.474
  180PRO      C 1794   6.312   4.842   1.633
  180PRO      O 1795   6.414   4.854   1.700
  181PHE      N 1796   6.234   4.942   1.591
  181PHE      H 1797   6.149   4.922   1.543
  181PHE     CA 1798   6.275   5.081   1.569
  181PHE     CB 1799   6.343   5.091   1.432
  181PHE     CG 1800   6.494   5.070   1.450
  181PHE    CD1 1801   6.557   4.988   1.357
  181PHE    HD1 1802   6.496   4.937   1.282
  181PHE    CD2 1803   6.576   5.149   1.529
  181PHE    HD2 1804   6.531   5.230   1.586
  181PHE    CE1 1805   6.695   4.983   1.343
  181PHE    HE1 1806   6.745   4.928   1.263
  181PHE    CE2 1807   6.714   5.136   1.524
  181PHE    HE2 1808   6.773   5.195   1.595
  181PHE     CZ 1809   6.777   5.053   1.431
  181PHE     HZ 1810   6.884   5.035   1.431
  181PHE      C 1811   6.146   5.162   1.558
  181PHE      O 1812   6.046   5.115   1.504
  182PRO      N 1813   6.145   5.286   1.607
  182PRO     CA 1814   6.032   5.379   1.590
  182PRO     CB 1815   6.081   5.507   1.657
  182PRO     CG 1816   6.182   5.459   1.761
  182PRO     CD 1817   6.247   5.334   1.702
  182PRO      C 1818   6.007   5.411   1.442
  182PRO      O 1819   6.105   5.429   1.371
  183VAL      N 1820   5.882   5.430   1.399
  183VAL      H 1821   5.808   5.398   1.458
  183VAL     CA 1822   5.832   5.475   1.269
  183VAL     CB 1823   5.708   5.393   1.234
  183VAL    CG1 1824   5.656   5.421   1.093
  183VAL    CG2 1825   5.727   5.242   1.248
  183VAL      C 1826   5.796   5.624   1.270
  183VAL      O 1827   5.727   5.668   1.362
  184ASN      N 1828   5.824   5.689   1.158
  184ASN      H 1829   5.877   5.653   1.081
  184ASN     CA 1830   5.778   5.826   1.130
  184ASN     CB 1831   5.900   5.907   1.085
  184ASN     CG 1832   5.878   6.058   1.087
  184ASN    OD1 1833   5.782   6.111   1.032
  184ASN    ND2 1834   5.980   6.132   1.129
  184ASN   HD21 1835   6.063   6.098   1.173
  184ASN   HD22 1836   5.971   6.231   1.120
  184ASN      C 1837   5.664   5.825   1.027
  184ASN      O 1838   5.691   5.806   0.909
  185HISE     N 1839   5.554   5.891   1.060
  185HISE     H 1840   5.541   5.937   1.148
  185HISE    CA 1841   5.437   5.906   0.972
  185HISE    CB 1842   5.310   5.850   1.036
  185HISE    CG 1843   5.320   5.698   1.049
  185HISE   ND1 1844   5.285   5.604   0.961
  185HISE   CD2 1845   5.328   5.640   1.169
  185HISE   HD2 1846   5.301   5.691   1.261
  185HISE   CE1 1847   5.279   5.489   1.026
  185HISE   HE1 1848   5.283   5.390   0.981
  185HISE   NE2 1849   5.311   5.509   1.154
  185HISE   HE2 1850   5.303   5.436   1.222
  185HISE     C 1851   5.414   6.047   0.915
  185HISE     O 1852   5.299   6.082   0.890
  186GLY      N 1853   5.524   6.120   0.897
  186GLY      H 1854   5.614   6.088   0.925
  186GLY     CA 1855   5.520   6.252   0.832
  186GLY      C 1856   5.475   6.363   0.926
  186GLY      O 1857   5.459   6.343   1.047
  187ALA      N 1858   5.470   6.484   0.871
  187ALA      H 1859   5.480   6.501   0.773
  187ALA     CA 1860   5.443   6.606   0.947
  187ALA     CB 1861   5.464   6.736   0.868
  187ALA      C 1862   5.306   6.608   1.016
  187ALA      O 1863   5.209   6.551   0.967
  188SER      N 1864   5.305   6.685   1.125
  188SER      H 1865   5.389   6.736   1.141
  188SER     CA 1866   5.195   6.692   1.222
  188SER     CB 1867   5.193   6.574   1.320
  188SER     OG 1868   5.116   6.580   1.440
  188SER     HG 1869   5.018   6.569   1.425
  188SER      C 1870   5.204   6.818   1.309
  188SER      O 1871   5.309   6.842   1.368
  189SER      N 1872   5.090   6.882   1.336
  189SER      H 1873   5.003   6.840   1.313
  189SER     CA 1874   5.090   6.976   1.449
  189SER     CB 1875   5.003   7.097   1.415
  189SER     OG 1876   5.026   7.214   1.495
  189SER     HG 1877   4.955   7.283   1.486
  189SER      C 1878   5.026   6.915   1.574
  189SER      O 1879   4.921   6.852   1.562
  190GLU      N 1880   5.082   6.941   1.692
  190GLU      H 1881   5.178   6.967   1.688
  190GLU     CA 1882   5.035   6.917   1.829
  190GLU     CB 1883   5.113   7.002   1.929
  190GLU     CG 1884   5.106   6.953   2.074
  190GLU     CD 1885   5.191   7.043   2.165
  190GLU    OE1 1886   5.304   7.000   2.198
  190GLU    OE2 1887   5.147   7.156   2.193
  190GLU      C 1888   4.893   6.970   1.849
  190GLU      O 1889   4.818   6.906   1.922
  191ASP      N 1890   4.845   7.080   1.791
  191ASP      H 1891   4.902   7.156   1.758
  191ASP     CA 1892   4.705   7.124   1.791
  191ASP     CB 1893   4.697   7.252   1.707
  191ASP     CG 1894   4.562   7.317   1.676
  191ASP    OD1 1895   4.477   7.323   1.768
  191ASP    OD2 1896   4.540   7.355   1.559
  191ASP      C 1897   4.611   7.022   1.725
  191ASP      O 1898   4.494   7.014   1.764
  192THR      N 1899   4.665   6.944   1.632
  192THR      H 1900   4.753   6.965   1.591
  192THR     CA 1901   4.595   6.832   1.567
  192THR     CB 1902   4.584   6.839   1.415
  192THR    OG1 1903   4.713   6.849   1.353
  192THR    HG1 1904   4.755   6.758   1.353
  192THR    CG2 1905   4.506   6.961   1.365
  192THR      C 1906   4.635   6.688   1.600
  192THR      O 1907   4.569   6.599   1.548
  193LEU      N 1908   4.719   6.663   1.701
  193LEU      H 1909   4.734   6.735   1.768
  193LEU     CA 1910   4.772   6.528   1.723
  193LEU     CB 1911   4.892   6.529   1.818
  193LEU     CG 1912   4.884   6.522   1.971
  193LEU    CD1 1913   5.003   6.594   2.034
  193LEU    CD2 1914   4.758   6.588   2.025
  193LEU      C 1915   4.681   6.406   1.742
  193LEU      O 1916   4.727   6.296   1.712
  194LEU      N 1917   4.563   6.427   1.801
  194LEU      H 1918   4.537   6.522   1.820
  194LEU     CA 1919   4.458   6.325   1.809
  194LEU     CB 1920   4.341   6.381   1.889
  194LEU     CG 1921   4.363   6.385   2.040
  194LEU    CD1 1922   4.256   6.470   2.111
  194LEU    CD2 1923   4.368   6.246   2.104
  194LEU      C 1924   4.406   6.287   1.670
  194LEU      O 1925   4.429   6.174   1.626
  195LYS      N 1926   4.375   6.385   1.586
  195LYS      H 1927   4.375   6.479   1.621
  195LYS     CA 1928   4.326   6.370   1.448
  195LYS     CB 1929   4.260   6.501   1.404
  195LYS     CG 1930   4.200   6.496   1.264
  195LYS     CD 1931   4.161   6.639   1.228
  195LYS     CE 1932   4.101   6.651   1.088
  195LYS     NZ 1933   4.214   6.624   0.997
  195LYS    HZ1 1934   4.232   6.526   1.004
  195LYS    HZ2 1935   4.186   6.655   0.906
  195LYS    HZ3 1936   4.295   6.670   1.035
  195LYS      C 1937   4.432   6.327   1.347
  195LYS      O 1938   4.407   6.237   1.267
  196ASP      N 1939   4.554   6.375   1.367
  196ASP      H 1940   4.569   6.456   1.424
  196ASP     CA 1941   4.670   6.315   1.298
  196ASP     CB 1942   4.789   6.404   1.334
  196ASP     CG 1943   4.788   6.543   1.270
  196ASP    OD1 1944   4.855   6.625   1.336
  196ASP    OD2 1945   4.712   6.563   1.173
  196ASP      C 1946   4.695   6.169   1.337
  196ASP      O 1947   4.696   6.085   1.247
  197ALA      N 1948   4.689   6.131   1.464
  197ALA      H 1949   4.710   6.199   1.534
  197ALA     CA 1950   4.708   5.990   1.501
  197ALA     CB 1951   4.728   5.982   1.652
  197ALA      C 1952   4.589   5.899   1.470
  197ALA      O 1953   4.615   5.790   1.419
  198ALA      N 1954   4.470   5.958   1.464
  198ALA      H 1955   4.459   6.055   1.482
  198ALA     CA 1956   4.345   5.886   1.434
  198ALA     CB 1957   4.214   5.953   1.479
  198ALA      C 1958   4.332   5.828   1.293
  198ALA      O 1959   4.291   5.715   1.267
  199LYS      N 1960   4.369   5.904   1.190
  199LYS      H 1961   4.389   6.002   1.188
  199LYS     CA 1962   4.392   5.851   1.055
  199LYS     CB 1963   4.438   5.969   0.970
  199LYS     CG 1964   4.486   5.909   0.837
  199LYS     CD 1965   4.533   6.036   0.767
  199LYS     CE 1966   4.631   6.005   0.655
  199LYS     NZ 1967   4.759   5.966   0.716
  199LYS    HZ1 1968   4.747   5.882   0.769
  199LYS    HZ2 1969   4.825   5.952   0.643
  199LYS    HZ3 1970   4.791   6.035   0.781
  199LYS      C 1971   4.484   5.729   1.058
  199LYS      O 1972   4.428   5.630   1.010
  200VAL      N 1973   4.604   5.742   1.113
  200VAL      H 1974   4.647   5.829   1.140
  200VAL     CA 1975   4.698   5.631   1.128
  200VAL     CB 1976   4.834   5.678   1.181
  200VAL    CG1 1977   4.945   5.574   1.166
  200VAL    CG2 1978   4.876   5.819   1.137
  200VAL      C 1979   4.648   5.507   1.203
  200VAL      O 1980   4.655   5.401   1.140
  201CYS      N 1981   4.572   5.528   1.310
  201CYS      H 1982   4.589   5.600   1.377
  201CYS     CA 1983   4.497   5.420   1.375
  201CYS     CB 1984   4.429   5.459   1.506
  201CYS     SG 1985   4.530   5.550   1.629
  201CYS     HG 1986   4.634   5.467   1.639
  201CYS      C 1987   4.399   5.352   1.279
  201CYS      O 1988   4.396   5.230   1.266
  202ARG      N 1989   4.312   5.434   1.221
  202ARG      H 1990   4.293   5.531   1.236
  202ARG     CA 1991   4.216   5.381   1.122
  202ARG     CB 1992   4.129   5.498   1.076
  202ARG     CG 1993   4.038   5.541   1.191
  202ARG     CD 1994   3.910   5.615   1.150
  202ARG     NE 1995   3.943   5.726   1.060
  202ARG     HE 1996   3.944   5.688   0.968
  202ARG     CZ 1997   3.977   5.850   1.099
  202ARG    NH1 1998   3.974   5.889   1.227
  202ARG   HH11 1999   3.938   5.818   1.287
  202ARG   HH12 2000   4.020   5.972   1.260
  202ARG    NH2 2001   3.974   5.945   1.004
  202ARG   HH21 2002   3.952   5.929   0.908
  202ARG   HH22 2003   4.016   6.033   1.026
  202ARG      C 2004   4.272   5.299   1.006
  202ARG      O 2005   4.239   5.182   0.986
  203GLU      N 2006   4.376   5.352   0.943
  203GLU      H 2007   4.399   5.446   0.969
  203GLU     CA 2008   4.459   5.284   0.842
  203GLU     CB 2009   4.572   5.377   0.797
  203GLU     CG 2010   4.662   5.317   0.689
  203GLU     CD 2011   4.765   5.420   0.639
  203GLU    OE1 2012   4.733   5.509   0.558
  203GLU    OE2 2013   4.883   5.399   0.675
  203GLU      C 2014   4.510   5.147   0.886
  203GLU      O 2015   4.491   5.056   0.805
  204PHE      N 2016   4.543   5.137   1.015
  204PHE      H 2017   4.533   5.214   1.078
  204PHE     CA 2018   4.590   5.010   1.071
  204PHE     CB 2019   4.650   5.028   1.210
  204PHE     CG 2020   4.746   4.917   1.255
  204PHE    CD1 2021   4.881   4.943   1.272
  204PHE    HD1 2022   4.921   5.035   1.228
  204PHE    CD2 2023   4.703   4.786   1.270
  204PHE    HD2 2024   4.601   4.758   1.244
  204PHE    CE1 2025   4.972   4.846   1.313
  204PHE    HE1 2026   5.078   4.864   1.332
  204PHE    CE2 2027   4.793   4.685   1.303
  204PHE    HE2 2028   4.756   4.583   1.306
  204PHE     CZ 2029   4.927   4.716   1.327
  204PHE     HZ 2030   4.996   4.638   1.360
  204PHE      C 2031   4.474   4.910   1.081
  204PHE      O 2032   4.487   4.803   1.023
  205THR      N 2033   4.366   4.953   1.144
  205THR      H 2034   4.365   5.048   1.175
  205THR     CA 2035   4.248   4.874   1.182
  205THR     CB 2036   4.161   4.940   1.290
  205THR    OG1 2037   4.070   4.838   1.331
  205THR    HG1 2038   4.024   4.879   1.410
  205THR    CG2 2039   4.079   5.063   1.250
  205THR      C 2040   4.154   4.829   1.069
  205THR      O 2041   4.114   4.713   1.067
  206GLU      N 2042   4.126   4.917   0.973
  206GLU      H 2043   4.169   5.007   0.964
  206GLU     CA 2044   4.033   4.896   0.862
  206GLU     CB 2045   4.011   5.029   0.789
  206GLU     CG 2046   3.906   5.105   0.870
  206GLU     CD 2047   3.875   5.240   0.804
  206GLU    OE1 2048   3.808   5.326   0.866
  206GLU    OE2 2049   3.914   5.252   0.686
  206GLU      C 2050   4.065   4.779   0.769
  206GLU      O 2051   3.976   4.715   0.714
  207ARG      N 2052   4.195   4.750   0.761
  207ARG      H 2053   4.255   4.817   0.805
  207ARG     CA 2054   4.260   4.641   0.687
  207ARG     CB 2055   4.413   4.643   0.702
  207ARG     CG 2056   4.486   4.752   0.623
  207ARG     CD 2057   4.632   4.711   0.600
  207ARG     NE 2058   4.709   4.736   0.723
  207ARG     HE 2059   4.716   4.660   0.787
  207ARG     CZ 2060   4.775   4.847   0.759
  207ARG    NH1 2061   4.775   4.964   0.694
  207ARG   HH11 2062   4.725   4.981   0.609
  207ARG   HH12 2063   4.836   5.039   0.720
  207ARG    NH2 2064   4.835   4.849   0.879
  207ARG   HH21 2065   4.818   4.779   0.948
  207ARG   HH22 2066   4.903   4.920   0.895
  207ARG      C 2067   4.211   4.501   0.723
  207ARG      O 2068   4.206   4.419   0.632
  208GLU      N 2069   4.216   4.475   0.854
  208GLU      H 2070   4.274   4.530   0.914
  208GLU     CA 2071   4.169   4.351   0.917
  208GLU     CB 2072   4.250   4.338   1.045
  208GLU     CG 2073   4.360   4.240   1.004
  208GLU     CD 2074   4.497   4.304   0.981
  208GLU    OE1 2075   4.559   4.348   1.080
  208GLU    OE2 2076   4.544   4.288   0.866
  208GLU      C 2077   4.017   4.347   0.934
  208GLU      O 2078   3.953   4.347   1.039
  209GLN      N 2079   3.962   4.311   0.819
  209GLN      H 2080   4.018   4.272   0.746
  209GLN     CA 2081   3.818   4.294   0.792
  209GLN     CB 2082   3.796   4.273   0.642
  209GLN     CG 2083   3.826   4.402   0.564
  209GLN     CD 2084   3.803   4.397   0.413
  209GLN    OE1 2085   3.868   4.321   0.341
  209GLN    NE2 2086   3.691   4.455   0.369
  209GLN   HE21 2087   3.628   4.500   0.433
  209GLN   HE22 2088   3.654   4.412   0.287
  209GLN      C 2089   3.741   4.199   0.884
  209GLN      O 2090   3.635   4.242   0.931
  210GLY      N 2091   3.798   4.086   0.924
  210GLY      H 2092   3.868   4.041   0.868
  210GLY     CA 2093   3.731   3.994   1.018
  210GLY      C 2094   3.785   3.991   1.161
  210GLY      O 2095   3.754   3.896   1.232
  211GLU      N 2096   3.860   4.094   1.200
  211GLU      H 2097   3.884   4.162   1.131
  211GLU     CA 2098   3.888   4.110   1.343
  211GLU     CB 2099   4.030   4.162   1.366
  211GLU     CG 2100   4.097   4.153   1.504
  211GLU     CD 2101   4.074   4.017   1.570
  211GLU    OE1 2102   3.980   4.020   1.651
  211GLU    OE2 2103   4.148   3.919   1.547
  211GLU      C 2104   3.791   4.205   1.416
  211GLU      O 2105   3.729   4.289   1.351
  212VAL      N 2106   3.775   4.171   1.543
  212VAL      H 2107   3.852   4.118   1.578
  212VAL     CA 2108   3.684   4.231   1.642
  212VAL     CB 2109   3.557   4.150   1.666
  212VAL    CG1 2110   3.442   4.172   1.568
  212VAL    CG2 2111   3.581   4.002   1.695
  212VAL      C 2112   3.741   4.299   1.767
  212VAL      O 2113   3.675   4.367   1.846
  213ARG      N 2114   3.864   4.263   1.801
  213ARG      H 2115   3.906   4.192   1.744
  213ARG     CA 2116   3.926   4.289   1.932
  213ARG     CB 2117   4.009   4.170   1.982
  213ARG     CG 2118   3.935   4.036   1.980
  213ARG     CD 2119   4.036   3.932   2.030
  213ARG     NE 2120   4.106   3.871   1.916
  213ARG     HE 2121   4.150   3.936   1.854
  213ARG     CZ 2122   4.113   3.741   1.886
  213ARG    NH1 2123   4.071   3.647   1.973
  213ARG   HH11 2124   4.031   3.676   2.060
  213ARG   HH12 2125   4.060   3.551   1.949
  213ARG    NH2 2126   4.140   3.703   1.761
  213ARG   HH21 2127   4.137   3.779   1.696
  213ARG   HH22 2128   4.168   3.611   1.733
  213ARG      C 2129   4.021   4.406   1.911
  213ARG      O 2130   4.105   4.409   1.821
  214PHE      N 2131   3.991   4.511   1.987
  214PHE      H 2132   3.916   4.507   2.053
  214PHE     CA 2133   4.076   4.631   1.995
  214PHE     CB 2134   4.077   4.712   1.865
  214PHE     CG 2135   3.938   4.766   1.832
  214PHE    CD1 2136   3.910   4.899   1.862
  214PHE    HD1 2137   3.981   4.958   1.919
  214PHE    CD2 2138   3.840   4.684   1.775
  214PHE    HD2 2139   3.850   4.581   1.743
  214PHE    CE1 2140   3.790   4.954   1.818
  214PHE    HE1 2141   3.770   5.060   1.828
  214PHE    CE2 2142   3.723   4.742   1.727
  214PHE    HE2 2143   3.634   4.686   1.699
  214PHE     CZ 2144   3.698   4.877   1.747
  214PHE     HZ 2145   3.622   4.931   1.691
  214PHE      C 2146   4.035   4.729   2.105
  214PHE      O 2147   3.919   4.731   2.145
  215SER      N 2148   4.116   4.830   2.134
  215SER      H 2149   4.214   4.831   2.114
  215SER     CA 2150   4.078   4.937   2.228
  215SER     CB 2151   4.080   4.871   2.366
  215SER     OG 2152   4.053   4.969   2.467
  215SER     HG 2153   4.080   4.938   2.558
  215SER      C 2154   4.178   5.053   2.225
  215SER      O 2155   4.299   5.042   2.243
  216ALA      N 2156   4.112   5.167   2.245
  216ALA      H 2157   4.015   5.169   2.271
  216ALA     CA 2158   4.183   5.295   2.237
  216ALA     CB 2159   4.133   5.372   2.114
  216ALA      C 2160   4.177   5.380   2.364
  216ALA      O 2161   4.077   5.392   2.435
  217VAL      N 2162   4.291   5.441   2.397
  217VAL      H 2163   4.374   5.415   2.348
  217VAL     CA 2164   4.309   5.524   2.517
  217VAL     CB 2165   4.354   5.434   2.632
  217VAL    CG1 2166   4.487   5.360   2.613
  217VAL    CG2 2167   4.334   5.511   2.763
  217VAL      C 2168   4.381   5.657   2.496
  217VAL      O 2169   4.489   5.643   2.439
  218ALA      N 2170   4.341   5.767   2.559
  218ALA      H 2171   4.262   5.766   2.620
  218ALA     CA 2172   4.403   5.897   2.531
  218ALA     CB 2173   4.302   5.997   2.473
  218ALA      C 2174   4.456   5.962   2.659
  218ALA      O 2175   4.389   5.973   2.761
  219LEU      N 2176   4.579   6.014   2.655
  219LEU      H 2177   4.637   6.007   2.574
  219LEU     CA 2178   4.651   6.085   2.762
  219LEU     CB 2179   4.799   6.045   2.752
  219LEU     CG 2180   4.880   6.016   2.878
  219LEU    CD1 2181   5.025   5.984   2.839
  219LEU    CD2 2182   4.886   6.135   2.974
  219LEU      C 2183   4.624   6.235   2.760
  219LEU      O 2184   4.695   6.311   2.694
  220CYS      N 2185   4.523   6.266   2.841
  220CYS      H 2186   4.500   6.200   2.913
  220CYS     CA 2187   4.465   6.401   2.847
  220CYS     CB 2188   4.318   6.376   2.812
  220CYS     SG 2189   4.291   6.318   2.641
  220CYS     HG 2190   4.231   6.430   2.601
  220CYS      C 2191   4.475   6.473   2.981
  220CYS      O 2192   4.499   6.411   3.084
  221LYS      N 2193   4.467   6.606   2.976
  221LYS      H 2194   4.450   6.646   2.886
  221LYS     CA 2195   4.468   6.686   3.099
  221LYS     CB 2196   4.473   6.829   3.045
  221LYS     CG 2197   4.478   6.930   3.160
  221LYS     CD 2198   4.619   6.947   3.215
  221LYS     CE 2199   4.622   7.030   3.344
  221LYS     NZ 2200   4.553   7.159   3.332
  221LYS    HZ1 2201   4.462   7.147   3.293
  221LYS    HZ2 2202   4.543   7.199   3.423
  221LYS    HZ3 2203   4.605   7.221   3.273
  221LYS      C 2204   4.346   6.663   3.189
  221LYS      O 2205   4.232   6.661   3.143
  222ALA      N 2206   4.379   6.683   3.317
  222ALA      H 2207   4.462   6.729   3.348
  222ALA     CA 2208   4.287   6.669   3.430
  222ALA     CB 2209   4.357   6.615   3.555
  222ALA      C 2210   4.229   6.808   3.460
  222ALA     O1 2211   4.298   6.910   3.444
  222ALA     O2 2212   4.111   6.815   3.501
   6.93555   6.93555   4.90417   0.00000   0.00000   0.00000   0.00000   3.46777   3.46777
