# Supplementary material for: Is There a Functional Role for the Knotted Topology in Protein UCH-L1?
Source: J Chem Inf Model. 2024 Jul 24;64(17):6827–37. doi: 10.1021/acs.jcim.4c00880 (PMC11388461; doi:10.1021/acs.jcim.4c00880)
Supplement: Supplementary file 2 — ci4c00880_si_002.zip [file ci4c00880_si_002.zip › UCH-L1_files/APO/APO_delta2_L3M/REP_1/traj_final.gro]

Protein in water t= 500000.00000 step= 5000000
 2197
    1MET      N    1   4.613   3.572   4.063
    1MET     H1    2   4.593   3.499   3.998
    1MET     H2    3   4.690   3.542   4.119
    1MET     H3    4   4.534   3.584   4.123
    1MET     CA    5   4.652   3.698   3.999
    1MET     CB    6   4.722   3.669   3.867
    1MET     CG    7   4.867   3.714   3.883
    1MET     SD    8   4.970   3.686   3.734
    1MET     CE    9   5.127   3.762   3.769
    1MET      C   10   4.534   3.794   3.978
    1MET      O   11   4.426   3.752   3.940
    2LYS      N   12   4.557   3.922   4.007
    2LYS      H   13   4.643   3.957   4.045
    2LYS     CA   14   4.449   4.021   4.027
    2LYS     CB   15   4.483   4.128   4.131
    2LYS     CG   16   4.516   4.080   4.272
    2LYS     CD   17   4.396   4.048   4.363
    2LYS     CE   18   4.424   3.966   4.488
    2LYS     NZ   19   4.301   3.928   4.558
    2LYS    HZ1   20   4.244   4.003   4.591
    2LYS    HZ2   21   4.239   3.892   4.488
    2LYS    HZ3   22   4.304   3.861   4.633
    2LYS      C   23   4.415   4.094   3.897
    2LYS      O   24   4.504   4.156   3.839
    3PRO      N   25   4.292   4.093   3.847
    3PRO     CA   26   4.241   4.167   3.731
    3PRO     CB   27   4.096   4.123   3.708
    3PRO     CG   28   4.072   3.996   3.791
    3PRO     CD   29   4.184   4.005   3.895
    3PRO      C   30   4.254   4.315   3.767
    3PRO      O   31   4.193   4.364   3.861
    4MET      N   32   4.323   4.391   3.682
    4MET      H   33   4.361   4.360   3.595
    4MET     CA   34   4.360   4.528   3.720
    4MET     CB   35   4.467   4.532   3.829
    4MET     CG   36   4.587   4.446   3.788
    4MET     SD   37   4.739   4.484   3.883
    4MET     CE   38   4.700   4.644   3.950
    4MET      C   39   4.404   4.616   3.603
    4MET      O   40   4.476   4.571   3.515
    5GLU      N   41   4.367   4.744   3.604
    5GLU      H   42   4.288   4.775   3.658
    5GLU     CA   43   4.408   4.855   3.517
    5GLU     CB   44   4.314   4.975   3.525
    5GLU     CG   45   4.170   4.933   3.493
    5GLU     CD   46   4.096   4.858   3.604
    5GLU    OE1   47   4.060   4.739   3.588
    5GLU    OE2   48   4.034   4.928   3.687
    5GLU      C   49   4.547   4.916   3.537
    5GLU      O   50   4.616   4.884   3.634
    6ILE      N   51   4.585   5.012   3.452
    6ILE      H   52   4.525   5.053   3.384
    6ILE     CA   53   4.720   5.068   3.469
    6ILE     CB   54   4.786   5.117   3.340
    6ILE    CG1   55   4.754   5.021   3.225
    6ILE    CG2   56   4.937   5.138   3.353
    6ILE     CD   57   4.823   5.059   3.094
    6ILE      C   58   4.738   5.181   3.570
    6ILE      O   59   4.744   5.301   3.542
    7ASN      N   60   4.731   5.138   3.695
    7ASN      H   61   4.732   5.039   3.711
    7ASN     CA   62   4.731   5.223   3.815
    7ASN     CB   63   4.643   5.168   3.927
    7ASN     CG   64   4.634   5.260   4.049
    7ASN    OD1   65   4.733   5.289   4.117
    7ASN    ND2   66   4.518   5.246   4.112
    7ASN   HD21   67   4.455   5.179   4.073
    7ASN   HD22   68   4.495   5.314   4.182
    7ASN      C   69   4.870   5.260   3.869
    7ASN      O   70   4.953   5.176   3.905
    8PRO      N   71   4.913   5.384   3.850
    8PRO     CA   72   5.051   5.427   3.874
    8PRO     CB   73   5.051   5.576   3.836
    8PRO     CG   74   4.932   5.599   3.743
    8PRO     CD   75   4.833   5.493   3.792
    8PRO      C   76   5.105   5.412   4.016
    8PRO      O   77   5.206   5.345   4.040
    9GLU      N   78   5.011   5.441   4.105
    9GLU      H   79   4.923   5.478   4.076
    9GLU     CA   80   5.031   5.424   4.250
    9GLU     CB   81   4.912   5.491   4.320
    9GLU     CG   82   4.949   5.543   4.459
    9GLU     CD   83   4.871   5.656   4.526
    9GLU    OE1   84   4.925   5.755   4.580
    9GLU    OE2   85   4.746   5.652   4.531
    9GLU      C   86   5.045   5.279   4.295
    9GLU      O   87   5.142   5.251   4.365
   10MET      N   88   4.975   5.183   4.235
   10MET      H   89   4.914   5.203   4.158
   10MET     CA   90   4.996   5.038   4.244
   10MET     CB   91   4.869   4.970   4.193
   10MET     CG   92   4.760   4.996   4.298
   10MET     SD   93   4.604   4.912   4.253
   10MET     CE   94   4.478   4.975   4.361
   10MET      C   95   5.122   4.979   4.180
   10MET      O   96   5.199   4.899   4.234
   11LEU      N   97   5.145   5.020   4.056
   11LEU      H   98   5.068   5.054   4.001
   11LEU     CA   99   5.262   4.977   3.978
   11LEU     CB  100   5.242   4.991   3.827
   11LEU     CG  101   5.124   4.914   3.766
   11LEU    CD1  102   5.107   4.939   3.616
   11LEU    CD2  103   5.131   4.764   3.796
   11LEU      C  104   5.393   5.023   4.040
   11LEU      O  105   5.482   4.938   4.047
   12ASN      N  106   5.402   5.145   4.092
   12ASN      H  107   5.346   5.215   4.047
   12ASN     CA  108   5.518   5.187   4.172
   12ASN     CB  109   5.511   5.334   4.213
   12ASN     CG  110   5.581   5.422   4.110
   12ASN    OD1  111   5.526   5.476   4.014
   12ASN    ND2  112   5.712   5.430   4.129
   12ASN   HD21  113   5.745   5.386   4.213
   12ASN   HD22  114   5.777   5.487   4.077
   12ASN      C  115   5.550   5.105   4.297
   12ASN      O  116   5.664   5.062   4.315
   13LYS      N  117   5.452   5.070   4.379
   13LYS      H  118   5.377   5.135   4.395
   13LYS     CA  119   5.470   4.977   4.492
   13LYS     CB  120   5.344   4.985   4.579
   13LYS     CG  121   5.296   5.123   4.625
   13LYS     CD  122   5.168   5.111   4.708
   13LYS     CE  123   5.098   5.245   4.731
   13LYS     NZ  124   4.984   5.218   4.820
   13LYS    HZ1  125   5.017   5.165   4.897
   13LYS    HZ2  126   4.944   5.301   4.859
   13LYS    HZ3  127   4.919   5.154   4.779
   13LYS      C  128   5.507   4.837   4.444
   13LYS      O  129   5.589   4.775   4.512
   14VAL      N  130   5.448   4.788   4.335
   14VAL      H  131   5.364   4.830   4.300
   14VAL     CA  132   5.480   4.655   4.282
   14VAL     CB  133   5.383   4.606   4.174
   14VAL    CG1  134   5.424   4.473   4.111
   14VAL    CG2  135   5.235   4.599   4.212
   14VAL      C  136   5.624   4.651   4.232
   14VAL      O  137   5.705   4.576   4.287
   15LEU      N  138   5.667   4.759   4.167
   15LEU      H  139   5.613   4.843   4.163
   15LEU     CA  140   5.801   4.782   4.112
   15LEU     CB  141   5.794   4.915   4.035
   15LEU     CG  142   5.927   4.968   3.980
   15LEU    CD1  143   5.999   4.889   3.871
   15LEU    CD2  144   5.893   5.116   3.959
   15LEU      C  145   5.902   4.795   4.226
   15LEU      O  146   6.007   4.732   4.213
   16SER      N  147   5.862   4.859   4.335
   16SER      H  148   5.802   4.939   4.343
   16SER     CA  149   5.951   4.863   4.452
   16SER     CB  150   5.885   4.950   4.559
   16SER     OG  151   5.881   5.087   4.519
   16SER     HG  152   5.857   5.146   4.596
   16SER      C  153   5.972   4.729   4.524
   16SER      O  154   6.078   4.704   4.580
   17ARG      N  155   5.876   4.637   4.524
   17ARG      H  156   5.780   4.657   4.506
   17ARG     CA  157   5.902   4.499   4.568
   17ARG     CB  158   5.774   4.434   4.621
   17ARG     CG  159   5.706   4.513   4.734
   17ARG     CD  160   5.580   4.443   4.785
   17ARG     NE  161   5.621   4.305   4.815
   17ARG     HE  162   5.719   4.287   4.828
   17ARG     CZ  163   5.535   4.203   4.830
   17ARG    NH1  164   5.405   4.223   4.852
   17ARG   HH11  165   5.367   4.314   4.872
   17ARG   HH12  166   5.354   4.137   4.853
   17ARG    NH2  167   5.573   4.079   4.798
   17ARG   HH21  168   5.656   4.058   4.746
   17ARG   HH22  169   5.512   4.008   4.834
   17ARG      C  170   5.984   4.397   4.489
   17ARG      O  171   6.009   4.290   4.544
   18LEU      N  172   5.982   4.420   4.358
   18LEU      H  173   5.919   4.485   4.316
   18LEU     CA  174   6.058   4.340   4.261
   18LEU     CB  175   5.993   4.331   4.122
   18LEU     CG  176   5.846   4.290   4.116
   18LEU    CD1  177   5.786   4.284   3.976
   18LEU    CD2  178   5.835   4.157   4.191
   18LEU      C  179   6.198   4.391   4.224
   18LEU      O  180   6.277   4.306   4.186
   19GLY      N  181   6.224   4.522   4.230
   19GLY      H  182   6.150   4.587   4.213
   19GLY     CA  183   6.359   4.576   4.211
   19GLY      C  184   6.335   4.727   4.213
   19GLY      O  185   6.285   4.768   4.109
   20VAL      N  186   6.391   4.792   4.314
   20VAL      H  187   6.470   4.754   4.363
   20VAL     CA  188   6.353   4.932   4.340
   20VAL     CB  189   6.384   4.968   4.485
   20VAL    CG1  190   6.307   5.094   4.527
   20VAL    CG2  191   6.345   4.856   4.582
   20VAL      C  192   6.429   5.027   4.246
   20VAL      O  193   6.543   5.064   4.271
   21ALA      N  194   6.356   5.075   4.146
   21ALA      H  195   6.262   5.040   4.144
   21ALA     CA  196   6.390   5.168   4.037
   21ALA     CB  197   6.272   5.167   3.941
   21ALA      C  198   6.430   5.312   4.070
   21ALA      O  199   6.379   5.403   4.005
   22GLY      N  200   6.482   5.328   4.191
   22GLY      H  201   6.517   5.251   4.244
   22GLY     CA  202   6.518   5.461   4.244
   22GLY      C  203   6.408   5.567   4.232
   22GLY      O  204   6.295   5.555   4.278
   23GLN      N  205   6.462   5.678   4.184
   23GLN      H  206   6.548   5.674   4.132
   23GLN     CA  207   6.389   5.806   4.183
   23GLN     CB  208   6.477   5.928   4.154
   23GLN     CG  209   6.577   5.963   4.265
   23GLN     CD  210   6.671   6.073   4.215
   23GLN    OE1  211   6.772   6.039   4.154
   23GLN    NE2  212   6.627   6.196   4.243
   23GLN   HE21  213   6.536   6.219   4.278
   23GLN   HE22  214   6.691   6.265   4.211
   23GLN      C  215   6.260   5.813   4.101
   23GLN      O  216   6.173   5.893   4.135
   24TRP      N  217   6.254   5.718   4.008
   24TRP      H  218   6.330   5.653   4.007
   24TRP     CA  219   6.150   5.712   3.904
   24TRP     CB  220   6.192   5.606   3.802
   24TRP     CG  221   6.312   5.652   3.719
   24TRP    CD1  222   6.440   5.640   3.751
   24TRP    HD1  223   6.472   5.591   3.844
   24TRP    CD2  224   6.312   5.712   3.593
   24TRP    NE1  225   6.520   5.703   3.666
   24TRP    HE1  226   6.619   5.695   3.676
   24TRP    CE2  227   6.444   5.745   3.565
   24TRP    CE3  228   6.213   5.755   3.505
   24TRP    HE3  229   6.109   5.734   3.529
   24TRP    CZ2  230   6.473   5.823   3.454
   24TRP    HZ2  231   6.568   5.875   3.443
   24TRP    CZ3  232   6.242   5.832   3.393
   24TRP    HZ3  233   6.158   5.880   3.342
   24TRP    CH2  234   6.373   5.870   3.369
   24TRP    HH2  235   6.402   5.917   3.275
   24TRP      C  236   6.009   5.680   3.956
   24TRP      O  237   5.985   5.602   4.048
   25ARG      N  238   5.909   5.741   3.894
   25ARG      H  239   5.935   5.793   3.813
   25ARG     CA  240   5.767   5.721   3.929
   25ARG     CB  241   5.732   5.808   4.050
   25ARG     CG  242   5.741   5.958   4.023
   25ARG     CD  243   5.598   6.003   3.993
   25ARG     NE  244   5.607   6.149   3.983
   25ARG     HE  245   5.691   6.189   3.945
   25ARG     CZ  246   5.524   6.236   4.043
   25ARG    NH1  247   5.427   6.188   4.121
   25ARG   HH11  248   5.403   6.092   4.136
   25ARG   HH12  249   5.397   6.246   4.198
   25ARG    NH2  250   5.534   6.367   4.017
   25ARG   HH21  251   5.595   6.392   3.942
   25ARG   HH22  252   5.482   6.438   4.065
   25ARG      C  253   5.669   5.736   3.812
   25ARG      O  254   5.678   5.813   3.716
   26PHE      N  255   5.572   5.646   3.806
   26PHE      H  256   5.565   5.575   3.877
   26PHE     CA  257   5.462   5.660   3.710
   26PHE     CB  258   5.389   5.529   3.678
   26PHE     CG  259   5.483   5.419   3.630
   26PHE    CD1  260   5.510   5.406   3.495
   26PHE    HD1  261   5.465   5.466   3.416
   26PHE    CD2  262   5.526   5.315   3.712
   26PHE    HD2  263   5.510   5.316   3.820
   26PHE    CE1  264   5.585   5.302   3.441
   26PHE    HE1  265   5.593   5.304   3.332
   26PHE    CE2  266   5.605   5.212   3.663
   26PHE    HE2  267   5.637   5.135   3.734
   26PHE     CZ  268   5.640   5.209   3.529
   26PHE     HZ  269   5.713   5.135   3.496
   26PHE      C  270   5.363   5.768   3.755
   26PHE      O  271   5.304   5.757   3.863
   27VAL      N  272   5.312   5.839   3.655
   27VAL      H  273   5.355   5.850   3.565
   27VAL     CA  274   5.221   5.952   3.674
   27VAL     CB  275   5.297   6.081   3.705
   27VAL    CG1  276   5.345   6.163   3.585
   27VAL    CG2  277   5.203   6.169   3.789
   27VAL      C  278   5.114   5.967   3.565
   27VAL      O  279   5.154   5.966   3.449
   28ASP      N  280   4.989   5.988   3.605
   28ASP      H  281   4.977   6.019   3.700
   28ASP     CA  282   4.868   5.967   3.525
   28ASP     CB  283   4.762   5.891   3.604
   28ASP     CG  284   4.739   5.922   3.752
   28ASP    OD1  285   4.828   5.893   3.835
   28ASP    OD2  286   4.622   5.955   3.783
   28ASP      C  287   4.820   6.094   3.454
   28ASP      O  288   4.761   6.189   3.505
   29VAL      N  289   4.835   6.093   3.322
   29VAL      H  290   4.832   6.007   3.271
   29VAL     CA  291   4.835   6.218   3.245
   29VAL     CB  292   4.952   6.250   3.151
   29VAL    CG1  293   5.065   6.324   3.221
   29VAL    CG2  294   5.008   6.133   3.070
   29VAL      C  295   4.703   6.260   3.180
   29VAL      O  296   4.673   6.204   3.074
   30LEU      N  297   4.642   6.362   3.239
   30LEU      H  298   4.664   6.381   3.335
   30LEU     CA  299   4.513   6.411   3.187
   30LEU     CB  300   4.427   6.454   3.306
   30LEU     CG  301   4.350   6.342   3.376
   30LEU    CD1  302   4.285   6.379   3.510
   30LEU    CD2  303   4.232   6.305   3.287
   30LEU      C  304   4.523   6.523   3.083
   30LEU      O  305   4.617   6.602   3.086
   31GLY      N  306   4.417   6.549   3.006
   31GLY      H  307   4.342   6.483   3.012
   31GLY     CA  308   4.413   6.657   2.907
   31GLY      C  309   4.509   6.649   2.789
   31GLY      O  310   4.565   6.752   2.752
   32LEU      N  311   4.520   6.531   2.727
   32LEU      H  312   4.452   6.459   2.732
   32LEU     CA  313   4.617   6.523   2.617
   32LEU     CB  314   4.663   6.380   2.587
   32LEU     CG  315   4.734   6.345   2.718
   32LEU    CD1  316   4.728   6.194   2.742
   32LEU    CD2  317   4.882   6.384   2.710
   32LEU      C  318   4.585   6.594   2.485
   32LEU      O  319   4.543   6.534   2.386
   33GLU      N  320   4.630   6.718   2.476
   33GLU      H  321   4.620   6.781   2.553
   33GLU     CA  322   4.635   6.806   2.358
   33GLU     CB  323   4.494   6.863   2.347
   33GLU     CG  324   4.481   6.958   2.227
   33GLU     CD  325   4.511   7.102   2.271
   33GLU    OE1  326   4.445   7.140   2.370
   33GLU    OE2  327   4.571   7.179   2.193
   33GLU      C  328   4.735   6.916   2.398
   33GLU      O  329   4.712   6.972   2.504
   34GLU      N  330   4.812   6.976   2.307
   34GLU      H  331   4.796   6.959   2.210
   34GLU     CA  332   4.919   7.071   2.341
   34GLU     CB  333   4.997   7.099   2.213
   34GLU     CG  334   5.089   6.986   2.165
   34GLU     CD  335   5.136   7.026   2.025
   34GLU    OE1  336   5.100   6.966   1.922
   34GLU    OE2  337   5.234   7.104   2.018
   34GLU      C  338   4.883   7.203   2.409
   34GLU      O  339   4.966   7.257   2.481
   35GLU      N  340   4.784   7.276   2.356
   35GLU      H  341   4.720   7.239   2.289
   35GLU     CA  342   4.734   7.399   2.418
   35GLU     CB  343   4.643   7.469   2.317
   35GLU     CG  344   4.728   7.532   2.207
   35GLU     CD  345   4.652   7.602   2.094
   35GLU    OE1  346   4.549   7.544   2.055
   35GLU    OE2  347   4.681   7.714   2.048
   35GLU      C  348   4.659   7.383   2.551
   35GLU      O  349   4.628   7.484   2.614
   36SER      N  350   4.630   7.256   2.576
   36SER      H  351   4.622   7.190   2.501
   36SER     CA  352   4.593   7.214   2.712
   36SER     CB  353   4.487   7.104   2.704
   36SER     OG  354   4.374   7.129   2.620
   36SER     HG  355   4.388   7.108   2.524
   36SER      C  356   4.700   7.178   2.815
   36SER      O  357   4.675   7.191   2.935
   37LEU      N  358   4.802   7.105   2.772
   37LEU      H  359   4.824   7.109   2.674
   37LEU     CA  360   4.914   7.060   2.855
   37LEU     CB  361   5.003   6.955   2.789
   37LEU     CG  362   4.953   6.823   2.730
   37LEU    CD1  363   5.067   6.738   2.672
   37LEU    CD2  364   4.888   6.739   2.840
   37LEU      C  365   5.001   7.173   2.913
   37LEU      O  366   5.003   7.281   2.854
   38GLY      N  367   5.047   7.153   3.036
   38GLY      H  368   5.030   7.066   3.082
   38GLY     CA  369   5.148   7.246   3.089
   38GLY      C  370   5.293   7.218   3.049
   38GLY      O  371   5.324   7.190   2.933
   39SER      N  372   5.377   7.278   3.133
   39SER      H  373   5.347   7.341   3.205
   39SER     CA  374   5.524   7.272   3.129
   39SER     CB  375   5.592   7.371   3.223
   39SER     OG  376   5.548   7.358   3.359
   39SER     HG  377   5.608   7.418   3.412
   39SER      C  378   5.568   7.129   3.161
   39SER      O  379   5.563   7.087   3.278
   40VAL      N  380   5.625   7.060   3.063
   40VAL      H  381   5.648   7.111   2.979
   40VAL     CA  382   5.671   6.921   3.061
   40VAL     CB  383   5.688   6.888   2.912
   40VAL    CG1  384   5.739   6.744   2.903
   40VAL    CG2  385   5.576   6.938   2.820
   40VAL      C  386   5.789   6.886   3.151
   40VAL      O  387   5.890   6.949   3.120
   41PRO      N  388   5.777   6.782   3.233
   41PRO     CA  389   5.873   6.709   3.318
   41PRO     CB  390   5.793   6.608   3.401
   41PRO     CG  391   5.670   6.582   3.314
   41PRO     CD  392   5.646   6.719   3.249
   41PRO      C  393   5.980   6.640   3.234
   41PRO      O  394   5.957   6.570   3.135
   42ALA      N  395   6.100   6.692   3.259
   42ALA      H  396   6.104   6.791   3.271
   42ALA     CA  397   6.227   6.618   3.245
   42ALA     CB  398   6.316   6.722   3.177
   42ALA      C  399   6.285   6.559   3.374
   42ALA      O  400   6.294   6.621   3.481
   43PRO      N  401   6.336   6.437   3.366
   43PRO     CA  402   6.328   6.353   3.246
   43PRO     CB  403   6.453   6.264   3.242
   43PRO     CG  404   6.494   6.255   3.390
   43PRO     CD  405   6.445   6.387   3.451
   43PRO      C  406   6.199   6.270   3.258
   43PRO      O  407   6.151   6.239   3.367
   44ALA      N  408   6.143   6.255   3.138
   44ALA      H  409   6.194   6.285   3.058
   44ALA     CA  410   6.028   6.165   3.119
   44ALA     CB  411   5.897   6.244   3.112
   44ALA      C  412   6.045   6.069   3.002
   44ALA      O  413   6.118   6.097   2.907
   45CYS      N  414   5.973   5.959   3.017
   45CYS      H  415   5.919   5.944   3.100
   45CYS     CA  416   5.969   5.840   2.929
   45CYS     CB  417   6.080   5.752   2.987
   45CYS     SG  418   6.219   5.733   2.870
   45CYS     HG  419   6.138   5.735   2.765
   45CYS      C  420   5.842   5.755   2.925
   45CYS      O  421   5.750   5.783   3.003
   46ALA      N  422   5.839   5.664   2.828
   46ALA      H  423   5.887   5.685   2.743
   46ALA     CA  424   5.756   5.543   2.834
   46ALA     CB  425   5.828   5.445   2.926
   46ALA      C  426   5.610   5.560   2.876
   46ALA      O  427   5.572   5.539   2.991
   47LEU      N  428   5.525   5.567   2.773
   47LEU      H  429   5.571   5.578   2.686
   47LEU     CA  430   5.388   5.618   2.786
   47LEU     CB  431   5.367   5.737   2.692
   47LEU     CG  432   5.254   5.830   2.738
   47LEU    CD1  433   5.314   5.968   2.765
   47LEU    CD2  434   5.148   5.844   2.629
   47LEU      C  435   5.286   5.506   2.759
   47LEU      O  436   5.265   5.470   2.643
   48LEU      N  437   5.211   5.483   2.866
   48LEU      H  438   5.215   5.543   2.946
   48LEU     CA  439   5.116   5.371   2.877
   48LEU     CB  440   5.130   5.303   3.014
   48LEU     CG  441   5.265   5.235   3.037
   48LEU    CD1  442   5.367   5.331   3.097
   48LEU    CD2  443   5.253   5.117   3.134
   48LEU      C  444   4.972   5.408   2.842
   48LEU      O  445   4.909   5.462   2.933
   49LEU      N  446   4.926   5.391   2.718
   49LEU      H  447   4.985   5.344   2.652
   49LEU     CA  448   4.794   5.426   2.665
   49LEU     CB  449   4.774   5.455   2.516
   49LEU     CG  450   4.742   5.600   2.478
   49LEU    CD1  451   4.860   5.686   2.525
   49LEU    CD2  452   4.718   5.621   2.329
   49LEU      C  453   4.696   5.310   2.685
   49LEU      O  454   4.727   5.197   2.649
   50LEU      N  455   4.608   5.329   2.783
   50LEU      H  456   4.603   5.419   2.828
   50LEU     CA  457   4.495   5.245   2.824
   50LEU     CB  458   4.453   5.252   2.971
   50LEU     CG  459   4.346   5.153   3.018
   50LEU    CD1  460   4.402   5.011   3.016
   50LEU    CD2  461   4.344   5.178   3.169
   50LEU      C  462   4.374   5.273   2.734
   50LEU      O  463   4.299   5.368   2.758
   51PHE      N  464   4.356   5.183   2.638
   51PHE      H  465   4.406   5.098   2.654
   51PHE     CA  466   4.278   5.218   2.519
   51PHE     CB  467   4.379   5.238   2.406
   51PHE     CG  468   4.324   5.337   2.303
   51PHE    CD1  469   4.371   5.468   2.313
   51PHE    HD1  470   4.442   5.498   2.390
   51PHE    CD2  471   4.245   5.303   2.194
   51PHE    HD2  472   4.212   5.200   2.181
   51PHE    CE1  473   4.324   5.567   2.227
   51PHE    HE1  474   4.336   5.672   2.253
   51PHE    CE2  475   4.213   5.396   2.096
   51PHE    HE2  476   4.162   5.365   2.004
   51PHE     CZ  477   4.251   5.528   2.115
   51PHE     HZ  478   4.212   5.599   2.043
   51PHE      C  479   4.177   5.107   2.485
   51PHE      O  480   4.208   4.992   2.515
   52PRO      N  481   4.056   5.142   2.444
   52PRO     CA  482   3.954   5.043   2.408
   52PRO     CB  483   3.823   5.118   2.385
   52PRO     CG  484   3.838   5.237   2.480
   52PRO     CD  485   3.984   5.271   2.447
   52PRO      C  486   4.004   4.962   2.287
   52PRO      O  487   4.104   4.989   2.222
   53LEU      N  488   3.924   4.862   2.253
   53LEU      H  489   3.854   4.831   2.317
   53LEU     CA  490   3.937   4.773   2.136
   53LEU     CB  491   3.815   4.681   2.136
   53LEU     CG  492   3.808   4.574   2.026
   53LEU    CD1  493   3.901   4.464   2.077
   53LEU    CD2  494   3.663   4.529   2.006
   53LEU      C  495   3.957   4.833   1.997
   53LEU      O  496   3.877   4.902   1.933
   54THR      N  497   4.068   4.793   1.936
   54THR      H  498   4.126   4.730   1.988
   54THR     CA  499   4.115   4.841   1.806
   54THR     CB  500   4.268   4.849   1.798
   54THR    OG1  501   4.323   4.717   1.788
   54THR    HG1  502   4.320   4.676   1.880
   54THR    CG2  503   4.338   4.944   1.895
   54THR      C  504   4.048   4.783   1.681
   54THR      O  505   3.959   4.700   1.697
   55ALA      N  506   4.054   4.851   1.567
   55ALA      H  507   4.039   4.949   1.568
   55ALA     CA  508   4.007   4.804   1.435
   55ALA     CB  509   3.856   4.830   1.422
   55ALA      C  510   4.077   4.889   1.329
   55ALA      O  511   4.131   4.831   1.235
   56GLN      N  512   4.044   5.018   1.329
   56GLN      H  513   4.007   5.061   1.412
   56GLN     CA  514   4.078   5.118   1.227
   56GLN     CB  515   3.982   5.236   1.244
   56GLN     CG  516   3.868   5.268   1.148
   56GLN     CD  517   3.774   5.148   1.129
   56GLN    OE1  518   3.708   5.090   1.214
   56GLN    NE2  519   3.719   5.132   1.009
   56GLN   HE21  520   3.737   5.197   0.935
   56GLN   HE22  521   3.655   5.060   0.984
   56GLN      C  522   4.223   5.166   1.229
   56GLN      O  523   4.280   5.171   1.120
   57HISE     N  524   4.287   5.164   1.345
   57HISE     H  525   4.241   5.170   1.433
   57HISE    CA  526   4.434   5.158   1.353
   57HISE    CB  527   4.464   5.220   1.489
   57HISE    CG  528   4.613   5.229   1.519
   57HISE   ND1  529   4.699   5.318   1.470
   57HISE   CD2  530   4.674   5.145   1.602
   57HISE   HD2  531   4.627   5.057   1.646
   57HISE   CE1  532   4.813   5.293   1.534
   57HISE   HE1  533   4.910   5.339   1.518
   57HISE   NE2  534   4.798   5.192   1.619
   57HISE   HE2  535   4.869   5.151   1.677
   57HISE     C  536   4.506   5.028   1.316
   57HISE     O  537   4.614   5.027   1.258
   58GLU      N  538   4.434   4.921   1.349
   58GLU      H  539   4.357   4.924   1.414
   58GLU     CA  540   4.479   4.784   1.320
   58GLU     CB  541   4.385   4.680   1.380
   58GLU     CG  542   4.464   4.549   1.388
   58GLU     CD  543   4.366   4.433   1.367
   58GLU    OE1  544   4.387   4.330   1.434
   58GLU    OE2  545   4.289   4.430   1.269
   58GLU      C  546   4.510   4.751   1.174
   58GLU      O  547   4.623   4.712   1.145
   59ASN      N  548   4.419   4.793   1.087
   59ASN      H  549   4.336   4.844   1.109
   59ASN     CA  550   4.427   4.772   0.941
   59ASN     CB  551   4.301   4.830   0.876
   59ASN     CG  552   4.201   4.721   0.837
   59ASN    OD1  553   4.159   4.636   0.916
   59ASN    ND2  554   4.147   4.724   0.715
   59ASN   HD21  555   4.181   4.786   0.644
   59ASN   HD22  556   4.067   4.664   0.712
   59ASN      C  557   4.548   4.842   0.881
   59ASN      O  558   4.633   4.776   0.822
   60PHE      N  559   4.564   4.967   0.924
   60PHE      H  560   4.509   5.009   0.996
   60PHE     CA  561   4.682   5.051   0.897
   60PHE     CB  562   4.658   5.190   0.956
   60PHE     CG  563   4.781   5.273   0.994
   60PHE    CD1  564   4.838   5.358   0.900
   60PHE    HD1  565   4.820   5.338   0.794
   60PHE    CD2  566   4.816   5.305   1.124
   60PHE    HD2  567   4.760   5.255   1.203
   60PHE    CE1  568   4.916   5.468   0.933
   60PHE    HE1  569   4.951   5.541   0.859
   60PHE    CE2  570   4.899   5.412   1.157
   60PHE    HE2  571   4.908   5.440   1.262
   60PHE     CZ  572   4.948   5.502   1.064
   60PHE     HZ  573   4.993   5.598   1.090
   60PHE      C  574   4.810   4.994   0.956
   60PHE      O  575   4.908   5.000   0.881
   61ARG      N  576   4.812   4.957   1.084
   61ARG      H  577   4.727   4.963   1.135
   61ARG     CA  578   4.923   4.885   1.148
   61ARG     CB  579   4.889   4.838   1.290
   61ARG     CG  580   4.923   4.938   1.401
   61ARG     CD  581   4.935   4.863   1.534
   61ARG     NE  582   5.033   4.754   1.545
   61ARG     HE  583   4.996   4.668   1.507
   61ARG     CZ  584   5.145   4.742   1.618
   61ARG    NH1  585   5.190   4.842   1.696
   61ARG   HH11  586   5.137   4.926   1.694
   61ARG   HH12  587   5.268   4.839   1.759
   61ARG    NH2  588   5.225   4.635   1.623
   61ARG   HH21  589   5.194   4.556   1.571
   61ARG   HH22  590   5.280   4.613   1.703
   61ARG      C  591   4.979   4.770   1.065
   61ARG      O  592   5.093   4.780   1.019
   62LYS      N  593   4.886   4.689   1.016
   62LYS      H  594   4.791   4.693   1.047
   62LYS     CA  595   4.924   4.572   0.935
   62LYS     CB  596   4.801   4.484   0.914
   62LYS     CG  597   4.770   4.404   1.041
   62LYS     CD  598   4.652   4.310   1.016
   62LYS     CE  599   4.631   4.222   1.139
   62LYS     NZ  600   4.547   4.104   1.110
   62LYS    HZ1  601   4.558   4.028   1.174
   62LYS    HZ2  602   4.455   4.135   1.132
   62LYS    HZ3  603   4.549   4.066   1.018
   62LYS      C  604   5.000   4.607   0.807
   62LYS      O  605   5.105   4.554   0.771
   63LYS      N  606   4.950   4.711   0.740
   63LYS      H  607   4.865   4.748   0.777
   63LYS     CA  608   5.010   4.784   0.628
   63LYS     CB  609   4.920   4.891   0.567
   63LYS     CG  610   4.951   4.940   0.425
   63LYS     CD  611   4.924   4.819   0.336
   63LYS     CE  612   4.952   4.846   0.188
   63LYS     NZ  613   4.919   4.740   0.092
   63LYS    HZ1  614   4.972   4.661   0.123
   63LYS    HZ2  615   4.821   4.726   0.103
   63LYS    HZ3  616   4.948   4.785   0.007
   63LYS      C  617   5.146   4.849   0.651
   63LYS      O  618   5.244   4.838   0.577
   64GLN      N  619   5.165   4.898   0.773
   64GLN      H  620   5.095   4.905   0.844
   64GLN     CA  621   5.296   4.954   0.812
   64GLN     CB  622   5.269   5.068   0.910
   64GLN     CG  623   5.239   5.200   0.839
   64GLN     CD  624   5.352   5.260   0.756
   64GLN    OE1  625   5.463   5.284   0.803
   64GLN    NE2  626   5.330   5.284   0.627
   64GLN   HE21  627   5.245   5.260   0.580
   64GLN   HE22  628   5.403   5.323   0.570
   64GLN      C  629   5.391   4.856   0.880
   64GLN      O  630   5.510   4.883   0.896
   65ILE      N  631   5.339   4.738   0.913
   65ILE      H  632   5.240   4.730   0.923
   65ILE     CA  633   5.419   4.618   0.940
   65ILE     CB  634   5.345   4.516   1.027
   65ILE    CG1  635   5.294   4.599   1.146
   65ILE    CG2  636   5.421   4.387   1.055
   65ILE     CD  637   5.199   4.541   1.251
   65ILE      C  638   5.479   4.565   0.810
   65ILE      O  639   5.585   4.503   0.813
   66GLU      N  640   5.411   4.580   0.696
   66GLU      H  641   5.318   4.615   0.709
   66GLU     CA  642   5.457   4.520   0.570
   66GLU     CB  643   5.338   4.486   0.481
   66GLU     CG  644   5.247   4.372   0.529
   66GLU     CD  645   5.117   4.362   0.449
   66GLU    OE1  646   5.047   4.458   0.411
   66GLU    OE2  647   5.087   4.244   0.422
   66GLU      C  648   5.543   4.623   0.496
   66GLU      O  649   5.563   4.617   0.375
   67GLU      N  650   5.584   4.728   0.567
   67GLU      H  651   5.515   4.773   0.624
   67GLU     CA  652   5.705   4.805   0.534
   67GLU     CB  653   5.681   4.945   0.590
   67GLU     CG  654   5.573   5.035   0.528
   67GLU     CD  655   5.597   5.106   0.395
   67GLU    OE1  656   5.492   5.111   0.328
   67GLU    OE2  657   5.706   5.163   0.371
   67GLU      C  658   5.831   4.739   0.592
   67GLU      O  659   5.939   4.744   0.534
   68LEU      N  660   5.812   4.683   0.712
   68LEU      H  661   5.722   4.673   0.754
   68LEU     CA  662   5.915   4.606   0.783
   68LEU     CB  663   5.897   4.605   0.935
   68LEU     CG  664   5.884   4.749   0.986
   68LEU    CD1  665   5.823   4.750   1.127
   68LEU    CD2  666   6.027   4.793   1.018
   68LEU      C  667   5.917   4.463   0.730
   68LEU      O  668   5.826   4.425   0.656
   69LYS      N  669   6.026   4.390   0.744
   69LYS      H  670   6.115   4.433   0.759
   69LYS     CA  671   6.030   4.248   0.704
   69LYS     CB  672   6.107   4.234   0.572
   69LYS     CG  673   6.104   4.089   0.524
   69LYS     CD  674   5.980   4.051   0.443
   69LYS     CE  675   6.011   3.911   0.390
   69LYS     NZ  676   5.923   3.884   0.276
   69LYS    HZ1  677   5.933   3.950   0.202
   69LYS    HZ2  678   5.915   3.790   0.243
   69LYS    HZ3  679   5.829   3.899   0.308
   69LYS      C  680   6.095   4.162   0.812
   69LYS      O  681   6.025   4.069   0.852
   70GLY      N  682   6.194   4.213   0.884
   70GLY      H  683   6.217   4.310   0.886
   70GLY     CA  684   6.244   4.135   0.999
   70GLY      C  685   6.393   4.139   1.035
   70GLY      O  686   6.439   4.045   1.100
   71GLN      N  687   6.459   4.251   1.008
   71GLN      H  688   6.418   4.319   0.947
   71GLN     CA  689   6.603   4.273   1.027
   71GLN     CB  690   6.701   4.212   0.927
   71GLN     CG  691   6.658   4.163   0.788
   71GLN     CD  692   6.593   4.271   0.702
   71GLN    OE1  693   6.619   4.390   0.688
   71GLN    NE2  694   6.485   4.225   0.639
   71GLN   HE21  695   6.455   4.130   0.648
   71GLN   HE22  696   6.434   4.294   0.587
   71GLN      C  697   6.622   4.425   1.027
   71GLN      O  698   6.696   4.468   1.115
   72GLU      N  699   6.554   4.503   0.944
   72GLU      H  700   6.494   4.459   0.877
   72GLU     CA  701   6.555   4.650   0.948
   72GLU     CB  702   6.482   4.708   0.827
   72GLU     CG  703   6.330   4.688   0.829
   72GLU     CD  704   6.289   4.540   0.829
   72GLU    OE1  705   6.273   4.486   0.940
   72GLU    OE2  706   6.291   4.469   0.726
   72GLU      C  707   6.507   4.711   1.080
   72GLU      O  708   6.562   4.815   1.115
   73VAL      N  709   6.401   4.651   1.134
   73VAL      H  710   6.362   4.571   1.089
   73VAL     CA  711   6.346   4.683   1.267
   73VAL     CB  712   6.227   4.588   1.280
   73VAL    CG1  713   6.274   4.447   1.316
   73VAL    CG2  714   6.128   4.648   1.380
   73VAL      C  715   6.448   4.681   1.381
   73VAL      O  716   6.548   4.609   1.381
   74SER      N  717   6.428   4.773   1.475
   74SER      H  718   6.363   4.847   1.458
   74SER     CA  719   6.520   4.797   1.588
   74SER     CB  720   6.495   4.936   1.648
   74SER     OG  721   6.601   4.955   1.742
   74SER     HG  722   6.627   5.051   1.728
   74SER      C  723   6.528   4.694   1.700
   74SER      O  724   6.438   4.680   1.783
   75PRO      N  725   6.648   4.641   1.721
   75PRO     CA  726   6.689   4.567   1.841
   75PRO     CB  727   6.840   4.546   1.828
   75PRO     CG  728   6.866   4.556   1.678
   75PRO     CD  729   6.760   4.653   1.626
   75PRO      C  730   6.660   4.633   1.976
   75PRO      O  731   6.646   4.557   2.072
   76LYS      N  732   6.638   4.763   1.990
   76LYS      H  733   6.648   4.817   1.906
   76LYS     CA  734   6.600   4.842   2.108
   76LYS     CB  735   6.643   4.988   2.095
   76LYS     CG  736   6.793   5.006   2.065
   76LYS     CD  737   6.822   5.155   2.080
   76LYS     CE  738   6.972   5.183   2.087
   76LYS     NZ  739   7.008   5.322   2.119
   76LYS    HZ1  740   7.105   5.343   2.129
   76LYS    HZ2  741   6.979   5.369   2.035
   76LYS    HZ3  742   6.960   5.351   2.203
   76LYS      C  743   6.456   4.835   2.160
   76LYS      O  744   6.455   4.859   2.281
   77VAL      N  745   6.366   4.773   2.084
   77VAL      H  746   6.396   4.732   1.998
   77VAL     CA  747   6.227   4.766   2.131
   77VAL     CB  748   6.125   4.844   2.047
   77VAL    CG1  749   6.110   4.979   2.117
   77VAL    CG2  750   6.173   4.879   1.906
   77VAL      C  751   6.177   4.626   2.167
   77VAL      O  752   6.189   4.532   2.089
   78TYR      N  753   6.124   4.611   2.288
   78TYR      H  754   6.110   4.687   2.352
   78TYR     CA  755   6.089   4.480   2.345
   78TYR     CB  756   6.132   4.461   2.491
   78TYR     CG  757   6.284   4.460   2.504
   78TYR    CD1  758   6.356   4.578   2.506
   78TYR    HD1  759   6.307   4.674   2.493
   78TYR    CD2  760   6.341   4.333   2.515
   78TYR    HD2  761   6.288   4.240   2.494
   78TYR    CE1  762   6.495   4.574   2.520
   78TYR    HE1  763   6.549   4.659   2.479
   78TYR    CE2  764   6.478   4.334   2.539
   78TYR    HE2  765   6.521   4.241   2.574
   78TYR     CZ  766   6.555   4.450   2.540
   78TYR     OH  767   6.691   4.440   2.533
   78TYR     HH  768   6.710   4.350   2.573
   78TYR      C  769   5.941   4.448   2.328
   78TYR      O  770   5.857   4.528   2.369
   79PHE      N  771   5.903   4.335   2.268
   79PHE      H  772   5.970   4.269   2.235
   79PHE     CA  773   5.764   4.288   2.258
   79PHE     CB  774   5.727   4.243   2.116
   79PHE     CG  775   5.581   4.202   2.099
   79PHE    CD1  776   5.542   4.083   2.038
   79PHE    HD1  777   5.617   4.029   1.980
   79PHE    CD2  778   5.487   4.281   2.164
   79PHE    HD2  779   5.518   4.383   2.186
   79PHE    CE1  780   5.412   4.035   2.040
   79PHE    HE1  781   5.392   3.940   1.991
   79PHE    CE2  782   5.356   4.236   2.166
   79PHE    HE2  783   5.290   4.287   2.236
   79PHE     CZ  784   5.320   4.117   2.104
   79PHE     HZ  785   5.216   4.082   2.108
   79PHE      C  786   5.727   4.192   2.371
   79PHE      O  787   5.766   4.076   2.378
   80MET      N  788   5.668   4.258   2.470
   80MET      H  789   5.662   4.358   2.475
   80MET     CA  790   5.615   4.187   2.587
   80MET     CB  791   5.664   4.271   2.706
   80MET     CG  792   5.595   4.232   2.837
   80MET     SD  793   5.589   4.053   2.873
   80MET     CE  794   5.465   4.027   2.998
   80MET      C  795   5.463   4.177   2.570
   80MET      O  796   5.382   4.270   2.569
   81LYS      N  797   5.422   4.053   2.546
   81LYS      H  798   5.486   3.976   2.542
   81LYS     CA  799   5.288   4.017   2.499
   81LYS     CB  800   5.291   3.898   2.403
   81LYS     CG  801   5.153   3.864   2.344
   81LYS     CD  802   5.168   3.749   2.245
   81LYS     CE  803   5.033   3.689   2.205
   81LYS     NZ  804   5.041   3.589   2.098
   81LYS    HZ1  805   4.952   3.544   2.089
   81LYS    HZ2  806   5.071   3.634   2.014
   81LYS    HZ3  807   5.106   3.513   2.110
   81LYS      C  808   5.178   4.011   2.606
   81LYS      O  809   5.196   3.955   2.714
   82GLN      N  810   5.075   4.090   2.578
   82GLN      H  811   5.080   4.151   2.500
   82GLN     CA  812   4.943   4.075   2.643
   82GLN     CB  813   4.864   4.205   2.642
   82GLN     CG  814   4.712   4.197   2.656
   82GLN     CD  815   4.637   4.325   2.697
   82GLN    OE1  816   4.591   4.400   2.611
   82GLN    NE2  817   4.601   4.350   2.822
   82GLN   HE21  818   4.617   4.291   2.901
   82GLN   HE22  819   4.588   4.446   2.848
   82GLN      C  820   4.875   3.949   2.589
   82GLN      O  821   4.857   3.920   2.471
   83THR      N  822   4.851   3.859   2.684
   83THR      H  823   4.878   3.860   2.780
   83THR     CA  824   4.789   3.730   2.650
   83THR     CB  825   4.877   3.614   2.696
   83THR    OG1  826   4.895   3.625   2.837
   83THR    HG1  827   4.975   3.573   2.869
   83THR    CG2  828   5.008   3.595   2.618
   83THR      C  829   4.644   3.716   2.696
   83THR      O  830   4.555   3.737   2.613
   84ILE      N  831   4.629   3.733   2.827
   84ILE      H  832   4.711   3.711   2.880
   84ILE     CA  833   4.505   3.770   2.897
   84ILE     CB  834   4.531   3.797   3.045
   84ILE    CG1  835   4.624   3.917   3.058
   84ILE    CG2  836   4.577   3.668   3.115
   84ILE     CD  837   4.638   3.963   3.203
   84ILE      C  838   4.431   3.888   2.835
   84ILE      O  839   4.495   3.984   2.792
   85GLY      N  840   4.298   3.891   2.842
   85GLY      H  841   4.241   3.814   2.870
   85GLY     CA  842   4.221   4.012   2.810
   85GLY      C  843   4.182   4.105   2.925
   85GLY      O  844   4.189   4.062   3.041
   86ASN      N  845   4.163   4.233   2.895
   86ASN      H  846   4.151   4.260   2.799
   86ASN     CA  847   4.124   4.343   2.984
   86ASN     CB  848   3.979   4.322   3.028
   86ASN     CG  849   3.886   4.324   2.906
   86ASN    OD1  850   3.911   4.383   2.801
   86ASN    ND2  851   3.769   4.262   2.925
   86ASN   HD21  852   3.740   4.225   3.013
   86ASN   HD22  853   3.702   4.265   2.851
   86ASN      C  854   4.220   4.394   3.091
   86ASN      O  855   4.247   4.514   3.105
   87SER      N  856   4.273   4.295   3.161
   87SER      H  857   4.248   4.200   3.142
   87SER     CA  858   4.379   4.306   3.263
   87SER     CB  859   4.397   4.170   3.331
   87SER     OG  860   4.465   4.179   3.457
   87SER     HG  861   4.519   4.097   3.478
   87SER      C  862   4.508   4.355   3.195
   87SER      O  863   4.550   4.303   3.092
   88CYS      N  864   4.549   4.471   3.246
   88CYS      H  865   4.489   4.525   3.305
   88CYS     CA  866   4.664   4.535   3.181
   88CYS     CB  867   4.616   4.658   3.103
   88CYS     SG  868   4.517   4.640   2.950
   88CYS     HG  869   4.397   4.651   3.007
   88CYS      C  870   4.777   4.587   3.270
   88CYS      O  871   4.890   4.584   3.222
   89GLY      N  872   4.760   4.595   3.402
   89GLY      H  873   4.680   4.548   3.441
   89GLY     CA  874   4.866   4.641   3.492
   89GLY      C  875   4.998   4.566   3.510
   89GLY      O  876   5.098   4.630   3.477
   90THR      N  877   4.996   4.433   3.507
   90THR      H  878   4.910   4.383   3.500
   90THR     CA  879   5.117   4.349   3.501
   90THR     CB  880   5.091   4.203   3.536
   90THR    OG1  881   4.976   4.159   3.463
   90THR    HG1  882   4.985   4.065   3.432
   90THR    CG2  883   5.062   4.176   3.684
   90THR      C  884   5.210   4.363   3.380
   90THR      O  885   5.319   4.418   3.387
   91ILE      N  886   5.142   4.334   3.269
   91ILE      H  887   5.054   4.287   3.283
   91ILE     CA  888   5.191   4.359   3.133
   91ILE     CB  889   5.081   4.331   3.030
   91ILE    CG1  890   5.040   4.185   3.014
   91ILE    CG2  891   5.126   4.365   2.888
   91ILE     CD  892   4.897   4.176   3.067
   91ILE      C  893   5.245   4.501   3.116
   91ILE      O  894   5.362   4.523   3.086
   92GLY      N  895   5.173   4.602   3.164
   92GLY      H  896   5.082   4.595   3.205
   92GLY     CA  897   5.206   4.745   3.157
   92GLY      C  898   5.345   4.775   3.212
   92GLY      O  899   5.439   4.802   3.138
   93LEU      N  900   5.359   4.721   3.333
   93LEU      H  901   5.282   4.672   3.374
   93LEU     CA  902   5.486   4.721   3.408
   93LEU     CB  903   5.453   4.670   3.549
   93LEU     CG  904   5.577   4.674   3.639
   93LEU    CD1  905   5.596   4.812   3.700
   93LEU    CD2  906   5.552   4.593   3.766
   93LEU      C  907   5.597   4.645   3.335
   93LEU      O  908   5.689   4.716   3.296
   94ILE      N  909   5.583   4.518   3.298
   94ILE      H  910   5.497   4.466   3.300
   94ILE     CA  911   5.695   4.454   3.227
   94ILE     CB  912   5.693   4.301   3.218
   94ILE    CG1  913   5.676   4.234   3.355
   94ILE    CG2  914   5.822   4.264   3.143
   94ILE     CD  915   5.781   4.276   3.458
   94ILE      C  916   5.717   4.517   3.090
   94ILE      O  917   5.832   4.553   3.063
   95HISE     N  918   5.613   4.551   3.015
   95HISE     H  919   5.516   4.543   3.038
   95HISE    CA  920   5.632   4.612   2.882
   95HISE    CB  921   5.495   4.617   2.814
   95HISE    CG  922   5.498   4.605   2.662
   95HISE   ND1  923   5.593   4.599   2.569
   95HISE   CD2  924   5.381   4.592   2.600
   95HISE   HD2  925   5.284   4.580   2.649
   95HISE   CE1  926   5.533   4.575   2.453
   95HISE   HE1  927   5.579   4.551   2.358
   95HISE   NE2  928   5.401   4.572   2.470
   95HISE   HE2  929   5.332   4.550   2.401
   95HISE     C  930   5.725   4.734   2.883
   95HISE     O  931   5.834   4.734   2.828
   96ALA      N  932   5.679   4.826   2.968
   96ALA      H  933   5.595   4.815   3.022
   96ALA     CA  934   5.749   4.950   3.003
   96ALA     CB  935   5.659   5.043   3.085
   96ALA      C  936   5.881   4.944   3.079
   96ALA      O  937   5.969   4.998   3.012
   97VAL      N  938   5.906   4.851   3.172
   97VAL      H  939   5.835   4.797   3.216
   97VAL     CA  940   6.038   4.837   3.236
   97VAL     CB  941   6.027   4.779   3.378
   97VAL    CG1  942   5.933   4.846   3.478
   97VAL    CG2  943   6.003   4.629   3.392
   97VAL      C  944   6.141   4.764   3.149
   97VAL      O  945   6.241   4.830   3.119
   98ALA      N  946   6.090   4.673   3.067
   98ALA      H  947   5.993   4.649   3.080
   98ALA     CA  948   6.168   4.600   2.967
   98ALA     CB  949   6.087   4.488   2.902
   98ALA      C  950   6.246   4.681   2.863
   98ALA      O  951   6.361   4.661   2.824
   99ASN      N  952   6.169   4.775   2.810
   99ASN      H  953   6.073   4.777   2.839
   99ASN     CA  954   6.209   4.878   2.712
   99ASN     CB  955   6.072   4.929   2.666
   99ASN     CG  956   6.035   4.834   2.553
   99ASN    OD1  957   6.095   4.826   2.445
   99ASN    ND2  958   5.933   4.751   2.574
   99ASN   HD21  959   5.887   4.750   2.663
   99ASN   HD22  960   5.898   4.683   2.510
   99ASN      C  961   6.302   4.986   2.767
   99ASN      O  962   6.337   5.072   2.686
  100ASN      N  963   6.319   4.998   2.898
  100ASN      H  964   6.301   4.918   2.955
  100ASN     CA  965   6.386   5.112   2.963
  100ASN     CB  966   6.277   5.202   3.021
  100ASN     CG  967   6.213   5.298   2.920
  100ASN    OD1  968   6.263   5.403   2.882
  100ASN    ND2  969   6.110   5.250   2.851
  100ASN   HD21  970   6.074   5.158   2.860
  100ASN   HD22  971   6.087   5.315   2.778
  100ASN      C  972   6.486   5.077   3.074
  100ASN      O  973   6.524   5.158   3.158
  101GLN      N  974   6.553   4.969   3.036
  101GLN      H  975   6.552   4.938   2.941
  101GLN     CA  976   6.654   4.907   3.123
  101GLN     CB  977   6.694   4.767   3.077
  101GLN     CG  978   6.574   4.673   3.098
  101GLN     CD  979   6.602   4.533   3.044
  101GLN    OE1  980   6.680   4.452   3.094
  101GLN    NE2  981   6.527   4.499   2.939
  101GLN   HE21  982   6.462   4.559   2.893
  101GLN   HE22  983   6.546   4.403   2.916
  101GLN      C  984   6.785   4.985   3.145
  101GLN      O  985   6.856   4.957   3.242
  102ASP      N  986   6.822   5.074   3.054
  102ASP      H  987   6.768   5.068   2.970
  102ASP     CA  988   6.928   5.176   3.054
  102ASP     CB  989   6.949   5.243   2.919
  102ASP     CG  990   6.823   5.311   2.865
  102ASP    OD1  991   6.837   5.427   2.820
  102ASP    OD2  992   6.729   5.238   2.826
  102ASP      C  993   6.909   5.296   3.147
  102ASP      O  994   6.999   5.347   3.213
  103LYS      N  995   6.782   5.328   3.168
  103LYS      H  996   6.707   5.277   3.126
  103LYS     CA  997   6.740   5.442   3.252
  103LYS     CB  998   6.632   5.528   3.187
  103LYS     CG  999   6.699   5.621   3.085
  103LYS     CD 1000   6.606   5.664   2.972
  103LYS     CE 1001   6.559   5.540   2.897
  103LYS     NZ 1002   6.474   5.576   2.782
  103LYS    HZ1 1003   6.509   5.648   2.722
  103LYS    HZ2 1004   6.448   5.505   2.718
  103LYS    HZ3 1005   6.388   5.606   2.824
  103LYS      C 1006   6.694   5.410   3.395
  103LYS      O 1007   6.710   5.501   3.477
  104LEU      N 1008   6.603   5.314   3.409
  104LEU      H 1009   6.553   5.277   3.331
  104LEU     CA 1010   6.551   5.263   3.537
  104LEU     CB 1011   6.433   5.169   3.518
  104LEU     CG 1012   6.302   5.225   3.463
  104LEU    CD1 1013   6.248   5.116   3.370
  104LEU    CD2 1014   6.195   5.253   3.568
  104LEU      C 1015   6.657   5.210   3.634
  104LEU      O 1016   6.723   5.111   3.603
  105GLY      N 1017   6.674   5.295   3.735
  105GLY      H 1018   6.618   5.376   3.753
  105GLY     CA 1019   6.786   5.283   3.829
  105GLY      C 1020   6.768   5.167   3.928
  105GLY      O 1021   6.769   5.188   4.050
  106PHE      N 1022   6.779   5.045   3.877
  106PHE      H 1023   6.822   5.032   3.787
  106PHE     CA 1024   6.748   4.931   3.964
  106PHE     CB 1025   6.732   4.810   3.871
  106PHE     CG 1026   6.609   4.813   3.780
  106PHE    CD1 1027   6.489   4.824   3.851
  106PHE    HD1 1028   6.493   4.805   3.958
  106PHE    CD2 1029   6.614   4.789   3.644
  106PHE    HD2 1030   6.706   4.790   3.584
  106PHE    CE1 1031   6.368   4.820   3.784
  106PHE    HE1 1032   6.273   4.842   3.832
  106PHE    CE2 1033   6.492   4.785   3.579
  106PHE    HE2 1034   6.491   4.747   3.476
  106PHE     CZ 1035   6.372   4.807   3.645
  106PHE     HZ 1036   6.283   4.836   3.589
  106PHE      C 1037   6.869   4.901   4.053
  106PHE      O 1038   6.979   4.943   4.019
  107GLU      N 1039   6.850   4.834   4.166
  107GLU      H 1040   6.764   4.785   4.179
  107GLU     CA 1041   6.961   4.789   4.252
  107GLU     CB 1042   6.909   4.754   4.392
  107GLU     CG 1043   6.837   4.621   4.410
  107GLU     CD 1044   6.686   4.626   4.388
  107GLU    OE1 1045   6.622   4.661   4.490
  107GLU    OE2 1046   6.646   4.622   4.269
  107GLU      C 1047   7.043   4.676   4.189
  107GLU      O 1048   7.020   4.646   4.072
  108ASP      N 1049   7.161   4.652   4.245
  108ASP      H 1050   7.202   4.712   4.315
  108ASP     CA 1051   7.262   4.561   4.190
  108ASP     CB 1052   7.403   4.600   4.235
  108ASP     CG 1053   7.430   4.743   4.187
  108ASP    OD1 1054   7.494   4.751   4.080
  108ASP    OD2 1055   7.388   4.842   4.251
  108ASP      C 1056   7.235   4.415   4.227
  108ASP      O 1057   7.209   4.377   4.340
  109GLY      N 1058   7.238   4.329   4.125
  109GLY      H 1059   7.252   4.365   4.032
  109GLY     CA 1060   7.190   4.191   4.135
  109GLY      C 1061   7.042   4.183   4.172
  109GLY      O 1062   6.993   4.098   4.246
  110SER      N 1063   6.971   4.260   4.090
  110SER      H 1064   7.017   4.282   4.004
  110SER     CA 1065   6.827   4.284   4.106
  110SER     CB 1066   6.779   4.411   4.034
  110SER     OG 1067   6.647   4.434   4.081
  110SER     HG 1068   6.643   4.502   4.155
  110SER      C 1069   6.755   4.164   4.044
  110SER      O 1070   6.783   4.148   3.925
  111VAL      N 1071   6.641   4.139   4.107
  111VAL      H 1072   6.615   4.202   4.180
  111VAL     CA 1073   6.542   4.032   4.086
  111VAL     CB 1074   6.464   4.006   4.215
  111VAL    CG1 1075   6.376   3.881   4.203
  111VAL    CG2 1076   6.555   3.994   4.337
  111VAL      C 1077   6.455   4.051   3.961
  111VAL      O 1078   6.460   3.964   3.875
  112LEU      N 1079   6.394   4.169   3.950
  112LEU      H 1080   6.392   4.231   4.029
  112LEU     CA 1081   6.323   4.205   3.827
  112LEU     CB 1082   6.238   4.330   3.849
  112LEU     CG 1083   6.154   4.390   3.736
  112LEU    CD1 1084   6.038   4.296   3.705
  112LEU    CD2 1085   6.105   4.528   3.778
  112LEU      C 1086   6.419   4.230   3.710
  112LEU      O 1087   6.392   4.181   3.600
  113LYS      N 1088   6.531   4.300   3.722
  113LYS      H 1089   6.539   4.385   3.774
  113LYS     CA 1090   6.632   4.304   3.615
  113LYS     CB 1091   6.746   4.404   3.639
  113LYS     CG 1092   6.817   4.436   3.507
  113LYS     CD 1093   6.915   4.551   3.533
  113LYS     CE 1094   6.984   4.606   3.409
  113LYS     NZ 1095   7.075   4.508   3.347
  113LYS    HZ1 1096   7.140   4.542   3.278
  113LYS    HZ2 1097   7.123   4.450   3.412
  113LYS    HZ3 1098   7.022   4.450   3.285
  113LYS      C 1099   6.688   4.168   3.574
  113LYS      O 1100   6.691   4.139   3.454
  114GLN      N 1101   6.698   4.075   3.668
  114GLN      H 1102   6.691   4.108   3.762
  114GLN     CA 1103   6.721   3.932   3.645
  114GLN     CB 1104   6.762   3.863   3.775
  114GLN     CG 1105   6.815   3.721   3.754
  114GLN     CD 1106   6.963   3.714   3.714
  114GLN    OE1 1107   7.040   3.805   3.742
  114GLN    NE2 1108   7.010   3.610   3.645
  114GLN   HE21 1109   6.955   3.537   3.606
  114GLN   HE22 1110   7.106   3.618   3.619
  114GLN      C 1111   6.620   3.862   3.554
  114GLN      O 1112   6.660   3.816   3.447
  115PHE      N 1113   6.494   3.864   3.598
  115PHE      H 1114   6.467   3.914   3.680
  115PHE     CA 1115   6.382   3.807   3.522
  115PHE     CB 1116   6.245   3.832   3.584
  115PHE     CG 1117   6.228   3.755   3.715
  115PHE    CD1 1118   6.270   3.624   3.739
  115PHE    HD1 1119   6.332   3.562   3.675
  115PHE    CD2 1120   6.159   3.829   3.810
  115PHE    HD2 1121   6.123   3.930   3.788
  115PHE    CE1 1122   6.234   3.576   3.864
  115PHE    HE1 1123   6.238   3.467   3.866
  115PHE    CE2 1124   6.137   3.780   3.938
  115PHE    HE2 1125   6.058   3.829   3.995
  115PHE     CZ 1126   6.162   3.646   3.960
  115PHE     HZ 1127   6.143   3.589   4.052
  115PHE      C 1128   6.376   3.858   3.377
  115PHE      O 1129   6.352   3.784   3.281
  116LEU      N 1130   6.396   3.988   3.360
  116LEU      H 1131   6.405   4.047   3.440
  116LEU     CA 1132   6.430   4.046   3.229
  116LEU     CB 1133   6.444   4.199   3.235
  116LEU     CG 1134   6.316   4.265   3.288
  116LEU    CD1 1135   6.349   4.410   3.323
  116LEU    CD2 1136   6.219   4.260   3.170
  116LEU      C 1137   6.554   3.994   3.157
  116LEU      O 1138   6.547   3.959   3.039
  117SER      N 1139   6.673   4.001   3.217
  117SER      H 1140   6.678   4.038   3.310
  117SER     CA 1141   6.801   3.944   3.171
  117SER     CB 1142   6.908   3.933   3.280
  117SER     OG 1143   7.041   3.923   3.228
  117SER     HG 1144   7.098   3.980   3.286
  117SER      C 1145   6.787   3.802   3.116
  117SER      O 1146   6.845   3.758   3.016
  118GLU      N 1147   6.718   3.719   3.194
  118GLU      H 1148   6.696   3.741   3.290
  118GLU     CA 1149   6.689   3.581   3.155
  118GLU     CB 1150   6.659   3.477   3.264
  118GLU     CG 1151   6.791   3.421   3.318
  118GLU     CD 1152   6.765   3.322   3.432
  118GLU    OE1 1153   6.776   3.366   3.548
  118GLU    OE2 1154   6.747   3.202   3.402
  118GLU      C 1155   6.585   3.566   3.044
  118GLU      O 1156   6.614   3.495   2.947
  119THR      N 1157   6.472   3.636   3.048
  119THR      H 1158   6.437   3.662   3.138
  119THR     CA 1159   6.370   3.640   2.942
  119THR     CB 1160   6.235   3.700   2.982
  119THR    OG1 1161   6.244   3.838   3.021
  119THR    HG1 1162   6.279   3.844   3.114
  119THR    CG2 1163   6.169   3.619   3.093
  119THR      C 1164   6.408   3.700   2.807
  119THR      O 1165   6.339   3.677   2.708
  120GLU      N 1166   6.522   3.768   2.796
  120GLU      H 1167   6.581   3.805   2.869
  120GLU     CA 1168   6.582   3.800   2.666
  120GLU     CB 1169   6.710   3.877   2.700
  120GLU     CG 1170   6.768   3.958   2.584
  120GLU     CD 1171   6.811   4.097   2.632
  120GLU    OE1 1172   6.935   4.111   2.641
  120GLU    OE2 1173   6.726   4.188   2.638
  120GLU      C 1174   6.603   3.678   2.577
  120GLU      O 1175   6.578   3.683   2.456
  121LYS      N 1176   6.632   3.569   2.647
  121LYS      H 1177   6.648   3.569   2.746
  121LYS     CA 1178   6.639   3.442   2.573
  121LYS     CB 1179   6.684   3.332   2.669
  121LYS     CG 1180   6.716   3.199   2.600
  121LYS     CD 1181   6.795   3.103   2.690
  121LYS     CE 1182   6.947   3.123   2.681
  121LYS     NZ 1183   6.991   3.191   2.804
  121LYS    HZ1 1184   6.956   3.143   2.884
  121LYS    HZ2 1185   7.090   3.183   2.814
  121LYS    HZ3 1186   6.966   3.287   2.811
  121LYS      C 1187   6.508   3.408   2.501
  121LYS      O 1188   6.511   3.387   2.380
  122MET      N 1189   6.396   3.435   2.567
  122MET      H 1190   6.400   3.478   2.657
  122MET     CA 1191   6.262   3.400   2.516
  122MET     CB 1192   6.166   3.367   2.631
  122MET     CG 1193   6.202   3.243   2.712
  122MET     SD 1194   6.371   3.233   2.783
  122MET     CE 1195   6.329   3.089   2.880
  122MET      C 1196   6.177   3.472   2.412
  122MET      O 1197   6.175   3.595   2.406
  123SER      N 1198   6.088   3.401   2.342
  123SER      H 1199   6.063   3.312   2.378
  123SER     CA 1200   5.987   3.468   2.258
  123SER     CB 1201   5.920   3.367   2.166
  123SER     OG 1202   5.831   3.425   2.070
  123SER     HG 1203   5.884   3.488   2.013
  123SER      C 1204   5.875   3.539   2.335
  123SER      O 1205   5.850   3.502   2.450
  124PRO      N 1206   5.816   3.644   2.280
  124PRO     CA 1207   5.707   3.720   2.343
  124PRO     CB 1208   5.646   3.805   2.231
  124PRO     CG 1209   5.768   3.844   2.147
  124PRO     CD 1210   5.857   3.720   2.161
  124PRO      C 1211   5.601   3.655   2.432
  124PRO      O 1212   5.586   3.684   2.551
  125GLU      N 1213   5.546   3.545   2.382
  125GLU      H 1214   5.560   3.529   2.285
  125GLU     CA 1215   5.451   3.462   2.458
  125GLU     CB 1216   5.367   3.386   2.356
  125GLU     CG 1217   5.285   3.275   2.423
  125GLU     CD 1218   5.204   3.186   2.329
  125GLU    OE1 1219   5.114   3.110   2.372
  125GLU    OE2 1220   5.236   3.180   2.208
  125GLU      C 1221   5.514   3.378   2.570
  125GLU      O 1222   5.458   3.386   2.679
  126ASP      N 1223   5.640   3.341   2.548
  126ASP      H 1224   5.688   3.367   2.464
  126ASP     CA 1225   5.719   3.260   2.642
  126ASP     CB 1226   5.841   3.200   2.572
  126ASP     CG 1227   5.834   3.154   2.427
  126ASP    OD1 1228   5.732   3.123   2.360
  126ASP    OD2 1229   5.948   3.142   2.379
  126ASP      C 1230   5.754   3.345   2.765
  126ASP      O 1231   5.750   3.299   2.879
  127ARG      N 1232   5.770   3.475   2.743
  127ARG      H 1233   5.768   3.504   2.647
  127ARG     CA 1234   5.804   3.574   2.846
  127ARG     CB 1235   5.861   3.706   2.794
  127ARG     CG 1236   5.971   3.702   2.688
  127ARG     CD 1237   6.004   3.847   2.656
  127ARG     NE 1238   6.138   3.854   2.595
  127ARG     HE 1239   6.207   3.828   2.663
  127ARG     CZ 1240   6.184   3.910   2.482
  127ARG    NH1 1241   6.112   4.004   2.421
  127ARG   HH11 1242   6.024   4.040   2.452
  127ARG   HH12 1243   6.143   4.036   2.331
  127ARG    NH2 1244   6.298   3.870   2.424
  127ARG   HH21 1245   6.334   3.781   2.449
  127ARG   HH22 1246   6.362   3.932   2.378
  127ARG      C 1247   5.681   3.614   2.928
  127ARG      O 1248   5.674   3.581   3.047
  128ALA      N 1249   5.572   3.637   2.856
  128ALA      H 1250   5.570   3.661   2.759
  128ALA     CA 1251   5.438   3.658   2.914
  128ALA     CB 1252   5.334   3.677   2.803
  128ALA      C 1253   5.387   3.541   2.999
  128ALA      O 1254   5.339   3.574   3.107
  129LYS      N 1255   5.390   3.415   2.955
  129LYS      H 1256   5.404   3.395   2.858
  129LYS     CA 1257   5.356   3.300   3.040
  129LYS     CB 1258   5.368   3.180   2.946
  129LYS     CG 1259   5.253   3.152   2.849
  129LYS     CD 1260   5.282   3.010   2.797
  129LYS     CE 1261   5.367   3.009   2.670
  129LYS     NZ 1262   5.364   2.871   2.618
  129LYS    HZ1 1263   5.427   2.868   2.540
  129LYS    HZ2 1264   5.395   2.807   2.687
  129LYS    HZ3 1265   5.273   2.856   2.580
  129LYS      C 1266   5.437   3.277   3.168
  129LYS      O 1267   5.379   3.265   3.277
  130CYS      N 1268   5.567   3.300   3.151
  130CYS      H 1269   5.613   3.301   3.063
  130CYS     CA 1270   5.663   3.294   3.262
  130CYS     CB 1271   5.797   3.303   3.189
  130CYS     SG 1272   5.957   3.298   3.278
  130CYS     HG 1273   5.928   3.193   3.355
  130CYS      C 1274   5.638   3.402   3.368
  130CYS      O 1275   5.607   3.371   3.483
  131PHE      N 1276   5.622   3.528   3.330
  131PHE      H 1277   5.645   3.561   3.237
  131PHE     CA 1278   5.594   3.635   3.426
  131PHE     CB 1279   5.603   3.776   3.369
  131PHE     CG 1280   5.727   3.825   3.293
  131PHE    CD1 1281   5.724   3.872   3.162
  131PHE    HD1 1282   5.632   3.855   3.106
  131PHE    CD2 1283   5.852   3.825   3.355
  131PHE    HD2 1284   5.860   3.788   3.457
  131PHE    CE1 1285   5.835   3.923   3.095
  131PHE    HE1 1286   5.822   3.956   2.992
  131PHE    CE2 1287   5.966   3.873   3.291
  131PHE    HE2 1288   6.063   3.874   3.341
  131PHE     CZ 1289   5.958   3.918   3.159
  131PHE     HZ 1290   6.034   3.980   3.112
  131PHE      C 1291   5.463   3.618   3.503
  131PHE      O 1292   5.454   3.649   3.622
  132GLU      N 1293   5.369   3.544   3.444
  132GLU      H 1294   5.363   3.535   3.344
  132GLU     CA 1295   5.245   3.504   3.511
  132GLU     CB 1296   5.145   3.466   3.402
  132GLU     CG 1297   5.001   3.432   3.441
  132GLU     CD 1298   4.929   3.359   3.327
  132GLU    OE1 1299   4.805   3.370   3.320
  132GLU    OE2 1300   4.995   3.302   3.237
  132GLU      C 1301   5.268   3.383   3.602
  132GLU      O 1302   5.231   3.375   3.719
  133LYS      N 1303   5.348   3.288   3.556
  133LYS      H 1304   5.403   3.311   3.476
  133LYS     CA 1305   5.390   3.170   3.633
  133LYS     CB 1306   5.456   3.064   3.546
  133LYS     CG 1307   5.348   2.988   3.469
  133LYS     CD 1308   5.409   2.878   3.381
  133LYS     CE 1309   5.331   2.843   3.254
  133LYS     NZ 1310   5.208   2.764   3.277
  133LYS    HZ1 1311   5.138   2.818   3.323
  133LYS    HZ2 1312   5.164   2.739   3.191
  133LYS    HZ3 1313   5.228   2.688   3.339
  133LYS      C 1314   5.488   3.198   3.747
  133LYS      O 1315   5.523   3.116   3.832
  134ASN      N 1316   5.561   3.309   3.736
  134ASN      H 1317   5.560   3.356   3.648
  134ASN     CA 1318   5.650   3.372   3.834
  134ASN     CB 1319   5.702   3.506   3.781
  134ASN     CG 1320   5.832   3.564   3.837
  134ASN    OD1 1321   5.830   3.616   3.948
  134ASN    ND2 1322   5.940   3.573   3.761
  134ASN   HD21 1323   5.932   3.539   3.667
  134ASN   HD22 1324   6.030   3.599   3.797
  134ASN      C 1325   5.604   3.400   3.977
  134ASN      O 1326   5.522   3.486   4.009
  135GLU      N 1327   5.673   3.331   4.068
  135GLU      H 1328   5.757   3.281   4.046
  135GLU     CA 1329   5.650   3.337   4.213
  135GLU     CB 1330   5.723   3.226   4.288
  135GLU     CG 1331   5.642   3.097   4.272
  135GLU     CD 1332   5.710   2.968   4.320
  135GLU    OE1 1333   5.738   2.876   4.241
  135GLU    OE2 1334   5.723   2.951   4.443
  135GLU      C 1335   5.672   3.478   4.270
  135GLU      O 1336   5.592   3.527   4.349
  136ALA      N 1337   5.779   3.543   4.227
  136ALA      H 1338   5.846   3.504   4.164
  136ALA     CA 1339   5.803   3.680   4.275
  136ALA     CB 1340   5.945   3.737   4.262
  136ALA      C 1341   5.702   3.786   4.232
  136ALA      O 1342   5.642   3.847   4.321
  137ILE      N 1343   5.668   3.789   4.104
  137ILE      H 1344   5.726   3.730   4.047
  137ILE     CA 1345   5.566   3.879   4.048
  137ILE     CB 1346   5.578   3.881   3.896
  137ILE    CG1 1347   5.718   3.932   3.863
  137ILE    CG2 1348   5.465   3.956   3.824
  137ILE     CD 1349   5.750   3.920   3.714
  137ILE      C 1350   5.427   3.840   4.099
  137ILE      O 1351   5.357   3.930   4.145
  138GLN      N 1352   5.389   3.714   4.119
  138GLN      H 1353   5.443   3.640   4.079
  138GLN     CA 1354   5.264   3.668   4.180
  138GLN     CB 1355   5.279   3.517   4.197
  138GLN     CG 1356   5.201   3.455   4.081
  138GLN     CD 1357   5.220   3.304   4.072
  138GLN    OE1 1358   5.209   3.232   4.171
  138GLN    NE2 1359   5.239   3.236   3.959
  138GLN   HE21 1360   5.248   3.298   3.881
  138GLN   HE22 1361   5.250   3.137   3.952
  138GLN      C 1362   5.246   3.722   4.322
  138GLN      O 1363   5.134   3.764   4.350
  139ALA      N 1364   5.347   3.712   4.408
  139ALA      H 1365   5.428   3.654   4.395
  139ALA     CA 1366   5.351   3.755   4.548
  139ALA     CB 1367   5.481   3.740   4.628
  139ALA      C 1368   5.317   3.904   4.555
  139ALA      O 1369   5.211   3.945   4.601
  140ALA      N 1370   5.397   3.978   4.479
  140ALA      H 1371   5.472   3.931   4.433
  140ALA     CA 1372   5.387   4.123   4.457
  140ALA     CB 1373   5.486   4.184   4.357
  140ALA      C 1374   5.248   4.166   4.409
  140ALA      O 1375   5.185   4.244   4.480
  141HISE     N 1376   5.202   4.098   4.305
  141HISE     H 1377   5.269   4.047   4.251
  141HISE    CA 1378   5.064   4.113   4.254
  141HISE    CB 1379   5.057   4.032   4.125
  141HISE    CG 1380   4.943   4.076   4.033
  141HISE   ND1 1381   4.866   3.992   3.963
  141HISE   CD2 1382   4.920   4.200   3.990
  141HISE   HD2 1383   4.957   4.294   4.031
  141HISE   CE1 1384   4.792   4.070   3.884
  141HISE   HE1 1385   4.722   4.025   3.815
  141HISE   NE2 1386   4.823   4.199   3.900
  141HISE   HE2 1387   4.776   4.286   3.886
  141HISE     C 1388   4.956   4.080   4.357
  141HISE     O 1389   4.871   4.166   4.381
  142ASP      N 1390   4.967   3.965   4.423
  142ASP      H 1391   5.021   3.891   4.383
  142ASP     CA 1392   4.871   3.926   4.527
  142ASP     CB 1393   4.892   3.781   4.571
  142ASP     CG 1394   4.755   3.719   4.599
  142ASP    OD1 1395   4.689   3.753   4.700
  142ASP    OD2 1396   4.721   3.623   4.527
  142ASP      C 1397   4.864   4.021   4.647
  142ASP      O 1398   4.753   4.062   4.678
  143ALA      N 1399   4.977   4.083   4.679
  143ALA      H 1400   5.067   4.048   4.652
  143ALA     CA 1401   4.970   4.162   4.802
  143ALA     CB 1402   5.106   4.157   4.872
  143ALA      C 1403   4.950   4.313   4.788
  143ALA      O 1404   4.887   4.385   4.866
  144VAL      N 1405   5.004   4.362   4.677
  144VAL      H 1406   5.046   4.302   4.608
  144VAL     CA 1407   4.992   4.503   4.640
  144VAL     CB 1408   5.121   4.581   4.613
  144VAL    CG1 1409   5.094   4.726   4.570
  144VAL    CG2 1410   5.213   4.576   4.735
  144VAL      C 1411   4.875   4.539   4.549
  144VAL      O 1412   4.810   4.641   4.574
  145ALA      N 1413   4.832   4.450   4.459
  145ALA      H 1414   4.833   4.351   4.474
  145ALA     CA 1415   4.719   4.487   4.372
  145ALA     CB 1416   4.713   4.389   4.255
  145ALA      C 1417   4.581   4.487   4.438
  145ALA      O 1418   4.539   4.375   4.468
  146GLN      N 1419   4.501   4.592   4.419
  146GLN      H 1420   4.534   4.674   4.372
  146GLN     CA 1421   4.358   4.586   4.453
  146GLN     CB 1422   4.315   4.710   4.532
  146GLN     CG 1423   4.379   4.726   4.670
  146GLN     CD 1424   4.413   4.872   4.701
  146GLN    OE1 1425   4.527   4.912   4.678
  146GLN    NE2 1426   4.306   4.947   4.723
  146GLN   HE21 1427   4.215   4.905   4.726
  146GLN   HE22 1428   4.310   5.046   4.712
  146GLN      C 1429   4.281   4.582   4.321
  146GLN      O 1430   4.312   4.657   4.228
  147GLU      N 1431   4.193   4.482   4.315
  147GLU      H 1432   4.159   4.442   4.400
  147GLU     CA 1433   4.123   4.450   4.190
  147GLU     CB 1434   4.030   4.334   4.226
  147GLU     CG 1435   4.100   4.203   4.263
  147GLU     CD 1436   4.017   4.079   4.297
  147GLU    OE1 1437   3.901   4.092   4.344
  147GLU    OE2 1438   4.077   3.971   4.283
  147GLU      C 1439   4.047   4.562   4.121
  147GLU      O 1440   3.950   4.621   4.169
  148GLY      N 1441   4.066   4.565   3.989
  148GLY      H 1442   4.138   4.510   3.947
  148GLY     CA 1443   4.010   4.660   3.892
  148GLY      C 1444   3.859   4.648   3.872
  148GLY      O 1445   3.784   4.580   3.941
  149GLN      N 1446   3.827   4.725   3.768
  149GLN      H 1447   3.903   4.776   3.727
  149GLN     CA 1448   3.693   4.723   3.708
  149GLN     CB 1449   3.640   4.862   3.673
  149GLN     CG 1450   3.657   4.954   3.794
  149GLN     CD 1451   3.579   4.918   3.921
  149GLN    OE1 1452   3.637   4.898   4.028
  149GLN    NE2 1453   3.450   4.949   3.929
  149GLN   HE21 1454   3.402   4.999   3.858
  149GLN   HE22 1455   3.392   4.903   3.997
  149GLN      C 1456   3.694   4.631   3.586
  149GLN      O 1457   3.589   4.577   3.548
  150CYS      N 1458   3.810   4.610   3.524
  150CYS      H 1459   3.895   4.657   3.547
  150CYS     CA 1460   3.819   4.508   3.419
  150CYS     CB 1461   3.957   4.513   3.354
  150CYS     SG 1462   4.107   4.489   3.457
  150CYS     HG 1463   4.112   4.617   3.493
  150CYS      C 1464   3.818   4.368   3.482
  150CYS      O 1465   3.867   4.338   3.591
  151ARG      N 1466   3.758   4.276   3.407
  151ARG      H 1467   3.712   4.303   3.322
  151ARG     CA 1468   3.756   4.135   3.447
  151ARG     CB 1469   3.609   4.094   3.463
  151ARG     CG 1470   3.549   4.158   3.589
  151ARG     CD 1471   3.575   4.086   3.721
  151ARG     NE 1472   3.501   4.157   3.827
  151ARG     HE 1473   3.441   4.104   3.888
  151ARG     CZ 1474   3.530   4.282   3.866
  151ARG    NH1 1475   3.640   4.347   3.824
  151ARG   HH11 1476   3.704   4.304   3.761
  151ARG   HH12 1477   3.643   4.445   3.843
  151ARG    NH2 1478   3.468   4.336   3.970
  151ARG   HH21 1479   3.398   4.277   4.010
  151ARG   HH22 1480   3.507   4.414   4.019
  151ARG      C 1481   3.822   4.052   3.337
  151ARG      O 1482   3.831   4.091   3.220
  152VAL      N 1483   3.897   3.950   3.378
  152VAL      H 1484   3.893   3.915   3.472
  152VAL     CA 1485   3.973   3.866   3.285
  152VAL     CB 1486   4.098   3.803   3.349
  152VAL    CG1 1487   4.194   3.744   3.246
  152VAL    CG2 1488   4.177   3.885   3.451
  152VAL      C 1489   3.892   3.768   3.201
  152VAL      O 1490   3.919   3.745   3.083
  153ASP      N 1491   3.789   3.705   3.260
  153ASP      H 1492   3.784   3.714   3.360
  153ASP     CA 1493   3.690   3.612   3.206
  153ASP     CB 1494   3.619   3.549   3.327
  153ASP     CG 1495   3.532   3.652   3.399
  153ASP    OD1 1496   3.580   3.728   3.486
  153ASP    OD2 1497   3.408   3.639   3.390
  153ASP      C 1498   3.592   3.676   3.109
  153ASP      O 1499   3.560   3.606   3.013
  154ASP      N 1500   3.556   3.803   3.127
  154ASP      H 1501   3.575   3.852   3.212
  154ASP     CA 1502   3.469   3.889   3.045
  154ASP     CB 1503   3.448   4.009   3.138
  154ASP     CG 1504   3.318   4.077   3.094
  154ASP    OD1 1505   3.205   4.027   3.112
  154ASP    OD2 1506   3.332   4.187   3.035
  154ASP      C 1507   3.531   3.907   2.907
  154ASP      O 1508   3.652   3.891   2.894
  155LYS      N 1509   3.450   3.961   2.816
  155LYS      H 1510   3.370   4.004   2.856
  155LYS     CA 1511   3.473   3.998   2.676
  155LYS     CB 1512   3.337   4.029   2.613
  155LYS     CG 1513   3.252   4.144   2.667
  155LYS     CD 1514   3.110   4.152   2.610
  155LYS     CE 1515   3.029   4.273   2.656
  155LYS     NZ 1516   3.078   4.410   2.635
  155LYS    HZ1 1517   3.165   4.423   2.684
  155LYS    HZ2 1518   3.100   4.407   2.538
  155LYS    HZ3 1519   3.009   4.478   2.660
  155LYS      C 1520   3.571   4.115   2.663
  155LYS      O 1521   3.569   4.217   2.732
  156VAL      N 1522   3.649   4.114   2.555
  156VAL      H 1523   3.657   4.035   2.494
  156VAL     CA 1524   3.747   4.223   2.543
  156VAL     CB 1525   3.871   4.191   2.459
  156VAL    CG1 1526   3.948   4.080   2.531
  156VAL    CG2 1527   3.826   4.151   2.319
  156VAL      C 1528   3.709   4.368   2.513
  156VAL      O 1529   3.656   4.394   2.405
  157ASN      N 1530   3.726   4.460   2.607
  157ASN      H 1531   3.739   4.436   2.703
  157ASN     CA 1532   3.698   4.603   2.586
  157ASN     CB 1533   3.587   4.654   2.678
  157ASN     CG 1534   3.451   4.601   2.632
  157ASN    OD1 1535   3.398   4.504   2.685
  157ASN    ND2 1536   3.383   4.690   2.560
  157ASN   HD21 1537   3.417   4.784   2.551
  157ASN   HD22 1538   3.291   4.669   2.528
  157ASN      C 1539   3.823   4.689   2.606
  157ASN      O 1540   3.830   4.795   2.543
  158PHE      N 1541   3.921   4.649   2.687
  158PHE      H 1542   3.920   4.557   2.728
  158PHE     CA 1543   4.046   4.721   2.713
  158PHE     CB 1544   4.070   4.701   2.862
  158PHE     CG 1545   3.969   4.770   2.954
  158PHE    CD1 1546   3.863   4.694   3.002
  158PHE    HD1 1547   3.845   4.592   2.968
  158PHE    CD2 1548   3.990   4.899   3.001
  158PHE    HD2 1549   4.064   4.965   2.957
  158PHE    CE1 1550   3.780   4.747   3.100
  158PHE    HE1 1551   3.706   4.681   3.146
  158PHE    CE2 1552   3.909   4.952   3.101
  158PHE    HE2 1553   3.924   5.051   3.142
  158PHE     CZ 1554   3.805   4.873   3.151
  158PHE     HZ 1555   3.749   4.909   3.237
  158PHE      C 1556   4.158   4.664   2.626
  158PHE      O 1557   4.148   4.548   2.586
  159HISE     N 1558   4.263   4.737   2.589
  159HISE     H 1559   4.272   4.836   2.599
  159HISE    CA 1560   4.373   4.700   2.498
  159HISE    CB 1561   4.322   4.735   2.358
  159HISE    CG 1562   4.426   4.670   2.267
  159HISE   ND1 1563   4.442   4.542   2.236
  159HISE   CD2 1564   4.504   4.738   2.183
  159HISE   HD2 1565   4.490   4.845   2.166
  159HISE   CE1 1566   4.531   4.532   2.138
  159HISE   HE1 1567   4.583   4.442   2.104
  159HISE   NE2 1568   4.572   4.654   2.106
  159HISE   HE2 1569   4.662   4.673   2.066
  159HISE     C 1570   4.485   4.792   2.547
  159HISE     O 1571   4.467   4.901   2.601
  160PHE      N 1572   4.609   4.747   2.535
  160PHE      H 1573   4.627   4.671   2.474
  160PHE     CA 1574   4.728   4.827   2.567
  160PHE     CB 1575   4.809   4.730   2.654
  160PHE     CG 1576   4.945   4.785   2.695
  160PHE    CD1 1577   5.056   4.751   2.619
  160PHE    HD1 1578   5.036   4.692   2.529
  160PHE    CD2 1579   4.947   4.872   2.804
  160PHE    HD2 1580   4.857   4.889   2.863
  160PHE    CE1 1581   5.175   4.817   2.648
  160PHE    HE1 1582   5.255   4.827   2.575
  160PHE    CE2 1583   5.063   4.945   2.826
  160PHE    HE2 1584   5.076   4.991   2.924
  160PHE     CZ 1585   5.173   4.916   2.746
  160PHE     HZ 1586   5.274   4.944   2.775
  160PHE      C 1587   4.802   4.868   2.440
  160PHE      O 1588   4.820   4.788   2.349
  161ILE      N 1589   4.874   4.979   2.460
  161ILE      H 1590   4.859   5.027   2.546
  161ILE     CA 1591   4.975   5.039   2.372
  161ILE     CB 1592   4.922   5.117   2.251
  161ILE    CG1 1593   4.783   5.177   2.274
  161ILE    CG2 1594   4.934   5.047   2.115
  161ILE     CD 1595   4.759   5.273   2.157
  161ILE      C 1596   5.081   5.119   2.447
  161ILE      O 1597   5.052   5.203   2.533
  162LEU      N 1598   5.201   5.114   2.391
  162LEU      H 1599   5.231   5.042   2.328
  162LEU     CA 1600   5.309   5.186   2.461
  162LEU     CB 1601   5.401   5.078   2.517
  162LEU     CG 1602   5.526   5.121   2.595
  162LEU    CD1 1603   5.516   5.193   2.729
  162LEU    CD2 1604   5.621   5.001   2.607
  162LEU      C 1605   5.377   5.274   2.356
  162LEU      O 1606   5.416   5.234   2.247
  163PHE      N 1607   5.383   5.402   2.392
  163PHE      H 1608   5.342   5.427   2.480
  163PHE     CA 1609   5.459   5.510   2.327
  163PHE     CB 1610   5.381   5.642   2.322
  163PHE     CG 1611   5.265   5.638   2.222
  163PHE    CD1 1612   5.151   5.575   2.270
  163PHE    HD1 1613   5.125   5.581   2.376
  163PHE    CD2 1614   5.288   5.627   2.085
  163PHE    HD2 1615   5.381   5.672   2.051
  163PHE    CE1 1616   5.071   5.500   2.186
  163PHE    HE1 1617   4.973   5.462   2.217
  163PHE    CE2 1618   5.209   5.552   1.998
  163PHE    HE2 1619   5.230   5.562   1.892
  163PHE     CZ 1620   5.098   5.487   2.050
  163PHE     HZ 1621   5.027   5.433   1.987
  163PHE      C 1622   5.592   5.524   2.400
  163PHE      O 1623   5.598   5.581   2.509
  164ASN      N 1624   5.693   5.463   2.339
  164ASN      H 1625   5.673   5.408   2.258
  164ASN     CA 1626   5.832   5.453   2.387
  164ASN     CB 1627   5.871   5.319   2.449
  164ASN     CG 1628   6.017   5.312   2.493
  164ASN    OD1 1629   6.049   5.354   2.604
  164ASN    ND2 1630   6.095   5.246   2.408
  164ASN   HD21 1631   6.044   5.208   2.331
  164ASN   HD22 1632   6.191   5.220   2.420
  164ASN      C 1633   5.925   5.488   2.270
  164ASN      O 1634   5.912   5.432   2.161
  165ASN      N 1635   5.995   5.601   2.280
  165ASN      H 1636   5.984   5.658   2.361
  165ASN     CA 1637   6.100   5.631   2.182
  165ASN     CB 1638   6.119   5.781   2.157
  165ASN     CG 1639   6.158   5.860   2.282
  165ASN    OD1 1640   6.238   5.829   2.370
  165ASN    ND2 1641   6.102   5.980   2.291
  165ASN   HD21 1642   6.043   6.032   2.230
  165ASN   HD22 1643   6.121   6.029   2.377
  165ASN      C 1644   6.239   5.572   2.204
  165ASN      O 1645   6.283   5.539   2.314
  166VAL      N 1646   6.308   5.544   2.093
  166VAL      H 1647   6.264   5.551   2.004
  166VAL     CA 1648   6.443   5.489   2.079
  166VAL     CB 1649   6.450   5.336   2.080
  166VAL    CG1 1650   6.428   5.277   2.219
  166VAL    CG2 1651   6.358   5.268   1.978
  166VAL      C 1652   6.512   5.542   1.952
  166VAL      O 1653   6.470   5.519   1.839
  167ASP      N 1654   6.618   5.619   1.977
  167ASP      H 1655   6.633   5.639   2.073
  167ASP     CA 1656   6.698   5.694   1.879
  167ASP     CB 1657   6.783   5.600   1.792
  167ASP     CG 1658   6.888   5.512   1.861
  167ASP    OD1 1659   6.979   5.577   1.917
  167ASP    OD2 1660   6.869   5.390   1.843
  167ASP      C 1661   6.613   5.786   1.791
  167ASP      O 1662   6.590   5.768   1.671
  168GLY      N 1663   6.560   5.886   1.860
  168GLY      H 1664   6.590   5.907   1.953
  168GLY     CA 1665   6.478   5.993   1.801
  168GLY      C 1666   6.333   5.950   1.777
  168GLY      O 1667   6.240   5.997   1.844
  169HISE     N 1668   6.320   5.853   1.687
  169HISE     H 1669   6.397   5.831   1.628
  169HISE    CA 1670   6.186   5.806   1.647
  169HISE    CB 1671   6.199   5.722   1.520
  169HISE    CG 1672   6.255   5.808   1.406
  169HISE   ND1 1673   6.344   5.764   1.317
  169HISE   CD2 1674   6.201   5.914   1.347
  169HISE   HD2 1675   6.122   5.974   1.392
  169HISE   CE1 1676   6.347   5.841   1.208
  169HISE   HE1 1677   6.435   5.858   1.146
  169HISE   NE2 1678   6.249   5.929   1.224
  169HISE   HE2 1679   6.197   5.968   1.148
  169HISE     C 1680   6.106   5.721   1.745
  169HISE     O 1681   6.161   5.662   1.839
  170LEU      N 1682   5.977   5.750   1.735
  170LEU      H 1683   5.940   5.811   1.665
  170LEU     CA 1684   5.870   5.699   1.823
  170LEU     CB 1685   5.777   5.819   1.840
  170LEU     CG 1686   5.660   5.797   1.936
  170LEU    CD1 1687   5.700   5.783   2.083
  170LEU    CD2 1688   5.562   5.914   1.922
  170LEU      C 1689   5.810   5.567   1.777
  170LEU      O 1690   5.718   5.562   1.695
  171TYR      N 1691   5.830   5.470   1.866
  171TYR      H 1692   5.846   5.489   1.963
  171TYR     CA 1693   5.795   5.328   1.851
  171TYR     CB 1694   5.910   5.237   1.895
  171TYR     CG 1695   6.022   5.246   1.791
  171TYR    CD1 1696   6.026   5.139   1.703
  171TYR    HD1 1697   5.943   5.069   1.696
  171TYR    CD2 1698   6.104   5.357   1.776
  171TYR    HD2 1699   6.114   5.419   1.865
  171TYR    CE1 1700   6.113   5.144   1.594
  171TYR    HE1 1701   6.092   5.084   1.506
  171TYR    CE2 1702   6.193   5.361   1.669
  171TYR    HE2 1703   6.256   5.448   1.655
  171TYR     CZ 1704   6.200   5.252   1.583
  171TYR     OH 1705   6.301   5.250   1.492
  171TYR     HH 1706   6.381   5.297   1.529
  171TYR      C 1707   5.663   5.275   1.909
  171TYR      O 1708   5.645   5.287   2.030
  172GLU      N 1709   5.573   5.222   1.827
  172GLU      H 1710   5.575   5.229   1.727
  172GLU     CA 1711   5.451   5.168   1.888
  172GLU     CB 1712   5.329   5.192   1.799
  172GLU     CG 1713   5.189   5.190   1.859
  172GLU     CD 1714   5.087   5.142   1.755
  172GLU    OE1 1715   4.975   5.104   1.794
  172GLU    OE2 1716   5.109   5.149   1.632
  172GLU      C 1717   5.463   5.021   1.929
  172GLU      O 1718   5.442   4.936   1.843
  173LEU      N 1719   5.456   5.000   2.060
  173LEU      H 1720   5.450   5.081   2.120
  173LEU     CA 1721   5.465   4.866   2.119
  173LEU     CB 1722   5.559   4.861   2.240
  173LEU     CG 1723   5.704   4.876   2.195
  173LEU    CD1 1724   5.744   5.023   2.185
  173LEU    CD2 1725   5.785   4.808   2.306
  173LEU      C 1726   5.321   4.826   2.153
  173LEU      O 1727   5.269   4.887   2.247
  174ASP      N 1728   5.260   4.743   2.070
  174ASP      H 1729   5.303   4.703   1.989
  174ASP     CA 1730   5.121   4.704   2.101
  174ASP     CB 1731   5.070   4.640   1.972
  174ASP     CG 1732   4.923   4.599   1.981
  174ASP    OD1 1733   4.901   4.476   1.983
  174ASP    OD2 1734   4.831   4.683   1.972
  174ASP      C 1735   5.118   4.602   2.215
  174ASP      O 1736   5.216   4.530   2.231
  175GLY      N 1737   5.005   4.581   2.283
  175GLY      H 1738   4.928   4.643   2.270
  175GLY     CA 1739   4.996   4.467   2.375
  175GLY      C 1740   4.994   4.330   2.307
  175GLY      O 1741   5.058   4.236   2.354
  176ARG      N 1742   4.929   4.305   2.194
  176ARG      H 1743   4.910   4.382   2.134
  176ARG     CA 1744   4.911   4.170   2.138
  176ARG     CB 1745   4.767   4.125   2.111
  176ARG     CG 1746   4.684   4.152   2.237
  176ARG     CD 1747   4.543   4.100   2.208
  176ARG     NE 1748   4.449   4.110   2.322
  176ARG     HE 1749   4.415   4.195   2.361
  176ARG     CZ 1750   4.427   4.002   2.398
  176ARG    NH1 1751   4.491   3.886   2.380
  176ARG   HH11 1752   4.551   3.867   2.303
  176ARG   HH12 1753   4.511   3.828   2.460
  176ARG    NH2 1754   4.351   4.019   2.507
  176ARG   HH21 1755   4.328   4.113   2.533
  176ARG   HH22 1756   4.316   3.945   2.566
  176ARG      C 1757   4.985   4.140   2.008
  176ARG      O 1758   5.016   4.025   1.979
  177MET      N 1759   4.992   4.235   1.915
  177MET      H 1760   4.934   4.316   1.919
  177MET     CA 1761   5.066   4.231   1.788
  177MET     CB 1762   5.021   4.354   1.708
  177MET     CG 1763   5.043   4.349   1.556
  177MET     SD 1764   4.946   4.490   1.489
  177MET     CE 1765   4.781   4.437   1.529
  177MET      C 1766   5.218   4.232   1.803
  177MET      O 1767   5.262   4.332   1.858
  178PRO      N 1768   5.288   4.145   1.731
  178PRO     CA 1769   5.431   4.168   1.704
  178PRO     CB 1770   5.469   4.047   1.618
  178PRO     CG 1771   5.374   3.938   1.665
  178PRO     CD 1772   5.242   4.012   1.689
  178PRO      C 1773   5.472   4.293   1.627
  178PRO      O 1774   5.378   4.368   1.600
  179PHE      N 1775   5.601   4.325   1.624
  179PHE      H 1776   5.663   4.271   1.681
  179PHE     CA 1777   5.667   4.431   1.548
  179PHE     CB 1778   5.648   4.431   1.396
  179PHE     CG 1779   5.732   4.334   1.312
  179PHE    CD1 1780   5.697   4.200   1.296
  179PHE    HD1 1781   5.650   4.151   1.381
  179PHE    CD2 1782   5.837   4.381   1.235
  179PHE    HD2 1783   5.882   4.478   1.256
  179PHE    CE1 1784   5.743   4.120   1.192
  179PHE    HE1 1785   5.690   4.031   1.157
  179PHE    CE2 1786   5.889   4.302   1.132
  179PHE    HE2 1787   5.954   4.347   1.057
  179PHE     CZ 1788   5.837   4.176   1.107
  179PHE     HZ 1789   5.841   4.150   1.001
  179PHE      C 1790   5.633   4.577   1.582
  179PHE      O 1791   5.518   4.621   1.586
  180PRO      N 1792   5.725   4.653   1.640
  180PRO     CA 1793   5.700   4.797   1.662
  180PRO     CB 1794   5.825   4.837   1.742
  180PRO     CG 1795   5.839   4.711   1.827
  180PRO     CD 1796   5.827   4.595   1.728
  180PRO      C 1797   5.694   4.871   1.528
  180PRO      O 1798   5.753   4.824   1.431
  181VAL      N 1799   5.611   4.974   1.517
  181VAL      H 1800   5.563   5.007   1.598
  181VAL     CA 1801   5.598   5.062   1.400
  181VAL     CB 1802   5.463   5.023   1.339
  181VAL    CG1 1803   5.339   5.066   1.418
  181VAL    CG2 1804   5.459   5.065   1.192
  181VAL      C 1805   5.610   5.208   1.444
  181VAL      O 1806   5.579   5.242   1.558
  182ASN      N 1807   5.700   5.273   1.370
  182ASN      H 1808   5.774   5.219   1.330
  182ASN     CA 1809   5.726   5.416   1.391
  182ASN     CB 1810   5.852   5.459   1.317
  182ASN     CG 1811   5.880   5.610   1.325
  182ASN    OD1 1812   5.862   5.683   1.422
  182ASN    ND2 1813   5.929   5.663   1.213
  182ASN   HD21 1814   5.949   5.613   1.129
  182ASN   HD22 1815   5.943   5.762   1.209
  182ASN      C 1816   5.603   5.498   1.351
  182ASN      O 1817   5.558   5.502   1.236
  183HISE     N 1818   5.574   5.583   1.448
  183HISE     H 1819   5.628   5.578   1.533
  183HISE    CA 1820   5.474   5.690   1.434
  183HISE    CB 1821   5.351   5.659   1.520
  183HISE    CG 1822   5.271   5.542   1.463
  183HISE   ND1 1823   5.247   5.524   1.334
  183HISE   CD2 1824   5.239   5.433   1.533
  183HISE   HD2 1825   5.259   5.413   1.638
  183HISE   CE1 1826   5.202   5.399   1.325
  183HISE   HE1 1827   5.155   5.352   1.238
  183HISE   NE2 1828   5.199   5.342   1.445
  183HISE   HE2 1829   5.154   5.262   1.484
  183HISE     C 1830   5.512   5.838   1.431
  183HISE     O 1831   5.435   5.927   1.467
  184GLY      N 1832   5.640   5.861   1.403
  184GLY      H 1833   5.704   5.788   1.425
  184GLY     CA 1834   5.699   5.995   1.389
  184GLY      C 1835   5.821   6.028   1.475
  184GLY      O 1836   5.880   5.949   1.548
  185ALA      N 1837   5.881   6.144   1.452
  185ALA      H 1838   5.866   6.198   1.369
  185ALA     CA 1839   5.983   6.199   1.542
  185ALA     CB 1840   6.071   6.300   1.469
  185ALA      C 1841   5.943   6.252   1.680
  185ALA      O 1842   5.876   6.355   1.685
  186SER      N 1843   6.010   6.200   1.783
  186SER      H 1844   6.098   6.153   1.779
  186SER     CA 1845   5.982   6.235   1.923
  186SER     CB 1846   5.918   6.119   2.000
  186SER     OG 1847   5.904   6.126   2.142
  186SER     HG 1848   5.816   6.166   2.169
  186SER      C 1849   6.103   6.285   2.002
  186SER      O 1850   6.219   6.244   1.990
  187SER      N 1851   6.072   6.371   2.098
  187SER      H 1852   5.987   6.422   2.107
  187SER     CA 1853   6.171   6.435   2.186
  187SER     CB 1854   6.116   6.561   2.253
  187SER     OG 1855   6.133   6.679   2.174
  187SER     HG 1856   6.216   6.728   2.200
  187SER      C 1857   6.216   6.342   2.299
  187SER      O 1858   6.140   6.321   2.393
  188GLU      N 1859   6.341   6.300   2.287
  188GLU      H 1860   6.398   6.331   2.210
  188GLU     CA 1861   6.398   6.185   2.359
  188GLU     CB 1862   6.546   6.158   2.329
  188GLU     CG 1863   6.565   6.126   2.181
  188GLU     CD 1864   6.707   6.088   2.140
  188GLU    OE1 1865   6.798   6.175   2.135
  188GLU    OE2 1866   6.738   5.967   2.131
  188GLU      C 1867   6.386   6.173   2.511
  188GLU      O 1868   6.390   6.067   2.575
  189ASP      N 1869   6.404   6.291   2.569
  189ASP      H 1870   6.435   6.368   2.515
  189ASP     CA 1871   6.403   6.312   2.715
  189ASP     CB 1872   6.513   6.409   2.757
  189ASP     CG 1873   6.648   6.359   2.704
  189ASP    OD1 1874   6.697   6.395   2.595
  189ASP    OD2 1875   6.717   6.291   2.784
  189ASP      C 1876   6.270   6.364   2.769
  189ASP      O 1877   6.265   6.389   2.889
  190THR      N 1878   6.170   6.396   2.688
  190THR      H 1879   6.183   6.395   2.589
  190THR     CA 1880   6.046   6.463   2.732
  190THR     CB 1881   6.047   6.614   2.702
  190THR    OG1 1882   6.053   6.629   2.560
  190THR    HG1 1883   6.119   6.702   2.547
  190THR    CG2 1884   6.153   6.688   2.784
  190THR      C 1885   5.910   6.409   2.688
  190THR      O 1886   5.816   6.431   2.764
  191LEU      N 1887   5.893   6.356   2.567
  191LEU      H 1888   5.950   6.401   2.498
  191LEU     CA 1889   5.778   6.282   2.514
  191LEU     CB 1890   5.776   6.149   2.590
  191LEU     CG 1891   5.715   6.028   2.519
  191LEU    CD1 1892   5.783   5.992   2.386
  191LEU    CD2 1893   5.698   5.912   2.617
  191LEU      C 1894   5.638   6.343   2.511
  191LEU      O 1895   5.561   6.314   2.419
  192LEU      N 1896   5.605   6.426   2.609
  192LEU      H 1897   5.661   6.467   2.681
  192LEU     CA 1898   5.463   6.454   2.637
  192LEU     CB 1899   5.442   6.495   2.783
  192LEU     CG 1900   5.405   6.375   2.870
  192LEU    CD1 1901   5.474   6.403   3.004
  192LEU    CD2 1902   5.253   6.358   2.876
  192LEU      C 1903   5.376   6.535   2.540
  192LEU      O 1904   5.269   6.489   2.503
  193LYS      N 1905   5.431   6.641   2.483
  193LYS      H 1906   5.515   6.689   2.510
  193LYS     CA 1907   5.362   6.710   2.373
  193LYS     CB 1908   5.444   6.838   2.354
  193LYS     CG 1909   5.373   6.955   2.422
  193LYS     CD 1910   5.402   7.091   2.358
  193LYS     CE 1911   5.328   7.188   2.450
  193LYS     NZ 1912   5.327   7.329   2.409
  193LYS    HZ1 1913   5.247   7.380   2.443
  193LYS    HZ2 1914   5.410   7.365   2.452
  193LYS    HZ3 1915   5.321   7.346   2.311
  193LYS      C 1916   5.353   6.616   2.253
  193LYS      O 1917   5.240   6.593   2.208
  194ASP      N 1918   5.458   6.538   2.230
  194ASP      H 1919   5.528   6.524   2.301
  194ASP     CA 1920   5.470   6.442   2.120
  194ASP     CB 1921   5.610   6.382   2.118
  194ASP     CG 1922   5.723   6.485   2.125
  194ASP    OD1 1923   5.752   6.518   2.242
  194ASP    OD2 1924   5.770   6.535   2.021
  194ASP      C 1925   5.366   6.329   2.133
  194ASP      O 1926   5.299   6.284   2.041
  195ALA      N 1927   5.354   6.279   2.255
  195ALA      H 1928   5.415   6.293   2.333
  195ALA     CA 1929   5.248   6.189   2.303
  195ALA     CB 1930   5.301   6.133   2.436
  195ALA      C 1931   5.105   6.242   2.302
  195ALA      O 1932   5.022   6.169   2.247
  196ALA      N 1933   5.087   6.373   2.316
  196ALA      H 1934   5.150   6.438   2.360
  196ALA     CA 1935   4.954   6.434   2.315
  196ALA     CB 1936   4.952   6.572   2.381
  196ALA      C 1937   4.915   6.448   2.167
  196ALA      O 1938   4.804   6.420   2.123
  197LYS      N 1939   5.008   6.492   2.082
  197LYS      H 1940   5.081   6.543   2.127
  197LYS     CA 1941   4.995   6.492   1.935
  197LYS     CB 1942   5.125   6.529   1.863
  197LYS     CG 1943   5.178   6.667   1.903
  197LYS     CD 1944   5.306   6.700   1.827
  197LYS     CE 1945   5.298   6.693   1.675
  197LYS     NZ 1946   5.434   6.716   1.624
  197LYS    HZ1 1947   5.501   6.658   1.670
  197LYS    HZ2 1948   5.448   6.694   1.528
  197LYS    HZ3 1949   5.459   6.812   1.635
  197LYS      C 1950   4.962   6.352   1.883
  197LYS      O 1951   4.881   6.339   1.791
  198VAL      N 1952   5.038   6.252   1.925
  198VAL      H 1953   5.126   6.273   1.968
  198VAL     CA 1954   5.003   6.112   1.894
  198VAL     CB 1955   5.119   6.022   1.938
  198VAL    CG1 1956   5.079   5.877   1.966
  198VAL    CG2 1957   5.215   6.013   1.819
  198VAL      C 1958   4.866   6.069   1.946
  198VAL      O 1959   4.790   6.017   1.865
  199CYS      N 1960   4.832   6.111   2.068
  199CYS      H 1961   4.895   6.163   2.124
  199CYS     CA 1962   4.706   6.068   2.131
  199CYS     CB 1963   4.688   6.101   2.279
  199CYS     SG 1964   4.812   6.037   2.397
  199CYS     HG 1965   4.921   6.066   2.326
  199CYS      C 1966   4.582   6.130   2.066
  199CYS      O 1967   4.488   6.051   2.050
  200ARG      N 1968   4.601   6.250   2.012
  200ARG      H 1969   4.676   6.307   2.045
  200ARG     CA 1970   4.505   6.302   1.913
  200ARG     CB 1971   4.543   6.445   1.873
  200ARG     CG 1972   4.491   6.544   1.977
  200ARG     CD 1973   4.544   6.686   1.956
  200ARG     NE 1974   4.477   6.736   1.835
  200ARG     HE 1975   4.496   6.689   1.749
  200ARG     CZ 1976   4.377   6.825   1.826
  200ARG    NH1 1977   4.304   6.857   1.933
  200ARG   HH11 1978   4.323   6.817   2.023
  200ARG   HH12 1979   4.243   6.936   1.926
  200ARG    NH2 1980   4.348   6.875   1.705
  200ARG   HH21 1981   4.397   6.862   1.619
  200ARG   HH22 1982   4.273   6.941   1.694
  200ARG      C 1983   4.472   6.224   1.786
  200ARG      O 1984   4.356   6.192   1.762
  201GLU      N 1985   4.575   6.175   1.717
  201GLU      H 1986   4.672   6.191   1.738
  201GLU     CA 1987   4.575   6.093   1.596
  201GLU     CB 1988   4.714   6.093   1.530
  201GLU     CG 1989   4.754   6.227   1.467
  201GLU     CD 1990   4.885   6.217   1.388
  201GLU    OE1 1991   4.988   6.224   1.459
  201GLU    OE2 1992   4.880   6.202   1.264
  201GLU      C 1993   4.520   5.952   1.621
  201GLU      O 1994   4.457   5.892   1.534
  202PHE      N 1995   4.520   5.913   1.748
  202PHE      H 1996   4.575   5.964   1.815
  202PHE     CA 1997   4.459   5.785   1.786
  202PHE     CB 1998   4.525   5.743   1.918
  202PHE     CG 1999   4.628   5.635   1.886
  202PHE    CD1 2000   4.589   5.501   1.893
  202PHE    HD1 2001   4.505   5.477   1.959
  202PHE    CD2 2002   4.756   5.665   1.843
  202PHE    HD2 2003   4.788   5.768   1.825
  202PHE    CE1 2004   4.675   5.398   1.858
  202PHE    HE1 2005   4.651   5.296   1.886
  202PHE    CE2 2006   4.842   5.564   1.802
  202PHE    HE2 2007   4.911   5.602   1.726
  202PHE     CZ 2008   4.802   5.431   1.811
  202PHE     HZ 2009   4.877   5.354   1.797
  202PHE      C 2010   4.307   5.775   1.793
  202PHE      O 2011   4.238   5.699   1.724
  203THR      N 2012   4.246   5.879   1.849
  203THR      H 2013   4.307   5.951   1.883
  203THR     CA 2014   4.105   5.916   1.869
  203THR     CB 2015   4.090   6.003   1.994
  203THR    OG1 2016   4.170   6.121   1.985
  203THR    HG1 2017   4.155   6.183   2.061
  203THR    CG2 2018   4.127   5.935   2.126
  203THR      C 2019   4.034   5.979   1.749
  203THR      O 2020   3.913   5.955   1.740
  204GLU      N 2021   4.100   6.066   1.673
  204GLU      H 2022   4.176   6.124   1.699
  204GLU     CA 2023   4.046   6.105   1.542
  204GLU     CB 2024   4.149   6.198   1.478
  204GLU     CG 2025   4.136   6.339   1.536
  204GLU     CD 2026   4.206   6.443   1.448
  204GLU    OE1 2027   4.244   6.419   1.331
  204GLU    OE2 2028   4.206   6.555   1.503
  204GLU      C 2029   4.020   5.994   1.439
  204GLU      O 2030   3.936   6.006   1.350
  205ARG      N 2031   4.106   5.893   1.446
  205ARG      H 2032   4.193   5.913   1.490
  205ARG     CA 2033   4.080   5.781   1.354
  205ARG     CB 2034   4.205   5.734   1.279
  205ARG     CG 2035   4.315   5.675   1.368
  205ARG     CD 2036   4.437   5.643   1.282
  205ARG     NE 2037   4.559   5.593   1.348
  205ARG     HE 2038   4.538   5.498   1.371
  205ARG     CZ 2039   4.683   5.643   1.348
  205ARG    NH1 2040   4.716   5.755   1.281
  205ARG   HH11 2041   4.651   5.801   1.221
  205ARG   HH12 2042   4.811   5.786   1.281
  205ARG    NH2 2043   4.774   5.601   1.437
  205ARG   HH21 2044   4.741   5.530   1.499
  205ARG   HH22 2045   4.868   5.635   1.431
  205ARG      C 2046   3.989   5.665   1.396
  205ARG      O 2047   3.888   5.640   1.331
  206GLU      N 2048   4.017   5.617   1.516
  206GLU      H 2049   4.079   5.647   1.589
  206GLU     CA 2050   3.961   5.491   1.567
  206GLU     CB 2051   4.049   5.437   1.680
  206GLU     CG 2052   4.028   5.295   1.733
  206GLU     CD 2053   4.040   5.183   1.629
  206GLU    OE1 2054   3.933   5.131   1.590
  206GLU    OE2 2055   4.148   5.126   1.602
  206GLU      C 2056   3.812   5.498   1.603
  206GLU      O 2057   3.764   5.590   1.669
  207GLN      N 2058   3.738   5.390   1.581
  207GLN      H 2059   3.784   5.308   1.545
  207GLN     CA 2060   3.596   5.371   1.613
  207GLN     CB 2061   3.519   5.282   1.516
  207GLN     CG 2062   3.598   5.154   1.485
  207GLN     CD 2063   3.578   5.033   1.576
  207GLN    OE1 2064   3.483   4.955   1.566
  207GLN    NE2 2065   3.676   5.003   1.660
  207GLN   HE21 2066   3.760   5.056   1.672
  207GLN   HE22 2067   3.669   4.916   1.709
  207GLN      C 2068   3.568   5.325   1.756
  207GLN      O 2069   3.658   5.275   1.824
  208GLY      N 2070   3.448   5.358   1.803
  208GLY      H 2071   3.384   5.402   1.740
  208GLY     CA 2072   3.394   5.325   1.936
  208GLY      C 2073   3.369   5.451   2.019
  208GLY      O 2074   3.381   5.563   1.969
  209GLU      N 2075   3.332   5.426   2.144
  209GLU      H 2076   3.316   5.332   2.174
  209GLU     CA 2077   3.326   5.534   2.244
  209GLU     CB 2078   3.205   5.501   2.333
  209GLU     CG 2079   3.078   5.520   2.250
  209GLU     CD 2080   2.962   5.479   2.340
  209GLU    OE1 2081   2.908   5.561   2.417
  209GLU    OE2 2082   2.909   5.367   2.320
  209GLU      C 2083   3.460   5.533   2.318
  209GLU      O 2084   3.468   5.494   2.434
  210VAL      N 2085   3.565   5.581   2.251
  210VAL      H 2086   3.551   5.629   2.165
  210VAL     CA 2087   3.703   5.570   2.303
  210VAL     CB 2088   3.796   5.576   2.181
  210VAL    CG1 2089   3.767   5.465   2.080
  210VAL    CG2 2090   3.767   5.706   2.106
  210VAL      C 2091   3.740   5.664   2.417
  210VAL      O 2092   3.819   5.758   2.414
  211ARG      N 2093   3.710   5.606   2.533
  211ARG      H 2094   3.637   5.538   2.541
  211ARG     CA 2095   3.746   5.670   2.661
  211ARG     CB 2096   3.634   5.671   2.766
  211ARG     CG 2097   3.527   5.773   2.728
  211ARG     CD 2098   3.424   5.768   2.841
  211ARG     NE 2099   3.471   5.833   2.964
  211ARG     HE 2100   3.526   5.916   2.953
  211ARG     CZ 2101   3.447   5.783   3.086
  211ARG    NH1 2102   3.344   5.699   3.106
  211ARG   HH11 2103   3.285   5.675   3.030
  211ARG   HH12 2104   3.319   5.654   3.192
  211ARG    NH2 2105   3.525   5.820   3.189
  211ARG   HH21 2106   3.608   5.875   3.177
  211ARG   HH22 2107   3.485   5.816   3.281
  211ARG      C 2108   3.877   5.626   2.727
  211ARG      O 2109   3.885   5.535   2.809
  212PHE      N 2110   3.983   5.680   2.668
  212PHE      H 2111   3.960   5.753   2.604
  212PHE     CA 2112   4.123   5.643   2.695
  212PHE     CB 2113   4.225   5.654   2.582
  212PHE     CG 2114   4.277   5.794   2.549
  212PHE    CD1 2115   4.197   5.876   2.470
  212PHE    HD1 2116   4.099   5.841   2.436
  212PHE    CD2 2117   4.403   5.836   2.589
  212PHE    HD2 2118   4.474   5.767   2.633
  212PHE    CE1 2119   4.253   5.994   2.420
  212PHE    HE1 2120   4.189   6.062   2.363
  212PHE    CE2 2121   4.457   5.952   2.534
  212PHE    HE2 2122   4.548   5.988   2.581
  212PHE     CZ 2123   4.385   6.028   2.442
  212PHE     HZ 2124   4.438   6.099   2.378
  212PHE      C 2125   4.185   5.700   2.823
  212PHE      O 2126   4.120   5.779   2.891
  213SER      N 2127   4.303   5.648   2.858
  213SER      H 2128   4.322   5.555   2.828
  213SER     CA 2129   4.389   5.700   2.965
  213SER     CB 2130   4.355   5.626   3.094
  213SER     OG 2131   4.435   5.692   3.193
  213SER     HG 2132   4.485   5.632   3.254
  213SER      C 2133   4.536   5.672   2.935
  213SER      O 2134   4.578   5.561   2.903
  214ALA      N 2135   4.618   5.767   2.978
  214ALA      H 2136   4.584   5.841   3.037
  214ALA     CA 2137   4.764   5.763   2.962
  214ALA     CB 2138   4.800   5.866   2.856
  214ALA      C 2139   4.838   5.777   3.096
  214ALA      O 2140   4.809   5.862   3.179
  215VAL      N 2141   4.941   5.693   3.105
  215VAL      H 2142   4.946   5.613   3.045
  215VAL     CA 2143   5.037   5.711   3.214
  215VAL     CB 2144   5.038   5.594   3.314
  215VAL    CG1 2145   5.151   5.595   3.416
  215VAL    CG2 2146   4.903   5.567   3.380
  215VAL      C 2147   5.181   5.728   3.165
  215VAL      O 2148   5.215   5.664   3.065
  216ALA      N 2149   5.245   5.827   3.226
  216ALA      H 2150   5.218   5.861   3.316
  216ALA     CA 2151   5.387   5.847   3.193
  216ALA     CB 2152   5.415   5.992   3.150
  216ALA      C 2153   5.486   5.806   3.303
  216ALA      O 2154   5.463   5.815   3.423
  217LEU      N 2155   5.603   5.760   3.259
  217LEU      H 2156   5.612   5.742   3.161
  217LEU     CA 2157   5.723   5.728   3.339
  217LEU     CB 2158   5.789   5.598   3.293
  217LEU     CG 2159   5.907   5.569   3.387
  217LEU    CD1 2160   5.852   5.517   3.520
  217LEU    CD2 2161   5.998   5.463   3.324
  217LEU      C 2162   5.821   5.845   3.352
  217LEU      O 2163   5.914   5.864   3.274
  218CYS      N 2164   5.806   5.918   3.462
  218CYS      H 2165   5.749   5.874   3.532
  218CYS     CA 2166   5.889   6.033   3.500
  218CYS     CB 2167   5.789   6.146   3.527
  218CYS     SG 2168   5.748   6.167   3.704
  218CYS     HG 2169   5.652   6.258   3.687
  218CYS      C 2170   5.989   6.022   3.615
  218CYS      O 2171   5.999   5.915   3.675
  219LYS      N 2172   6.089   6.110   3.611
  219LYS      H 2173   6.115   6.169   3.535
  219LYS     CA 2174   6.182   6.120   3.724
  219LYS     CB 2175   6.321   6.076   3.678
  219LYS     CG 2176   6.421   6.043   3.789
  219LYS     CD 2177   6.556   6.100   3.745
  219LYS     CE 2178   6.668   6.066   3.842
  219LYS     NZ 2179   6.790   6.141   3.809
  219LYS    HZ1 2180   6.767   6.228   3.767
  219LYS    HZ2 2181   6.850   6.153   3.888
  219LYS    HZ3 2182   6.837   6.086   3.740
  219LYS      C 2183   6.189   6.264   3.777
  219LYS      O 2184   6.285   6.335   3.749
  220ALA      N 2185   6.066   6.304   3.806
  220ALA      H 2186   5.999   6.228   3.809
  220ALA     CA 2187   6.024   6.441   3.836
  220ALA     CB 2188   5.997   6.507   3.700
  220ALA      C 2189   5.903   6.457   3.928
  220ALA      O 2190   5.815   6.372   3.940
  221ALA      N 2191   5.918   6.563   4.007
  221ALA      H 2192   5.992   6.627   3.986
  221ALA     CA 2193   5.824   6.605   4.112
  221ALA     CB 2194   5.862   6.527   4.238
  221ALA      C 2195   5.857   6.749   4.151
  221ALA     O1 2196   5.946   6.815   4.092
  221ALA     O2 2197   5.792   6.802   4.244
   6.93467   6.93467   4.90355   0.00000   0.00000   0.00000   0.00000   3.46732   3.46732
