# Supplementary material for: Is There a Functional Role for the Knotted Topology in Protein UCH-L1?
Source: J Chem Inf Model. 2024 Jul 24;64(17):6827–37. doi: 10.1021/acs.jcim.4c00880 (PMC11388461; doi:10.1021/acs.jcim.4c00880)
Supplement: Supplementary file 2 — ci4c00880_si_002.zip [file ci4c00880_si_002.zip › UCH-L1_files/APO/APO_delta2_L3M/REP_1/traj_initial.gro]

Protein in water t=   0.00000 step= 0
 2197
    1MET      N    1   5.581   3.786   3.556
    1MET     H1    2   5.662   3.785   3.614
    1MET     H2    3   5.528   3.702   3.565
    1MET     H3    4   5.615   3.790   3.462
    1MET     CA    5   5.483   3.886   3.603
    1MET     CB    6   5.524   4.027   3.561
    1MET     CG    7   5.629   4.098   3.647
    1MET     SD    8   5.788   4.008   3.634
    1MET     CE    9   5.809   4.025   3.458
    1MET      C   10   5.349   3.846   3.542
    1MET      O   11   5.333   3.775   3.444
    2LYS      N   12   5.253   3.907   3.612
    2LYS      H   13   5.279   3.969   3.685
    2LYS     CA   14   5.110   3.880   3.588
    2LYS     CB   15   5.031   3.910   3.716
    2LYS     CG   16   5.073   3.798   3.810
    2LYS     CD   17   5.016   3.819   3.950
    2LYS     CE   18   5.064   3.718   4.054
    2LYS     NZ   19   5.205   3.734   4.094
    2LYS    HZ1   20   5.226   3.731   4.192
    2LYS    HZ2   21   5.255   3.657   4.056
    2LYS    HZ3   22   5.243   3.823   4.070
    2LYS      C   23   5.056   3.968   3.475
    2LYS      O   24   5.104   4.080   3.457
    3PRO      N   25   4.959   3.925   3.395
    3PRO     CA   26   4.903   4.006   3.285
    3PRO     CB   27   4.818   3.916   3.196
    3PRO     CG   28   4.847   3.774   3.244
    3PRO     CD   29   4.907   3.788   3.384
    3PRO      C   30   4.819   4.117   3.350
    3PRO      O   31   4.770   4.088   3.458
    4MET      N   32   4.787   4.213   3.264
    4MET      H   33   4.798   4.201   3.165
    4MET     CA   34   4.718   4.333   3.314
    4MET     CB   35   4.805   4.455   3.282
    4MET     CG   36   4.769   4.584   3.356
    4MET     SD   37   4.771   4.581   3.539
    4MET     CE   38   4.944   4.610   3.567
    4MET      C   39   4.588   4.361   3.239
    4MET      O   40   4.567   4.305   3.131
    5GLU      N   41   4.486   4.408   3.310
    5GLU      H   42   4.499   4.419   3.408
    5GLU     CA   43   4.356   4.440   3.249
    5GLU     CB   44   4.244   4.436   3.353
    5GLU     CG   45   4.117   4.373   3.296
    5GLU     CD   46   4.007   4.372   3.402
    5GLU    OE1   47   3.891   4.397   3.362
    5GLU    OE2   48   4.023   4.342   3.523
    5GLU      C   49   4.368   4.580   3.189
    5GLU      O   50   4.370   4.684   3.254
    6ILE      N   51   4.390   4.580   3.057
    6ILE      H   52   4.403   4.490   3.016
    6ILE     CA   53   4.428   4.698   2.978
    6ILE     CB   54   4.524   4.675   2.861
    6ILE    CG1   55   4.637   4.581   2.903
    6ILE    CG2   56   4.567   4.804   2.791
    6ILE     CD   57   4.729   4.652   3.002
    6ILE      C   58   4.301   4.773   2.939
    6ILE      O   59   4.217   4.734   2.858
    7ASN      N   60   4.279   4.866   3.032
    7ASN      H   61   4.316   4.873   3.125
    7ASN     CA   62   4.169   4.963   3.030
    7ASN     CB   63   4.046   4.904   3.101
    7ASN     CG   64   4.074   4.833   3.234
    7ASN    OD1   65   4.145   4.882   3.321
    7ASN    ND2   66   4.005   4.719   3.241
    7ASN   HD21   67   3.953   4.692   3.160
    7ASN   HD22   68   3.997   4.670   3.327
    7ASN      C   69   4.204   5.087   3.112
    7ASN      O   70   4.305   5.081   3.183
    8PRO      N   71   4.149   5.205   3.086
    8PRO     CA   72   4.178   5.323   3.169
    8PRO     CB   73   4.084   5.430   3.113
    8PRO     CG   74   4.088   5.399   2.963
    8PRO     CD   75   4.078   5.246   2.964
    8PRO      C   76   4.172   5.322   3.322
    8PRO      O   77   4.267   5.374   3.380
    9GLU      N   78   4.091   5.230   3.372
    9GLU      H   79   4.017   5.191   3.316
    9GLU     CA   80   4.083   5.202   3.516
    9GLU     CB   81   3.982   5.088   3.517
    9GLU     CG   82   3.959   5.023   3.654
    9GLU     CD   83   3.896   5.121   3.752
    9GLU    OE1   84   3.970   5.165   3.843
    9GLU    OE2   85   3.780   5.164   3.735
    9GLU      C   86   4.218   5.163   3.578
    9GLU      O   87   4.275   5.236   3.659
   10MET      N   88   4.270   5.059   3.513
   10MET      H   89   4.218   5.000   3.451
   10MET     CA   90   4.404   5.019   3.559
   10MET     CB   91   4.426   4.874   3.515
   10MET     CG   92   4.319   4.787   3.581
   10MET     SD   93   4.378   4.705   3.734
   10MET     CE   94   4.267   4.788   3.845
   10MET      C   95   4.527   5.099   3.516
   10MET      O   96   4.612   5.140   3.595
   11LEU      N   97   4.515   5.161   3.399
   11LEU      H   98   4.452   5.120   3.332
   11LEU     CA   99   4.618   5.249   3.342
   11LEU     CB  100   4.584   5.284   3.197
   11LEU     CG  101   4.631   5.167   3.111
   11LEU    CD1  102   4.560   5.170   2.975
   11LEU    CD2  103   4.781   5.183   3.085
   11LEU      C  104   4.633   5.377   3.425
   11LEU      O  105   4.745   5.417   3.456
   12ASN      N  106   4.526   5.449   3.459
   12ASN      H  107   4.440   5.445   3.408
   12ASN     CA  108   4.531   5.546   3.569
   12ASN     CB  109   4.389   5.602   3.582
   12ASN     CG  110   4.360   5.699   3.468
   12ASN    OD1  111   4.439   5.773   3.411
   12ASN    ND2  112   4.234   5.685   3.427
   12ASN   HD21  113   4.186   5.603   3.458
   12ASN   HD22  114   4.191   5.747   3.361
   12ASN      C  115   4.590   5.501   3.703
   12ASN      O  116   4.654   5.575   3.778
   13LYS      N  117   4.549   5.381   3.742
   13LYS      H  118   4.484   5.323   3.693
   13LYS     CA  119   4.600   5.323   3.867
   13LYS     CB  120   4.512   5.215   3.930
   13LYS     CG  121   4.381   5.266   3.991
   13LYS     CD  122   4.285   5.155   4.033
   13LYS     CE  123   4.171   5.206   4.121
   13LYS     NZ  124   4.052   5.121   4.137
   13LYS    HZ1  125   4.001   5.117   4.051
   13LYS    HZ2  126   4.089   5.031   4.160
   13LYS    HZ3  127   3.994   5.163   4.207
   13LYS      C  128   4.749   5.293   3.880
   13LYS      O  129   4.797   5.288   3.993
   14VAL      N  130   4.804   5.236   3.772
   14VAL      H  131   4.746   5.172   3.722
   14VAL     CA  132   4.948   5.215   3.751
   14VAL     CB  133   4.986   5.137   3.624
   14VAL    CG1  134   5.135   5.106   3.627
   14VAL    CG2  135   4.909   5.007   3.603
   14VAL      C  136   5.018   5.351   3.758
   14VAL      O  137   5.108   5.361   3.841
   15LEU      N  138   4.955   5.458   3.710
   15LEU      H  139   4.881   5.441   3.645
   15LEU     CA  140   5.019   5.590   3.719
   15LEU     CB  141   4.966   5.690   3.617
   15LEU     CG  142   5.019   5.662   3.476
   15LEU    CD1  143   4.955   5.752   3.371
   15LEU    CD2  144   5.170   5.689   3.480
   15LEU      C  145   5.029   5.641   3.863
   15LEU      O  146   5.136   5.671   3.914
   16SER      N  147   4.915   5.623   3.930
   16SER      H  148   4.831   5.595   3.885
   16SER     CA  149   4.899   5.654   4.073
   16SER     CB  150   4.754   5.647   4.122
   16SER     OG  151   4.742   5.727   4.240
   16SER     HG  152   4.709   5.667   4.312
   16SER      C  153   4.993   5.581   4.168
   16SER      O  154   5.070   5.652   4.233
   17ARG      N  155   5.014   5.452   4.140
   17ARG      H  156   4.972   5.397   4.069
   17ARG     CA  157   5.116   5.371   4.207
   17ARG     CB  158   5.092   5.220   4.197
   17ARG     CG  159   4.963   5.179   4.269
   17ARG     CD  160   4.985   5.040   4.329
   17ARG     NE  161   4.859   5.001   4.394
   17ARG     HE  162   4.787   4.981   4.327
   17ARG     CZ  163   4.849   4.963   4.522
   17ARG    NH1  164   4.949   4.943   4.609
   17ARG   HH11  165   5.043   4.975   4.595
   17ARG   HH12  166   4.934   4.865   4.670
   17ARG    NH2  167   4.723   4.942   4.563
   17ARG   HH21  168   4.649   4.944   4.496
   17ARG   HH22  169   4.701   4.956   4.659
   17ARG      C  170   5.263   5.402   4.178
   17ARG      O  171   5.353   5.388   4.261
   18LEU      N  172   5.282   5.456   4.058
   18LEU      H  173   5.219   5.436   3.983
   18LEU     CA  174   5.411   5.512   4.014
   18LEU     CB  175   5.439   5.495   3.864
   18LEU     CG  176   5.451   5.357   3.801
   18LEU    CD1  177   5.493   5.379   3.655
   18LEU    CD2  178   5.556   5.269   3.869
   18LEU      C  179   5.455   5.654   4.050
   18LEU      O  180   5.575   5.677   4.066
   19GLY      N  181   5.360   5.735   4.097
   19GLY      H  182   5.266   5.704   4.086
   19GLY     CA  183   5.387   5.869   4.150
   19GLY      C  184   5.402   5.981   4.046
   19GLY      O  185   5.499   6.056   4.047
   20VAL      N  186   5.286   6.013   3.989
   20VAL      H  187   5.200   5.977   4.025
   20VAL     CA  188   5.268   6.102   3.873
   20VAL     CB  189   5.237   6.015   3.751
   20VAL    CG1  190   5.194   6.095   3.628
   20VAL    CG2  191   5.361   5.929   3.726
   20VAL      C  192   5.160   6.207   3.899
   20VAL      O  193   5.053   6.169   3.947
   21ALA      N  194   5.171   6.326   3.840
   21ALA      H  195   5.229   6.332   3.759
   21ALA     CA  196   5.076   6.435   3.864
   21ALA     CB  197   5.115   6.561   3.786
   21ALA      C  198   4.935   6.415   3.806
   21ALA      O  199   4.920   6.395   3.686
   22GLY      N  200   4.825   6.424   3.881
   22GLY      H  201   4.833   6.440   3.979
   22GLY     CA  202   4.685   6.406   3.840
   22GLY      C  203   4.626   6.491   3.727
   22GLY      O  204   4.536   6.446   3.656
   23GLN      N  205   4.690   6.604   3.699
   23GLN      H  206   4.764   6.626   3.763
   23GLN     CA  207   4.668   6.696   3.587
   23GLN     CB  208   4.792   6.777   3.548
   23GLN     CG  209   4.787   6.886   3.656
   23GLN     CD  210   4.871   7.012   3.630
   23GLN    OE1  211   4.830   7.124   3.657
   23GLN    NE2  212   4.998   6.998   3.594
   23GLN   HE21  213   5.044   6.911   3.577
   23GLN   HE22  214   5.059   7.078   3.594
   23GLN      C  215   4.631   6.625   3.457
   23GLN      O  216   4.542   6.677   3.389
   24TRP      N  217   4.696   6.513   3.425
   24TRP      H  218   4.783   6.490   3.468
   24TRP     CA  219   4.674   6.438   3.301
   24TRP     CB  220   4.802   6.433   3.218
   24TRP     CG  221   4.835   6.572   3.161
   24TRP    CD1  222   4.907   6.666   3.222
   24TRP    HD1  223   4.956   6.654   3.318
   24TRP    CD2  224   4.802   6.621   3.035
   24TRP    NE1  225   4.911   6.775   3.146
   24TRP    HE1  226   4.963   6.856   3.172
   24TRP    CE2  227   4.847   6.752   3.032
   24TRP    CE3  228   4.741   6.557   2.928
   24TRP    HE3  229   4.729   6.449   2.919
   24TRP    CZ2  230   4.836   6.824   2.914
   24TRP    HZ2  231   4.872   6.927   2.911
   24TRP    CZ3  232   4.732   6.632   2.811
   24TRP    HZ3  233   4.693   6.585   2.721
   24TRP    CH2  234   4.775   6.764   2.804
   24TRP    HH2  235   4.770   6.820   2.711
   24TRP      C  236   4.630   6.294   3.330
   24TRP      O  237   4.705   6.225   3.398
   25ARG      N  238   4.509   6.259   3.287
   25ARG      H  239   4.468   6.310   3.211
   25ARG     CA  240   4.437   6.131   3.293
   25ARG     CB  241   4.321   6.147   3.392
   25ARG     CG  242   4.346   6.182   3.539
   25ARG     CD  243   4.406   6.069   3.622
   25ARG     NE  244   4.552   6.083   3.619
   25ARG     HE  245   4.588   6.071   3.527
   25ARG     CZ  246   4.632   6.080   3.727
   25ARG    NH1  247   4.581   6.046   3.846
   25ARG   HH11  248   4.487   6.014   3.857
   25ARG   HH12  249   4.641   6.066   3.923
   25ARG    NH2  250   4.761   6.115   3.717
   25ARG   HH21  251   4.809   6.136   3.632
   25ARG   HH22  252   4.809   6.120   3.805
   25ARG      C  253   4.391   6.064   3.164
   25ARG      O  254   4.365   6.120   3.057
   26PHE      N  255   4.388   5.932   3.175
   26PHE      H  256   4.404   5.877   3.257
   26PHE     CA  257   4.345   5.839   3.070
   26PHE     CB  258   4.400   5.701   3.109
   26PHE     CG  259   4.543   5.672   3.064
   26PHE    CD1  260   4.637   5.648   3.164
   26PHE    HD1  261   4.628   5.685   3.266
   26PHE    CD2  262   4.579   5.666   2.930
   26PHE    HD2  263   4.501   5.683   2.856
   26PHE    CE1  264   4.761   5.600   3.123
   26PHE    HE1  265   4.829   5.571   3.204
   26PHE    CE2  266   4.700   5.610   2.891
   26PHE    HE2  267   4.696   5.570   2.790
   26PHE     CZ  268   4.792   5.577   2.990
   26PHE     HZ  269   4.886   5.530   2.961
   26PHE      C  270   4.193   5.824   3.055
   26PHE      O  271   4.135   5.820   3.163
   27VAL      N  272   4.132   5.857   2.942
   27VAL      H  273   4.179   5.869   2.854
   27VAL     CA  274   3.989   5.830   2.921
   27VAL     CB  275   3.908   5.956   2.890
   27VAL    CG1  276   3.877   6.023   3.024
   27VAL    CG2  277   3.986   6.050   2.798
   27VAL      C  278   3.955   5.724   2.816
   27VAL      O  279   4.043   5.685   2.739
   28ASP      N  280   3.835   5.666   2.820
   28ASP      H  281   3.770   5.694   2.890
   28ASP     CA  282   3.782   5.579   2.714
   28ASP     CB  283   3.641   5.541   2.762
   28ASP     CG  284   3.647   5.461   2.891
   28ASP    OD1  285   3.624   5.530   2.993
   28ASP    OD2  286   3.680   5.340   2.888
   28ASP      C  287   3.755   5.659   2.586
   28ASP      O  288   3.714   5.774   2.577
   29VAL      N  289   3.781   5.583   2.480
   29VAL      H  290   3.834   5.499   2.491
   29VAL     CA  291   3.723   5.614   2.348
   29VAL     CB  292   3.833   5.638   2.245
   29VAL    CG1  293   3.782   5.713   2.121
   29VAL    CG2  294   3.949   5.716   2.308
   29VAL      C  295   3.630   5.503   2.300
   29VAL      O  296   3.667   5.387   2.287
   30LEU      N  297   3.512   5.545   2.256
   30LEU      H  298   3.490   5.643   2.261
   30LEU     CA  299   3.399   5.457   2.225
   30LEU     CB  300   3.277   5.514   2.298
   30LEU     CG  301   3.285   5.524   2.450
   30LEU    CD1  302   3.164   5.594   2.512
   30LEU    CD2  303   3.288   5.383   2.509
   30LEU      C  304   3.375   5.462   2.074
   30LEU      O  305   3.258   5.470   2.035
   31GLY      N  306   3.479   5.484   1.994
   31GLY      H  307   3.562   5.514   2.040
   31GLY     CA  308   3.463   5.485   1.848
   31GLY      C  309   3.588   5.533   1.774
   31GLY      O  310   3.663   5.613   1.830
   32LEU      N  311   3.597   5.490   1.649
   32LEU      H  312   3.515   5.456   1.604
   32LEU     CA  313   3.705   5.516   1.552
   32LEU     CB  314   3.717   5.383   1.478
   32LEU     CG  315   3.772   5.281   1.578
   32LEU    CD1  316   3.744   5.137   1.531
   32LEU    CD2  317   3.921   5.307   1.596
   32LEU      C  318   3.693   5.636   1.458
   32LEU      O  319   3.789   5.702   1.420
   33GLU      N  320   3.569   5.664   1.420
   33GLU      H  321   3.499   5.639   1.486
   33GLU     CA  322   3.519   5.762   1.322
   33GLU     CB  323   3.366   5.764   1.321
   33GLU     CG  324   3.301   5.626   1.328
   33GLU     CD  325   3.292   5.562   1.467
   33GLU    OE1  326   3.244   5.623   1.564
   33GLU    OE2  327   3.350   5.452   1.483
   33GLU      C  328   3.567   5.907   1.332
   33GLU      O  329   3.597   5.951   1.442
   34GLU      N  330   3.543   5.979   1.223
   34GLU      H  331   3.560   5.937   1.134
   34GLU     CA  332   3.568   6.124   1.232
   34GLU     CB  333   3.553   6.190   1.095
   34GLU     CG  334   3.671   6.176   0.999
   34GLU     CD  335   3.799   6.246   1.046
   34GLU    OE1  336   3.909   6.211   0.998
   34GLU    OE2  337   3.791   6.340   1.128
   34GLU      C  338   3.478   6.204   1.326
   34GLU      O  339   3.527   6.277   1.412
   35GLU      N  340   3.347   6.187   1.312
   35GLU      H  341   3.312   6.132   1.236
   35GLU     CA  342   3.246   6.234   1.408
   35GLU     CB  343   3.107   6.213   1.348
   35GLU     CG  344   2.994   6.287   1.421
   35GLU     CD  345   3.031   6.425   1.476
   35GLU    OE1  346   3.049   6.512   1.388
   35GLU    OE2  347   3.037   6.446   1.599
   35GLU      C  348   3.258   6.168   1.545
   35GLU      O  349   3.329   6.070   1.566
   36SER      N  350   3.198   6.222   1.651
   36SER      H  351   3.142   6.303   1.632
   36SER     CA  352   3.196   6.167   1.787
   36SER     CB  353   3.129   6.032   1.807
   36SER     OG  354   3.093   5.991   1.940
   36SER     HG  355   3.031   5.916   1.919
   36SER      C  356   3.323   6.173   1.872
   36SER      O  357   3.314   6.207   1.990
   37LEU      N  358   3.433   6.171   1.797
   37LEU      H  359   3.428   6.124   1.709
   37LEU     CA  360   3.566   6.201   1.852
   37LEU     CB  361   3.674   6.187   1.744
   37LEU     CG  362   3.733   6.046   1.746
   37LEU    CD1  363   3.840   6.027   1.639
   37LEU    CD2  364   3.792   6.018   1.885
   37LEU      C  365   3.586   6.334   1.924
   37LEU      O  366   3.645   6.329   2.032
   38GLY      N  367   3.508   6.433   1.880
   38GLY      H  368   3.475   6.447   1.787
   38GLY     CA  369   3.495   6.555   1.961
   38GLY      C  370   3.478   6.536   2.112
   38GLY      O  371   3.544   6.614   2.180
   39SER      N  372   3.411   6.431   2.159
   39SER      H  373   3.362   6.370   2.097
   39SER     CA  374   3.380   6.410   2.301
   39SER     CB  375   3.292   6.287   2.319
   39SER     OG  376   3.154   6.322   2.308
   39SER     HG  377   3.108   6.254   2.365
   39SER      C  378   3.495   6.388   2.400
   39SER      O  379   3.476   6.410   2.519
   40VAL      N  380   3.608   6.335   2.352
   40VAL      H  381   3.624   6.339   2.253
   40VAL     CA  382   3.732   6.317   2.428
   40VAL     CB  383   3.827   6.241   2.335
   40VAL    CG1  384   3.968   6.227   2.393
   40VAL    CG2  385   3.782   6.100   2.296
   40VAL      C  386   3.796   6.451   2.466
   40VAL      O  387   3.806   6.540   2.382
   41PRO      N  388   3.807   6.472   2.597
   41PRO     CA  389   3.856   6.598   2.654
   41PRO     CB  390   3.863   6.578   2.806
   41PRO     CG  391   3.788   6.448   2.832
   41PRO     CD  392   3.777   6.371   2.700
   41PRO      C  393   3.985   6.651   2.592
   41PRO      O  394   4.071   6.579   2.541
   42ALA      N  395   4.009   6.779   2.618
   42ALA      H  396   3.953   6.823   2.688
   42ALA     CA  397   4.108   6.866   2.552
   42ALA     CB  398   4.027   6.975   2.482
   42ALA      C  399   4.189   6.929   2.665
   42ALA      O  400   4.144   6.945   2.778
   43PRO      N  401   4.320   6.947   2.647
   43PRO     CA  402   4.406   6.905   2.536
   43PRO     CB  403   4.529   6.997   2.536
   43PRO     CG  404   4.537   7.056   2.677
   43PRO     CD  405   4.391   7.051   2.723
   43PRO      C  406   4.450   6.759   2.554
   43PRO      O  407   4.454   6.697   2.660
   44ALA      N  408   4.487   6.702   2.440
   44ALA      H  409   4.529   6.753   2.365
   44ALA     CA  410   4.529   6.561   2.443
   44ALA     CB  411   4.433   6.488   2.349
   44ALA      C  412   4.679   6.543   2.416
   44ALA      O  413   4.745   6.640   2.379
   45CYS      N  414   4.740   6.437   2.466
   45CYS      H  415   4.690   6.392   2.540
   45CYS     CA  416   4.881   6.400   2.442
   45CYS     CB  417   4.971   6.421   2.563
   45CYS     SG  418   4.914   6.302   2.690
   45CYS     HG  419   4.999   6.346   2.783
   45CYS      C  420   4.908   6.257   2.394
   45CYS      O  421   5.018   6.229   2.345
   46ALA      N  422   4.806   6.174   2.378
   46ALA      H  423   4.718   6.217   2.357
   46ALA     CA  424   4.826   6.033   2.342
   46ALA     CB  425   4.892   5.948   2.450
   46ALA      C  426   4.703   5.956   2.291
   46ALA      O  427   4.611   5.945   2.371
   47LEU      N  428   4.719   5.896   2.174
   47LEU      H  429   4.801   5.903   2.117
   47LEU     CA  430   4.618   5.798   2.130
   47LEU     CB  431   4.552   5.832   1.996
   47LEU     CG  432   4.416   5.902   1.991
   47LEU    CD1  433   4.411   6.027   2.079
   47LEU    CD2  434   4.373   5.927   1.846
   47LEU      C  435   4.668   5.654   2.128
   47LEU      O  436   4.758   5.628   2.048
   48LEU      N  437   4.607   5.564   2.206
   48LEU      H  438   4.523   5.579   2.257
   48LEU     CA  439   4.651   5.424   2.198
   48LEU     CB  440   4.700   5.382   2.336
   48LEU     CG  441   4.808   5.468   2.402
   48LEU    CD1  442   4.748   5.554   2.513
   48LEU    CD2  443   4.909   5.378   2.474
   48LEU      C  444   4.538   5.329   2.159
   48LEU      O  445   4.430   5.329   2.218
   49LEU      N  446   4.593   5.225   2.097
   49LEU      H  447   4.691   5.210   2.085
   49LEU     CA  448   4.506   5.128   2.030
   49LEU     CB  449   4.530   5.144   1.879
   49LEU     CG  450   4.422   5.070   1.800
   49LEU    CD1  451   4.277   5.116   1.817
   49LEU    CD2  452   4.449   5.048   1.651
   49LEU      C  453   4.532   4.987   2.084
   49LEU      O  454   4.650   4.952   2.093
   50LEU      N  455   4.432   4.902   2.102
   50LEU      H  456   4.338   4.914   2.071
   50LEU     CA  457   4.449   4.769   2.162
   50LEU     CB  458   4.384   4.765   2.300
   50LEU     CG  459   4.406   4.628   2.364
   50LEU    CD1  460   4.548   4.611   2.420
   50LEU    CD2  461   4.325   4.622   2.494
   50LEU      C  462   4.374   4.676   2.067
   50LEU      O  463   4.258   4.710   2.042
   51PHE      N  464   4.458   4.601   1.996
   51PHE      H  465   4.552   4.584   2.024
   51PHE     CA  466   4.406   4.521   1.884
   51PHE     CB  467   4.398   4.621   1.768
   51PHE     CG  468   4.359   4.559   1.634
   51PHE    CD1  469   4.224   4.535   1.615
   51PHE    HD1  470   4.163   4.540   1.705
   51PHE    CD2  471   4.446   4.549   1.526
   51PHE    HD2  472   4.551   4.577   1.533
   51PHE    CE1  473   4.178   4.505   1.487
   51PHE    HE1  474   4.069   4.501   1.482
   51PHE    CE2  475   4.402   4.515   1.399
   51PHE    HE2  476   4.475   4.525   1.318
   51PHE     CZ  477   4.266   4.495   1.380
   51PHE     HZ  478   4.224   4.460   1.285
   51PHE      C  479   4.483   4.392   1.859
   51PHE      O  480   4.604   4.393   1.885
   52PRO      N  481   4.421   4.279   1.825
   52PRO     CA  482   4.489   4.151   1.801
   52PRO     CB  483   4.382   4.045   1.828
   52PRO     CG  484   4.248   4.117   1.805
   52PRO     CD  485   4.276   4.263   1.843
   52PRO      C  486   4.550   4.148   1.661
   52PRO      O  487   4.486   4.193   1.566
   53LEU      N  488   4.666   4.085   1.643
   53LEU      H  489   4.727   4.046   1.712
   53LEU     CA  490   4.726   4.070   1.509
   53LEU     CB  491   4.865   4.133   1.498
   53LEU     CG  492   4.863   4.286   1.490
   53LEU    CD1  493   5.002   4.336   1.449
   53LEU    CD2  494   4.754   4.349   1.404
   53LEU      C  495   4.739   3.924   1.467
   53LEU      O  496   4.765   3.840   1.554
   54THR      N  497   4.756   3.904   1.337
   54THR      H  498   4.761   3.983   1.276
   54THR     CA  499   4.793   3.779   1.268
   54THR     CB  500   4.738   3.764   1.126
   54THR    OG1  501   4.772   3.869   1.035
   54THR    HG1  502   4.727   3.956   1.052
   54THR    CG2  503   4.586   3.750   1.142
   54THR      C  504   4.943   3.763   1.249
   54THR      O  505   5.020   3.855   1.221
   55ALA      N  506   4.981   3.636   1.263
   55ALA      H  507   4.928   3.574   1.321
   55ALA     CA  508   5.122   3.594   1.260
   55ALA     CB  509   5.123   3.443   1.284
   55ALA      C  510   5.190   3.617   1.125
   55ALA      O  511   5.300   3.671   1.118
   56GLN      N  512   5.108   3.611   1.020
   56GLN      H  513   5.019   3.565   1.023
   56GLN     CA  514   5.153   3.644   0.884
   56GLN     CB  515   5.050   3.612   0.775
   56GLN     CG  516   5.016   3.463   0.787
   56GLN     CD  517   4.881   3.439   0.855
   56GLN    OE1  518   4.876   3.422   0.976
   56GLN    NE2  519   4.766   3.444   0.788
   56GLN   HE21  520   4.767   3.473   0.692
   56GLN   HE22  521   4.680   3.425   0.835
   56GLN      C  522   5.176   3.794   0.865
   56GLN      O  523   5.284   3.825   0.815
   57HISE     N  524   5.096   3.882   0.924
   57HISE     H  525   5.013   3.850   0.970
   57HISE    CA  526   5.117   4.028   0.924
   57HISE    CB  527   4.995   4.107   0.972
   57HISE    CG  528   4.993   4.260   0.987
   57HISE   ND1  529   4.918   4.327   1.074
   57HISE   CD2  530   5.060   4.346   0.912
   57HISE   HD2  531   5.125   4.331   0.825
   57HISE   CE1  532   4.953   4.455   1.062
   57HISE   HE1  533   4.939   4.531   1.139
   57HISE   NE2  534   5.025   4.468   0.951
   57HISE   HE2  535   5.059   4.551   0.907
   57HISE     C  536   5.241   4.073   1.000
   57HISE     O  537   5.327   4.149   0.955
   58GLU      N  538   5.250   4.020   1.122
   58GLU      H  539   5.172   3.968   1.157
   58GLU     CA  540   5.352   4.069   1.216
   58GLU     CB  541   5.315   4.015   1.354
   58GLU     CG  542   5.409   4.074   1.460
   58GLU     CD  543   5.403   4.010   1.598
   58GLU    OE1  544   5.514   4.005   1.655
   58GLU    OE2  545   5.292   3.985   1.651
   58GLU      C  546   5.492   4.021   1.176
   58GLU      O  547   5.575   4.106   1.145
   59ASN      N  548   5.503   3.898   1.126
   59ASN      H  549   5.432   3.828   1.135
   59ASN     CA  550   5.628   3.848   1.069
   59ASN     CB  551   5.629   3.696   1.046
   59ASN     CG  552   5.596   3.607   1.166
   59ASN    OD1  553   5.606   3.650   1.281
   59ASN    ND2  554   5.516   3.502   1.147
   59ASN   HD21  555   5.478   3.487   1.056
   59ASN   HD22  556   5.502   3.438   1.222
   59ASN      C  557   5.687   3.922   0.949
   59ASN      O  558   5.808   3.945   0.939
   60PHE      N  559   5.601   3.954   0.853
   60PHE      H  560   5.515   3.904   0.850
   60PHE     CA  561   5.636   4.049   0.746
   60PHE     CB  562   5.521   4.026   0.648
   60PHE     CG  563   5.504   4.119   0.528
   60PHE    CD1  564   5.427   4.234   0.541
   60PHE    HD1  565   5.384   4.259   0.638
   60PHE    CD2  566   5.555   4.085   0.403
   60PHE    HD2  567   5.584   3.983   0.379
   60PHE    CE1  568   5.418   4.321   0.433
   60PHE    HE1  569   5.331   4.385   0.424
   60PHE    CE2  570   5.552   4.177   0.299
   60PHE    HE2  571   5.600   4.151   0.204
   60PHE     CZ  572   5.478   4.294   0.310
   60PHE     HZ  573   5.474   4.362   0.225
   60PHE      C  574   5.659   4.194   0.791
   60PHE      O  575   5.769   4.236   0.757
   61ARG      N  576   5.577   4.256   0.875
   61ARG      H  577   5.482   4.225   0.875
   61ARG     CA  578   5.599   4.396   0.914
   61ARG     CB  579   5.481   4.468   0.979
   61ARG     CG  580   5.476   4.615   0.938
   61ARG     CD  581   5.357   4.690   0.998
   61ARG     NE  582   5.374   4.835   0.988
   61ARG     HE  583   5.411   4.870   0.902
   61ARG     CZ  584   5.360   4.923   1.088
   61ARG    NH1  585   5.347   4.883   1.215
   61ARG   HH11  586   5.333   4.786   1.238
   61ARG   HH12  587   5.358   4.944   1.294
   61ARG    NH2  588   5.361   5.055   1.068
   61ARG   HH21  589   5.380   5.093   0.977
   61ARG   HH22  590   5.339   5.106   1.151
   61ARG      C  591   5.727   4.413   0.997
   61ARG      O  592   5.796   4.511   0.969
   62LYS      N  593   5.769   4.307   1.066
   62LYS      H  594   5.711   4.226   1.072
   62LYS     CA  595   5.896   4.313   1.141
   62LYS     CB  596   5.918   4.192   1.232
   62LYS     CG  597   5.834   4.209   1.359
   62LYS     CD  598   5.878   4.118   1.474
   62LYS     CE  599   5.808   4.129   1.610
   62LYS     NZ  600   5.888   4.074   1.720
   62LYS    HZ1  601   5.914   3.979   1.703
   62LYS    HZ2  602   5.973   4.124   1.737
   62LYS    HZ3  603   5.837   4.079   1.806
   62LYS      C  604   6.018   4.333   1.051
   62LYS      O  605   6.094   4.429   1.066
   63LYS      N  606   6.014   4.255   0.944
   63LYS      H  607   5.924   4.221   0.917
   63LYS     CA  608   6.122   4.249   0.844
   63LYS     CB  609   6.104   4.133   0.747
   63LYS     CG  610   6.096   4.000   0.822
   63LYS     CD  611   6.060   3.888   0.725
   63LYS     CE  612   6.065   3.752   0.795
   63LYS     NZ  613   6.031   3.637   0.709
   63LYS    HZ1  614   5.939   3.658   0.676
   63LYS    HZ2  615   6.086   3.643   0.626
   63LYS    HZ3  616   6.025   3.550   0.758
   63LYS      C  617   6.125   4.381   0.766
   63LYS      O  618   6.232   4.441   0.765
   64GLN      N  619   6.008   4.429   0.725
   64GLN      H  620   5.938   4.360   0.706
   64GLN     CA  621   5.976   4.559   0.664
   64GLN     CB  622   5.825   4.564   0.642
   64GLN     CG  623   5.774   4.698   0.588
   64GLN     CD  624   5.621   4.706   0.577
   64GLN    OE1  625   5.551   4.606   0.562
   64GLN    NE2  626   5.571   4.826   0.546
   64GLN   HE21  627   5.626   4.908   0.534
   64GLN   HE22  628   5.473   4.831   0.530
   64GLN      C  629   6.034   4.675   0.745
   64GLN      O  630   6.109   4.757   0.693
   65ILE      N  631   6.010   4.675   0.876
   65ILE      H  632   5.937   4.614   0.908
   65ILE     CA  633   6.044   4.777   0.977
   65ILE     CB  634   5.953   4.771   1.099
   65ILE    CG1  635   5.808   4.803   1.062
   65ILE    CG2  636   6.001   4.857   1.216
   65ILE     CD  637   5.704   4.751   1.162
   65ILE      C  638   6.194   4.783   1.008
   65ILE      O  639   6.264   4.884   0.997
   66GLU      N  640   6.248   4.665   1.037
   66GLU      H  641   6.176   4.597   1.045
   66GLU     CA  642   6.391   4.650   1.068
   66GLU     CB  643   6.417   4.501   1.093
   66GLU     CG  644   6.563   4.472   1.127
   66GLU     CD  645   6.594   4.475   1.277
   66GLU    OE1  646   6.579   4.366   1.335
   66GLU    OE2  647   6.663   4.572   1.315
   66GLU      C  648   6.475   4.700   0.950
   66GLU      O  649   6.578   4.765   0.972
   67GLU      N  650   6.425   4.674   0.830
   67GLU      H  651   6.344   4.618   0.814
   67GLU     CA  652   6.494   4.704   0.703
   67GLU     CB  653   6.412   4.664   0.580
   67GLU     CG  654   6.508   4.614   0.472
   67GLU     CD  655   6.424   4.569   0.353
   67GLU    OE1  656   6.348   4.656   0.305
   67GLU    OE2  657   6.446   4.459   0.298
   67GLU      C  658   6.529   4.853   0.694
   67GLU      O  659   6.632   4.879   0.631
   68LEU      N  660   6.450   4.942   0.752
   68LEU      H  661   6.370   4.918   0.807
   68LEU     CA  662   6.467   5.088   0.745
   68LEU     CB  663   6.332   5.158   0.758
   68LEU     CG  664   6.247   5.123   0.636
   68LEU    CD1  665   6.102   5.164   0.664
   68LEU    CD2  666   6.302   5.173   0.503
   68LEU      C  667   6.578   5.145   0.834
   68LEU      O  668   6.637   5.248   0.803
   69LYS      N  669   6.611   5.060   0.930
   69LYS      H  670   6.548   4.986   0.956
   69LYS     CA  671   6.711   5.086   1.035
   69LYS     CB  672   6.850   5.058   0.978
   69LYS     CG  673   6.885   4.913   0.944
   69LYS     CD  674   6.874   4.818   1.063
   69LYS     CE  675   6.879   4.676   1.004
   69LYS     NZ  676   6.911   4.566   1.096
   69LYS    HZ1  677   6.999   4.588   1.139
   69LYS    HZ2  678   6.839   4.578   1.165
   69LYS    HZ3  679   6.918   4.476   1.054
   69LYS      C  680   6.693   5.213   1.119
   69LYS      O  681   6.792   5.272   1.159
   70GLY      N  682   6.568   5.258   1.122
   70GLY      H  683   6.494   5.212   1.072
   70GLY     CA  684   6.527   5.383   1.188
   70GLY      C  685   6.581   5.508   1.120
   70GLY      O  686   6.590   5.615   1.180
   71GLN      N  687   6.602   5.504   0.989
   71GLN      H  688   6.627   5.418   0.944
   71GLN     CA  689   6.643   5.616   0.903
   71GLN     CB  690   6.634   5.562   0.761
   71GLN     CG  691   6.655   5.658   0.644
   71GLN     CD  692   6.664   5.596   0.504
   71GLN    OE1  693   6.771   5.554   0.461
   71GLN    NE2  694   6.553   5.597   0.430
   71GLN   HE21  695   6.471   5.645   0.461
   71GLN   HE22  696   6.535   5.528   0.360
   71GLN      C  697   6.562   5.744   0.925
   71GLN      O  698   6.626   5.848   0.944
   72GLU      N  699   6.429   5.748   0.931
   72GLU      H  700   6.373   5.666   0.941
   72GLU     CA  701   6.355   5.875   0.927
   72GLU     CB  702   6.240   5.857   0.828
   72GLU     CG  703   6.287   5.862   0.683
   72GLU     CD  704   6.202   5.792   0.577
   72GLU    OE1  705   6.078   5.777   0.579
   72GLU    OE2  706   6.266   5.738   0.485
   72GLU      C  707   6.298   5.913   1.064
   72GLU      O  708   6.213   6.000   1.079
   73VAL      N  709   6.363   5.862   1.168
   73VAL      H  710   6.439   5.800   1.151
   73VAL     CA  711   6.314   5.867   1.307
   73VAL     CB  712   6.330   5.731   1.376
   73VAL    CG1  713   6.276   5.733   1.519
   73VAL    CG2  714   6.259   5.624   1.293
   73VAL      C  715   6.405   5.971   1.372
   73VAL      O  716   6.527   5.962   1.359
   74SER      N  717   6.351   6.084   1.418
   74SER      H  718   6.268   6.117   1.374
   74SER     CA  719   6.418   6.184   1.503
   74SER     CB  720   6.320   6.285   1.563
   74SER     OG  721   6.396   6.380   1.638
   74SER     HG  722   6.374   6.468   1.596
   74SER      C  723   6.494   6.123   1.621
   74SER      O  724   6.436   6.063   1.711
   75PRO      N  725   6.619   6.168   1.621
   75PRO     CA  726   6.709   6.134   1.732
   75PRO     CB  727   6.838   6.210   1.700
   75PRO     CG  728   6.817   6.298   1.577
   75PRO     CD  729   6.689   6.242   1.515
   75PRO      C  730   6.660   6.169   1.873
   75PRO      O  731   6.707   6.106   1.968
   76LYS      N  732   6.574   6.269   1.888
   76LYS      H  733   6.542   6.324   1.811
   76LYS     CA  734   6.513   6.297   2.019
   76LYS     CB  735   6.467   6.443   2.017
   76LYS     CG  736   6.578   6.547   2.030
   76LYS     CD  737   6.511   6.683   2.049
   76LYS     CE  738   6.427   6.714   1.924
   76LYS     NZ  739   6.335   6.828   1.939
   76LYS    HZ1  740   6.277   6.812   2.019
   76LYS    HZ2  741   6.380   6.915   1.958
   76LYS    HZ3  742   6.280   6.828   1.855
   76LYS      C  743   6.408   6.203   2.079
   76LYS      O  744   6.399   6.209   2.201
   77VAL      N  745   6.357   6.101   2.010
   77VAL      H  746   6.405   6.064   1.930
   77VAL     CA  747   6.254   6.009   2.060
   77VAL     CB  748   6.175   5.940   1.949
   77VAL    CG1  749   6.043   5.873   1.991
   77VAL    CG2  750   6.134   6.039   1.840
   77VAL      C  751   6.308   5.899   2.153
   77VAL      O  752   6.420   5.854   2.130
   78TYR      N  753   6.240   5.871   2.263
   78TYR      H  754   6.151   5.915   2.277
   78TYR     CA  755   6.276   5.760   2.352
   78TYR     CB  756   6.239   5.805   2.493
   78TYR     CG  757   6.250   5.707   2.611
   78TYR    CD1  758   6.167   5.596   2.621
   78TYR    HD1  759   6.102   5.562   2.541
   78TYR    CD2  760   6.349   5.743   2.701
   78TYR    HD2  761   6.414   5.830   2.690
   78TYR    CE1  762   6.179   5.530   2.743
   78TYR    HE1  763   6.116   5.442   2.760
   78TYR    CE2  764   6.352   5.676   2.823
   78TYR    HE2  765   6.440   5.686   2.887
   78TYR     CZ  766   6.266   5.569   2.843
   78TYR     OH  767   6.289   5.479   2.943
   78TYR     HH  768   6.359   5.522   3.000
   78TYR      C  769   6.197   5.637   2.306
   78TYR      O  770   6.075   5.647   2.295
   79PHE      N  771   6.277   5.535   2.277
   79PHE      H  772   6.374   5.550   2.255
   79PHE     CA  773   6.218   5.407   2.236
   79PHE     CB  774   6.256   5.384   2.089
   79PHE     CG  775   6.188   5.258   2.036
   79PHE    CD1  776   6.050   5.254   2.018
   79PHE    HD1  777   5.981   5.338   2.022
   79PHE    CD2  778   6.265   5.145   2.010
   79PHE    HD2  779   6.372   5.154   2.027
   79PHE    CE1  780   5.995   5.131   1.982
   79PHE    HE1  781   5.892   5.129   1.946
   79PHE    CE2  782   6.215   5.021   1.972
   79PHE    HE2  783   6.284   4.939   1.956
   79PHE     CZ  784   6.076   5.019   1.966
   79PHE     HZ  785   6.032   4.925   1.933
   79PHE      C  786   6.275   5.301   2.331
   79PHE      O  787   6.392   5.313   2.367
   80MET      N  788   6.219   5.181   2.321
   80MET      H  789   6.167   5.154   2.240
   80MET     CA  790   6.237   5.074   2.420
   80MET     CB  791   6.174   5.126   2.549
   80MET     CG  792   6.196   5.031   2.666
   80MET     SD  793   6.132   5.107   2.820
   80MET     CE  794   6.184   4.996   2.949
   80MET      C  795   6.175   4.941   2.376
   80MET      O  796   6.058   4.946   2.338
   81LYS      N  797   6.245   4.830   2.397
   81LYS      H  798   6.342   4.839   2.421
   81LYS     CA  799   6.205   4.701   2.339
   81LYS     CB  800   6.327   4.629   2.282
   81LYS     CG  801   6.354   4.687   2.143
   81LYS     CD  802   6.490   4.634   2.096
   81LYS     CE  803   6.506   4.683   1.952
   81LYS     NZ  804   6.629   4.648   1.879
   81LYS    HZ1  805   6.708   4.692   1.923
   81LYS    HZ2  806   6.640   4.549   1.876
   81LYS    HZ3  807   6.626   4.674   1.783
   81LYS      C  808   6.147   4.596   2.434
   81LYS      O  809   6.211   4.570   2.536
   82GLN      N  810   6.043   4.528   2.386
   82GLN      H  811   6.021   4.540   2.289
   82GLN     CA  812   5.964   4.445   2.478
   82GLN     CB  813   5.816   4.441   2.441
   82GLN     CG  814   5.718   4.441   2.559
   82GLN     CD  815   5.588   4.388   2.499
   82GLN    OE1  816   5.505   4.452   2.435
   82GLN    NE2  817   5.553   4.267   2.541
   82GLN   HE21  818   5.612   4.212   2.600
   82GLN   HE22  819   5.466   4.220   2.524
   82GLN      C  820   6.023   4.305   2.493
   82GLN      O  821   5.959   4.214   2.439
   83THR      N  822   6.135   4.289   2.562
   83THR      H  823   6.191   4.371   2.575
   83THR     CA  824   6.189   4.156   2.594
   83THR     CB  825   6.332   4.155   2.650
   83THR    OG1  826   6.348   4.249   2.756
   83THR    HG1  827   6.416   4.206   2.815
   83THR    CG2  828   6.427   4.187   2.534
   83THR      C  829   6.105   4.064   2.682
   83THR      O  830   6.098   3.946   2.649
   84ILE      N  831   6.035   4.125   2.778
   84ILE      H  832   6.014   4.222   2.762
   84ILE     CA  833   5.952   4.043   2.866
   84ILE     CB  834   5.971   4.104   3.005
   84ILE    CG1  835   6.106   4.069   3.067
   84ILE    CG2  836   5.865   4.065   3.109
   84ILE     CD  837   6.140   3.920   3.065
   84ILE      C  838   5.808   4.033   2.815
   84ILE      O  839   5.761   4.100   2.724
   85GLY      N  840   5.747   3.924   2.863
   85GLY      H  841   5.789   3.836   2.883
   85GLY     CA  842   5.602   3.903   2.856
   85GLY      C  843   5.510   3.992   2.939
   85GLY      O  844   5.542   4.036   3.050
   86ASN      N  845   5.384   3.988   2.897
   86ASN      H  846   5.344   3.919   2.836
   86ASN     CA  847   5.274   4.065   2.956
   86ASN     CB  848   5.228   4.001   3.087
   86ASN     CG  849   5.178   3.859   3.061
   86ASN    OD1  850   5.239   3.759   3.099
   86ASN    ND2  851   5.094   3.833   2.961
   86ASN   HD21  852   5.048   3.900   2.903
   86ASN   HD22  853   5.073   3.736   2.947
   86ASN      C  854   5.274   4.217   2.978
   86ASN      O  855   5.170   4.282   2.989
   87SER      N  856   5.381   4.273   2.924
   87SER      H  857   5.443   4.231   2.858
   87SER     CA  858   5.417   4.412   2.955
   87SER     CB  859   5.569   4.423   2.969
   87SER     OG  860   5.638   4.332   2.884
   87SER     HG  861   5.735   4.355   2.886
   87SER      C  862   5.380   4.522   2.855
   87SER      O  863   5.407   4.641   2.868
   88CYS      N  864   5.275   4.484   2.782
   88CYS      H  865   5.213   4.417   2.823
   88CYS     CA  866   5.224   4.559   2.667
   88CYS     CB  867   5.108   4.485   2.599
   88CYS     SG  868   4.987   4.419   2.720
   88CYS     HG  869   4.940   4.334   2.629
   88CYS      C  870   5.181   4.703   2.695
   88CYS      O  871   5.251   4.794   2.650
   89GLY      N  872   5.083   4.720   2.783
   89GLY      H  873   5.044   4.643   2.834
   89GLY     CA  874   5.030   4.851   2.822
   89GLY      C  875   5.141   4.928   2.894
   89GLY      O  876   5.137   5.051   2.891
   90THR      N  877   5.223   4.871   2.981
   90THR      H  878   5.208   4.775   3.003
   90THR     CA  879   5.331   4.931   3.062
   90THR     CB  880   5.419   4.837   3.144
   90THR    OG1  881   5.335   4.725   3.174
   90THR    HG1  882   5.386   4.644   3.203
   90THR    CG2  883   5.472   4.885   3.279
   90THR      C  884   5.434   4.997   2.971
   90THR      O  885   5.459   5.115   2.995
   91ILE      N  886   5.486   4.926   2.870
   91ILE      H  887   5.473   4.827   2.864
   91ILE     CA  888   5.579   4.973   2.767
   91ILE     CB  889   5.627   4.854   2.682
   91ILE    CG1  890   5.723   4.765   2.761
   91ILE    CG2  891   5.699   4.917   2.563
   91ILE     CD  892   5.829   4.842   2.841
   91ILE      C  893   5.533   5.099   2.693
   91ILE      O  894   5.590   5.198   2.739
   92GLY      N  895   5.409   5.099   2.644
   92GLY      H  896   5.360   5.015   2.622
   92GLY     CA  897   5.345   5.215   2.581
   92GLY      C  898   5.318   5.336   2.671
   92GLY      O  899   5.308   5.452   2.631
   93LEU      N  900   5.293   5.295   2.795
   93LEU      H  901   5.269   5.202   2.821
   93LEU     CA  902   5.272   5.390   2.905
   93LEU     CB  903   5.220   5.309   3.023
   93LEU     CG  904   5.194   5.392   3.149
   93LEU    CD1  905   5.069   5.346   3.224
   93LEU    CD2  906   5.310   5.387   3.248
   93LEU      C  907   5.402   5.464   2.938
   93LEU      O  908   5.396   5.586   2.932
   94ILE      N  909   5.513   5.391   2.933
   94ILE      H  910   5.504   5.293   2.950
   94ILE     CA  911   5.643   5.455   2.957
   94ILE     CB  912   5.719   5.342   3.027
   94ILE    CG1  913   5.670   5.328   3.171
   94ILE    CG2  914   5.870   5.364   3.021
   94ILE     CD  915   5.696   5.196   3.244
   94ILE      C  916   5.709   5.535   2.844
   94ILE      O  917   5.759   5.644   2.870
   95HISE     N  918   5.694   5.483   2.722
   95HISE     H  919   5.672   5.388   2.700
   95HISE    CA  920   5.722   5.565   2.603
   95HISE    CB  921   5.667   5.513   2.470
   95HISE    CG  922   5.718   5.375   2.430
   95HISE   ND1  923   5.648   5.275   2.377
   95HISE   CD2  924   5.843   5.328   2.430
   95HISE   HD2  925   5.926   5.369   2.487
   95HISE   CE1  926   5.725   5.174   2.340
   95HISE   HE1  927   5.693   5.102   2.264
   95HISE   NE2  928   5.849   5.209   2.371
   95HISE   HE2  929   5.930   5.150   2.365
   95HISE     C  930   5.660   5.704   2.620
   95HISE     O  931   5.729   5.806   2.627
   96ALA      N  932   5.528   5.708   2.630
   96ALA      H  933   5.470   5.626   2.625
   96ALA     CA  934   5.443   5.827   2.639
   96ALA     CB  935   5.298   5.778   2.642
   96ALA      C  936   5.476   5.923   2.754
   96ALA      O  937   5.470   6.044   2.731
   97VAL      N  938   5.518   5.868   2.868
   97VAL      H  939   5.504   5.769   2.873
   97VAL     CA  940   5.568   5.944   2.983
   97VAL     CB  941   5.563   5.870   3.117
   97VAL    CG1  942   5.616   5.961   3.228
   97VAL    CG2  943   5.421   5.830   3.158
   97VAL      C  944   5.694   6.025   2.954
   97VAL      O  945   5.688   6.147   2.935
   98ALA      N  946   5.794   5.946   2.916
   98ALA      H  947   5.791   5.848   2.936
   98ALA     CA  948   5.927   5.992   2.874
   98ALA     CB  949   6.020   5.874   2.846
   98ALA      C  950   5.933   6.085   2.752
   98ALA      O  951   6.029   6.160   2.740
   99ASN      N  952   5.836   6.071   2.661
   99ASN      H  953   5.790   5.983   2.654
   99ASN     CA  954   5.807   6.166   2.552
   99ASN     CB  955   5.779   6.095   2.420
   99ASN     CG  956   5.889   5.995   2.386
   99ASN    OD1  957   6.010   6.013   2.401
   99ASN    ND2  958   5.858   5.882   2.322
   99ASN   HD21  959   5.765   5.865   2.290
   99ASN   HD22  960   5.924   5.808   2.315
   99ASN      C  961   5.709   6.281   2.574
   99ASN      O  962   5.705   6.372   2.491
  100ASN      N  963   5.661   6.294   2.697
  100ASN      H  964   5.662   6.225   2.769
  100ASN     CA  965   5.567   6.403   2.728
  100ASN     CB  966   5.419   6.371   2.704
  100ASN     CG  967   5.386   6.358   2.555
  100ASN    OD1  968   5.357   6.454   2.485
  100ASN    ND2  969   5.403   6.237   2.502
  100ASN   HD21  970   5.434   6.161   2.559
  100ASN   HD22  971   5.388   6.242   2.403
  100ASN      C  972   5.595   6.460   2.867
  100ASN      O  973   5.509   6.528   2.924
  101GLN      N  974   5.723   6.460   2.903
  101GLN      H  975   5.793   6.443   2.834
  101GLN     CA  976   5.768   6.521   3.029
  101GLN     CB  977   5.917   6.498   3.054
  101GLN     CG  978   5.946   6.348   3.055
  101GLN     CD  979   6.091   6.305   3.079
  101GLN    OE1  980   6.144   6.311   3.190
  101GLN    NE2  981   6.148   6.254   2.970
  101GLN   HE21  982   6.093   6.264   2.887
  101GLN   HE22  983   6.242   6.220   2.976
  101GLN      C  984   5.737   6.669   3.051
  101GLN      O  985   5.730   6.725   3.161
  102ASP      N  986   5.732   6.739   2.938
  102ASP      H  987   5.785   6.721   2.856
  102ASP     CA  988   5.697   6.882   2.936
  102ASP     CB  989   5.727   6.942   2.799
  102ASP     CG  990   5.637   6.898   2.683
  102ASP    OD1  991   5.551   6.969   2.628
  102ASP    OD2  992   5.666   6.784   2.639
  102ASP      C  993   5.554   6.918   2.979
  102ASP      O  994   5.525   7.020   3.043
  103LYS      N  995   5.469   6.829   2.930
  103LYS      H  996   5.492   6.759   2.862
  103LYS     CA  997   5.330   6.827   2.976
  103LYS     CB  998   5.229   6.762   2.881
  103LYS     CG  999   5.228   6.829   2.744
  103LYS     CD 1000   5.184   6.731   2.635
  103LYS     CE 1001   5.226   6.778   2.495
  103LYS     NZ 1002   5.371   6.792   2.474
  103LYS    HZ1 1003   5.389   6.849   2.394
  103LYS    HZ2 1004   5.412   6.828   2.557
  103LYS    HZ3 1005   5.409   6.702   2.451
  103LYS      C 1006   5.319   6.783   3.122
  103LYS      O 1007   5.226   6.838   3.179
  104LEU      N 1008   5.364   6.664   3.162
  104LEU      H 1009   5.419   6.616   3.094
  104LEU     CA 1010   5.364   6.596   3.292
  104LEU     CB 1011   5.384   6.451   3.246
  104LEU     CG 1012   5.303   6.357   3.335
  104LEU    CD1 1013   5.152   6.380   3.328
  104LEU    CD2 1014   5.331   6.210   3.303
  104LEU      C 1015   5.469   6.651   3.388
  104LEU      O 1016   5.521   6.762   3.376
  105GLY      N 1017   5.453   6.598   3.509
  105GLY      H 1018   5.379   6.532   3.520
  105GLY     CA 1019   5.527   6.627   3.633
  105GLY      C 1020   5.510   6.522   3.743
  105GLY      O 1021   5.411   6.449   3.737
  106PHE      N 1022   5.624   6.511   3.810
  106PHE      H 1023   5.678   6.595   3.809
  106PHE     CA 1024   5.645   6.409   3.914
  106PHE     CB 1025   5.766   6.325   3.874
  106PHE     CG 1026   5.766   6.264   3.734
  106PHE    CD1 1027   5.680   6.162   3.696
  106PHE    HD1 1028   5.629   6.090   3.761
  106PHE    CD2 1029   5.843   6.333   3.641
  106PHE    HD2 1030   5.918   6.410   3.661
  106PHE    CE1 1031   5.669   6.135   3.560
  106PHE    HE1 1032   5.596   6.060   3.530
  106PHE    CE2 1033   5.815   6.316   3.506
  106PHE    HE2 1034   5.837   6.393   3.432
  106PHE     CZ 1035   5.732   6.213   3.464
  106PHE     HZ 1036   5.717   6.191   3.358
  106PHE      C 1037   5.668   6.465   4.055
  106PHE      O 1038   5.695   6.583   4.076
  107GLU      N 1039   5.620   6.394   4.156
  107GLU      H 1040   5.566   6.312   4.138
  107GLU     CA 1041   5.656   6.422   4.296
  107GLU     CB 1042   5.533   6.372   4.373
  107GLU     CG 1043   5.499   6.224   4.356
  107GLU     CD 1044   5.388   6.176   4.450
  107GLU    OE1 1045   5.267   6.198   4.426
  107GLU    OE2 1046   5.426   6.109   4.548
  107GLU      C 1047   5.788   6.367   4.351
  107GLU      O 1048   5.861   6.305   4.275
  108ASP      N 1049   5.824   6.407   4.473
  108ASP      H 1050   5.798   6.494   4.515
  108ASP     CA 1051   5.947   6.358   4.536
  108ASP     CB 1052   5.935   6.407   4.681
  108ASP     CG 1053   5.950   6.559   4.680
  108ASP    OD1 1054   6.066   6.605   4.686
  108ASP    OD2 1055   5.848   6.625   4.650
  108ASP      C 1056   5.971   6.207   4.540
  108ASP      O 1057   5.873   6.140   4.572
  109GLY      N 1058   6.085   6.164   4.485
  109GLY      H 1059   6.142   6.226   4.432
  109GLY     CA 1060   6.116   6.021   4.475
  109GLY      C 1061   6.016   5.926   4.408
  109GLY      O 1062   5.986   5.818   4.460
  110SER      N 1063   5.956   5.981   4.304
  110SER      H 1064   5.964   6.077   4.276
  110SER     CA 1065   5.877   5.904   4.207
  110SER     CB 1066   5.826   5.993   4.093
  110SER     OG 1067   5.758   5.919   3.991
  110SER     HG 1068   5.662   5.921   4.019
  110SER      C 1069   5.961   5.793   4.144
  110SER      O 1070   6.057   5.811   4.069
  111VAL      N 1071   5.893   5.678   4.148
  111VAL      H 1072   5.807   5.680   4.200
  111VAL     CA 1073   5.930   5.547   4.093
  111VAL     CB 1074   5.835   5.435   4.133
  111VAL    CG1 1075   5.884   5.302   4.077
  111VAL    CG2 1076   5.826   5.431   4.286
  111VAL      C 1077   5.953   5.551   3.942
  111VAL      O 1078   6.057   5.509   3.892
  112LEU      N 1079   5.859   5.621   3.878
  112LEU      H 1080   5.784   5.670   3.922
  112LEU     CA 1081   5.862   5.644   3.733
  112LEU     CB 1082   5.722   5.684   3.686
  112LEU     CG 1083   5.707   5.686   3.533
  112LEU    CD1 1084   5.762   5.566   3.457
  112LEU    CD2 1085   5.558   5.686   3.499
  112LEU      C 1086   5.960   5.748   3.679
  112LEU      O 1087   6.037   5.722   3.586
  113LYS      N 1088   5.981   5.853   3.758
  113LYS      H 1089   5.926   5.866   3.841
  113LYS     CA 1090   6.089   5.950   3.736
  113LYS     CB 1091   6.081   6.077   3.820
  113LYS     CG 1092   6.196   6.176   3.804
  113LYS     CD 1093   6.187   6.262   3.678
  113LYS     CE 1094   6.305   6.359   3.666
  113LYS     NZ 1095   6.427   6.296   3.613
  113LYS    HZ1 1096   6.454   6.219   3.671
  113LYS    HZ2 1097   6.414   6.275   3.516
  113LYS    HZ3 1098   6.502   6.362   3.612
  113LYS      C 1099   6.232   5.895   3.737
  113LYS      O 1100   6.313   5.925   3.649
  114GLN      N 1101   6.254   5.811   3.837
  114GLN      H 1102   6.185   5.799   3.909
  114GLN     CA 1103   6.376   5.734   3.863
  114GLN     CB 1104   6.349   5.653   3.990
  114GLN     CG 1105   6.450   5.557   4.053
  114GLN     CD 1106   6.512   5.447   3.967
  114GLN    OE1 1107   6.445   5.350   3.932
  114GLN    NE2 1108   6.644   5.445   3.952
  114GLN   HE21 1109   6.693   5.523   3.991
  114GLN   HE22 1110   6.675   5.387   3.876
  114GLN      C 1111   6.419   5.643   3.748
  114GLN      O 1112   6.529   5.659   3.697
  115PHE      N 1113   6.322   5.565   3.701
  115PHE      H 1114   6.238   5.539   3.749
  115PHE     CA 1115   6.337   5.488   3.577
  115PHE     CB 1116   6.212   5.405   3.547
  115PHE     CG 1117   6.246   5.299   3.442
  115PHE    CD1 1118   6.302   5.176   3.473
  115PHE    HD1 1119   6.327   5.143   3.574
  115PHE    CD2 1120   6.222   5.331   3.309
  115PHE    HD2 1121   6.171   5.426   3.297
  115PHE    CE1 1122   6.344   5.093   3.370
  115PHE    HE1 1123   6.406   5.009   3.402
  115PHE    CE2 1124   6.253   5.237   3.210
  115PHE    HE2 1125   6.218   5.258   3.109
  115PHE     CZ 1126   6.323   5.120   3.235
  115PHE     HZ 1127   6.359   5.060   3.152
  115PHE      C 1128   6.384   5.564   3.453
  115PHE      O 1129   6.473   5.522   3.379
  116LEU      N 1130   6.308   5.670   3.426
  116LEU      H 1131   6.226   5.686   3.481
  116LEU     CA 1132   6.342   5.775   3.329
  116LEU     CB 1133   6.236   5.885   3.316
  116LEU     CG 1134   6.093   5.838   3.287
  116LEU    CD1 1135   6.009   5.965   3.277
  116LEU    CD2 1136   6.080   5.736   3.173
  116LEU      C 1137   6.477   5.845   3.349
  116LEU      O 1138   6.549   5.875   3.254
  117SER      N 1139   6.513   5.883   3.471
  117SER      H 1140   6.457   5.890   3.553
  117SER     CA 1141   6.648   5.929   3.507
  117SER     CB 1142   6.656   5.957   3.657
  117SER     OG 1143   6.584   6.077   3.685
  117SER     HG 1144   6.561   6.071   3.782
  117SER      C 1145   6.755   5.827   3.466
  117SER      O 1146   6.855   5.870   3.409
  118GLU      N 1147   6.737   5.698   3.493
  118GLU      H 1148   6.662   5.659   3.546
  118GLU     CA 1149   6.832   5.595   3.449
  118GLU     CB 1150   6.805   5.460   3.516
  118GLU     CG 1151   6.882   5.459   3.648
  118GLU     CD 1152   6.880   5.318   3.707
  118GLU    OE1 1153   6.777   5.274   3.762
  118GLU    OE2 1154   6.978   5.241   3.693
  118GLU      C 1155   6.849   5.576   3.298
  118GLU      O 1156   6.962   5.552   3.253
  119THR      N 1157   6.740   5.595   3.225
  119THR      H 1158   6.650   5.609   3.267
  119THR     CA 1159   6.726   5.545   3.087
  119THR     CB 1160   6.597   5.462   3.083
  119THR    OG1 1161   6.489   5.545   3.125
  119THR    HG1 1162   6.457   5.507   3.212
  119THR    CG2 1163   6.620   5.333   3.162
  119THR      C 1164   6.722   5.643   2.970
  119THR      O 1165   6.691   5.610   2.856
  120GLU      N 1166   6.762   5.767   2.998
  120GLU      H 1167   6.786   5.799   3.090
  120GLU     CA 1168   6.756   5.875   2.899
  120GLU     CB 1169   6.743   6.012   2.967
  120GLU     CG 1170   6.740   6.124   2.862
  120GLU     CD 1171   6.737   6.265   2.922
  120GLU    OE1 1172   6.768   6.278   3.042
  120GLU    OE2 1173   6.719   6.366   2.852
  120GLU      C 1174   6.863   5.858   2.792
  120GLU      O 1175   6.829   5.850   2.674
  121LYS      N 1176   6.989   5.828   2.825
  121LYS      H 1177   7.017   5.831   2.921
  121LYS     CA 1178   7.104   5.823   2.734
  121LYS     CB 1179   7.194   5.938   2.779
  121LYS     CG 1180   7.129   6.076   2.769
  121LYS     CD 1181   7.218   6.193   2.809
  121LYS     CE 1182   7.339   6.227   2.721
  121LYS     NZ 1183   7.298   6.254   2.582
  121LYS    HZ1 1184   7.265   6.171   2.537
  121LYS    HZ2 1185   7.224   6.320   2.571
  121LYS    HZ3 1186   7.379   6.289   2.535
  121LYS      C 1187   7.165   5.684   2.717
  121LYS      O 1188   7.283   5.668   2.747
  122MET      N 1189   7.090   5.600   2.646
  122MET      H 1190   7.008   5.629   2.597
  122MET     CA 1191   7.114   5.455   2.646
  122MET     CB 1192   7.095   5.387   2.782
  122MET     CG 1193   6.953   5.395   2.838
  122MET     SD 1194   6.911   5.259   2.952
  122MET     CE 1195   7.046   5.256   3.069
  122MET      C 1196   7.024   5.384   2.545
  122MET      O 1197   6.903   5.409   2.547
  123SER      N 1198   7.078   5.281   2.480
  123SER      H 1199   7.155   5.230   2.519
  123SER     CA 1200   7.011   5.213   2.368
  123SER     CB 1201   7.102   5.111   2.299
  123SER     OG 1202   7.120   4.990   2.374
  123SER     HG 1203   7.156   4.996   2.467
  123SER      C 1204   6.879   5.145   2.405
  123SER      O 1205   6.845   5.121   2.521
  124PRO      N 1206   6.790   5.133   2.306
  124PRO     CA 1207   6.664   5.060   2.325
  124PRO     CB 1208   6.595   5.041   2.190
  124PRO     CG 1209   6.641   5.167   2.117
  124PRO     CD 1210   6.781   5.195   2.173
  124PRO      C 1211   6.679   4.921   2.388
  124PRO      O 1212   6.599   4.880   2.473
  125GLU      N 1213   6.784   4.851   2.346
  125GLU      H 1214   6.816   4.858   2.252
  125GLU     CA 1215   6.830   4.727   2.409
  125GLU     CB 1216   6.946   4.674   2.323
  125GLU     CG 1217   6.895   4.620   2.189
  125GLU     CD 1218   6.895   4.728   2.080
  125GLU    OE1 1219   6.801   4.810   2.071
  125GLU    OE2 1220   6.995   4.742   2.006
  125GLU      C 1221   6.883   4.729   2.552
  125GLU      O 1222   6.853   4.637   2.628
  126ASP      N 1223   6.960   4.831   2.590
  126ASP      H 1224   7.022   4.865   2.519
  126ASP     CA 1225   6.997   4.861   2.729
  126ASP     CB 1226   7.096   4.978   2.727
  126ASP     CG 1227   7.242   4.956   2.689
  126ASP    OD1 1228   7.305   4.850   2.714
  126ASP    OD2 1229   7.282   5.038   2.604
  126ASP      C 1230   6.874   4.888   2.816
  126ASP      O 1231   6.888   4.882   2.938
  127ARG      N 1232   6.776   4.957   2.758
  127ARG      H 1233   6.798   5.024   2.687
  127ARG     CA 1234   6.647   4.981   2.825
  127ARG     CB 1235   6.554   5.072   2.745
  127ARG     CG 1236   6.606   5.216   2.743
  127ARG     CD 1237   6.534   5.321   2.658
  127ARG     NE 1238   6.600   5.453   2.651
  127ARG     HE 1239   6.634   5.488   2.738
  127ARG     CZ 1240   6.634   5.514   2.537
  127ARG    NH1 1241   6.619   5.467   2.412
  127ARG   HH11 1242   6.566   5.385   2.392
  127ARG   HH12 1243   6.671   5.508   2.337
  127ARG    NH2 1244   6.677   5.640   2.540
  127ARG   HH21 1245   6.684   5.698   2.621
  127ARG   HH22 1246   6.726   5.667   2.457
  127ARG      C 1247   6.564   4.858   2.863
  127ARG      O 1248   6.505   4.850   2.971
  128ALA      N 1249   6.566   4.765   2.767
  128ALA      H 1250   6.620   4.781   2.685
  128ALA     CA 1251   6.500   4.636   2.789
  128ALA     CB 1252   6.492   4.556   2.659
  128ALA      C 1253   6.574   4.556   2.897
  128ALA      O 1254   6.510   4.529   2.999
  129LYS      N 1255   6.705   4.575   2.896
  129LYS      H 1256   6.757   4.586   2.811
  129LYS     CA 1257   6.791   4.531   3.007
  129LYS     CB 1258   6.940   4.566   2.990
  129LYS     CG 1259   7.019   4.485   2.887
  129LYS     CD 1260   7.020   4.339   2.933
  129LYS     CE 1261   7.085   4.251   2.826
  129LYS     NZ 1262   7.012   4.260   2.699
  129LYS    HZ1 1263   6.914   4.275   2.712
  129LYS    HZ2 1264   7.047   4.329   2.635
  129LYS    HZ3 1265   7.022   4.170   2.656
  129LYS      C 1266   6.748   4.602   3.135
  129LYS      O 1267   6.741   4.531   3.235
  130CYS      N 1268   6.740   4.735   3.138
  130CYS      H 1269   6.753   4.798   3.061
  130CYS     CA 1270   6.699   4.808   3.259
  130CYS     CB 1271   6.741   4.956   3.260
  130CYS     SG 1272   6.920   4.994   3.263
  130CYS     HG 1273   6.921   5.112   3.201
  130CYS      C 1274   6.557   4.790   3.311
  130CYS      O 1275   6.536   4.787   3.432
  131PHE      N 1276   6.471   4.748   3.218
  131PHE      H 1277   6.479   4.749   3.118
  131PHE     CA 1278   6.339   4.697   3.257
  131PHE     CB 1279   6.243   4.724   3.141
  131PHE     CG 1280   6.095   4.712   3.176
  131PHE    CD1 1281   6.032   4.830   3.213
  131PHE    HD1 1282   6.088   4.924   3.216
  131PHE    CD2 1283   6.022   4.598   3.142
  131PHE    HD2 1284   6.076   4.508   3.112
  131PHE    CE1 1285   5.893   4.832   3.215
  131PHE    HE1 1286   5.849   4.931   3.204
  131PHE    CE2 1287   5.883   4.605   3.142
  131PHE    HE2 1288   5.824   4.515   3.126
  131PHE     CZ 1289   5.817   4.722   3.179
  131PHE     HZ 1290   5.708   4.732   3.177
  131PHE      C 1291   6.334   4.553   3.308
  131PHE      O 1292   6.270   4.531   3.411
  132GLU      N 1293   6.428   4.469   3.267
  132GLU      H 1294   6.488   4.496   3.191
  132GLU     CA 1295   6.452   4.341   3.336
  132GLU     CB 1296   6.533   4.239   3.256
  132GLU     CG 1297   6.498   4.233   3.107
  132GLU     CD 1298   6.590   4.139   3.030
  132GLU    OE1 1299   6.703   4.099   3.067
  132GLU    OE2 1300   6.545   4.113   2.916
  132GLU      C 1301   6.525   4.350   3.470
  132GLU      O 1302   6.497   4.275   3.563
  133LYS      N 1303   6.600   4.459   3.486
  133LYS      H 1304   6.626   4.514   3.407
  133LYS     CA 1305   6.665   4.502   3.611
  133LYS     CB 1306   6.795   4.579   3.592
  133LYS     CG 1307   6.919   4.509   3.535
  133LYS     CD 1308   7.043   4.597   3.518
  133LYS     CE 1309   7.034   4.687   3.395
  133LYS     NZ 1310   7.161   4.753   3.361
  133LYS    HZ1 1311   7.235   4.696   3.325
  133LYS    HZ2 1312   7.152   4.821   3.289
  133LYS    HZ3 1313   7.198   4.791   3.446
  133LYS      C 1314   6.582   4.572   3.718
  133LYS      O 1315   6.618   4.563   3.835
  134ASN      N 1316   6.485   4.660   3.691
  134ASN      H 1317   6.469   4.694   3.598
  134ASN     CA 1318   6.412   4.730   3.797
  134ASN     CB 1319   6.345   4.857   3.744
  134ASN     CG 1320   6.318   4.963   3.850
  134ASN    OD1 1321   6.215   4.960   3.916
  134ASN    ND2 1322   6.406   5.062   3.863
  134ASN   HD21 1323   6.491   5.064   3.811
  134ASN   HD22 1324   6.378   5.140   3.919
  134ASN      C 1325   6.316   4.642   3.877
  134ASN      O 1326   6.216   4.590   3.828
  135GLU      N 1327   6.344   4.618   4.005
  135GLU      H 1328   6.438   4.626   4.037
  135GLU     CA 1329   6.248   4.551   4.094
  135GLU     CB 1330   6.316   4.516   4.226
  135GLU     CG 1331   6.436   4.423   4.213
  135GLU     CD 1332   6.399   4.278   4.183
  135GLU    OE1 1333   6.488   4.209   4.129
  135GLU    OE2 1334   6.283   4.234   4.197
  135GLU      C 1335   6.117   4.627   4.119
  135GLU      O 1336   6.015   4.557   4.115
  136ALA      N 1337   6.111   4.759   4.108
  136ALA      H 1338   6.184   4.818   4.073
  136ALA     CA 1339   5.993   4.840   4.141
  136ALA     CB 1340   6.033   4.985   4.170
  136ALA      C 1341   5.875   4.835   4.043
  136ALA      O 1342   5.761   4.816   4.083
  137ILE      N 1343   5.917   4.843   3.917
  137ILE      H 1344   6.010   4.872   3.896
  137ILE     CA 1345   5.817   4.826   3.810
  137ILE     CB 1346   5.882   4.871   3.679
  137ILE    CG1 1347   5.874   5.022   3.658
  137ILE    CG2 1348   5.812   4.796   3.565
  137ILE     CD 1349   5.941   5.071   3.529
  137ILE      C 1350   5.746   4.691   3.819
  137ILE      O 1351   5.624   4.676   3.827
  138GLN      N 1352   5.840   4.599   3.841
  138GLN      H 1353   5.929   4.629   3.874
  138GLN     CA 1354   5.792   4.462   3.866
  138GLN     CB 1355   5.915   4.371   3.874
  138GLN     CG 1356   5.982   4.344   3.739
  138GLN     CD 1357   6.110   4.261   3.752
  138GLN    OE1 1358   6.105   4.138   3.747
  138GLN    NE2 1359   6.226   4.324   3.764
  138GLN   HE21 1360   6.238   4.423   3.767
  138GLN   HE22 1361   6.304   4.264   3.745
  138GLN      C 1362   5.686   4.441   3.973
  138GLN      O 1363   5.583   4.379   3.946
  139ALA      N 1364   5.704   4.491   4.095
  139ALA      H 1365   5.801   4.502   4.119
  139ALA     CA 1366   5.607   4.493   4.205
  139ALA     CB 1367   5.670   4.539   4.337
  139ALA      C 1368   5.474   4.566   4.185
  139ALA      O 1369   5.370   4.500   4.186
  140ALA      N 1370   5.479   4.692   4.144
  140ALA      H 1371   5.566   4.724   4.107
  140ALA     CA 1372   5.361   4.773   4.110
  140ALA     CB 1373   5.406   4.915   4.078
  140ALA      C 1374   5.274   4.718   3.997
  140ALA      O 1375   5.153   4.742   4.005
  141HISE     N 1376   5.338   4.653   3.900
  141HISE     H 1377   5.436   4.660   3.881
  141HISE    CA 1378   5.271   4.579   3.792
  141HISE    CB 1379   5.374   4.517   3.698
  141HISE    CG 1380   5.324   4.460   3.565
  141HISE   ND1 1381   5.280   4.523   3.457
  141HISE   CD2 1382   5.282   4.334   3.557
  141HISE   HD2 1383   5.331   4.249   3.605
  141HISE   CE1 1384   5.213   4.438   3.380
  141HISE   HE1 1385   5.192   4.461   3.276
  141HISE   NE2 1386   5.207   4.324   3.448
  141HISE   HE2 1387   5.170   4.236   3.417
  141HISE     C 1388   5.165   4.483   3.847
  141HISE     O 1389   5.043   4.493   3.835
  142ASP      N 1390   5.226   4.384   3.912
  142ASP      H 1391   5.325   4.381   3.902
  142ASP     CA 1392   5.163   4.271   3.983
  142ASP     CB 1393   5.266   4.165   4.023
  142ASP     CG 1394   5.309   4.063   3.918
  142ASP    OD1 1395   5.371   3.959   3.947
  142ASP    OD2 1396   5.318   4.105   3.800
  142ASP      C 1397   5.067   4.309   4.095
  142ASP      O 1398   4.961   4.248   4.107
  143ALA      N 1399   5.090   4.422   4.162
  143ALA      H 1400   5.182   4.462   4.162
  143ALA     CA 1401   5.000   4.483   4.261
  143ALA     CB 1402   5.071   4.592   4.343
  143ALA      C 1403   4.874   4.528   4.188
  143ALA      O 1404   4.768   4.468   4.205
  144VAL      N 1405   4.888   4.614   4.087
  144VAL      H 1406   4.972   4.664   4.067
  144VAL     CA 1407   4.773   4.656   4.006
  144VAL     CB 1408   4.812   4.768   3.910
  144VAL    CG1 1409   4.695   4.806   3.819
  144VAL    CG2 1410   4.860   4.897   3.977
  144VAL      C 1411   4.710   4.537   3.932
  144VAL      O 1412   4.588   4.530   3.939
  145ALA      N 1413   4.789   4.445   3.877
  145ALA      H 1414   4.882   4.463   3.847
  145ALA     CA 1415   4.729   4.324   3.819
  145ALA     CB 1416   4.848   4.248   3.760
  145ALA      C 1417   4.644   4.235   3.911
  145ALA      O 1418   4.531   4.200   3.879
  146GLN      N 1419   4.691   4.221   4.035
  146GLN      H 1420   4.790   4.223   4.050
  146GLN     CA 1421   4.610   4.168   4.145
  146GLN     CB 1422   4.684   4.105   4.263
  146GLN     CG 1423   4.762   3.982   4.216
  146GLN     CD 1424   4.878   3.928   4.301
  146GLN    OE1 1425   4.888   3.808   4.325
  146GLN    NE2 1426   4.983   4.009   4.293
  146GLN   HE21 1427   4.980   4.089   4.234
  146GLN   HE22 1428   5.060   4.005   4.356
  146GLN      C 1429   4.494   4.249   4.204
  146GLN      O 1430   4.399   4.189   4.254
  147GLU      N 1431   4.484   4.372   4.155
  147GLU      H 1432   4.569   4.414   4.125
  147GLU     CA 1433   4.368   4.461   4.173
  147GLU     CB 1434   4.403   4.605   4.210
  147GLU     CG 1435   4.415   4.621   4.362
  147GLU     CD 1436   4.399   4.762   4.418
  147GLU    OE1 1437   4.349   4.852   4.347
  147GLU    OE2 1438   4.427   4.788   4.537
  147GLU      C 1439   4.266   4.448   4.059
  147GLU      O 1440   4.147   4.467   4.081
  148GLY      N 1441   4.313   4.427   3.936
  148GLY      H 1442   4.408   4.452   3.916
  148GLY     CA 1443   4.226   4.401   3.821
  148GLY      C 1444   4.151   4.271   3.852
  148GLY      O 1445   4.218   4.185   3.908
  149GLN      N 1446   4.031   4.252   3.797
  149GLN      H 1447   4.022   4.310   3.716
  149GLN     CA 1448   3.937   4.146   3.835
  149GLN     CB 1449   3.806   4.209   3.882
  149GLN     CG 1450   3.743   4.312   3.787
  149GLN     CD 1451   3.603   4.353   3.831
  149GLN    OE1 1452   3.528   4.280   3.896
  149GLN    NE2 1453   3.564   4.467   3.775
  149GLN   HE21 1454   3.622   4.519   3.712
  149GLN   HE22 1455   3.474   4.503   3.799
  149GLN      C 1456   3.905   4.045   3.724
  149GLN      O 1457   3.862   3.932   3.747
  150CYS      N 1458   3.923   4.088   3.600
  150CYS      H 1459   3.965   4.176   3.576
  150CYS     CA 1460   3.922   3.997   3.485
  150CYS     CB 1461   3.849   4.042   3.358
  150CYS     SG 1462   3.725   4.175   3.371
  150CYS     HG 1463   3.800   4.284   3.379
  150CYS      C 1464   4.059   3.935   3.458
  150CYS      O 1465   4.162   3.999   3.479
  151ARG      N 1466   4.067   3.810   3.414
  151ARG      H 1467   3.991   3.744   3.417
  151ARG     CA 1468   4.194   3.756   3.365
  151ARG     CB 1469   4.253   3.660   3.468
  151ARG     CG 1470   4.406   3.649   3.473
  151ARG     CD 1471   4.477   3.777   3.519
  151ARG     NE 1472   4.432   3.823   3.651
  151ARG     HE 1473   4.411   3.748   3.714
  151ARG     CZ 1474   4.434   3.949   3.696
  151ARG    NH1 1475   4.446   4.056   3.617
  151ARG   HH11 1476   4.467   4.055   3.519
  151ARG   HH12 1477   4.442   4.146   3.660
  151ARG    NH2 1478   4.395   3.963   3.823
  151ARG   HH21 1479   4.363   3.889   3.883
  151ARG   HH22 1480   4.369   4.053   3.857
  151ARG      C 1481   4.190   3.689   3.227
  151ARG      O 1482   4.263   3.741   3.144
  152VAL      N 1483   4.126   3.573   3.220
  152VAL      H 1484   4.089   3.528   3.302
  152VAL     CA 1485   4.111   3.492   3.098
  152VAL     CB 1486   3.978   3.523   3.030
  152VAL    CG1 1487   3.945   3.409   2.933
  152VAL    CG2 1488   3.865   3.527   3.133
  152VAL      C 1489   4.227   3.510   3.000
  152VAL      O 1490   4.218   3.592   2.909
  153ASP      N 1491   4.344   3.450   3.019
  153ASP      H 1492   4.352   3.395   3.102
  153ASP     CA 1493   4.456   3.457   2.925
  153ASP     CB 1494   4.582   3.412   3.000
  153ASP     CG 1495   4.708   3.475   2.940
  153ASP    OD1 1496   4.712   3.597   2.913
  153ASP    OD2 1497   4.807   3.399   2.935
  153ASP      C 1498   4.425   3.374   2.800
  153ASP      O 1499   4.490   3.270   2.790
  154ASP      N 1500   4.341   3.420   2.708
  154ASP      H 1501   4.306   3.514   2.714
  154ASP     CA 1502   4.289   3.342   2.595
  154ASP     CB 1503   4.171   3.426   2.546
  154ASP     CG 1504   4.194   3.570   2.498
  154ASP    OD1 1505   4.313   3.593   2.467
  154ASP    OD2 1506   4.105   3.656   2.516
  154ASP      C 1507   4.388   3.314   2.482
  154ASP      O 1508   4.356   3.238   2.391
  155LYS      N 1509   4.513   3.346   2.512
  155LYS      H 1510   4.528   3.390   2.601
  155LYS     CA 1511   4.637   3.335   2.434
  155LYS     CB 1512   4.692   3.196   2.399
  155LYS     CG 1513   4.729   3.113   2.522
  155LYS     CD 1514   4.835   3.187   2.604
  155LYS     CE 1515   4.872   3.105   2.728
  155LYS     NZ 1516   4.763   3.103   2.826
  155LYS    HZ1 1517   4.789   3.042   2.901
  155LYS    HZ2 1518   4.753   3.196   2.862
  155LYS    HZ3 1519   4.677   3.068   2.789
  155LYS      C 1520   4.654   3.417   2.306
  155LYS      O 1521   4.765   3.421   2.252
  156VAL      N 1522   4.552   3.489   2.260
  156VAL      H 1523   4.476   3.503   2.324
  156VAL     CA 1524   4.546   3.561   2.132
  156VAL     CB 1525   4.402   3.603   2.100
  156VAL    CG1 1526   4.383   3.688   1.975
  156VAL    CG2 1527   4.318   3.476   2.084
  156VAL      C 1528   4.639   3.683   2.130
  156VAL      O 1529   4.633   3.761   2.225
  157ASN      N 1530   4.698   3.710   2.014
  157ASN      H 1531   4.681   3.651   1.936
  157ASN     CA 1532   4.804   3.810   1.995
  157ASN     CB 1533   4.879   3.763   1.870
  157ASN     CG 1534   5.014   3.836   1.859
  157ASN    OD1 1535   5.061   3.902   1.951
  157ASN    ND2 1536   5.075   3.829   1.741
  157ASN   HD21 1537   5.025   3.774   1.673
  157ASN   HD22 1538   5.160   3.876   1.719
  157ASN      C 1539   4.773   3.960   2.004
  157ASN      O 1540   4.786   4.030   1.904
  158PHE      N 1541   4.726   4.003   2.121
  158PHE      H 1542   4.717   3.926   2.184
  158PHE     CA 1543   4.678   4.134   2.166
  158PHE     CB 1544   4.592   4.121   2.292
  158PHE     CG 1545   4.446   4.080   2.277
  158PHE    CD1 1546   4.357   4.168   2.216
  158PHE    HD1 1547   4.398   4.257   2.168
  158PHE    CD2 1548   4.396   3.957   2.317
  158PHE    HD2 1549   4.477   3.887   2.334
  158PHE    CE1 1550   4.226   4.130   2.190
  158PHE    HE1 1551   4.162   4.185   2.120
  158PHE    CE2 1552   4.265   3.915   2.294
  158PHE    HE2 1553   4.230   3.825   2.344
  158PHE     CZ 1554   4.184   4.001   2.219
  158PHE     HZ 1555   4.079   3.982   2.198
  158PHE      C 1556   4.786   4.240   2.184
  158PHE      O 1557   4.861   4.249   2.281
  159HISE     N 1558   4.796   4.321   2.079
  159HISE     H 1559   4.718   4.328   2.017
  159HISE    CA 1560   4.897   4.427   2.067
  159HISE    CB 1561   4.957   4.444   1.927
  159HISE    CG 1562   5.053   4.330   1.893
  159HISE   ND1 1563   5.185   4.348   1.895
  159HISE   CD2 1564   5.029   4.223   1.818
  159HISE   HD2 1565   4.931   4.183   1.792
  159HISE   CE1 1566   5.239   4.260   1.812
  159HISE   HE1 1567   5.344   4.258   1.781
  159HISE   NE2 1568   5.142   4.189   1.756
  159HISE   HE2 1569   5.151   4.116   1.688
  159HISE     C 1570   4.839   4.556   2.125
  159HISE     O 1571   4.721   4.581   2.103
  160PHE      N 1572   4.931   4.648   2.151
  160PHE      H 1573   5.025   4.626   2.126
  160PHE     CA 1574   4.907   4.780   2.212
  160PHE     CB 1575   4.930   4.775   2.363
  160PHE     CG 1576   4.866   4.891   2.440
  160PHE    CD1 1577   4.731   4.925   2.434
  160PHE    HD1 1578   4.673   4.890   2.349
  160PHE    CD2 1579   4.947   4.962   2.528
  160PHE    HD2 1580   5.055   4.946   2.521
  160PHE    CE1 1581   4.678   5.024   2.516
  160PHE    HE1 1582   4.573   5.050   2.502
  160PHE    CE2 1583   4.897   5.066   2.605
  160PHE    HE2 1584   4.964   5.098   2.684
  160PHE     CZ 1585   4.761   5.098   2.599
  160PHE     HZ 1586   4.712   5.181   2.649
  160PHE      C 1587   5.012   4.871   2.148
  160PHE      O 1588   5.131   4.875   2.180
  161ILE      N 1589   4.950   4.970   2.084
  161ILE      H 1590   4.854   4.994   2.098
  161ILE     CA 1591   5.034   5.060   2.003
  161ILE     CB 1592   5.016   5.028   1.855
  161ILE    CG1 1593   4.872   4.988   1.821
  161ILE    CG2 1594   5.128   4.931   1.815
  161ILE     CD 1595   4.846   4.980   1.670
  161ILE      C 1596   4.995   5.205   2.033
  161ILE      O 1597   4.878   5.242   2.033
  162LEU      N 1598   5.105   5.280   2.029
  162LEU      H 1599   5.187   5.240   1.988
  162LEU     CA 1600   5.103   5.425   2.056
  162LEU     CB 1601   5.197   5.450   2.174
  162LEU     CG 1602   5.229   5.593   2.219
  162LEU    CD1 1603   5.109   5.669   2.277
  162LEU    CD2 1604   5.350   5.587   2.312
  162LEU      C 1605   5.128   5.526   1.944
  162LEU      O 1606   5.227   5.518   1.872
  163PHE      N 1607   5.035   5.620   1.940
  163PHE      H 1608   4.952   5.612   1.996
  163PHE     CA 1609   5.030   5.728   1.840
  163PHE     CB 1610   4.898   5.718   1.763
  163PHE     CG 1611   4.886   5.584   1.689
  163PHE    CD1 1612   4.803   5.492   1.752
  163PHE    HD1 1613   4.753   5.518   1.845
  163PHE    CD2 1614   4.955   5.561   1.570
  163PHE    HD2 1615   5.032   5.627   1.532
  163PHE    CE1 1616   4.799   5.365   1.697
  163PHE    HE1 1617   4.715   5.306   1.734
  163PHE    CE2 1618   4.937   5.438   1.508
  163PHE    HE2 1619   5.005   5.420   1.424
  163PHE     CZ 1620   4.857   5.345   1.572
  163PHE     HZ 1621   4.846   5.246   1.527
  163PHE      C 1622   5.037   5.872   1.890
  163PHE      O 1623   4.943   5.912   1.959
  164ASN      N 1624   5.157   5.929   1.885
  164ASN      H 1625   5.225   5.877   1.834
  164ASN     CA 1626   5.188   6.067   1.924
  164ASN     CB 1627   5.233   6.069   2.070
  164ASN     CG 1628   5.368   6.003   2.100
  164ASN    OD1 1629   5.453   5.979   2.015
  164ASN    ND2 1630   5.390   5.970   2.227
  164ASN   HD21 1631   5.323   5.987   2.299
  164ASN   HD22 1632   5.479   5.927   2.244
  164ASN      C 1633   5.273   6.162   1.839
  164ASN      O 1634   5.341   6.119   1.746
  165ASN      N 1635   5.261   6.294   1.857
  165ASN      H 1636   5.190   6.342   1.908
  165ASN     CA 1637   5.341   6.390   1.781
  165ASN     CB 1638   5.267   6.521   1.751
  165ASN     CG 1639   5.343   6.624   1.667
  165ASN    OD1 1640   5.447   6.684   1.692
  165ASN    ND2 1641   5.305   6.615   1.539
  165ASN   HD21 1642   5.221   6.569   1.509
  165ASN   HD22 1643   5.382   6.621   1.475
  165ASN      C 1644   5.469   6.429   1.856
  165ASN      O 1645   5.465   6.454   1.977
  166VAL      N 1646   5.582   6.390   1.798
  166VAL      H 1647   5.564   6.348   1.709
  166VAL     CA 1648   5.716   6.434   1.841
  166VAL     CB 1649   5.795   6.311   1.885
  166VAL    CG1 1650   5.934   6.340   1.940
  166VAL    CG2 1651   5.742   6.235   2.007
  166VAL      C 1652   5.787   6.496   1.721
  166VAL      O 1653   5.782   6.447   1.608
  167ASP      N 1654   5.829   6.621   1.741
  167ASP      H 1655   5.779   6.663   1.817
  167ASP     CA 1656   5.920   6.696   1.654
  167ASP     CB 1657   6.059   6.632   1.657
  167ASP     CG 1658   6.183   6.699   1.596
  167ASP    OD1 1659   6.196   6.820   1.625
  167ASP    OD2 1660   6.263   6.630   1.529
  167ASP      C 1661   5.869   6.716   1.511
  167ASP      O 1662   5.934   6.707   1.407
  168GLY      N 1663   5.745   6.766   1.510
  168GLY      H 1664   5.700   6.818   1.583
  168GLY     CA 1665   5.662   6.763   1.389
  168GLY      C 1666   5.594   6.635   1.338
  168GLY      O 1667   5.473   6.635   1.316
  169HISE     N 1668   5.673   6.534   1.306
  169HISE     H 1669   5.769   6.539   1.278
  169HISE    CA 1670   5.608   6.408   1.266
  169HISE    CB 1671   5.716   6.318   1.204
  169HISE    CG 1672   5.790   6.375   1.083
  169HISE   ND1 1673   5.905   6.440   1.096
  169HISE   CD2 1674   5.755   6.382   0.955
  169HISE   HD2 1675   5.687   6.305   0.918
  169HISE   CE1 1676   5.949   6.480   0.977
  169HISE   HE1 1677   6.040   6.537   0.959
  169HISE   NE2 1678   5.850   6.451   0.893
  169HISE   HE2 1679   5.843   6.476   0.796
  169HISE     C 1680   5.529   6.325   1.367
  169HISE     O 1681   5.537   6.334   1.490
  170LEU      N 1682   5.421   6.274   1.309
  170LEU      H 1683   5.403   6.280   1.211
  170LEU     CA 1684   5.334   6.178   1.379
  170LEU     CB 1685   5.201   6.152   1.308
  170LEU     CG 1686   5.074   6.140   1.393
  170LEU    CD1 1687   5.078   6.018   1.485
  170LEU    CD2 1688   5.056   6.258   1.489
  170LEU      C 1689   5.407   6.044   1.377
  170LEU      O 1690   5.460   5.992   1.279
  171TYR      N 1691   5.438   6.002   1.500
  171TYR      H 1692   5.424   6.062   1.578
  171TYR     CA 1693   5.511   5.877   1.524
  171TYR     CB 1694   5.639   5.906   1.602
  171TYR     CG 1695   5.742   5.986   1.524
  171TYR    CD1 1696   5.812   5.910   1.431
  171TYR    HD1 1697   5.772   5.817   1.392
  171TYR    CD2 1698   5.778   6.117   1.553
  171TYR    HD2 1699   5.716   6.171   1.625
  171TYR    CE1 1700   5.929   5.958   1.373
  171TYR    HE1 1701   5.995   5.891   1.317
  171TYR    CE2 1702   5.897   6.167   1.500
  171TYR    HE2 1703   5.923   6.271   1.519
  171TYR     CZ 1704   5.967   6.086   1.411
  171TYR     OH 1705   6.055   6.152   1.331
  171TYR     HH 1706   6.055   6.250   1.350
  171TYR      C 1707   5.426   5.770   1.594
  171TYR      O 1708   5.358   5.810   1.689
  172GLU      N 1709   5.442   5.648   1.545
  172GLU      H 1710   5.499   5.638   1.464
  172GLU     CA 1711   5.387   5.521   1.596
  172GLU     CB 1712   5.332   5.451   1.472
  172GLU     CG 1713   5.246   5.329   1.506
  172GLU     CD 1714   5.274   5.227   1.395
  172GLU    OE1 1715   5.228   5.243   1.280
  172GLU    OE2 1716   5.364   5.142   1.414
  172GLU      C 1717   5.495   5.435   1.661
  172GLU      O 1718   5.602   5.431   1.601
  173LEU      N 1719   5.483   5.417   1.792
  173LEU      H 1720   5.398   5.448   1.835
  173LEU     CA 1721   5.574   5.338   1.876
  173LEU     CB 1722   5.613   5.423   1.997
  173LEU     CG 1723   5.750   5.491   1.992
  173LEU    CD1 1724   5.742   5.620   1.911
  173LEU    CD2 1725   5.812   5.515   2.130
  173LEU      C 1726   5.499   5.213   1.924
  173LEU      O 1727   5.380   5.209   1.955
  174ASP      N 1728   5.576   5.108   1.950
  174ASP      H 1729   5.665   5.114   1.905
  174ASP     CA 1730   5.546   4.977   2.011
  174ASP     CB 1731   5.476   4.881   1.915
  174ASP     CG 1732   5.488   4.729   1.908
  174ASP    OD1 1733   5.533   4.671   1.807
  174ASP    OD2 1734   5.472   4.663   2.013
  174ASP      C 1735   5.683   4.914   2.033
  174ASP      O 1736   5.759   4.903   1.936
  175GLY      N 1737   5.681   4.839   2.143
  175GLY      H 1738   5.596   4.803   2.182
  175GLY     CA 1739   5.802   4.764   2.182
  175GLY      C 1740   5.828   4.620   2.137
  175GLY      O 1741   5.940   4.575   2.159
  176ARG      N 1742   5.729   4.559   2.073
  176ARG      H 1743   5.639   4.597   2.053
  176ARG     CA 1744   5.748   4.427   2.010
  176ARG     CB 1745   5.611   4.361   1.993
  176ARG     CG 1746   5.514   4.341   2.109
  176ARG     CD 1747   5.544   4.209   2.181
  176ARG     NE 1748   5.503   4.098   2.095
  176ARG     HE 1749   5.580   4.056   2.047
  176ARG     CZ 1750   5.378   4.054   2.072
  176ARG    NH1 1751   5.270   4.088   2.142
  176ARG   HH11 1752   5.271   4.161   2.211
  176ARG   HH12 1753   5.187   4.032   2.134
  176ARG    NH2 1754   5.367   3.962   1.974
  176ARG   HH21 1755   5.439   3.923   1.916
  176ARG   HH22 1756   5.270   3.942   1.960
  176ARG      C 1757   5.813   4.447   1.873
  176ARG      O 1758   5.882   4.353   1.833
  177MET      N 1759   5.790   4.554   1.798
  177MET      H 1760   5.709   4.610   1.814
  177MET     CA 1761   5.869   4.590   1.679
  177MET     CB 1762   5.802   4.697   1.593
  177MET     CG 1763   5.673   4.642   1.530
  177MET     SD 1764   5.668   4.505   1.409
  177MET     CE 1765   5.495   4.466   1.409
  177MET      C 1766   6.012   4.634   1.711
  177MET      O 1767   6.040   4.694   1.814
  178PRO      N 1768   6.102   4.603   1.618
  178PRO     CA 1769   6.243   4.643   1.629
  178PRO     CB 1770   6.307   4.570   1.511
  178PRO     CG 1771   6.190   4.539   1.417
  178PRO     CD 1772   6.084   4.496   1.518
  178PRO      C 1773   6.275   4.793   1.639
  178PRO      O 1774   6.344   4.826   1.735
  179PHE      N 1775   6.197   4.863   1.557
  179PHE      H 1776   6.113   4.821   1.522
  179PHE     CA 1777   6.202   5.009   1.542
  179PHE     CB 1778   6.279   5.039   1.413
  179PHE     CG 1779   6.428   5.006   1.409
  179PHE    CD1 1780   6.475   4.907   1.324
  179PHE    HD1 1781   6.410   4.860   1.250
  179PHE    CD2 1782   6.510   5.068   1.503
  179PHE    HD2 1783   6.470   5.151   1.562
  179PHE    CE1 1784   6.609   4.871   1.335
  179PHE    HE1 1785   6.649   4.797   1.266
  179PHE    CE2 1786   6.643   5.031   1.510
  179PHE    HE2 1787   6.712   5.087   1.573
  179PHE     CZ 1788   6.696   4.936   1.423
  179PHE     HZ 1789   6.802   4.916   1.437
  179PHE      C 1790   6.066   5.079   1.539
  179PHE      O 1791   5.967   5.007   1.530
  180PRO      N 1792   6.062   5.208   1.570
  180PRO     CA 1793   5.936   5.282   1.554
  180PRO     CB 1794   5.942   5.403   1.648
  180PRO     CG 1795   6.089   5.417   1.688
  180PRO     CD 1796   6.156   5.283   1.654
  180PRO      C 1797   5.907   5.330   1.412
  180PRO      O 1798   5.997   5.341   1.329
  181VAL      N 1799   5.782   5.371   1.395
  181VAL      H 1800   5.709   5.376   1.463
  181VAL     CA 1801   5.743   5.392   1.254
  181VAL     CB 1802   5.645   5.280   1.219
  181VAL    CG1 1803   5.585   5.297   1.079
  181VAL    CG2 1804   5.707   5.140   1.226
  181VAL      C 1805   5.684   5.531   1.230
  181VAL      O 1806   5.614   5.574   1.321
  182ASN      N 1807   5.753   5.604   1.142
  182ASN      H 1808   5.827   5.562   1.090
  182ASN     CA 1809   5.716   5.742   1.105
  182ASN     CB 1810   5.832   5.806   1.030
  182ASN     CG 1811   5.816   5.957   1.006
  182ASN    OD1 1812   5.719   5.993   0.940
  182ASN    ND2 1813   5.921   6.030   1.041
  182ASN   HD21 1814   6.015   5.997   1.054
  182ASN   HD22 1815   5.914   6.130   1.045
  182ASN      C 1816   5.586   5.736   1.024
  182ASN      O 1817   5.569   5.649   0.939
  183HISE     N 1818   5.498   5.834   1.042
  183HISE     H 1819   5.505   5.887   1.127
  183HISE    CA 1820   5.377   5.854   0.961
  183HISE    CB 1821   5.256   5.803   1.040
  183HISE    CG 1822   5.241   5.651   1.037
  183HISE   ND1 1823   5.154   5.585   0.961
  183HISE   CD2 1824   5.297   5.560   1.117
  183HISE   HD2 1825   5.378   5.587   1.185
  183HISE   CE1 1826   5.158   5.455   0.988
  183HISE   HE1 1827   5.113   5.382   0.920
  183HISE   NE2 1828   5.240   5.443   1.092
  183HISE   HE2 1829   5.231   5.369   1.159
  183HISE     C 1830   5.346   5.994   0.908
  183HISE     O 1831   5.230   6.029   0.890
  184GLY      N 1832   5.452   6.062   0.866
  184GLY      H 1833   5.542   6.042   0.904
  184GLY     CA 1834   5.436   6.194   0.802
  184GLY      C 1835   5.418   6.310   0.899
  184GLY      O 1836   5.425   6.302   1.022
  185ALA      N 1837   5.407   6.429   0.840
  185ALA      H 1838   5.383   6.424   0.743
  185ALA     CA 1839   5.407   6.559   0.907
  185ALA     CB 1840   5.416   6.668   0.800
  185ALA      C 1841   5.271   6.564   0.978
  185ALA      O 1842   5.164   6.556   0.918
  186SER      N 1843   5.278   6.630   1.093
  186SER      H 1844   5.362   6.644   1.146
  186SER     CA 1845   5.156   6.664   1.168
  186SER     CB 1846   5.136   6.536   1.248
  186SER     OG 1847   5.043   6.551   1.356
  186SER     HG 1848   4.952   6.568   1.318
  186SER      C 1849   5.163   6.782   1.265
  186SER      O 1850   5.269   6.824   1.311
  187SER      N 1851   5.041   6.833   1.284
  187SER      H 1852   4.963   6.776   1.260
  187SER     CA 1853   5.028   6.950   1.372
  187SER     CB 1854   4.925   7.052   1.320
  187SER     OG 1855   4.956   7.184   1.364
  187SER     HG 1856   5.048   7.213   1.337
  187SER      C 1857   4.974   6.912   1.509
  187SER      O 1858   4.865   6.857   1.521
  188GLU      N 1859   5.042   6.961   1.613
  188GLU      H 1860   5.124   7.016   1.598
  188GLU     CA 1861   5.014   6.954   1.757
  188GLU     CB 1862   5.102   7.055   1.831
  188GLU     CG 1863   5.119   7.015   1.978
  188GLU     CD 1864   5.184   7.123   2.065
  188GLU    OE1 1865   5.308   7.132   2.073
  188GLU    OE2 1866   5.112   7.186   2.146
  188GLU      C 1867   4.867   6.976   1.793
  188GLU      O 1868   4.818   6.910   1.885
  189ASP      N 1869   4.794   7.066   1.727
  189ASP      H 1870   4.840   7.134   1.670
  189ASP     CA 1871   4.651   7.093   1.747
  189ASP     CB 1872   4.623   7.217   1.663
  189ASP     CG 1873   4.492   7.271   1.721
  189ASP    OD1 1874   4.502   7.331   1.830
  189ASP    OD2 1875   4.387   7.260   1.655
  189ASP      C 1876   4.564   6.979   1.692
  189ASP      O 1877   4.476   6.929   1.761
  190THR      N 1878   4.611   6.914   1.585
  190THR      H 1879   4.709   6.908   1.566
  190THR     CA 1880   4.537   6.811   1.511
  190THR     CB 1881   4.524   6.815   1.358
  190THR    OG1 1882   4.647   6.855   1.297
  190THR    HG1 1883   4.708   6.776   1.305
  190THR    CG2 1884   4.398   6.899   1.333
  190THR      C 1885   4.570   6.665   1.544
  190THR      O 1886   4.517   6.575   1.479
  191LEU      N 1887   4.596   6.656   1.674
  191LEU      H 1888   4.590   6.735   1.735
  191LEU     CA 1889   4.641   6.533   1.741
  191LEU     CB 1890   4.693   6.545   1.884
  191LEU     CG 1891   4.845   6.564   1.883
  191LEU    CD1 1892   4.892   6.582   2.027
  191LEU    CD2 1893   4.914   6.447   1.813
  191LEU      C 1894   4.548   6.412   1.725
  191LEU      O 1895   4.590   6.297   1.719
  192LEU      N 1896   4.421   6.436   1.757
  192LEU      H 1897   4.390   6.520   1.801
  192LEU     CA 1898   4.317   6.336   1.730
  192LEU     CB 1899   4.177   6.367   1.784
  192LEU     CG 1900   4.157   6.295   1.917
  192LEU    CD1 1901   4.245   6.364   2.022
  192LEU    CD2 1902   4.014   6.307   1.969
  192LEU      C 1903   4.308   6.289   1.584
  192LEU      O 1904   4.363   6.183   1.557
  193LYS      N 1905   4.285   6.383   1.493
  193LYS      H 1906   4.279   6.480   1.518
  193LYS     CA 1907   4.259   6.354   1.351
  193LYS     CB 1908   4.212   6.489   1.296
  193LYS     CG 1909   4.174   6.475   1.149
  193LYS     CD 1910   4.114   6.602   1.088
  193LYS     CE 1911   4.073   6.596   0.941
  193LYS     NZ 1912   3.970   6.493   0.921
  193LYS    HZ1 1913   3.881   6.539   0.920
  193LYS    HZ2 1914   3.982   6.435   0.840
  193LYS    HZ3 1915   3.962   6.439   1.005
  193LYS      C 1916   4.375   6.289   1.276
  193LYS      O 1917   4.359   6.183   1.215
  194ASP      N 1918   4.492   6.345   1.306
  194ASP      H 1919   4.488   6.432   1.354
  194ASP     CA 1920   4.623   6.298   1.258
  194ASP     CB 1921   4.729   6.396   1.309
  194ASP     CG 1922   4.745   6.513   1.211
  194ASP    OD1 1923   4.802   6.617   1.252
  194ASP    OD2 1924   4.720   6.498   1.090
  194ASP      C 1925   4.648   6.155   1.306
  194ASP      O 1926   4.706   6.077   1.230
  195ALA      N 1927   4.621   6.120   1.431
  195ALA      H 1928   4.595   6.189   1.498
  195ALA     CA 1929   4.636   5.983   1.483
  195ALA     CB 1930   4.657   5.980   1.635
  195ALA      C 1931   4.537   5.879   1.432
  195ALA      O 1932   4.583   5.792   1.358
  196ALA      N 1933   4.410   5.919   1.431
  196ALA      H 1934   4.388   6.016   1.441
  196ALA     CA 1935   4.295   5.834   1.395
  196ALA     CB 1936   4.171   5.915   1.433
  196ALA      C 1937   4.291   5.797   1.247
  196ALA      O 1938   4.225   5.700   1.209
  197LYS      N 1939   4.343   5.884   1.161
  197LYS      H 1940   4.370   5.977   1.185
  197LYS     CA 1941   4.371   5.857   1.019
  197LYS     CB 1942   4.432   5.985   0.962
  197LYS     CG 1943   4.455   5.975   0.811
  197LYS     CD 1944   4.549   6.086   0.760
  197LYS     CE 1945   4.681   6.085   0.837
  197LYS     NZ 1946   4.791   6.162   0.777
  197LYS    HZ1 1947   4.823   6.102   0.703
  197LYS    HZ2 1948   4.760   6.246   0.733
  197LYS    HZ3 1949   4.860   6.176   0.847
  197LYS      C 1950   4.452   5.729   1.000
  197LYS      O 1951   4.396   5.639   0.936
  198VAL      N 1952   4.549   5.711   1.089
  198VAL      H 1953   4.577   5.777   1.159
  198VAL     CA 1954   4.634   5.592   1.073
  198VAL     CB 1955   4.776   5.612   1.125
  198VAL    CG1 1956   4.863   5.487   1.113
  198VAL    CG2 1957   4.842   5.727   1.049
  198VAL      C 1958   4.568   5.469   1.137
  198VAL      O 1959   4.575   5.355   1.092
  199CYS      N 1960   4.516   5.486   1.258
  199CYS      H 1961   4.537   5.570   1.308
  199CYS     CA 1962   4.445   5.386   1.340
  199CYS     CB 1963   4.389   5.438   1.472
  199CYS     SG 1964   4.499   5.540   1.577
  199CYS     HG 1965   4.399   5.577   1.657
  199CYS      C 1966   4.318   5.329   1.277
  199CYS      O 1967   4.293   5.210   1.295
  200ARG      N 1968   4.243   5.405   1.198
  200ARG      H 1969   4.265   5.500   1.176
  200ARG     CA 1970   4.147   5.348   1.102
  200ARG     CB 1971   4.044   5.444   1.040
  200ARG     CG 1972   3.958   5.497   1.155
  200ARG     CD 1973   3.833   5.568   1.104
  200ARG     NE 1974   3.870   5.690   1.030
  200ARG     HE 1975   3.878   5.676   0.931
  200ARG     CZ 1976   3.880   5.816   1.075
  200ARG    NH1 1977   3.875   5.855   1.203
  200ARG   HH11 1978   3.835   5.792   1.269
  200ARG   HH12 1979   3.901   5.944   1.239
  200ARG    NH2 1980   3.921   5.901   0.980
  200ARG   HH21 1981   3.960   5.865   0.896
  200ARG   HH22 1982   3.920   5.998   1.003
  200ARG      C 1983   4.206   5.249   1.002
  200ARG      O 1984   4.163   5.135   1.020
  201GLU      N 1985   4.291   5.287   0.907
  201GLU      H 1986   4.299   5.382   0.877
  201GLU     CA 1987   4.356   5.194   0.813
  201GLU     CB 1988   4.467   5.256   0.728
  201GLU     CG 1989   4.516   5.395   0.770
  201GLU     CD 1990   4.637   5.439   0.687
  201GLU    OE1 1991   4.614   5.532   0.605
  201GLU    OE2 1992   4.752   5.404   0.721
  201GLU      C 1993   4.401   5.066   0.883
  201GLU      O 1994   4.369   4.961   0.827
  202PHE      N 1995   4.474   5.077   0.994
  202PHE      H 1996   4.483   5.165   1.040
  202PHE     CA 1997   4.511   4.968   1.085
  202PHE     CB 1998   4.573   5.028   1.212
  202PHE     CG 1999   4.687   4.941   1.267
  202PHE    CD1 2000   4.814   4.997   1.261
  202PHE    HD1 2001   4.845   5.082   1.200
  202PHE    CD2 2002   4.669   4.810   1.307
  202PHE    HD2 2003   4.570   4.772   1.330
  202PHE    CE1 2004   4.921   4.915   1.294
  202PHE    HE1 2005   5.021   4.955   1.279
  202PHE    CE2 2006   4.780   4.728   1.330
  202PHE    HE2 2007   4.757   4.627   1.363
  202PHE     CZ 2008   4.909   4.780   1.326
  202PHE     HZ 2009   4.995   4.719   1.354
  202PHE      C 2010   4.393   4.878   1.120
  202PHE      O 2011   4.415   4.759   1.096
  203THR      N 2012   4.280   4.927   1.170
  203THR      H 2013   4.263   5.025   1.178
  203THR     CA 2014   4.170   4.838   1.212
  203THR     CB 2015   4.091   4.894   1.330
  203THR    OG1 2016   3.989   4.804   1.374
  203THR    HG1 2017   4.046   4.729   1.409
  203THR    CG2 2018   4.029   5.030   1.297
  203THR      C 2019   4.077   4.790   1.100
  203THR      O 2020   4.061   4.668   1.091
  204GLU      N 2021   4.066   4.878   1.002
  204GLU      H 2022   4.110   4.966   1.019
  204GLU     CA 2023   4.000   4.859   0.872
  204GLU     CB 2024   3.978   4.988   0.793
  204GLU     CG 2025   3.872   5.069   0.869
  204GLU     CD 2026   3.846   5.212   0.820
  204GLU    OE1 2027   3.776   5.283   0.895
  204GLU    OE2 2028   3.896   5.246   0.711
  204GLU      C 2029   4.055   4.748   0.783
  204GLU      O 2030   3.968   4.672   0.742
  205ARG      N 2031   4.188   4.741   0.775
  205ARG      H 2032   4.247   4.804   0.825
  205ARG     CA 2033   4.253   4.636   0.696
  205ARG     CB 2034   4.405   4.655   0.690
  205ARG     CG 2035   4.456   4.763   0.595
  205ARG     CD 2036   4.608   4.782   0.594
  205ARG     NE 2037   4.669   4.782   0.727
  205ARG     HE 2038   4.639   4.709   0.788
  205ARG     CZ 2039   4.733   4.885   0.785
  205ARG    NH1 2040   4.720   5.011   0.742
  205ARG   HH11 2041   4.664   5.037   0.663
  205ARG   HH12 2042   4.730   5.082   0.812
  205ARG    NH2 2043   4.798   4.864   0.900
  205ARG   HH21 2044   4.791   4.772   0.940
  205ARG   HH22 2045   4.859   4.927   0.948
  205ARG      C 2046   4.216   4.491   0.727
  205ARG      O 2047   4.192   4.408   0.639
  206GLU      N 2048   4.220   4.465   0.857
  206GLU      H 2049   4.250   4.540   0.916
  206GLU     CA 2050   4.178   4.334   0.910
  206GLU     CB 2051   4.260   4.309   1.037
  206GLU     CG 2052   4.410   4.340   1.044
  206GLU     CD 2053   4.499   4.265   0.945
  206GLU    OE1 2054   4.569   4.335   0.868
  206GLU    OE2 2055   4.496   4.140   0.941
  206GLU      C 2056   4.028   4.346   0.942
  206GLU      O 2057   3.978   4.324   1.052
  207GLN      N 2058   3.963   4.355   0.826
  207GLN      H 2059   4.008   4.374   0.739
  207GLN     CA 2060   3.817   4.360   0.812
  207GLN     CB 2061   3.797   4.331   0.664
  207GLN     CG 2062   3.661   4.368   0.605
  207GLN     CD 2063   3.635   4.320   0.462
  207GLN    OE1 2064   3.713   4.329   0.367
  207GLN    NE2 2065   3.510   4.281   0.438
  207GLN   HE21 2066   3.445   4.303   0.510
  207GLN   HE22 2067   3.479   4.241   0.352
  207GLN      C 2068   3.733   4.273   0.905
  207GLN      O 2069   3.687   4.329   1.004
  208GLY      N 2070   3.763   4.143   0.908
  208GLY      H 2071   3.845   4.110   0.862
  208GLY     CA 2072   3.689   4.042   0.985
  208GLY      C 2073   3.686   4.051   1.138
  208GLY      O 2074   3.587   4.019   1.204
  209GLU      N 2075   3.792   4.114   1.190
  209GLU      H 2076   3.861   4.148   1.127
  209GLU     CA 2077   3.813   4.129   1.334
  209GLU     CB 2078   3.961   4.158   1.359
  209GLU     CG 2079   4.002   4.139   1.505
  209GLU     CD 2080   3.971   4.004   1.572
  209GLU    OE1 2081   3.867   3.998   1.640
  209GLU    OE2 2082   4.052   3.910   1.552
  209GLU      C 2083   3.716   4.224   1.406
  209GLU      O 2084   3.694   4.333   1.353
  210VAL      N 2085   3.652   4.170   1.509
  210VAL      H 2086   3.675   4.076   1.534
  210VAL     CA 2087   3.566   4.246   1.601
  210VAL     CB 2088   3.436   4.175   1.641
  210VAL    CG1 2089   3.343   4.155   1.521
  210VAL    CG2 2090   3.467   4.031   1.681
  210VAL      C 2091   3.624   4.295   1.734
  210VAL      O 2092   3.600   4.411   1.768
  211ARG      N 2093   3.724   4.220   1.777
  211ARG      H 2094   3.759   4.148   1.717
  211ARG     CA 2095   3.810   4.253   1.892
  211ARG     CB 2096   3.901   4.140   1.941
  211ARG     CG 2097   3.809   4.020   1.961
  211ARG     CD 2098   3.905   3.904   1.988
  211ARG     NE 2099   3.979   3.837   1.880
  211ARG     HE 2100   3.987   3.895   1.799
  211ARG     CZ 2101   4.025   3.712   1.877
  211ARG    NH1 2102   4.014   3.631   1.983
  211ARG   HH11 2103   3.994   3.668   2.074
  211ARG   HH12 2104   4.009   3.533   1.964
  211ARG    NH2 2105   4.110   3.679   1.779
  211ARG   HH21 2106   4.151   3.743   1.714
  211ARG   HH22 2107   4.123   3.581   1.761
  211ARG      C 2108   3.895   4.378   1.868
  211ARG      O 2109   3.996   4.382   1.798
  212PHE      N 2110   3.840   4.490   1.914
  212PHE      H 2111   3.741   4.505   1.915
  212PHE     CA 2112   3.912   4.618   1.929
  212PHE     CB 2113   3.913   4.697   1.798
  212PHE     CG 2114   3.772   4.738   1.754
  212PHE    CD1 2115   3.691   4.841   1.800
  212PHE    HD1 2116   3.708   4.891   1.895
  212PHE    CD2 2117   3.736   4.680   1.633
  212PHE    HD2 2118   3.812   4.629   1.575
  212PHE    CE1 2119   3.576   4.879   1.731
  212PHE    HE1 2120   3.517   4.960   1.772
  212PHE    CE2 2121   3.614   4.705   1.571
  212PHE    HE2 2122   3.573   4.641   1.493
  212PHE     CZ 2123   3.531   4.804   1.623
  212PHE     HZ 2124   3.428   4.812   1.589
  212PHE      C 2125   3.882   4.711   2.047
  212PHE      O 2126   3.777   4.695   2.109
  213SER      N 2127   3.976   4.802   2.073
  213SER      H 2128   4.067   4.806   2.033
  213SER     CA 2129   3.956   4.896   2.184
  213SER     CB 2130   3.971   4.831   2.321
  213SER     OG 2131   3.935   4.928   2.421
  213SER     HG 2132   3.969   4.904   2.512
  213SER      C 2133   4.059   5.009   2.175
  213SER      O 2134   4.159   5.001   2.103
  214ALA      N 2135   4.028   5.115   2.249
  214ALA      H 2136   3.956   5.113   2.318
  214ALA     CA 2137   4.098   5.244   2.238
  214ALA     CB 2138   4.063   5.331   2.117
  214ALA      C 2139   4.090   5.333   2.362
  214ALA      O 2140   3.994   5.336   2.439
  215VAL      N 2141   4.211   5.378   2.397
  215VAL      H 2142   4.290   5.363   2.339
  215VAL     CA 2143   4.232   5.464   2.515
  215VAL     CB 2144   4.306   5.383   2.621
  215VAL    CG1 2145   4.410   5.285   2.567
  215VAL    CG2 2146   4.367   5.459   2.739
  215VAL      C 2147   4.304   5.593   2.478
  215VAL      O 2148   4.393   5.595   2.393
  216ALA      N 2149   4.270   5.704   2.543
  216ALA      H 2150   4.220   5.700   2.630
  216ALA     CA 2151   4.327   5.836   2.513
  216ALA     CB 2152   4.241   5.914   2.413
  216ALA      C 2153   4.364   5.918   2.637
  216ALA      O 2154   4.294   5.901   2.737
  217LEU      N 2155   4.473   5.993   2.630
  217LEU      H 2156   4.522   5.994   2.543
  217LEU     CA 2157   4.531   6.068   2.743
  217LEU     CB 2158   4.674   6.021   2.772
  217LEU     CG 2159   4.721   6.022   2.917
  217LEU    CD1 2160   4.854   5.948   2.902
  217LEU    CD2 2161   4.735   6.159   2.985
  217LEU      C 2162   4.508   6.219   2.739
  217LEU      O 2163   4.545   6.286   2.643
  218CYS      N 2164   4.419   6.262   2.827
  218CYS      H 2165   4.385   6.200   2.898
  218CYS     CA 2166   4.378   6.403   2.829
  218CYS     CB 2167   4.233   6.416   2.781
  218CYS     SG 2168   4.194   6.341   2.619
  218CYS     HG 2169   4.174   6.463   2.569
  218CYS      C 2170   4.387   6.470   2.967
  218CYS      O 2171   4.395   6.406   3.071
  219LYS      N 2172   4.404   6.601   2.953
  219LYS      H 2173   4.415   6.646   2.864
  219LYS     CA 2174   4.403   6.683   3.075
  219LYS     CB 2175   4.411   6.823   3.016
  219LYS     CG 2176   4.440   6.933   3.118
  219LYS     CD 2177   4.588   6.937   3.157
  219LYS     CE 2178   4.601   7.030   3.278
  219LYS     NZ 2179   4.632   7.166   3.231
  219LYS    HZ1 2180   4.583   7.201   3.151
  219LYS    HZ2 2181   4.626   7.240   3.298
  219LYS    HZ3 2182   4.730   7.170   3.209
  219LYS      C 2183   4.276   6.673   3.159
  219LYS      O 2184   4.168   6.665   3.101
  220ALA      N 2185   4.294   6.667   3.291
  220ALA      H 2186   4.386   6.667   3.330
  220ALA     CA 2187   4.186   6.682   3.389
  220ALA     CB 2188   4.218   6.626   3.528
  220ALA      C 2189   4.139   6.827   3.403
  220ALA      O 2190   4.225   6.914   3.416
  221ALA      N 2191   4.009   6.844   3.383
  221ALA      H 2192   3.961   6.761   3.356
  221ALA     CA 2193   3.933   6.969   3.399
  221ALA     CB 2194   3.793   6.970   3.338
  221ALA      C 2195   3.922   7.013   3.545
  221ALA     O1 2196   3.909   7.137   3.553
  221ALA     O2 2197   3.924   6.946   3.651
   6.91548   6.91548   4.88998   0.00000   0.00000   0.00000   0.00000   3.45774   3.45774
