# Supplementary material for: Is There a Functional Role for the Knotted Topology in Protein UCH-L1?
Source: J Chem Inf Model. 2024 Jul 24;64(17):6827–37. doi: 10.1021/acs.jcim.4c00880 (PMC11388461; doi:10.1021/acs.jcim.4c00880)
Supplement: Supplementary file 2 — ci4c00880_si_002.zip [file ci4c00880_si_002.zip › UCH-L1_files/APO/APO_delta2_L3M/REP_2/traj_final.gro]

Protein in water t= 500000.00000 step= 5000000
 2197
    1MET      N    1   6.715   5.925   1.872
    1MET     H1    2   6.698   5.937   1.775
    1MET     H2    3   6.628   5.938   1.920
    1MET     H3    4   6.776   5.999   1.901
    1MET     CA    5   6.779   5.794   1.892
    1MET     CB    6   6.851   5.794   2.027
    1MET     CG    7   6.971   5.888   2.040
    1MET     SD    8   6.926   6.062   2.004
    1MET     CE    9   7.022   6.106   2.148
    1MET      C   10   6.691   5.674   1.857
    1MET      O   11   6.573   5.693   1.826
    2LYS      N   12   6.751   5.556   1.846
    2LYS      H   13   6.849   5.546   1.861
    2LYS     CA   14   6.684   5.430   1.810
    2LYS     CB   15   6.777   5.308   1.806
    2LYS     CG   16   6.898   5.330   1.715
    2LYS     CD   17   6.991   5.210   1.699
    2LYS     CE   18   7.089   5.218   1.583
    2LYS     NZ   19   7.225   5.185   1.629
    2LYS    HZ1   20   7.224   5.088   1.649
    2LYS    HZ2   21   7.307   5.189   1.571
    2LYS    HZ3   22   7.241   5.235   1.714
    2LYS      C   23   6.561   5.397   1.894
    2LYS      O   24   6.557   5.410   2.016
    3PRO      N   25   6.448   5.381   1.826
    3PRO     CA   26   6.328   5.322   1.885
    3PRO     CB   27   6.211   5.371   1.799
    3PRO     CG   28   6.273   5.388   1.660
    3PRO     CD   29   6.418   5.426   1.689
    3PRO      C   30   6.327   5.172   1.915
    3PRO      O   31   6.373   5.089   1.837
    4MET      N   32   6.274   5.131   2.030
    4MET      H   33   6.241   5.192   2.102
    4MET     CA   34   6.274   4.990   2.074
    4MET     CB   35   6.304   4.975   2.223
    4MET     CG   36   6.209   5.034   2.328
    4MET     SD   37   6.186   5.215   2.326
    4MET     CE   38   6.067   5.233   2.457
    4MET      C   39   6.148   4.916   2.029
    4MET      O   40   6.056   4.985   1.984
    5GLU      N   41   6.166   4.787   2.003
    5GLU      H   42   6.253   4.741   2.026
    5GLU     CA   43   6.046   4.707   1.977
    5GLU     CB   44   6.070   4.590   1.882
    5GLU     CG   45   6.006   4.603   1.743
    5GLU     CD   46   5.871   4.532   1.740
    5GLU    OE1   47   5.873   4.410   1.712
    5GLU    OE2   48   5.778   4.599   1.789
    5GLU      C   49   5.976   4.663   2.106
    5GLU      O   50   6.033   4.652   2.214
    6ILE      N   51   5.845   4.646   2.087
    6ILE      H   52   5.814   4.650   1.991
    6ILE     CA   53   5.746   4.601   2.186
    6ILE     CB   54   5.605   4.628   2.134
    6ILE    CG1   55   5.576   4.773   2.095
    6ILE    CG2   56   5.496   4.587   2.234
    6ILE     CD   57   5.625   4.870   2.204
    6ILE      C   58   5.761   4.454   2.224
    6ILE      O   59   5.737   4.359   2.148
    7ASN      N   60   5.797   4.442   2.351
    7ASN      H   61   5.835   4.519   2.402
    7ASN     CA   62   5.810   4.318   2.430
    7ASN     CB   63   5.915   4.229   2.364
    7ASN     CG   64   6.000   4.140   2.455
    7ASN    OD1   65   6.108   4.177   2.503
    7ASN    ND2   66   5.965   4.013   2.470
    7ASN   HD21   67   5.897   3.969   2.411
    7ASN   HD22   68   5.975   3.960   2.555
    7ASN      C   69   5.841   4.356   2.575
    7ASN      O   70   5.933   4.435   2.598
    8PRO      N   71   5.790   4.275   2.667
    8PRO     CA   72   5.821   4.281   2.810
    8PRO     CB   73   5.739   4.167   2.872
    8PRO     CG   74   5.618   4.159   2.779
    8PRO     CD   75   5.689   4.170   2.645
    8PRO      C   76   5.969   4.291   2.848
    8PRO      O   77   6.014   4.397   2.892
    9GLU      N   78   6.049   4.196   2.801
    9GLU      H   79   6.010   4.120   2.749
    9GLU     CA   80   6.192   4.184   2.831
    9GLU     CB   81   6.246   4.057   2.766
    9GLU     CG   82   6.185   3.921   2.802
    9GLU     CD   83   6.058   3.877   2.729
    9GLU    OE1   84   5.949   3.920   2.773
    9GLU    OE2   85   6.057   3.811   2.624
    9GLU      C   86   6.273   4.308   2.792
    9GLU      O   87   6.348   4.364   2.872
   10MET      N   88   6.250   4.364   2.674
   10MET      H   89   6.197   4.307   2.611
   10MET     CA   90   6.296   4.496   2.627
   10MET     CB   91   6.271   4.504   2.476
   10MET     CG   92   6.356   4.404   2.398
   10MET     SD   93   6.346   4.439   2.219
   10MET     CE   94   6.194   4.360   2.170
   10MET      C   95   6.240   4.618   2.701
   10MET      O   96   6.313   4.675   2.781
   11LEU      N   97   6.109   4.613   2.720
   11LEU      H   98   6.051   4.550   2.668
   11LEU     CA   99   6.040   4.729   2.780
   11LEU     CB  100   5.889   4.719   2.757
   11LEU     CG  101   5.847   4.747   2.613
   11LEU    CD1  102   5.696   4.766   2.599
   11LEU    CD2  103   5.897   4.878   2.551
   11LEU      C  104   6.069   4.751   2.929
   11LEU      O  105   6.092   4.863   2.974
   12ASN      N  106   6.076   4.640   3.002
   12ASN      H  107   6.048   4.552   2.963
   12ASN     CA  108   6.132   4.646   3.137
   12ASN     CB  109   6.121   4.507   3.200
   12ASN     CG  110   5.981   4.446   3.217
   12ASN    OD1  111   5.875   4.508   3.203
   12ASN    ND2  112   5.978   4.318   3.250
   12ASN   HD21  113   6.065   4.276   3.276
   12ASN   HD22  114   5.890   4.277   3.227
   12ASN      C  115   6.272   4.703   3.158
   12ASN      O  116   6.285   4.785   3.249
   13LYS      N  117   6.363   4.694   3.062
   13LYS      H  118   6.350   4.633   2.984
   13LYS     CA  119   6.496   4.757   3.070
   13LYS     CB  120   6.599   4.690   2.979
   13LYS     CG  121   6.595   4.538   2.991
   13LYS     CD  122   6.697   4.471   2.899
   13LYS     CE  123   6.675   4.319   2.902
   13LYS     NZ  124   6.750   4.249   2.797
   13LYS    HZ1  125   6.780   4.154   2.809
   13LYS    HZ2  126   6.694   4.246   2.714
   13LYS    HZ3  127   6.822   4.312   2.769
   13LYS      C  128   6.503   4.909   3.049
   13LYS      O  129   6.570   4.977   3.125
   14VAL      N  130   6.406   4.966   2.978
   14VAL      H  131   6.342   4.905   2.931
   14VAL     CA  132   6.381   5.109   2.950
   14VAL     CB  133   6.274   5.115   2.841
   14VAL    CG1  134   6.211   5.251   2.815
   14VAL    CG2  135   6.338   5.072   2.709
   14VAL      C  136   6.326   5.172   3.078
   14VAL      O  137   6.386   5.271   3.118
   15LEU      N  138   6.225   5.109   3.139
   15LEU      H  139   6.188   5.025   3.100
   15LEU     CA  140   6.176   5.156   3.269
   15LEU     CB  141   6.055   5.075   3.317
   15LEU     CG  142   5.932   5.083   3.226
   15LEU    CD1  143   5.816   5.024   3.307
   15LEU    CD2  144   5.898   5.229   3.196
   15LEU      C  145   6.284   5.152   3.378
   15LEU      O  146   6.295   5.250   3.452
   16SER      N  147   6.363   5.045   3.380
   16SER      H  148   6.326   4.965   3.332
   16SER     CA  149   6.473   5.035   3.478
   16SER     CB  150   6.529   4.892   3.474
   16SER     OG  151   6.651   4.900   3.549
   16SER     HG  152   6.643   4.947   3.636
   16SER      C  153   6.579   5.143   3.460
   16SER      O  154   6.596   5.216   3.558
   17ARG      N  155   6.633   5.160   3.339
   17ARG      H  156   6.602   5.106   3.261
   17ARG     CA  157   6.730   5.268   3.315
   17ARG     CB  158   6.778   5.264   3.170
   17ARG     CG  159   6.852   5.140   3.119
   17ARG     CD  160   6.913   5.155   2.979
   17ARG     NE  161   7.009   5.046   2.955
   17ARG     HE  162   6.970   4.956   2.938
   17ARG     CZ  163   7.137   5.067   2.921
   17ARG    NH1  164   7.196   5.187   2.916
   17ARG   HH11  165   7.141   5.270   2.929
   17ARG   HH12  166   7.287   5.194   2.876
   17ARG    NH2  167   7.203   4.969   2.858
   17ARG   HH21  168   7.159   4.883   2.835
   17ARG   HH22  169   7.302   4.975   2.843
   17ARG      C  170   6.668   5.407   3.333
   17ARG      O  171   6.739   5.495   3.381
   18LEU      N  172   6.544   5.424   3.290
   18LEU      H  173   6.507   5.365   3.217
   18LEU     CA  174   6.478   5.555   3.307
   18LEU     CB  175   6.353   5.562   3.220
   18LEU     CG  176   6.364   5.608   3.075
   18LEU    CD1  177   6.231   5.573   3.009
   18LEU    CD2  178   6.383   5.760   3.065
   18LEU      C  179   6.435   5.592   3.449
   18LEU      O  180   6.376   5.699   3.465
   19GLY      N  181   6.438   5.497   3.542
   19GLY      H  182   6.459   5.400   3.533
   19GLY     CA  183   6.410   5.527   3.683
   19GLY      C  184   6.267   5.496   3.728
   19GLY      O  185   6.225   5.565   3.820
   20VAL      N  186   6.201   5.390   3.681
   20VAL      H  187   6.236   5.334   3.606
   20VAL     CA  188   6.069   5.351   3.732
   20VAL     CB  189   5.965   5.326   3.623
   20VAL    CG1  190   5.827   5.282   3.673
   20VAL    CG2  191   5.941   5.456   3.545
   20VAL      C  192   6.081   5.230   3.826
   20VAL      O  193   6.109   5.118   3.786
   21ALA      N  194   6.019   5.244   3.943
   21ALA      H  195   5.943   5.307   3.958
   21ALA     CA  196   6.052   5.164   4.062
   21ALA     CB  197   6.033   5.249   4.188
   21ALA      C  198   5.993   5.023   4.071
   21ALA      O  199   5.871   5.009   4.073
   22GLY      N  200   6.084   4.933   4.036
   22GLY      H  201   6.160   4.958   3.976
   22GLY     CA  202   6.068   4.788   4.048
   22GLY      C  203   5.938   4.732   3.991
   22GLY      O  204   5.945   4.712   3.870
   23GLN      N  205   5.854   4.682   4.082
   23GLN      H  206   5.877   4.700   4.177
   23GLN     CA  207   5.722   4.624   4.056
   23GLN     CB  208   5.645   4.642   4.187
   23GLN     CG  209   5.683   4.526   4.280
   23GLN     CD  210   5.597   4.517   4.406
   23GLN    OE1  211   5.594   4.606   4.491
   23GLN    NE2  212   5.511   4.416   4.413
   23GLN   HE21  213   5.498   4.347   4.343
   23GLN   HE22  214   5.485   4.391   4.507
   23GLN      C  215   5.646   4.674   3.933
   23GLN      O  216   5.574   4.597   3.870
   24TRP      N  217   5.654   4.802   3.897
   24TRP      H  218   5.699   4.873   3.951
   24TRP     CA  219   5.580   4.849   3.779
   24TRP     CB  220   5.551   4.995   3.812
   24TRP     CG  221   5.458   5.016   3.932
   24TRP    CD1  222   5.490   5.041   4.058
   24TRP    HD1  223   5.578   5.095   4.093
   24TRP    CD2  224   5.321   4.991   3.928
   24TRP    NE1  225   5.380   5.040   4.134
   24TRP    HE1  226   5.377   5.054   4.233
   24TRP    CE2  227   5.275   5.023   4.055
   24TRP    CE3  228   5.224   4.951   3.836
   24TRP    HE3  229   5.257   4.949   3.732
   24TRP    CZ2  230   5.142   5.019   4.094
   24TRP    HZ2  231   5.107   5.082   4.175
   24TRP    CZ3  232   5.090   4.936   3.868
   24TRP    HZ3  233   5.015   4.920   3.792
   24TRP    CH2  234   5.054   4.968   3.999
   24TRP    HH2  235   4.950   4.973   4.032
   24TRP      C  236   5.655   4.816   3.649
   24TRP      O  237   5.743   4.885   3.598
   25ARG      N  238   5.620   4.699   3.595
   25ARG      H  239   5.554   4.644   3.646
   25ARG     CA  240   5.666   4.637   3.469
   25ARG     CB  241   5.758   4.521   3.507
   25ARG     CG  242   5.900   4.554   3.551
   25ARG     CD  243   5.961   4.678   3.484
   25ARG     NE  244   6.090   4.715   3.543
   25ARG     HE  245   6.170   4.659   3.521
   25ARG     CZ  246   6.113   4.824   3.619
   25ARG    NH1  247   6.010   4.903   3.650
   25ARG   HH11  248   5.913   4.883   3.634
   25ARG   HH12  249   6.029   4.995   3.686
   25ARG    NH2  250   6.234   4.842   3.673
   25ARG   HH21  251   6.307   4.773   3.672
   25ARG   HH22  252   6.257   4.928   3.717
   25ARG      C  253   5.552   4.597   3.376
   25ARG      O  254   5.436   4.576   3.414
   26PHE      N  255   5.589   4.556   3.255
   26PHE      H  256   5.685   4.540   3.235
   26PHE     CA  257   5.489   4.530   3.150
   26PHE     CB  258   5.518   4.593   3.013
   26PHE     CG  259   5.511   4.745   2.998
   26PHE    CD1  260   5.612   4.834   3.035
   26PHE    HD1  261   5.712   4.801   3.060
   26PHE    CD2  262   5.395   4.797   2.943
   26PHE    HD2  263   5.319   4.723   2.921
   26PHE    CE1  264   5.596   4.972   3.028
   26PHE    HE1  265   5.683   5.037   3.034
   26PHE    CE2  266   5.375   4.935   2.932
   26PHE    HE2  267   5.275   4.975   2.913
   26PHE     CZ  268   5.476   5.019   2.976
   26PHE     HZ  269   5.470   5.128   2.975
   26PHE      C  270   5.473   4.380   3.128
   26PHE      O  271   5.571   4.306   3.137
   27VAL      N  272   5.350   4.333   3.107
   27VAL      H  273   5.275   4.398   3.123
   27VAL     CA  274   5.316   4.192   3.084
   27VAL     CB  275   5.241   4.138   3.206
   27VAL    CG1  276   5.149   4.018   3.186
   27VAL    CG2  277   5.346   4.094   3.309
   27VAL      C  278   5.238   4.188   2.952
   27VAL      O  279   5.165   4.284   2.925
   28ASP      N  280   5.254   4.076   2.882
   28ASP      H  281   5.320   4.005   2.904
   28ASP     CA  282   5.159   4.046   2.773
   28ASP     CB  283   5.210   3.909   2.727
   28ASP     CG  284   5.181   3.875   2.582
   28ASP    OD1  285   5.079   3.915   2.522
   28ASP    OD2  286   5.265   3.810   2.516
   28ASP      C  287   5.011   4.030   2.808
   28ASP      O  288   4.977   3.978   2.914
   29VAL      N  289   4.925   4.060   2.712
   29VAL      H  290   4.961   4.074   2.620
   29VAL     CA  291   4.779   4.050   2.727
   29VAL     CB  292   4.707   4.157   2.644
   29VAL    CG1  293   4.755   4.295   2.691
   29VAL    CG2  294   4.727   4.141   2.494
   29VAL      C  295   4.718   3.912   2.701
   29VAL      O  296   4.605   3.877   2.735
   30LEU      N  297   4.807   3.827   2.653
   30LEU      H  298   4.905   3.850   2.652
   30LEU     CA  299   4.792   3.691   2.598
   30LEU     CB  300   4.778   3.590   2.711
   30LEU     CG  301   4.891   3.593   2.813
   30LEU    CD1  302   4.859   3.483   2.914
   30LEU    CD2  303   5.023   3.540   2.755
   30LEU      C  304   4.694   3.666   2.482
   30LEU      O  305   4.734   3.603   2.385
   31GLY      N  306   4.580   3.735   2.484
   31GLY      H  307   4.548   3.798   2.556
   31GLY     CA  308   4.470   3.732   2.388
   31GLY      C  309   4.354   3.822   2.433
   31GLY      O  310   4.293   3.800   2.536
   32LEU      N  311   4.306   3.910   2.345
   32LEU      H  312   4.335   3.906   2.250
   32LEU     CA  313   4.197   4.005   2.371
   32LEU     CB  314   4.222   4.143   2.311
   32LEU     CG  315   4.317   4.229   2.394
   32LEU    CD1  316   4.325   4.365   2.324
   32LEU    CD2  317   4.288   4.244   2.543
   32LEU      C  318   4.062   3.936   2.350
   32LEU      O  319   3.997   3.935   2.245
   33GLU      N  320   4.036   3.847   2.444
   33GLU      H  321   4.111   3.822   2.507
   33GLU     CA  322   3.928   3.748   2.449
   33GLU     CB  323   3.965   3.646   2.342
   33GLU     CG  324   3.858   3.537   2.331
   33GLU     CD  325   3.843   3.426   2.436
   33GLU    OE1  326   3.951   3.374   2.469
   33GLU    OE2  327   3.738   3.406   2.501
   33GLU      C  328   3.925   3.688   2.589
   33GLU      O  329   4.031   3.658   2.645
   34GLU      N  330   3.809   3.675   2.654
   34GLU      H  331   3.731   3.698   2.595
   34GLU     CA  332   3.781   3.637   2.793
   34GLU     CB  333   3.632   3.632   2.826
   34GLU     CG  334   3.553   3.763   2.827
   34GLU     CD  335   3.406   3.722   2.834
   34GLU    OE1  336   3.333   3.743   2.735
   34GLU    OE2  337   3.370   3.660   2.936
   34GLU      C  338   3.846   3.511   2.851
   34GLU      O  339   3.904   3.512   2.959
   35GLU      N  340   3.863   3.404   2.773
   35GLU      H  341   3.824   3.393   2.681
   35GLU     CA  342   3.932   3.281   2.812
   35GLU     CB  343   3.882   3.162   2.730
   35GLU     CG  344   3.732   3.133   2.747
   35GLU     CD  345   3.686   3.015   2.664
   35GLU    OE1  346   3.633   3.031   2.551
   35GLU    OE2  347   3.705   2.900   2.711
   35GLU      C  348   4.083   3.297   2.792
   35GLU      O  349   4.160   3.266   2.882
   36SER      N  350   4.124   3.341   2.674
   36SER      H  351   4.061   3.376   2.604
   36SER     CA  352   4.265   3.368   2.646
   36SER     CB  353   4.296   3.427   2.508
   36SER     OG  354   4.263   3.329   2.409
   36SER     HG  355   4.169   3.357   2.390
   36SER      C  356   4.337   3.464   2.742
   36SER      O  357   4.455   3.440   2.766
   37LEU      N  358   4.265   3.564   2.792
   37LEU      H  359   4.174   3.586   2.759
   37LEU     CA  360   4.320   3.662   2.886
   37LEU     CB  361   4.218   3.776   2.896
   37LEU     CG  362   4.294   3.908   2.878
   37LEU    CD1  363   4.202   4.011   2.812
   37LEU    CD2  364   4.339   3.969   3.011
   37LEU      C  365   4.376   3.607   3.017
   37LEU      O  366   4.298   3.583   3.109
   38GLY      N  367   4.504   3.636   3.037
   38GLY      H  368   4.561   3.671   2.962
   38GLY     CA  369   4.584   3.579   3.147
   38GLY      C  370   4.560   3.647   3.281
   38GLY      O  371   4.531   3.766   3.291
   39SER      N  372   4.632   3.585   3.374
   39SER      H  373   4.710   3.528   3.347
   39SER     CA  374   4.622   3.620   3.517
   39SER     CB  375   4.642   3.496   3.605
   39SER     OG  376   4.621   3.521   3.744
   39SER     HG  377   4.592   3.437   3.790
   39SER      C  378   4.725   3.730   3.543
   39SER      O  379   4.844   3.701   3.532
   40VAL      N  380   4.682   3.856   3.537
   40VAL      H  381   4.590   3.887   3.515
   40VAL     CA  382   4.763   3.971   3.578
   40VAL     CB  383   4.702   4.104   3.533
   40VAL    CG1  384   4.693   4.107   3.380
   40VAL    CG2  385   4.568   4.133   3.601
   40VAL      C  386   4.794   3.972   3.728
   40VAL      O  387   4.700   3.946   3.804
   41PRO      N  388   4.915   4.014   3.763
   41PRO     CA  389   4.949   4.060   3.898
   41PRO     CB  390   5.087   4.123   3.881
   41PRO     CG  391   5.150   4.035   3.773
   41PRO     CD  392   5.034   4.011   3.676
   41PRO      C  393   4.854   4.174   3.936
   41PRO      O  394   4.788   4.231   3.849
   42ALA      N  395   4.848   4.197   4.067
   42ALA      H  396   4.889   4.126   4.125
   42ALA     CA  397   4.758   4.290   4.137
   42ALA     CB  398   4.657   4.216   4.226
   42ALA      C  399   4.813   4.406   4.220
   42ALA      O  400   4.883   4.375   4.316
   43PRO      N  401   4.791   4.532   4.185
   43PRO     CA  402   4.716   4.584   4.069
   43PRO     CB  403   4.658   4.716   4.120
   43PRO     CG  404   4.777   4.770   4.199
   43PRO     CD  405   4.830   4.645   4.270
   43PRO      C  406   4.777   4.592   3.929
   43PRO      O  407   4.898   4.610   3.924
   44ALA      N  408   4.689   4.583   3.829
   44ALA      H  409   4.600   4.544   3.850
   44ALA     CA  410   4.737   4.608   3.693
   44ALA     CB  411   4.697   4.493   3.600
   44ALA      C  412   4.690   4.748   3.652
   44ALA      O  413   4.590   4.795   3.706
   45CYS      N  414   4.732   4.808   3.541
   45CYS      H  415   4.796   4.756   3.484
   45CYS     CA  416   4.699   4.943   3.494
   45CYS     CB  417   4.752   5.044   3.596
   45CYS     SG  418   4.920   5.117   3.588
   45CYS     HG  419   4.871   5.238   3.564
   45CYS      C  420   4.745   4.978   3.353
   45CYS      O  421   4.820   4.904   3.289
   46ALA      N  422   4.689   5.087   3.303
   46ALA      H  423   4.621   5.137   3.357
   46ALA     CA  424   4.733   5.159   3.183
   46ALA     CB  425   4.849   5.253   3.216
   46ALA      C  426   4.762   5.072   3.060
   46ALA      O  427   4.876   5.036   3.031
   47LEU      N  428   4.651   5.037   2.997
   47LEU      H  429   4.562   5.082   3.006
   47LEU     CA  430   4.660   4.933   2.894
   47LEU     CB  431   4.540   4.843   2.922
   47LEU     CG  432   4.509   4.750   2.804
   47LEU    CD1  433   4.598   4.626   2.806
   47LEU    CD2  434   4.358   4.731   2.794
   47LEU      C  435   4.682   4.988   2.753
   47LEU      O  436   4.605   5.073   2.707
   48LEU      N  437   4.803   4.965   2.704
   48LEU      H  438   4.868   4.898   2.739
   48LEU     CA  439   4.852   5.025   2.579
   48LEU     CB  440   4.993   5.083   2.594
   48LEU     CG  441   5.035   5.169   2.474
   48LEU    CD1  442   4.978   5.311   2.470
   48LEU    CD2  443   5.188   5.177   2.477
   48LEU      C  444   4.834   4.939   2.453
   48LEU      O  445   4.902   4.840   2.426
   49LEU      N  446   4.736   4.982   2.375
   49LEU      H  447   4.685   5.067   2.389
   49LEU     CA  448   4.708   4.911   2.249
   49LEU     CB  449   4.560   4.871   2.256
   49LEU     CG  450   4.495   4.800   2.375
   49LEU    CD1  451   4.343   4.816   2.363
   49LEU    CD2  452   4.528   4.651   2.378
   49LEU      C  453   4.749   4.994   2.127
   49LEU      O  454   4.702   5.106   2.109
   50LEU      N  455   4.856   4.943   2.067
   50LEU      H  456   4.915   4.873   2.107
   50LEU     CA  457   4.901   4.991   1.935
   50LEU     CB  458   5.046   4.951   1.908
   50LEU     CG  459   5.135   5.064   1.961
   50LEU    CD1  460   5.285   5.040   1.977
   50LEU    CD2  461   5.121   5.171   1.853
   50LEU      C  462   4.827   4.925   1.819
   50LEU      O  463   4.827   4.802   1.813
   51PHE      N  464   4.755   4.998   1.735
   51PHE      H  465   4.740   5.096   1.746
   51PHE     CA  466   4.698   4.947   1.609
   51PHE     CB  467   4.546   4.952   1.623
   51PHE     CG  468   4.487   5.092   1.644
   51PHE    CD1  469   4.474   5.149   1.770
   51PHE    HD1  470   4.556   5.153   1.843
   51PHE    CD2  471   4.426   5.143   1.530
   51PHE    HD2  472   4.480   5.119   1.438
   51PHE    CE1  473   4.385   5.254   1.784
   51PHE    HE1  474   4.380   5.317   1.872
   51PHE    CE2  475   4.343   5.253   1.546
   51PHE    HE2  476   4.289   5.298   1.462
   51PHE     CZ  477   4.321   5.306   1.672
   51PHE     HZ  478   4.250   5.388   1.687
   51PHE      C  479   4.752   5.012   1.482
   51PHE      O  480   4.793   5.128   1.484
   52PRO      N  481   4.757   4.936   1.374
   52PRO     CA  482   4.782   4.995   1.242
   52PRO     CB  483   4.797   4.882   1.140
   52PRO     CG  484   4.833   4.763   1.230
   52PRO     CD  485   4.764   4.789   1.364
   52PRO      C  486   4.650   5.064   1.207
   52PRO      O  487   4.543   5.004   1.214
   53LEU      N  488   4.666   5.196   1.196
   53LEU      H  489   4.741   5.253   1.229
   53LEU     CA  490   4.560   5.292   1.159
   53LEU     CB  491   4.585   5.434   1.210
   53LEU     CG  492   4.482   5.543   1.179
   53LEU    CD1  493   4.376   5.538   1.289
   53LEU    CD2  494   4.556   5.676   1.164
   53LEU      C  495   4.539   5.292   1.007
   53LEU      O  496   4.613   5.357   0.934
   54THR      N  497   4.450   5.200   0.972
   54THR      H  498   4.415   5.133   1.036
   54THR     CA  499   4.383   5.205   0.840
   54THR     CB  500   4.326   5.069   0.801
   54THR    OG1  501   4.219   5.036   0.888
   54THR    HG1  502   4.197   4.938   0.887
   54THR    CG2  503   4.444   4.971   0.809
   54THR      C  504   4.274   5.312   0.836
   54THR      O  505   4.232   5.363   0.939
   55ALA      N  506   4.237   5.335   0.710
   55ALA      H  507   4.285   5.297   0.631
   55ALA     CA  508   4.123   5.421   0.674
   55ALA     CB  509   4.110   5.418   0.523
   55ALA      C  510   3.991   5.378   0.740
   55ALA      O  511   3.927   5.465   0.798
   56GLN      N  512   3.955   5.250   0.738
   56GLN      H  513   3.977   5.186   0.664
   56GLN     CA  514   3.849   5.195   0.824
   56GLN     CB  515   3.814   5.051   0.786
   56GLN     CG  516   3.675   5.019   0.840
   56GLN     CD  517   3.644   4.869   0.853
   56GLN    OE1  518   3.609   4.819   0.960
   56GLN    NE2  519   3.654   4.790   0.747
   56GLN   HE21  520   3.676   4.817   0.653
   56GLN   HE22  521   3.619   4.698   0.759
   56GLN      C  522   3.867   5.221   0.973
   56GLN      O  523   3.780   5.292   1.024
   57HISE     N  524   3.982   5.188   1.031
   57HISE     H  525   4.055   5.133   0.992
   57HISE    CA  526   4.019   5.233   1.167
   57HISE    CB  527   4.161   5.189   1.204
   57HISE    CG  528   4.149   5.053   1.274
   57HISE   ND1  529   4.069   5.021   1.375
   57HISE   CD2  530   4.212   4.942   1.237
   57HISE   HD2  531   4.287   4.931   1.158
   57HISE   CE1  532   4.090   4.893   1.406
   57HISE   HE1  533   4.043   4.849   1.494
   57HISE   NE2  534   4.176   4.843   1.318
   57HISE   HE2  535   4.199   4.746   1.309
   57HISE     C  536   4.002   5.380   1.204
   57HISE     O  537   3.917   5.406   1.289
   58GLU      N  538   4.052   5.462   1.112
   58GLU      H  539   4.123   5.438   1.046
   58GLU     CA  540   4.021   5.605   1.107
   58GLU     CB  541   4.102   5.660   0.989
   58GLU     CG  542   4.072   5.805   0.951
   58GLU     CD  543   4.149   5.861   0.831
   58GLU    OE1  544   4.155   5.793   0.726
   58GLU    OE2  545   4.191   5.978   0.841
   58GLU      C  546   3.873   5.641   1.102
   58GLU      O  547   3.828   5.706   1.197
   59ASN      N  548   3.800   5.584   1.007
   59ASN      H  549   3.841   5.537   0.929
   59ASN     CA  550   3.657   5.618   0.999
   59ASN     CB  551   3.599   5.543   0.878
   59ASN     CG  552   3.643   5.602   0.745
   59ASN    OD1  553   3.669   5.721   0.734
   59ASN    ND2  554   3.645   5.518   0.641
   59ASN   HD21  555   3.618   5.421   0.646
   59ASN   HD22  556   3.676   5.545   0.549
   59ASN      C  557   3.585   5.571   1.126
   59ASN      O  558   3.506   5.650   1.178
   60PHE      N  559   3.613   5.452   1.176
   60PHE      H  560   3.674   5.392   1.123
   60PHE     CA  561   3.557   5.401   1.302
   60PHE     CB  562   3.604   5.259   1.333
   60PHE     CG  563   3.477   5.174   1.329
   60PHE    CD1  564   3.418   5.138   1.449
   60PHE    HD1  565   3.437   5.190   1.543
   60PHE    CD2  566   3.449   5.103   1.213
   60PHE    HD2  567   3.505   5.118   1.120
   60PHE    CE1  568   3.332   5.029   1.449
   60PHE    HE1  569   3.277   4.985   1.532
   60PHE    CE2  570   3.365   4.991   1.215
   60PHE    HE2  571   3.354   4.915   1.138
   60PHE     CZ  572   3.306   4.954   1.335
   60PHE     HZ  573   3.237   4.869   1.343
   60PHE      C  574   3.598   5.487   1.422
   60PHE      O  575   3.508   5.534   1.491
   61ARG      N  576   3.726   5.517   1.438
   61ARG      H  577   3.798   5.479   1.380
   61ARG     CA  578   3.769   5.609   1.544
   61ARG     CB  579   3.922   5.607   1.550
   61ARG     CG  580   3.965   5.470   1.602
   61ARG     CD  581   3.925   5.434   1.745
   61ARG     NE  582   3.977   5.523   1.849
   61ARG     HE  583   4.063   5.573   1.832
   61ARG     CZ  584   3.916   5.538   1.967
   61ARG    NH1  585   3.797   5.481   1.990
   61ARG   HH11  586   3.755   5.421   1.922
   61ARG   HH12  587   3.755   5.495   2.080
   61ARG    NH2  588   3.975   5.594   2.074
   61ARG   HH21  589   4.063   5.636   2.053
   61ARG   HH22  590   3.934   5.597   2.166
   61ARG      C  591   3.707   5.748   1.553
   61ARG      O  592   3.659   5.789   1.659
   62LYS      N  593   3.682   5.801   1.434
   62LYS      H  594   3.697   5.759   1.344
   62LYS     CA  595   3.622   5.935   1.416
   62LYS     CB  596   3.639   5.980   1.271
   62LYS     CG  597   3.771   6.047   1.233
   62LYS     CD  598   3.753   6.093   1.088
   62LYS     CE  599   3.747   5.966   1.003
   62LYS     NZ  600   3.724   6.013   0.865
   62LYS    HZ1  601   3.783   6.092   0.851
   62LYS    HZ2  602   3.752   5.942   0.802
   62LYS    HZ3  603   3.629   6.045   0.864
   62LYS      C  604   3.473   5.928   1.449
   62LYS      O  605   3.428   6.015   1.524
   63LYS      N  606   3.403   5.824   1.406
   63LYS      H  607   3.438   5.764   1.334
   63LYS     CA  608   3.267   5.787   1.447
   63LYS     CB  609   3.214   5.673   1.360
   63LYS     CG  610   3.182   5.723   1.219
   63LYS     CD  611   3.147   5.613   1.118
   63LYS     CE  612   3.069   5.673   1.001
   63LYS     NZ  613   3.070   5.582   0.886
   63LYS    HZ1  614   3.017   5.499   0.901
   63LYS    HZ2  615   3.044   5.625   0.799
   63LYS    HZ3  616   3.161   5.541   0.881
   63LYS      C  617   3.262   5.750   1.596
   63LYS      O  618   3.156   5.771   1.653
   64GLN      N  619   3.361   5.684   1.657
   64GLN      H  620   3.447   5.657   1.613
   64GLN     CA  621   3.347   5.644   1.798
   64GLN     CB  622   3.448   5.531   1.820
   64GLN     CG  623   3.373   5.399   1.840
   64GLN     CD  624   3.461   5.276   1.856
   64GLN    OE1  625   3.464   5.176   1.784
   64GLN    NE2  626   3.547   5.279   1.957
   64GLN   HE21  627   3.544   5.354   2.023
   64GLN   HE22  628   3.605   5.201   1.984
   64GLN      C  629   3.360   5.758   1.898
   64GLN      O  630   3.271   5.775   1.981
   65ILE      N  631   3.465   5.839   1.885
   65ILE      H  632   3.541   5.804   1.831
   65ILE     CA  633   3.496   5.949   1.979
   65ILE     CB  634   3.630   5.956   2.050
   65ILE    CG1  635   3.743   5.966   1.947
   65ILE    CG2  636   3.648   5.844   2.154
   65ILE     CD  637   3.863   6.025   2.021
   65ILE      C  638   3.471   6.086   1.916
   65ILE      O  639   3.471   6.094   1.793
   66GLU      N  640   3.390   6.159   1.990
   66GLU      H  641   3.328   6.111   2.054
   66GLU     CA  642   3.374   6.305   1.979
   66GLU     CB  643   3.252   6.361   2.050
   66GLU     CG  644   3.127   6.307   1.979
   66GLU     CD  645   2.989   6.315   2.043
   66GLU    OE1  646   2.958   6.411   2.119
   66GLU    OE2  647   2.908   6.224   2.016
   66GLU      C  648   3.488   6.384   2.043
   66GLU      O  649   3.528   6.357   2.155
   67GLU      N  650   3.502   6.508   1.996
   67GLU      H  651   3.448   6.533   1.915
   67GLU     CA  652   3.597   6.605   2.052
   67GLU     CB  653   3.632   6.714   1.951
   67GLU     CG  654   3.665   6.664   1.810
   67GLU     CD  655   3.549   6.691   1.713
   67GLU    OE1  656   3.452   6.612   1.715
   67GLU    OE2  657   3.558   6.792   1.641
   67GLU      C  658   3.539   6.669   2.178
   67GLU      O  659   3.459   6.762   2.170
   68LEU      N  660   3.599   6.623   2.288
   68LEU      H  661   3.649   6.536   2.280
   68LEU     CA  662   3.582   6.670   2.426
   68LEU     CB  663   3.614   6.555   2.521
   68LEU     CG  664   3.489   6.482   2.572
   68LEU    CD1  665   3.435   6.372   2.480
   68LEU    CD2  666   3.524   6.427   2.710
   68LEU      C  667   3.678   6.779   2.475
   68LEU      O  668   3.786   6.806   2.422
   69LYS      N  669   3.645   6.830   2.593
   69LYS      H  670   3.565   6.796   2.641
   69LYS     CA  671   3.725   6.930   2.665
   69LYS     CB  672   3.642   7.007   2.769
   69LYS     CG  673   3.533   7.096   2.709
   69LYS     CD  674   3.496   7.204   2.810
   69LYS     CE  675   3.383   7.293   2.759
   69LYS     NZ  676   3.256   7.221   2.773
   69LYS    HZ1  677   3.230   7.182   2.861
   69LYS    HZ2  678   3.180   7.282   2.751
   69LYS    HZ3  679   3.251   7.143   2.711
   69LYS      C  680   3.849   6.877   2.738
   69LYS      O  681   3.856   6.762   2.779
   70GLY      N  682   3.954   6.959   2.735
   70GLY      H  683   3.941   7.046   2.687
   70GLY     CA  684   4.075   6.931   2.812
   70GLY      C  685   4.181   7.040   2.795
   70GLY      O  686   4.251   7.053   2.696
   71GLN      N  687   4.203   7.104   2.910
   71GLN      H  688   4.143   7.084   2.987
   71GLN     CA  689   4.312   7.199   2.939
   71GLN     CB  690   4.283   7.272   3.070
   71GLN     CG  691   4.274   7.195   3.202
   71GLN     CD  692   4.150   7.108   3.225
   71GLN    OE1  693   4.090   7.052   3.134
   71GLN    NE2  694   4.124   7.077   3.352
   71GLN   HE21  695   4.167   7.118   3.432
   71GLN   HE22  696   4.057   7.004   3.365
   71GLN      C  697   4.439   7.117   2.963
   71GLN      O  698   4.436   6.998   2.995
   72GLU      N  699   4.556   7.174   2.938
   72GLU      H  700   4.577   7.272   2.929
   72GLU     CA  701   4.681   7.096   2.942
   72GLU     CB  702   4.789   7.174   2.867
   72GLU     CG  703   4.870   7.279   2.944
   72GLU     CD  704   4.778   7.397   2.973
   72GLU    OE1  705   4.780   7.498   2.899
   72GLU    OE2  706   4.711   7.402   3.078
   72GLU      C  707   4.722   7.034   3.075
   72GLU      O  708   4.748   6.914   3.084
   73VAL      N  709   4.706   7.118   3.178
   73VAL      H  710   4.702   7.214   3.148
   73VAL     CA  711   4.723   7.091   3.321
   73VAL     CB  712   4.763   7.211   3.407
   73VAL    CG1  713   4.891   7.273   3.352
   73VAL    CG2  714   4.647   7.311   3.413
   73VAL      C  715   4.617   7.000   3.383
   73VAL      O  716   4.582   7.007   3.501
   74SER      N  717   4.545   6.925   3.300
   74SER      H  718   4.532   6.950   3.204
   74SER     CA  719   4.432   6.836   3.332
   74SER     CB  720   4.414   6.748   3.208
   74SER     OG  721   4.312   6.653   3.235
   74SER     HG  722   4.325   6.573   3.176
   74SER      C  723   4.459   6.744   3.450
   74SER      O  724   4.568   6.689   3.465
   75PRO      N  725   4.359   6.729   3.537
   75PRO     CA  726   4.362   6.647   3.659
   75PRO     CB  727   4.221   6.659   3.719
   75PRO     CG  728   4.181   6.802   3.683
   75PRO     CD  729   4.235   6.806   3.540
   75PRO      C  730   4.379   6.499   3.627
   75PRO      O  731   4.295   6.432   3.566
   76LYS      N  732   4.483   6.436   3.681
   76LYS      H  733   4.541   6.491   3.741
   76LYS     CA  734   4.525   6.296   3.667
   76LYS     CB  735   4.432   6.197   3.738
   76LYS     CG  736   4.414   6.235   3.886
   76LYS     CD  737   4.306   6.158   3.963
   76LYS     CE  738   4.276   6.239   4.089
   76LYS     NZ  739   4.234   6.154   4.200
   76LYS    HZ1  740   4.184   6.206   4.269
   76LYS    HZ2  741   4.167   6.087   4.166
   76LYS    HZ3  742   4.316   6.120   4.246
   76LYS      C  743   4.555   6.248   3.525
   76LYS      O  744   4.658   6.184   3.503
   77VAL      N  745   4.451   6.249   3.442
   77VAL      H  746   4.362   6.290   3.461
   77VAL     CA  747   4.468   6.215   3.300
   77VAL     CB  748   4.337   6.178   3.231
   77VAL    CG1  749   4.295   6.031   3.247
   77VAL    CG2  750   4.219   6.252   3.295
   77VAL      C  751   4.550   6.308   3.210
   77VAL      O  752   4.514   6.424   3.188
   78TYR      N  753   4.662   6.247   3.171
   78TYR      H  754   4.664   6.148   3.181
   78TYR     CA  755   4.773   6.303   3.093
   78TYR     CB  756   4.903   6.257   3.158
   78TYR     CG  757   5.027   6.327   3.102
   78TYR    CD1  758   5.101   6.281   2.994
   78TYR    HD1  759   5.079   6.178   2.964
   78TYR    CD2  760   5.092   6.421   3.181
   78TYR    HD2  761   5.041   6.455   3.271
   78TYR    CE1  762   5.223   6.337   2.958
   78TYR    HE1  763   5.283   6.273   2.893
   78TYR    CE2  764   5.213   6.481   3.149
   78TYR    HE2  765   5.241   6.574   3.197
   78TYR     CZ  766   5.283   6.433   3.038
   78TYR     OH  767   5.400   6.481   2.987
   78TYR     HH  768   5.460   6.531   3.050
   78TYR      C  769   4.762   6.277   2.943
   78TYR      O  770   4.761   6.165   2.891
   79PHE      N  771   4.733   6.384   2.870
   79PHE      H  772   4.700   6.472   2.905
   79PHE     CA  773   4.713   6.373   2.725
   79PHE     CB  774   4.612   6.475   2.672
   79PHE     CG  775   4.507   6.519   2.773
   79PHE    CD1  776   4.486   6.655   2.790
   79PHE    HD1  777   4.573   6.720   2.796
   79PHE    CD2  778   4.413   6.432   2.827
   79PHE    HD2  779   4.442   6.327   2.818
   79PHE    CE1  780   4.369   6.700   2.851
   79PHE    HE1  781   4.343   6.805   2.864
   79PHE    CE2  782   4.299   6.472   2.897
   79PHE    HE2  783   4.243   6.398   2.955
   79PHE     CZ  784   4.280   6.609   2.907
   79PHE     HZ  785   4.199   6.646   2.970
   79PHE      C  786   4.842   6.388   2.645
   79PHE      O  787   4.900   6.497   2.648
   80MET      N  788   4.874   6.290   2.561
   80MET      H  789   4.818   6.208   2.548
   80MET     CA  790   4.981   6.313   2.463
   80MET     CB  791   5.097   6.213   2.467
   80MET     CG  792   5.185   6.249   2.587
   80MET     SD  793   5.321   6.131   2.618
   80MET     CE  794   5.457   6.236   2.665
   80MET      C  795   4.931   6.298   2.319
   80MET      O  796   4.860   6.201   2.293
   81LYS      N  797   4.970   6.392   2.234
   81LYS      H  798   5.034   6.460   2.271
   81LYS     CA  799   4.925   6.389   2.094
   81LYS     CB  800   4.887   6.529   2.043
   81LYS     CG  801   4.842   6.531   1.897
   81LYS     CD  802   4.810   6.668   1.837
   81LYS     CE  803   4.720   6.644   1.716
   81LYS     NZ  804   4.676   6.773   1.661
   81LYS    HZ1  805   4.752   6.818   1.615
   81LYS    HZ2  806   4.596   6.753   1.605
   81LYS    HZ3  807   4.648   6.830   1.739
   81LYS      C  808   5.025   6.312   2.009
   81LYS      O  809   5.146   6.335   2.016
   82GLN      N  810   4.976   6.217   1.930
   82GLN      H  811   4.879   6.196   1.917
   82GLN     CA  812   5.069   6.125   1.862
   82GLN     CB  813   5.002   5.991   1.831
   82GLN     CG  814   5.106   5.880   1.810
   82GLN     CD  815   5.041   5.754   1.754
   82GLN    OE1  816   4.921   5.727   1.757
   82GLN    NE2  817   5.101   5.700   1.649
   82GLN   HE21  818   5.195   5.726   1.627
   82GLN   HE22  819   5.063   5.634   1.584
   82GLN      C  820   5.118   6.197   1.736
   82GLN      O  821   5.049   6.203   1.635
   83THR      N  822   5.242   6.244   1.753
   83THR      H  823   5.289   6.252   1.840
   83THR     CA  824   5.312   6.322   1.650
   83THR     CB  825   5.432   6.393   1.714
   83THR    OG1  826   5.509   6.286   1.770
   83THR    HG1  827   5.601   6.325   1.780
   83THR    CG2  828   5.372   6.501   1.804
   83THR      C  829   5.348   6.233   1.531
   83THR      O  830   5.301   6.253   1.419
   84ILE      N  831   5.418   6.127   1.568
   84ILE      H  832   5.426   6.130   1.668
   84ILE     CA  833   5.482   6.018   1.492
   84ILE     CB  834   5.615   5.987   1.560
   84ILE    CG1  835   5.602   5.961   1.710
   84ILE    CG2  836   5.708   6.103   1.522
   84ILE     CD  837   5.739   5.928   1.771
   84ILE      C  838   5.397   5.898   1.451
   84ILE      O  839   5.300   5.853   1.512
   85GLY      N  840   5.445   5.836   1.343
   85GLY      H  841   5.529   5.874   1.304
   85GLY     CA  842   5.387   5.715   1.282
   85GLY      C  843   5.400   5.591   1.371
   85GLY      O  844   5.359   5.569   1.485
   86ASN      N  845   5.454   5.492   1.301
   86ASN      H  846   5.481   5.516   1.208
   86ASN     CA  847   5.488   5.356   1.345
   86ASN     CB  848   5.544   5.291   1.219
   86ASN     CG  849   5.561   5.139   1.225
   86ASN    OD1  850   5.657   5.087   1.281
   86ASN    ND2  851   5.494   5.060   1.141
   86ASN   HD21  852   5.432   5.105   1.075
   86ASN   HD22  853   5.521   4.964   1.141
   86ASN      C  854   5.582   5.337   1.465
   86ASN      O  855   5.590   5.237   1.536
   87SER      N  856   5.668   5.436   1.485
   87SER      H  857   5.692   5.484   1.401
   87SER     CA  858   5.765   5.455   1.594
   87SER     CB  859   5.874   5.554   1.552
   87SER     OG  860   5.822   5.662   1.475
   87SER     HG  861   5.797   5.623   1.387
   87SER      C  862   5.714   5.494   1.733
   87SER      O  863   5.786   5.529   1.826
   88CYS      N  864   5.582   5.511   1.736
   88CYS      H  865   5.525   5.474   1.663
   88CYS     CA  866   5.518   5.566   1.856
   88CYS     CB  867   5.380   5.622   1.820
   88CYS     SG  868   5.271   5.486   1.765
   88CYS     HG  869   5.165   5.563   1.742
   88CYS      C  870   5.517   5.504   1.996
   88CYS      O  871   5.516   5.576   2.096
   89GLY      N  872   5.548   5.376   2.013
   89GLY      H  873   5.586   5.320   1.938
   89GLY     CA  874   5.555   5.309   2.142
   89GLY      C  875   5.651   5.358   2.251
   89GLY      O  876   5.595   5.375   2.359
   90THR      N  877   5.739   5.447   2.206
   90THR      H  878   5.749   5.468   2.109
   90THR     CA  879   5.833   5.517   2.295
   90THR     CB  880   5.933   5.596   2.211
   90THR    OG1  881   5.871   5.677   2.111
   90THR    HG1  882   5.910   5.768   2.100
   90THR    CG2  883   6.060   5.524   2.164
   90THR      C  884   5.753   5.620   2.375
   90THR      O  885   5.755   5.617   2.497
   91ILE      N  886   5.684   5.713   2.311
   91ILE      H  887   5.723   5.742   2.223
   91ILE     CA  888   5.591   5.804   2.378
   91ILE     CB  889   5.549   5.932   2.306
   91ILE    CG1  890   5.516   5.895   2.161
   91ILE    CG2  891   5.674   6.021   2.293
   91ILE     CD  892   5.437   6.010   2.100
   91ILE      C  893   5.468   5.742   2.444
   91ILE      O  894   5.429   5.768   2.559
   92GLY      N  895   5.427   5.632   2.382
   92GLY      H  896   5.473   5.606   2.298
   92GLY     CA  897   5.315   5.549   2.429
   92GLY      C  898   5.332   5.493   2.569
   92GLY      O  899   5.248   5.527   2.653
   93LEU      N  900   5.454   5.448   2.599
   93LEU      H  901   5.511   5.429   2.519
   93LEU     CA  902   5.511   5.402   2.726
   93LEU     CB  903   5.651   5.350   2.691
   93LEU     CG  904   5.709   5.260   2.800
   93LEU    CD1  905   5.744   5.120   2.747
   93LEU    CD2  906   5.844   5.306   2.854
   93LEU      C  907   5.506   5.503   2.841
   93LEU      O  908   5.469   5.467   2.952
   94ILE      N  909   5.560   5.620   2.808
   94ILE      H  910   5.598   5.632   2.717
   94ILE     CA  911   5.552   5.737   2.896
   94ILE     CB  912   5.646   5.844   2.839
   94ILE    CG1  913   5.787   5.786   2.847
   94ILE    CG2  914   5.644   5.974   2.920
   94ILE     CD  915   5.878   5.845   2.740
   94ILE      C  916   5.409   5.789   2.920
   94ILE      O  917   5.366   5.813   3.033
   95HISE     N  918   5.328   5.799   2.815
   95HISE     H  919   5.370   5.820   2.727
   95HISE    CA  920   5.184   5.827   2.829
   95HISE    CB  921   5.127   5.823   2.688
   95HISE    CG  922   4.978   5.856   2.674
   95HISE   ND1  923   4.915   5.964   2.719
   95HISE   CD2  924   4.895   5.798   2.587
   95HISE   HD2  925   4.923   5.716   2.521
   95HISE   CE1  926   4.799   5.976   2.657
   95HISE   HE1  927   4.725   6.056   2.668
   95HISE   NE2  928   4.788   5.875   2.571
   95HISE   HE2  929   4.726   5.872   2.493
   95HISE     C  930   5.104   5.741   2.927
   95HISE     O  931   5.060   5.784   3.033
   96ALA      N  932   5.135   5.612   2.924
   96ALA      H  933   5.190   5.577   2.849
   96ALA     CA  934   5.099   5.508   3.022
   96ALA     CB  935   5.141   5.368   2.975
   96ALA      C  936   5.141   5.526   3.168
   96ALA      O  937   5.065   5.513   3.263
   97VAL      N  938   5.270   5.553   3.185
   97VAL      H  939   5.339   5.553   3.112
   97VAL     CA  940   5.328   5.585   3.316
   97VAL     CB  941   5.481   5.578   3.320
   97VAL    CG1  942   5.546   5.594   3.458
   97VAL    CG2  943   5.532   5.454   3.246
   97VAL      C  944   5.281   5.722   3.364
   97VAL      O  945   5.256   5.750   3.481
   98ALA      N  946   5.271   5.818   3.273
   98ALA      H  947   5.281   5.806   3.174
   98ALA     CA  948   5.236   5.955   3.313
   98ALA     CB  949   5.283   6.069   3.223
   98ALA      C  950   5.094   5.988   3.360
   98ALA      O  951   5.056   6.080   3.431
   99ASN      N  952   5.005   5.911   3.297
   99ASN      H  953   5.025   5.862   3.212
   99ASN     CA  954   4.868   5.885   3.344
   99ASN     CB  955   4.803   5.803   3.234
   99ASN     CG  956   4.732   5.888   3.128
   99ASN    OD1  957   4.621   5.935   3.151
   99ASN    ND2  958   4.810   5.925   3.027
   99ASN   HD21  959   4.904   5.890   3.026
   99ASN   HD22  960   4.774   5.982   2.954
   99ASN      C  961   4.857   5.811   3.478
   99ASN      O  962   4.743   5.809   3.524
  100ASN      N  963   4.962   5.757   3.539
  100ASN      H  964   5.059   5.771   3.516
  100ASN     CA  965   4.949   5.688   3.668
  100ASN     CB  966   4.963   5.537   3.647
  100ASN     CG  967   4.833   5.468   3.603
  100ASN    OD1  968   4.734   5.455   3.674
  100ASN    ND2  969   4.835   5.416   3.481
  100ASN   HD21  970   4.913   5.420   3.420
  100ASN   HD22  971   4.741   5.414   3.446
  100ASN      C  972   5.055   5.733   3.768
  100ASN      O  973   5.077   5.667   3.870
  101GLN      N  974   5.064   5.865   3.769
  101GLN      H  975   4.998   5.928   3.728
  101GLN     CA  976   5.155   5.945   3.852
  101GLN     CB  977   5.145   6.090   3.805
  101GLN     CG  978   5.249   6.123   3.697
  101GLN     CD  979   5.252   6.268   3.647
  101GLN    OE1  980   5.315   6.351   3.712
  101GLN    NE2  981   5.179   6.298   3.541
  101GLN   HE21  982   5.120   6.228   3.501
  101GLN   HE22  983   5.174   6.391   3.504
  101GLN      C  984   5.142   5.944   4.005
  101GLN      O  985   5.242   5.982   4.065
  102ASP      N  986   5.032   5.898   4.063
  102ASP      H  987   4.963   5.865   3.999
  102ASP     CA  988   5.016   5.865   4.205
  102ASP     CB  989   4.877   5.907   4.253
  102ASP     CG  990   4.767   5.817   4.195
  102ASP    OD1  991   4.760   5.788   4.074
  102ASP    OD2  992   4.681   5.781   4.278
  102ASP      C  993   5.044   5.718   4.238
  102ASP      O  994   5.140   5.697   4.312
  103LYS      N  995   4.975   5.623   4.176
  103LYS      H  996   4.909   5.655   4.109
  103LYS     CA  997   4.988   5.480   4.210
  103LYS     CB  998   4.867   5.403   4.155
  103LYS     CG  999   4.844   5.397   4.004
  103LYS     CD 1000   4.763   5.284   3.940
  103LYS     CE 1001   4.616   5.272   3.980
  103LYS     NZ 1002   4.524   5.354   3.901
  103LYS    HZ1 1003   4.539   5.451   3.920
  103LYS    HZ2 1004   4.534   5.344   3.803
  103LYS    HZ3 1005   4.427   5.338   3.923
  103LYS      C 1006   5.122   5.424   4.162
  103LYS      O 1007   5.175   5.340   4.234
  104LEU      N 1008   5.172   5.466   4.046
  104LEU      H 1009   5.135   5.548   4.002
  104LEU     CA 1010   5.306   5.428   3.998
  104LEU     CB 1011   5.305   5.453   3.847
  104LEU     CG 1012   5.381   5.349   3.763
  104LEU    CD1 1013   5.338   5.331   3.618
  104LEU    CD2 1014   5.530   5.382   3.759
  104LEU      C 1015   5.418   5.491   4.080
  104LEU      O 1016   5.423   5.614   4.090
  105GLY      N 1017   5.521   5.411   4.103
  105GLY      H 1018   5.529   5.332   4.042
  105GLY     CA 1019   5.641   5.445   4.181
  105GLY      C 1020   5.762   5.478   4.095
  105GLY      O 1021   5.788   5.403   4.000
  106PHE      N 1022   5.851   5.561   4.148
  106PHE      H 1023   5.839   5.598   4.240
  106PHE     CA 1024   5.970   5.604   4.072
  106PHE     CB 1025   5.937   5.746   4.024
  106PHE     CG 1026   5.836   5.756   3.910
  106PHE    CD1 1027   5.867   5.740   3.776
  106PHE    HD1 1028   5.974   5.726   3.759
  106PHE    CD2 1029   5.708   5.804   3.938
  106PHE    HD2 1030   5.679   5.791   4.042
  106PHE    CE1 1031   5.778   5.775   3.675
  106PHE    HE1 1032   5.813   5.763   3.572
  106PHE    CE2 1033   5.618   5.838   3.837
  106PHE    HE2 1034   5.526   5.886   3.870
  106PHE     CZ 1035   5.650   5.821   3.703
  106PHE     HZ 1036   5.605   5.884   3.627
  106PHE      C 1037   6.094   5.600   4.161
  106PHE      O 1038   6.077   5.622   4.281
  107GLU      N 1039   6.205   5.559   4.101
  107GLU      H 1040   6.204   5.551   4.001
  107GLU     CA 1041   6.327   5.550   4.182
  107GLU     CB 1042   6.429   5.474   4.098
  107GLU     CG 1043   6.405   5.324   4.113
  107GLU     CD 1044   6.487   5.243   4.012
  107GLU    OE1 1045   6.467   5.261   3.889
  107GLU    OE2 1046   6.595   5.195   4.051
  107GLU      C 1047   6.389   5.684   4.221
  107GLU      O 1048   6.348   5.787   4.170
  108ASP      N 1049   6.475   5.691   4.323
  108ASP      H 1050   6.493   5.609   4.378
  108ASP     CA 1051   6.544   5.810   4.376
  108ASP     CB 1052   6.651   5.764   4.475
  108ASP     CG 1053   6.717   5.881   4.547
  108ASP    OD1 1054   6.648   5.976   4.589
  108ASP    OD2 1055   6.839   5.871   4.574
  108ASP      C 1056   6.612   5.875   4.256
  108ASP      O 1057   6.692   5.811   4.188
  109GLY      N 1058   6.565   5.995   4.224
  109GLY      H 1059   6.512   6.040   4.297
  109GLY     CA 1060   6.609   6.089   4.120
  109GLY      C 1061   6.588   6.042   3.976
  109GLY      O 1062   6.677   6.058   3.892
  110SER      N 1063   6.475   5.979   3.947
  110SER      H 1064   6.414   5.944   4.018
  110SER     CA 1065   6.426   5.939   3.814
  110SER     CB 1066   6.290   5.869   3.828
  110SER     OG 1067   6.218   5.852   3.706
  110SER     HG 1068   6.227   5.761   3.665
  110SER      C 1069   6.414   6.047   3.706
  110SER      O 1070   6.319   6.126   3.707
  111VAL      N 1071   6.479   6.018   3.593
  111VAL      H 1072   6.544   5.943   3.585
  111VAL     CA 1073   6.477   6.112   3.479
  111VAL     CB 1074   6.598   6.091   3.388
  111VAL    CG1 1075   6.596   5.963   3.304
  111VAL    CG2 1076   6.611   6.213   3.296
  111VAL      C 1077   6.345   6.114   3.402
  111VAL      O 1078   6.292   6.220   3.372
  112LEU      N 1079   6.267   6.008   3.424
  112LEU      H 1080   6.283   5.942   3.497
  112LEU     CA 1081   6.126   6.022   3.383
  112LEU     CB 1082   6.069   5.880   3.384
  112LEU     CG 1083   5.938   5.868   3.305
  112LEU    CD1 1084   5.955   5.932   3.167
  112LEU    CD2 1085   5.912   5.718   3.288
  112LEU      C 1086   6.039   6.117   3.465
  112LEU      O 1087   5.966   6.195   3.404
  113LYS      N 1088   6.048   6.111   3.598
  113LYS      H 1089   6.098   6.036   3.642
  113LYS     CA 1090   5.970   6.196   3.688
  113LYS     CB 1091   5.973   6.139   3.830
  113LYS     CG 1092   5.874   6.207   3.925
  113LYS     CD 1093   5.885   6.150   4.067
  113LYS     CE 1094   5.781   6.215   4.157
  113LYS     NZ 1095   5.650   6.159   4.120
  113LYS    HZ1 1096   5.676   6.063   4.108
  113LYS    HZ2 1097   5.594   6.182   4.199
  113LYS    HZ3 1098   5.598   6.210   4.052
  113LYS      C 1099   6.007   6.345   3.684
  113LYS      O 1100   5.925   6.437   3.677
  114GLN      N 1101   6.138   6.362   3.671
  114GLN      H 1102   6.211   6.297   3.690
  114GLN     CA 1103   6.201   6.488   3.628
  114GLN     CB 1104   6.351   6.467   3.606
  114GLN     CG 1105   6.423   6.476   3.740
  114GLN     CD 1106   6.574   6.450   3.739
  114GLN    OE1 1107   6.624   6.358   3.802
  114GLN    NE2 1108   6.640   6.523   3.650
  114GLN   HE21 1109   6.600   6.581   3.579
  114GLN   HE22 1110   6.738   6.504   3.642
  114GLN      C 1111   6.149   6.560   3.503
  114GLN      O 1112   6.153   6.683   3.496
  115PHE      N 1113   6.110   6.494   3.395
  115PHE      H 1114   6.154   6.409   3.368
  115PHE     CA 1115   6.043   6.559   3.281
  115PHE     CB 1116   6.080   6.483   3.153
  115PHE     CG 1117   6.210   6.540   3.094
  115PHE    CD1 1118   6.190   6.642   3.001
  115PHE    HD1 1119   6.085   6.664   2.980
  115PHE    CD2 1120   6.341   6.512   3.127
  115PHE    HD2 1121   6.364   6.424   3.187
  115PHE    CE1 1122   6.289   6.718   2.939
  115PHE    HE1 1123   6.270   6.782   2.853
  115PHE    CE2 1124   6.446   6.581   3.068
  115PHE    HE2 1125   6.546   6.554   3.103
  115PHE     CZ 1126   6.418   6.684   2.979
  115PHE     HZ 1127   6.485   6.768   2.962
  115PHE      C 1128   5.891   6.572   3.293
  115PHE      O 1129   5.842   6.669   3.235
  116LEU      N 1130   5.819   6.494   3.372
  116LEU      H 1131   5.855   6.406   3.405
  116LEU     CA 1132   5.673   6.484   3.388
  116LEU     CB 1133   5.608   6.353   3.433
  116LEU     CG 1134   5.642   6.246   3.329
  116LEU    CD1 1135   5.630   6.105   3.388
  116LEU    CD2 1136   5.574   6.256   3.193
  116LEU      C 1137   5.620   6.606   3.463
  116LEU      O 1138   5.545   6.683   3.403
  117SER      N 1139   5.694   6.653   3.563
  117SER      H 1140   5.774   6.599   3.591
  117SER     CA 1141   5.656   6.773   3.640
  117SER     CB 1142   5.746   6.791   3.762
  117SER     OG 1143   5.884   6.796   3.724
  117SER     HG 1144   5.919   6.871   3.780
  117SER      C 1145   5.664   6.903   3.561
  117SER      O 1146   5.594   7.001   3.588
  118GLU      N 1147   5.763   6.912   3.473
  118GLU      H 1148   5.841   6.849   3.481
  118GLU     CA 1149   5.781   7.026   3.381
  118GLU     CB 1150   5.928   7.040   3.342
  118GLU     CG 1151   6.030   7.023   3.455
  118GLU     CD 1152   6.046   7.139   3.554
  118GLU    OE1 1153   6.099   7.246   3.518
  118GLU    OE2 1154   6.008   7.120   3.672
  118GLU      C 1155   5.689   7.018   3.260
  118GLU      O 1156   5.607   7.109   3.243
  119THR      N 1157   5.667   6.895   3.215
  119THR      H 1158   5.709   6.813   3.254
  119THR     CA 1159   5.583   6.869   3.097
  119THR     CB 1160   5.601   6.748   3.005
  119THR    OG1 1161   5.603   6.628   3.083
  119THR    HG1 1162   5.696   6.622   3.121
  119THR    CG2 1163   5.718   6.757   2.906
  119THR      C 1164   5.433   6.887   3.120
  119THR      O 1165   5.353   6.895   3.027
  120GLU      N 1166   5.398   6.868   3.247
  120GLU      H 1167   5.457   6.824   3.316
  120GLU     CA 1168   5.262   6.896   3.296
  120GLU     CB 1169   5.260   6.879   3.448
  120GLU     CG 1170   5.241   6.737   3.502
  120GLU     CD 1171   5.106   6.675   3.464
  120GLU    OE1 1172   5.006   6.750   3.463
  120GLU    OE2 1173   5.098   6.550   3.465
  120GLU      C 1174   5.216   7.035   3.253
  120GLU      O 1175   5.103   7.047   3.205
  121LYS      N 1176   5.305   7.134   3.244
  121LYS      H 1177   5.397   7.128   3.283
  121LYS     CA 1178   5.260   7.271   3.213
  121LYS     CB 1179   5.341   7.371   3.295
  121LYS     CG 1180   5.294   7.360   3.440
  121LYS     CD 1181   5.358   7.432   3.559
  121LYS     CE 1182   5.456   7.333   3.623
  121LYS     NZ 1183   5.540   7.376   3.735
  121LYS    HZ1 1184   5.613   7.315   3.766
  121LYS    HZ2 1185   5.584   7.460   3.704
  121LYS    HZ3 1186   5.490   7.392   3.820
  121LYS      C 1187   5.254   7.307   3.065
  121LYS      O 1188   5.199   7.407   3.020
  122MET      N 1189   5.280   7.208   2.980
  122MET      H 1190   5.275   7.115   3.016
  122MET     CA 1191   5.291   7.222   2.834
  122MET     CB 1192   5.424   7.173   2.776
  122MET     CG 1193   5.536   7.249   2.847
  122MET     SD 1194   5.697   7.195   2.779
  122MET     CE 1195   5.683   7.277   2.622
  122MET      C 1196   5.186   7.136   2.763
  122MET      O 1197   5.129   7.038   2.811
  123SER      N 1198   5.148   7.183   2.645
  123SER      H 1199   5.184   7.269   2.607
  123SER     CA 1200   5.048   7.127   2.553
  123SER     CB 1201   5.040   7.220   2.431
  123SER     OG 1202   5.001   7.145   2.317
  123SER     HG 1203   4.916   7.188   2.285
  123SER      C 1204   5.067   6.981   2.512
  123SER      O 1205   5.179   6.938   2.487
  124PRO      N 1206   4.959   6.904   2.497
  124PRO     CA 1207   4.961   6.773   2.431
  124PRO     CB 1208   4.814   6.751   2.396
  124PRO     CG 1209   4.743   6.805   2.521
  124PRO     CD 1210   4.828   6.925   2.560
  124PRO      C 1211   5.053   6.754   2.310
  124PRO      O 1212   5.109   6.647   2.288
  125GLU      N 1213   5.055   6.848   2.214
  125GLU      H 1214   4.989   6.918   2.240
  125GLU     CA 1215   5.144   6.848   2.098
  125GLU     CB 1216   5.084   6.959   2.010
  125GLU     CG 1217   5.133   6.946   1.866
  125GLU     CD 1218   5.093   7.074   1.793
  125GLU    OE1 1219   5.101   7.057   1.670
  125GLU    OE2 1220   5.062   7.177   1.857
  125GLU      C 1221   5.290   6.854   2.142
  125GLU      O 1222   5.365   6.759   2.121
  126ASP      N 1223   5.323   6.965   2.209
  126ASP      H 1224   5.256   7.038   2.209
  126ASP     CA 1225   5.457   7.003   2.255
  126ASP     CB 1226   5.445   7.127   2.344
  126ASP     CG 1227   5.420   7.262   2.277
  126ASP    OD1 1228   5.388   7.269   2.155
  126ASP    OD2 1229   5.463   7.365   2.332
  126ASP      C 1230   5.520   6.894   2.342
  126ASP      O 1231   5.639   6.867   2.330
  127ARG      N 1232   5.439   6.818   2.416
  127ARG      H 1233   5.341   6.837   2.421
  127ARG     CA 1234   5.484   6.701   2.493
  127ARG     CB 1235   5.361   6.636   2.556
  127ARG     CG 1236   5.322   6.708   2.685
  127ARG     CD 1237   5.201   6.636   2.745
  127ARG     NE 1238   5.162   6.698   2.872
  127ARG     HE 1239   5.231   6.755   2.917
  127ARG     CZ 1240   5.049   6.679   2.942
  127ARG    NH1 1241   4.954   6.592   2.906
  127ARG   HH11 1242   4.956   6.524   2.833
  127ARG   HH12 1243   4.867   6.611   2.952
  127ARG    NH2 1244   5.020   6.772   3.034
  127ARG   HH21 1245   5.071   6.852   3.064
  127ARG   HH22 1246   4.932   6.771   3.082
  127ARG      C 1247   5.573   6.601   2.417
  127ARG      O 1248   5.690   6.587   2.451
  128ALA      N 1249   5.518   6.549   2.308
  128ALA      H 1250   5.421   6.565   2.291
  128ALA     CA 1251   5.585   6.449   2.224
  128ALA     CB 1252   5.472   6.402   2.131
  128ALA      C 1253   5.715   6.493   2.157
  128ALA      O 1254   5.819   6.427   2.168
  129LYS      N 1255   5.709   6.620   2.121
  129LYS      H 1256   5.629   6.678   2.135
  129LYS     CA 1257   5.827   6.689   2.066
  129LYS     CB 1258   5.789   6.830   2.021
  129LYS     CG 1259   5.668   6.827   1.928
  129LYS     CD 1260   5.651   6.966   1.866
  129LYS     CE 1261   5.543   6.954   1.758
  129LYS     NZ 1262   5.525   7.090   1.704
  129LYS    HZ1 1263   5.473   7.076   1.619
  129LYS    HZ2 1264   5.474   7.141   1.772
  129LYS    HZ3 1265   5.610   7.141   1.693
  129LYS      C 1266   5.936   6.708   2.172
  129LYS      O 1267   6.050   6.664   2.157
  130CYS      N 1268   5.913   6.746   2.297
  130CYS      H 1269   5.822   6.775   2.326
  130CYS     CA 1270   6.012   6.743   2.405
  130CYS     CB 1271   5.955   6.808   2.532
  130CYS     SG 1272   5.884   6.976   2.510
  130CYS     HG 1273   5.829   6.991   2.630
  130CYS      C 1274   6.064   6.606   2.451
  130CYS      O 1275   6.186   6.593   2.440
  131PHE      N 1276   5.975   6.507   2.459
  131PHE      H 1277   5.877   6.522   2.463
  131PHE     CA 1278   6.018   6.370   2.492
  131PHE     CB 1279   5.902   6.279   2.530
  131PHE     CG 1280   5.861   6.286   2.679
  131PHE    CD1 1281   5.756   6.371   2.711
  131PHE    HD1 1282   5.700   6.414   2.628
  131PHE    CD2 1283   5.943   6.231   2.777
  131PHE    HD2 1284   6.019   6.157   2.752
  131PHE    CE1 1285   5.736   6.407   2.843
  131PHE    HE1 1286   5.644   6.455   2.877
  131PHE    CE2 1287   5.923   6.278   2.906
  131PHE    HE2 1288   5.957   6.217   2.990
  131PHE     CZ 1289   5.827   6.372   2.942
  131PHE     HZ 1290   5.821   6.411   3.044
  131PHE      C 1291   6.100   6.294   2.388
  131PHE      O 1292   6.184   6.212   2.424
  132GLU      N 1293   6.062   6.319   2.264
  132GLU      H 1294   5.970   6.355   2.246
  132GLU     CA 1295   6.141   6.275   2.148
  132GLU     CB 1296   6.053   6.248   2.026
  132GLU     CG 1297   5.963   6.125   2.041
  132GLU     CD 1298   6.034   5.989   2.047
  132GLU    OE1 1299   6.111   5.960   1.953
  132GLU    OE2 1300   5.993   5.910   2.135
  132GLU      C 1301   6.264   6.355   2.106
  132GLU      O 1302   6.344   6.309   2.023
  133LYS      N 1303   6.274   6.483   2.141
  133LYS      H 1304   6.196   6.546   2.135
  133LYS     CA 1305   6.401   6.557   2.133
  133LYS     CB 1306   6.381   6.707   2.111
  133LYS     CG 1307   6.320   6.750   1.977
  133LYS     CD 1308   6.400   6.698   1.858
  133LYS     CE 1309   6.412   6.798   1.742
  133LYS     NZ 1310   6.540   6.782   1.672
  133LYS    HZ1 1311   6.549   6.863   1.613
  133LYS    HZ2 1312   6.615   6.789   1.738
  133LYS    HZ3 1313   6.536   6.706   1.607
  133LYS      C 1314   6.502   6.535   2.247
  133LYS      O 1315   6.618   6.565   2.220
  134ASN      N 1316   6.469   6.504   2.372
  134ASN      H 1317   6.371   6.500   2.392
  134ASN     CA 1318   6.554   6.489   2.490
  134ASN     CB 1319   6.482   6.489   2.625
  134ASN     CG 1320   6.566   6.478   2.753
  134ASN    OD1 1321   6.589   6.368   2.803
  134ASN    ND2 1322   6.648   6.581   2.773
  134ASN   HD21 1323   6.646   6.657   2.707
  134ASN   HD22 1324   6.692   6.588   2.863
  134ASN      C 1325   6.642   6.364   2.484
  134ASN      O 1326   6.595   6.253   2.508
  135GLU      N 1327   6.772   6.393   2.483
  135GLU      H 1328   6.800   6.488   2.473
  135GLU     CA 1329   6.877   6.290   2.488
  135GLU     CB 1330   7.007   6.368   2.474
  135GLU     CG 1331   7.040   6.441   2.344
  135GLU     CD 1332   7.188   6.468   2.317
  135GLU    OE1 1333   7.226   6.586   2.336
  135GLU    OE2 1334   7.250   6.384   2.247
  135GLU      C 1335   6.876   6.184   2.599
  135GLU      O 1336   6.867   6.067   2.562
  136ALA      N 1337   6.851   6.222   2.724
  136ALA      H 1338   6.826   6.318   2.738
  136ALA     CA 1339   6.856   6.142   2.847
  136ALA     CB 1340   6.837   6.235   2.967
  136ALA      C 1341   6.741   6.041   2.849
  136ALA      O 1342   6.766   5.926   2.885
  137ILE      N 1343   6.623   6.085   2.807
  137ILE      H 1344   6.596   6.181   2.804
  137ILE     CA 1345   6.515   5.987   2.787
  137ILE     CB 1346   6.376   6.051   2.782
  137ILE    CG1 1347   6.333   6.158   2.883
  137ILE    CG2 1348   6.275   5.936   2.780
  137ILE     CD 1349   6.338   6.107   3.027
  137ILE      C 1350   6.545   5.892   2.671
  137ILE      O 1351   6.581   5.777   2.692
  138GLN      N 1352   6.565   5.947   2.551
  138GLN      H 1353   6.551   6.045   2.541
  138GLN     CA 1354   6.616   5.871   2.436
  138GLN     CB 1355   6.654   5.973   2.329
  138GLN     CG 1356   6.533   6.039   2.262
  138GLN     CD 1357   6.455   5.946   2.168
  138GLN    OE1 1358   6.513   5.889   2.076
  138GLN    NE2 1359   6.323   5.952   2.180
  138GLN   HE21 1360   6.271   5.994   2.255
  138GLN   HE22 1361   6.267   5.932   2.100
  138GLN      C 1362   6.730   5.769   2.444
  138GLN      O 1363   6.713   5.657   2.397
  139ALA      N 1364   6.828   5.797   2.530
  139ALA      H 1365   6.841   5.893   2.556
  139ALA     CA 1366   6.934   5.701   2.562
  139ALA     CB 1367   7.017   5.776   2.667
  139ALA      C 1368   6.905   5.559   2.611
  139ALA      O 1369   6.981   5.464   2.588
  140ALA      N 1370   6.795   5.552   2.686
  140ALA      H 1371   6.743   5.637   2.697
  140ALA     CA 1372   6.741   5.422   2.727
  140ALA     CB 1373   6.618   5.439   2.817
  140ALA      C 1374   6.700   5.331   2.612
  140ALA      O 1375   6.786   5.256   2.566
  141HISE     N 1376   6.604   5.381   2.534
  141HISE     H 1377   6.565   5.463   2.576
  141HISE    CA 1378   6.542   5.329   2.411
  141HISE    CB 1379   6.454   5.430   2.337
  141HISE    CG 1380   6.355   5.511   2.422
  141HISE   ND1 1381   6.299   5.461   2.532
  141HISE   CD2 1382   6.312   5.634   2.398
  141HISE   HD2 1383   6.348   5.708   2.328
  141HISE   CE1 1384   6.219   5.555   2.582
  141HISE   HE1 1385   6.149   5.538   2.664
  141HISE   NE2 1386   6.221   5.654   2.494
  141HISE   HE2 1387   6.160   5.733   2.499
  141HISE     C 1388   6.653   5.283   2.316
  141HISE     O 1389   6.667   5.165   2.285
  142ASP      N 1390   6.756   5.365   2.299
  142ASP      H 1391   6.747   5.457   2.339
  142ASP     CA 1392   6.874   5.334   2.219
  142ASP     CB 1393   6.939   5.468   2.185
  142ASP     CG 1394   7.068   5.463   2.101
  142ASP    OD1 1395   7.062   5.507   1.984
  142ASP    OD2 1396   7.166   5.387   2.118
  142ASP      C 1397   6.975   5.226   2.260
  142ASP      O 1398   6.998   5.140   2.175
  143ALA      N 1399   7.001   5.203   2.389
  143ALA      H 1400   6.969   5.270   2.456
  143ALA     CA 1401   7.083   5.091   2.437
  143ALA     CB 1402   7.136   5.128   2.576
  143ALA      C 1403   7.004   4.960   2.437
  143ALA      O 1404   7.059   4.850   2.436
  144VAL      N 1405   6.874   4.975   2.459
  144VAL      H 1406   6.839   5.058   2.502
  144VAL     CA 1407   6.780   4.861   2.455
  144VAL     CB 1408   6.645   4.894   2.520
  144VAL    CG1 1409   6.525   4.807   2.482
  144VAL    CG2 1410   6.666   4.907   2.671
  144VAL      C 1411   6.756   4.820   2.310
  144VAL      O 1412   6.767   4.702   2.278
  145ALA      N 1413   6.747   4.913   2.214
  145ALA      H 1414   6.721   5.006   2.240
  145ALA     CA 1415   6.731   4.886   2.072
  145ALA     CB 1416   6.672   5.005   1.996
  145ALA      C 1417   6.867   4.841   2.016
  145ALA      O 1418   6.865   4.783   1.908
  146GLN      N 1419   6.980   4.887   2.069
  146GLN      H 1420   6.994   4.982   2.096
  146GLN     CA 1421   7.105   4.820   2.032
  146GLN     CB 1422   7.225   4.894   2.091
  146GLN     CG 1423   7.249   5.030   2.025
  146GLN     CD 1424   7.388   5.091   2.050
  146GLN    OE1 1425   7.490   5.027   2.027
  146GLN    NE2 1426   7.391   5.209   2.112
  146GLN   HE21 1427   7.311   5.269   2.115
  146GLN   HE22 1428   7.471   5.232   2.167
  146GLN      C 1429   7.111   4.671   2.068
  146GLN      O 1430   7.134   4.591   1.977
  147GLU      N 1431   7.092   4.636   2.194
  147GLU      H 1432   7.054   4.708   2.252
  147GLU     CA 1433   7.101   4.498   2.245
  147GLU     CB 1434   7.096   4.504   2.398
  147GLU     CG 1435   6.967   4.489   2.479
  147GLU     CD 1436   6.985   4.459   2.628
  147GLU    OE1 1437   7.003   4.340   2.660
  147GLU    OE2 1438   6.979   4.559   2.703
  147GLU      C 1439   6.995   4.402   2.190
  147GLU      O 1440   7.014   4.281   2.199
  148GLY      N 1441   6.878   4.463   2.174
  148GLY      H 1442   6.852   4.558   2.194
  148GLY     CA 1443   6.754   4.389   2.147
  148GLY      C 1444   6.702   4.409   2.003
  148GLY      O 1445   6.779   4.424   1.910
  149GLN      N 1446   6.570   4.402   1.990
  149GLN      H 1447   6.507   4.401   2.068
  149GLN     CA 1448   6.497   4.420   1.864
  149GLN     CB 1449   6.365   4.345   1.851
  149GLN     CG 1450   6.366   4.192   1.850
  149GLN     CD 1451   6.232   4.134   1.894
  149GLN    OE1 1452   6.224   4.027   1.954
  149GLN    NE2 1453   6.118   4.187   1.851
  149GLN   HE21 1454   6.100   4.263   1.789
  149GLN   HE22 1455   6.036   4.169   1.905
  149GLN      C 1456   6.471   4.571   1.858
  149GLN      O 1457   6.417   4.628   1.953
  150CYS      N 1458   6.480   4.618   1.735
  150CYS      H 1459   6.504   4.567   1.652
  150CYS     CA 1460   6.453   4.761   1.710
  150CYS     CB 1461   6.573   4.828   1.643
  150CYS     SG 1462   6.552   5.006   1.607
  150CYS     HG 1463   6.482   5.050   1.710
  150CYS      C 1464   6.330   4.776   1.619
  150CYS      O 1465   6.335   4.729   1.506
  151ARG      N 1466   6.256   4.883   1.646
  151ARG      H 1467   6.268   4.947   1.722
  151ARG     CA 1468   6.143   4.928   1.564
  151ARG     CB 1469   6.046   4.998   1.660
  151ARG     CG 1470   5.913   5.042   1.597
  151ARG     CD 1471   5.831   4.919   1.556
  151ARG     NE 1472   5.689   4.945   1.531
  151ARG     HE 1473   5.677   5.034   1.486
  151ARG     CZ 1474   5.587   4.858   1.531
  151ARG    NH1 1475   5.604   4.727   1.555
  151ARG   HH11 1476   5.683   4.690   1.604
  151ARG   HH12 1477   5.521   4.672   1.548
  151ARG    NH2 1478   5.468   4.903   1.489
  151ARG   HH21 1479   5.465   4.998   1.457
  151ARG   HH22 1480   5.386   4.850   1.471
  151ARG      C 1481   6.179   5.019   1.446
  151ARG      O 1482   6.203   5.138   1.463
  152VAL      N 1483   6.188   4.955   1.330
  152VAL      H 1484   6.206   4.857   1.337
  152VAL     CA 1485   6.197   5.024   1.200
  152VAL     CB 1486   6.211   4.915   1.094
  152VAL    CG1 1487   6.181   4.959   0.951
  152VAL    CG2 1488   6.357   4.869   1.111
  152VAL      C 1489   6.071   5.110   1.186
  152VAL      O 1490   5.958   5.061   1.179
  153ASP      N 1491   6.084   5.240   1.162
  153ASP      H 1492   6.171   5.289   1.151
  153ASP     CA 1493   5.971   5.329   1.134
  153ASP     CB 1494   5.995   5.472   1.182
  153ASP     CG 1495   5.863   5.546   1.160
  153ASP    OD1 1496   5.768   5.542   1.242
  153ASP    OD2 1497   5.859   5.626   1.064
  153ASP      C 1498   5.927   5.316   0.988
  153ASP      O 1499   5.975   5.392   0.904
  154ASP      N 1500   5.857   5.205   0.964
  154ASP      H 1501   5.858   5.134   1.035
  154ASP     CA 1502   5.799   5.173   0.832
  154ASP     CB 1503   5.774   5.022   0.830
  154ASP     CG 1504   5.713   4.973   0.699
  154ASP    OD1 1505   5.768   5.013   0.594
  154ASP    OD2 1506   5.597   4.927   0.700
  154ASP      C 1507   5.674   5.256   0.806
  154ASP      O 1508   5.619   5.318   0.897
  155LYS      N 1509   5.618   5.255   0.684
  155LYS      H 1510   5.643   5.186   0.617
  155LYS     CA 1511   5.519   5.349   0.630
  155LYS     CB 1512   5.520   5.327   0.479
  155LYS     CG 1513   5.655   5.360   0.416
  155LYS     CD 1514   5.702   5.499   0.459
  155LYS     CE 1515   5.823   5.547   0.378
  155LYS     NZ 1516   5.868   5.668   0.447
  155LYS    HZ1 1517   5.962   5.673   0.414
  155LYS    HZ2 1518   5.815   5.753   0.444
  155LYS    HZ3 1519   5.879   5.641   0.544
  155LYS      C 1520   5.380   5.322   0.689
  155LYS      O 1521   5.307   5.421   0.690
  156VAL      N 1522   5.345   5.200   0.727
  156VAL      H 1523   5.408   5.123   0.716
  156VAL     CA 1524   5.227   5.142   0.792
  156VAL     CB 1525   5.227   4.990   0.811
  156VAL    CG1 1526   5.096   4.954   0.881
  156VAL    CG2 1527   5.222   4.922   0.674
  156VAL      C 1528   5.213   5.222   0.922
  156VAL      O 1529   5.301   5.208   1.007
  157ASN      N 1530   5.120   5.316   0.911
  157ASN      H 1531   5.054   5.317   0.836
  157ASN     CA 1532   5.087   5.412   1.016
  157ASN     CB 1533   4.992   5.516   0.957
  157ASN     CG 1534   4.971   5.636   1.051
  157ASN    OD1 1535   5.023   5.647   1.162
  157ASN    ND2 1536   4.931   5.750   0.997
  157ASN   HD21 1537   4.916   5.774   0.901
  157ASN   HD22 1538   4.914   5.830   1.054
  157ASN      C 1539   5.031   5.344   1.141
  157ASN      O 1540   4.910   5.330   1.161
  158PHE      N 1541   5.114   5.341   1.246
  158PHE      H 1542   5.208   5.370   1.227
  158PHE     CA 1543   5.068   5.290   1.376
  158PHE     CB 1544   5.168   5.208   1.457
  158PHE     CG 1545   5.157   5.062   1.410
  158PHE    CD1 1546   5.102   4.966   1.493
  158PHE    HD1 1547   5.031   4.990   1.572
  158PHE    CD2 1548   5.222   5.012   1.297
  158PHE    HD2 1549   5.230   5.084   1.215
  158PHE    CE1 1550   5.112   4.828   1.474
  158PHE    HE1 1551   5.030   4.766   1.508
  158PHE    CE2 1552   5.226   4.876   1.270
  158PHE    HE2 1553   5.253   4.841   1.170
  158PHE     CZ 1554   5.177   4.782   1.360
  158PHE     HZ 1555   5.173   4.675   1.340
  158PHE      C 1556   5.003   5.402   1.459
  158PHE      O 1557   5.040   5.519   1.448
  159HISE     N 1558   4.904   5.358   1.536
  159HISE     H 1559   4.854   5.275   1.513
  159HISE    CA 1560   4.831   5.455   1.619
  159HISE    CB 1561   4.686   5.455   1.570
  159HISE    CG 1562   4.601   5.574   1.613
  159HISE   ND1 1563   4.560   5.677   1.538
  159HISE   CD2 1564   4.529   5.570   1.725
  159HISE   HD2 1565   4.516   5.495   1.803
  159HISE   CE1 1566   4.462   5.739   1.604
  159HISE   HE1 1567   4.400   5.824   1.578
  159HISE   NE2 1568   4.446   5.674   1.718
  159HISE   HE2 1569   4.375   5.699   1.784
  159HISE     C 1570   4.810   5.396   1.759
  159HISE     O 1571   4.797   5.274   1.771
  160PHE      N 1572   4.838   5.482   1.856
  160PHE      H 1573   4.854   5.579   1.838
  160PHE     CA 1574   4.812   5.441   1.995
  160PHE     CB 1575   4.915   5.469   2.105
  160PHE     CG 1576   4.942   5.617   2.132
  160PHE    CD1 1577   5.069   5.663   2.099
  160PHE    HD1 1578   5.132   5.590   2.049
  160PHE    CD2 1579   4.868   5.702   2.214
  160PHE    HD2 1580   4.769   5.677   2.253
  160PHE    CE1 1581   5.129   5.780   2.142
  160PHE    HE1 1582   5.232   5.787   2.109
  160PHE    CE2 1583   4.924   5.822   2.253
  160PHE    HE2 1584   4.863   5.888   2.315
  160PHE     CZ 1585   5.053   5.865   2.224
  160PHE     HZ 1586   5.072   5.970   2.240
  160PHE      C 1587   4.672   5.459   2.052
  160PHE      O 1588   4.619   5.569   2.035
  161ILE      N 1589   4.644   5.377   2.153
  161ILE      H 1590   4.680   5.284   2.147
  161ILE     CA 1591   4.531   5.397   2.244
  161ILE     CB 1592   4.398   5.343   2.191
  161ILE    CG1 1593   4.275   5.363   2.280
  161ILE    CG2 1594   4.416   5.194   2.160
  161ILE     CD 1595   4.142   5.320   2.217
  161ILE      C 1596   4.568   5.355   2.385
  161ILE      O 1597   4.630   5.250   2.407
  162LEU      N 1598   4.541   5.445   2.480
  162LEU      H 1599   4.486   5.524   2.451
  162LEU     CA 1600   4.556   5.432   2.625
  162LEU     CB 1601   4.638   5.545   2.690
  162LEU     CG 1602   4.698   5.493   2.820
  162LEU    CD1 1603   4.808   5.390   2.792
  162LEU    CD2 1604   4.748   5.606   2.909
  162LEU      C 1605   4.426   5.411   2.701
  162LEU      O 1606   4.343   5.502   2.699
  163PHE      N 1607   4.402   5.290   2.753
  163PHE      H 1608   4.460   5.216   2.722
  163PHE     CA 1609   4.296   5.265   2.851
  163PHE     CB 1610   4.238   5.124   2.834
  163PHE     CG 1611   4.148   5.110   2.711
  163PHE    CD1 1612   4.009   5.112   2.724
  163PHE    HD1 1613   3.964   5.111   2.823
  163PHE    CD2 1614   4.210   5.100   2.588
  163PHE    HD2 1615   4.315   5.072   2.578
  163PHE    CE1 1616   3.930   5.114   2.609
  163PHE    HE1 1617   3.824   5.137   2.611
  163PHE    CE2 1618   4.128   5.090   2.476
  163PHE    HE2 1619   4.167   5.073   2.376
  163PHE     CZ 1620   3.989   5.100   2.484
  163PHE     HZ 1621   3.934   5.121   2.392
  163PHE      C 1622   4.348   5.285   2.994
  163PHE      O 1623   4.455   5.239   3.033
  164ASN      N 1624   4.270   5.361   3.070
  164ASN      H 1625   4.209   5.427   3.026
  164ASN     CA 1626   4.310   5.382   3.210
  164ASN     CB 1627   4.409   5.498   3.220
  164ASN     CG 1628   4.504   5.503   3.340
  164ASN    OD1 1629   4.564   5.407   3.387
  164ASN    ND2 1630   4.511   5.623   3.397
  164ASN   HD21 1631   4.488   5.701   3.339
  164ASN   HD22 1632   4.542   5.643   3.490
  164ASN      C 1633   4.200   5.394   3.316
  164ASN      O 1634   4.103   5.468   3.305
  165ASN      N 1635   4.237   5.354   3.438
  165ASN      H 1636   4.324   5.310   3.461
  165ASN     CA 1637   4.148   5.355   3.554
  165ASN     CB 1638   4.169   5.228   3.637
  165ASN     CG 1639   4.308   5.177   3.677
  165ASN    OD1 1640   4.411   5.206   3.617
  165ASN    ND2 1641   4.306   5.054   3.727
  165ASN   HD21 1642   4.219   5.005   3.733
  165ASN   HD22 1643   4.387   5.016   3.772
  165ASN      C 1644   4.189   5.469   3.648
  165ASN      O 1645   4.288   5.477   3.721
  166VAL      N 1646   4.097   5.565   3.644
  166VAL      H 1647   4.026   5.554   3.574
  166VAL     CA 1648   4.094   5.679   3.737
  166VAL     CB 1649   4.067   5.812   3.666
  166VAL    CG1 1650   4.044   5.923   3.769
  166VAL    CG2 1651   4.190   5.850   3.584
  166VAL      C 1652   3.988   5.655   3.844
  166VAL      O 1653   3.872   5.692   3.826
  167ASP      N 1654   4.027   5.579   3.946
  167ASP      H 1655   4.124   5.573   3.968
  167ASP     CA 1656   3.946   5.533   4.061
  167ASP     CB 1657   3.933   5.634   4.175
  167ASP     CG 1658   4.064   5.656   4.251
  167ASP    OD1 1659   4.123   5.763   4.227
  167ASP    OD2 1660   4.104   5.566   4.328
  167ASP      C 1661   3.815   5.468   4.015
  167ASP      O 1662   3.710   5.530   4.003
  168GLY      N 1663   3.830   5.350   3.956
  168GLY      H 1664   3.912   5.298   3.978
  168GLY     CA 1665   3.717   5.276   3.896
  168GLY      C 1666   3.676   5.302   3.751
  168GLY      O 1667   3.657   5.208   3.674
  169HISE     N 1668   3.644   5.428   3.722
  169HISE     H 1669   3.633   5.486   3.802
  169HISE    CA 1670   3.596   5.484   3.595
  169HISE    CB 1671   3.562   5.629   3.631
  169HISE    CG 1672   3.426   5.642   3.699
  169HISE   ND1 1673   3.412   5.654   3.831
  169HISE   CD2 1674   3.311   5.593   3.653
  169HISE   HD2 1675   3.298   5.568   3.547
  169HISE   CE1 1676   3.296   5.600   3.865
  169HISE   HE1 1677   3.256   5.591   3.966
  169HISE   NE2 1678   3.234   5.558   3.755
  169HISE   HE2 1679   3.140   5.524   3.749
  169HISE     C 1680   3.702   5.479   3.486
  169HISE     O 1681   3.792   5.562   3.475
  170LEU      N 1682   3.689   5.380   3.398
  170LEU      H 1683   3.606   5.325   3.401
  170LEU     CA 1684   3.778   5.355   3.283
  170LEU     CB 1685   3.746   5.218   3.222
  170LEU     CG 1686   3.843   5.176   3.111
  170LEU    CD1 1687   3.961   5.095   3.165
  170LEU    CD2 1688   3.774   5.084   3.011
  170LEU      C 1689   3.775   5.463   3.175
  170LEU      O 1690   3.678   5.479   3.101
  171TYR      N 1691   3.876   5.548   3.186
  171TYR      H 1692   3.937   5.555   3.265
  171TYR     CA 1693   3.908   5.643   3.077
  171TYR     CB 1694   3.976   5.772   3.123
  171TYR     CG 1695   3.874   5.858   3.197
  171TYR    CD1 1696   3.863   5.842   3.335
  171TYR    HD1 1697   3.933   5.791   3.400
  171TYR    CD2 1698   3.793   5.947   3.128
  171TYR    HD2 1699   3.795   5.949   3.019
  171TYR    CE1 1700   3.758   5.910   3.396
  171TYR    HE1 1701   3.715   5.854   3.480
  171TYR    CE2 1702   3.696   6.026   3.189
  171TYR    HE2 1703   3.618   6.069   3.127
  171TYR     CZ 1704   3.684   6.004   3.326
  171TYR     OH 1705   3.576   6.053   3.393
  171TYR     HH 1706   3.598   6.150   3.397
  171TYR      C 1707   3.979   5.585   2.955
  171TYR      O 1708   4.060   5.492   2.958
  172GLU      N 1709   3.943   5.638   2.839
  172GLU      H 1710   3.871   5.707   2.842
  172GLU     CA 1711   3.994   5.614   2.703
  172GLU     CB 1712   3.883   5.571   2.608
  172GLU     CG 1713   3.938   5.507   2.480
  172GLU     CD 1714   3.827   5.501   2.375
  172GLU    OE1 1715   3.815   5.603   2.304
  172GLU    OE2 1716   3.743   5.408   2.380
  172GLU      C 1717   4.067   5.733   2.641
  172GLU      O 1718   4.012   5.843   2.639
  173LEU      N 1719   4.198   5.718   2.621
  173LEU      H 1720   4.254   5.639   2.644
  173LEU     CA 1721   4.276   5.822   2.551
  173LEU     CB 1722   4.394   5.869   2.637
  173LEU     CG 1723   4.359   5.917   2.778
  173LEU    CD1 1724   4.485   5.919   2.864
  173LEU    CD2 1725   4.305   6.060   2.771
  173LEU      C 1726   4.324   5.772   2.414
  173LEU      O 1727   4.372   5.659   2.411
  174ASP      N 1728   4.276   5.835   2.306
  174ASP      H 1729   4.183   5.871   2.312
  174ASP     CA 1730   4.329   5.807   2.173
  174ASP     CB 1731   4.213   5.835   2.076
  174ASP     CG 1732   4.245   5.800   1.931
  174ASP    OD1 1733   4.245   5.680   1.895
  174ASP    OD2 1734   4.309   5.882   1.861
  174ASP      C 1735   4.462   5.882   2.154
  174ASP      O 1736   4.465   5.999   2.190
  175GLY      N 1737   4.553   5.825   2.076
  175GLY      H 1738   4.547   5.727   2.058
  175GLY     CA 1739   4.683   5.882   2.036
  175GLY      C 1740   4.677   6.007   1.949
  175GLY      O 1741   4.728   6.114   1.982
  176ARG      N 1742   4.599   5.995   1.842
  176ARG      H 1743   4.568   5.912   1.796
  176ARG     CA 1744   4.573   6.116   1.763
  176ARG     CB 1745   4.543   6.089   1.616
  176ARG     CG 1746   4.672   6.070   1.535
  176ARG     CD 1747   4.756   5.946   1.566
  176ARG     NE 1748   4.879   5.954   1.485
  176ARG     HE 1749   4.929   6.040   1.486
  176ARG     CZ 1750   4.915   5.853   1.405
  176ARG    NH1 1751   4.829   5.751   1.396
  176ARG   HH11 1752   4.732   5.755   1.422
  176ARG   HH12 1753   4.855   5.667   1.348
  176ARG    NH2 1754   5.030   5.858   1.336
  176ARG   HH21 1755   5.078   5.945   1.336
  176ARG   HH22 1756   5.056   5.780   1.279
  176ARG      C 1757   4.470   6.215   1.818
  176ARG      O 1758   4.495   6.335   1.813
  177MET      N 1759   4.364   6.164   1.879
  177MET      H 1760   4.358   6.065   1.894
  177MET     CA 1761   4.257   6.252   1.929
  177MET     CB 1762   4.123   6.216   1.863
  177MET     CG 1763   4.104   6.231   1.712
  177MET     SD 1764   3.972   6.126   1.641
  177MET     CE 1765   4.059   5.971   1.661
  177MET      C 1766   4.249   6.235   2.081
  177MET      O 1767   4.169   6.150   2.119
  178PRO      N 1768   4.319   6.317   2.159
  178PRO     CA 1769   4.332   6.300   2.305
  178PRO     CB 1770   4.449   6.388   2.349
  178PRO     CG 1771   4.451   6.498   2.243
  178PRO     CD 1772   4.414   6.421   2.115
  178PRO      C 1773   4.208   6.339   2.384
  178PRO      O 1774   4.189   6.449   2.435
  179PHE      N 1775   4.107   6.253   2.382
  179PHE      H 1776   4.104   6.174   2.321
  179PHE     CA 1777   3.977   6.285   2.444
  179PHE     CB 1778   3.866   6.306   2.342
  179PHE     CG 1779   3.910   6.414   2.242
  179PHE    CD1 1780   3.887   6.398   2.106
  179PHE    HD1 1781   3.826   6.310   2.082
  179PHE    CD2 1782   3.964   6.535   2.282
  179PHE    HD2 1783   3.960   6.574   2.384
  179PHE    CE1 1784   3.935   6.496   2.020
  179PHE    HE1 1785   3.913   6.490   1.914
  179PHE    CE2 1786   4.012   6.637   2.200
  179PHE    HE2 1787   4.044   6.735   2.234
  179PHE     CZ 1788   4.000   6.611   2.063
  179PHE     HZ 1789   4.043   6.675   1.988
  179PHE      C 1790   3.928   6.189   2.552
  179PHE      O 1791   3.868   6.089   2.513
  180PRO      N 1792   3.937   6.237   2.676
  180PRO     CA 1793   3.905   6.153   2.792
  180PRO     CB 1794   3.950   6.238   2.912
  180PRO     CG 1795   3.943   6.382   2.859
  180PRO     CD 1796   3.975   6.374   2.710
  180PRO      C 1797   3.754   6.130   2.797
  180PRO      O 1798   3.675   6.194   2.866
  181VAL      N 1799   3.709   6.033   2.718
  181VAL      H 1800   3.758   5.990   2.643
  181VAL     CA 1801   3.575   5.974   2.725
  181VAL     CB 1802   3.533   5.915   2.589
  181VAL    CG1 1803   3.417   5.816   2.600
  181VAL    CG2 1804   3.513   6.028   2.490
  181VAL      C 1805   3.578   5.864   2.831
  181VAL      O 1806   3.662   5.776   2.827
  182ASN      N 1807   3.483   5.875   2.924
  182ASN      H 1808   3.429   5.958   2.934
  182ASN     CA 1809   3.460   5.768   3.022
  182ASN     CB 1810   3.414   5.833   3.152
  182ASN     CG 1811   3.383   5.749   3.276
  182ASN    OD1 1812   3.327   5.640   3.269
  182ASN    ND2 1813   3.413   5.802   3.394
  182ASN   HD21 1814   3.459   5.891   3.399
  182ASN   HD22 1815   3.416   5.743   3.475
  182ASN      C 1816   3.359   5.668   2.966
  182ASN      O 1817   3.245   5.704   2.936
  183HISE     N 1818   3.390   5.541   2.990
  183HISE     H 1819   3.486   5.515   3.002
  183HISE    CA 1820   3.304   5.428   2.955
  183HISE    CB 1821   3.402   5.323   2.902
  183HISE    CG 1822   3.453   5.332   2.759
  183HISE   ND1 1823   3.389   5.276   2.657
  183HISE   CD2 1824   3.571   5.373   2.712
  183HISE   HD2 1825   3.663   5.399   2.764
  183HISE   CE1 1826   3.452   5.293   2.541
  183HISE   HE1 1827   3.399   5.292   2.446
  183HISE   NE2 1828   3.564   5.353   2.580
  183HISE   HE2 1829   3.634   5.393   2.520
  183HISE     C 1830   3.216   5.363   3.062
  183HISE     O 1831   3.105   5.320   3.030
  184GLY      N 1832   3.275   5.348   3.180
  184GLY      H 1833   3.344   5.414   3.207
  184GLY     CA 1834   3.220   5.265   3.288
  184GLY      C 1835   3.315   5.219   3.399
  184GLY      O 1836   3.434   5.251   3.405
  185ALA      N 1837   3.257   5.141   3.489
  185ALA      H 1838   3.159   5.122   3.481
  185ALA     CA 1839   3.320   5.079   3.606
  185ALA     CB 1840   3.206   5.029   3.694
  185ALA      C 1841   3.410   4.968   3.552
  185ALA      O 1842   3.367   4.890   3.468
  186SER      N 1843   3.533   4.961   3.603
  186SER      H 1844   3.576   5.048   3.628
  186SER     CA 1845   3.634   4.855   3.597
  186SER     CB 1846   3.738   4.895   3.492
  186SER     OG 1847   3.820   5.009   3.520
  186SER     HG 1848   3.772   5.055   3.596
  186SER      C 1849   3.696   4.810   3.730
  186SER      O 1850   3.703   4.890   3.823
  187SER      N 1851   3.724   4.681   3.743
  187SER      H 1852   3.713   4.630   3.657
  187SER     CA 1853   3.772   4.617   3.866
  187SER     CB 1854   3.758   4.465   3.861
  187SER     OG 1855   3.765   4.416   3.995
  187SER     HG 1856   3.861   4.395   4.015
  187SER      C 1857   3.923   4.633   3.883
  187SER      O 1858   4.013   4.597   3.807
  188GLU      N 1859   3.954   4.703   3.992
  188GLU      H 1860   3.886   4.720   4.064
  188GLU     CA 1861   4.086   4.764   4.011
  188GLU     CB 1862   4.077   4.869   4.122
  188GLU     CG 1863   3.968   4.974   4.101
  188GLU     CD 1864   3.996   5.105   4.176
  188GLU    OE1 1865   4.028   5.206   4.109
  188GLU    OE2 1866   3.965   5.108   4.297
  188GLU      C 1867   4.213   4.680   4.017
  188GLU      O 1868   4.323   4.734   4.002
  189ASP      N 1869   4.195   4.554   4.056
  189ASP      H 1870   4.103   4.523   4.078
  189ASP     CA 1871   4.296   4.446   4.066
  189ASP     CB 1872   4.239   4.335   4.154
  189ASP     CG 1873   4.106   4.268   4.117
  189ASP    OD1 1874   4.089   4.152   4.160
  189ASP    OD2 1875   4.016   4.329   4.054
  189ASP      C 1876   4.347   4.386   3.935
  189ASP      O 1877   4.469   4.374   3.925
  190THR      N 1878   4.256   4.368   3.839
  190THR      H 1879   4.164   4.401   3.857
  190THR     CA 1880   4.273   4.300   3.710
  190THR     CB 1881   4.165   4.195   3.681
  190THR    OG1 1882   4.036   4.249   3.710
  190THR    HG1 1883   4.009   4.212   3.799
  190THR    CG2 1884   4.190   4.059   3.745
  190THR      C 1885   4.290   4.393   3.591
  190THR      O 1886   4.362   4.354   3.499
  191LEU      N 1887   4.188   4.476   3.570
  191LEU      H 1888   4.115   4.480   3.639
  191LEU     CA 1889   4.165   4.575   3.464
  191LEU     CB 1890   4.278   4.679   3.468
  191LEU     CG 1891   4.299   4.783   3.358
  191LEU    CD1 1892   4.311   4.921   3.423
  191LEU    CD2 1893   4.417   4.738   3.272
  191LEU      C 1894   4.132   4.528   3.323
  191LEU      O 1895   4.025   4.569   3.278
  192LEU      N 1896   4.219   4.445   3.267
  192LEU      H 1897   4.257   4.373   3.326
  192LEU     CA 1898   4.229   4.415   3.123
  192LEU     CB 1899   4.347   4.323   3.093
  192LEU     CG 1900   4.487   4.385   3.088
  192LEU    CD1 1901   4.547   4.400   3.228
  192LEU    CD2 1902   4.587   4.304   3.005
  192LEU      C 1903   4.101   4.352   3.067
  192LEU      O 1904   4.044   4.400   2.969
  193LYS      N 1905   4.055   4.247   3.134
  193LYS      H 1906   4.111   4.199   3.200
  193LYS     CA 1907   3.928   4.183   3.096
  193LYS     CB 1908   3.883   4.070   3.189
  193LYS     CG 1909   3.953   3.939   3.156
  193LYS     CD 1910   3.915   3.831   3.258
  193LYS     CE 1911   3.997   3.705   3.230
  193LYS     NZ 1912   3.941   3.591   3.305
  193LYS    HZ1 1913   3.860   3.556   3.259
  193LYS    HZ2 1914   4.005   3.515   3.294
  193LYS    HZ3 1915   3.933   3.617   3.402
  193LYS      C 1916   3.809   4.278   3.082
  193LYS      O 1917   3.736   4.272   2.983
  194ASP      N 1918   3.792   4.365   3.181
  194ASP      H 1919   3.844   4.356   3.267
  194ASP     CA 1920   3.695   4.475   3.179
  194ASP     CB 1921   3.697   4.560   3.307
  194ASP     CG 1922   3.645   4.497   3.436
  194ASP    OD1 1923   3.711   4.508   3.542
  194ASP    OD2 1924   3.521   4.484   3.438
  194ASP      C 1925   3.715   4.564   3.056
  194ASP      O 1926   3.616   4.604   2.996
  195ALA      N 1927   3.840   4.601   3.027
  195ALA      H 1928   3.916   4.593   3.091
  195ALA     CA 1929   3.870   4.683   2.909
  195ALA     CB 1930   3.997   4.763   2.934
  195ALA      C 1931   3.867   4.626   2.768
  195ALA      O 1932   3.810   4.682   2.674
  196ALA      N 1933   3.896   4.497   2.766
  196ALA      H 1934   3.945   4.461   2.846
  196ALA     CA 1935   3.881   4.398   2.659
  196ALA     CB 1936   3.927   4.259   2.701
  196ALA      C 1937   3.738   4.395   2.606
  196ALA      O 1938   3.719   4.413   2.486
  197LYS      N 1939   3.646   4.406   2.701
  197LYS      H 1940   3.678   4.394   2.796
  197LYS     CA 1941   3.502   4.419   2.679
  197LYS     CB 1942   3.407   4.390   2.795
  197LYS     CG 1943   3.444   4.252   2.850
  197LYS     CD 1944   3.366   4.216   2.976
  197LYS     CE 1945   3.417   4.084   3.035
  197LYS     NZ 1946   3.343   4.072   3.162
  197LYS    HZ1 1947   3.382   4.135   3.229
  197LYS    HZ2 1948   3.246   4.093   3.152
  197LYS    HZ3 1949   3.360   3.980   3.197
  197LYS      C 1950   3.457   4.544   2.602
  197LYS      O 1951   3.377   4.529   2.512
  198VAL      N 1952   3.496   4.663   2.648
  198VAL      H 1953   3.535   4.678   2.739
  198VAL     CA 1954   3.469   4.780   2.563
  198VAL     CB 1955   3.458   4.909   2.645
  198VAL    CG1 1956   3.339   4.891   2.740
  198VAL    CG2 1957   3.582   4.942   2.729
  198VAL      C 1958   3.544   4.804   2.433
  198VAL      O 1959   3.486   4.852   2.335
  199CYS      N 1960   3.672   4.769   2.426
  199CYS      H 1961   3.722   4.727   2.502
  199CYS     CA 1962   3.757   4.794   2.308
  199CYS     CB 1963   3.909   4.781   2.319
  199CYS     SG 1964   4.012   4.821   2.174
  199CYS     HG 1965   3.972   4.948   2.160
  199CYS      C 1966   3.714   4.720   2.181
  199CYS      O 1967   3.658   4.611   2.186
  200ARG      N 1968   3.732   4.792   2.071
  200ARG      H 1969   3.768   4.885   2.073
  200ARG     CA 1970   3.693   4.755   1.934
  200ARG     CB 1971   3.570   4.836   1.891
  200ARG     CG 1972   3.438   4.803   1.961
  200ARG     CD 1973   3.393   4.657   1.956
  200ARG     NE 1974   3.260   4.634   2.016
  200ARG     HE 1975   3.191   4.668   1.951
  200ARG     CZ 1976   3.239   4.612   2.146
  200ARG    NH1 1977   3.340   4.610   2.234
  200ARG   HH11 1978   3.434   4.616   2.201
  200ARG   HH12 1979   3.313   4.620   2.331
  200ARG    NH2 1980   3.118   4.577   2.191
  200ARG   HH21 1981   3.043   4.558   2.127
  200ARG   HH22 1982   3.097   4.578   2.289
  200ARG      C 1983   3.806   4.790   1.836
  200ARG      O 1984   3.812   4.724   1.733
  201GLU      N 1985   3.905   4.869   1.877
  201GLU      H 1986   3.892   4.938   1.949
  201GLU     CA 1987   4.028   4.896   1.802
  201GLU     CB 1988   4.116   4.989   1.885
  201GLU     CG 1989   4.053   5.125   1.917
  201GLU     CD 1990   3.918   5.136   1.988
  201GLU    OE1 1991   3.812   5.172   1.931
  201GLU    OE2 1992   3.915   5.070   2.093
  201GLU      C 1993   4.116   4.773   1.774
  201GLU      O 1994   4.198   4.785   1.684
  202PHE      N 1995   4.088   4.655   1.829
  202PHE      H 1996   4.023   4.658   1.905
  202PHE     CA 1997   4.159   4.528   1.811
  202PHE     CB 1998   4.167   4.463   1.949
  202PHE     CG 1999   4.054   4.438   2.049
  202PHE    CD1 2000   4.063   4.487   2.179
  202PHE    HD1 2001   4.149   4.547   2.210
  202PHE    CD2 2002   3.969   4.331   2.021
  202PHE    HD2 2003   3.978   4.280   1.924
  202PHE    CE1 2004   3.983   4.430   2.277
  202PHE    HE1 2005   4.007   4.458   2.380
  202PHE    CE2 2006   3.890   4.273   2.119
  202PHE    HE2 2007   3.844   4.176   2.100
  202PHE     CZ 2008   3.900   4.322   2.247
  202PHE     HZ 2009   3.831   4.292   2.326
  202PHE      C 2010   4.115   4.432   1.700
  202PHE      O 2011   4.155   4.316   1.703
  203THR      N 2012   4.025   4.486   1.618
  203THR      H 2013   4.022   4.584   1.601
  203THR     CA 2014   3.975   4.410   1.502
  203THR     CB 2015   3.827   4.442   1.483
  203THR    OG1 2016   3.811   4.583   1.498
  203THR    HG1 2017   3.781   4.619   1.586
  203THR    CG2 2018   3.751   4.348   1.576
  203THR      C 2019   4.043   4.449   1.371
  203THR      O 2020   4.092   4.561   1.354
  204GLU      N 2021   4.071   4.345   1.293
  204GLU      H 2022   4.046   4.252   1.322
  204GLU     CA 2023   4.144   4.361   1.167
  204GLU     CB 2024   4.186   4.223   1.116
  204GLU     CG 2025   4.302   4.224   1.016
  204GLU     CD 2026   4.269   4.209   0.867
  204GLU    OE1 2027   4.293   4.099   0.812
  204GLU    OE2 2028   4.234   4.309   0.801
  204GLU      C 2029   4.058   4.432   1.062
  204GLU      O 2030   3.963   4.370   1.013
  205ARG      N 2031   4.092   4.556   1.030
  205ARG      H 2032   4.177   4.594   1.069
  205ARG     CA 2033   4.003   4.643   0.952
  205ARG     CB 2034   3.948   4.764   1.026
  205ARG     CG 2035   3.853   4.719   1.139
  205ARG     CD 2036   3.803   4.847   1.205
  205ARG     NE 2037   3.710   4.823   1.317
  205ARG     HE 2038   3.668   4.733   1.309
  205ARG     CZ 2039   3.697   4.898   1.427
  205ARG    NH1 2040   3.780   4.998   1.460
  205ARG   HH11 2041   3.859   5.015   1.401
  205ARG   HH12 2042   3.758   5.051   1.542
  205ARG    NH2 2043   3.620   4.857   1.529
  205ARG   HH21 2044   3.571   4.770   1.528
  205ARG   HH22 2045   3.611   4.921   1.605
  205ARG      C 2046   4.077   4.687   0.826
  205ARG      O 2047   4.154   4.782   0.817
  206GLU      N 2048   4.083   4.588   0.737
  206GLU      H 2049   4.022   4.510   0.748
  206GLU     CA 2050   4.148   4.600   0.605
  206GLU     CB 2051   4.076   4.703   0.519
  206GLU     CG 2052   3.935   4.653   0.485
  206GLU     CD 2053   3.848   4.760   0.420
  206GLU    OE1 2054   3.884   4.784   0.303
  206GLU    OE2 2055   3.760   4.825   0.480
  206GLU      C 2056   4.297   4.629   0.618
  206GLU      O 2057   4.356   4.728   0.575
  207GLN      N 2058   4.360   4.539   0.694
  207GLN      H 2059   4.308   4.481   0.755
  207GLN     CA 2060   4.503   4.537   0.727
  207GLN     CB 2061   4.519   4.516   0.878
  207GLN     CG 2062   4.477   4.640   0.959
  207GLN     CD 2063   4.410   4.605   1.092
  207GLN    OE1 2064   4.306   4.661   1.128
  207GLN    NE2 2065   4.484   4.530   1.173
  207GLN   HE21 2066   4.568   4.493   1.134
  207GLN   HE22 2067   4.462   4.506   1.268
  207GLN      C 2068   4.584   4.424   0.664
  207GLN      O 2069   4.707   4.429   0.674
  208GLY      N 2070   4.522   4.307   0.657
  208GLY      H 2071   4.446   4.285   0.717
  208GLY     CA 2072   4.585   4.195   0.585
  208GLY      C 2073   4.705   4.126   0.651
  208GLY      O 2074   4.682   4.056   0.749
  209GLU      N 2075   4.830   4.155   0.614
  209GLU      H 2076   4.846   4.208   0.531
  209GLU     CA 2077   4.949   4.100   0.680
  209GLU     CB 2078   5.061   4.074   0.579
  209GLU     CG 2079   5.022   3.962   0.483
  209GLU     CD 2080   5.130   3.929   0.380
  209GLU    OE1 2081   5.144   4.019   0.293
  209GLU    OE2 2082   5.202   3.827   0.391
  209GLU      C 2083   5.001   4.179   0.801
  209GLU      O 2084   5.093   4.118   0.855
  210VAL      N 2085   4.936   4.285   0.848
  210VAL      H 2086   4.855   4.324   0.803
  210VAL     CA 2087   4.976   4.357   0.970
  210VAL     CB 2088   5.018   4.500   0.937
  210VAL    CG1 2089   4.919   4.587   0.858
  210VAL    CG2 2090   5.089   4.578   1.047
  210VAL      C 2091   4.871   4.367   1.080
  210VAL      O 2092   4.761   4.419   1.062
  211ARG      N 2093   4.900   4.294   1.187
  211ARG      H 2094   4.985   4.242   1.185
  211ARG     CA 2095   4.818   4.297   1.309
  211ARG     CB 2096   4.811   4.149   1.350
  211ARG     CG 2097   4.712   4.120   1.463
  211ARG     CD 2098   4.713   3.982   1.528
  211ARG     NE 2099   4.701   3.876   1.426
  211ARG     HE 2100   4.641   3.898   1.349
  211ARG     CZ 2101   4.773   3.763   1.414
  211ARG    NH1 2102   4.868   3.737   1.506
  211ARG   HH11 2103   4.873   3.798   1.585
  211ARG   HH12 2104   4.935   3.665   1.489
  211ARG    NH2 2105   4.750   3.669   1.322
  211ARG   HH21 2106   4.687   3.683   1.246
  211ARG   HH22 2107   4.823   3.603   1.308
  211ARG      C 2108   4.868   4.385   1.424
  211ARG      O 2109   4.990   4.399   1.434
  212PHE      N 2110   4.780   4.418   1.518
  212PHE      H 2111   4.684   4.400   1.499
  212PHE     CA 2112   4.801   4.503   1.636
  212PHE     CB 2113   4.660   4.521   1.693
  212PHE     CG 2114   4.620   4.428   1.807
  212PHE    CD1 2115   4.588   4.294   1.785
  212PHE    HD1 2116   4.621   4.250   1.691
  212PHE    CD2 2117   4.587   4.490   1.927
  212PHE    HD2 2118   4.599   4.598   1.934
  212PHE    CE1 2119   4.532   4.215   1.885
  212PHE    HE1 2120   4.553   4.108   1.887
  212PHE    CE2 2121   4.529   4.411   2.026
  212PHE    HE2 2122   4.527   4.450   2.128
  212PHE     CZ 2123   4.502   4.276   2.006
  212PHE     HZ 2124   4.488   4.218   2.096
  212PHE      C 2125   4.903   4.455   1.739
  212PHE      O 2126   4.942   4.339   1.743
  213SER      N 2127   4.946   4.548   1.825
  213SER      H 2128   4.908   4.641   1.826
  213SER     CA 2129   5.043   4.521   1.931
  213SER     CB 2130   5.172   4.593   1.891
  213SER     OG 2131   5.279   4.551   1.976
  213SER     HG 2132   5.365   4.543   1.925
  213SER      C 2133   4.996   4.575   2.067
  213SER      O 2134   4.976   4.694   2.089
  214ALA      N 2135   4.985   4.485   2.164
  214ALA      H 2136   5.011   4.390   2.147
  214ALA     CA 2137   4.934   4.515   2.298
  214ALA     CB 2138   4.794   4.458   2.325
  214ALA      C 2139   5.026   4.476   2.414
  214ALA      O 2140   5.094   4.373   2.417
  215VAL      N 2141   5.021   4.569   2.509
  215VAL      H 2142   4.942   4.630   2.516
  215VAL     CA 2143   5.114   4.563   2.622
  215VAL     CB 2144   5.235   4.645   2.578
  215VAL    CG1 2145   5.213   4.796   2.589
  215VAL    CG2 2146   5.367   4.607   2.647
  215VAL      C 2147   5.031   4.622   2.736
  215VAL      O 2148   4.934   4.695   2.718
  216ALA      N 2149   5.074   4.601   2.860
  216ALA      H 2150   5.135   4.522   2.872
  216ALA     CA 2151   5.003   4.653   2.977
  216ALA     CB 2152   4.874   4.570   2.981
  216ALA      C 2153   5.084   4.650   3.107
  216ALA      O 2154   5.160   4.556   3.130
  217LEU      N 2155   5.067   4.756   3.184
  217LEU      H 2156   4.991   4.821   3.175
  217LEU     CA 2157   5.132   4.771   3.316
  217LEU     CB 2158   5.147   4.909   3.381
  217LEU     CG 2159   5.255   4.987   3.306
  217LEU    CD1 2160   5.239   5.135   3.340
  217LEU    CD2 2161   5.396   4.934   3.336
  217LEU      C 2162   5.070   4.681   3.423
  217LEU      O 2163   4.950   4.653   3.429
  218CYS      N 2164   5.157   4.628   3.508
  218CYS      H 2165   5.255   4.626   3.490
  218CYS     CA 2166   5.113   4.555   3.628
  218CYS     CB 2167   5.084   4.409   3.593
  218CYS     SG 2168   5.236   4.310   3.572
  218CYS     HG 2169   5.326   4.403   3.600
  218CYS      C 2170   5.223   4.559   3.734
  218CYS      O 2171   5.343   4.575   3.711
  219LYS      N 2172   5.174   4.547   3.857
  219LYS      H 2173   5.075   4.547   3.869
  219LYS     CA 2174   5.259   4.553   3.977
  219LYS     CB 2175   5.190   4.635   4.086
  219LYS     CG 2176   5.275   4.657   4.211
  219LYS     CD 2177   5.193   4.734   4.316
  219LYS     CE 2178   5.276   4.750   4.444
  219LYS     NZ 2179   5.196   4.834   4.534
  219LYS    HZ1 2180   5.156   4.908   4.480
  219LYS    HZ2 2181   5.122   4.789   4.583
  219LYS    HZ3 2182   5.242   4.882   4.608
  219LYS      C 2183   5.299   4.409   4.012
  219LYS      O 2184   5.232   4.322   4.066
  220ALA      N 2185   5.415   4.377   3.957
  220ALA      H 2186   5.463   4.449   3.907
  220ALA     CA 2187   5.481   4.247   3.933
  220ALA     CB 2188   5.623   4.280   3.888
  220ALA      C 2189   5.485   4.166   4.062
  220ALA      O 2190   5.522   4.203   4.173
  221ALA      N 2191   5.474   4.034   4.045
  221ALA      H 2192   5.492   3.986   3.959
  221ALA     CA 2193   5.456   3.942   4.157
  221ALA     CB 2194   5.307   3.940   4.192
  221ALA      C 2195   5.479   3.799   4.107
  221ALA     O1 2196   5.468   3.771   3.985
  221ALA     O2 2197   5.501   3.703   4.185
   6.93176   6.93176   4.90148   0.00000   0.00000   0.00000   0.00000   3.46582   3.46582
