# Supplementary material for: Is There a Functional Role for the Knotted Topology in Protein UCH-L1?
Source: J Chem Inf Model. 2024 Jul 24;64(17):6827–37. doi: 10.1021/acs.jcim.4c00880 (PMC11388461; doi:10.1021/acs.jcim.4c00880)
Supplement: Supplementary file 2 — ci4c00880_si_002.zip [file ci4c00880_si_002.zip › UCH-L1_files/APO/APO_delta2_L3M/REP_2/traj_initial.gro]

Protein in water t=   0.00000 step= 0
 2197
    1MET      N    1   5.598   3.896   3.512
    1MET     H1    2   5.627   3.823   3.574
    1MET     H2    3   5.575   3.852   3.425
    1MET     H3    4   5.683   3.947   3.500
    1MET     CA    5   5.495   3.997   3.540
    1MET     CB    6   5.545   4.141   3.522
    1MET     CG    7   5.673   4.177   3.599
    1MET     SD    8   5.809   4.078   3.527
    1MET     CE    9   5.846   4.185   3.390
    1MET      C   10   5.365   3.956   3.471
    1MET      O   11   5.360   3.901   3.361
    2LYS      N   12   5.260   3.999   3.539
    2LYS      H   13   5.286   4.048   3.622
    2LYS     CA   14   5.119   3.964   3.513
    2LYS     CB   15   5.056   4.021   3.640
    2LYS     CG   16   5.050   3.913   3.749
    2LYS     CD   17   5.015   3.961   3.890
    2LYS     CE   18   5.000   3.841   3.984
    2LYS     NZ   19   5.132   3.785   4.015
    2LYS    HZ1   20   5.181   3.842   4.081
    2LYS    HZ2   21   5.119   3.695   4.057
    2LYS    HZ3   22   5.187   3.766   3.934
    2LYS      C   23   5.068   4.041   3.391
    2LYS      O   24   5.118   4.148   3.357
    3PRO      N   25   4.964   3.984   3.329
    3PRO     CA   26   4.881   4.052   3.228
    3PRO     CB   27   4.792   3.944   3.167
    3PRO     CG   28   4.798   3.836   3.275
    3PRO     CD   29   4.938   3.840   3.336
    3PRO      C   30   4.799   4.166   3.288
    3PRO      O   31   4.746   4.153   3.398
    4MET      N   32   4.775   4.270   3.210
    4MET      H   33   4.797   4.273   3.112
    4MET     CA   34   4.717   4.397   3.257
    4MET     CB   35   4.831   4.497   3.241
    4MET     CG   36   4.780   4.633   3.289
    4MET     SD   37   4.762   4.646   3.471
    4MET     CE   38   4.932   4.668   3.518
    4MET      C   39   4.601   4.444   3.168
    4MET      O   40   4.602   4.433   3.046
    5GLU      N   41   4.492   4.489   3.229
    5GLU      H   42   4.487   4.481   3.329
    5GLU     CA   43   4.372   4.543   3.164
    5GLU     CB   44   4.257   4.551   3.265
    5GLU     CG   45   4.173   4.424   3.253
    5GLU     CD   46   4.046   4.438   3.336
    5GLU    OE1   47   3.938   4.451   3.274
    5GLU    OE2   48   4.046   4.423   3.460
    5GLU      C   49   4.388   4.681   3.098
    5GLU      O   50   4.393   4.781   3.169
    6ILE      N   51   4.414   4.679   2.968
    6ILE      H   52   4.407   4.592   2.919
    6ILE     CA   53   4.439   4.797   2.884
    6ILE     CB   54   4.512   4.757   2.755
    6ILE    CG1   55   4.632   4.665   2.773
    6ILE    CG2   56   4.548   4.884   2.677
    6ILE     CD   57   4.743   4.733   2.854
    6ILE      C   58   4.313   4.881   2.863
    6ILE      O   59   4.256   4.898   2.755
    7ASN      N   60   4.275   4.941   2.975
    7ASN      H   61   4.311   4.903   3.060
    7ASN     CA   62   4.181   5.054   2.976
    7ASN     CB   63   4.047   5.003   3.030
    7ASN     CG   64   4.069   4.936   3.165
    7ASN    OD1   65   4.127   4.998   3.254
    7ASN    ND2   66   4.047   4.805   3.177
    7ASN   HD21   67   4.020   4.758   3.093
    7ASN   HD22   68   4.055   4.760   3.266
    7ASN      C   69   4.226   5.180   3.050
    7ASN      O   70   4.314   5.174   3.136
    8PRO      N   71   4.166   5.294   3.016
    8PRO     CA   72   4.195   5.422   3.081
    8PRO     CB   73   4.098   5.526   3.024
    8PRO     CG   74   4.073   5.467   2.885
    8PRO     CD   75   4.077   5.315   2.901
    8PRO      C   76   4.198   5.423   3.234
    8PRO      O   77   4.296   5.469   3.293
    9GLU      N   78   4.105   5.347   3.291
    9GLU      H   79   4.020   5.333   3.240
    9GLU     CA   80   4.103   5.304   3.431
    9GLU     CB   81   3.988   5.205   3.450
    9GLU     CG   82   3.973   5.162   3.596
    9GLU     CD   83   3.911   5.269   3.686
    9GLU    OE1   84   3.958   5.287   3.800
    9GLU    OE2   85   3.799   5.315   3.654
    9GLU      C   86   4.233   5.252   3.494
    9GLU      O   87   4.286   5.305   3.592
   10MET      N   88   4.283   5.138   3.448
   10MET      H   89   4.230   5.090   3.378
   10MET     CA   90   4.412   5.084   3.491
   10MET     CB   91   4.430   4.942   3.437
   10MET     CG   92   4.327   4.841   3.490
   10MET     SD   93   4.372   4.763   3.649
   10MET     CE   94   4.217   4.808   3.723
   10MET      C   95   4.523   5.184   3.458
   10MET      O   96   4.608   5.200   3.545
   11LEU      N   97   4.529   5.225   3.332
   11LEU      H   98   4.473   5.201   3.252
   11LEU     CA   99   4.635   5.319   3.292
   11LEU     CB  100   4.629   5.358   3.144
   11LEU     CG  101   4.636   5.237   3.051
   11LEU    CD1  102   4.630   5.293   2.909
   11LEU    CD2  103   4.762   5.153   3.077
   11LEU      C  104   4.651   5.450   3.371
   11LEU      O  105   4.762   5.486   3.408
   12ASN      N  106   4.539   5.508   3.414
   12ASN      H  107   4.450   5.494   3.370
   12ASN     CA  108   4.544   5.620   3.508
   12ASN     CB  109   4.408   5.689   3.518
   12ASN     CG  110   4.394   5.785   3.400
   12ASN    OD1  111   4.486   5.845   3.344
   12ASN    ND2  112   4.268   5.791   3.359
   12ASN   HD21  113   4.187   5.752   3.402
   12ASN   HD22  114   4.254   5.831   3.268
   12ASN      C  115   4.585   5.578   3.649
   12ASN      O  116   4.655   5.652   3.718
   13LYS      N  117   4.551   5.454   3.686
   13LYS      H  118   4.467   5.408   3.659
   13LYS     CA  119   4.611   5.400   3.809
   13LYS     CB  120   4.530   5.280   3.860
   13LYS     CG  121   4.393   5.320   3.914
   13LYS     CD  122   4.313   5.200   3.963
   13LYS     CE  123   4.177   5.248   4.014
   13LYS     NZ  124   4.103   5.131   4.063
   13LYS    HZ1  125   4.006   5.154   4.069
   13LYS    HZ2  126   4.117   5.051   4.004
   13LYS    HZ3  127   4.138   5.109   4.154
   13LYS      C  128   4.760   5.366   3.799
   13LYS      O  129   4.836   5.395   3.891
   14VAL      N  130   4.808   5.326   3.682
   14VAL      H  131   4.750   5.312   3.601
   14VAL     CA  132   4.952   5.301   3.664
   14VAL     CB  133   4.977   5.229   3.531
   14VAL    CG1  134   5.122   5.199   3.494
   14VAL    CG2  135   4.904   5.094   3.529
   14VAL      C  136   5.024   5.436   3.668
   14VAL      O  137   5.120   5.435   3.745
   15LEU      N  138   4.979   5.535   3.592
   15LEU      H  139   4.906   5.517   3.525
   15LEU     CA  140   5.044   5.666   3.604
   15LEU     CB  141   4.989   5.763   3.500
   15LEU     CG  142   5.054   5.764   3.361
   15LEU    CD1  143   4.970   5.850   3.267
   15LEU    CD2  144   5.197   5.817   3.363
   15LEU      C  145   5.040   5.721   3.746
   15LEU      O  146   5.130   5.790   3.793
   16SER      N  147   4.932   5.695   3.820
   16SER      H  148   4.841   5.671   3.786
   16SER     CA  149   4.928   5.742   3.960
   16SER     CB  150   4.785   5.730   4.010
   16SER     OG  151   4.749   5.823   4.113
   16SER     HG  152   4.743   5.911   4.065
   16SER      C  153   5.018   5.669   4.060
   16SER      O  154   5.108   5.730   4.117
   17ARG      N  155   5.019   5.536   4.051
   17ARG      H  156   4.949   5.478   4.010
   17ARG     CA  157   5.123   5.464   4.125
   17ARG     CB  158   5.100   5.314   4.110
   17ARG     CG  159   4.972   5.277   4.185
   17ARG     CD  160   4.981   5.130   4.228
   17ARG     NE  161   4.856   5.079   4.284
   17ARG     HE  162   4.773   5.113   4.239
   17ARG     CZ  163   4.851   5.015   4.402
   17ARG    NH1  164   4.961   4.996   4.476
   17ARG   HH11  165   5.050   5.036   4.456
   17ARG   HH12  166   4.963   4.920   4.541
   17ARG    NH2  167   4.736   4.955   4.438
   17ARG   HH21  168   4.647   4.950   4.393
   17ARG   HH22  169   4.732   4.923   4.533
   17ARG      C  170   5.268   5.507   4.102
   17ARG      O  171   5.332   5.562   4.192
   18LEU      N  172   5.299   5.517   3.973
   18LEU      H  173   5.233   5.483   3.907
   18LEU     CA  174   5.423   5.576   3.919
   18LEU     CB  175   5.419   5.578   3.766
   18LEU     CG  176   5.439   5.446   3.692
   18LEU    CD1  177   5.414   5.453   3.541
   18LEU    CD2  178   5.573   5.378   3.722
   18LEU      C  179   5.470   5.714   3.964
   18LEU      O  180   5.590   5.742   3.971
   19GLY      N  181   5.376   5.792   4.017
   19GLY      H  182   5.284   5.763   4.042
   19GLY     CA  183   5.407   5.922   4.078
   19GLY      C  184   5.417   6.039   3.980
   19GLY      O  185   5.517   6.111   3.968
   20VAL      N  186   5.311   6.062   3.903
   20VAL      H  187   5.227   6.009   3.903
   20VAL     CA  188   5.299   6.165   3.799
   20VAL     CB  189   5.276   6.091   3.667
   20VAL    CG1  190   5.239   6.173   3.543
   20VAL    CG2  191   5.391   5.997   3.629
   20VAL      C  192   5.174   6.245   3.834
   20VAL      O  193   5.070   6.195   3.877
   21ALA      N  194   5.187   6.377   3.817
   21ALA      H  195   5.269   6.403   3.766
   21ALA     CA  196   5.079   6.473   3.841
   21ALA     CB  197   5.140   6.609   3.808
   21ALA      C  198   4.945   6.447   3.772
   21ALA      O  199   4.929   6.380   3.670
   22GLY      N  200   4.843   6.492   3.844
   22GLY      H  201   4.864   6.524   3.937
   22GLY     CA  202   4.701   6.481   3.810
   22GLY      C  203   4.642   6.560   3.693
   22GLY      O  204   4.546   6.509   3.635
   23GLN      N  205   4.711   6.666   3.652
   23GLN      H  206   4.785   6.701   3.710
   23GLN     CA  207   4.679   6.762   3.545
   23GLN     CB  208   4.796   6.861   3.541
   23GLN     CG  209   4.751   7.006   3.526
   23GLN     CD  210   4.846   7.105   3.593
   23GLN    OE1  211   4.808   7.195   3.669
   23GLN    NE2  212   4.975   7.090   3.566
   23GLN   HE21  213   5.008   7.023   3.499
   23GLN   HE22  214   5.033   7.160   3.607
   23GLN      C  215   4.640   6.700   3.411
   23GLN      O  216   4.560   6.759   3.338
   24TRP      N  217   4.705   6.588   3.379
   24TRP      H  218   4.781   6.564   3.440
   24TRP     CA  219   4.691   6.510   3.256
   24TRP     CB  220   4.814   6.512   3.164
   24TRP     CG  221   4.835   6.653   3.108
   24TRP    CD1  222   4.901   6.754   3.164
   24TRP    HD1  223   4.951   6.741   3.260
   24TRP    CD2  224   4.813   6.703   2.980
   24TRP    NE1  225   4.909   6.862   3.086
   24TRP    HE1  226   4.946   6.947   3.123
   24TRP    CE2  227   4.860   6.833   2.966
   24TRP    CE3  228   4.763   6.638   2.869
   24TRP    HE3  229   4.743   6.531   2.875
   24TRP    CZ2  230   4.847   6.896   2.843
   24TRP    HZ2  231   4.869   7.002   2.836
   24TRP    CZ3  232   4.758   6.694   2.742
   24TRP    HZ3  233   4.761   6.636   2.650
   24TRP    CH2  234   4.794   6.828   2.733
   24TRP    HH2  235   4.785   6.885   2.641
   24TRP      C  236   4.639   6.370   3.290
   24TRP      O  237   4.668   6.308   3.392
   25ARG      N  238   4.534   6.334   3.216
   25ARG      H  239   4.496   6.397   3.148
   25ARG     CA  240   4.466   6.206   3.237
   25ARG     CB  241   4.345   6.214   3.330
   25ARG     CG  242   4.382   6.218   3.479
   25ARG     CD  243   4.456   6.099   3.540
   25ARG     NE  244   4.600   6.123   3.562
   25ARG     HE  245   4.645   6.152   3.478
   25ARG     CZ  246   4.659   6.090   3.678
   25ARG    NH1  247   4.595   6.035   3.782
   25ARG   HH11  248   4.501   6.002   3.786
   25ARG   HH12  249   4.636   6.049   3.872
   25ARG    NH2  250   4.792   6.084   3.692
   25ARG   HH21  251   4.848   6.109   3.613
   25ARG   HH22  252   4.834   6.100   3.781
   25ARG      C  253   4.426   6.126   3.112
   25ARG      O  254   4.421   6.194   3.010
   26PHE      N  255   4.418   5.994   3.107
   26PHE      H  256   4.458   5.947   3.186
   26PHE     CA  257   4.371   5.921   2.988
   26PHE     CB  258   4.421   5.779   3.011
   26PHE     CG  259   4.568   5.770   2.971
   26PHE    CD1  260   4.656   5.736   3.073
   26PHE    HD1  261   4.640   5.773   3.174
   26PHE    CD2  262   4.603   5.761   2.836
   26PHE    HD2  263   4.538   5.795   2.755
   26PHE    CE1  264   4.770   5.669   3.031
   26PHE    HE1  265   4.835   5.636   3.112
   26PHE    CE2  266   4.718   5.694   2.797
   26PHE    HE2  267   4.724   5.657   2.694
   26PHE     CZ  268   4.804   5.652   2.897
   26PHE     HZ  269   4.885   5.582   2.874
   26PHE      C  270   4.218   5.921   2.981
   26PHE      O  271   4.153   5.894   3.081
   27VAL      N  272   4.168   5.916   2.858
   27VAL      H  273   4.225   5.903   2.777
   27VAL     CA  274   4.024   5.912   2.830
   27VAL     CB  275   3.969   6.043   2.774
   27VAL    CG1  276   3.965   6.144   2.889
   27VAL    CG2  277   4.054   6.112   2.667
   27VAL      C  278   3.999   5.806   2.722
   27VAL      O  279   4.072   5.800   2.623
   28ASP      N  280   3.884   5.741   2.741
   28ASP      H  281   3.827   5.746   2.823
   28ASP     CA  282   3.827   5.638   2.652
   28ASP     CB  283   3.705   5.585   2.728
   28ASP     CG  284   3.722   5.532   2.870
   28ASP    OD1  285   3.718   5.621   2.958
   28ASP    OD2  286   3.721   5.409   2.894
   28ASP      C  287   3.773   5.711   2.529
   28ASP      O  288   3.696   5.805   2.548
   29VAL      N  289   3.780   5.642   2.416
   29VAL      H  290   3.816   5.548   2.415
   29VAL     CA  291   3.719   5.691   2.292
   29VAL     CB  292   3.837   5.712   2.197
   29VAL    CG1  293   3.792   5.755   2.057
   29VAL    CG2  294   3.935   5.818   2.247
   29VAL      C  295   3.615   5.593   2.238
   29VAL      O  296   3.641   5.473   2.233
   30LEU      N  297   3.498   5.648   2.206
   30LEU      H  298   3.491   5.744   2.181
   30LEU     CA  299   3.379   5.572   2.163
   30LEU     CB  300   3.251   5.624   2.228
   30LEU     CG  301   3.268   5.621   2.380
   30LEU    CD1  302   3.193   5.742   2.435
   30LEU    CD2  303   3.219   5.495   2.453
   30LEU      C  304   3.354   5.561   2.013
   30LEU      O  305   3.246   5.525   1.966
   31GLY      N  306   3.467   5.582   1.945
   31GLY      H  307   3.555   5.580   1.993
   31GLY     CA  308   3.471   5.615   1.802
   31GLY      C  309   3.603   5.600   1.726
   31GLY      O  310   3.707   5.598   1.792
   32LEU      N  311   3.590   5.595   1.594
   32LEU      H  312   3.501   5.578   1.552
   32LEU     CA  313   3.700   5.599   1.496
   32LEU     CB  314   3.711   5.468   1.418
   32LEU     CG  315   3.742   5.343   1.500
   32LEU    CD1  316   3.710   5.214   1.425
   32LEU    CD2  317   3.888   5.362   1.539
   32LEU      C  318   3.689   5.714   1.396
   32LEU      O  319   3.794   5.769   1.364
   33GLU      N  320   3.565   5.750   1.361
   33GLU      H  321   3.492   5.692   1.397
   33GLU     CA  322   3.519   5.844   1.258
   33GLU     CB  323   3.367   5.861   1.268
   33GLU     CG  324   3.273   5.741   1.279
   33GLU     CD  325   3.280   5.670   1.414
   33GLU    OE1  326   3.196   5.705   1.499
   33GLU    OE2  327   3.366   5.579   1.424
   33GLU      C  328   3.577   5.985   1.263
   33GLU      O  329   3.654   6.027   1.349
   34GLU      N  330   3.558   6.062   1.156
   34GLU      H  331   3.539   6.022   1.066
   34GLU     CA  332   3.593   6.204   1.144
   34GLU     CB  333   3.572   6.268   1.007
   34GLU     CG  334   3.685   6.245   0.906
   34GLU     CD  335   3.789   6.357   0.918
   34GLU    OE1  336   3.906   6.325   0.948
   34GLU    OE2  337   3.764   6.475   0.884
   34GLU      C  338   3.521   6.291   1.247
   34GLU      O  339   3.576   6.378   1.315
   35GLU      N  340   3.389   6.274   1.251
   35GLU      H  341   3.337   6.242   1.172
   35GLU     CA  342   3.299   6.324   1.356
   35GLU     CB  343   3.159   6.312   1.294
   35GLU     CG  344   3.037   6.370   1.365
   35GLU     CD  345   3.055   6.518   1.398
   35GLU    OE1  346   3.040   6.609   1.314
   35GLU    OE2  347   3.100   6.549   1.511
   35GLU      C  348   3.305   6.249   1.489
   35GLU      O  349   3.369   6.145   1.500
   36SER      N  350   3.267   6.329   1.589
   36SER      H  351   3.239   6.423   1.570
   36SER     CA  352   3.248   6.297   1.731
   36SER     CB  353   3.183   6.159   1.749
   36SER     OG  354   3.174   6.114   1.884
   36SER     HG  355   3.188   6.016   1.871
   36SER      C  356   3.379   6.303   1.810
   36SER      O  357   3.385   6.344   1.926
   37LEU      N  358   3.496   6.285   1.750
   37LEU      H  359   3.502   6.219   1.676
   37LEU     CA  360   3.626   6.302   1.818
   37LEU     CB  361   3.735   6.267   1.717
   37LEU     CG  362   3.755   6.121   1.674
   37LEU    CD1  363   3.867   6.116   1.569
   37LEU    CD2  364   3.814   6.040   1.790
   37LEU      C  365   3.650   6.439   1.882
   37LEU      O  366   3.713   6.444   1.988
   38GLY      N  367   3.579   6.542   1.839
   38GLY      H  368   3.562   6.553   1.741
   38GLY     CA  369   3.567   6.670   1.910
   38GLY      C  370   3.527   6.668   2.058
   38GLY      O  371   3.589   6.736   2.139
   39SER      N  372   3.450   6.565   2.094
   39SER      H  373   3.410   6.498   2.031
   39SER     CA  374   3.426   6.534   2.235
   39SER     CB  375   3.310   6.439   2.266
   39SER     OG  376   3.333   6.301   2.234
   39SER     HG  377   3.315   6.296   2.136
   39SER      C  378   3.536   6.487   2.331
   39SER      O  379   3.519   6.505   2.451
   40VAL      N  380   3.648   6.439   2.279
   40VAL      H  381   3.658   6.427   2.180
   40VAL     CA  382   3.763   6.404   2.364
   40VAL     CB  383   3.860   6.325   2.276
   40VAL    CG1  384   3.987   6.280   2.349
   40VAL    CG2  385   3.787   6.205   2.216
   40VAL      C  386   3.828   6.533   2.413
   40VAL      O  387   3.840   6.621   2.328
   41PRO      N  388   3.840   6.544   2.545
   41PRO     CA  389   3.876   6.671   2.608
   41PRO     CB  390   3.882   6.640   2.758
   41PRO     CG  391   3.775   6.531   2.768
   41PRO     CD  392   3.806   6.443   2.647
   41PRO      C  393   4.003   6.733   2.549
   41PRO      O  394   4.096   6.673   2.495
   42ALA      N  395   4.006   6.866   2.558
   42ALA      H  396   3.954   6.906   2.633
   42ALA     CA  397   4.121   6.942   2.506
   42ALA     CB  398   4.076   7.026   2.386
   42ALA      C  399   4.194   7.023   2.613
   42ALA      O  400   4.123   7.090   2.688
   43PRO      N  401   4.326   7.031   2.605
   43PRO     CA  402   4.412   6.977   2.498
   43PRO     CB  403   4.532   7.072   2.498
   43PRO     CG  404   4.554   7.109   2.645
   43PRO     CD  405   4.409   7.111   2.696
   43PRO      C  406   4.464   6.834   2.510
   43PRO      O  407   4.467   6.777   2.619
   44ALA      N  408   4.512   6.779   2.398
   44ALA      H  409   4.510   6.826   2.310
   44ALA     CA  410   4.555   6.639   2.392
   44ALA     CB  411   4.455   6.558   2.310
   44ALA      C  412   4.702   6.624   2.350
   44ALA      O  413   4.769   6.725   2.328
   45CYS      N  414   4.761   6.508   2.376
   45CYS      H  415   4.705   6.436   2.416
   45CYS     CA  416   4.907   6.489   2.366
   45CYS     CB  417   4.977   6.530   2.495
   45CYS     SG  418   4.961   6.402   2.625
   45CYS     HG  419   5.014   6.480   2.719
   45CYS      C  420   4.958   6.350   2.326
   45CYS      O  421   5.057   6.353   2.252
   46ALA      N  422   4.864   6.257   2.316
   46ALA      H  423   4.771   6.283   2.342
   46ALA     CA  424   4.885   6.119   2.271
   46ALA     CB  425   4.954   6.030   2.374
   46ALA      C  426   4.752   6.051   2.241
   46ALA      O  427   4.652   6.079   2.307
   47LEU      N  428   4.765   5.961   2.144
   47LEU      H  429   4.857   5.945   2.109
   47LEU     CA  430   4.656   5.877   2.093
   47LEU     CB  431   4.607   5.929   1.958
   47LEU     CG  432   4.459   5.969   1.947
   47LEU    CD1  433   4.433   6.091   2.035
   47LEU    CD2  434   4.441   6.026   1.806
   47LEU      C  435   4.700   5.731   2.086
   47LEU      O  436   4.811   5.708   2.039
   48LEU      N  437   4.619   5.639   2.140
   48LEU      H  438   4.540   5.677   2.187
   48LEU     CA  439   4.654   5.497   2.149
   48LEU     CB  440   4.707   5.441   2.281
   48LEU     CG  441   4.821   5.522   2.344
   48LEU    CD1  442   4.775   5.626   2.445
   48LEU    CD2  443   4.903   5.433   2.438
   48LEU      C  444   4.542   5.403   2.104
   48LEU      O  445   4.429   5.433   2.143
   49LEU      N  446   4.588   5.290   2.052
   49LEU      H  447   4.686   5.271   2.051
   49LEU     CA  448   4.500   5.184   2.001
   49LEU     CB  449   4.487   5.209   1.851
   49LEU     CG  450   4.378   5.126   1.783
   49LEU    CD1  451   4.235   5.170   1.813
   49LEU    CD2  452   4.410   5.129   1.633
   49LEU      C  453   4.560   5.046   2.028
   49LEU      O  454   4.680   5.019   2.031
   50LEU      N  455   4.468   4.981   2.099
   50LEU      H  456   4.382   5.023   2.126
   50LEU     CA  457   4.466   4.835   2.116
   50LEU     CB  458   4.403   4.805   2.252
   50LEU     CG  459   4.393   4.665   2.314
   50LEU    CD1  460   4.532   4.618   2.356
   50LEU    CD2  461   4.292   4.649   2.429
   50LEU      C  462   4.382   4.769   2.006
   50LEU      O  463   4.264   4.802   1.993
   51PHE      N  464   4.452   4.682   1.935
   51PHE      H  465   4.552   4.680   1.943
   51PHE     CA  466   4.394   4.600   1.827
   51PHE     CB  467   4.403   4.681   1.698
   51PHE     CG  468   4.374   4.620   1.560
   51PHE    CD1  469   4.246   4.574   1.535
   51PHE    HD1  470   4.182   4.544   1.618
   51PHE    CD2  471   4.451   4.654   1.450
   51PHE    HD2  472   4.539   4.710   1.480
   51PHE    CE1  473   4.191   4.558   1.408
   51PHE    HE1  474   4.088   4.523   1.400
   51PHE    CE2  475   4.403   4.636   1.320
   51PHE    HE2  476   4.475   4.647   1.239
   51PHE     CZ  477   4.273   4.590   1.301
   51PHE     HZ  478   4.243   4.585   1.196
   51PHE      C  479   4.478   4.473   1.814
   51PHE      O  480   4.598   4.481   1.842
   52PRO      N  481   4.411   4.363   1.782
   52PRO     CA  482   4.485   4.242   1.742
   52PRO     CB  483   4.392   4.127   1.783
   52PRO     CG  484   4.253   4.186   1.757
   52PRO     CD  485   4.268   4.334   1.796
   52PRO      C  486   4.541   4.235   1.600
   52PRO      O  487   4.471   4.249   1.501
   53LEU      N  488   4.663   4.183   1.586
   53LEU      H  489   4.721   4.146   1.658
   53LEU     CA  490   4.739   4.183   1.460
   53LEU     CB  491   4.870   4.262   1.455
   53LEU     CG  492   4.845   4.413   1.452
   53LEU    CD1  493   4.976   4.492   1.445
   53LEU    CD2  494   4.749   4.459   1.343
   53LEU      C  495   4.769   4.042   1.407
   53LEU      O  496   4.810   3.956   1.484
   54THR      N  497   4.762   4.027   1.275
   54THR      H  498   4.746   4.110   1.221
   54THR     CA  499   4.810   3.907   1.205
   54THR     CB  500   4.763   3.896   1.060
   54THR    OG1  501   4.808   4.004   0.978
   54THR    HG1  502   4.787   4.089   1.027
   54THR    CG2  503   4.611   3.878   1.051
   54THR      C  504   4.960   3.874   1.196
   54THR      O  505   5.037   3.970   1.194
   55ALA      N  506   4.998   3.747   1.201
   55ALA      H  507   4.937   3.683   1.247
   55ALA     CA  508   5.134   3.700   1.173
   55ALA     CB  509   5.120   3.548   1.178
   55ALA      C  510   5.203   3.748   1.045
   55ALA      O  511   5.319   3.790   1.047
   56GLN      N  512   5.127   3.737   0.937
   56GLN      H  513   5.033   3.703   0.939
   56GLN     CA  514   5.163   3.780   0.802
   56GLN     CB  515   5.043   3.759   0.710
   56GLN     CG  516   4.990   3.616   0.703
   56GLN     CD  517   4.891   3.592   0.817
   56GLN    OE1  518   4.928   3.571   0.933
   56GLN    NE2  519   4.762   3.609   0.789
   56GLN   HE21  520   4.731   3.651   0.704
   56GLN   HE22  521   4.690   3.594   0.856
   56GLN      C  522   5.211   3.926   0.802
   56GLN      O  523   5.322   3.966   0.768
   57HISE     N  524   5.120   4.017   0.835
   57HISE     H  525   5.024   3.987   0.834
   57HISE    CA  526   5.141   4.160   0.863
   57HISE    CB  527   5.008   4.221   0.907
   57HISE    CG  528   5.024   4.370   0.940
   57HISE   ND1  529   4.939   4.438   1.017
   57HISE   CD2  530   5.102   4.458   0.878
   57HISE   HD2  531   5.186   4.426   0.817
   57HISE   CE1  532   4.972   4.567   1.011
   57HISE   HE1  533   4.945   4.656   1.068
   57HISE   NE2  534   5.068   4.579   0.920
   57HISE   HE2  535   5.096   4.663   0.873
   57HISE     C  536   5.258   4.184   0.958
   57HISE     O  537   5.353   4.245   0.909
   58GLU      N  538   5.257   4.123   1.076
   58GLU      H  539   5.183   4.071   1.119
   58GLU     CA  540   5.369   4.140   1.170
   58GLU     CB  541   5.340   4.074   1.305
   58GLU     CG  542   5.455   4.099   1.402
   58GLU     CD  543   5.422   4.048   1.542
   58GLU    OE1  544   5.495   4.088   1.635
   58GLU    OE2  545   5.325   3.971   1.564
   58GLU      C  546   5.507   4.106   1.113
   58GLU      O  547   5.597   4.189   1.104
   59ASN      N  548   5.513   3.983   1.062
   59ASN      H  549   5.449   3.909   1.081
   59ASN     CA  550   5.634   3.937   0.992
   59ASN     CB  551   5.607   3.794   0.944
   59ASN     CG  552   5.624   3.689   1.054
   59ASN    OD1  553   5.686   3.700   1.160
   59ASN    ND2  554   5.554   3.576   1.045
   59ASN   HD21  555   5.498   3.549   0.967
   59ASN   HD22  556   5.568   3.512   1.120
   59ASN      C  557   5.691   4.011   0.871
   59ASN      O  558   5.805   4.056   0.884
   60PHE      N  559   5.595   4.045   0.785
   60PHE      H  560   5.508   3.997   0.776
   60PHE     CA  561   5.639   4.128   0.671
   60PHE     CB  562   5.521   4.122   0.574
   60PHE     CG  563   5.486   4.233   0.474
   60PHE    CD1  564   5.388   4.326   0.504
   60PHE    HD1  565   5.331   4.323   0.597
   60PHE    CD2  566   5.563   4.244   0.358
   60PHE    HD2  567   5.615   4.159   0.315
   60PHE    CE1  568   5.363   4.431   0.417
   60PHE    HE1  569   5.283   4.499   0.446
   60PHE    CE2  570   5.534   4.349   0.272
   60PHE    HE2  571   5.595   4.355   0.182
   60PHE     CZ  572   5.439   4.446   0.301
   60PHE     HZ  573   5.445   4.541   0.248
   60PHE      C  574   5.677   4.270   0.715
   60PHE      O  575   5.784   4.315   0.676
   61ARG      N  576   5.601   4.340   0.798
   61ARG      H  577   5.522   4.295   0.840
   61ARG     CA  578   5.631   4.476   0.847
   61ARG     CB  579   5.509   4.530   0.921
   61ARG     CG  580   5.497   4.680   0.895
   61ARG     CD  581   5.387   4.747   0.978
   61ARG     NE  582   5.429   4.888   0.973
   61ARG     HE  583   5.470   4.913   0.885
   61ARG     CZ  584   5.400   4.983   1.062
   61ARG    NH1  585   5.332   4.954   1.174
   61ARG   HH11  586   5.300   4.860   1.184
   61ARG   HH12  587   5.311   5.020   1.247
   61ARG    NH2  588   5.448   5.105   1.033
   61ARG   HH21  589   5.492   5.113   0.944
   61ARG   HH22  590   5.427   5.187   1.086
   61ARG      C  591   5.758   4.481   0.933
   61ARG      O  592   5.831   4.577   0.910
   62LYS      N  593   5.775   4.386   1.024
   62LYS      H  594   5.710   4.323   1.067
   62LYS     CA  595   5.907   4.383   1.089
   62LYS     CB  596   5.934   4.262   1.179
   62LYS     CG  597   5.860   4.276   1.312
   62LYS     CD  598   5.871   4.157   1.408
   62LYS     CE  599   5.834   4.180   1.554
   62LYS     NZ  600   5.822   4.044   1.610
   62LYS    HZ1  601   5.790   4.058   1.704
   62LYS    HZ2  602   5.745   3.999   1.564
   62LYS    HZ3  603   5.912   4.000   1.609
   62LYS      C  604   6.026   4.393   0.993
   62LYS      O  605   6.110   4.482   1.008
   63LYS      N  606   6.021   4.316   0.885
   63LYS      H  607   5.939   4.260   0.869
   63LYS     CA  608   6.126   4.319   0.782
   63LYS     CB  609   6.118   4.203   0.682
   63LYS     CG  610   6.148   4.075   0.759
   63LYS     CD  611   6.117   3.950   0.676
   63LYS     CE  612   6.163   3.824   0.749
   63LYS     NZ  613   6.141   3.695   0.682
   63LYS    HZ1  614   6.158   3.621   0.747
   63LYS    HZ2  615   6.046   3.684   0.652
   63LYS    HZ3  616   6.208   3.677   0.609
   63LYS      C  617   6.132   4.451   0.705
   63LYS      O  618   6.240   4.482   0.655
   64GLN      N  619   6.019   4.519   0.689
   64GLN      H  620   5.934   4.498   0.738
   64GLN     CA  621   6.015   4.646   0.616
   64GLN     CB  622   5.871   4.688   0.586
   64GLN     CG  623   5.855   4.799   0.482
   64GLN     CD  624   5.706   4.830   0.464
   64GLN    OE1  625   5.621   4.790   0.543
   64GLN    NE2  626   5.666   4.889   0.352
   64GLN   HE21  627   5.729   4.906   0.276
   64GLN   HE22  628   5.570   4.913   0.341
   64GLN      C  629   6.083   4.757   0.697
   64GLN      O  630   6.178   4.813   0.642
   65ILE      N  631   6.044   4.762   0.824
   65ILE      H  632   5.989   4.690   0.866
   65ILE     CA  633   6.092   4.851   0.931
   65ILE     CB  634   6.005   4.846   1.056
   65ILE    CG1  635   5.858   4.866   1.018
   65ILE    CG2  636   6.035   4.957   1.158
   65ILE     CD  637   5.752   4.859   1.128
   65ILE      C  638   6.236   4.825   0.974
   65ILE      O  639   6.314   4.920   0.980
   66GLU      N  640   6.282   4.700   0.967
   66GLU      H  641   6.218   4.623   0.969
   66GLU     CA  642   6.424   4.667   0.983
   66GLU     CB  643   6.448   4.523   1.029
   66GLU     CG  644   6.583   4.479   1.086
   66GLU     CD  645   6.620   4.524   1.227
   66GLU    OE1  646   6.556   4.464   1.316
   66GLU    OE2  647   6.697   4.621   1.248
   66GLU      C  648   6.517   4.708   0.869
   66GLU      O  649   6.610   4.785   0.892
   67GLU      N  650   6.477   4.691   0.743
   67GLU      H  651   6.386   4.659   0.717
   67GLU     CA  652   6.559   4.740   0.631
   67GLU     CB  653   6.475   4.688   0.514
   67GLU     CG  654   6.565   4.628   0.406
   67GLU     CD  655   6.483   4.576   0.288
   67GLU    OE1  656   6.425   4.659   0.214
   67GLU    OE2  657   6.458   4.455   0.268
   67GLU      C  658   6.572   4.892   0.633
   67GLU      O  659   6.682   4.941   0.611
   68LEU      N  660   6.464   4.962   0.669
   68LEU      H  661   6.381   4.920   0.705
   68LEU     CA  662   6.466   5.109   0.683
   68LEU     CB  663   6.330   5.179   0.687
   68LEU     CG  664   6.236   5.126   0.579
   68LEU    CD1  665   6.089   5.149   0.616
   68LEU    CD2  666   6.251   5.205   0.449
   68LEU      C  667   6.560   5.171   0.786
   68LEU      O  668   6.582   5.290   0.761
   69LYS      N  669   6.601   5.094   0.886
   69LYS      H  670   6.557   5.009   0.915
   69LYS     CA  671   6.703   5.136   0.982
   69LYS     CB  672   6.837   5.117   0.911
   69LYS     CG  673   6.881   4.971   0.891
   69LYS     CD  674   6.906   4.901   1.025
   69LYS     CE  675   6.962   4.760   1.008
   69LYS     NZ  676   6.968   4.678   1.130
   69LYS    HZ1  677   7.055   4.634   1.154
   69LYS    HZ2  678   6.938   4.733   1.208
   69LYS    HZ3  679   6.898   4.608   1.120
   69LYS      C  680   6.693   5.277   1.040
   69LYS      O  681   6.793   5.343   1.065
   70GLY      N  682   6.568   5.311   1.072
   70GLY      H  683   6.499   5.240   1.084
   70GLY     CA  684   6.520   5.438   1.128
   70GLY      C  685   6.578   5.567   1.069
   70GLY      O  686   6.596   5.663   1.143
   71GLN      N  687   6.610   5.573   0.940
   71GLN      H  688   6.629   5.483   0.900
   71GLN     CA  689   6.662   5.689   0.867
   71GLN     CB  690   6.681   5.648   0.721
   71GLN     CG  691   6.745   5.760   0.638
   71GLN     CD  692   6.766   5.729   0.490
   71GLN    OE1  693   6.872   5.754   0.433
   71GLN    NE2  694   6.675   5.649   0.436
   71GLN   HE21  695   6.602   5.609   0.492
   71GLN   HE22  696   6.678   5.634   0.337
   71GLN      C  697   6.584   5.820   0.881
   71GLN      O  698   6.644   5.922   0.914
   72GLU      N  699   6.453   5.816   0.857
   72GLU      H  700   6.416   5.723   0.859
   72GLU     CA  701   6.360   5.929   0.855
   72GLU     CB  702   6.254   5.913   0.746
   72GLU     CG  703   6.321   5.904   0.609
   72GLU     CD  704   6.215   5.876   0.502
   72GLU    OE1  705   6.124   5.955   0.470
   72GLU    OE2  706   6.225   5.764   0.448
   72GLU      C  707   6.305   5.950   0.997
   72GLU      O  708   6.183   5.961   1.008
   73VAL      N  709   6.384   5.923   1.100
   73VAL      H  710   6.466   5.866   1.100
   73VAL     CA  711   6.336   5.966   1.232
   73VAL     CB  712   6.323   5.851   1.332
   73VAL    CG1  713   6.217   5.895   1.433
   73VAL    CG2  714   6.267   5.721   1.272
   73VAL      C  715   6.417   6.078   1.299
   73VAL      O  716   6.539   6.070   1.314
   74SER      N  717   6.346   6.167   1.367
   74SER      H  718   6.246   6.173   1.369
   74SER     CA  719   6.424   6.269   1.439
   74SER     CB  720   6.338   6.385   1.490
   74SER     OG  721   6.403   6.470   1.585
   74SER     HG  722   6.379   6.564   1.562
   74SER      C  723   6.516   6.224   1.553
   74SER      O  724   6.462   6.152   1.637
   75PRO      N  725   6.640   6.270   1.563
   75PRO     CA  726   6.737   6.218   1.661
   75PRO     CB  727   6.867   6.293   1.635
   75PRO     CG  728   6.819   6.406   1.544
   75PRO     CD  729   6.716   6.336   1.456
   75PRO      C  730   6.696   6.248   1.805
   75PRO      O  731   6.758   6.199   1.899
   76LYS      N  732   6.598   6.335   1.828
   76LYS      H  733   6.543   6.374   1.754
   76LYS     CA  734   6.538   6.370   1.958
   76LYS     CB  735   6.465   6.504   1.950
   76LYS     CG  736   6.552   6.627   1.923
   76LYS     CD  737   6.487   6.765   1.924
   76LYS     CE  738   6.375   6.771   1.820
   76LYS     NZ  739   6.294   6.888   1.853
   76LYS    HZ1  740   6.224   6.892   1.782
   76LYS    HZ2  741   6.256   6.882   1.945
   76LYS    HZ3  742   6.349   6.972   1.853
   76LYS      C  743   6.456   6.268   2.036
   76LYS      O  744   6.444   6.277   2.158
   77VAL      N  745   6.389   6.183   1.959
   77VAL      H  746   6.417   6.169   1.864
   77VAL     CA  747   6.284   6.089   2.002
   77VAL     CB  748   6.241   6.016   1.875
   77VAL    CG1  749   6.124   5.925   1.911
   77VAL    CG2  750   6.184   6.125   1.784
   77VAL      C  751   6.336   5.995   2.110
   77VAL      O  752   6.451   5.952   2.112
   78TYR      N  753   6.255   5.967   2.212
   78TYR      H  754   6.178   6.028   2.232
   78TYR     CA  755   6.271   5.856   2.306
   78TYR     CB  756   6.215   5.895   2.443
   78TYR     CG  757   6.247   5.794   2.552
   78TYR    CD1  758   6.175   5.675   2.563
   78TYR    HD1  759   6.091   5.651   2.497
   78TYR    CD2  760   6.340   5.831   2.649
   78TYR    HD2  761   6.404   5.917   2.632
   78TYR    CE1  762   6.194   5.599   2.677
   78TYR    HE1  763   6.130   5.513   2.698
   78TYR    CE2  764   6.365   5.752   2.761
   78TYR    HE2  765   6.416   5.796   2.847
   78TYR     CZ  766   6.292   5.634   2.769
   78TYR     OH  767   6.350   5.531   2.836
   78TYR     HH  768   6.392   5.554   2.924
   78TYR      C  769   6.201   5.731   2.251
   78TYR      O  770   6.081   5.718   2.272
   79PHE      N  771   6.284   5.640   2.201
   79PHE      H  772   6.378   5.666   2.179
   79PHE     CA  773   6.233   5.510   2.154
   79PHE     CB  774   6.258   5.501   2.004
   79PHE     CG  775   6.203   5.368   1.952
   79PHE    CD1  776   6.066   5.343   1.954
   79PHE    HD1  777   6.000   5.425   1.927
   79PHE    CD2  778   6.286   5.259   1.926
   79PHE    HD2  779   6.387   5.281   1.891
   79PHE    CE1  780   6.015   5.215   1.943
   79PHE    HE1  781   5.907   5.209   1.931
   79PHE    CE2  782   6.233   5.131   1.913
   79PHE    HE2  783   6.294   5.045   1.884
   79PHE     CZ  784   6.097   5.104   1.927
   79PHE     HZ  785   6.063   5.001   1.915
   79PHE      C  786   6.279   5.396   2.246
   79PHE      O  787   6.385   5.411   2.305
   80MET      N  788   6.216   5.279   2.239
   80MET      H  789   6.168   5.252   2.156
   80MET     CA  790   6.231   5.165   2.331
   80MET     CB  791   6.181   5.209   2.469
   80MET     CG  792   6.224   5.121   2.587
   80MET     SD  793   6.155   5.195   2.739
   80MET     CE  794   6.183   5.055   2.845
   80MET      C  795   6.170   5.028   2.300
   80MET      O  796   6.047   5.024   2.293
   81LYS      N  797   6.257   4.931   2.275
   81LYS      H  798   6.356   4.946   2.273
   81LYS     CA  799   6.224   4.792   2.239
   81LYS     CB  800   6.353   4.726   2.191
   81LYS     CG  801   6.398   4.801   2.066
   81LYS     CD  802   6.516   4.719   2.012
   81LYS     CE  803   6.545   4.776   1.873
   81LYS     NZ  804   6.639   4.699   1.790
   81LYS    HZ1  805   6.728   4.720   1.831
   81LYS    HZ2  806   6.621   4.601   1.789
   81LYS    HZ3  807   6.639   4.722   1.693
   81LYS      C  808   6.161   4.715   2.355
   81LYS      O  809   6.197   4.717   2.472
   82GLN      N  810   6.052   4.647   2.322
   82GLN      H  811   5.991   4.661   2.244
   82GLN     CA  812   5.983   4.560   2.419
   82GLN     CB  813   5.837   4.550   2.374
   82GLN     CG  814   5.756   4.510   2.498
   82GLN     CD  815   5.622   4.440   2.474
   82GLN    OE1  816   5.532   4.503   2.418
   82GLN    NE2  817   5.594   4.319   2.523
   82GLN   HE21  818   5.657   4.280   2.589
   82GLN   HE22  819   5.507   4.279   2.495
   82GLN      C  820   6.040   4.418   2.411
   82GLN      O  821   6.012   4.340   2.320
   83THR      N  822   6.129   4.380   2.502
   83THR      H  823   6.160   4.440   2.576
   83THR     CA  824   6.178   4.242   2.515
   83THR     CB  825   6.324   4.239   2.563
   83THR    OG1  826   6.324   4.327   2.675
   83THR    HG1  827   6.403   4.314   2.736
   83THR    CG2  828   6.425   4.281   2.456
   83THR      C  829   6.089   4.146   2.595
   83THR      O  830   6.089   4.029   2.558
   84ILE      N  831   6.021   4.188   2.701
   84ILE      H  832   6.000   4.285   2.712
   84ILE     CA  833   5.955   4.109   2.805
   84ILE     CB  834   5.964   4.197   2.930
   84ILE    CG1  835   6.103   4.222   2.989
   84ILE    CG2  836   5.875   4.155   3.047
   84ILE     CD  837   6.157   4.085   3.030
   84ILE      C  838   5.807   4.100   2.767
   84ILE      O  839   5.762   4.174   2.679
   85GLY      N  840   5.747   3.985   2.798
   85GLY      H  841   5.812   3.910   2.809
   85GLY     CA  842   5.604   3.954   2.784
   85GLY      C  843   5.512   4.036   2.875
   85GLY      O  844   5.548   4.100   2.974
   86ASN      N  845   5.393   4.061   2.823
   86ASN      H  846   5.372   4.034   2.729
   86ASN     CA  847   5.285   4.141   2.884
   86ASN     CB  848   5.239   4.086   3.019
   86ASN     CG  849   5.202   3.938   3.010
   86ASN    OD1  850   5.291   3.859   3.041
   86ASN    ND2  851   5.081   3.902   2.968
   86ASN   HD21  852   5.024   3.975   2.929
   86ASN   HD22  853   5.046   3.809   2.979
   86ASN      C  854   5.302   4.292   2.903
   86ASN      O  855   5.198   4.356   2.918
   87SER      N  856   5.424   4.345   2.905
   87SER      H  857   5.504   4.286   2.917
   87SER     CA  858   5.455   4.488   2.919
   87SER     CB  859   5.608   4.502   2.926
   87SER     OG  860   5.673   4.439   2.815
   87SER     HG  861   5.772   4.454   2.818
   87SER      C  862   5.401   4.588   2.817
   87SER      O  863   5.434   4.706   2.823
   88CYS      N  864   5.293   4.559   2.744
   88CYS      H  865   5.234   4.481   2.764
   88CYS     CA  866   5.246   4.640   2.631
   88CYS     CB  867   5.130   4.567   2.562
   88CYS     SG  868   4.987   4.507   2.658
   88CYS     HG  869   4.954   4.413   2.569
   88CYS      C  870   5.201   4.784   2.656
   88CYS      O  871   5.256   4.883   2.609
   89GLY      N  872   5.109   4.799   2.752
   89GLY      H  873   5.047   4.721   2.757
   89GLY     CA  874   5.056   4.921   2.814
   89GLY      C  875   5.162   5.013   2.875
   89GLY      O  876   5.176   5.118   2.814
   90THR      N  877   5.250   4.947   2.951
   90THR      H  878   5.238   4.851   2.976
   90THR     CA  879   5.366   5.005   3.019
   90THR     CB  880   5.435   4.913   3.120
   90THR    OG1  881   5.349   4.802   3.149
   90THR    HG1  882   5.406   4.728   3.184
   90THR    CG2  883   5.486   4.991   3.240
   90THR      C  884   5.472   5.067   2.928
   90THR      O  885   5.518   5.172   2.973
   91ILE      N  886   5.510   4.996   2.822
   91ILE      H  887   5.468   4.906   2.809
   91ILE     CA  888   5.612   5.037   2.724
   91ILE     CB  889   5.661   4.925   2.632
   91ILE    CG1  890   5.726   4.811   2.710
   91ILE    CG2  891   5.750   4.961   2.513
   91ILE     CD  892   5.857   4.842   2.783
   91ILE      C  893   5.565   5.162   2.650
   91ILE      O  894   5.642   5.257   2.642
   92GLY      N  895   5.444   5.156   2.594
   92GLY      H  896   5.384   5.081   2.622
   92GLY     CA  897   5.364   5.261   2.530
   92GLY      C  898   5.343   5.388   2.613
   92GLY      O  899   5.369   5.503   2.578
   93LEU      N  900   5.312   5.356   2.738
   93LEU      H  901   5.255   5.276   2.757
   93LEU     CA  902   5.298   5.461   2.840
   93LEU     CB  903   5.250   5.386   2.964
   93LEU     CG  904   5.208   5.476   3.080
   93LEU    CD1  905   5.089   5.405   3.145
   93LEU    CD2  906   5.322   5.485   3.182
   93LEU      C  907   5.425   5.539   2.876
   93LEU      O  908   5.431   5.661   2.859
   94ILE      N  909   5.534   5.466   2.894
   94ILE      H  910   5.528   5.367   2.910
   94ILE     CA  911   5.670   5.522   2.900
   94ILE     CB  912   5.776   5.430   2.961
   94ILE    CG1  913   5.738   5.381   3.101
   94ILE    CG2  914   5.916   5.492   2.959
   94ILE     CD  915   5.822   5.262   3.149
   94ILE      C  916   5.716   5.609   2.783
   94ILE      O  917   5.737   5.727   2.809
   95HISE     N  918   5.709   5.556   2.661
   95HISE     H  919   5.710   5.456   2.654
   95HISE    CA  920   5.733   5.632   2.538
   95HISE    CB  921   5.676   5.553   2.420
   95HISE    CG  922   5.725   5.422   2.359
   95HISE   ND1  923   5.645   5.335   2.297
   95HISE   CD2  924   5.845   5.366   2.373
   95HISE   HD2  925   5.938   5.416   2.401
   95HISE   CE1  926   5.715   5.223   2.282
   95HISE   HE1  927   5.696   5.146   2.208
   95HISE   NE2  928   5.837   5.240   2.332
   95HISE   HE2  929   5.909   5.171   2.335
   95HISE     C  930   5.666   5.770   2.537
   95HISE     O  931   5.725   5.873   2.507
   96ALA      N  932   5.535   5.765   2.561
   96ALA      H  933   5.493   5.683   2.599
   96ALA     CA  934   5.442   5.877   2.582
   96ALA     CB  935   5.301   5.831   2.620
   96ALA      C  936   5.483   5.987   2.680
   96ALA      O  937   5.480   6.105   2.647
   97VAL      N  938   5.503   5.953   2.807
   97VAL      H  939   5.469   5.863   2.836
   97VAL     CA  940   5.559   6.034   2.915
   97VAL     CB  941   5.558   5.953   3.045
   97VAL    CG1  942   5.623   6.013   3.170
   97VAL    CG2  943   5.414   5.928   3.092
   97VAL      C  944   5.697   6.090   2.877
   97VAL      O  945   5.706   6.212   2.863
   98ALA      N  946   5.778   6.001   2.821
   98ALA      H  947   5.760   5.902   2.817
   98ALA     CA  948   5.913   6.040   2.781
   98ALA     CB  949   5.986   5.929   2.705
   98ALA      C  950   5.918   6.145   2.669
   98ALA      O  951   6.016   6.220   2.672
   99ASN      N  952   5.825   6.138   2.575
   99ASN      H  953   5.786   6.051   2.545
   99ASN     CA  954   5.824   6.246   2.475
   99ASN     CB  955   5.783   6.174   2.346
   99ASN     CG  956   5.894   6.092   2.280
   99ASN    OD1  957   6.012   6.122   2.295
   99ASN    ND2  958   5.853   5.974   2.233
   99ASN   HD21  959   5.764   5.929   2.235
   99ASN   HD22  960   5.930   5.912   2.216
   99ASN      C  961   5.742   6.372   2.504
   99ASN      O  962   5.728   6.458   2.417
  100ASN      N  963   5.686   6.382   2.624
  100ASN      H  964   5.688   6.305   2.688
  100ASN     CA  965   5.601   6.496   2.661
  100ASN     CB  966   5.455   6.456   2.641
  100ASN     CG  967   5.422   6.450   2.491
  100ASN    OD1  968   5.392   6.554   2.433
  100ASN    ND2  969   5.402   6.330   2.437
  100ASN   HD21  970   5.385   6.246   2.489
  100ASN   HD22  971   5.430   6.329   2.341
  100ASN      C  972   5.632   6.552   2.800
  100ASN      O  973   5.555   6.626   2.860
  101GLN      N  974   5.758   6.542   2.843
  101GLN      H  975   5.822   6.511   2.773
  101GLN     CA  976   5.811   6.589   2.972
  101GLN     CB  977   5.955   6.541   2.988
  101GLN     CG  978   5.958   6.388   2.996
  101GLN     CD  979   6.100   6.337   3.018
  101GLN    OE1  980   6.146   6.313   3.130
  101GLN    NE2  981   6.170   6.289   2.915
  101GLN   HE21  982   6.128   6.278   2.825
  101GLN   HE22  983   6.265   6.278   2.944
  101GLN      C  984   5.812   6.739   3.001
  101GLN      O  985   5.810   6.777   3.118
  102ASP      N  986   5.776   6.812   2.895
  102ASP      H  987   5.797   6.782   2.802
  102ASP     CA  988   5.743   6.955   2.896
  102ASP     CB  989   5.768   7.010   2.756
  102ASP     CG  990   5.684   6.960   2.638
  102ASP    OD1  991   5.581   7.024   2.609
  102ASP    OD2  992   5.694   6.843   2.595
  102ASP      C  993   5.610   6.986   2.965
  102ASP      O  994   5.609   7.016   3.085
  103LYS      N  995   5.509   6.923   2.906
  103LYS      H  996   5.528   6.914   2.809
  103LYS     CA  997   5.370   6.911   2.953
  103LYS     CB  998   5.290   6.825   2.854
  103LYS     CG  999   5.295   6.914   2.730
  103LYS     CD 1000   5.260   6.812   2.620
  103LYS     CE 1001   5.299   6.869   2.484
  103LYS     NZ 1002   5.432   6.829   2.434
  103LYS    HZ1 1003   5.454   6.892   2.359
  103LYS    HZ2 1004   5.505   6.834   2.502
  103LYS    HZ3 1005   5.427   6.733   2.406
  103LYS      C 1006   5.345   6.844   3.089
  103LYS      O 1007   5.231   6.845   3.135
  104LEU      N 1008   5.448   6.781   3.145
  104LEU      H 1009   5.543   6.791   3.116
  104LEU     CA 1010   5.407   6.681   3.245
  104LEU     CB 1011   5.429   6.538   3.194
  104LEU     CG 1012   5.325   6.437   3.242
  104LEU    CD1 1013   5.197   6.450   3.158
  104LEU    CD2 1014   5.382   6.297   3.221
  104LEU      C 1015   5.488   6.697   3.373
  104LEU      O 1016   5.605   6.736   3.373
  105GLY      N 1017   5.409   6.715   3.478
  105GLY      H 1018   5.318   6.756   3.471
  105GLY     CA 1019   5.449   6.734   3.618
  105GLY      C 1020   5.481   6.601   3.686
  105GLY      O 1021   5.408   6.502   3.689
  106PHE      N 1022   5.588   6.610   3.763
  106PHE      H 1023   5.641   6.695   3.764
  106PHE     CA 1024   5.648   6.500   3.841
  106PHE     CB 1025   5.780   6.453   3.780
  106PHE     CG 1026   5.754   6.371   3.654
  106PHE    CD1 1027   5.719   6.236   3.658
  106PHE    HD1 1028   5.674   6.196   3.749
  106PHE    CD2 1029   5.784   6.433   3.533
  106PHE    HD2 1030   5.763   6.540   3.531
  106PHE    CE1 1031   5.719   6.170   3.536
  106PHE    HE1 1032   5.670   6.072   3.534
  106PHE    CE2 1033   5.789   6.362   3.413
  106PHE    HE2 1034   5.757   6.418   3.325
  106PHE     CZ 1035   5.760   6.226   3.416
  106PHE     HZ 1036   5.751   6.174   3.321
  106PHE      C 1037   5.668   6.539   3.988
  106PHE      O 1038   5.700   6.655   4.013
  107GLU      N 1039   5.625   6.458   4.084
  107GLU      H 1040   5.610   6.360   4.068
  107GLU     CA 1041   5.629   6.485   4.229
  107GLU     CB 1042   5.517   6.409   4.299
  107GLU     CG 1043   5.520   6.257   4.281
  107GLU     CD 1044   5.416   6.162   4.340
  107GLU    OE1 1045   5.299   6.178   4.298
  107GLU    OE2 1046   5.446   6.078   4.428
  107GLU      C 1047   5.765   6.435   4.278
  107GLU      O 1048   5.852   6.391   4.202
  108ASP      N 1049   5.790   6.476   4.402
  108ASP      H 1050   5.720   6.494   4.472
  108ASP     CA 1051   5.918   6.455   4.471
  108ASP     CB 1052   5.923   6.506   4.615
  108ASP     CG 1053   6.013   6.629   4.628
  108ASP    OD1 1054   6.129   6.628   4.582
  108ASP    OD2 1055   5.976   6.705   4.720
  108ASP      C 1056   5.948   6.305   4.476
  108ASP      O 1057   5.856   6.223   4.482
  109GLY      N 1058   6.075   6.271   4.458
  109GLY      H 1059   6.146   6.342   4.460
  109GLY     CA 1060   6.109   6.128   4.456
  109GLY      C 1061   6.027   6.036   4.366
  109GLY      O 1062   5.998   5.919   4.391
  110SER      N 1063   5.991   6.092   4.251
  110SER      H 1064   6.019   6.184   4.223
  110SER     CA 1065   5.915   6.014   4.151
  110SER     CB 1066   5.859   6.106   4.042
  110SER     OG 1067   5.777   6.038   3.947
  110SER     HG 1068   5.682   6.066   3.961
  110SER      C 1069   5.990   5.895   4.092
  110SER      O 1070   6.101   5.910   4.042
  111VAL      N 1071   5.925   5.780   4.106
  111VAL      H 1072   5.859   5.759   4.178
  111VAL     CA 1073   5.971   5.656   4.042
  111VAL     CB 1074   5.862   5.555   4.079
  111VAL    CG1 1075   5.860   5.428   3.994
  111VAL    CG2 1076   5.894   5.511   4.222
  111VAL      C 1077   5.998   5.671   3.892
  111VAL      O 1078   6.111   5.649   3.848
  112LEU      N 1079   5.892   5.707   3.820
  112LEU      H 1080   5.806   5.722   3.868
  112LEU     CA 1081   5.895   5.724   3.674
  112LEU     CB 1082   5.752   5.755   3.628
  112LEU     CG 1083   5.743   5.721   3.479
  112LEU    CD1 1084   5.778   5.577   3.443
  112LEU    CD2 1085   5.606   5.767   3.430
  112LEU      C 1086   5.999   5.823   3.621
  112LEU      O 1087   6.095   5.780   3.557
  113LYS      N 1088   6.000   5.944   3.676
  113LYS      H 1089   5.924   5.984   3.726
  113LYS     CA 1090   6.115   6.035   3.662
  113LYS     CB 1091   6.094   6.161   3.746
  113LYS     CG 1092   6.194   6.275   3.724
  113LYS     CD 1093   6.191   6.330   3.581
  113LYS     CE 1094   6.296   6.437   3.552
  113LYS     NZ 1095   6.425   6.386   3.506
  113LYS    HZ1 1096   6.494   6.457   3.490
  113LYS    HZ2 1097   6.466   6.314   3.563
  113LYS    HZ3 1098   6.412   6.344   3.416
  113LYS      C 1099   6.256   5.980   3.680
  113LYS      O 1100   6.347   6.017   3.605
  114GLN      N 1101   6.277   5.904   3.787
  114GLN      H 1102   6.225   5.912   3.872
  114GLN     CA 1103   6.400   5.827   3.808
  114GLN     CB 1104   6.393   5.741   3.934
  114GLN     CG 1105   6.527   5.677   3.974
  114GLN     CD 1106   6.575   5.544   3.917
  114GLN    OE1 1107   6.508   5.443   3.895
  114GLN    NE2 1108   6.701   5.560   3.876
  114GLN   HE21 1109   6.751   5.645   3.889
  114GLN   HE22 1110   6.747   5.481   3.835
  114GLN      C 1111   6.438   5.740   3.688
  114GLN      O 1112   6.550   5.745   3.638
  115PHE      N 1113   6.349   5.651   3.643
  115PHE      H 1114   6.254   5.657   3.673
  115PHE     CA 1115   6.367   5.581   3.514
  115PHE     CB 1116   6.245   5.489   3.503
  115PHE     CG 1117   6.259   5.403   3.377
  115PHE    CD1 1118   6.329   5.284   3.395
  115PHE    HD1 1119   6.371   5.261   3.492
  115PHE    CD2 1120   6.221   5.450   3.251
  115PHE    HD2 1121   6.151   5.533   3.246
  115PHE    CE1 1122   6.369   5.217   3.280
  115PHE    HE1 1123   6.456   5.151   3.286
  115PHE    CE2 1124   6.258   5.381   3.136
  115PHE    HE2 1125   6.206   5.397   3.042
  115PHE     CZ 1126   6.333   5.265   3.154
  115PHE     HZ 1127   6.342   5.201   3.067
  115PHE      C 1128   6.397   5.665   3.390
  115PHE      O 1129   6.494   5.631   3.322
  116LEU      N 1130   6.334   5.780   3.368
  116LEU      H 1131   6.252   5.808   3.418
  116LEU     CA 1132   6.377   5.865   3.256
  116LEU     CB 1133   6.271   5.975   3.254
  116LEU     CG 1134   6.137   5.907   3.229
  116LEU    CD1 1135   6.026   6.012   3.243
  116LEU    CD2 1136   6.137   5.840   3.091
  116LEU      C 1137   6.517   5.924   3.275
  116LEU      O 1138   6.596   5.926   3.182
  117SER      N 1139   6.549   5.964   3.398
  117SER      H 1140   6.480   5.986   3.467
  117SER     CA 1141   6.679   6.022   3.434
  117SER     CB 1142   6.691   6.059   3.582
  117SER     OG 1143   6.603   6.168   3.610
  117SER     HG 1144   6.619   6.194   3.705
  117SER      C 1145   6.782   5.911   3.415
  117SER      O 1146   6.895   5.947   3.383
  118GLU      N 1147   6.750   5.783   3.429
  118GLU      H 1148   6.681   5.757   3.498
  118GLU     CA 1149   6.845   5.675   3.402
  118GLU     CB 1150   6.798   5.561   3.492
  118GLU     CG 1151   6.923   5.480   3.531
  118GLU     CD 1152   6.886   5.362   3.620
  118GLU    OE1 1153   6.901   5.372   3.744
  118GLU    OE2 1154   6.862   5.254   3.562
  118GLU      C 1155   6.859   5.635   3.255
  118GLU      O 1156   6.968   5.607   3.205
  119THR      N 1157   6.752   5.660   3.180
  119THR      H 1158   6.666   5.686   3.224
  119THR     CA 1159   6.749   5.619   3.039
  119THR     CB 1160   6.635   5.520   3.015
  119THR    OG1 1161   6.509   5.579   3.047
  119THR    HG1 1162   6.491   5.562   3.144
  119THR    CG2 1163   6.667   5.387   3.085
  119THR      C 1164   6.749   5.720   2.924
  119THR      O 1165   6.720   5.681   2.810
  120GLU      N 1166   6.789   5.841   2.959
  120GLU      H 1167   6.779   5.879   3.051
  120GLU     CA 1168   6.798   5.946   2.857
  120GLU     CB 1169   6.803   6.084   2.923
  120GLU     CG 1170   6.741   6.193   2.835
  120GLU     CD 1171   6.747   6.332   2.898
  120GLU    OE1 1172   6.751   6.342   3.023
  120GLU    OE2 1173   6.763   6.424   2.815
  120GLU      C 1174   6.906   5.928   2.750
  120GLU      O 1175   6.874   5.924   2.631
  121LYS      N 1176   7.032   5.905   2.784
  121LYS      H 1177   7.062   5.861   2.869
  121LYS     CA 1178   7.135   5.914   2.679
  121LYS     CB 1179   7.249   6.008   2.720
  121LYS     CG 1180   7.205   6.152   2.747
  121LYS     CD 1181   7.323   6.248   2.739
  121LYS     CE 1182   7.362   6.278   2.594
  121LYS     NZ 1183   7.244   6.325   2.520
  121LYS    HZ1 1184   7.275   6.354   2.430
  121LYS    HZ2 1185   7.161   6.269   2.511
  121LYS    HZ3 1186   7.205   6.402   2.570
  121LYS      C 1187   7.189   5.772   2.660
  121LYS      O 1188   7.288   5.734   2.723
  122MET      N 1189   7.104   5.691   2.599
  122MET      H 1190   7.018   5.732   2.568
  122MET     CA 1191   7.122   5.551   2.557
  122MET     CB 1192   7.131   5.461   2.681
  122MET     CG 1193   6.998   5.447   2.756
  122MET     SD 1194   6.955   5.316   2.876
  122MET     CE 1195   7.082   5.348   2.997
  122MET      C 1196   7.036   5.482   2.452
  122MET      O 1197   6.931   5.534   2.414
  123SER      N 1198   7.088   5.371   2.399
  123SER      H 1199   7.168   5.329   2.441
  123SER     CA 1200   7.021   5.296   2.292
  123SER     CB 1201   7.108   5.182   2.240
  123SER     OG 1202   7.124   5.077   2.336
  123SER     HG 1203   7.207   5.023   2.326
  123SER      C 1204   6.888   5.235   2.337
  123SER      O 1205   6.871   5.203   2.455
  124PRO      N 1206   6.791   5.225   2.247
  124PRO     CA 1207   6.671   5.145   2.272
  124PRO     CB 1208   6.585   5.150   2.146
  124PRO     CG 1209   6.620   5.286   2.083
  124PRO     CD 1210   6.770   5.287   2.115
  124PRO      C 1211   6.682   5.000   2.320
  124PRO      O 1212   6.616   4.975   2.421
  125GLU      N 1213   6.792   4.933   2.286
  125GLU      H 1214   6.839   4.955   2.201
  125GLU     CA 1215   6.839   4.811   2.353
  125GLU     CB 1216   6.961   4.765   2.273
  125GLU     CG 1217   6.930   4.732   2.127
  125GLU     CD 1218   6.922   4.837   2.015
  125GLU    OE1 1219   6.887   4.955   2.036
  125GLU    OE2 1220   6.952   4.794   1.902
  125GLU      C 1221   6.882   4.826   2.499
  125GLU      O 1222   6.844   4.742   2.580
  126ASP      N 1223   6.964   4.925   2.532
  126ASP      H 1224   7.012   4.974   2.459
  126ASP     CA 1225   6.999   4.949   2.673
  126ASP     CB 1226   7.110   5.054   2.679
  126ASP     CG 1227   7.248   5.000   2.642
  126ASP    OD1 1228   7.269   4.883   2.603
  126ASP    OD2 1229   7.344   5.076   2.669
  126ASP      C 1230   6.881   4.993   2.761
  126ASP      O 1231   6.870   4.951   2.876
  127ARG      N 1232   6.784   5.059   2.698
  127ARG      H 1233   6.810   5.104   2.613
  127ARG     CA 1234   6.656   5.093   2.762
  127ARG     CB 1235   6.580   5.191   2.673
  127ARG     CG 1236   6.643   5.330   2.666
  127ARG     CD 1237   6.558   5.419   2.575
  127ARG     NE 1238   6.600   5.559   2.585
  127ARG     HE 1239   6.638   5.589   2.673
  127ARG     CZ 1240   6.603   5.647   2.484
  127ARG    NH1 1241   6.553   5.609   2.366
  127ARG   HH11 1242   6.507   5.522   2.347
  127ARG   HH12 1243   6.560   5.673   2.289
  127ARG    NH2 1244   6.663   5.765   2.506
  127ARG   HH21 1245   6.694   5.789   2.598
  127ARG   HH22 1246   6.702   5.815   2.429
  127ARG      C 1247   6.578   4.963   2.783
  127ARG      O 1248   6.508   4.941   2.881
  128ALA      N 1249   6.578   4.874   2.684
  128ALA      H 1250   6.620   4.890   2.595
  128ALA     CA 1251   6.524   4.738   2.693
  128ALA     CB 1252   6.548   4.662   2.562
  128ALA      C 1253   6.585   4.663   2.811
  128ALA      O 1254   6.512   4.619   2.899
  129LYS      N 1255   6.718   4.660   2.816
  129LYS      H 1256   6.779   4.667   2.737
  129LYS     CA 1257   6.793   4.622   2.936
  129LYS     CB 1258   6.944   4.606   2.917
  129LYS     CG 1259   6.963   4.487   2.822
  129LYS     CD 1260   7.103   4.493   2.761
  129LYS     CE 1261   7.127   4.387   2.653
  129LYS     NZ 1262   7.162   4.254   2.705
  129LYS    HZ1 1263   7.084   4.213   2.752
  129LYS    HZ2 1264   7.192   4.192   2.633
  129LYS    HZ3 1265   7.241   4.265   2.766
  129LYS      C 1266   6.754   4.684   3.070
  129LYS      O 1267   6.735   4.619   3.173
  130CYS      N 1268   6.728   4.814   3.063
  130CYS      H 1269   6.744   4.861   2.976
  130CYS     CA 1270   6.686   4.892   3.180
  130CYS     CB 1271   6.688   5.043   3.151
  130CYS     SG 1272   6.854   5.107   3.110
  130CYS     HG 1273   6.882   5.027   3.008
  130CYS      C 1274   6.552   4.848   3.239
  130CYS      O 1275   6.536   4.850   3.361
  131PHE      N 1276   6.460   4.806   3.153
  131PHE      H 1277   6.482   4.805   3.056
  131PHE     CA 1278   6.327   4.759   3.197
  131PHE     CB 1279   6.234   4.767   3.076
  131PHE     CG 1280   6.083   4.754   3.096
  131PHE    CD1 1281   6.005   4.864   3.130
  131PHE    HD1 1282   6.046   4.965   3.137
  131PHE    CD2 1283   6.026   4.628   3.088
  131PHE    HD2 1284   6.086   4.537   3.083
  131PHE    CE1 1285   5.871   4.844   3.159
  131PHE    HE1 1286   5.818   4.926   3.208
  131PHE    CE2 1287   5.890   4.614   3.115
  131PHE    HE2 1288   5.848   4.514   3.127
  131PHE     CZ 1289   5.807   4.721   3.148
  131PHE     HZ 1290   5.706   4.708   3.185
  131PHE      C 1291   6.332   4.624   3.268
  131PHE      O 1292   6.247   4.594   3.351
  132GLU      N 1293   6.410   4.531   3.213
  132GLU      H 1294   6.443   4.548   3.120
  132GLU     CA 1295   6.448   4.400   3.268
  132GLU     CB 1296   6.549   4.338   3.170
  132GLU     CG 1297   6.480   4.300   3.039
  132GLU     CD 1298   6.580   4.261   2.929
  132GLU    OE1 1299   6.662   4.172   2.960
  132GLU    OE2 1300   6.555   4.278   2.808
  132GLU      C 1301   6.510   4.417   3.407
  132GLU      O 1302   6.480   4.333   3.492
  133LYS      N 1303   6.611   4.503   3.417
  133LYS      H 1304   6.641   4.550   3.334
  133LYS     CA 1305   6.679   4.541   3.542
  133LYS     CB 1306   6.811   4.611   3.506
  133LYS     CG 1307   6.918   4.529   3.434
  133LYS     CD 1308   7.059   4.590   3.427
  133LYS     CE 1309   7.075   4.732   3.372
  133LYS     NZ 1310   7.214   4.781   3.370
  133LYS    HZ1 1311   7.264   4.711   3.320
  133LYS    HZ2 1312   7.225   4.867   3.320
  133LYS    HZ3 1313   7.241   4.800   3.464
  133LYS      C 1314   6.600   4.610   3.653
  133LYS      O 1315   6.602   4.555   3.763
  134ASN      N 1316   6.525   4.717   3.629
  134ASN      H 1317   6.534   4.759   3.539
  134ASN     CA 1318   6.452   4.783   3.739
  134ASN     CB 1319   6.390   4.901   3.664
  134ASN     CG 1320   6.306   4.999   3.747
  134ASN    OD1 1321   6.211   4.964   3.817
  134ASN    ND2 1322   6.361   5.119   3.768
  134ASN   HD21 1323   6.448   5.143   3.725
  134ASN   HD22 1324   6.331   5.180   3.841
  134ASN      C 1325   6.343   4.702   3.808
  134ASN      O 1326   6.250   4.648   3.749
  135GLU      N 1327   6.352   4.713   3.941
  135GLU      H 1328   6.423   4.774   3.977
  135GLU     CA 1329   6.274   4.649   4.047
  135GLU     CB 1330   6.344   4.652   4.183
  135GLU     CG 1331   6.467   4.565   4.208
  135GLU     CD 1332   6.434   4.416   4.213
  135GLU    OE1 1333   6.511   4.326   4.172
  135GLU    OE2 1334   6.321   4.380   4.254
  135GLU      C 1335   6.138   4.715   4.071
  135GLU      O 1336   6.037   4.644   4.065
  136ALA      N 1337   6.141   4.848   4.067
  136ALA      H 1338   6.206   4.901   4.013
  136ALA     CA 1339   6.021   4.929   4.092
  136ALA     CB 1340   6.060   5.075   4.112
  136ALA      C 1341   5.916   4.901   3.984
  136ALA      O 1342   5.797   4.902   4.015
  137ILE      N 1343   5.957   4.885   3.858
  137ILE      H 1344   6.053   4.900   3.835
  137ILE     CA 1345   5.867   4.873   3.743
  137ILE     CB 1346   5.930   4.893   3.605
  137ILE    CG1 1347   5.980   5.037   3.602
  137ILE    CG2 1348   5.823   4.877   3.496
  137ILE     CD 1349   6.084   5.057   3.491
  137ILE      C 1350   5.796   4.739   3.761
  137ILE      O 1351   5.673   4.738   3.758
  138GLN      N 1352   5.869   4.629   3.780
  138GLN      H 1353   5.968   4.641   3.772
  138GLN     CA 1354   5.814   4.495   3.802
  138GLN     CB 1355   5.931   4.397   3.810
  138GLN     CG 1356   6.012   4.398   3.680
  138GLN     CD 1357   6.139   4.313   3.683
  138GLN    OE1 1358   6.142   4.196   3.644
  138GLN    NE2 1359   6.254   4.372   3.714
  138GLN   HE21 1360   6.261   4.471   3.729
  138GLN   HE22 1361   6.339   4.321   3.729
  138GLN      C 1362   5.710   4.481   3.914
  138GLN      O 1363   5.609   4.412   3.902
  139ALA      N 1364   5.748   4.548   4.022
  139ALA      H 1365   5.844   4.544   4.050
  139ALA     CA 1366   5.654   4.565   4.134
  139ALA     CB 1367   5.727   4.606   4.263
  139ALA      C 1368   5.528   4.648   4.112
  139ALA      O 1369   5.417   4.595   4.113
  140ALA      N 1370   5.550   4.764   4.050
  140ALA      H 1371   5.643   4.799   4.039
  140ALA     CA 1372   5.447   4.865   4.020
  140ALA     CB 1373   5.516   4.995   3.979
  140ALA      C 1374   5.339   4.808   3.927
  140ALA      O 1375   5.220   4.828   3.950
  141HISE     N 1376   5.383   4.746   3.817
  141HISE     H 1377   5.475   4.758   3.781
  141HISE    CA 1378   5.306   4.666   3.721
  141HISE    CB 1379   5.398   4.606   3.613
  141HISE    CG 1380   5.308   4.537   3.511
  141HISE   ND1 1381   5.242   4.595   3.410
  141HISE   CD2 1382   5.286   4.407   3.494
  141HISE   HD2 1383   5.292   4.329   3.569
  141HISE   CE1 1384   5.197   4.505   3.322
  141HISE   HE1 1385   5.150   4.522   3.226
  141HISE   NE2 1386   5.229   4.387   3.375
  141HISE   HE2 1387   5.203   4.300   3.334
  141HISE     C 1388   5.217   4.559   3.783
  141HISE     O 1389   5.095   4.577   3.773
  142ASP      N 1390   5.276   4.471   3.864
  142ASP      H 1391   5.375   4.472   3.876
  142ASP     CA 1392   5.199   4.362   3.927
  142ASP     CB 1393   5.287   4.249   3.981
  142ASP     CG 1394   5.337   4.149   3.877
  142ASP    OD1 1395   5.385   4.039   3.913
  142ASP    OD2 1396   5.329   4.184   3.757
  142ASP      C 1397   5.111   4.405   4.044
  142ASP      O 1398   4.995   4.364   4.034
  143ALA      N 1399   5.150   4.514   4.110
  143ALA      H 1400   5.247   4.540   4.109
  143ALA     CA 1401   5.059   4.588   4.198
  143ALA     CB 1402   5.132   4.702   4.270
  143ALA      C 1403   4.928   4.628   4.130
  143ALA      O 1404   4.819   4.612   4.184
  144VAL      N 1405   4.935   4.679   4.008
  144VAL      H 1406   5.018   4.691   3.953
  144VAL     CA 1407   4.808   4.723   3.948
  144VAL     CB 1408   4.823   4.842   3.853
  144VAL    CG1 1409   4.688   4.909   3.830
  144VAL    CG2 1410   4.912   4.951   3.915
  144VAL      C 1411   4.727   4.616   3.874
  144VAL      O 1412   4.604   4.620   3.882
  145ALA      N 1413   4.801   4.521   3.819
  145ALA      H 1414   4.900   4.531   3.808
  145ALA     CA 1415   4.749   4.396   3.763
  145ALA     CB 1416   4.859   4.320   3.688
  145ALA      C 1417   4.654   4.315   3.851
  145ALA      O 1418   4.554   4.269   3.797
  146GLN      N 1419   4.690   4.300   3.979
  146GLN      H 1420   4.777   4.321   4.022
  146GLN     CA 1421   4.601   4.256   4.087
  146GLN     CB 1422   4.691   4.220   4.205
  146GLN     CG 1423   4.789   4.106   4.174
  146GLN     CD 1424   4.904   4.093   4.274
  146GLN    OE1 1425   4.893   4.029   4.379
  146GLN    NE2 1426   5.005   4.179   4.265
  146GLN   HE21 1427   4.990   4.245   4.191
  146GLN   HE22 1428   5.066   4.193   4.343
  146GLN      C 1429   4.475   4.334   4.126
  146GLN      O 1430   4.384   4.274   4.184
  147GLU      N 1431   4.459   4.457   4.080
  147GLU      H 1432   4.539   4.495   4.033
  147GLU     CA 1433   4.334   4.534   4.092
  147GLU     CB 1434   4.366   4.683   4.110
  147GLU     CG 1435   4.448   4.711   4.235
  147GLU     CD 1436   4.371   4.802   4.330
  147GLU    OE1 1437   4.405   4.922   4.338
  147GLU    OE2 1438   4.278   4.752   4.398
  147GLU      C 1439   4.231   4.521   3.980
  147GLU      O 1440   4.110   4.542   3.991
  148GLY      N 1441   4.283   4.506   3.858
  148GLY      H 1442   4.377   4.535   3.841
  148GLY     CA 1443   4.206   4.465   3.739
  148GLY      C 1444   4.123   4.337   3.751
  148GLY      O 1445   4.184   4.231   3.763
  149GLN      N 1446   3.992   4.356   3.739
  149GLN      H 1447   3.952   4.448   3.742
  149GLN     CA 1448   3.893   4.253   3.773
  149GLN     CB 1449   3.755   4.302   3.820
  149GLN     CG 1450   3.696   4.397   3.716
  149GLN     CD 1451   3.555   4.451   3.744
  149GLN    OE1 1452   3.470   4.388   3.806
  149GLN    NE2 1453   3.525   4.568   3.689
  149GLN   HE21 1454   3.582   4.618   3.623
  149GLN   HE22 1455   3.430   4.593   3.707
  149GLN      C 1456   3.892   4.134   3.676
  149GLN      O 1457   3.833   4.034   3.716
  150CYS      N 1458   3.934   4.157   3.552
  150CYS      H 1459   3.987   4.240   3.534
  150CYS     CA 1460   3.916   4.060   3.443
  150CYS     CB 1461   3.855   4.131   3.322
  150CYS     SG 1462   3.738   4.265   3.367
  150CYS     HG 1463   3.831   4.345   3.315
  150CYS      C 1464   4.049   4.000   3.398
  150CYS      O 1465   4.147   4.052   3.451
  151ARG      N 1466   4.052   3.880   3.340
  151ARG      H 1467   3.980   3.812   3.351
  151ARG     CA 1468   4.178   3.834   3.279
  151ARG     CB 1469   4.239   3.730   3.374
  151ARG     CG 1470   4.391   3.730   3.386
  151ARG     CD 1471   4.457   3.851   3.451
  151ARG     NE 1472   4.406   3.878   3.587
  151ARG     HE 1473   4.331   3.825   3.626
  151ARG     CZ 1474   4.453   3.983   3.655
  151ARG    NH1 1475   4.549   4.063   3.608
  151ARG   HH11 1476   4.585   4.053   3.515
  151ARG   HH12 1477   4.567   4.148   3.658
  151ARG    NH2 1478   4.400   4.006   3.776
  151ARG   HH21 1479   4.328   3.951   3.819
  151ARG   HH22 1480   4.437   4.086   3.824
  151ARG      C 1481   4.167   3.773   3.139
  151ARG      O 1482   4.197   3.852   3.050
  152VAL      N 1483   4.124   3.648   3.121
  152VAL      H 1484   4.100   3.591   3.199
  152VAL     CA 1485   4.110   3.578   2.993
  152VAL     CB 1486   3.981   3.621   2.921
  152VAL    CG1 1487   3.966   3.543   2.791
  152VAL    CG2 1488   3.853   3.600   3.002
  152VAL      C 1489   4.237   3.585   2.908
  152VAL      O 1490   4.241   3.658   2.809
  153ASP      N 1491   4.329   3.493   2.934
  153ASP      H 1492   4.303   3.408   2.981
  153ASP     CA 1493   4.461   3.491   2.870
  153ASP     CB 1494   4.565   3.429   2.964
  153ASP     CG 1495   4.707   3.483   2.943
  153ASP    OD1 1496   4.732   3.603   2.971
  153ASP    OD2 1497   4.794   3.404   2.901
  153ASP      C 1498   4.444   3.423   2.734
  153ASP      O 1499   4.467   3.302   2.741
  154ASP      N 1500   4.363   3.482   2.647
  154ASP      H 1501   4.325   3.572   2.668
  154ASP     CA 1502   4.314   3.431   2.518
  154ASP     CB 1503   4.220   3.536   2.457
  154ASP     CG 1504   4.289   3.672   2.452
  154ASP    OD1 1505   4.406   3.674   2.406
  154ASP    OD2 1506   4.233   3.773   2.500
  154ASP      C 1507   4.414   3.383   2.413
  154ASP      O 1508   4.375   3.305   2.326
  155LYS      N 1509   4.539   3.420   2.439
  155LYS      H 1510   4.549   3.481   2.518
  155LYS     CA 1511   4.667   3.398   2.370
  155LYS     CB 1512   4.697   3.249   2.355
  155LYS     CG 1513   4.699   3.174   2.489
  155LYS     CD 1514   4.799   3.221   2.595
  155LYS     CE 1515   4.840   3.125   2.706
  155LYS     NZ 1516   4.739   3.105   2.811
  155LYS    HZ1 1517   4.692   3.191   2.832
  155LYS    HZ2 1518   4.657   3.053   2.787
  155LYS    HZ3 1519   4.775   3.063   2.895
  155LYS      C 1520   4.667   3.472   2.236
  155LYS      O 1521   4.772   3.468   2.172
  156VAL      N 1522   4.572   3.556   2.195
  156VAL      H 1523   4.496   3.574   2.257
  156VAL     CA 1524   4.571   3.635   2.072
  156VAL     CB 1525   4.429   3.692   2.061
  156VAL    CG1 1526   4.408   3.764   1.927
  156VAL    CG2 1527   4.330   3.576   2.051
  156VAL      C 1528   4.676   3.747   2.070
  156VAL      O 1529   4.721   3.787   2.176
  157ASN      N 1530   4.731   3.770   1.951
  157ASN      H 1531   4.712   3.711   1.872
  157ASN     CA 1532   4.835   3.869   1.923
  157ASN     CB 1533   4.899   3.842   1.787
  157ASN     CG 1534   5.035   3.902   1.749
  157ASN    OD1 1535   5.129   3.909   1.827
  157ASN    ND2 1536   5.057   3.949   1.627
  157ASN   HD21 1537   4.991   3.943   1.552
  157ASN   HD22 1538   5.155   3.957   1.610
  157ASN      C 1539   4.791   4.016   1.924
  157ASN      O 1540   4.766   4.084   1.825
  158PHE      N 1541   4.757   4.050   2.048
  158PHE      H 1542   4.740   3.984   2.121
  158PHE     CA 1543   4.725   4.187   2.090
  158PHE     CB 1544   4.644   4.185   2.220
  158PHE     CG 1545   4.497   4.146   2.204
  158PHE    CD1 1546   4.402   4.238   2.162
  158PHE    HD1 1547   4.437   4.339   2.139
  158PHE    CD2 1548   4.456   4.017   2.238
  158PHE    HD2 1549   4.535   3.949   2.269
  158PHE    CE1 1550   4.268   4.202   2.155
  158PHE    HE1 1551   4.194   4.279   2.131
  158PHE    CE2 1552   4.323   3.980   2.231
  158PHE    HE2 1553   4.290   3.882   2.267
  158PHE     CZ 1554   4.228   4.073   2.190
  158PHE     HZ 1555   4.122   4.053   2.203
  158PHE      C 1556   4.844   4.282   2.097
  158PHE      O 1557   4.917   4.287   2.196
  159HISE     N 1558   4.855   4.355   1.986
  159HISE     H 1559   4.783   4.348   1.916
  159HISE    CA 1560   4.957   4.459   1.973
  159HISE    CB 1561   5.005   4.469   1.828
  159HISE    CG 1562   5.127   4.377   1.816
  159HISE   ND1 1563   5.249   4.414   1.778
  159HISE   CD2 1564   5.119   4.248   1.784
  159HISE   HD2 1565   5.044   4.177   1.820
  159HISE   CE1 1566   5.318   4.313   1.726
  159HISE   HE1 1567   5.423   4.299   1.698
  159HISE   NE2 1568   5.234   4.210   1.731
  159HISE   HE2 1569   5.261   4.115   1.713
  159HISE     C 1570   4.899   4.596   2.007
  159HISE     O 1571   4.779   4.621   1.997
  160PHE      N 1572   4.982   4.687   2.058
  160PHE      H 1573   5.081   4.678   2.050
  160PHE     CA 1574   4.941   4.815   2.117
  160PHE     CB 1575   4.966   4.821   2.268
  160PHE     CG 1576   4.904   4.933   2.352
  160PHE    CD1 1577   4.767   4.953   2.359
  160PHE    HD1 1578   4.706   4.910   2.280
  160PHE    CD2 1579   4.988   5.009   2.432
  160PHE    HD2 1580   5.094   5.009   2.407
  160PHE    CE1 1581   4.709   5.047   2.445
  160PHE    HE1 1582   4.603   5.072   2.443
  160PHE    CE2 1583   4.932   5.099   2.522
  160PHE    HE2 1584   4.997   5.155   2.589
  160PHE     CZ 1585   4.794   5.119   2.527
  160PHE     HZ 1586   4.756   5.201   2.587
  160PHE      C 1587   5.027   4.922   2.049
  160PHE      O 1588   5.141   4.894   2.012
  161ILE      N 1589   4.964   5.027   2.000
  161ILE      H 1590   4.866   5.044   2.017
  161ILE     CA 1591   5.031   5.134   1.924
  161ILE     CB 1592   5.013   5.123   1.773
  161ILE    CG1 1593   4.871   5.092   1.725
  161ILE    CG2 1594   5.119   5.033   1.710
  161ILE     CD 1595   4.847   5.043   1.583
  161ILE      C 1596   4.988   5.273   1.971
  161ILE      O 1597   4.875   5.285   2.017
  162LEU      N 1598   5.084   5.364   1.954
  162LEU      H 1599   5.165   5.330   1.907
  162LEU     CA 1600   5.092   5.502   2.004
  162LEU     CB 1601   5.200   5.524   2.110
  162LEU     CG 1602   5.243   5.663   2.158
  162LEU    CD1 1603   5.132   5.740   2.229
  162LEU    CD2 1604   5.364   5.660   2.251
  162LEU      C 1605   5.119   5.592   1.883
  162LEU      O 1606   5.230   5.585   1.830
  163PHE      N 1607   5.039   5.698   1.876
  163PHE      H 1608   4.955   5.693   1.931
  163PHE     CA 1609   5.052   5.801   1.772
  163PHE     CB 1610   4.925   5.815   1.687
  163PHE     CG 1611   4.886   5.691   1.606
  163PHE    CD1 1612   4.799   5.600   1.664
  163PHE    HD1 1613   4.758   5.623   1.762
  163PHE    CD2 1614   4.955   5.650   1.492
  163PHE    HD2 1615   5.030   5.713   1.445
  163PHE    CE1 1616   4.780   5.471   1.616
  163PHE    HE1 1617   4.701   5.406   1.655
  163PHE    CE2 1618   4.934   5.523   1.438
  163PHE    HE2 1619   4.988   5.495   1.347
  163PHE     CZ 1620   4.846   5.435   1.499
  163PHE     HZ 1621   4.826   5.343   1.444
  163PHE      C 1622   5.072   5.935   1.842
  163PHE      O 1623   4.987   5.975   1.922
  164ASN      N 1624   5.168   6.013   1.792
  164ASN      H 1625   5.220   5.980   1.713
  164ASN     CA 1626   5.196   6.142   1.856
  164ASN     CB 1627   5.252   6.122   1.997
  164ASN     CG 1628   5.393   6.063   1.999
  164ASN    OD1 1629   5.492   6.105   1.939
  164ASN    ND2 1630   5.415   6.001   2.114
  164ASN   HD21 1631   5.350   5.999   2.191
  164ASN   HD22 1632   5.505   5.957   2.118
  164ASN      C 1633   5.279   6.231   1.763
  164ASN      O 1634   5.350   6.194   1.670
  165ASN      N 1635   5.281   6.359   1.798
  165ASN      H 1636   5.241   6.401   1.880
  165ASN     CA 1637   5.364   6.454   1.722
  165ASN     CB 1638   5.290   6.578   1.671
  165ASN     CG 1639   5.365   6.674   1.579
  165ASN    OD1 1640   5.484   6.704   1.594
  165ASN    ND2 1641   5.293   6.720   1.478
  165ASN   HD21 1642   5.203   6.688   1.446
  165ASN   HD22 1643   5.350   6.751   1.402
  165ASN      C 1644   5.492   6.501   1.791
  165ASN      O 1645   5.499   6.567   1.895
  166VAL      N 1646   5.598   6.471   1.717
  166VAL      H 1647   5.583   6.460   1.618
  166VAL     CA 1648   5.735   6.504   1.757
  166VAL     CB 1649   5.817   6.383   1.803
  166VAL    CG1 1650   5.966   6.413   1.825
  166VAL    CG2 1651   5.755   6.310   1.922
  166VAL      C 1652   5.812   6.576   1.646
  166VAL      O 1653   5.807   6.524   1.535
  167ASP      N 1654   5.864   6.696   1.667
  167ASP      H 1655   5.839   6.737   1.755
  167ASP     CA 1656   5.945   6.771   1.569
  167ASP     CB 1657   6.080   6.700   1.577
  167ASP     CG 1658   6.195   6.782   1.517
  167ASP    OD1 1659   6.204   6.904   1.543
  167ASP    OD2 1660   6.287   6.721   1.459
  167ASP      C 1661   5.884   6.791   1.430
  167ASP      O 1662   5.939   6.760   1.325
  168GLY      N 1663   5.774   6.865   1.428
  168GLY      H 1664   5.752   6.926   1.505
  168GLY     CA 1665   5.676   6.866   1.318
  168GLY      C 1666   5.600   6.737   1.288
  168GLY      O 1667   5.478   6.736   1.268
  169HISE     N 1668   5.681   6.638   1.253
  169HISE     H 1669   5.776   6.634   1.283
  169HISE    CA 1670   5.633   6.514   1.191
  169HISE    CB 1671   5.758   6.438   1.145
  169HISE    CG 1672   5.831   6.497   1.024
  169HISE   ND1 1673   5.931   6.584   1.034
  169HISE   CD2 1674   5.814   6.475   0.894
  169HISE   HD2 1675   5.752   6.399   0.847
  169HISE   CE1 1676   5.979   6.622   0.916
  169HISE   HE1 1677   6.071   6.674   0.890
  169HISE   NE2 1678   5.908   6.546   0.832
  169HISE   HE2 1679   5.933   6.545   0.735
  169HISE     C 1680   5.549   6.424   1.282
  169HISE     O 1681   5.575   6.398   1.400
  170LEU      N 1682   5.451   6.359   1.219
  170LEU      H 1683   5.439   6.374   1.121
  170LEU     CA 1684   5.361   6.267   1.288
  170LEU     CB 1685   5.227   6.252   1.215
  170LEU     CG 1686   5.108   6.197   1.293
  170LEU    CD1 1687   5.093   6.048   1.322
  170LEU    CD2 1688   5.071   6.279   1.417
  170LEU      C 1689   5.434   6.133   1.294
  170LEU      O 1690   5.471   6.071   1.194
  171TYR      N 1691   5.443   6.083   1.417
  171TYR      H 1692   5.415   6.132   1.499
  171TYR     CA 1693   5.502   5.950   1.437
  171TYR     CB 1694   5.635   5.962   1.511
  171TYR     CG 1695   5.742   6.041   1.435
  171TYR    CD1 1696   5.829   5.977   1.348
  171TYR    HD1 1697   5.810   5.877   1.308
  171TYR    CD2 1698   5.780   6.170   1.471
  171TYR    HD2 1699   5.725   6.210   1.556
  171TYR    CE1 1700   5.944   6.033   1.294
  171TYR    HE1 1701   6.001   5.985   1.215
  171TYR    CE2 1702   5.888   6.235   1.412
  171TYR    HE2 1703   5.917   6.334   1.447
  171TYR     CZ 1704   5.973   6.164   1.329
  171TYR     OH 1705   6.084   6.232   1.287
  171TYR     HH 1706   6.053   6.327   1.289
  171TYR      C 1707   5.415   5.845   1.507
  171TYR      O 1708   5.321   5.872   1.582
  172GLU      N 1709   5.455   5.723   1.471
  172GLU      H 1710   5.534   5.711   1.411
  172GLU     CA 1711   5.386   5.605   1.525
  172GLU     CB 1712   5.347   5.515   1.408
  172GLU     CG 1713   5.262   5.391   1.434
  172GLU     CD 1714   5.236   5.328   1.297
  172GLU    OE1 1715   5.135   5.358   1.230
  172GLU    OE2 1716   5.330   5.262   1.250
  172GLU      C 1717   5.496   5.527   1.596
  172GLU      O 1718   5.587   5.482   1.526
  173LEU      N 1719   5.476   5.499   1.724
  173LEU      H 1720   5.396   5.530   1.776
  173LEU     CA 1721   5.570   5.419   1.803
  173LEU     CB 1722   5.631   5.501   1.917
  173LEU     CG 1723   5.762   5.575   1.888
  173LEU    CD1 1724   5.754   5.700   1.800
  173LEU    CD2 1725   5.837   5.605   2.018
  173LEU      C 1726   5.502   5.296   1.863
  173LEU      O 1727   5.394   5.308   1.920
  174ASP      N 1728   5.569   5.185   1.832
  174ASP      H 1729   5.637   5.188   1.759
  174ASP     CA 1730   5.543   5.055   1.894
  174ASP     CB 1731   5.504   4.949   1.790
  174ASP     CG 1732   5.497   4.804   1.838
  174ASP    OD1 1733   5.530   4.714   1.758
  174ASP    OD2 1734   5.453   4.777   1.952
  174ASP      C 1735   5.681   4.998   1.929
  174ASP      O 1736   5.780   5.022   1.860
  175GLY      N 1737   5.686   4.933   2.045
  175GLY      H 1738   5.602   4.901   2.088
  175GLY     CA 1739   5.810   4.875   2.098
  175GLY      C 1740   5.857   4.740   2.041
  175GLY      O 1741   5.967   4.693   2.069
  176ARG      N 1742   5.759   4.663   1.995
  176ARG      H 1743   5.672   4.707   1.975
  176ARG     CA 1744   5.785   4.527   1.946
  176ARG     CB 1745   5.647   4.463   1.931
  176ARG     CG 1746   5.579   4.426   2.063
  176ARG     CD 1747   5.616   4.284   2.106
  176ARG     NE 1748   5.555   4.182   2.019
  176ARG     HE 1749   5.627   4.140   1.964
  176ARG     CZ 1750   5.433   4.130   2.034
  176ARG    NH1 1751   5.338   4.157   2.125
  176ARG   HH11 1752   5.355   4.223   2.198
  176ARG   HH12 1753   5.251   4.108   2.135
  176ARG    NH2 1754   5.383   4.058   1.933
  176ARG   HH21 1755   5.431   4.052   1.846
  176ARG   HH22 1756   5.294   4.015   1.951
  176ARG      C 1757   5.846   4.530   1.805
  176ARG      O 1758   5.927   4.444   1.771
  177MET      N 1759   5.793   4.614   1.717
  177MET      H 1760   5.699   4.646   1.727
  177MET     CA 1761   5.861   4.671   1.600
  177MET     CB 1762   5.756   4.758   1.530
  177MET     CG 1763   5.634   4.694   1.463
  177MET     SD 1764   5.669   4.585   1.321
  177MET     CE 1765   5.526   4.480   1.319
  177MET      C 1766   5.991   4.747   1.626
  177MET      O 1767   5.989   4.845   1.700
  178PRO      N 1768   6.102   4.714   1.561
  178PRO     CA 1769   6.237   4.760   1.596
  178PRO     CB 1770   6.326   4.666   1.515
  178PRO     CG 1771   6.246   4.637   1.388
  178PRO     CD 1772   6.101   4.634   1.437
  178PRO      C 1773   6.280   4.906   1.581
  178PRO      O 1774   6.382   4.938   1.642
  179PHE      N 1775   6.208   4.986   1.503
  179PHE      H 1776   6.131   4.954   1.449
  179PHE     CA 1777   6.228   5.131   1.489
  179PHE     CB 1778   6.290   5.158   1.352
  179PHE     CG 1779   6.430   5.101   1.329
  179PHE    CD1 1780   6.455   4.979   1.266
  179PHE    HD1 1781   6.377   4.907   1.243
  179PHE    CD2 1782   6.535   5.178   1.378
  179PHE    HD2 1783   6.510   5.281   1.400
  179PHE    CE1 1784   6.588   4.942   1.246
  179PHE    HE1 1785   6.598   4.847   1.195
  179PHE    CE2 1786   6.668   5.137   1.368
  179PHE    HE2 1787   6.745   5.194   1.419
  179PHE     CZ 1788   6.691   5.021   1.295
  179PHE     HZ 1789   6.793   4.988   1.277
  179PHE      C 1790   6.094   5.206   1.494
  179PHE      O 1791   5.996   5.144   1.454
  180PRO      N 1792   6.101   5.334   1.531
  180PRO     CA 1793   5.991   5.431   1.519
  180PRO     CB 1794   6.026   5.557   1.599
  180PRO     CG 1795   6.177   5.552   1.618
  180PRO     CD 1796   6.213   5.406   1.593
  180PRO      C 1797   5.953   5.467   1.375
  180PRO      O 1798   6.040   5.475   1.289
  181VAL      N 1799   5.823   5.476   1.349
  181VAL      H 1800   5.748   5.492   1.414
  181VAL     CA 1801   5.774   5.494   1.211
  181VAL     CB 1802   5.679   5.381   1.170
  181VAL    CG1 1803   5.626   5.398   1.028
  181VAL    CG2 1804   5.753   5.248   1.172
  181VAL      C 1805   5.722   5.635   1.179
  181VAL      O 1806   5.655   5.693   1.263
  182ASN      N 1807   5.770   5.693   1.069
  182ASN      H 1808   5.855   5.666   1.023
  182ASN     CA 1809   5.724   5.822   1.016
  182ASN     CB 1810   5.849   5.873   0.944
  182ASN     CG 1811   5.844   6.021   0.905
  182ASN    OD1 1812   5.744   6.075   0.859
  182ASN    ND2 1813   5.962   6.082   0.904
  182ASN   HD21 1814   6.049   6.046   0.937
  182ASN   HD22 1815   5.960   6.165   0.849
  182ASN      C 1816   5.601   5.820   0.924
  182ASN      O 1817   5.618   5.766   0.814
  183HISE     N 1818   5.507   5.903   0.967
  183HISE     H 1819   5.511   5.955   1.052
  183HISE    CA 1820   5.387   5.930   0.887
  183HISE    CB 1821   5.268   5.888   0.973
  183HISE    CG 1822   5.255   5.735   0.976
  183HISE   ND1 1823   5.258   5.657   0.868
  183HISE   CD2 1824   5.253   5.651   1.079
  183HISE   HD2 1825   5.247   5.685   1.183
  183HISE   CE1 1826   5.253   5.529   0.903
  183HISE   HE1 1827   5.247   5.444   0.835
  183HISE   NE2 1828   5.265   5.526   1.035
  183HISE   HE2 1829   5.268   5.446   1.094
  183HISE     C 1830   5.371   6.072   0.831
  183HISE     O 1831   5.259   6.121   0.821
  184GLY      N 1832   5.486   6.133   0.805
  184GLY      H 1833   5.576   6.094   0.825
  184GLY     CA 1834   5.488   6.264   0.737
  184GLY      C 1835   5.440   6.379   0.825
  184GLY      O 1836   5.446   6.373   0.947
  185ALA      N 1837   5.396   6.488   0.762
  185ALA      H 1838   5.378   6.494   0.664
  185ALA     CA 1839   5.369   6.617   0.826
  185ALA     CB 1840   5.368   6.723   0.715
  185ALA      C 1841   5.248   6.624   0.918
  185ALA      O 1842   5.167   6.531   0.921
  186SER      N 1843   5.248   6.723   1.006
  186SER      H 1844   5.329   6.782   1.018
  186SER     CA 1845   5.146   6.741   1.110
  186SER     CB 1846   5.146   6.627   1.212
  186SER     OG 1847   5.069   6.635   1.332
  186SER     HG 1848   4.972   6.639   1.308
  186SER      C 1849   5.157   6.873   1.186
  186SER      O 1850   5.271   6.908   1.216
  187SER      N 1851   5.042   6.932   1.218
  187SER      H 1852   4.956   6.901   1.179
  187SER     CA 1853   5.033   7.051   1.305
  187SER     CB 1854   4.905   7.123   1.262
  187SER     OG 1855   4.932   7.259   1.296
  187SER     HG 1856   4.893   7.318   1.226
  187SER      C 1857   5.008   7.005   1.448
  187SER      O 1858   4.911   6.933   1.474
  188GLU      N 1859   5.074   7.064   1.547
  188GLU      H 1860   5.137   7.138   1.523
  188GLU     CA 1861   5.054   7.034   1.690
  188GLU     CB 1862   5.145   7.135   1.760
  188GLU     CG 1863   5.191   7.094   1.900
  188GLU     CD 1864   5.256   7.217   1.964
  188GLU    OE1 1865   5.380   7.222   1.950
  188GLU    OE2 1866   5.185   7.306   2.016
  188GLU      C 1867   4.912   7.041   1.746
  188GLU      O 1868   4.881   6.953   1.825
  189ASP      N 1869   4.834   7.138   1.698
  189ASP      H 1870   4.873   7.220   1.656
  189ASP     CA 1871   4.689   7.144   1.724
  189ASP     CB 1872   4.640   7.274   1.660
  189ASP     CG 1873   4.494   7.314   1.678
  189ASP    OD1 1874   4.448   7.307   1.794
  189ASP    OD2 1875   4.425   7.346   1.579
  189ASP      C 1876   4.609   7.021   1.680
  189ASP      O 1877   4.543   6.955   1.760
  190THR      N 1878   4.623   6.987   1.553
  190THR      H 1879   4.703   7.029   1.509
  190THR     CA 1880   4.537   6.891   1.482
  190THR     CB 1881   4.529   6.915   1.331
  190THR    OG1 1882   4.655   6.944   1.270
  190THR    HG1 1883   4.700   6.855   1.279
  190THR    CG2 1884   4.420   7.019   1.302
  190THR      C 1885   4.568   6.742   1.501
  190THR      O 1886   4.511   6.660   1.429
  191LEU      N 1887   4.625   6.715   1.618
  191LEU      H 1888   4.641   6.790   1.681
  191LEU     CA 1889   4.678   6.581   1.650
  191LEU     CB 1890   4.740   6.572   1.790
  191LEU     CG 1891   4.891   6.595   1.792
  191LEU    CD1 1892   4.943   6.576   1.935
  191LEU    CD2 1893   4.960   6.493   1.702
  191LEU      C 1894   4.576   6.469   1.636
  191LEU      O 1895   4.612   6.363   1.584
  192LEU      N 1896   4.454   6.486   1.686
  192LEU      H 1897   4.426   6.579   1.711
  192LEU     CA 1898   4.344   6.388   1.678
  192LEU     CB 1899   4.215   6.444   1.737
  192LEU     CG 1900   4.176   6.384   1.872
  192LEU    CD1 1901   4.284   6.415   1.976
  192LEU    CD2 1902   4.050   6.454   1.923
  192LEU      C 1903   4.319   6.353   1.531
  192LEU      O 1904   4.322   6.234   1.501
  193LYS      N 1905   4.281   6.446   1.444
  193LYS      H 1906   4.245   6.535   1.472
  193LYS     CA 1907   4.250   6.423   1.302
  193LYS     CB 1908   4.205   6.556   1.241
  193LYS     CG 1909   4.169   6.554   1.092
  193LYS     CD 1910   4.119   6.694   1.056
  193LYS     CE 1911   4.084   6.716   0.909
  193LYS     NZ 1912   4.189   6.713   0.806
  193LYS    HZ1 1913   4.256   6.787   0.812
  193LYS    HZ2 1914   4.225   6.620   0.808
  193LYS    HZ3 1915   4.147   6.725   0.716
  193LYS      C 1916   4.366   6.364   1.222
  193LYS      O 1917   4.350   6.251   1.176
  194ASP      N 1918   4.483   6.421   1.248
  194ASP      H 1919   4.491   6.503   1.305
  194ASP     CA 1920   4.603   6.365   1.184
  194ASP     CB 1921   4.728   6.446   1.220
  194ASP     CG 1922   4.730   6.591   1.170
  194ASP    OD1 1923   4.792   6.683   1.228
  194ASP    OD2 1924   4.692   6.610   1.053
  194ASP      C 1925   4.644   6.220   1.212
  194ASP      O 1926   4.653   6.142   1.118
  195ALA      N 1927   4.634   6.184   1.340
  195ALA      H 1928   4.596   6.247   1.408
  195ALA     CA 1929   4.658   6.046   1.385
  195ALA     CB 1930   4.674   6.040   1.537
  195ALA      C 1931   4.555   5.943   1.340
  195ALA      O 1932   4.576   5.836   1.284
  196ALA      N 1933   4.434   5.997   1.348
  196ALA      H 1934   4.410   6.077   1.404
  196ALA     CA 1935   4.314   5.925   1.304
  196ALA     CB 1936   4.185   5.987   1.358
  196ALA      C 1937   4.292   5.894   1.156
  196ALA      O 1938   4.227   5.791   1.139
  197LYS      N 1939   4.363   5.961   1.065
  197LYS      H 1940   4.397   6.050   1.096
  197LYS     CA 1941   4.386   5.913   0.928
  197LYS     CB 1942   4.459   6.019   0.846
  197LYS     CG 1943   4.468   5.987   0.696
  197LYS     CD 1944   4.561   6.089   0.631
  197LYS     CE 1945   4.698   6.089   0.700
  197LYS     NZ 1946   4.813   6.150   0.631
  197LYS    HZ1 1947   4.898   6.120   0.675
  197LYS    HZ2 1948   4.815   6.132   0.533
  197LYS    HZ3 1949   4.800   6.248   0.644
  197LYS      C 1950   4.460   5.778   0.926
  197LYS      O 1951   4.401   5.679   0.883
  198VAL      N 1952   4.578   5.777   0.988
  198VAL      H 1953   4.620   5.857   1.031
  198VAL     CA 1954   4.665   5.660   1.000
  198VAL     CB 1955   4.803   5.693   1.058
  198VAL    CG1 1956   4.889   5.566   1.054
  198VAL    CG2 1957   4.870   5.802   0.975
  198VAL      C 1958   4.604   5.548   1.085
  198VAL      O 1959   4.596   5.435   1.037
  199CYS      N 1960   4.538   5.580   1.196
  199CYS      H 1961   4.547   5.671   1.236
  199CYS     CA 1962   4.454   5.489   1.277
  199CYS     CB 1963   4.384   5.567   1.389
  199CYS     SG 1964   4.504   5.630   1.511
  199CYS     HG 1965   4.401   5.667   1.587
  199CYS      C 1966   4.354   5.406   1.197
  199CYS      O 1967   4.357   5.284   1.215
  200ARG      N 1968   4.256   5.472   1.135
  200ARG      H 1969   4.251   5.571   1.129
  200ARG     CA 1970   4.155   5.416   1.044
  200ARG     CB 1971   4.058   5.522   0.991
  200ARG     CG 1972   3.974   5.600   1.092
  200ARG     CD 1973   3.860   5.682   1.031
  200ARG     NE 1974   3.904   5.801   0.957
  200ARG     HE 1975   3.894   5.806   0.858
  200ARG     CZ 1976   3.934   5.921   1.010
  200ARG    NH1 1977   3.908   5.945   1.139
  200ARG   HH11 1978   3.871   5.875   1.201
  200ARG   HH12 1979   3.932   6.034   1.177
  200ARG    NH2 1980   4.011   6.006   0.941
  200ARG   HH21 1981   4.044   5.962   0.858
  200ARG   HH22 1982   4.035   6.097   0.974
  200ARG      C 1983   4.218   5.327   0.937
  200ARG      O 1984   4.187   5.208   0.934
  201GLU      N 1985   4.332   5.369   0.883
  201GLU      H 1986   4.344   5.468   0.874
  201GLU     CA 1987   4.419   5.303   0.784
  201GLU     CB 1988   4.516   5.409   0.732
  201GLU     CG 1989   4.616   5.355   0.630
  201GLU     CD 1990   4.729   5.454   0.605
  201GLU    OE1 1991   4.750   5.498   0.490
  201GLU    OE2 1992   4.807   5.474   0.700
  201GLU      C 1993   4.484   5.177   0.840
  201GLU      O 1994   4.473   5.078   0.767
  202PHE      N 1995   4.493   5.170   0.973
  202PHE      H 1996   4.484   5.255   1.025
  202PHE     CA 1997   4.553   5.056   1.043
  202PHE     CB 1998   4.623   5.108   1.169
  202PHE     CG 1999   4.751   5.030   1.202
  202PHE    CD1 2000   4.862   5.108   1.231
  202PHE    HD1 2001   4.873   5.208   1.190
  202PHE    CD2 2002   4.745   4.892   1.220
  202PHE    HD2 2003   4.659   4.825   1.224
  202PHE    CE1 2004   4.977   5.044   1.278
  202PHE    HE1 2005   5.066   5.104   1.298
  202PHE    CE2 2006   4.862   4.833   1.266
  202PHE    HE2 2007   4.855   4.738   1.320
  202PHE     CZ 2008   4.977   4.906   1.292
  202PHE     HZ 2009   5.070   4.854   1.316
  202PHE      C 2010   4.441   4.957   1.075
  202PHE      O 2011   4.445   4.842   1.032
  203THR      N 2012   4.332   5.006   1.133
  203THR      H 2013   4.337   5.094   1.180
  203THR     CA 2014   4.214   4.919   1.145
  203THR     CB 2015   4.128   4.970   1.260
  203THR    OG1 2016   4.033   4.874   1.308
  203THR    HG1 2017   4.088   4.803   1.352
  203THR    CG2 2018   4.072   5.109   1.230
  203THR      C 2019   4.126   4.880   1.026
  203THR      O 2020   4.107   4.759   1.020
  204GLU      N 2021   4.100   4.968   0.930
  204GLU      H 2022   4.123   5.062   0.956
  204GLU     CA 2023   4.023   4.929   0.812
  204GLU     CB 2024   3.974   5.050   0.732
  204GLU     CG 2025   3.844   5.105   0.791
  204GLU     CD 2026   3.801   5.244   0.744
  204GLU    OE1 2027   3.811   5.341   0.822
  204GLU    OE2 2028   3.748   5.239   0.631
  204GLU      C 2029   4.076   4.820   0.718
  204GLU      O 2030   4.014   4.789   0.616
  205ARG      N 2031   4.205   4.790   0.733
  205ARG      H 2032   4.247   4.814   0.821
  205ARG     CA 2033   4.276   4.695   0.647
  205ARG     CB 2034   4.428   4.701   0.663
  205ARG     CG 2035   4.491   4.815   0.582
  205ARG     CD 2036   4.644   4.819   0.574
  205ARG     NE 2037   4.714   4.811   0.703
  205ARG     HE 2038   4.716   4.716   0.734
  205ARG     CZ 2039   4.782   4.907   0.768
  205ARG    NH1 2040   4.820   5.022   0.712
  205ARG   HH11 2041   4.793   5.038   0.617
  205ARG   HH12 2042   4.888   5.085   0.748
  205ARG    NH2 2043   4.828   4.871   0.889
  205ARG   HH21 2044   4.796   4.785   0.929
  205ARG   HH22 2045   4.893   4.932   0.935
  205ARG      C 2046   4.232   4.552   0.678
  205ARG      O 2047   4.167   4.492   0.593
  206GLU      N 2048   4.249   4.505   0.801
  206GLU      H 2049   4.317   4.550   0.859
  206GLU     CA 2050   4.196   4.378   0.853
  206GLU     CB 2051   4.272   4.330   0.977
  206GLU     CG 2052   4.397   4.248   0.944
  206GLU     CD 2053   4.509   4.295   0.852
  206GLU    OE1 2054   4.530   4.418   0.847
  206GLU    OE2 2055   4.572   4.215   0.779
  206GLU      C 2056   4.044   4.372   0.865
  206GLU      O 2057   3.988   4.347   0.972
  207GLN      N 2058   3.974   4.377   0.752
  207GLN      H 2059   4.020   4.368   0.664
  207GLN     CA 2060   3.829   4.398   0.737
  207GLN     CB 2061   3.772   4.355   0.602
  207GLN     CG 2062   3.844   4.451   0.507
  207GLN     CD 2063   3.787   4.449   0.365
  207GLN    OE1 2064   3.859   4.428   0.268
  207GLN    NE2 2065   3.658   4.481   0.351
  207GLN   HE21 2066   3.600   4.485   0.432
  207GLN   HE22 2067   3.629   4.499   0.257
  207GLN      C 2068   3.735   4.321   0.830
  207GLN      O 2069   3.635   4.369   0.884
  208GLY      N 2070   3.784   4.204   0.869
  208GLY      H 2071   3.877   4.178   0.841
  208GLY     CA 2072   3.720   4.097   0.947
  208GLY      C 2073   3.714   4.122   1.098
  208GLY      O 2074   3.620   4.074   1.161
  209GLU      N 2075   3.812   4.199   1.145
  209GLU      H 2076   3.859   4.273   1.097
  209GLU     CA 2077   3.824   4.196   1.291
  209GLU     CB 2078   3.974   4.207   1.321
  209GLU     CG 2079   4.007   4.218   1.470
  209GLU     CD 2080   3.993   4.082   1.538
  209GLU    OE1 2081   3.884   4.047   1.588
  209GLU    OE2 2082   4.093   4.008   1.525
  209GLU      C 2083   3.728   4.288   1.367
  209GLU      O 2084   3.692   4.392   1.312
  210VAL      N 2085   3.685   4.242   1.484
  210VAL      H 2086   3.702   4.147   1.509
  210VAL     CA 2087   3.589   4.318   1.566
  210VAL     CB 2088   3.456   4.247   1.593
  210VAL    CG1 2089   3.369   4.249   1.467
  210VAL    CG2 2090   3.473   4.103   1.641
  210VAL      C 2091   3.648   4.377   1.694
  210VAL      O 2092   3.598   4.474   1.751
  211ARG      N 2093   3.749   4.312   1.752
  211ARG      H 2094   3.790   4.235   1.703
  211ARG     CA 2095   3.822   4.339   1.876
  211ARG     CB 2096   3.922   4.226   1.903
  211ARG     CG 2097   3.858   4.088   1.916
  211ARG     CD 2098   3.970   3.995   1.962
  211ARG     NE 2099   4.019   3.929   1.840
  211ARG     HE 2100   4.028   3.983   1.756
  211ARG     CZ 2101   4.040   3.797   1.830
  211ARG    NH1 2102   4.014   3.709   1.927
  211ARG   HH11 2103   4.003   3.736   2.023
  211ARG   HH12 2104   4.004   3.612   1.906
  211ARG    NH2 2105   4.093   3.746   1.718
  211ARG   HH21 2106   4.091   3.805   1.638
  211ARG   HH22 2107   4.130   3.653   1.714
  211ARG      C 2108   3.909   4.462   1.850
  211ARG      O 2109   3.987   4.461   1.755
  212PHE      N 2110   3.848   4.575   1.885
  212PHE      H 2111   3.750   4.576   1.905
  212PHE     CA 2112   3.933   4.693   1.905
  212PHE     CB 2113   3.957   4.770   1.774
  212PHE     CG 2114   3.837   4.782   1.680
  212PHE    CD1 2115   3.753   4.893   1.686
  212PHE    HD1 2116   3.771   4.976   1.754
  212PHE    CD2 2117   3.824   4.688   1.579
  212PHE    HD2 2118   3.905   4.616   1.567
  212PHE    CE1 2119   3.647   4.901   1.596
  212PHE    HE1 2120   3.565   4.972   1.600
  212PHE    CE2 2121   3.718   4.700   1.490
  212PHE    HE2 2122   3.718   4.633   1.403
  212PHE     CZ 2123   3.627   4.804   1.498
  212PHE     HZ 2124   3.534   4.804   1.441
  212PHE      C 2125   3.889   4.798   2.007
  212PHE      O 2126   3.770   4.821   2.027
  213SER      N 2127   3.986   4.855   2.077
  213SER      H 2128   4.077   4.838   2.039
  213SER     CA 2129   3.978   4.965   2.175
  213SER     CB 2130   4.009   4.903   2.311
  213SER     OG 2131   3.942   4.975   2.415
  213SER     HG 2132   3.984   4.937   2.497
  213SER      C 2133   4.078   5.078   2.149
  213SER      O 2134   4.198   5.052   2.147
  214ALA      N 2135   4.034   5.199   2.183
  214ALA      H 2136   3.950   5.210   2.236
  214ALA     CA 2137   4.112   5.322   2.168
  214ALA     CB 2138   4.065   5.410   2.052
  214ALA      C 2139   4.120   5.401   2.298
  214ALA      O 2140   4.015   5.427   2.356
  215VAL      N 2141   4.238   5.453   2.332
  215VAL      H 2142   4.315   5.432   2.272
  215VAL     CA 2143   4.258   5.546   2.444
  215VAL     CB 2144   4.322   5.464   2.556
  215VAL    CG1 2145   4.442   5.376   2.520
  215VAL    CG2 2146   4.371   5.544   2.677
  215VAL      C 2147   4.334   5.673   2.406
  215VAL      O 2148   4.445   5.663   2.354
  216ALA      N 2149   4.287   5.792   2.441
  216ALA      H 2150   4.198   5.800   2.487
  216ALA     CA 2151   4.362   5.917   2.421
  216ALA     CB 2152   4.264   6.014   2.355
  216ALA      C 2153   4.407   5.978   2.554
  216ALA      O 2154   4.362   5.940   2.661
  217LEU      N 2155   4.511   6.060   2.539
  217LEU      H 2156   4.556   6.064   2.450
  217LEU     CA 2157   4.572   6.137   2.648
  217LEU     CB 2158   4.723   6.121   2.661
  217LEU     CG 2159   4.760   6.076   2.803
  217LEU    CD1 2160   4.891   5.998   2.794
  217LEU    CD2 2161   4.786   6.194   2.897
  217LEU      C 2162   4.534   6.285   2.654
  217LEU      O 2163   4.570   6.352   2.558
  218CYS      N 2164   4.473   6.339   2.760
  218CYS      H 2165   4.457   6.272   2.833
  218CYS     CA 2166   4.410   6.471   2.767
  218CYS     CB 2167   4.265   6.463   2.720
  218CYS     SG 2168   4.243   6.417   2.544
  218CYS     HG 2169   4.194   6.538   2.516
  218CYS      C 2170   4.419   6.539   2.904
  218CYS      O 2171   4.438   6.481   3.010
  219LYS      N 2172   4.427   6.672   2.899
  219LYS      H 2173   4.416   6.726   2.816
  219LYS     CA 2174   4.403   6.757   3.017
  219LYS     CB 2175   4.404   6.897   2.957
  219LYS     CG 2176   4.439   7.008   3.057
  219LYS     CD 2177   4.585   7.004   3.103
  219LYS     CE 2178   4.599   7.107   3.215
  219LYS     NZ 2179   4.575   7.244   3.165
  219LYS    HZ1 2180   4.479   7.271   3.169
  219LYS    HZ2 2181   4.627   7.311   3.217
  219LYS    HZ3 2182   4.599   7.250   3.068
  219LYS      C 2183   4.279   6.731   3.103
  219LYS      O 2184   4.176   6.683   3.056
  220ALA      N 2185   4.298   6.753   3.233
  220ALA      H 2186   4.393   6.751   3.265
  220ALA     CA 2187   4.186   6.756   3.328
  220ALA     CB 2188   4.238   6.706   3.463
  220ALA      C 2189   4.130   6.897   3.346
  220ALA      O 2190   4.196   6.997   3.318
  221ALA      N 2191   3.998   6.889   3.358
  221ALA      H 2192   3.953   6.800   3.346
  221ALA     CA 2193   3.914   7.010   3.363
  221ALA     CB 2194   3.773   7.003   3.303
  221ALA      C 2195   3.920   7.074   3.501
  221ALA     O1 2196   3.936   7.198   3.497
  221ALA     O2 2197   3.937   7.004   3.603
   6.93295   6.93295   4.90233   0.00000   0.00000   0.00000   0.00000   3.46647   3.46647
