# Supplementary material for: Is There a Functional Role for the Knotted Topology in Protein UCH-L1?
Source: J Chem Inf Model. 2024 Jul 24;64(17):6827–37. doi: 10.1021/acs.jcim.4c00880 (PMC11388461; doi:10.1021/acs.jcim.4c00880)
Supplement: Supplementary file 2 — ci4c00880_si_002.zip [file ci4c00880_si_002.zip › UCH-L1_files/APO/APO_delta2_L3M/REP_3/traj_final.gro]

Protein in water t= 500000.00000 step= 5000000
 2197
    1MET      N    1   3.787   4.678   3.708
    1MET     H1    2   3.725   4.668   3.785
    1MET     H2    3   3.756   4.626   3.629
    1MET     H3    4   3.884   4.664   3.729
    1MET     CA    5   3.799   4.821   3.677
    1MET     CB    6   3.947   4.853   3.696
    1MET     CG    7   3.999   4.845   3.840
    1MET     SD    8   4.032   4.672   3.892
    1MET     CE    9   4.140   4.699   4.031
    1MET      C   10   3.773   4.857   3.530
    1MET      O   11   3.766   4.767   3.446
    2LYS      N   12   3.746   4.982   3.494
    2LYS      H   13   3.735   5.058   3.557
    2LYS     CA   14   3.728   5.018   3.352
    2LYS     CB   15   3.656   5.153   3.345
    2LYS     CG   16   3.519   5.145   3.413
    2LYS     CD   17   3.415   5.085   3.318
    2LYS     CE   18   3.281   5.069   3.389
    2LYS     NZ   19   3.203   4.957   3.333
    2LYS    HZ1   20   3.187   4.977   3.236
    2LYS    HZ2   21   3.250   4.869   3.340
    2LYS    HZ3   22   3.116   4.946   3.381
    2LYS      C   23   3.866   5.023   3.287
    2LYS      O   24   3.954   5.099   3.328
    3PRO      N   25   3.887   4.945   3.182
    3PRO     CA   26   4.018   4.945   3.115
    3PRO     CB   27   4.007   4.820   3.026
    3PRO     CG   28   3.862   4.829   2.978
    3PRO     CD   29   3.791   4.860   3.110
    3PRO      C   30   4.029   5.074   3.034
    3PRO      O   31   3.935   5.130   2.978
    4MET      N   32   4.142   5.138   3.061
    4MET      H   33   4.184   5.135   3.152
    4MET     CA   34   4.189   5.258   2.991
    4MET     CB   35   4.308   5.320   3.063
    4MET     CG   36   4.279   5.459   3.121
    4MET     SD   37   4.248   5.590   2.996
    4MET     CE   38   4.413   5.617   2.935
    4MET      C   39   4.209   5.262   2.840
    4MET      O   40   4.225   5.162   2.770
    5GLU      N   41   4.177   5.379   2.786
    5GLU      H   42   4.161   5.452   2.851
    5GLU     CA   43   4.196   5.405   2.642
    5GLU     CB   44   4.068   5.477   2.600
    5GLU     CG   45   3.994   5.395   2.494
    5GLU     CD   46   4.065   5.398   2.358
    5GLU    OE1   47   4.055   5.499   2.285
    5GLU    OE2   48   4.144   5.304   2.336
    5GLU      C   49   4.319   5.480   2.589
    5GLU      O   50   4.362   5.581   2.645
    6ILE      N   51   4.363   5.438   2.470
    6ILE      H   52   4.295   5.405   2.405
    6ILE     CA   53   4.492   5.474   2.410
    6ILE     CB   54   4.544   5.374   2.307
    6ILE    CG1   55   4.444   5.377   2.191
    6ILE    CG2   56   4.557   5.231   2.360
    6ILE     CD   57   4.486   5.286   2.075
    6ILE      C   58   4.514   5.617   2.359
    6ILE      O   59   4.603   5.648   2.281
    7ASN      N   60   4.424   5.703   2.407
    7ASN      H   61   4.365   5.685   2.485
    7ASN     CA   62   4.416   5.840   2.355
    7ASN     CB   63   4.273   5.890   2.380
    7ASN     CG   64   4.257   6.040   2.360
    7ASN    OD1   65   4.291   6.117   2.450
    7ASN    ND2   66   4.184   6.075   2.254
    7ASN   HD21   67   4.158   6.002   2.191
    7ASN   HD22   68   4.147   6.167   2.266
    7ASN      C   69   4.530   5.918   2.419
    7ASN      O   70   4.529   5.923   2.542
    8PRO      N   71   4.618   5.987   2.346
    8PRO     CA   72   4.739   6.053   2.394
    8PRO     CB   73   4.788   6.141   2.279
    8PRO     CG   74   4.751   6.056   2.158
    8PRO     CD   75   4.621   5.988   2.199
    8PRO      C   76   4.703   6.137   2.518
    8PRO      O   77   4.763   6.117   2.624
    9GLU      N   78   4.607   6.228   2.515
    9GLU      H   79   4.557   6.253   2.432
    9GLU     CA   80   4.568   6.306   2.633
    9GLU     CB   81   4.453   6.400   2.598
    9GLU     CG   82   4.460   6.522   2.690
    9GLU     CD   83   4.371   6.638   2.648
    9GLU    OE1   84   4.288   6.675   2.733
    9GLU    OE2   85   4.371   6.669   2.526
    9GLU      C   86   4.525   6.229   2.758
    9GLU      O   87   4.566   6.253   2.872
   10MET      N   88   4.449   6.120   2.747
   10MET      H   89   4.404   6.105   2.659
   10MET     CA   90   4.406   6.021   2.847
   10MET     CB   91   4.301   5.934   2.776
   10MET     CG   92   4.180   6.023   2.745
   10MET     SD   93   4.036   5.945   2.663
   10MET     CE   94   3.980   5.807   2.761
   10MET      C   95   4.530   5.962   2.916
   10MET      O   96   4.537   5.969   3.038
   11LEU      N   97   4.640   5.944   2.843
   11LEU      H   98   4.640   5.947   2.743
   11LEU     CA   99   4.762   5.890   2.904
   11LEU     CB  100   4.854   5.846   2.789
   11LEU     CG  101   4.802   5.727   2.709
   11LEU    CD1  102   4.899   5.697   2.594
   11LEU    CD2  103   4.766   5.601   2.787
   11LEU      C  104   4.838   5.995   2.985
   11LEU      O  105   4.891   5.960   3.090
   12ASN      N  106   4.824   6.122   2.946
   12ASN      H  107   4.814   6.144   2.849
   12ASN     CA  108   4.869   6.236   3.026
   12ASN     CB  109   4.885   6.360   2.938
   12ASN     CG  110   4.973   6.320   2.819
   12ASN    OD1  111   5.070   6.245   2.825
   12ASN    ND2  112   4.961   6.386   2.704
   12ASN   HD21  113   4.919   6.475   2.687
   12ASN   HD22  114   4.993   6.328   2.629
   12ASN      C  115   4.796   6.262   3.158
   12ASN      O  116   4.853   6.311   3.255
   13LYS      N  117   4.666   6.239   3.144
   13LYS      H  118   4.616   6.243   3.057
   13LYS     CA  119   4.568   6.235   3.254
   13LYS     CB  120   4.422   6.241   3.208
   13LYS     CG  121   4.395   6.364   3.122
   13LYS     CD  122   4.245   6.393   3.115
   13LYS     CE  123   4.222   6.510   3.018
   13LYS     NZ  124   4.081   6.553   3.022
   13LYS    HZ1  125   4.071   6.617   2.946
   13LYS    HZ2  126   4.026   6.472   3.000
   13LYS    HZ3  127   4.054   6.600   3.106
   13LYS      C  128   4.591   6.132   3.364
   13LYS      O  129   4.552   6.156   3.478
   14VAL      N  130   4.658   6.023   3.329
   14VAL      H  131   4.675   6.002   3.233
   14VAL     CA  132   4.707   5.920   3.422
   14VAL     CB  133   4.697   5.780   3.361
   14VAL    CG1  134   4.740   5.672   3.461
   14VAL    CG2  135   4.565   5.745   3.292
   14VAL      C  136   4.851   5.948   3.465
   14VAL      O  137   4.874   5.957   3.586
   15LEU      N  138   4.936   5.974   3.366
   15LEU      H  139   4.904   5.949   3.274
   15LEU     CA  140   5.073   6.022   3.387
   15LEU     CB  141   5.142   6.057   3.255
   15LEU     CG  142   5.295   6.064   3.249
   15LEU    CD1  143   5.358   5.928   3.278
   15LEU    CD2  144   5.344   6.112   3.112
   15LEU      C  145   5.094   6.130   3.493
   15LEU      O  146   5.183   6.113   3.577
   16SER      N  147   4.992   6.213   3.516
   16SER      H  148   4.931   6.245   3.445
   16SER     CA  149   4.985   6.311   3.626
   16SER     CB  150   4.859   6.397   3.615
   16SER     OG  151   4.862   6.486   3.503
   16SER     HG  152   4.822   6.575   3.524
   16SER      C  153   4.972   6.257   3.769
   16SER      O  154   5.046   6.292   3.860
   17ARG      N  155   4.893   6.151   3.787
   17ARG      H  156   4.876   6.090   3.710
   17ARG     CA  157   4.854   6.085   3.912
   17ARG     CB  158   4.713   6.028   3.895
   17ARG     CG  159   4.617   6.139   3.851
   17ARG     CD  160   4.469   6.100   3.848
   17ARG     NE  161   4.397   6.207   3.779
   17ARG     HE  162   4.454   6.268   3.724
   17ARG     CZ  163   4.267   6.230   3.753
   17ARG    NH1  164   4.172   6.142   3.789
   17ARG   HH11  165   4.199   6.065   3.847
   17ARG   HH12  166   4.082   6.147   3.747
   17ARG    NH2  167   4.229   6.342   3.689
   17ARG   HH21  168   4.293   6.417   3.673
   17ARG   HH22  169   4.134   6.348   3.660
   17ARG      C  170   4.962   5.983   3.949
   17ARG      O  171   4.952   5.919   4.053
   18LEU      N  172   5.070   5.969   3.873
   18LEU      H  173   5.073   6.023   3.789
   18LEU     CA  174   5.169   5.861   3.892
   18LEU     CB  175   5.211   5.791   3.763
   18LEU     CG  176   5.104   5.721   3.678
   18LEU    CD1  177   5.189   5.659   3.566
   18LEU    CD2  178   5.028   5.608   3.747
   18LEU      C  179   5.283   5.895   3.988
   18LEU      O  180   5.312   5.811   4.073
   19GLY      N  181   5.359   6.003   3.969
   19GLY      H  182   5.334   6.076   3.906
   19GLY     CA  183   5.468   6.039   4.060
   19GLY      C  184   5.599   6.067   3.987
   19GLY      O  185   5.703   6.017   4.030
   20VAL      N  186   5.587   6.117   3.864
   20VAL      H  187   5.495   6.145   3.836
   20VAL     CA  188   5.692   6.135   3.762
   20VAL     CB  189   5.681   6.025   3.657
   20VAL    CG1  190   5.580   6.050   3.544
   20VAL    CG2  191   5.816   5.996   3.591
   20VAL      C  192   5.684   6.278   3.709
   20VAL      O  193   5.585   6.351   3.707
   21ALA      N  194   5.797   6.330   3.661
   21ALA      H  195   5.882   6.279   3.647
   21ALA     CA  196   5.807   6.471   3.623
   21ALA     CB  197   5.953   6.497   3.585
   21ALA      C  198   5.711   6.523   3.515
   21ALA      O  199   5.706   6.481   3.400
   22GLY      N  200   5.646   6.632   3.556
   22GLY      H  201   5.674   6.685   3.636
   22GLY     CA  202   5.532   6.703   3.496
   22GLY      C  203   5.550   6.741   3.349
   22GLY      O  204   5.460   6.713   3.271
   23GLN      N  205   5.676   6.763   3.312
   23GLN      H  206   5.743   6.764   3.386
   23GLN     CA  207   5.728   6.793   3.177
   23GLN     CB  208   5.869   6.852   3.181
   23GLN     CG  209   5.978   6.765   3.245
   23GLN     CD  210   6.123   6.815   3.234
   23GLN    OE1  211   6.217   6.737   3.239
   23GLN    NE2  212   6.145   6.944   3.215
   23GLN   HE21  213   6.072   7.012   3.202
   23GLN   HE22  214   6.228   6.986   3.252
   23GLN      C  215   5.717   6.682   3.072
   23GLN      O  216   5.711   6.718   2.955
   24TRP      N  217   5.710   6.553   3.101
   24TRP      H  218   5.709   6.522   3.196
   24TRP     CA  219   5.699   6.450   2.995
   24TRP     CB  220   5.783   6.329   3.037
   24TRP     CG  221   5.929   6.371   3.054
   24TRP    CD1  222   5.993   6.384   3.171
   24TRP    HD1  223   5.932   6.400   3.260
   24TRP    CD2  224   6.027   6.375   2.956
   24TRP    NE1  225   6.124   6.398   3.158
   24TRP    HE1  226   6.182   6.428   3.234
   24TRP    CE2  227   6.145   6.395   3.026
   24TRP    CE3  228   6.027   6.349   2.819
   24TRP    HE3  229   5.934   6.304   2.782
   24TRP    CZ2  230   6.262   6.397   2.950
   24TRP    HZ2  231   6.364   6.415   2.983
   24TRP    CZ3  232   6.143   6.353   2.743
   24TRP    HZ3  233   6.142   6.305   2.645
   24TRP    CH2  234   6.260   6.381   2.812
   24TRP    HH2  235   6.359   6.355   2.775
   24TRP      C  236   5.558   6.413   2.951
   24TRP      O  237   5.472   6.386   3.035
   25ARG      N  238   5.521   6.457   2.831
   25ARG      H  239   5.593   6.487   2.768
   25ARG     CA  240   5.388   6.429   2.775
   25ARG     CB  241   5.307   6.552   2.734
   25ARG     CG  242   5.212   6.593   2.846
   25ARG     CD  243   5.288   6.642   2.970
   25ARG     NE  244   5.190   6.700   3.063
   25ARG     HE  245   5.123   6.643   3.109
   25ARG     CZ  246   5.184   6.831   3.090
   25ARG    NH1  247   5.272   6.918   3.038
   25ARG   HH11  248   5.352   6.889   2.987
   25ARG   HH12  249   5.272   7.018   3.051
   25ARG    NH2  250   5.086   6.887   3.163
   25ARG   HH21  251   5.012   6.826   3.192
   25ARG   HH22  252   5.096   6.981   3.196
   25ARG      C  253   5.392   6.330   2.658
   25ARG      O  254   5.483   6.332   2.575
   26PHE      N  255   5.286   6.251   2.648
   26PHE      H  256   5.218   6.250   2.721
   26PHE     CA  257   5.265   6.179   2.522
   26PHE     CB  258   5.204   6.043   2.557
   26PHE     CG  259   5.297   5.942   2.625
   26PHE    CD1  260   5.361   5.847   2.547
   26PHE    HD1  261   5.335   5.828   2.443
   26PHE    CD2  262   5.327   5.947   2.761
   26PHE    HD2  263   5.309   6.048   2.797
   26PHE    CE1  264   5.445   5.750   2.600
   26PHE    HE1  265   5.471   5.654   2.554
   26PHE    CE2  266   5.417   5.855   2.813
   26PHE    HE2  267   5.427   5.840   2.921
   26PHE     CZ  268   5.481   5.761   2.734
   26PHE     HZ  269   5.541   5.685   2.785
   26PHE      C  270   5.174   6.248   2.420
   26PHE      O  271   5.063   6.284   2.459
   27VAL      N  272   5.231   6.280   2.304
   27VAL      H  273   5.326   6.263   2.277
   27VAL     CA  274   5.152   6.347   2.199
   27VAL     CB  275   5.201   6.482   2.145
   27VAL    CG1  276   5.207   6.590   2.252
   27VAL    CG2  277   5.346   6.471   2.099
   27VAL      C  278   5.139   6.242   2.088
   27VAL      O  279   5.213   6.145   2.081
   28ASP      N  280   5.045   6.261   1.996
   28ASP      H  281   4.965   6.317   2.019
   28ASP     CA  282   5.043   6.196   1.864
   28ASP     CB  283   4.904   6.231   1.810
   28ASP     CG  284   4.869   6.153   1.683
   28ASP    OD1  285   4.823   6.038   1.695
   28ASP    OD2  286   4.887   6.206   1.571
   28ASP      C  287   5.150   6.252   1.772
   28ASP      O  288   5.202   6.361   1.798
   29VAL      N  289   5.189   6.173   1.672
   29VAL      H  290   5.149   6.081   1.669
   29VAL     CA  291   5.281   6.202   1.562
   29VAL     CB  292   5.326   6.075   1.489
   29VAL    CG1  293   5.411   5.987   1.581
   29VAL    CG2  294   5.208   5.987   1.445
   29VAL      C  295   5.228   6.302   1.459
   29VAL      O  296   5.305   6.355   1.379
   30LEU      N  297   5.097   6.327   1.456
   30LEU      H  298   5.032   6.276   1.513
   30LEU     CA  299   5.030   6.416   1.361
   30LEU     CB  300   5.066   6.564   1.380
   30LEU     CG  301   4.962   6.651   1.450
   30LEU    CD1  302   4.826   6.649   1.381
   30LEU    CD2  303   4.949   6.584   1.587
   30LEU      C  304   5.031   6.382   1.212
   30LEU      O  305   4.934   6.406   1.140
   31GLY      N  306   5.144   6.321   1.176
   31GLY      H  307   5.218   6.296   1.239
   31GLY     CA  308   5.180   6.286   1.038
   31GLY      C  309   5.325   6.237   1.043
   31GLY      O  310   5.417   6.300   1.094
   32LEU      N  311   5.340   6.128   0.968
   32LEU      H  312   5.256   6.075   0.960
   32LEU     CA  313   5.462   6.052   0.938
   32LEU     CB  314   5.430   5.903   0.921
   32LEU     CG  315   5.421   5.834   1.057
   32LEU    CD1  316   5.374   5.690   1.035
   32LEU    CD2  317   5.562   5.833   1.118
   32LEU      C  318   5.535   6.110   0.817
   32LEU      O  319   5.533   6.055   0.707
   33GLU      N  320   5.603   6.221   0.844
   33GLU      H  321   5.606   6.271   0.930
   33GLU     CA  322   5.675   6.288   0.734
   33GLU     CB  323   5.668   6.440   0.752
   33GLU     CG  324   5.634   6.520   0.626
   33GLU     CD  325   5.747   6.498   0.525
   33GLU    OE1  326   5.859   6.549   0.548
   33GLU    OE2  327   5.717   6.429   0.426
   33GLU      C  328   5.822   6.246   0.728
   33GLU      O  329   5.881   6.230   0.834
   34GLU      N  330   5.881   6.242   0.609
   34GLU      H  331   5.839   6.279   0.526
   34GLU     CA  332   6.016   6.184   0.603
   34GLU     CB  333   6.041   6.117   0.468
   34GLU     CG  334   6.008   6.204   0.346
   34GLU     CD  335   6.039   6.137   0.212
   34GLU    OE1  336   6.053   6.012   0.212
   34GLU    OE2  337   6.036   6.213   0.113
   34GLU      C  338   6.139   6.255   0.659
   34GLU      O  339   6.256   6.221   0.637
   35GLU      N  340   6.111   6.384   0.673
   35GLU      H  341   6.026   6.420   0.634
   35GLU     CA  342   6.200   6.477   0.743
   35GLU     CB  343   6.182   6.609   0.668
   35GLU     CG  344   6.257   6.729   0.725
   35GLU     CD  345   6.402   6.727   0.676
   35GLU    OE1  346   6.438   6.684   0.565
   35GLU    OE2  347   6.483   6.805   0.730
   35GLU      C  348   6.204   6.484   0.896
   35GLU      O  349   6.308   6.484   0.962
   36SER      N  350   6.090   6.474   0.963
   36SER      H  351   6.008   6.435   0.922
   36SER     CA  352   6.072   6.487   1.109
   36SER     CB  353   6.101   6.634   1.139
   36SER     OG  354   6.096   6.648   1.281
   36SER     HG  355   6.168   6.715   1.298
   36SER      C  356   5.922   6.466   1.132
   36SER      O  357   5.839   6.469   1.042
   37LEU      N  358   5.888   6.421   1.252
   37LEU      H  359   5.960   6.381   1.309
   37LEU     CA  360   5.749   6.399   1.296
   37LEU     CB  361   5.747   6.324   1.429
   37LEU     CG  362   5.795   6.179   1.414
   37LEU    CD1  363   5.821   6.126   1.555
   37LEU    CD2  364   5.690   6.096   1.340
   37LEU      C  365   5.679   6.533   1.322
   37LEU      O  366   5.746   6.636   1.324
   38GLY      N  367   5.547   6.528   1.303
   38GLY      H  368   5.497   6.442   1.304
   38GLY     CA  369   5.461   6.647   1.318
   38GLY      C  370   5.455   6.703   1.460
   38GLY      O  371   5.424   6.630   1.554
   39SER      N  372   5.486   6.831   1.483
   39SER      H  373   5.517   6.886   1.406
   39SER     CA  374   5.478   6.912   1.606
   39SER     CB  375   5.335   6.959   1.633
   39SER     OG  376   5.307   7.072   1.550
   39SER     HG  377   5.211   7.095   1.537
   39SER      C  378   5.528   6.852   1.737
   39SER      O  379   5.508   6.907   1.845
   40VAL      N  380   5.608   6.746   1.725
   40VAL      H  381   5.614   6.698   1.637
   40VAL     CA  382   5.663   6.677   1.842
   40VAL     CB  383   5.695   6.531   1.806
   40VAL    CG1  384   5.783   6.451   1.903
   40VAL    CG2  385   5.560   6.461   1.786
   40VAL      C  386   5.794   6.742   1.886
   40VAL      O  387   5.887   6.762   1.809
   41PRO      N  388   5.801   6.798   2.007
   41PRO     CA  389   5.910   6.884   2.055
   41PRO     CB  390   5.864   6.954   2.183
   41PRO     CG  391   5.712   6.930   2.181
   41PRO     CD  392   5.694   6.797   2.108
   41PRO      C  393   6.031   6.799   2.094
   41PRO      O  394   6.023   6.678   2.109
   42ALA      N  395   6.145   6.867   2.112
   42ALA      H  396   6.150   6.965   2.094
   42ALA     CA  397   6.270   6.806   2.160
   42ALA     CB  398   6.383   6.874   2.083
   42ALA      C  399   6.290   6.819   2.311
   42ALA      O  400   6.257   6.925   2.364
   43PRO      N  401   6.350   6.720   2.376
   43PRO     CA  402   6.370   6.578   2.342
   43PRO     CB  403   6.456   6.519   2.454
   43PRO     CG  404   6.498   6.627   2.554
   43PRO     CD  405   6.404   6.740   2.511
   43PRO      C  406   6.243   6.496   2.325
   43PRO      O  407   6.148   6.508   2.404
   44ALA      N  408   6.251   6.403   2.230
   44ALA      H  409   6.344   6.374   2.209
   44ALA     CA  410   6.145   6.313   2.184
   44ALA     CB  411   6.117   6.345   2.037
   44ALA      C  412   6.172   6.163   2.197
   44ALA      O  413   6.111   6.087   2.122
   45CYS      N  414   6.220   6.118   2.313
   45CYS      H  415   6.169   6.130   2.398
   45CYS     CA  416   6.303   5.997   2.325
   45CYS     CB  417   6.350   5.986   2.470
   45CYS     SG  418   6.227   6.003   2.605
   45CYS     HG  419   6.263   5.885   2.653
   45CYS      C  420   6.248   5.857   2.296
   45CYS      O  421   6.326   5.771   2.255
   46ALA      N  422   6.117   5.850   2.276
   46ALA      H  423   6.064   5.927   2.241
   46ALA     CA  424   6.052   5.719   2.259
   46ALA     CB  425   6.036   5.652   2.395
   46ALA      C  426   5.914   5.724   2.193
   46ALA      O  427   5.824   5.804   2.219
   47LEU      N  428   5.905   5.649   2.084
   47LEU      H  429   5.978   5.585   2.060
   47LEU     CA  430   5.784   5.632   2.003
   47LEU     CB  431   5.818   5.656   1.855
   47LEU     CG  432   5.788   5.797   1.804
   47LEU    CD1  433   5.898   5.893   1.850
   47LEU    CD2  434   5.778   5.794   1.652
   47LEU      C  435   5.714   5.499   2.032
   47LEU      O  436   5.771   5.393   2.008
   48LEU      N  437   5.591   5.506   2.082
   48LEU      H  438   5.539   5.590   2.096
   48LEU     CA  439   5.509   5.389   2.114
   48LEU     CB  440   5.449   5.413   2.253
   48LEU     CG  441   5.353   5.313   2.317
   48LEU    CD1  442   5.423   5.184   2.359
   48LEU    CD2  443   5.287   5.376   2.440
   48LEU      C  444   5.398   5.350   2.015
   48LEU      O  445   5.303   5.426   1.997
   49LEU      N  446   5.436   5.264   1.921
   49LEU      H  447   5.516   5.205   1.928
   49LEU     CA  448   5.355   5.214   1.810
   49LEU     CB  449   5.450   5.160   1.703
   49LEU     CG  450   5.389   5.171   1.563
   49LEU    CD1  451   5.397   5.316   1.514
   49LEU    CD2  452   5.463   5.083   1.462
   49LEU      C  453   5.245   5.115   1.848
   49LEU      O  454   5.282   5.013   1.905
   50LEU      N  455   5.120   5.160   1.861
   50LEU      H  456   5.095   5.255   1.840
   50LEU     CA  457   5.011   5.076   1.911
   50LEU     CB  458   4.917   5.170   1.986
   50LEU     CG  459   4.988   5.231   2.108
   50LEU    CD1  460   4.901   5.344   2.162
   50LEU    CD2  461   5.006   5.122   2.213
   50LEU      C  462   4.937   5.016   1.791
   50LEU      O  463   4.903   5.093   1.702
   51PHE      N  464   4.884   4.896   1.808
   51PHE      H  465   4.877   4.856   1.900
   51PHE     CA  466   4.803   4.822   1.710
   51PHE     CB  467   4.897   4.796   1.591
   51PHE     CG  468   5.020   4.712   1.625
   51PHE    CD1  469   5.124   4.734   1.715
   51PHE    HD1  470   5.123   4.813   1.791
   51PHE    CD2  471   5.031   4.611   1.531
   51PHE    HD2  472   4.967   4.601   1.444
   51PHE    CE1  473   5.234   4.650   1.716
   51PHE    HE1  474   5.308   4.657   1.795
   51PHE    CE2  475   5.140   4.524   1.531
   51PHE    HE2  476   5.156   4.444   1.460
   51PHE     CZ  477   5.241   4.545   1.625
   51PHE     HZ  478   5.321   4.471   1.631
   51PHE      C  479   4.751   4.688   1.761
   51PHE      O  480   4.792   4.635   1.864
   52PRO      N  481   4.645   4.637   1.699
   52PRO     CA  482   4.608   4.495   1.707
   52PRO     CB  483   4.458   4.490   1.680
   52PRO     CG  484   4.451   4.599   1.573
   52PRO     CD  485   4.536   4.710   1.634
   52PRO      C  486   4.702   4.409   1.621
   52PRO      O  487   4.722   4.428   1.502
   53LEU      N  488   4.735   4.298   1.686
   53LEU      H  489   4.679   4.271   1.765
   53LEU     CA  490   4.841   4.203   1.649
   53LEU     CB  491   4.901   4.164   1.784
   53LEU     CG  492   5.035   4.090   1.773
   53LEU    CD1  493   5.141   4.193   1.734
   53LEU    CD2  494   5.069   4.034   1.911
   53LEU      C  495   4.806   4.088   1.555
   53LEU      O  496   4.695   4.038   1.571
   54THR      N  497   4.884   4.075   1.448
   54THR      H  498   4.963   4.133   1.428
   54THR     CA  499   4.857   3.976   1.343
   54THR     CB  500   4.855   4.048   1.208
   54THR    OG1  501   4.986   4.083   1.163
   54THR    HG1  502   5.010   4.180   1.173
   54THR    CG2  503   4.762   4.169   1.218
   54THR      C  504   4.963   3.866   1.346
   54THR      O  505   5.072   3.908   1.386
   55ALA      N  506   4.926   3.747   1.300
   55ALA      H  507   4.830   3.722   1.309
   55ALA     CA  508   5.019   3.636   1.272
   55ALA     CB  509   4.939   3.536   1.189
   55ALA      C  510   5.141   3.679   1.190
   55ALA      O  511   5.246   3.681   1.252
   56GLN      N  512   5.108   3.760   1.089
   56GLN      H  513   5.011   3.773   1.070
   56GLN     CA  514   5.221   3.815   1.011
   56GLN     CB  515   5.181   3.906   0.895
   56GLN     CG  516   5.110   3.837   0.779
   56GLN     CD  517   5.056   3.930   0.669
   56GLN    OE1  518   4.963   4.008   0.688
   56GLN    NE2  519   5.102   3.914   0.546
   56GLN   HE21  520   5.169   3.841   0.528
   56GLN   HE22  521   5.081   3.968   0.465
   56GLN      C  522   5.321   3.892   1.097
   56GLN      O  523   5.438   3.855   1.107
   57HISE     N  524   5.283   4.005   1.156
   57HISE     H  525   5.185   4.017   1.172
   57HISE    CA  526   5.375   4.086   1.237
   57HISE    CB  527   5.303   4.202   1.305
   57HISE    CG  528   5.227   4.284   1.200
   57HISE   ND1  529   5.102   4.323   1.223
   57HISE   CD2  530   5.278   4.359   1.103
   57HISE   HD2  531   5.367   4.335   1.045
   57HISE   CE1  532   5.079   4.427   1.144
   57HISE   HE1  533   4.997   4.499   1.142
   57HISE   NE2  534   5.183   4.444   1.064
   57HISE   HE2  535   5.192   4.516   0.995
   57HISE     C  536   5.438   4.009   1.354
   57HISE     O  537   5.558   4.021   1.377
   58GLU      N  538   5.360   3.920   1.415
   58GLU      H  539   5.263   3.909   1.393
   58GLU     CA  540   5.406   3.820   1.513
   58GLU     CB  541   5.296   3.741   1.584
   58GLU     CG  542   5.335   3.689   1.723
   58GLU     CD  543   5.213   3.612   1.775
   58GLU    OE1  544   5.210   3.487   1.768
   58GLU    OE2  545   5.132   3.680   1.841
   58GLU      C  546   5.516   3.728   1.460
   58GLU      O  547   5.627   3.735   1.514
   59ASN      N  548   5.498   3.664   1.345
   59ASN      H  549   5.404   3.648   1.313
   59ASN     CA  550   5.605   3.590   1.278
   59ASN     CB  551   5.559   3.492   1.169
   59ASN     CG  552   5.456   3.387   1.214
   59ASN    OD1  553   5.431   3.371   1.333
   59ASN    ND2  554   5.392   3.311   1.126
   59ASN   HD21  555   5.418   3.325   1.030
   59ASN   HD22  556   5.327   3.242   1.157
   59ASN      C  557   5.721   3.672   1.220
   59ASN      O  558   5.835   3.628   1.231
   60PHE      N  559   5.697   3.798   1.186
   60PHE      H  560   5.599   3.821   1.181
   60PHE     CA  561   5.799   3.897   1.148
   60PHE     CB  562   5.735   4.021   1.086
   60PHE     CG  563   5.849   4.117   1.049
   60PHE    CD1  564   5.885   4.102   0.915
   60PHE    HD1  565   5.857   4.015   0.856
   60PHE    CD2  566   5.887   4.231   1.119
   60PHE    HD2  567   5.899   4.231   1.227
   60PHE    CE1  568   5.964   4.199   0.855
   60PHE    HE1  569   6.019   4.174   0.764
   60PHE    CE2  570   5.954   4.331   1.050
   60PHE    HE2  571   5.977   4.425   1.100
   60PHE     CZ  572   6.001   4.316   0.920
   60PHE     HZ  573   6.045   4.393   0.857
   60PHE      C  574   5.887   3.922   1.270
   60PHE      O  575   6.008   3.934   1.248
   61ARG      N  576   5.829   3.952   1.386
   61ARG      H  577   5.731   3.969   1.377
   61ARG     CA  578   5.893   3.964   1.517
   61ARG     CB  579   5.787   4.008   1.618
   61ARG     CG  580   5.829   4.026   1.764
   61ARG     CD  581   5.931   4.137   1.793
   61ARG     NE  582   5.886   4.266   1.739
   61ARG     HE  583   5.791   4.271   1.708
   61ARG     CZ  584   5.968   4.363   1.696
   61ARG    NH1  585   6.100   4.353   1.715
   61ARG   HH11  586   6.126   4.292   1.790
   61ARG   HH12  587   6.169   4.396   1.657
   61ARG    NH2  588   5.925   4.472   1.630
   61ARG   HH21  589   5.829   4.466   1.604
   61ARG   HH22  590   6.000   4.533   1.606
   61ARG      C  591   5.963   3.837   1.567
   61ARG      O  592   6.073   3.839   1.623
   62LYS      N  593   5.906   3.722   1.535
   62LYS      H  594   5.808   3.719   1.517
   62LYS     CA  595   5.979   3.596   1.556
   62LYS     CB  596   5.884   3.477   1.565
   62LYS     CG  597   5.812   3.467   1.699
   62LYS     CD  598   5.712   3.353   1.710
   62LYS     CE  599   5.784   3.220   1.688
   62LYS     NZ  600   5.690   3.107   1.699
   62LYS    HZ1  601   5.632   3.107   1.618
   62LYS    HZ2  602   5.738   3.020   1.709
   62LYS    HZ3  603   5.625   3.110   1.775
   62LYS      C  604   6.106   3.575   1.474
   62LYS      O  605   6.211   3.545   1.531
   63LYS      N  606   6.101   3.604   1.344
   63LYS      H  607   6.014   3.628   1.301
   63LYS     CA  608   6.221   3.601   1.258
   63LYS     CB  609   6.177   3.600   1.112
   63LYS     CG  610   6.285   3.557   1.011
   63LYS     CD  611   6.340   3.415   1.025
   63LYS     CE  612   6.453   3.390   0.924
   63LYS     NZ  613   6.516   3.258   0.926
   63LYS    HZ1  614   6.462   3.199   0.867
   63LYS    HZ2  615   6.612   3.262   0.899
   63LYS    HZ3  616   6.508   3.222   1.019
   63LYS      C  617   6.322   3.708   1.298
   63LYS      O  618   6.441   3.681   1.316
   64GLN      N  619   6.271   3.828   1.322
   64GLN      H  620   6.180   3.859   1.294
   64GLN     CA  621   6.354   3.928   1.392
   64GLN     CB  622   6.281   4.053   1.440
   64GLN     CG  623   6.251   4.141   1.317
   64GLN     CD  624   6.169   4.262   1.362
   64GLN    OE1  625   6.067   4.253   1.430
   64GLN    NE2  626   6.205   4.387   1.334
   64GLN   HE21  627   6.271   4.408   1.262
   64GLN   HE22  628   6.172   4.458   1.396
   64GLN      C  629   6.430   3.883   1.517
   64GLN      O  630   6.553   3.874   1.512
   65ILE      N  631   6.366   3.823   1.617
   65ILE      H  632   6.267   3.832   1.621
   65ILE     CA  633   6.429   3.758   1.733
   65ILE     CB  634   6.330   3.697   1.833
   65ILE    CG1  635   6.206   3.769   1.886
   65ILE    CG2  636   6.411   3.657   1.956
   65ILE     CD  637   6.100   3.682   1.953
   65ILE      C  638   6.532   3.654   1.690
   65ILE      O  639   6.644   3.652   1.743
   66GLU      N  640   6.491   3.565   1.601
   66GLU      H  641   6.402   3.576   1.557
   66GLU     CA  642   6.575   3.451   1.560
   66GLU     CB  643   6.482   3.363   1.476
   66GLU     CG  644   6.544   3.224   1.459
   66GLU     CD  645   6.464   3.118   1.384
   66GLU    OE1  646   6.508   3.080   1.273
   66GLU    OE2  647   6.352   3.088   1.430
   66GLU      C  648   6.700   3.489   1.481
   66GLU      O  649   6.800   3.418   1.493
   67GLU      N  650   6.684   3.595   1.403
   67GLU      H  651   6.601   3.635   1.363
   67GLU     CA  652   6.803   3.654   1.339
   67GLU     CB  653   6.768   3.771   1.247
   67GLU     CG  654   6.700   3.729   1.116
   67GLU     CD  655   6.798   3.672   1.013
   67GLU    OE1  656   6.772   3.570   0.945
   67GLU    OE2  657   6.903   3.738   1.010
   67GLU      C  658   6.897   3.718   1.441
   67GLU      O  659   7.014   3.681   1.444
   68LEU      N  660   6.837   3.784   1.540
   68LEU      H  661   6.739   3.803   1.535
   68LEU     CA  662   6.912   3.849   1.649
   68LEU     CB  663   6.817   3.937   1.730
   68LEU     CG  664   6.840   4.087   1.711
   68LEU    CD1  665   6.988   4.125   1.715
   68LEU    CD2  666   6.781   4.119   1.574
   68LEU      C  667   6.977   3.748   1.743
   68LEU      O  668   7.075   3.783   1.809
   69LYS      N  669   6.908   3.638   1.771
   69LYS      H  670   6.812   3.625   1.748
   69LYS     CA  671   6.958   3.525   1.852
   69LYS     CB  672   6.876   3.396   1.836
   69LYS     CG  673   6.748   3.414   1.917
   69LYS     CD  674   6.765   3.367   2.062
   69LYS     CE  675   6.809   3.221   2.073
   69LYS     NZ  676   6.887   3.178   2.190
   69LYS    HZ1  677   6.944   3.097   2.174
   69LYS    HZ2  678   6.943   3.253   2.225
   69LYS    HZ3  679   6.830   3.167   2.272
   69LYS      C  680   7.102   3.491   1.812
   69LYS      O  681   7.179   3.464   1.903
   70GLY      N  682   7.139   3.520   1.688
   70GLY      H  683   7.085   3.550   1.609
   70GLY     CA  684   7.280   3.506   1.650
   70GLY      C  685   7.378   3.607   1.711
   70GLY      O  686   7.466   3.556   1.779
   71GLN      N  687   7.333   3.732   1.717
   71GLN      H  688   7.234   3.744   1.726
   71GLN     CA  689   7.416   3.848   1.753
   71GLN     CB  690   7.353   3.977   1.700
   71GLN     CG  691   7.370   3.995   1.549
   71GLN     CD  692   7.261   3.934   1.462
   71GLN    OE1  693   7.245   3.813   1.447
   71GLN    NE2  694   7.160   4.010   1.421
   71GLN   HE21  695   7.142   4.107   1.438
   71GLN   HE22  696   7.098   3.969   1.355
   71GLN      C  697   7.444   3.865   1.902
   71GLN      O  698   7.533   3.939   1.943
   72GLU      N  699   7.340   3.832   1.980
   72GLU      H  700   7.256   3.796   1.939
   72GLU     CA  701   7.337   3.849   2.126
   72GLU     CB  702   7.431   3.749   2.193
   72GLU     CG  703   7.371   3.609   2.192
   72GLU     CD  704   7.481   3.508   2.223
   72GLU    OE1  705   7.561   3.527   2.318
   72GLU    OE2  706   7.476   3.397   2.166
   72GLU      C  707   7.343   3.988   2.190
   72GLU      O  708   7.270   4.019   2.284
   73VAL      N  709   7.402   4.082   2.117
   73VAL      H  710   7.453   4.068   2.032
   73VAL     CA  711   7.408   4.224   2.157
   73VAL     CB  712   7.496   4.315   2.071
   73VAL    CG1  713   7.645   4.296   2.095
   73VAL    CG2  714   7.470   4.305   1.921
   73VAL      C  715   7.273   4.293   2.172
   73VAL      O  716   7.194   4.321   2.082
   74SER      N  717   7.233   4.311   2.298
   74SER      H  718   7.267   4.246   2.365
   74SER     CA  719   7.122   4.394   2.349
   74SER     CB  720   6.990   4.318   2.359
   74SER     OG  721   7.001   4.209   2.451
   74SER     HG  722   6.934   4.139   2.426
   74SER      C  723   7.147   4.451   2.488
   74SER      O  724   7.222   4.386   2.562
   75PRO      N  725   7.088   4.563   2.527
   75PRO     CA  726   7.080   4.593   2.671
   75PRO     CB  727   7.064   4.745   2.665
   75PRO     CG  728   6.980   4.772   2.541
   75PRO     CD  729   7.024   4.664   2.441
   75PRO      C  730   6.953   4.546   2.741
   75PRO      O  731   6.851   4.511   2.681
   76LYS      N  732   6.970   4.505   2.866
   76LYS      H  733   7.046   4.544   2.919
   76LYS     CA  734   6.859   4.446   2.941
   76LYS     CB  735   6.899   4.387   3.076
   76LYS     CG  736   6.969   4.251   3.066
   76LYS     CD  737   6.985   4.185   3.203
   76LYS     CE  738   7.066   4.056   3.185
   76LYS     NZ  739   6.994   3.935   3.142
   76LYS    HZ1  740   6.918   3.916   3.204
   76LYS    HZ2  741   6.959   3.945   3.049
   76LYS    HZ3  742   7.059   3.859   3.133
   76LYS      C  743   6.743   4.544   2.960
   76LYS      O  744   6.758   4.649   3.022
   77VAL      N  745   6.634   4.519   2.889
   77VAL      H  746   6.632   4.443   2.824
   77VAL     CA  747   6.517   4.608   2.876
   77VAL     CB  748   6.480   4.630   2.729
   77VAL    CG1  749   6.585   4.722   2.665
   77VAL    CG2  750   6.473   4.507   2.637
   77VAL      C  751   6.398   4.557   2.957
   77VAL      O  752   6.363   4.439   2.953
   78TYR      N  753   6.312   4.655   2.983
   78TYR      H  754   6.308   4.739   2.929
   78TYR     CA  755   6.184   4.640   3.055
   78TYR     CB  756   6.143   4.766   3.131
   78TYR     CG  757   6.043   4.737   3.243
   78TYR    CD1  758   5.906   4.728   3.220
   78TYR    HD1  759   5.865   4.726   3.119
   78TYR    CD2  760   6.089   4.744   3.373
   78TYR    HD2  761   6.197   4.753   3.385
   78TYR    CE1  762   5.820   4.731   3.330
   78TYR    HE1  763   5.718   4.760   3.305
   78TYR    CE2  764   6.003   4.764   3.481
   78TYR    HE2  765   6.042   4.790   3.579
   78TYR     CZ  766   5.867   4.749   3.460
   78TYR     OH  767   5.778   4.744   3.563
   78TYR     HH  768   5.820   4.757   3.653
   78TYR      C  769   6.071   4.605   2.958
   78TYR      O  770   6.029   4.696   2.886
   79PHE      N  771   6.039   4.476   2.959
   79PHE      H  772   6.099   4.412   3.007
   79PHE     CA  773   5.922   4.407   2.903
   79PHE     CB  774   5.951   4.261   2.869
   79PHE     CG  775   6.034   4.250   2.740
   79PHE    CD1  776   6.015   4.330   2.628
   79PHE    HD1  777   5.920   4.383   2.619
   79PHE    CD2  778   6.148   4.173   2.758
   79PHE    HD2  779   6.188   4.131   2.851
   79PHE    CE1  780   6.107   4.320   2.525
   79PHE    HE1  781   6.064   4.342   2.427
   79PHE    CE2  782   6.238   4.162   2.653
   79PHE    HE2  783   6.314   4.084   2.663
   79PHE     CZ  784   6.213   4.229   2.535
   79PHE     HZ  785   6.264   4.200   2.443
   79PHE      C  786   5.801   4.417   2.997
   79PHE      O  787   5.816   4.437   3.117
   80MET      N  788   5.684   4.394   2.938
   80MET      H  789   5.674   4.375   2.841
   80MET     CA  790   5.556   4.396   3.011
   80MET     CB  791   5.521   4.542   3.038
   80MET     CG  792   5.495   4.560   3.188
   80MET     SD  793   5.356   4.455   3.245
   80MET     CE  794   5.253   4.568   3.336
   80MET      C  795   5.443   4.332   2.930
   80MET      O  796   5.447   4.326   2.808
   81LYS      N  797   5.354   4.270   3.008
   81LYS      H  798   5.358   4.284   3.107
   81LYS     CA  799   5.252   4.182   2.949
   81LYS     CB  800   5.258   4.050   3.026
   81LYS     CG  801   5.164   3.949   2.959
   81LYS     CD  802   5.146   3.823   3.044
   81LYS     CE  803   5.061   3.844   3.169
   81LYS     NZ  804   5.013   3.716   3.224
   81LYS    HZ1  805   4.947   3.724   3.298
   81LYS    HZ2  806   4.962   3.672   3.149
   81LYS    HZ3  807   5.091   3.665   3.261
   81LYS      C  808   5.116   4.250   2.969
   81LYS      O  809   5.073   4.267   3.083
   82GLN      N  810   5.046   4.280   2.861
   82GLN      H  811   5.082   4.257   2.771
   82GLN     CA  812   4.906   4.323   2.875
   82GLN     CB  813   4.836   4.363   2.745
   82GLN     CG  814   4.850   4.265   2.629
   82GLN     CD  815   4.984   4.282   2.555
   82GLN    OE1  816   5.073   4.197   2.560
   82GLN    NE2  817   4.982   4.375   2.460
   82GLN   HE21  818   4.902   4.433   2.451
   82GLN   HE22  819   5.062   4.385   2.401
   82GLN      C  820   4.831   4.220   2.961
   82GLN      O  821   4.834   4.102   2.927
   83THR      N  822   4.741   4.276   3.042
   83THR      H  823   4.730   4.374   3.058
   83THR     CA  824   4.644   4.189   3.109
   83THR     CB  825   4.572   4.247   3.231
   83THR    OG1  826   4.515   4.371   3.188
   83THR    HG1  827   4.503   4.408   3.280
   83THR    CG2  828   4.672   4.277   3.343
   83THR      C  829   4.525   4.141   3.024
   83THR      O  830   4.501   4.021   3.010
   84ILE      N  831   4.473   4.234   2.945
   84ILE      H  832   4.506   4.326   2.967
   84ILE     CA  833   4.376   4.213   2.836
   84ILE     CB  834   4.229   4.200   2.874
   84ILE    CG1  835   4.190   4.338   2.927
   84ILE    CG2  836   4.198   4.099   2.985
   84ILE     CD  837   4.038   4.350   2.939
   84ILE      C  838   4.395   4.323   2.731
   84ILE      O  839   4.461   4.425   2.751
   85GLY      N  840   4.363   4.299   2.605
   85GLY      H  841   4.324   4.210   2.582
   85GLY     CA  842   4.365   4.393   2.491
   85GLY      C  843   4.342   4.539   2.532
   85GLY      O  844   4.421   4.629   2.504
   86ASN      N  845   4.218   4.569   2.568
   86ASN      H  846   4.152   4.493   2.569
   86ASN     CA  847   4.159   4.694   2.617
   86ASN     CB  848   4.019   4.661   2.667
   86ASN     CG  849   3.913   4.676   2.558
   86ASN    OD1  850   3.868   4.582   2.491
   86ASN    ND2  851   3.871   4.801   2.541
   86ASN   HD21  852   3.915   4.874   2.593
   86ASN   HD22  853   3.796   4.829   2.481
   86ASN      C  854   4.242   4.763   2.726
   86ASN      O  855   4.224   4.884   2.734
   87SER      N  856   4.333   4.694   2.795
   87SER      H  857   4.345   4.595   2.799
   87SER     CA  858   4.412   4.760   2.900
   87SER     CB  859   4.434   4.669   3.021
   87SER     OG  860   4.503   4.547   2.991
   87SER     HG  861   4.511   4.499   3.078
   87SER      C  862   4.551   4.809   2.859
   87SER      O  863   4.633   4.854   2.939
   88CYS      N  864   4.584   4.777   2.734
   88CYS      H  865   4.515   4.737   2.674
   88CYS     CA  866   4.710   4.813   2.669
   88CYS     CB  867   4.707   4.804   2.516
   88CYS     SG  868   4.712   4.629   2.462
   88CYS     HG  869   4.583   4.608   2.486
   88CYS      C  870   4.785   4.945   2.691
   88CYS      O  871   4.902   4.946   2.728
   89GLY      N  872   4.714   5.057   2.684
   89GLY      H  873   4.616   5.049   2.664
   89GLY     CA  874   4.772   5.192   2.696
   89GLY      C  875   4.847   5.215   2.828
   89GLY      O  876   4.964   5.252   2.819
   90THR      N  877   4.786   5.183   2.941
   90THR      H  878   4.687   5.169   2.947
   90THR     CA  879   4.846   5.202   3.074
   90THR     CB  880   4.743   5.191   3.187
   90THR    OG1  881   4.644   5.092   3.157
   90THR    HG1  882   4.580   5.096   3.234
   90THR    CG2  883   4.681   5.330   3.203
   90THR      C  884   4.960   5.103   3.099
   90THR      O  885   5.062   5.143   3.153
   91ILE      N  886   4.947   4.983   3.042
   91ILE      H  887   4.860   4.952   3.004
   91ILE     CA  888   5.063   4.892   3.036
   91ILE     CB  889   5.024   4.750   2.993
   91ILE    CG1  890   4.897   4.692   3.056
   91ILE    CG2  891   5.130   4.642   2.972
   91ILE     CD  892   4.884   4.704   3.207
   91ILE      C  893   5.187   4.933   2.956
   91ILE      O  894   5.296   4.948   3.011
   92GLY      N  895   5.158   4.987   2.838
   92GLY      H  896   5.068   4.987   2.795
   92GLY     CA  897   5.264   5.052   2.760
   92GLY      C  898   5.318   5.186   2.809
   92GLY      O  899   5.430   5.226   2.778
   93LEU      N  900   5.228   5.255   2.879
   93LEU      H  901   5.129   5.248   2.873
   93LEU     CA  902   5.268   5.373   2.956
   93LEU     CB  903   5.144   5.434   3.023
   93LEU     CG  904   5.175   5.565   3.094
   93LEU    CD1  905   5.143   5.665   2.983
   93LEU    CD2  906   5.098   5.590   3.224
   93LEU      C  907   5.370   5.324   3.059
   93LEU      O  908   5.485   5.367   3.050
   94ILE      N  909   5.333   5.232   3.147
   94ILE      H  910   5.239   5.203   3.167
   94ILE     CA  911   5.437   5.175   3.233
   94ILE     CB  912   5.372   5.087   3.340
   94ILE    CG1  913   5.312   5.168   3.455
   94ILE    CG2  914   5.471   4.995   3.413
   94ILE     CD  915   5.192   5.254   3.415
   94ILE      C  916   5.562   5.121   3.163
   94ILE      O  917   5.667   5.165   3.210
   95HISE     N  918   5.554   5.065   3.043
   95HISE     H  919   5.463   5.042   3.007
   95HISE    CA  920   5.668   5.019   2.963
   95HISE    CB  921   5.599   4.930   2.860
   95HISE    CG  922   5.703   4.891   2.754
   95HISE   ND1  923   5.758   4.955   2.652
   95HISE   CD2  924   5.740   4.763   2.744
   95HISE   HD2  925   5.755   4.696   2.828
   95HISE   CE1  926   5.811   4.867   2.567
   95HISE   HE1  927   5.873   4.883   2.479
   95HISE   NE2  928   5.792   4.748   2.623
   95HISE   HE2  929   5.810   4.660   2.579
   95HISE     C  930   5.755   5.138   2.919
   95HISE     O  931   5.872   5.153   2.952
   96ALA      N  932   5.697   5.231   2.844
   96ALA      H  933   5.601   5.227   2.814
   96ALA     CA  934   5.754   5.362   2.808
   96ALA     CB  935   5.663   5.427   2.704
   96ALA      C  936   5.829   5.451   2.907
   96ALA      O  937   5.934   5.508   2.879
   97VAL      N  938   5.784   5.443   3.032
   97VAL      H  939   5.695   5.406   3.059
   97VAL     CA  940   5.850   5.507   3.147
   97VAL     CB  941   5.737   5.558   3.236
   97VAL    CG1  942   5.795   5.609   3.368
   97VAL    CG2  943   5.636   5.646   3.162
   97VAL      C  944   5.950   5.413   3.215
   97VAL      O  945   6.065   5.454   3.225
   98ALA      N  946   5.914   5.286   3.230
   98ALA      H  947   5.821   5.250   3.231
   98ALA     CA  948   6.018   5.196   3.283
   98ALA     CB  949   5.955   5.061   3.314
   98ALA      C  950   6.144   5.180   3.196
   98ALA      O  951   6.248   5.140   3.246
   99ASN      N  952   6.130   5.197   3.065
   99ASN      H  953   6.039   5.192   3.024
   99ASN     CA  954   6.232   5.212   2.960
   99ASN     CB  955   6.168   5.170   2.827
   99ASN     CG  956   6.168   5.018   2.814
   99ASN    OD1  957   6.271   4.950   2.816
   99ASN    ND2  958   6.047   4.964   2.801
   99ASN   HD21  959   5.958   5.007   2.787
   99ASN   HD22  960   6.049   4.865   2.811
   99ASN      C  961   6.320   5.336   2.952
   99ASN      O  962   6.423   5.349   2.885
  100ASN      N  963   6.275   5.442   3.019
  100ASN      H  964   6.194   5.432   3.078
  100ASN     CA  965   6.331   5.577   3.010
  100ASN     CB  966   6.229   5.675   2.950
  100ASN     CG  967   6.231   5.666   2.798
  100ASN    OD1  968   6.295   5.754   2.740
  100ASN    ND2  969   6.140   5.593   2.733
  100ASN   HD21  970   6.069   5.546   2.785
  100ASN   HD22  971   6.153   5.581   2.635
  100ASN      C  972   6.367   5.628   3.149
  100ASN      O  973   6.392   5.748   3.155
  101GLN      N  974   6.382   5.549   3.256
  101GLN      H  975   6.337   5.460   3.262
  101GLN     CA  976   6.424   5.595   3.388
  101GLN     CB  977   6.472   5.476   3.472
  101GLN     CG  978   6.366   5.369   3.499
  101GLN     CD  979   6.434   5.257   3.579
  101GLN    OE1  980   6.473   5.156   3.520
  101GLN    NE2  981   6.403   5.247   3.707
  101GLN   HE21  982   6.350   5.321   3.748
  101GLN   HE22  983   6.427   5.163   3.756
  101GLN      C  984   6.545   5.689   3.395
  101GLN      O  985   6.553   5.768   3.489
  102ASP      N  986   6.636   5.674   3.299
  102ASP      H  987   6.626   5.594   3.240
  102ASP     CA  988   6.743   5.769   3.265
  102ASP     CB  989   6.862   5.700   3.198
  102ASP     CG  990   6.841   5.628   3.065
  102ASP    OD1  991   6.728   5.588   3.029
  102ASP    OD2  992   6.949   5.590   3.016
  102ASP      C  993   6.721   5.907   3.203
  102ASP      O  994   6.810   5.991   3.195
  103LYS      N  995   6.598   5.927   3.156
  103LYS      H  996   6.529   5.854   3.150
  103LYS     CA  997   6.539   6.057   3.122
  103LYS     CB  998   6.472   6.049   2.985
  103LYS     CG  999   6.562   6.018   2.866
  103LYS     CD 1000   6.615   5.875   2.857
  103LYS     CE 1001   6.722   5.856   2.748
  103LYS     NZ 1002   6.765   5.715   2.742
  103LYS    HZ1 1003   6.766   5.673   2.832
  103LYS    HZ2 1004   6.703   5.659   2.687
  103LYS    HZ3 1005   6.854   5.700   2.700
  103LYS      C 1006   6.439   6.109   3.226
  103LYS      O 1007   6.450   6.212   3.291
  104LEU      N 1008   6.338   6.026   3.253
  104LEU      H 1009   6.339   5.930   3.225
  104LEU     CA 1010   6.229   6.071   3.340
  104LEU     CB 1011   6.105   5.982   3.327
  104LEU     CG 1012   6.004   6.013   3.216
  104LEU    CD1 1013   6.056   5.961   3.082
  104LEU    CD2 1014   5.869   5.948   3.250
  104LEU      C 1015   6.266   6.081   3.488
  104LEU      O 1016   6.314   5.979   3.537
  105GLY      N 1017   6.266   6.204   3.538
  105GLY      H 1018   6.247   6.288   3.487
  105GLY     CA 1019   6.284   6.234   3.681
  105GLY      C 1020   6.162   6.185   3.760
  105GLY      O 1021   6.051   6.212   3.715
  106PHE      N 1022   6.179   6.147   3.886
  106PHE      H 1023   6.268   6.150   3.931
  106PHE     CA 1024   6.066   6.100   3.968
  106PHE     CB 1025   6.088   5.952   4.002
  106PHE     CG 1026   6.051   5.854   3.890
  106PHE    CD1 1027   6.136   5.842   3.781
  106PHE    HD1 1028   6.216   5.914   3.762
  106PHE    CD2 1029   5.931   5.785   3.897
  106PHE    HD2 1030   5.847   5.832   3.949
  106PHE    CE1 1031   6.102   5.750   3.683
  106PHE    HE1 1032   6.164   5.742   3.594
  106PHE    CE2 1033   5.897   5.696   3.796
  106PHE    HE2 1034   5.796   5.655   3.788
  106PHE     CZ 1035   5.984   5.675   3.690
  106PHE     HZ 1036   5.980   5.583   3.633
  106PHE      C 1037   6.051   6.182   4.097
  106PHE      O 1038   6.148   6.227   4.158
  107GLU      N 1039   5.925   6.196   4.136
  107GLU      H 1040   5.853   6.146   4.089
  107GLU     CA 1041   5.889   6.269   4.259
  107GLU     CB 1042   5.739   6.290   4.235
  107GLU     CG 1043   5.715   6.421   4.160
  107GLU     CD 1044   5.563   6.425   4.144
  107GLU    OE1 1045   5.517   6.406   4.029
  107GLU    OE2 1046   5.499   6.468   4.243
  107GLU      C 1047   5.925   6.194   4.388
  107GLU      O 1048   5.934   6.072   4.398
  108ASP      N 1049   5.934   6.284   4.486
  108ASP      H 1050   5.922   6.383   4.489
  108ASP     CA 1051   5.967   6.247   4.624
  108ASP     CB 1052   5.999   6.378   4.695
  108ASP     CG 1053   6.144   6.419   4.669
  108ASP    OD1 1054   6.231   6.397   4.756
  108ASP    OD2 1055   6.162   6.494   4.570
  108ASP      C 1056   5.843   6.182   4.686
  108ASP      O 1057   5.740   6.243   4.715
  109GLY      N 1058   5.849   6.049   4.694
  109GLY      H 1059   5.915   6.000   4.637
  109GLY     CA 1060   5.748   5.955   4.742
  109GLY      C 1061   5.724   5.851   4.632
  109GLY      O 1062   5.793   5.749   4.635
  110SER      N 1063   5.635   5.884   4.539
  110SER      H 1064   5.568   5.950   4.574
  110SER     CA 1065   5.594   5.829   4.409
  110SER     CB 1066   5.701   5.858   4.304
  110SER     OG 1067   5.663   5.800   4.179
  110SER     HG 1068   5.675   5.878   4.119
  110SER      C 1069   5.557   5.681   4.410
  110SER      O 1070   5.642   5.592   4.416
  111VAL      N 1071   5.428   5.659   4.382
  111VAL      H 1072   5.358   5.729   4.393
  111VAL     CA 1073   5.378   5.522   4.364
  111VAL     CB 1074   5.226   5.514   4.346
  111VAL    CG1 1075   5.158   5.545   4.480
  111VAL    CG2 1076   5.166   5.589   4.227
  111VAL      C 1077   5.448   5.448   4.250
  111VAL      O 1078   5.497   5.337   4.271
  112LEU      N 1079   5.489   5.519   4.146
  112LEU      H 1080   5.463   5.615   4.137
  112LEU     CA 1081   5.544   5.459   4.023
  112LEU     CB 1082   5.530   5.557   3.906
  112LEU     CG 1083   5.544   5.484   3.773
  112LEU    CD1 1084   5.440   5.372   3.759
  112LEU    CD2 1085   5.526   5.576   3.652
  112LEU      C 1086   5.689   5.414   4.041
  112LEU      O 1087   5.735   5.327   3.968
  113LYS      N 1088   5.756   5.494   4.123
  113LYS      H 1089   5.727   5.576   4.172
  113LYS     CA 1090   5.893   5.455   4.160
  113LYS     CB 1091   5.952   5.587   4.212
  113LYS     CG 1092   6.104   5.573   4.209
  113LYS     CD 1093   6.172   5.691   4.278
  113LYS     CE 1094   6.325   5.695   4.282
  113LYS     NZ 1095   6.387   5.814   4.342
  113LYS    HZ1 1096   6.360   5.826   4.437
  113LYS    HZ2 1097   6.483   5.789   4.352
  113LYS    HZ3 1098   6.371   5.901   4.294
  113LYS      C 1099   5.889   5.336   4.255
  113LYS      O 1100   5.971   5.244   4.245
  114GLN      N 1101   5.796   5.327   4.350
  114GLN      H 1102   5.722   5.393   4.362
  114GLN     CA 1103   5.770   5.206   4.429
  114GLN     CB 1104   5.663   5.235   4.534
  114GLN     CG 1105   5.710   5.334   4.641
  114GLN     CD 1106   5.615   5.323   4.761
  114GLN    OE1 1107   5.505   5.377   4.772
  114GLN    NE2 1108   5.658   5.265   4.873
  114GLN   HE21 1109   5.752   5.236   4.889
  114GLN   HE22 1110   5.602   5.237   4.951
  114GLN      C 1111   5.738   5.081   4.347
  114GLN      O 1112   5.781   4.971   4.380
  115PHE      N 1113   5.657   5.109   4.245
  115PHE      H 1114   5.585   5.177   4.261
  115PHE     CA 1115   5.627   5.019   4.133
  115PHE     CB 1116   5.515   5.085   4.052
  115PHE     CG 1117   5.465   4.991   3.942
  115PHE    CD1 1118   5.533   4.968   3.823
  115PHE    HD1 1119   5.608   5.041   3.790
  115PHE    CD2 1120   5.361   4.910   3.986
  115PHE    HD2 1121   5.315   4.933   4.082
  115PHE    CE1 1122   5.489   4.863   3.744
  115PHE    HE1 1123   5.557   4.846   3.661
  115PHE    CE2 1124   5.322   4.806   3.902
  115PHE    HE2 1125   5.231   4.755   3.935
  115PHE     CZ 1126   5.379   4.785   3.778
  115PHE     HZ 1127   5.343   4.703   3.715
  115PHE      C 1128   5.751   4.973   4.056
  115PHE      O 1129   5.772   4.854   4.037
  116LEU      N 1130   5.831   5.069   4.010
  116LEU      H 1131   5.794   5.157   3.978
  116LEU     CA 1132   5.964   5.034   3.959
  116LEU     CB 1133   6.034   5.151   3.888
  116LEU     CG 1134   5.962   5.196   3.761
  116LEU    CD1 1135   6.066   5.273   3.679
  116LEU    CD2 1136   5.893   5.081   3.687
  116LEU      C 1137   6.064   4.963   4.050
  116LEU      O 1138   6.135   4.874   4.002
  117SER      N 1139   6.070   4.989   4.180
  117SER      H 1140   6.028   5.069   4.222
  117SER     CA 1141   6.159   4.910   4.267
  117SER     CB 1142   6.197   4.974   4.401
  117SER     OG 1143   6.088   4.978   4.493
  117SER     HG 1144   6.088   5.066   4.539
  117SER      C 1145   6.105   4.769   4.291
  117SER      O 1146   6.189   4.684   4.260
  118GLU      N 1147   5.976   4.745   4.316
  118GLU      H 1148   5.930   4.829   4.347
  118GLU     CA 1149   5.917   4.611   4.321
  118GLU     CB 1150   5.770   4.625   4.360
  118GLU     CG 1151   5.696   4.492   4.374
  118GLU     CD 1152   5.552   4.521   4.417
  118GLU    OE1 1153   5.527   4.594   4.515
  118GLU    OE2 1154   5.464   4.445   4.371
  118GLU      C 1155   5.921   4.541   4.185
  118GLU      O 1156   5.950   4.421   4.180
  119THR      N 1157   5.898   4.616   4.078
  119THR      H 1158   5.870   4.712   4.085
  119THR     CA 1159   5.898   4.545   3.949
  119THR     CB 1160   5.797   4.599   3.848
  119THR    OG1 1161   5.836   4.735   3.822
  119THR    HG1 1162   5.791   4.782   3.898
  119THR    CG2 1163   5.648   4.586   3.882
  119THR      C 1164   6.013   4.495   3.862
  119THR      O 1165   6.001   4.417   3.767
  120GLU      N 1166   6.126   4.562   3.879
  120GLU      H 1167   6.123   4.652   3.923
  120GLU     CA 1168   6.253   4.525   3.815
  120GLU     CB 1169   6.347   4.638   3.860
  120GLU     CG 1170   6.470   4.637   3.769
  120GLU     CD 1171   6.578   4.743   3.791
  120GLU    OE1 1172   6.590   4.836   3.707
  120GLU    OE2 1173   6.659   4.735   3.886
  120GLU      C 1174   6.300   4.380   3.830
  120GLU      O 1175   6.310   4.311   3.730
  121LYS      N 1176   6.301   4.323   3.950
  121LYS      H 1177   6.314   4.383   4.029
  121LYS     CA 1178   6.337   4.182   3.970
  121LYS     CB 1179   6.350   4.159   4.121
  121LYS     CG 1180   6.217   4.180   4.193
  121LYS     CD 1181   6.242   4.215   4.340
  121LYS     CE 1182   6.114   4.251   4.416
  121LYS     NZ 1183   6.132   4.315   4.547
  121LYS    HZ1 1184   6.062   4.277   4.608
  121LYS    HZ2 1185   6.218   4.294   4.595
  121LYS    HZ3 1186   6.134   4.415   4.549
  121LYS      C 1187   6.244   4.082   3.901
  121LYS      O 1188   6.298   3.990   3.840
  122MET      N 1189   6.124   4.131   3.873
  122MET      H 1190   6.119   4.224   3.836
  122MET     CA 1191   6.013   4.039   3.845
  122MET     CB 1192   5.885   4.072   3.923
  122MET     CG 1193   5.897   4.072   4.076
  122MET     SD 1194   5.947   3.914   4.153
  122MET     CE 1195   5.788   3.839   4.181
  122MET      C 1196   5.976   4.020   3.698
  122MET      O 1197   5.974   4.110   3.614
  123SER      N 1198   5.911   3.907   3.673
  123SER      H 1199   5.890   3.840   3.744
  123SER     CA 1200   5.872   3.868   3.536
  123SER     CB 1201   5.823   3.723   3.542
  123SER     OG 1202   5.698   3.730   3.612
  123SER     HG 1203   5.710   3.702   3.707
  123SER      C 1204   5.756   3.953   3.485
  123SER      O 1205   5.688   4.027   3.557
  124PRO      N 1206   5.733   3.953   3.354
  124PRO     CA 1207   5.614   4.008   3.288
  124PRO     CB 1208   5.625   3.975   3.138
  124PRO     CG 1209   5.776   3.978   3.117
  124PRO     CD 1210   5.832   3.924   3.249
  124PRO      C 1211   5.482   3.963   3.350
  124PRO      O 1212   5.392   4.046   3.362
  125GLU      N 1213   5.472   3.836   3.390
  125GLU      H 1214   5.527   3.767   3.343
  125GLU     CA 1215   5.364   3.778   3.471
  125GLU     CB 1216   5.398   3.634   3.511
  125GLU     CG 1217   5.407   3.540   3.390
  125GLU     CD 1218   5.266   3.521   3.333
  125GLU    OE1 1219   5.250   3.508   3.210
  125GLU    OE2 1220   5.174   3.518   3.417
  125GLU      C 1221   5.344   3.858   3.600
  125GLU      O 1222   5.235   3.908   3.627
  126ASP      N 1223   5.449   3.862   3.682
  126ASP      H 1224   5.536   3.816   3.663
  126ASP     CA 1225   5.448   3.950   3.799
  126ASP     CB 1226   5.569   3.924   3.889
  126ASP     CG 1227   5.574   3.778   3.935
  126ASP    OD1 1228   5.504   3.740   4.032
  126ASP    OD2 1229   5.652   3.695   3.884
  126ASP      C 1230   5.429   4.101   3.784
  126ASP      O 1231   5.363   4.166   3.865
  127ARG      N 1232   5.485   4.155   3.675
  127ARG      H 1233   5.569   4.121   3.631
  127ARG     CA 1234   5.449   4.290   3.631
  127ARG     CB 1235   5.536   4.321   3.509
  127ARG     CG 1236   5.677   4.362   3.553
  127ARG     CD 1237   5.780   4.370   3.440
  127ARG     NE 1238   5.913   4.389   3.500
  127ARG     HE 1239   5.903   4.381   3.599
  127ARG     CZ 1240   6.025   4.408   3.429
  127ARG    NH1 1241   6.032   4.434   3.298
  127ARG   HH11 1242   5.946   4.455   3.252
  127ARG   HH12 1243   6.119   4.443   3.249
  127ARG    NH2 1244   6.142   4.390   3.492
  127ARG   HH21 1245   6.145   4.343   3.581
  127ARG   HH22 1246   6.232   4.418   3.459
  127ARG      C 1247   5.300   4.312   3.602
  127ARG      O 1248   5.245   4.414   3.643
  128ALA      N 1249   5.233   4.213   3.543
  128ALA      H 1250   5.283   4.139   3.498
  128ALA     CA 1251   5.088   4.208   3.520
  128ALA     CB 1252   5.039   4.083   3.446
  128ALA      C 1253   5.007   4.216   3.649
  128ALA      O 1254   4.953   4.319   3.689
  129LYS      N 1255   5.048   4.122   3.734
  129LYS      H 1256   5.107   4.048   3.702
  129LYS     CA 1257   4.991   4.105   3.868
  129LYS     CB 1258   5.027   3.970   3.929
  129LYS     CG 1259   4.998   3.847   3.842
  129LYS     CD 1260   5.044   3.711   3.894
  129LYS     CE 1261   5.193   3.677   3.886
  129LYS     NZ 1262   5.220   3.533   3.878
  129LYS    HZ1 1263   5.143   3.480   3.840
  129LYS    HZ2 1264   5.307   3.501   3.841
  129LYS    HZ3 1265   5.222   3.496   3.971
  129LYS      C 1266   5.011   4.221   3.967
  129LYS      O 1267   4.919   4.261   4.038
  130CYS      N 1268   5.128   4.284   3.966
  130CYS      H 1269   5.202   4.248   3.910
  130CYS     CA 1270   5.156   4.406   4.045
  130CYS     CB 1271   5.300   4.455   4.040
  130CYS     SG 1272   5.418   4.336   4.114
  130CYS     HG 1273   5.440   4.374   4.239
  130CYS      C 1274   5.083   4.528   3.988
  130CYS      O 1275   5.035   4.617   4.059
  131PHE      N 1276   5.059   4.528   3.858
  131PHE      H 1277   5.126   4.487   3.796
  131PHE     CA 1278   4.967   4.622   3.792
  131PHE     CB 1279   4.946   4.612   3.641
  131PHE     CG 1280   4.863   4.721   3.573
  131PHE    CD1 1281   4.910   4.852   3.565
  131PHE    HD1 1282   5.012   4.875   3.596
  131PHE    CD2 1283   4.732   4.691   3.538
  131PHE    HD2 1284   4.704   4.587   3.529
  131PHE    CE1 1285   4.823   4.948   3.514
  131PHE    HE1 1286   4.859   5.051   3.514
  131PHE    CE2 1287   4.652   4.793   3.488
  131PHE    HE2 1288   4.555   4.766   3.445
  131PHE     CZ 1289   4.693   4.925   3.471
  131PHE     HZ 1290   4.627   4.998   3.425
  131PHE      C 1291   4.831   4.618   3.863
  131PHE      O 1292   4.808   4.717   3.932
  132GLU      N 1293   4.776   4.498   3.874
  132GLU      H 1294   4.817   4.420   3.826
  132GLU     CA 1295   4.642   4.474   3.929
  132GLU     CB 1296   4.587   4.334   3.900
  132GLU     CG 1297   4.582   4.303   3.751
  132GLU     CD 1298   4.491   4.183   3.725
  132GLU    OE1 1299   4.426   4.185   3.618
  132GLU    OE2 1300   4.503   4.077   3.790
  132GLU      C 1301   4.632   4.484   4.081
  132GLU      O 1302   4.522   4.490   4.135
  133LYS      N 1303   4.746   4.470   4.148
  133LYS      H 1304   4.832   4.457   4.097
  133LYS     CA 1305   4.766   4.488   4.292
  133LYS     CB 1306   4.894   4.420   4.340
  133LYS     CG 1307   4.869   4.270   4.363
  133LYS     CD 1308   4.994   4.192   4.401
  133LYS     CE 1309   4.966   4.048   4.355
  133LYS     NZ 1310   4.886   3.980   4.458
  133LYS    HZ1 1311   4.868   3.887   4.427
  133LYS    HZ2 1312   4.931   3.979   4.547
  133LYS    HZ3 1313   4.799   4.029   4.459
  133LYS      C 1314   4.779   4.632   4.341
  133LYS      O 1315   4.729   4.669   4.448
  134ASN      N 1316   4.853   4.714   4.268
  134ASN      H 1317   4.912   4.672   4.199
  134ASN     CA 1318   4.863   4.857   4.302
  134ASN     CB 1319   4.985   4.915   4.230
  134ASN     CG 1320   5.036   5.054   4.266
  134ASN    OD1 1321   4.968   5.156   4.258
  134ASN    ND2 1322   5.162   5.062   4.308
  134ASN   HD21 1323   5.225   4.985   4.316
  134ASN   HD22 1324   5.160   5.137   4.375
  134ASN      C 1325   4.737   4.940   4.275
  134ASN      O 1326   4.701   4.984   4.166
  135GLU      N 1327   4.664   4.949   4.386
  135GLU      H 1328   4.700   4.892   4.460
  135GLU     CA 1329   4.551   5.039   4.409
  135GLU     CB 1330   4.498   5.012   4.550
  135GLU     CG 1331   4.440   4.873   4.575
  135GLU     CD 1332   4.386   4.857   4.718
  135GLU    OE1 1333   4.264   4.832   4.726
  135GLU    OE2 1334   4.458   4.854   4.820
  135GLU      C 1335   4.567   5.187   4.372
  135GLU      O 1336   4.470   5.247   4.325
  136ALA      N 1337   4.684   5.249   4.385
  136ALA      H 1338   4.768   5.200   4.410
  136ALA     CA 1339   4.700   5.388   4.341
  136ALA     CB 1340   4.802   5.453   4.436
  136ALA      C 1341   4.746   5.399   4.196
  136ALA      O 1342   4.767   5.513   4.154
  137ILE      N 1343   4.786   5.299   4.119
  137ILE      H 1344   4.857   5.243   4.162
  137ILE     CA 1345   4.766   5.306   3.973
  137ILE     CB 1346   4.874   5.225   3.900
  137ILE    CG1 1347   5.011   5.275   3.945
  137ILE    CG2 1348   4.854   5.211   3.749
  137ILE     CD 1349   5.121   5.175   3.909
  137ILE      C 1350   4.624   5.280   3.923
  137ILE      O 1351   4.559   5.374   3.878
  138GLN      N 1352   4.563   5.176   3.980
  138GLN      H 1353   4.619   5.107   4.026
  138GLN     CA 1354   4.431   5.130   3.937
  138GLN     CB 1355   4.389   4.999   4.006
  138GLN     CG 1356   4.461   4.870   3.968
  138GLN     CD 1357   4.477   4.861   3.816
  138GLN    OE1 1358   4.386   4.851   3.734
  138GLN    NE2 1359   4.605   4.853   3.783
  138GLN   HE21 1360   4.679   4.838   3.849
  138GLN   HE22 1361   4.630   4.868   3.687
  138GLN      C 1362   4.319   5.235   3.938
  138GLN      O 1363   4.266   5.258   3.829
  139ALA      N 1364   4.307   5.303   4.051
  139ALA      H 1365   4.344   5.267   4.138
  139ALA     CA 1366   4.225   5.423   4.070
  139ALA     CB 1367   4.242   5.453   4.219
  139ALA      C 1368   4.235   5.544   3.977
  139ALA      O 1369   4.141   5.623   3.963
  140ALA      N 1370   4.351   5.547   3.913
  140ALA      H 1371   4.418   5.473   3.917
  140ALA     CA 1372   4.394   5.654   3.821
  140ALA     CB 1373   4.545   5.672   3.835
  140ALA      C 1374   4.358   5.606   3.680
  140ALA      O 1375   4.253   5.654   3.638
  141HISE     N 1376   4.386   5.478   3.655
  141HISE     H 1377   4.429   5.415   3.720
  141HISE    CA 1378   4.348   5.403   3.534
  141HISE    CB 1379   4.418   5.268   3.525
  141HISE    CG 1380   4.365   5.145   3.450
  141HISE   ND1 1381   4.414   5.121   3.329
  141HISE   CD2 1382   4.303   5.037   3.496
  141HISE   HD2 1383   4.259   5.014   3.593
  141HISE   CE1 1384   4.375   4.999   3.291
  141HISE   HE1 1385   4.404   4.943   3.202
  141HISE   NE2 1386   4.310   4.949   3.396
  141HISE   HE2 1387   4.246   4.873   3.382
  141HISE     C 1388   4.197   5.394   3.511
  141HISE     O 1389   4.144   5.471   3.430
  142ASP      N 1390   4.131   5.361   3.621
  142ASP      H 1391   4.180   5.331   3.703
  142ASP     CA 1392   3.986   5.332   3.623
  142ASP     CB 1393   3.956   5.271   3.760
  142ASP     CG 1394   3.810   5.232   3.785
  142ASP    OD1 1395   3.736   5.232   3.684
  142ASP    OD2 1396   3.780   5.178   3.894
  142ASP      C 1397   3.901   5.455   3.590
  142ASP      O 1398   3.819   5.464   3.499
  143ALA      N 1399   3.925   5.561   3.667
  143ALA      H 1400   3.989   5.551   3.743
  143ALA     CA 1401   3.859   5.692   3.660
  143ALA     CB 1402   3.890   5.766   3.790
  143ALA      C 1403   3.879   5.770   3.530
  143ALA      O 1404   3.783   5.825   3.478
  144VAL      N 1405   4.002   5.770   3.479
  144VAL      H 1406   4.074   5.711   3.516
  144VAL     CA 1407   4.027   5.839   3.352
  144VAL     CB 1408   4.170   5.880   3.314
  144VAL    CG1 1409   4.190   5.956   3.183
  144VAL    CG2 1410   4.220   5.976   3.423
  144VAL      C 1411   3.964   5.772   3.230
  144VAL      O 1412   3.925   5.846   3.140
  145ALA      N 1413   3.954   5.640   3.244
  145ALA      H 1414   4.013   5.596   3.312
  145ALA     CA 1415   3.878   5.551   3.155
  145ALA     CB 1416   3.894   5.408   3.205
  145ALA      C 1417   3.732   5.597   3.157
  145ALA      O 1418   3.678   5.633   3.053
  146GLN      N 1419   3.672   5.609   3.276
  146GLN      H 1420   3.712   5.573   3.360
  146GLN     CA 1421   3.532   5.652   3.285
  146GLN     CB 1422   3.498   5.646   3.434
  146GLN     CG 1423   3.476   5.505   3.487
  146GLN     CD 1424   3.472   5.520   3.639
  146GLN    OE1 1425   3.395   5.594   3.700
  146GLN    NE2 1426   3.551   5.438   3.708
  146GLN   HE21 1427   3.616   5.373   3.669
  146GLN   HE22 1428   3.538   5.436   3.807
  146GLN      C 1429   3.504   5.792   3.231
  146GLN      O 1430   3.399   5.811   3.169
  147GLU      N 1431   3.590   5.889   3.259
  147GLU      H 1432   3.657   5.871   3.331
  147GLU     CA 1433   3.569   6.031   3.226
  147GLU     CB 1434   3.612   6.102   3.355
  147GLU     CG 1435   3.510   6.077   3.466
  147GLU     CD 1436   3.550   6.099   3.612
  147GLU    OE1 1437   3.661   6.153   3.633
  147GLU    OE2 1438   3.476   6.050   3.701
  147GLU      C 1439   3.634   6.097   3.105
  147GLU      O 1440   3.569   6.185   3.049
  148GLY      N 1441   3.745   6.040   3.058
  148GLY      H 1442   3.777   5.948   3.081
  148GLY     CA 1443   3.814   6.100   2.944
  148GLY      C 1444   3.744   6.093   2.808
  148GLY      O 1445   3.668   5.999   2.785
  149GLN      N 1446   3.793   6.178   2.718
  149GLN      H 1447   3.845   6.256   2.754
  149GLN     CA 1448   3.738   6.190   2.582
  149GLN     CB 1449   3.836   6.266   2.492
  149GLN     CG 1450   3.858   6.404   2.554
  149GLN     CD 1451   3.975   6.417   2.653
  149GLN    OE1 1452   3.984   6.401   2.774
  149GLN    NE2 1453   4.084   6.468   2.596
  149GLN   HE21 1454   4.087   6.485   2.498
  149GLN   HE22 1455   4.152   6.498   2.663
  149GLN      C 1456   3.691   6.069   2.501
  149GLN      O 1457   3.569   6.058   2.491
  150CYS      N 1458   3.768   5.961   2.501
  150CYS      H 1459   3.838   5.940   2.569
  150CYS     CA 1460   3.736   5.842   2.420
  150CYS     CB 1461   3.858   5.780   2.352
  150CYS     SG 1462   3.832   5.652   2.224
  150CYS     HG 1463   3.950   5.599   2.252
  150CYS      C 1464   3.674   5.727   2.500
  150CYS      O 1465   3.689   5.711   2.621
  151ARG      N 1466   3.578   5.658   2.440
  151ARG      H 1467   3.537   5.706   2.362
  151ARG     CA 1468   3.511   5.535   2.483
  151ARG     CB 1469   3.389   5.508   2.393
  151ARG     CG 1470   3.286   5.621   2.397
  151ARG     CD 1471   3.150   5.584   2.337
  151ARG     NE 1472   3.056   5.697   2.331
  151ARG     HE 1473   3.107   5.781   2.347
  151ARG     CZ 1474   2.923   5.692   2.314
  151ARG    NH1 1475   2.868   5.570   2.302
  151ARG   HH11 1476   2.917   5.484   2.292
  151ARG   HH12 1477   2.770   5.565   2.319
  151ARG    NH2 1478   2.840   5.796   2.331
  151ARG   HH21 1479   2.868   5.888   2.360
  151ARG   HH22 1480   2.742   5.774   2.330
  151ARG      C 1481   3.600   5.410   2.489
  151ARG      O 1482   3.676   5.384   2.397
  152VAL      N 1483   3.569   5.340   2.598
  152VAL      H 1484   3.489   5.364   2.653
  152VAL     CA 1485   3.626   5.212   2.643
  152VAL     CB 1486   3.607   5.204   2.795
  152VAL    CG1 1487   3.662   5.324   2.872
  152VAL    CG2 1488   3.463   5.173   2.836
  152VAL      C 1489   3.572   5.087   2.573
  152VAL      O 1490   3.615   4.978   2.610
  153ASP      N 1491   3.521   5.100   2.451
  153ASP      H 1492   3.478   5.181   2.411
  153ASP     CA 1493   3.472   4.982   2.378
  153ASP     CB 1494   3.389   5.038   2.262
  153ASP     CG 1495   3.270   5.129   2.295
  153ASP    OD1 1496   3.163   5.088   2.345
  153ASP    OD2 1497   3.285   5.252   2.279
  153ASP      C 1498   3.574   4.880   2.327
  153ASP      O 1499   3.694   4.905   2.339
  154ASP      N 1500   3.527   4.760   2.296
  154ASP      H 1501   3.428   4.746   2.300
  154ASP     CA 1502   3.612   4.640   2.287
  154ASP     CB 1503   3.526   4.516   2.263
  154ASP     CG 1504   3.424   4.468   2.367
  154ASP    OD1 1505   3.323   4.539   2.391
  154ASP    OD2 1506   3.449   4.364   2.430
  154ASP      C 1507   3.730   4.645   2.190
  154ASP      O 1508   3.714   4.661   2.069
  155LYS      N 1509   3.846   4.603   2.239
  155LYS      H 1510   3.863   4.601   2.338
  155LYS     CA 1511   3.963   4.579   2.154
  155LYS     CB 1512   4.086   4.655   2.202
  155LYS     CG 1513   4.064   4.807   2.201
  155LYS     CD 1514   4.055   4.853   2.056
  155LYS     CE 1515   4.019   5.002   2.067
  155LYS     NZ 1516   3.893   5.042   2.132
  155LYS    HZ1 1517   3.817   4.992   2.090
  155LYS    HZ2 1518   3.893   5.015   2.228
  155LYS    HZ3 1519   3.866   5.136   2.115
  155LYS      C 1520   3.988   4.428   2.149
  155LYS      O 1521   3.974   4.362   2.252
  156VAL      N 1522   4.041   4.379   2.038
  156VAL      H 1523   4.049   4.441   1.960
  156VAL     CA 1524   4.086   4.240   2.020
  156VAL     CB 1525   3.987   4.172   1.925
  156VAL    CG1 1526   4.021   4.024   1.904
  156VAL    CG2 1527   3.839   4.185   1.961
  156VAL      C 1528   4.232   4.228   1.975
  156VAL      O 1529   4.282   4.313   1.901
  157ASN      N 1530   4.302   4.143   2.049
  157ASN      H 1531   4.250   4.105   2.126
  157ASN     CA 1532   4.442   4.100   2.035
  157ASN     CB 1533   4.445   4.003   1.917
  157ASN     CG 1534   4.563   3.910   1.941
  157ASN    OD1 1535   4.603   3.891   2.055
  157ASN    ND2 1536   4.608   3.845   1.833
  157ASN   HD21 1537   4.565   3.851   1.743
  157ASN   HD22 1538   4.695   3.796   1.829
  157ASN      C 1539   4.526   4.226   2.016
  157ASN      O 1540   4.593   4.247   1.914
  158PHE      N 1541   4.547   4.294   2.128
  158PHE      H 1542   4.550   4.248   2.217
  158PHE     CA 1543   4.603   4.428   2.105
  158PHE     CB 1544   4.512   4.531   2.173
  158PHE     CG 1545   4.516   4.664   2.098
  158PHE    CD1 1546   4.419   4.675   1.999
  158PHE    HD1 1547   4.346   4.596   1.987
  158PHE    CD2 1548   4.610   4.764   2.120
  158PHE    HD2 1549   4.695   4.753   2.187
  158PHE    CE1 1550   4.401   4.797   1.933
  158PHE    HE1 1551   4.318   4.806   1.863
  158PHE    CE2 1552   4.600   4.878   2.042
  158PHE    HE2 1553   4.660   4.966   2.065
  158PHE     CZ 1554   4.495   4.897   1.952
  158PHE     HZ 1555   4.492   4.967   1.868
  158PHE      C 1556   4.742   4.438   2.168
  158PHE      O 1557   4.767   4.370   2.267
  159HISE     N 1558   4.829   4.516   2.106
  159HISE     H 1559   4.800   4.578   2.032
  159HISE    CA 1560   4.972   4.514   2.139
  159HISE    CB 1561   5.037   4.394   2.068
  159HISE    CG 1562   5.162   4.335   2.133
  159HISE   ND1 1563   5.186   4.323   2.263
  159HISE   CD2 1564   5.267   4.292   2.063
  159HISE   HD2 1565   5.288   4.312   1.958
  159HISE   CE1 1566   5.313   4.286   2.274
  159HISE   HE1 1567   5.364   4.252   2.364
  159HISE   NE2 1568   5.364   4.273   2.152
  159HISE   HE2 1569   5.460   4.258   2.128
  159HISE     C 1570   5.042   4.644   2.101
  159HISE     O 1571   5.006   4.733   2.024
  160PHE      N 1572   5.153   4.646   2.174
  160PHE      H 1573   5.172   4.573   2.239
  160PHE     CA 1574   5.242   4.763   2.168
  160PHE     CB 1575   5.219   4.841   2.298
  160PHE     CG 1576   5.221   4.764   2.431
  160PHE    CD1 1577   5.346   4.772   2.490
  160PHE    HD1 1578   5.421   4.833   2.439
  160PHE    CD2 1579   5.119   4.693   2.492
  160PHE    HD2 1580   5.018   4.686   2.450
  160PHE    CE1 1581   5.383   4.696   2.600
  160PHE    HE1 1582   5.484   4.709   2.639
  160PHE    CE2 1583   5.156   4.623   2.606
  160PHE    HE2 1584   5.082   4.549   2.640
  160PHE     CZ 1585   5.282   4.624   2.663
  160PHE     HZ 1586   5.299   4.584   2.763
  160PHE      C 1587   5.391   4.733   2.148
  160PHE      O 1588   5.453   4.642   2.203
  161ILE      N 1589   5.448   4.811   2.057
  161ILE      H 1590   5.389   4.883   2.020
  161ILE     CA 1591   5.590   4.834   2.024
  161ILE     CB 1592   5.617   4.805   1.877
  161ILE    CG1 1593   5.602   4.653   1.859
  161ILE    CG2 1594   5.760   4.840   1.833
  161ILE     CD 1595   5.624   4.588   1.722
  161ILE      C 1596   5.644   4.971   2.067
  161ILE      O 1597   5.589   5.074   2.029
  162LEU      N 1598   5.770   4.970   2.110
  162LEU      H 1599   5.812   4.881   2.130
  162LEU     CA 1600   5.842   5.092   2.147
  162LEU     CB 1601   5.857   5.101   2.299
  162LEU     CG 1602   5.921   5.231   2.349
  162LEU    CD1 1603   5.821   5.347   2.353
  162LEU    CD2 1604   5.973   5.214   2.491
  162LEU      C 1605   5.974   5.115   2.074
  162LEU      O 1606   6.058   5.025   2.071
  163PHE      N 1607   5.978   5.225   1.999
  163PHE      H 1608   5.898   5.284   1.993
  163PHE     CA 1609   6.098   5.284   1.936
  163PHE     CB 1610   6.078   5.360   1.805
  163PHE     CG 1611   6.011   5.280   1.694
  163PHE    CD1 1612   6.073   5.177   1.624
  163PHE    HD1 1613   6.179   5.162   1.644
  163PHE    CD2 1614   5.876   5.297   1.664
  163PHE    HD2 1615   5.832   5.385   1.710
  163PHE    CE1 1616   6.006   5.091   1.537
  163PHE    HE1 1617   6.072   5.029   1.476
  163PHE    CE2 1618   5.811   5.216   1.571
  163PHE    HE2 1619   5.715   5.253   1.535
  163PHE     CZ 1620   5.876   5.117   1.498
  163PHE     HZ 1621   5.829   5.039   1.438
  163PHE      C 1622   6.165   5.364   2.048
  163PHE      O 1623   6.123   5.478   2.066
  164ASN      N 1624   6.246   5.302   2.133
  164ASN      H 1625   6.266   5.205   2.125
  164ASN     CA 1626   6.319   5.365   2.244
  164ASN     CB 1627   6.331   5.266   2.361
  164ASN     CG 1628   6.335   5.338   2.496
  164ASN    OD1 1629   6.263   5.434   2.521
  164ASN    ND2 1630   6.405   5.289   2.598
  164ASN   HD21 1631   6.462   5.207   2.594
  164ASN   HD22 1632   6.414   5.332   2.688
  164ASN      C 1633   6.462   5.392   2.197
  164ASN      O 1634   6.518   5.329   2.108
  165ASN      N 1635   6.512   5.505   2.245
  165ASN      H 1636   6.456   5.583   2.276
  165ASN     CA 1637   6.652   5.549   2.236
  165ASN     CB 1638   6.657   5.699   2.211
  165ASN     CG 1639   6.802   5.733   2.176
  165ASN    OD1 1640   6.902   5.703   2.240
  165ASN    ND2 1641   6.817   5.814   2.071
  165ASN   HD21 1642   6.732   5.854   2.037
  165ASN   HD22 1643   6.901   5.817   2.018
  165ASN      C 1644   6.731   5.513   2.362
  165ASN      O 1645   6.723   5.587   2.460
  166VAL      N 1646   6.832   5.430   2.338
  166VAL      H 1647   6.863   5.431   2.243
  166VAL     CA 1648   6.920   5.375   2.442
  166VAL     CB 1649   6.893   5.226   2.465
  166VAL    CG1 1650   6.994   5.159   2.559
  166VAL    CG2 1651   6.755   5.203   2.525
  166VAL      C 1652   7.063   5.401   2.392
  166VAL      O 1653   7.118   5.325   2.313
  167ASP      N 1654   7.115   5.496   2.469
  167ASP      H 1655   7.053   5.554   2.523
  167ASP     CA 1656   7.254   5.543   2.462
  167ASP     CB 1657   7.355   5.440   2.512
  167ASP     CG 1658   7.340   5.437   2.664
  167ASP    OD1 1659   7.364   5.540   2.730
  167ASP    OD2 1660   7.308   5.327   2.716
  167ASP      C 1661   7.292   5.580   2.318
  167ASP      O 1662   7.389   5.534   2.257
  168GLY      N 1663   7.228   5.685   2.268
  168GLY      H 1664   7.165   5.743   2.319
  168GLY     CA 1665   7.246   5.723   2.127
  168GLY      C 1666   7.214   5.620   2.019
  168GLY      O 1667   7.249   5.650   1.905
  169HISE     N 1668   7.150   5.506   2.043
  169HISE     H 1669   7.173   5.465   2.131
  169HISE    CA 1670   7.101   5.413   1.940
  169HISE    CB 1671   7.152   5.272   1.972
  169HISE    CG 1672   7.297   5.229   1.950
  169HISE   ND1 1673   7.357   5.136   2.024
  169HISE   CD2 1674   7.381   5.274   1.857
  169HISE   HD2 1675   7.351   5.350   1.786
  169HISE   CE1 1676   7.474   5.108   1.966
  169HISE   HE1 1677   7.532   5.017   1.977
  169HISE   NE2 1678   7.492   5.202   1.873
  169HISE   HE2 1679   7.580   5.209   1.826
  169HISE     C 1680   6.949   5.392   1.946
  169HISE     O 1681   6.888   5.384   2.052
  170LEU      N 1682   6.889   5.393   1.827
  170LEU      H 1683   6.934   5.414   1.741
  170LEU     CA 1684   6.745   5.365   1.816
  170LEU     CB 1685   6.679   5.431   1.694
  170LEU     CG 1686   6.526   5.424   1.686
  170LEU    CD1 1687   6.466   5.488   1.811
  170LEU    CD2 1688   6.485   5.498   1.558
  170LEU      C 1689   6.710   5.216   1.820
  170LEU      O 1690   6.780   5.137   1.756
  171TYR      N 1691   6.626   5.176   1.915
  171TYR      H 1692   6.590   5.249   1.973
  171TYR     CA 1693   6.591   5.038   1.951
  171TYR     CB 1694   6.655   4.980   2.077
  171TYR     CG 1695   6.805   4.952   2.082
  171TYR    CD1 1696   6.891   5.052   2.123
  171TYR    HD1 1697   6.856   5.155   2.125
  171TYR    CD2 1698   6.845   4.819   2.073
  171TYR    HD2 1699   6.776   4.753   2.020
  171TYR    CE1 1700   7.019   5.016   2.165
  171TYR    HE1 1701   7.087   5.086   2.214
  171TYR    CE2 1702   6.975   4.786   2.109
  171TYR    HE2 1703   7.000   4.682   2.130
  171TYR     CZ 1704   7.060   4.884   2.159
  171TYR     OH 1705   7.189   4.843   2.175
  171TYR     HH 1706   7.242   4.909   2.228
  171TYR      C 1707   6.441   5.006   1.948
  171TYR      O 1708   6.370   5.050   2.038
  172GLU      N 1709   6.404   4.910   1.864
  172GLU      H 1710   6.470   4.849   1.820
  172GLU     CA 1711   6.268   4.864   1.835
  172GLU     CB 1712   6.260   4.837   1.684
  172GLU     CG 1713   6.126   4.793   1.624
  172GLU     CD 1714   6.153   4.707   1.500
  172GLU    OE1 1715   6.173   4.586   1.522
  172GLU    OE2 1716   6.171   4.759   1.388
  172GLU      C 1717   6.234   4.746   1.925
  172GLU      O 1718   6.283   4.635   1.902
  173LEU      N 1719   6.174   4.777   2.039
  173LEU      H 1720   6.146   4.868   2.070
  173LEU     CA 1721   6.140   4.670   2.134
  173LEU     CB 1722   6.217   4.682   2.265
  173LEU     CG 1723   6.212   4.823   2.325
  173LEU    CD1 1724   6.135   4.828   2.457
  173LEU    CD2 1725   6.354   4.865   2.364
  173LEU      C 1726   5.991   4.655   2.163
  173LEU      O 1727   5.914   4.750   2.151
  174ASP      N 1728   5.956   4.527   2.171
  174ASP      H 1729   6.018   4.453   2.145
  174ASP     CA 1730   5.817   4.480   2.184
  174ASP     CB 1731   5.818   4.335   2.136
  174ASP     CG 1732   5.678   4.287   2.099
  174ASP    OD1 1733   5.633   4.202   2.180
  174ASP    OD2 1734   5.633   4.305   1.984
  174ASP      C 1735   5.775   4.495   2.331
  174ASP      O 1736   5.840   4.561   2.412
  175GLY      N 1737   5.650   4.454   2.351
  175GLY      H 1738   5.580   4.450   2.280
  175GLY     CA 1739   5.598   4.439   2.488
  175GLY      C 1740   5.640   4.308   2.554
  175GLY      O 1741   5.696   4.320   2.663
  176ARG      N 1742   5.618   4.202   2.476
  176ARG      H 1743   5.583   4.209   2.383
  176ARG     CA 1744   5.646   4.066   2.524
  176ARG     CB 1745   5.524   3.978   2.498
  176ARG     CG 1746   5.411   4.005   2.598
  176ARG     CD 1747   5.277   3.937   2.571
  176ARG     NE 1748   5.214   4.007   2.458
  176ARG     HE 1749   5.164   4.087   2.490
  176ARG     CZ 1750   5.177   3.950   2.342
  176ARG    NH1 1751   5.184   3.819   2.320
  176ARG   HH11 1752   5.211   3.749   2.387
  176ARG   HH12 1753   5.166   3.782   2.229
  176ARG    NH2 1754   5.171   4.026   2.231
  176ARG   HH21 1755   5.170   4.126   2.228
  176ARG   HH22 1756   5.192   3.971   2.150
  176ARG      C 1757   5.769   3.998   2.463
  176ARG      O 1758   5.861   3.969   2.539
  177MET      N 1759   5.789   4.018   2.333
  177MET      H 1760   5.736   4.079   2.275
  177MET     CA 1761   5.886   3.935   2.260
  177MET     CB 1762   5.861   3.941   2.109
  177MET     CG 1763   5.736   3.868   2.061
  177MET     SD 1764   5.753   3.685   2.061
  177MET     CE 1765   5.621   3.642   1.949
  177MET      C 1766   6.028   3.979   2.294
  177MET      O 1767   6.049   4.100   2.280
  178PRO      N 1768   6.122   3.887   2.316
  178PRO     CA 1769   6.262   3.928   2.335
  178PRO     CB 1770   6.322   3.799   2.392
  178PRO     CG 1771   6.254   3.681   2.322
  178PRO     CD 1772   6.114   3.741   2.308
  178PRO      C 1773   6.328   4.000   2.217
  178PRO      O 1774   6.267   4.034   2.116
  179PHE      N 1775   6.441   4.062   2.248
  179PHE      H 1776   6.490   4.048   2.334
  179PHE     CA 1777   6.537   4.126   2.156
  179PHE     CB 1778   6.602   4.030   2.057
  179PHE     CG 1779   6.704   3.930   2.114
  179PHE    CD1 1780   6.840   3.955   2.108
  179PHE    HD1 1781   6.872   4.057   2.088
  179PHE    CD2 1782   6.659   3.812   2.172
  179PHE    HD2 1783   6.551   3.799   2.168
  179PHE    CE1 1784   6.930   3.858   2.152
  179PHE    HE1 1785   7.029   3.891   2.183
  179PHE    CE2 1786   6.746   3.716   2.222
  179PHE    HE2 1787   6.713   3.633   2.285
  179PHE     CZ 1788   6.882   3.740   2.207
  179PHE     HZ 1789   6.944   3.664   2.254
  179PHE      C 1790   6.506   4.258   2.085
  179PHE      O 1791   6.432   4.257   1.986
  180PRO      N 1792   6.561   4.369   2.133
  180PRO     CA 1793   6.558   4.499   2.064
  180PRO     CB 1794   6.610   4.596   2.171
  180PRO     CG 1795   6.710   4.505   2.242
  180PRO     CD 1796   6.625   4.380   2.265
  180PRO      C 1797   6.625   4.501   1.927
  180PRO      O 1798   6.734   4.444   1.921
  181VAL      N 1799   6.557   4.547   1.823
  181VAL      H 1800   6.457   4.549   1.817
  181VAL     CA 1801   6.618   4.563   1.690
  181VAL     CB 1802   6.520   4.515   1.583
  181VAL    CG1 1803   6.577   4.513   1.441
  181VAL    CG2 1804   6.459   4.377   1.610
  181VAL      C 1805   6.668   4.707   1.682
  181VAL      O 1806   6.597   4.807   1.672
  182ASN      N 1807   6.801   4.714   1.690
  182ASN      H 1808   6.850   4.627   1.682
  182ASN     CA 1809   6.880   4.837   1.677
  182ASN     CB 1810   7.018   4.813   1.738
  182ASN     CG 1811   7.110   4.935   1.742
  182ASN    OD1 1812   7.143   4.999   1.642
  182ASN    ND2 1813   7.174   4.936   1.859
  182ASN   HD21 1814   7.165   4.862   1.926
  182ASN   HD22 1815   7.234   5.013   1.881
  182ASN      C 1816   6.890   4.885   1.532
  182ASN      O 1817   6.962   4.829   1.450
  183HISE     N 1818   6.821   4.996   1.505
  183HISE     H 1819   6.752   5.038   1.564
  183HISE    CA 1820   6.825   5.050   1.369
  183HISE    CB 1821   6.681   5.070   1.323
  183HISE    CG 1822   6.602   4.940   1.304
  183HISE   ND1 1823   6.607   4.884   1.184
  183HISE   CD2 1824   6.497   4.898   1.374
  183HISE   HD2 1825   6.465   4.933   1.472
  183HISE   CE1 1826   6.505   4.797   1.185
  183HISE   HE1 1827   6.474   4.741   1.097
  183HISE   NE2 1828   6.435   4.809   1.297
  183HISE   HE2 1829   6.337   4.789   1.300
  183HISE     C 1830   6.913   5.170   1.335
  183HISE     O 1831   6.911   5.227   1.226
  184GLY      N 1832   7.015   5.199   1.416
  184GLY      H 1833   7.044   5.142   1.493
  184GLY     CA 1834   7.111   5.306   1.387
  184GLY      C 1835   7.114   5.427   1.481
  184GLY      O 1836   7.028   5.435   1.569
  185ALA      N 1837   7.224   5.501   1.475
  185ALA      H 1838   7.299   5.487   1.410
  185ALA     CA 1839   7.255   5.606   1.573
  185ALA     CB 1840   7.407   5.623   1.582
  185ALA      C 1841   7.194   5.744   1.546
  185ALA      O 1842   7.195   5.789   1.432
  186SER      N 1843   7.157   5.805   1.658
  186SER      H 1844   7.192   5.769   1.745
  186SER     CA 1845   7.083   5.931   1.673
  186SER     CB 1846   6.945   5.924   1.606
  186SER     OG 1847   6.901   6.058   1.580
  186SER     HG 1848   6.834   6.038   1.509
  186SER      C 1849   7.049   5.954   1.820
  186SER      O 1850   7.012   5.869   1.901
  187SER      N 1851   7.051   6.082   1.855
  187SER      H 1852   7.069   6.159   1.793
  187SER     CA 1853   7.044   6.119   1.998
  187SER     CB 1854   7.141   6.233   2.031
  187SER     OG 1855   7.136   6.338   1.934
  187SER     HG 1856   7.087   6.421   1.964
  187SER      C 1857   6.901   6.161   2.029
  187SER      O 1858   6.824   6.191   1.938
  188GLU      N 1859   6.860   6.169   2.156
  188GLU      H 1860   6.927   6.153   2.228
  188GLU     CA 1861   6.724   6.188   2.207
  188GLU     CB 1862   6.738   6.213   2.357
  188GLU     CG 1863   6.772   6.096   2.450
  188GLU     CD 1864   6.921   6.091   2.482
  188GLU    OE1 1865   7.002   6.123   2.392
  188GLU    OE2 1866   6.954   6.022   2.581
  188GLU      C 1867   6.635   6.297   2.147
  188GLU      O 1868   6.512   6.286   2.148
  189ASP      N 1869   6.701   6.392   2.081
  189ASP      H 1870   6.796   6.405   2.111
  189ASP     CA 1871   6.656   6.516   2.016
  189ASP     CB 1872   6.751   6.627   2.065
  189ASP     CG 1873   6.891   6.627   2.004
  189ASP    OD1 1874   6.953   6.524   2.035
  189ASP    OD2 1875   6.924   6.693   1.903
  189ASP      C 1876   6.642   6.497   1.865
  189ASP      O 1877   6.531   6.499   1.812
  190THR      N 1878   6.750   6.472   1.792
  190THR      H 1879   6.839   6.464   1.837
  190THR     CA 1880   6.757   6.442   1.648
  190THR     CB 1881   6.902   6.429   1.603
  190THR    OG1 1882   6.951   6.313   1.670
  190THR    HG1 1883   6.931   6.222   1.634
  190THR    CG2 1884   6.985   6.554   1.633
  190THR      C 1885   6.684   6.315   1.603
  190THR      O 1886   6.665   6.297   1.483
  191LEU      N 1887   6.642   6.232   1.697
  191LEU      H 1888   6.674   6.245   1.792
  191LEU     CA 1889   6.562   6.111   1.674
  191LEU     CB 1890   6.516   6.057   1.809
  191LEU     CG 1891   6.501   5.905   1.804
  191LEU    CD1 1892   6.633   5.832   1.779
  191LEU    CD2 1893   6.445   5.856   1.938
  191LEU      C 1894   6.434   6.133   1.592
  191LEU      O 1895   6.379   6.042   1.530
  192LEU      N 1896   6.381   6.255   1.600
  192LEU      H 1897   6.410   6.321   1.670
  192LEU     CA 1898   6.268   6.302   1.520
  192LEU     CB 1899   6.251   6.453   1.543
  192LEU     CG 1900   6.190   6.482   1.680
  192LEU    CD1 1901   6.193   6.632   1.711
  192LEU    CD2 1902   6.042   6.450   1.655
  192LEU      C 1903   6.268   6.264   1.372
  192LEU      O 1904   6.167   6.230   1.310
  193LYS      N 1905   6.389   6.252   1.318
  193LYS      H 1906   6.475   6.252   1.368
  193LYS     CA 1907   6.404   6.218   1.176
  193LYS     CB 1908   6.533   6.282   1.122
  193LYS     CG 1909   6.554   6.258   0.972
  193LYS     CD 1910   6.662   6.349   0.914
  193LYS     CE 1911   6.692   6.297   0.773
  193LYS     NZ 1912   6.778   6.384   0.693
  193LYS    HZ1 1913   6.828   6.433   0.765
  193LYS    HZ2 1914   6.848   6.333   0.642
  193LYS    HZ3 1915   6.723   6.447   0.638
  193LYS      C 1916   6.396   6.067   1.153
  193LYS      O 1917   6.323   6.019   1.067
  194ASP      N 1918   6.495   6.000   1.212
  194ASP      H 1919   6.564   6.050   1.264
  194ASP     CA 1920   6.512   5.854   1.213
  194ASP     CB 1921   6.621   5.809   1.310
  194ASP     CG 1922   6.747   5.893   1.287
  194ASP    OD1 1923   6.830   5.853   1.203
  194ASP    OD2 1924   6.753   5.999   1.354
  194ASP      C 1925   6.378   5.787   1.245
  194ASP      O 1926   6.323   5.726   1.153
  195ALA      N 1927   6.316   5.810   1.360
  195ALA      H 1928   6.349   5.875   1.429
  195ALA     CA 1929   6.195   5.736   1.398
  195ALA     CB 1930   6.140   5.779   1.534
  195ALA      C 1931   6.073   5.755   1.308
  195ALA      O 1932   5.986   5.670   1.287
  196ALA      N 1933   6.082   5.866   1.236
  196ALA      H 1934   6.154   5.934   1.250
  196ALA     CA 1935   5.986   5.898   1.128
  196ALA     CB 1936   6.010   6.037   1.070
  196ALA      C 1937   5.994   5.799   1.011
  196ALA      O 1938   5.890   5.739   0.985
  197LYS      N 1939   6.116   5.785   0.963
  197LYS      H 1940   6.197   5.831   1.000
  197LYS     CA 1941   6.146   5.692   0.853
  197LYS     CB 1942   6.290   5.709   0.805
  197LYS     CG 1943   6.321   5.845   0.741
  197LYS     CD 1944   6.468   5.842   0.699
  197LYS     CE 1945   6.488   5.752   0.577
  197LYS     NZ 1946   6.630   5.762   0.538
  197LYS    HZ1 1947   6.680   5.715   0.611
  197LYS    HZ2 1948   6.658   5.733   0.447
  197LYS    HZ3 1949   6.653   5.859   0.539
  197LYS      C 1950   6.120   5.545   0.888
  197LYS      O 1951   6.077   5.459   0.812
  198VAL      N 1952   6.164   5.513   1.010
  198VAL      H 1953   6.231   5.572   1.055
  198VAL     CA 1954   6.142   5.384   1.076
  198VAL     CB 1955   6.224   5.373   1.204
  198VAL    CG1 1956   6.202   5.241   1.279
  198VAL    CG2 1957   6.371   5.391   1.167
  198VAL      C 1958   5.995   5.342   1.090
  198VAL      O 1959   5.948   5.253   1.018
  199CYS      N 1960   5.913   5.432   1.141
  199CYS      H 1961   5.942   5.510   1.197
  199CYS     CA 1962   5.766   5.417   1.140
  199CYS     CB 1963   5.705   5.526   1.228
  199CYS     SG 1964   5.761   5.504   1.401
  199CYS     HG 1965   5.851   5.601   1.415
  199CYS      C 1966   5.696   5.407   1.004
  199CYS      O 1967   5.612   5.322   0.977
  200ARG      N 1968   5.739   5.494   0.914
  200ARG      H 1969   5.802   5.564   0.948
  200ARG     CA 1970   5.701   5.496   0.772
  200ARG     CB 1971   5.766   5.611   0.693
  200ARG     CG 1972   5.698   5.745   0.724
  200ARG     CD 1973   5.767   5.862   0.654
  200ARG     NE 1974   5.787   5.876   0.509
  200ARG     HE 1975   5.852   5.811   0.470
  200ARG     CZ 1976   5.702   5.930   0.420
  200ARG    NH1 1977   5.576   5.967   0.445
  200ARG   HH11 1978   5.556   5.969   0.543
  200ARG   HH12 1979   5.497   5.975   0.383
  200ARG    NH2 1980   5.753   5.954   0.298
  200ARG   HH21 1981   5.846   5.923   0.282
  200ARG   HH22 1982   5.689   6.005   0.241
  200ARG      C 1983   5.727   5.361   0.705
  200ARG      O 1984   5.622   5.300   0.690
  201GLU      N 1985   5.850   5.310   0.712
  201GLU      H 1986   5.924   5.361   0.755
  201GLU     CA 1987   5.883   5.181   0.650
  201GLU     CB 1988   6.029   5.154   0.689
  201GLU     CG 1989   6.079   5.033   0.610
  201GLU     CD 1990   6.205   4.971   0.672
  201GLU    OE1 1991   6.315   5.005   0.625
  201GLU    OE2 1992   6.182   4.886   0.761
  201GLU      C 1993   5.792   5.072   0.708
  201GLU      O 1994   5.705   5.024   0.635
  202PHE      N 1995   5.775   5.063   0.839
  202PHE      H 1996   5.831   5.116   0.902
  202PHE     CA 1997   5.685   4.969   0.909
  202PHE     CB 1998   5.680   5.003   1.058
  202PHE     CG 1999   5.676   4.877   1.145
  202PHE    CD1 2000   5.800   4.828   1.186
  202PHE    HD1 2001   5.893   4.883   1.174
  202PHE    CD2 2002   5.553   4.827   1.184
  202PHE    HD2 2003   5.459   4.855   1.135
  202PHE    CE1 2004   5.796   4.718   1.271
  202PHE    HE1 2005   5.889   4.696   1.323
  202PHE    CE2 2006   5.553   4.712   1.263
  202PHE    HE2 2007   5.459   4.664   1.291
  202PHE     CZ 2008   5.674   4.660   1.305
  202PHE     HZ 2009   5.675   4.576   1.375
  202PHE      C 2010   5.542   4.972   0.854
  202PHE      O 2011   5.492   4.876   0.796
  203THR      N 2012   5.486   5.091   0.875
  203THR      H 2013   5.536   5.176   0.893
  203THR     CA 2014   5.343   5.118   0.852
  203THR     CB 2015   5.299   5.242   0.930
  203THR    OG1 2016   5.377   5.354   0.886
  203THR    HG1 2017   5.463   5.362   0.936
  203THR    CG2 2018   5.311   5.234   1.082
  203THR      C 2019   5.307   5.132   0.704
  203THR      O 2020   5.205   5.079   0.661
  204GLU      N 2021   5.400   5.177   0.621
  204GLU      H 2022   5.486   5.215   0.656
  204GLU     CA 2023   5.388   5.172   0.474
  204GLU     CB 2024   5.494   5.257   0.403
  204GLU     CG 2025   5.468   5.405   0.429
  204GLU     CD 2026   5.549   5.496   0.336
  204GLU    OE1 2027   5.659   5.451   0.300
  204GLU    OE2 2028   5.525   5.619   0.337
  204GLU      C 2029   5.390   5.034   0.409
  204GLU      O 2030   5.378   5.019   0.287
  205ARG      N 2031   5.427   4.931   0.484
  205ARG      H 2032   5.479   4.960   0.564
  205ARG     CA 2033   5.421   4.793   0.434
  205ARG     CB 2034   5.532   4.713   0.502
  205ARG     CG 2035   5.679   4.733   0.464
  205ARG     CD 2036   5.775   4.678   0.569
  205ARG     NE 2037   5.900   4.666   0.493
  205ARG     HE 2038   5.900   4.708   0.402
  205ARG     CZ 2039   6.013   4.604   0.529
  205ARG    NH1 2040   6.043   4.564   0.653
  205ARG   HH11 2041   5.974   4.588   0.722
  205ARG   HH12 2042   6.131   4.522   0.673
  205ARG    NH2 2043   6.078   4.537   0.433
  205ARG   HH21 2044   6.055   4.543   0.336
  205ARG   HH22 2045   6.155   4.479   0.458
  205ARG      C 2046   5.298   4.702   0.438
  205ARG      O 2047   5.225   4.698   0.537
  206GLU      N 2048   5.292   4.616   0.337
  206GLU      H 2049   5.369   4.613   0.274
  206GLU     CA 2050   5.185   4.517   0.313
  206GLU     CB 2051   5.222   4.434   0.190
  206GLU     CG 2052   5.346   4.344   0.188
  206GLU     CD 2053   5.382   4.286   0.052
  206GLU    OE1 2054   5.353   4.344  -0.055
  206GLU    OE2 2055   5.439   4.175   0.043
  206GLU      C 2056   5.157   4.419   0.427
  206GLU      O 2057   5.044   4.370   0.427
  207GLN      N 2058   5.253   4.395   0.515
  207GLN      H 2059   5.349   4.407   0.490
  207GLN     CA 2060   5.232   4.318   0.639
  207GLN     CB 2061   5.361   4.269   0.705
  207GLN     CG 2062   5.476   4.367   0.728
  207GLN     CD 2063   5.603   4.284   0.751
  207GLN    OE1 2064   5.622   4.169   0.711
  207GLN    NE2 2065   5.699   4.338   0.825
  207GLN   HE21 2066   5.693   4.428   0.869
  207GLN   HE22 2067   5.764   4.272   0.864
  207GLN      C 2068   5.133   4.369   0.744
  207GLN      O 2069   5.146   4.480   0.797
  208GLY      N 2070   5.019   4.302   0.744
  208GLY      H 2071   5.013   4.208   0.711
  208GLY     CA 2072   4.897   4.331   0.821
  208GLY      C 2073   4.829   4.461   0.777
  208GLY      O 2074   4.878   4.571   0.802
  209GLU      N 2075   4.699   4.449   0.753
  209GLU      H 2076   4.658   4.359   0.768
  209GLU     CA 2077   4.607   4.558   0.717
  209GLU     CB 2078   4.494   4.508   0.628
  209GLU     CG 2079   4.415   4.386   0.676
  209GLU     CD 2080   4.489   4.252   0.677
  209GLU    OE1 2081   4.497   4.188   0.570
  209GLU    OE2 2082   4.537   4.222   0.789
  209GLU      C 2083   4.550   4.622   0.844
  209GLU      O 2084   4.450   4.693   0.835
  210VAL      N 2085   4.606   4.592   0.961
  210VAL      H 2086   4.645   4.501   0.974
  210VAL     CA 2087   4.550   4.653   1.082
  210VAL     CB 2088   4.586   4.577   1.210
  210VAL    CG1 2089   4.525   4.437   1.219
  210VAL    CG2 2090   4.737   4.559   1.227
  210VAL      C 2091   4.571   4.802   1.111
  210VAL      O 2092   4.672   4.859   1.069
  211ARG      N 2093   4.482   4.861   1.189
  211ARG      H 2094   4.388   4.829   1.205
  211ARG     CA 2095   4.506   4.999   1.237
  211ARG     CB 2096   4.385   5.089   1.266
  211ARG     CG 2097   4.290   5.121   1.151
  211ARG     CD 2098   4.365   5.172   1.027
  211ARG     NE 2099   4.272   5.252   0.946
  211ARG     HE 2100   4.181   5.267   0.985
  211ARG     CZ 2101   4.316   5.319   0.839
  211ARG    NH1 2102   4.446   5.317   0.807
  211ARG   HH11 2103   4.516   5.272   0.863
  211ARG   HH12 2104   4.479   5.372   0.730
  211ARG    NH2 2105   4.230   5.383   0.759
  211ARG   HH21 2106   4.131   5.392   0.774
  211ARG   HH22 2107   4.260   5.408   0.668
  211ARG      C 2108   4.612   5.028   1.342
  211ARG      O 2109   4.590   5.022   1.463
  212PHE      N 2110   4.719   5.081   1.283
  212PHE      H 2111   4.724   5.116   1.189
  212PHE     CA 2112   4.834   5.131   1.360
  212PHE     CB 2113   4.957   5.143   1.271
  212PHE     CG 2114   5.028   5.010   1.248
  212PHE    CD1 2115   5.017   4.926   1.138
  212PHE    HD1 2116   4.947   4.944   1.056
  212PHE    CD2 2117   5.106   4.967   1.355
  212PHE    HD2 2118   5.094   5.013   1.453
  212PHE    CE1 2119   5.084   4.804   1.134
  212PHE    HE1 2120   5.039   4.730   1.068
  212PHE    CE2 2121   5.177   4.848   1.346
  212PHE    HE2 2122   5.234   4.817   1.434
  212PHE     CZ 2123   5.167   4.762   1.237
  212PHE     HZ 2124   5.211   4.663   1.240
  212PHE      C 2125   4.806   5.272   1.413
  212PHE      O 2126   4.746   5.356   1.346
  213SER      N 2127   4.858   5.294   1.533
  213SER      H 2128   4.879   5.217   1.593
  213SER     CA 2129   4.859   5.430   1.588
  213SER     CB 2130   4.750   5.458   1.692
  213SER     OG 2131   4.724   5.596   1.716
  213SER     HG 2132   4.654   5.617   1.784
  213SER      C 2133   4.995   5.453   1.655
  213SER      O 2134   5.041   5.378   1.741
  214ALA      N 2135   5.046   5.575   1.637
  214ALA      H 2136   4.990   5.648   1.599
  214ALA     CA 2137   5.177   5.617   1.688
  214ALA     CB 2138   5.285   5.664   1.590
  214ALA      C 2139   5.176   5.728   1.794
  214ALA      O 2140   5.131   5.838   1.764
  215VAL      N 2141   5.205   5.690   1.919
  215VAL      H 2142   5.187   5.595   1.945
  215VAL     CA 2143   5.198   5.784   2.031
  215VAL     CB 2144   5.121   5.730   2.152
  215VAL    CG1 2145   5.120   5.835   2.263
  215VAL    CG2 2146   4.978   5.680   2.127
  215VAL      C 2147   5.343   5.805   2.078
  215VAL      O 2148   5.416   5.715   2.115
  216ALA      N 2149   5.381   5.932   2.086
  216ALA      H 2150   5.321   6.012   2.072
  216ALA     CA 2151   5.521   5.978   2.090
  216ALA     CB 2152   5.530   6.077   1.975
  216ALA      C 2153   5.554   6.055   2.218
  216ALA      O 2154   5.491   6.157   2.245
  217LEU      N 2155   5.641   5.996   2.300
  217LEU      H 2156   5.680   5.906   2.280
  217LEU     CA 2157   5.691   6.059   2.423
  217LEU     CB 2158   5.758   5.951   2.507
  217LEU     CG 2159   5.819   5.991   2.642
  217LEU    CD1 2160   5.716   6.051   2.738
  217LEU    CD2 2161   5.891   5.882   2.722
  217LEU      C 2162   5.788   6.175   2.401
  217LEU      O 2163   5.896   6.153   2.346
  218CYS      N 2164   5.743   6.287   2.456
  218CYS      H 2165   5.660   6.286   2.512
  218CYS     CA 2166   5.804   6.420   2.444
  218CYS     CB 2167   5.739   6.496   2.328
  218CYS     SG 2168   5.561   6.527   2.355
  218CYS     HG 2169   5.533   6.405   2.400
  218CYS      C 2170   5.802   6.504   2.572
  218CYS      O 2171   5.716   6.492   2.659
  219LYS      N 2172   5.893   6.599   2.551
  219LYS      H 2173   5.965   6.582   2.483
  219LYS     CA 2174   5.916   6.704   2.652
  219LYS     CB 2175   6.063   6.745   2.656
  219LYS     CG 2176   6.107   6.772   2.800
  219LYS     CD 2177   6.259   6.779   2.811
  219LYS     CE 2178   6.312   6.857   2.931
  219LYS     NZ 2179   6.306   7.003   2.916
  219LYS    HZ1 2180   6.365   7.015   2.836
  219LYS    HZ2 2181   6.209   7.025   2.902
  219LYS    HZ3 2182   6.345   7.051   2.995
  219LYS      C 2183   5.824   6.822   2.621
  219LYS      O 2184   5.863   6.915   2.550
  220ALA      N 2185   5.700   6.785   2.650
  220ALA      H 2186   5.669   6.692   2.672
  220ALA     CA 2187   5.594   6.886   2.635
  220ALA     CB 2188   5.479   6.842   2.544
  220ALA      C 2189   5.547   6.944   2.769
  220ALA      O 2190   5.469   6.878   2.837
  221ALA      N 2191   5.583   7.071   2.781
  221ALA      H 2192   5.615   7.117   2.698
  221ALA     CA 2193   5.567   7.145   2.907
  221ALA     CB 2194   5.694   7.133   2.991
  221ALA      C 2195   5.535   7.295   2.902
  221ALA     O1 2196   5.608   7.366   2.829
  221ALA     O2 2197   5.444   7.338   2.975
   6.92412   6.92412   4.89606   0.00000   0.00000   0.00000   0.00000   3.46201   3.46201
