# Supplementary material for: Is There a Functional Role for the Knotted Topology in Protein UCH-L1?
Source: J Chem Inf Model. 2024 Jul 24;64(17):6827–37. doi: 10.1021/acs.jcim.4c00880 (PMC11388461; doi:10.1021/acs.jcim.4c00880)
Supplement: Supplementary file 2 — ci4c00880_si_002.zip [file ci4c00880_si_002.zip › UCH-L1_files/APO/APO_delta2_L3M/REP_3/traj_initial.gro]

Protein in water t=   0.00000 step= 0
 2197
    1MET      N    1   5.638   3.821   3.527
    1MET     H1    2   5.601   3.729   3.540
    1MET     H2    3   5.649   3.825   3.428
    1MET     H3    4   5.731   3.819   3.564
    1MET     CA    5   5.553   3.924   3.589
    1MET     CB    6   5.591   4.064   3.539
    1MET     CG    7   5.703   4.120   3.627
    1MET     SD    8   5.857   4.022   3.614
    1MET     CE    9   5.924   4.063   3.455
    1MET      C   10   5.414   3.889   3.535
    1MET      O   11   5.396   3.812   3.440
    2LYS      N   12   5.316   3.941   3.608
    2LYS      H   13   5.337   4.005   3.682
    2LYS     CA   14   5.173   3.926   3.580
    2LYS     CB   15   5.077   3.970   3.691
    2LYS     CG   16   5.087   3.878   3.813
    2LYS     CD   17   5.034   3.920   3.950
    2LYS     CE   18   5.083   3.830   4.064
    2LYS     NZ   19   5.063   3.688   4.034
    2LYS    HZ1   20   4.966   3.676   4.011
    2LYS    HZ2   21   5.120   3.645   3.964
    2LYS    HZ3   22   5.078   3.632   4.115
    2LYS      C   23   5.124   3.991   3.450
    2LYS      O   24   5.170   4.099   3.415
    3PRO      N   25   5.014   3.935   3.402
    3PRO     CA   26   4.930   4.002   3.301
    3PRO     CB   27   4.843   3.895   3.234
    3PRO     CG   28   4.923   3.765   3.252
    3PRO     CD   29   4.987   3.791   3.389
    3PRO      C   30   4.856   4.119   3.366
    3PRO      O   31   4.804   4.100   3.475
    4MET      N   32   4.839   4.229   3.294
    4MET      H   33   4.874   4.242   3.201
    4MET     CA   34   4.760   4.348   3.331
    4MET     CB   35   4.861   4.456   3.293
    4MET     CG   36   4.833   4.603   3.326
    4MET     SD   37   4.810   4.630   3.506
    4MET     CE   38   4.982   4.636   3.551
    4MET      C   39   4.632   4.352   3.248
    4MET      O   40   4.622   4.303   3.135
    5GLU      N   41   4.526   4.396   3.316
    5GLU      H   42   4.534   4.420   3.413
    5GLU     CA   43   4.395   4.428   3.258
    5GLU     CB   44   4.284   4.420   3.362
    5GLU     CG   45   4.143   4.447   3.309
    5GLU     CD   46   4.027   4.421   3.406
    5GLU    OE1   47   3.907   4.422   3.372
    5GLU    OE2   48   4.047   4.440   3.528
    5GLU      C   49   4.402   4.562   3.185
    5GLU      O   50   4.406   4.669   3.245
    6ILE      N   51   4.431   4.556   3.055
    6ILE      H   52   4.440   4.476   2.995
    6ILE     CA   53   4.464   4.673   2.973
    6ILE     CB   54   4.522   4.644   2.835
    6ILE    CG1   55   4.657   4.572   2.824
    6ILE    CG2   56   4.530   4.770   2.748
    6ILE     CD   57   4.768   4.653   2.891
    6ILE      C   58   4.336   4.757   2.966
    6ILE      O   59   4.244   4.716   2.896
    7ASN      N   60   4.325   4.852   3.058
    7ASN      H   61   4.373   4.837   3.145
    7ASN     CA   62   4.225   4.960   3.053
    7ASN     CB   63   4.095   4.919   3.122
    7ASN     CG   64   4.099   4.889   3.272
    7ASN    OD1   65   4.166   4.951   3.354
    7ASN    ND2   66   4.024   4.788   3.315
    7ASN   HD21   67   3.977   4.728   3.250
    7ASN   HD22   68   4.007   4.777   3.413
    7ASN      C   69   4.269   5.091   3.119
    7ASN      O   70   4.361   5.098   3.200
    8PRO      N   71   4.207   5.204   3.088
    8PRO     CA   72   4.223   5.337   3.150
    8PRO     CB   73   4.139   5.435   3.067
    8PRO     CG   74   4.051   5.347   2.978
    8PRO     CD   75   4.136   5.220   2.961
    8PRO      C   76   4.217   5.358   3.301
    8PRO      O   77   4.301   5.430   3.355
    9GLU      N   78   4.133   5.281   3.371
    9GLU      H   79   4.055   5.245   3.321
    9GLU     CA   80   4.145   5.270   3.517
    9GLU     CB   81   4.032   5.179   3.564
    9GLU     CG   82   4.007   5.163   3.714
    9GLU     CD   83   3.910   5.270   3.765
    9GLU    OE1   84   3.935   5.335   3.868
    9GLU    OE2   85   3.815   5.297   3.688
    9GLU      C   86   4.282   5.228   3.572
    9GLU      O   87   4.354   5.312   3.626
   10MET      N   88   4.323   5.114   3.519
   10MET      H   89   4.255   5.056   3.474
   10MET     CA   90   4.447   5.042   3.551
   10MET     CB   91   4.456   4.909   3.474
   10MET     CG   92   4.371   4.794   3.527
   10MET     SD   93   4.417   4.760   3.701
   10MET     CE   94   4.264   4.789   3.787
   10MET      C   95   4.563   5.133   3.510
   10MET      O   96   4.634   5.183   3.598
   11LEU      N   97   4.554   5.191   3.390
   11LEU      H   98   4.494   5.159   3.317
   11LEU     CA   99   4.654   5.285   3.338
   11LEU     CB  100   4.637   5.313   3.189
   11LEU     CG  101   4.685   5.211   3.085
   11LEU    CD1  102   4.622   5.244   2.950
   11LEU    CD2  103   4.838   5.210   3.081
   11LEU      C  104   4.681   5.419   3.408
   11LEU      O  105   4.799   5.441   3.435
   12ASN      N  106   4.575   5.466   3.472
   12ASN      H  107   4.483   5.451   3.435
   12ASN     CA  108   4.591   5.580   3.564
   12ASN     CB  109   4.457   5.654   3.572
   12ASN     CG  110   4.435   5.748   3.454
   12ASN    OD1  111   4.519   5.807   3.386
   12ASN    ND2  112   4.308   5.749   3.417
   12ASN   HD21  113   4.238   5.701   3.470
   12ASN   HD22  114   4.289   5.795   3.330
   12ASN      C  115   4.640   5.546   3.705
   12ASN      O  116   4.719   5.622   3.761
   13LYS      N  117   4.603   5.429   3.757
   13LYS      H  118   4.527   5.380   3.714
   13LYS     CA  119   4.652   5.366   3.880
   13LYS     CB  120   4.580   5.235   3.911
   13LYS     CG  121   4.431   5.262   3.933
   13LYS     CD  122   4.340   5.146   3.973
   13LYS     CE  123   4.219   5.223   4.028
   13LYS     NZ  124   4.116   5.135   4.083
   13LYS    HZ1  125   4.162   5.054   4.119
   13LYS    HZ2  126   4.080   5.189   4.159
   13LYS    HZ3  127   4.046   5.114   4.015
   13LYS      C  128   4.801   5.332   3.880
   13LYS      O  129   4.874   5.378   3.967
   14VAL      N  130   4.846   5.299   3.759
   14VAL      H  131   4.777   5.275   3.690
   14VAL     CA  132   4.989   5.280   3.731
   14VAL     CB  133   5.029   5.220   3.597
   14VAL    CG1  134   5.176   5.179   3.586
   14VAL    CG2  135   4.942   5.098   3.567
   14VAL      C  136   5.068   5.410   3.749
   14VAL      O  137   5.147   5.416   3.843
   15LEU      N  138   5.026   5.517   3.682
   15LEU      H  139   4.969   5.512   3.600
   15LEU     CA  140   5.079   5.653   3.695
   15LEU     CB  141   5.013   5.740   3.587
   15LEU     CG  142   5.083   5.709   3.454
   15LEU    CD1  143   5.026   5.797   3.343
   15LEU    CD2  144   5.234   5.736   3.456
   15LEU      C  145   5.077   5.716   3.834
   15LEU      O  146   5.184   5.733   3.893
   16SER      N  147   4.964   5.701   3.901
   16SER      H  148   4.890   5.653   3.853
   16SER     CA  149   4.935   5.728   4.043
   16SER     CB  150   4.790   5.699   4.084
   16SER     OG  151   4.754   5.747   4.213
   16SER     HG  152   4.658   5.774   4.221
   16SER      C  153   5.034   5.667   4.142
   16SER      O  154   5.058   5.729   4.246
   17ARG      N  155   5.065   5.538   4.128
   17ARG      H  156   5.018   5.480   4.062
   17ARG     CA  157   5.170   5.464   4.199
   17ARG     CB  158   5.154   5.313   4.181
   17ARG     CG  159   5.052   5.261   4.283
   17ARG     CD  160   5.016   5.123   4.229
   17ARG     NE  161   4.904   5.076   4.312
   17ARG     HE  162   4.818   5.087   4.261
   17ARG     CZ  163   4.911   5.031   4.438
   17ARG    NH1  164   5.026   5.016   4.504
   17ARG   HH11  165   5.119   5.031   4.471
   17ARG   HH12  166   5.011   4.979   4.596
   17ARG    NH2  167   4.794   4.994   4.492
   17ARG   HH21  168   4.709   5.005   4.440
   17ARG   HH22  169   4.792   4.946   4.580
   17ARG      C  170   5.319   5.487   4.173
   17ARG      O  171   5.401   5.475   4.265
   18LEU      N  172   5.347   5.529   4.050
   18LEU      H  173   5.273   5.559   3.990
   18LEU     CA  174   5.481   5.569   4.004
   18LEU     CB  175   5.497   5.544   3.854
   18LEU     CG  176   5.477   5.398   3.811
   18LEU    CD1  177   5.487   5.383   3.659
   18LEU    CD2  178   5.567   5.300   3.886
   18LEU      C  179   5.525   5.714   4.026
   18LEU      O  180   5.644   5.732   4.001
   19GLY      N  181   5.449   5.804   4.087
   19GLY      H  182   5.384   5.775   4.158
   19GLY     CA  183   5.479   5.947   4.104
   19GLY      C  184   5.483   6.046   3.987
   19GLY      O  185   5.580   6.117   3.962
   20VAL      N  186   5.359   6.049   3.939
   20VAL      H  187   5.292   5.986   3.979
   20VAL     CA  188   5.321   6.131   3.823
   20VAL     CB  189   5.314   6.051   3.693
   20VAL    CG1  190   5.263   6.135   3.576
   20VAL    CG2  191   5.451   5.988   3.664
   20VAL      C  192   5.193   6.208   3.856
   20VAL      O  193   5.099   6.155   3.915
   21ALA      N  194   5.201   6.334   3.813
   21ALA      H  195   5.275   6.362   3.752
   21ALA     CA  196   5.104   6.440   3.843
   21ALA     CB  197   5.152   6.575   3.789
   21ALA      C  198   4.964   6.405   3.792
   21ALA      O  199   4.946   6.346   3.685
   22GLY      N  200   4.863   6.456   3.862
   22GLY      H  201   4.883   6.495   3.952
   22GLY     CA  202   4.721   6.458   3.826
   22GLY      C  203   4.687   6.541   3.702
   22GLY      O  204   4.592   6.512   3.630
   23GLN      N  205   4.756   6.652   3.679
   23GLN      H  206   4.799   6.694   3.759
   23GLN     CA  207   4.746   6.737   3.559
   23GLN     CB  208   4.872   6.820   3.542
   23GLN     CG  209   4.941   6.890   3.660
   23GLN     CD  210   4.916   7.039   3.640
   23GLN    OE1  211   4.836   7.106   3.707
   23GLN    NE2  212   5.005   7.101   3.564
   23GLN   HE21  213   5.074   7.039   3.526
   23GLN   HE22  214   4.999   7.200   3.552
   23GLN      C  215   4.719   6.671   3.423
   23GLN      O  216   4.621   6.717   3.365
   24TRP      N  217   4.781   6.556   3.397
   24TRP      H  218   4.847   6.517   3.460
   24TRP     CA  219   4.752   6.476   3.277
   24TRP     CB  220   4.880   6.468   3.193
   24TRP     CG  221   4.927   6.601   3.134
   24TRP    CD1  222   4.995   6.694   3.201
   24TRP    HD1  223   5.066   6.680   3.283
   24TRP    CD2  224   4.894   6.651   3.008
   24TRP    NE1  225   5.005   6.803   3.126
   24TRP    HE1  226   5.042   6.893   3.147
   24TRP    CE2  227   4.941   6.782   3.011
   24TRP    CE3  228   4.843   6.605   2.887
   24TRP    HE3  229   4.805   6.504   2.873
   24TRP    CZ2  230   4.939   6.862   2.897
   24TRP    HZ2  231   4.977   6.964   2.902
   24TRP    CZ3  232   4.825   6.687   2.776
   24TRP    HZ3  233   4.783   6.647   2.684
   24TRP    CH2  234   4.881   6.814   2.780
   24TRP    HH2  235   4.895   6.867   2.686
   24TRP      C  236   4.715   6.330   3.306
   24TRP      O  237   4.770   6.270   3.398
   25ARG      N  238   4.605   6.295   3.241
   25ARG      H  239   4.581   6.335   3.153
   25ARG     CA  240   4.533   6.169   3.267
   25ARG     CB  241   4.417   6.182   3.366
   25ARG     CG  242   4.440   6.220   3.512
   25ARG     CD  243   4.513   6.107   3.585
   25ARG     NE  244   4.641   6.144   3.647
   25ARG     HE  245   4.699   6.200   3.589
   25ARG     CZ  246   4.686   6.102   3.767
   25ARG    NH1  247   4.602   6.025   3.837
   25ARG   HH11  248   4.518   5.993   3.792
   25ARG   HH12  249   4.604   6.029   3.937
   25ARG    NH2  250   4.817   6.094   3.790
   25ARG   HH21  251   4.885   6.122   3.722
   25ARG   HH22  252   4.842   6.058   3.880
   25ARG      C  253   4.483   6.095   3.143
   25ARG      O  254   4.470   6.158   3.038
   26PHE      N  255   4.472   5.962   3.143
   26PHE      H  256   4.486   5.908   3.226
   26PHE     CA  257   4.419   5.881   3.033
   26PHE     CB  258   4.446   5.731   3.041
   26PHE     CG  259   4.593   5.699   3.013
   26PHE    CD1  260   4.677   5.657   3.116
   26PHE    HD1  261   4.640   5.663   3.218
   26PHE    CD2  262   4.648   5.727   2.888
   26PHE    HD2  263   4.590   5.761   2.803
   26PHE    CE1  264   4.809   5.626   3.085
   26PHE    HE1  265   4.870   5.592   3.169
   26PHE    CE2  266   4.783   5.705   2.865
   26PHE    HE2  267   4.816   5.711   2.761
   26PHE     CZ  268   4.868   5.653   2.962
   26PHE     HZ  269   4.976   5.640   2.954
   26PHE      C  270   4.267   5.896   3.031
   26PHE      O  271   4.207   5.879   3.137
   27VAL      N  272   4.212   5.892   2.910
   27VAL      H  273   4.268   5.910   2.829
   27VAL     CA  274   4.070   5.885   2.872
   27VAL     CB  275   4.010   6.021   2.840
   27VAL    CG1  276   4.023   6.112   2.962
   27VAL    CG2  277   4.077   6.092   2.722
   27VAL      C  278   4.037   5.783   2.763
   27VAL      O  279   4.123   5.753   2.680
   28ASP      N  280   3.922   5.720   2.783
   28ASP      H  281   3.865   5.748   2.860
   28ASP     CA  282   3.867   5.622   2.687
   28ASP     CB  283   3.761   5.522   2.733
   28ASP     CG  284   3.755   5.475   2.879
   28ASP    OD1  285   3.766   5.553   2.976
   28ASP    OD2  286   3.734   5.352   2.890
   28ASP      C  287   3.801   5.692   2.568
   28ASP      O  288   3.731   5.793   2.580
   29VAL      N  289   3.816   5.637   2.448
   29VAL      H  290   3.888   5.568   2.439
   29VAL     CA  291   3.745   5.684   2.328
   29VAL     CB  292   3.846   5.732   2.224
   29VAL    CG1  293   3.774   5.807   2.111
   29VAL    CG2  294   3.968   5.811   2.272
   29VAL      C  295   3.657   5.570   2.276
   29VAL      O  296   3.696   5.453   2.266
   30LEU      N  297   3.537   5.612   2.238
   30LEU      H  298   3.511   5.708   2.251
   30LEU     CA  299   3.434   5.520   2.188
   30LEU     CB  300   3.298   5.576   2.231
   30LEU     CG  301   3.271   5.530   2.374
   30LEU    CD1  302   3.163   5.619   2.436
   30LEU    CD2  303   3.251   5.380   2.395
   30LEU      C  304   3.426   5.494   2.038
   30LEU      O  305   3.371   5.392   1.996
   31GLY      N  306   3.498   5.576   1.962
   31GLY      H  307   3.572   5.630   2.002
   31GLY     CA  308   3.487   5.590   1.816
   31GLY      C  309   3.620   5.632   1.753
   31GLY      O  310   3.692   5.720   1.800
   32LEU      N  311   3.646   5.559   1.645
   32LEU      H  312   3.575   5.495   1.617
   32LEU     CA  313   3.762   5.576   1.556
   32LEU     CB  314   3.797   5.451   1.475
   32LEU     CG  315   3.854   5.337   1.559
   32LEU    CD1  316   3.807   5.211   1.485
   32LEU    CD2  317   4.007   5.338   1.556
   32LEU      C  318   3.738   5.690   1.456
   32LEU      O  319   3.834   5.743   1.400
   33GLU      N  320   3.614   5.727   1.428
   33GLU      H  321   3.535   5.690   1.477
   33GLU     CA  322   3.574   5.814   1.317
   33GLU     CB  323   3.421   5.814   1.319
   33GLU     CG  324   3.340   5.686   1.293
   33GLU     CD  325   3.377   5.564   1.377
   33GLU    OE1  326   3.333   5.567   1.494
   33GLU    OE2  327   3.407   5.457   1.319
   33GLU      C  328   3.605   5.964   1.321
   33GLU      O  329   3.679   6.013   1.406
   34GLU      N  330   3.585   6.037   1.211
   34GLU      H  331   3.587   6.000   1.118
   34GLU     CA  332   3.609   6.182   1.214
   34GLU     CB  333   3.591   6.241   1.074
   34GLU     CG  334   3.699   6.194   0.975
   34GLU     CD  335   3.816   6.288   0.945
   34GLU    OE1  336   3.858   6.275   0.828
   34GLU    OE2  337   3.864   6.347   1.044
   34GLU      C  338   3.522   6.254   1.316
   34GLU      O  339   3.556   6.364   1.360
   35GLU      N  340   3.396   6.214   1.319
   35GLU      H  341   3.364   6.166   1.237
   35GLU     CA  342   3.303   6.247   1.428
   35GLU     CB  343   3.160   6.222   1.381
   35GLU     CG  344   3.094   6.351   1.331
   35GLU     CD  345   3.094   6.455   1.444
   35GLU    OE1  346   3.135   6.572   1.430
   35GLU    OE2  347   3.049   6.426   1.557
   35GLU      C  348   3.324   6.169   1.558
   35GLU      O  349   3.378   6.059   1.562
   36SER      N  350   3.253   6.218   1.660
   36SER      H  351   3.193   6.295   1.639
   36SER     CA  352   3.266   6.187   1.803
   36SER     CB  353   3.224   6.046   1.847
   36SER     OG  354   3.296   5.942   1.781
   36SER     HG  355   3.306   5.973   1.686
   36SER      C  356   3.396   6.226   1.873
   36SER      O  357   3.386   6.263   1.990
   37LEU      N  358   3.502   6.254   1.798
   37LEU      H  359   3.514   6.279   1.702
   37LEU     CA  360   3.634   6.286   1.856
   37LEU     CB  361   3.752   6.277   1.759
   37LEU     CG  362   3.785   6.138   1.704
   37LEU    CD1  363   3.906   6.155   1.612
   37LEU    CD2  364   3.805   6.033   1.814
   37LEU      C  365   3.648   6.419   1.932
   37LEU      O  366   3.741   6.427   2.011
   38GLY      N  367   3.570   6.520   1.894
   38GLY      H  368   3.547   6.525   1.797
   38GLY     CA  369   3.543   6.638   1.977
   38GLY      C  370   3.501   6.611   2.122
   38GLY      O  371   3.468   6.709   2.189
   39SER      N  372   3.444   6.494   2.149
   39SER      H  373   3.390   6.442   2.083
   39SER     CA  374   3.407   6.457   2.286
   39SER     CB  375   3.334   6.323   2.286
   39SER     OG  376   3.308   6.277   2.418
   39SER     HG  377   3.348   6.185   2.426
   39SER      C  378   3.524   6.445   2.385
   39SER      O  379   3.515   6.515   2.487
   40VAL      N  380   3.637   6.403   2.330
   40VAL      H  381   3.643   6.347   2.248
   40VAL     CA  382   3.765   6.386   2.400
   40VAL     CB  383   3.849   6.308   2.299
   40VAL    CG1  384   3.993   6.299   2.351
   40VAL    CG2  385   3.804   6.162   2.287
   40VAL      C  386   3.826   6.519   2.445
   40VAL      O  387   3.864   6.596   2.356
   41PRO      N  388   3.864   6.525   2.572
   41PRO     CA  389   3.909   6.647   2.641
   41PRO     CB  390   3.928   6.611   2.789
   41PRO     CG  391   3.896   6.462   2.802
   41PRO     CD  392   3.847   6.413   2.666
   41PRO      C  393   4.037   6.714   2.591
   41PRO      O  394   4.115   6.648   2.522
   42ALA      N  395   4.057   6.841   2.627
   42ALA      H  396   3.985   6.882   2.683
   42ALA     CA  397   4.157   6.930   2.568
   42ALA     CB  398   4.091   7.022   2.465
   42ALA      C  399   4.249   7.005   2.665
   42ALA      O  400   4.189   7.051   2.762
   43PRO      N  401   4.378   7.028   2.642
   43PRO     CA  402   4.451   6.964   2.532
   43PRO     CB  403   4.585   7.037   2.520
   43PRO     CG  404   4.608   7.088   2.663
   43PRO     CD  405   4.468   7.116   2.718
   43PRO      C  406   4.477   6.814   2.546
   43PRO      O  407   4.447   6.755   2.649
   44ALA      N  408   4.513   6.752   2.434
   44ALA      H  409   4.501   6.787   2.341
   44ALA     CA  410   4.564   6.614   2.429
   44ALA     CB  411   4.459   6.527   2.361
   44ALA      C  412   4.701   6.591   2.365
   44ALA      O  413   4.743   6.666   2.278
   45CYS      N  414   4.781   6.507   2.432
   45CYS      H  415   4.739   6.446   2.499
   45CYS     CA  416   4.920   6.479   2.393
   45CYS     CB  417   5.005   6.508   2.517
   45CYS     SG  418   4.985   6.393   2.659
   45CYS     HG  419   5.070   6.473   2.723
   45CYS      C  420   4.958   6.342   2.338
   45CYS      O  421   5.073   6.322   2.299
   46ALA      N  422   4.858   6.255   2.327
   46ALA      H  423   4.766   6.283   2.301
   46ALA     CA  424   4.883   6.119   2.277
   46ALA     CB  425   4.982   6.033   2.356
   46ALA      C  426   4.764   6.025   2.263
   46ALA      O  427   4.664   6.034   2.334
   47LEU      N  428   4.773   5.945   2.157
   47LEU      H  429   4.860   5.931   2.110
   47LEU     CA  430   4.671   5.842   2.132
   47LEU     CB  431   4.606   5.877   1.998
   47LEU     CG  432   4.474   5.954   2.006
   47LEU    CD1  433   4.458   6.064   2.111
   47LEU    CD2  434   4.437   6.017   1.871
   47LEU      C  435   4.734   5.703   2.119
   47LEU      O  436   4.846   5.685   2.070
   48LEU      N  437   4.674   5.608   2.189
   48LEU      H  438   4.583   5.626   2.227
   48LEU     CA  439   4.724   5.470   2.203
   48LEU     CB  440   4.768   5.428   2.343
   48LEU     CG  441   4.884   5.500   2.412
   48LEU    CD1  442   4.837   5.637   2.459
   48LEU    CD2  443   4.957   5.395   2.497
   48LEU      C  444   4.618   5.373   2.151
   48LEU      O  445   4.497   5.393   2.166
   49LEU      N  446   4.666   5.256   2.110
   49LEU      H  447   4.762   5.237   2.089
   49LEU     CA  448   4.575   5.159   2.047
   49LEU     CB  449   4.579   5.170   1.895
   49LEU     CG  450   4.513   5.068   1.802
   49LEU    CD1  451   4.363   5.049   1.823
   49LEU    CD2  452   4.528   5.111   1.655
   49LEU      C  453   4.602   5.017   2.098
   49LEU      O  454   4.719   4.978   2.099
   50LEU      N  455   4.498   4.948   2.144
   50LEU      H  456   4.411   4.993   2.164
   50LEU     CA  457   4.508   4.803   2.166
   50LEU     CB  458   4.450   4.779   2.306
   50LEU     CG  459   4.457   4.633   2.351
   50LEU    CD1  460   4.599   4.589   2.391
   50LEU    CD2  461   4.366   4.612   2.472
   50LEU      C  462   4.429   4.730   2.058
   50LEU      O  463   4.310   4.760   2.048
   51PHE      N  464   4.504   4.672   1.964
   51PHE      H  465   4.594   4.702   1.931
   51PHE     CA  466   4.441   4.584   1.865
   51PHE     CB  467   4.421   4.669   1.740
   51PHE     CG  468   4.367   4.600   1.614
   51PHE    CD1  469   4.234   4.563   1.606
   51PHE    HD1  470   4.169   4.574   1.693
   51PHE    CD2  471   4.452   4.587   1.504
   51PHE    HD2  472   4.516   4.673   1.483
   51PHE    CE1  473   4.185   4.508   1.488
   51PHE    HE1  474   4.079   4.485   1.473
   51PHE    CE2  475   4.403   4.533   1.386
   51PHE    HE2  476   4.468   4.496   1.307
   51PHE     CZ  477   4.270   4.495   1.379
   51PHE     HZ  478   4.227   4.443   1.293
   51PHE      C  479   4.524   4.457   1.840
   51PHE      O  480   4.633   4.442   1.896
   52PRO      N  481   4.465   4.342   1.811
   52PRO     CA  482   4.546   4.225   1.776
   52PRO     CB  483   4.461   4.104   1.813
   52PRO     CG  484   4.319   4.157   1.800
   52PRO     CD  485   4.328   4.303   1.847
   52PRO      C  486   4.591   4.212   1.630
   52PRO      O  487   4.511   4.229   1.538
   53LEU      N  488   4.706   4.146   1.620
   53LEU      H  489   4.747   4.098   1.697
   53LEU     CA  490   4.777   4.131   1.491
   53LEU     CB  491   4.911   4.204   1.489
   53LEU     CG  492   4.905   4.357   1.491
   53LEU    CD1  493   5.045   4.419   1.496
   53LEU    CD2  494   4.828   4.409   1.370
   53LEU      C  495   4.804   3.990   1.438
   53LEU      O  496   4.810   3.897   1.519
   54THR      N  497   4.800   3.977   1.306
   54THR      H  498   4.765   4.049   1.246
   54THR     CA  499   4.836   3.851   1.240
   54THR     CB  500   4.788   3.849   1.094
   54THR    OG1  501   4.845   3.947   1.007
   54THR    HG1  502   4.799   4.034   1.026
   54THR    CG2  503   4.635   3.849   1.097
   54THR      C  504   4.988   3.833   1.244
   54THR      O  505   5.064   3.920   1.203
   55ALA      N  506   5.026   3.707   1.264
   55ALA      H  507   4.969   3.643   1.315
   55ALA     CA  508   5.165   3.658   1.268
   55ALA     CB  509   5.169   3.506   1.289
   55ALA      C  510   5.242   3.683   1.138
   55ALA      O  511   5.357   3.725   1.142
   56GLN      N  512   5.170   3.676   1.026
   56GLN      H  513   5.085   3.625   1.031
   56GLN     CA  514   5.212   3.713   0.890
   56GLN     CB  515   5.097   3.705   0.790
   56GLN     CG  516   5.033   3.566   0.776
   56GLN     CD  517   4.929   3.528   0.881
   56GLN    OE1  518   4.948   3.475   0.991
   56GLN    NE2  519   4.802   3.561   0.860
   56GLN   HE21  520   4.769   3.615   0.782
   56GLN   HE22  521   4.743   3.530   0.935
   56GLN      C  522   5.273   3.854   0.888
   56GLN      O  523   5.391   3.878   0.861
   57HISE     N  524   5.186   3.942   0.935
   57HISE     H  525   5.097   3.913   0.970
   57HISE    CA  526   5.205   4.088   0.930
   57HISE    CB  527   5.077   4.159   0.974
   57HISE    CG  528   5.080   4.312   0.983
   57HISE   ND1  529   5.023   4.379   1.083
   57HISE   CD2  530   5.113   4.399   0.888
   57HISE   HD2  531   5.176   4.377   0.802
   57HISE   CE1  532   5.015   4.506   1.045
   57HISE   HE1  533   4.953   4.584   1.088
   57HISE   NE2  534   5.071   4.520   0.925
   57HISE   HE2  535   5.091   4.602   0.872
   57HISE     C  536   5.321   4.137   1.017
   57HISE     O  537   5.411   4.207   0.973
   58GLU      N  538   5.316   4.089   1.141
   58GLU      H  539   5.244   4.021   1.161
   58GLU     CA  540   5.427   4.100   1.236
   58GLU     CB  541   5.401   4.011   1.357
   58GLU     CG  542   5.488   4.060   1.474
   58GLU     CD  543   5.446   3.990   1.603
   58GLU    OE1  544   5.539   3.981   1.686
   58GLU    OE2  545   5.331   3.947   1.625
   58GLU      C  546   5.561   4.065   1.171
   58GLU      O  547   5.655   4.144   1.172
   59ASN      N  548   5.570   3.946   1.112
   59ASN      H  549   5.497   3.882   1.134
   59ASN     CA  550   5.695   3.893   1.056
   59ASN     CB  551   5.670   3.757   0.991
   59ASN     CG  552   5.678   3.640   1.089
   59ASN    OD1  553   5.759   3.622   1.180
   59ASN    ND2  554   5.593   3.545   1.051
   59ASN   HD21  555   5.530   3.551   0.974
   59ASN   HD22  556   5.614   3.453   1.084
   59ASN      C  557   5.752   3.982   0.945
   59ASN      O  558   5.870   4.019   0.948
   60PHE      N  559   5.666   4.010   0.848
   60PHE      H  560   5.571   3.981   0.856
   60PHE     CA  561   5.688   4.090   0.727
   60PHE     CB  562   5.560   4.082   0.643
   60PHE     CG  563   5.548   4.190   0.535
   60PHE    CD1  564   5.443   4.278   0.552
   60PHE    HD1  565   5.353   4.250   0.607
   60PHE    CD2  566   5.645   4.207   0.436
   60PHE    HD2  567   5.721   4.132   0.414
   60PHE    CE1  568   5.431   4.379   0.457
   60PHE    HE1  569   5.362   4.460   0.477
   60PHE    CE2  570   5.634   4.308   0.341
   60PHE    HE2  571   5.713   4.338   0.273
   60PHE     CZ  572   5.522   4.390   0.352
   60PHE     HZ  573   5.502   4.466   0.277
   60PHE      C  574   5.730   4.233   0.761
   60PHE      O  575   5.846   4.269   0.741
   61ARG      N  576   5.644   4.299   0.838
   61ARG      H  577   5.560   4.253   0.868
   61ARG     CA  578   5.672   4.437   0.881
   61ARG     CB  579   5.543   4.503   0.931
   61ARG     CG  580   5.547   4.656   0.930
   61ARG     CD  581   5.408   4.707   0.966
   61ARG     NE  582   5.405   4.854   0.963
   61ARG     HE  583   5.391   4.891   0.871
   61ARG     CZ  584   5.411   4.926   1.076
   61ARG    NH1  585   5.408   4.868   1.197
   61ARG   HH11  586   5.422   4.769   1.204
   61ARG   HH12  587   5.388   4.926   1.275
   61ARG    NH2  588   5.402   5.060   1.077
   61ARG   HH21  589   5.394   5.116   0.995
   61ARG   HH22  590   5.406   5.107   1.165
   61ARG      C  591   5.793   4.449   0.973
   61ARG      O  592   5.864   4.549   0.956
   62LYS      N  593   5.821   4.347   1.053
   62LYS      H  594   5.751   4.290   1.096
   62LYS     CA  595   5.953   4.346   1.119
   62LYS     CB  596   5.967   4.237   1.226
   62LYS     CG  597   5.897   4.268   1.358
   62LYS     CD  598   5.890   4.131   1.424
   62LYS     CE  599   5.836   4.132   1.568
   62LYS     NZ  600   5.857   4.000   1.627
   62LYS    HZ1  601   5.952   3.968   1.618
   62LYS    HZ2  602   5.836   4.009   1.725
   62LYS    HZ3  603   5.789   3.938   1.587
   62LYS      C  604   6.082   4.353   1.037
   62LYS      O  605   6.174   4.430   1.066
   63LYS      N  606   6.068   4.284   0.924
   63LYS      H  607   6.010   4.203   0.919
   63LYS     CA  608   6.178   4.288   0.826
   63LYS     CB  609   6.176   4.180   0.717
   63LYS     CG  610   6.164   4.035   0.765
   63LYS     CD  611   6.189   3.935   0.652
   63LYS     CE  612   6.170   3.792   0.703
   63LYS     NZ  613   6.164   3.713   0.580
   63LYS    HZ1  614   6.083   3.738   0.527
   63LYS    HZ2  615   6.247   3.711   0.525
   63LYS    HZ3  616   6.157   3.616   0.602
   63LYS      C  617   6.195   4.422   0.754
   63LYS      O  618   6.305   4.476   0.751
   64GLN      N  619   6.078   4.480   0.729
   64GLN      H  620   5.992   4.432   0.748
   64GLN     CA  621   6.067   4.610   0.662
   64GLN     CB  622   5.921   4.632   0.624
   64GLN     CG  623   5.875   4.761   0.556
   64GLN     CD  624   5.724   4.764   0.533
   64GLN    OE1  625   5.645   4.810   0.616
   64GLN    NE2  626   5.685   4.717   0.415
   64GLN   HE21  627   5.755   4.692   0.348
   64GLN   HE22  628   5.597   4.671   0.406
   64GLN      C  629   6.111   4.732   0.743
   64GLN      O  630   6.182   4.821   0.695
   65ILE      N  631   6.077   4.731   0.872
   65ILE      H  632   5.998   4.676   0.898
   65ILE     CA  633   6.116   4.829   0.975
   65ILE     CB  634   6.013   4.844   1.087
   65ILE    CG1  635   5.869   4.851   1.037
   65ILE    CG2  636   6.040   4.973   1.163
   65ILE     CD  637   5.772   4.864   1.155
   65ILE      C  638   6.259   4.819   1.028
   65ILE      O  639   6.327   4.921   1.017
   66GLU      N  640   6.310   4.696   1.027
   66GLU      H  641   6.246   4.620   1.022
   66GLU     CA  642   6.451   4.657   1.046
   66GLU     CB  643   6.470   4.505   1.042
   66GLU     CG  644   6.600   4.447   1.097
   66GLU     CD  645   6.631   4.462   1.246
   66GLU    OE1  646   6.579   4.392   1.336
   66GLU    OE2  647   6.716   4.552   1.263
   66GLU      C  648   6.536   4.708   0.930
   66GLU      O  649   6.629   4.784   0.957
   67GLU      N  650   6.491   4.682   0.808
   67GLU      H  651   6.412   4.622   0.794
   67GLU     CA  652   6.556   4.736   0.687
   67GLU     CB  653   6.472   4.689   0.568
   67GLU     CG  654   6.495   4.545   0.522
   67GLU     CD  655   6.403   4.512   0.404
   67GLU    OE1  656   6.360   4.591   0.317
   67GLU    OE2  657   6.379   4.390   0.389
   67GLU      C  658   6.592   4.885   0.687
   67GLU      O  659   6.708   4.924   0.679
   68LEU      N  660   6.497   4.970   0.724
   68LEU      H  661   6.406   4.944   0.758
   68LEU     CA  662   6.522   5.114   0.735
   68LEU     CB  663   6.382   5.175   0.738
   68LEU     CG  664   6.294   5.151   0.615
   68LEU    CD1  665   6.146   5.150   0.653
   68LEU    CD2  666   6.328   5.264   0.517
   68LEU      C  667   6.605   5.169   0.851
   68LEU      O  668   6.598   5.291   0.860
   69LYS      N  669   6.645   5.091   0.951
   69LYS      H  670   6.634   4.992   0.944
   69LYS     CA  671   6.748   5.130   1.049
   69LYS     CB  672   6.889   5.113   0.992
   69LYS     CG  673   6.918   4.964   0.975
   69LYS     CD  674   6.919   4.888   1.108
   69LYS     CE  675   6.974   4.746   1.098
   69LYS     NZ  676   6.887   4.650   1.029
   69LYS    HZ1  677   6.801   4.631   1.077
   69LYS    HZ2  678   6.874   4.694   0.940
   69LYS    HZ3  679   6.931   4.561   1.015
   69LYS      C  680   6.735   5.263   1.123
   69LYS      O  681   6.821   5.350   1.136
   70GLY      N  682   6.609   5.300   1.147
   70GLY      H  683   6.538   5.245   1.103
   70GLY     CA  684   6.568   5.432   1.197
   70GLY      C  685   6.613   5.557   1.122
   70GLY      O  686   6.618   5.670   1.172
   71GLN      N  687   6.642   5.539   0.994
   71GLN      H  688   6.619   5.450   0.954
   71GLN     CA  689   6.708   5.637   0.906
   71GLN     CB  690   6.701   5.589   0.761
   71GLN     CG  691   6.795   5.673   0.674
   71GLN     CD  692   6.809   5.607   0.537
   71GLN    OE1  693   6.911   5.552   0.498
   71GLN    NE2  694   6.696   5.600   0.466
   71GLN   HE21  695   6.607   5.635   0.495
   71GLN   HE22  696   6.695   5.539   0.386
   71GLN      C  697   6.628   5.767   0.915
   71GLN      O  698   6.686   5.873   0.938
   72GLU      N  699   6.496   5.769   0.904
   72GLU      H  700   6.443   5.684   0.904
   72GLU     CA  701   6.424   5.897   0.902
   72GLU     CB  702   6.322   5.888   0.788
   72GLU     CG  703   6.384   5.913   0.651
   72GLU     CD  704   6.285   5.950   0.541
   72GLU    OE1  705   6.179   6.005   0.577
   72GLU    OE2  706   6.313   5.916   0.424
   72GLU      C  707   6.349   5.912   1.035
   72GLU      O  708   6.230   5.939   1.048
   73VAL      N  709   6.421   5.872   1.140
   73VAL      H  710   6.498   5.812   1.121
   73VAL     CA  711   6.377   5.894   1.279
   73VAL     CB  712   6.369   5.760   1.352
   73VAL    CG1  713   6.309   5.779   1.492
   73VAL    CG2  714   6.273   5.665   1.279
   73VAL      C  715   6.473   5.989   1.350
   73VAL      O  716   6.593   6.002   1.325
   74SER      N  717   6.398   6.082   1.408
   74SER      H  718   6.298   6.074   1.410
   74SER     CA  719   6.454   6.185   1.496
   74SER     CB  720   6.349   6.281   1.553
   74SER     OG  721   6.423   6.387   1.616
   74SER     HG  722   6.393   6.470   1.568
   74SER      C  723   6.523   6.121   1.617
   74SER      O  724   6.463   6.045   1.693
   75PRO      N  725   6.639   6.173   1.653
   75PRO     CA  726   6.713   6.121   1.769
   75PRO     CB  727   6.857   6.169   1.751
   75PRO     CG  728   6.852   6.284   1.650
   75PRO     CD  729   6.722   6.264   1.572
   75PRO      C  730   6.654   6.166   1.902
   75PRO      O  731   6.676   6.112   2.010
   76LYS      N  732   6.567   6.267   1.893
   76LYS      H  733   6.530   6.295   1.805
   76LYS     CA  734   6.507   6.328   2.013
   76LYS     CB  735   6.446   6.464   1.980
   76LYS     CG  736   6.559   6.564   1.953
   76LYS     CD  737   6.518   6.708   1.981
   76LYS     CE  738   6.398   6.750   1.897
   76LYS     NZ  739   6.386   6.893   1.926
   76LYS    HZ1  740   6.339   6.902   2.014
   76LYS    HZ2  741   6.477   6.932   1.942
   76LYS    HZ3  742   6.345   6.942   1.849
   76LYS      C  743   6.410   6.238   2.089
   76LYS      O  744   6.383   6.247   2.209
   77VAL      N  745   6.362   6.139   2.015
   77VAL      H  746   6.409   6.107   1.932
   77VAL     CA  747   6.267   6.036   2.061
   77VAL     CB  748   6.211   5.964   1.938
   77VAL    CG1  749   6.113   5.852   1.971
   77VAL    CG2  750   6.152   6.064   1.838
   77VAL      C  751   6.336   5.944   2.162
   77VAL      O  752   6.454   5.914   2.146
   78TYR      N  753   6.262   5.911   2.268
   78TYR      H  754   6.178   5.961   2.288
   78TYR     CA  755   6.295   5.796   2.353
   78TYR     CB  756   6.265   5.823   2.501
   78TYR     CG  757   6.309   5.713   2.598
   78TYR    CD1  758   6.217   5.616   2.635
   78TYR    HD1  759   6.140   5.589   2.563
   78TYR    CD2  760   6.415   5.734   2.686
   78TYR    HD2  761   6.471   5.825   2.667
   78TYR    CE1  762   6.220   5.548   2.756
   78TYR    HE1  763   6.132   5.502   2.799
   78TYR    CE2  764   6.418   5.676   2.813
   78TYR    HE2  765   6.455   5.747   2.887
   78TYR     CZ  766   6.323   5.580   2.845
   78TYR     OH  767   6.345   5.497   2.950
   78TYR     HH  768   6.424   5.518   3.008
   78TYR      C  769   6.214   5.675   2.305
   78TYR      O  770   6.092   5.678   2.293
   79PHE      N  771   6.288   5.580   2.248
   79PHE      H  772   6.381   5.596   2.216
   79PHE     CA  773   6.234   5.449   2.210
   79PHE     CB  774   6.264   5.417   2.063
   79PHE     CG  775   6.222   5.281   2.006
   79PHE    CD1  776   6.104   5.223   2.050
   79PHE    HD1  777   6.019   5.287   2.072
   79PHE    CD2  778   6.321   5.201   1.951
   79PHE    HD2  779   6.418   5.246   1.930
   79PHE    CE1  780   6.083   5.086   2.040
   79PHE    HE1  781   5.987   5.040   2.065
   79PHE    CE2  782   6.296   5.065   1.933
   79PHE    HE2  783   6.360   5.004   1.869
   79PHE     CZ  784   6.179   5.006   1.979
   79PHE     HZ  785   6.172   4.898   1.991
   79PHE      C  786   6.289   5.343   2.306
   79PHE      O  787   6.403   5.358   2.349
   80MET      N  788   6.241   5.219   2.297
   80MET      H  789   6.198   5.191   2.211
   80MET     CA  790   6.255   5.119   2.403
   80MET     CB  791   6.193   5.170   2.534
   80MET     CG  792   6.250   5.085   2.647
   80MET     SD  793   6.204   5.125   2.820
   80MET     CE  794   6.206   4.957   2.877
   80MET      C  795   6.202   4.978   2.378
   80MET      O  796   6.082   4.960   2.354
   81LYS      N  797   6.295   4.884   2.361
   81LYS      H  798   6.391   4.909   2.356
   81LYS     CA  799   6.260   4.747   2.320
   81LYS     CB  800   6.384   4.672   2.270
   81LYS     CG  801   6.405   4.703   2.122
   81LYS     CD  802   6.531   4.654   2.051
   81LYS     CE  803   6.549   4.692   1.904
   81LYS     NZ  804   6.680   4.643   1.861
   81LYS    HZ1  805   6.688   4.656   1.762
   81LYS    HZ2  806   6.744   4.709   1.899
   81LYS    HZ3  807   6.707   4.549   1.885
   81LYS      C  808   6.191   4.668   2.431
   81LYS      O  809   6.226   4.682   2.548
   82GLN      N  810   6.086   4.597   2.392
   82GLN      H  811   6.064   4.592   2.294
   82GLN     CA  812   6.012   4.512   2.486
   82GLN     CB  813   5.866   4.513   2.439
   82GLN     CG  814   5.776   4.457   2.549
   82GLN     CD  815   5.641   4.411   2.492
   82GLN    OE1  816   5.578   4.462   2.400
   82GLN    NE2  817   5.576   4.337   2.581
   82GLN   HE21  818   5.615   4.337   2.673
   82GLN   HE22  819   5.477   4.322   2.583
   82GLN      C  820   6.081   4.376   2.478
   82GLN      O  821   6.065   4.298   2.384
   83THR      N  822   6.145   4.340   2.588
   83THR      H  823   6.171   4.411   2.653
   83THR     CA  824   6.221   4.214   2.596
   83THR     CB  825   6.370   4.233   2.626
   83THR    OG1  826   6.390   4.343   2.715
   83THR    HG1  827   6.471   4.310   2.763
   83THR    CG2  828   6.447   4.235   2.494
   83THR      C  829   6.163   4.113   2.695
   83THR      O  830   6.212   4.000   2.700
   84ILE      N  831   6.081   4.159   2.789
   84ILE      H  832   6.052   4.255   2.784
   84ILE     CA  833   6.000   4.077   2.880
   84ILE     CB  834   6.000   4.152   3.014
   84ILE    CG1  835   6.144   4.168   3.064
   84ILE    CG2  836   5.897   4.104   3.116
   84ILE     CD  837   6.176   4.029   3.120
   84ILE      C  838   5.855   4.074   2.829
   84ILE      O  839   5.799   4.163   2.765
   85GLY      N  840   5.790   3.961   2.853
   85GLY      H  841   5.835   3.886   2.901
   85GLY     CA  842   5.648   3.929   2.830
   85GLY      C  843   5.541   4.014   2.900
   85GLY      O  844   5.573   4.085   2.995
   86ASN      N  845   5.420   4.022   2.847
   86ASN      H  846   5.400   3.987   2.755
   86ASN     CA  847   5.303   4.084   2.912
   86ASN     CB  848   5.265   4.024   3.047
   86ASN     CG  849   5.243   3.873   3.051
   86ASN    OD1  850   5.324   3.796   3.102
   86ASN    ND2  851   5.122   3.837   3.009
   86ASN   HD21  852   5.051   3.897   2.974
   86ASN   HD22  853   5.108   3.739   2.993
   86ASN      C  854   5.303   4.237   2.922
   86ASN      O  855   5.199   4.302   2.916
   87SER      N  856   5.420   4.298   2.932
   87SER      H  857   5.503   4.242   2.925
   87SER     CA  858   5.452   4.439   2.962
   87SER     CB  859   5.603   4.452   2.981
   87SER     OG  860   5.669   4.412   2.861
   87SER     HG  861   5.745   4.475   2.842
   87SER      C  862   5.404   4.549   2.867
   87SER      O  863   5.465   4.655   2.857
   88CYS      N  864   5.323   4.511   2.768
   88CYS      H  865   5.284   4.419   2.775
   88CYS     CA  866   5.264   4.605   2.672
   88CYS     CB  867   5.151   4.541   2.592
   88CYS     SG  868   5.018   4.452   2.682
   88CYS     HG  869   5.090   4.347   2.722
   88CYS      C  870   5.219   4.744   2.717
   88CYS      O  871   5.282   4.841   2.674
   89GLY      N  872   5.131   4.756   2.816
   89GLY      H  873   5.086   4.675   2.854
   89GLY     CA  874   5.082   4.889   2.856
   89GLY      C  875   5.191   4.978   2.914
   89GLY      O  876   5.185   5.099   2.895
   90THR      N  877   5.274   4.916   2.997
   90THR      H  878   5.265   4.823   3.032
   90THR     CA  879   5.393   4.976   3.060
   90THR     CB  880   5.464   4.872   3.147
   90THR    OG1  881   5.366   4.798   3.222
   90THR    HG1  882   5.341   4.854   3.301
   90THR    CG2  883   5.549   4.947   3.250
   90THR      C  884   5.498   5.030   2.962
   90THR      O  885   5.547   5.141   2.982
   91ILE      N  886   5.525   4.949   2.860
   91ILE      H  887   5.472   4.869   2.834
   91ILE     CA  888   5.619   4.991   2.755
   91ILE     CB  889   5.658   4.866   2.676
   91ILE    CG1  890   5.742   4.773   2.764
   91ILE    CG2  891   5.739   4.908   2.553
   91ILE     CD  892   5.867   4.847   2.811
   91ILE      C  893   5.585   5.120   2.679
   91ILE      O  894   5.659   5.218   2.682
   92GLY      N  895   5.460   5.121   2.634
   92GLY      H  896   5.421   5.031   2.616
   92GLY     CA  897   5.390   5.233   2.570
   92GLY      C  898   5.367   5.342   2.676
   92GLY      O  899   5.374   5.458   2.636
   93LEU      N  900   5.337   5.312   2.802
   93LEU      H  901   5.323   5.218   2.834
   93LEU     CA  902   5.333   5.414   2.908
   93LEU     CB  903   5.294   5.345   3.039
   93LEU     CG  904   5.261   5.441   3.153
   93LEU    CD1  905   5.123   5.405   3.208
   93LEU    CD2  906   5.359   5.411   3.267
   93LEU      C  907   5.455   5.506   2.916
   93LEU      O  908   5.444   5.624   2.884
   94ILE      N  909   5.568   5.436   2.920
   94ILE      H  910   5.563   5.337   2.936
   94ILE     CA  911   5.694   5.505   2.950
   94ILE     CB  912   5.803   5.408   2.996
   94ILE    CG1  913   5.761   5.341   3.127
   94ILE    CG2  914   5.947   5.459   3.004
   94ILE     CD  915   5.836   5.212   3.163
   94ILE      C  916   5.750   5.583   2.832
   94ILE      O  917   5.805   5.692   2.851
   95HISE     N  918   5.713   5.542   2.711
   95HISE     H  919   5.667   5.454   2.696
   95HISE    CA  920   5.752   5.621   2.593
   95HISE    CB  921   5.701   5.563   2.461
   95HISE    CG  922   5.745   5.420   2.428
   95HISE   ND1  923   5.672   5.347   2.344
   95HISE   CD2  924   5.855   5.350   2.452
   95HISE   HD2  925   5.924   5.368   2.535
   95HISE   CE1  926   5.730   5.228   2.334
   95HISE   HE1  927   5.683   5.138   2.294
   95HISE   NE2  928   5.847   5.230   2.396
   95HISE   HE2  929   5.917   5.158   2.400
   95HISE     C  930   5.690   5.760   2.581
   95HISE     O  931   5.759   5.857   2.551
   96ALA      N  932   5.559   5.768   2.604
   96ALA      H  933   5.507   5.683   2.599
   96ALA     CA  934   5.490   5.895   2.629
   96ALA     CB  935   5.340   5.867   2.628
   96ALA      C  936   5.531   5.972   2.754
   96ALA      O  937   5.588   6.081   2.748
   97VAL      N  938   5.545   5.910   2.871
   97VAL      H  939   5.515   5.815   2.878
   97VAL     CA  940   5.602   5.976   2.989
   97VAL     CB  941   5.610   5.888   3.114
   97VAL    CG1  942   5.646   5.971   3.237
   97VAL    CG2  943   5.470   5.833   3.142
   97VAL      C  944   5.743   6.030   2.966
   97VAL      O  945   5.759   6.150   2.986
   98ALA      N  946   5.824   5.952   2.895
   98ALA      H  947   5.798   5.857   2.875
   98ALA     CA  948   5.953   6.000   2.843
   98ALA     CB  949   6.028   5.877   2.791
   98ALA      C  950   5.954   6.115   2.742
   98ALA      O  951   6.018   6.219   2.755
   99ASN      N  952   5.877   6.101   2.634
   99ASN      H  953   5.816   6.023   2.617
   99ASN     CA  954   5.864   6.207   2.533
   99ASN     CB  955   5.832   6.146   2.396
   99ASN     CG  956   5.935   6.044   2.347
   99ASN    OD1  957   6.056   6.065   2.348
   99ASN    ND2  958   5.890   5.926   2.304
   99ASN   HD21  959   5.791   5.912   2.309
   99ASN   HD22  960   5.949   5.847   2.285
   99ASN      C  961   5.784   6.333   2.567
   99ASN      O  962   5.781   6.431   2.493
  100ASN      N  963   5.701   6.317   2.669
  100ASN      H  964   5.658   6.229   2.689
  100ASN     CA  965   5.637   6.439   2.720
  100ASN     CB  966   5.488   6.448   2.683
  100ASN     CG  967   5.486   6.460   2.530
  100ASN    OD1  968   5.532   6.560   2.475
  100ASN    ND2  969   5.426   6.355   2.474
  100ASN   HD21  970   5.375   6.296   2.536
  100ASN   HD22  971   5.433   6.346   2.375
  100ASN      C  972   5.666   6.488   2.861
  100ASN      O  973   5.575   6.531   2.932
  101GLN      N  974   5.790   6.482   2.910
  101GLN      H  975   5.868   6.459   2.851
  101GLN     CA  976   5.829   6.533   3.042
  101GLN     CB  977   5.972   6.496   3.084
  101GLN     CG  978   6.008   6.350   3.058
  101GLN     CD  979   6.146   6.310   3.111
  101GLN    OE1  980   6.183   6.330   3.226
  101GLN    NE2  981   6.236   6.262   3.025
  101GLN   HE21  982   6.218   6.242   2.929
  101GLN   HE22  983   6.331   6.251   3.053
  101GLN      C  984   5.806   6.683   3.061
  101GLN      O  985   5.810   6.722   3.178
  102ASP      N  986   5.802   6.764   2.955
  102ASP      H  987   5.808   6.722   2.865
  102ASP     CA  988   5.772   6.908   2.949
  102ASP     CB  989   5.792   6.959   2.807
  102ASP     CG  990   5.698   6.918   2.694
  102ASP    OD1  991   5.657   7.010   2.620
  102ASP    OD2  992   5.655   6.801   2.684
  102ASP      C  993   5.627   6.938   2.989
  102ASP      O  994   5.613   7.014   3.085
  103LYS      N  995   5.529   6.866   2.935
  103LYS      H  996   5.536   6.829   2.843
  103LYS     CA  997   5.389   6.873   2.979
  103LYS     CB  998   5.290   6.828   2.871
  103LYS     CG  999   5.318   6.889   2.734
  103LYS     CD 1000   5.266   6.798   2.623
  103LYS     CE 1001   5.300   6.850   2.483
  103LYS     NZ 1002   5.438   6.823   2.441
  103LYS    HZ1 1003   5.460   6.727   2.459
  103LYS    HZ2 1004   5.431   6.834   2.342
  103LYS    HZ3 1005   5.507   6.881   2.484
  103LYS      C 1006   5.364   6.803   3.113
  103LYS      O 1007   5.310   6.861   3.206
  104LEU      N 1008   5.418   6.682   3.129
  104LEU      H 1009   5.488   6.649   3.066
  104LEU     CA 1010   5.395   6.594   3.244
  104LEU     CB 1011   5.401   6.451   3.190
  104LEU     CG 1012   5.346   6.344   3.284
  104LEU    CD1 1013   5.196   6.359   3.307
  104LEU    CD2 1014   5.392   6.203   3.246
  104LEU      C 1015   5.487   6.634   3.359
  104LEU      O 1016   5.586   6.707   3.353
  105GLY      N 1017   5.437   6.602   3.478
  105GLY      H 1018   5.361   6.537   3.486
  105GLY     CA 1019   5.492   6.652   3.605
  105GLY      C 1020   5.513   6.526   3.690
  105GLY      O 1021   5.440   6.427   3.687
  106PHE      N 1022   5.616   6.545   3.772
  106PHE      H 1023   5.668   6.629   3.787
  106PHE     CA 1024   5.661   6.439   3.863
  106PHE     CB 1025   5.792   6.379   3.812
  106PHE     CG 1026   5.779   6.334   3.667
  106PHE    CD1 1027   5.728   6.208   3.635
  106PHE    HD1 1028   5.661   6.162   3.708
  106PHE    CD2 1029   5.866   6.390   3.574
  106PHE    HD2 1030   5.901   6.489   3.604
  106PHE    CE1 1031   5.748   6.145   3.513
  106PHE    HE1 1032   5.732   6.037   3.506
  106PHE    CE2 1033   5.888   6.326   3.453
  106PHE    HE2 1034   5.950   6.373   3.377
  106PHE     CZ 1035   5.828   6.206   3.417
  106PHE     HZ 1036   5.846   6.156   3.322
  106PHE      C 1037   5.672   6.489   4.007
  106PHE      O 1038   5.710   6.604   4.026
  107GLU      N 1039   5.638   6.410   4.109
  107GLU      H 1040   5.604   6.316   4.102
  107GLU     CA 1041   5.663   6.447   4.249
  107GLU     CB 1042   5.564   6.364   4.331
  107GLU     CG 1043   5.580   6.212   4.330
  107GLU     CD 1044   5.454   6.139   4.377
  107GLU    OE1 1045   5.356   6.141   4.299
  107GLU    OE2 1046   5.451   6.068   4.480
  107GLU      C 1047   5.802   6.411   4.299
  107GLU      O 1048   5.892   6.357   4.234
  108ASP      N 1049   5.827   6.456   4.421
  108ASP      H 1050   5.771   6.529   4.460
  108ASP     CA 1051   5.953   6.424   4.491
  108ASP     CB 1052   5.933   6.485   4.630
  108ASP     CG 1053   5.942   6.637   4.617
  108ASP    OD1 1054   6.062   6.672   4.614
  108ASP    OD2 1055   5.839   6.709   4.616
  108ASP      C 1056   5.973   6.274   4.515
  108ASP      O 1057   5.887   6.204   4.566
  109GLY      N 1058   6.088   6.225   4.470
  109GLY      H 1059   6.165   6.285   4.449
  109GLY     CA 1060   6.115   6.083   4.498
  109GLY      C 1061   6.042   5.980   4.412
  109GLY      O 1062   6.044   5.861   4.445
  110SER      N 1063   6.012   6.019   4.289
  110SER      H 1064   6.050   6.106   4.257
  110SER     CA 1065   5.939   5.938   4.191
  110SER     CB 1066   5.883   6.025   4.079
  110SER     OG 1067   5.832   5.956   3.965
  110SER     HG 1068   5.742   5.992   3.940
  110SER      C 1069   6.015   5.826   4.118
  110SER      O 1070   6.117   5.850   4.053
  111VAL      N 1071   5.955   5.708   4.112
  111VAL      H 1072   5.877   5.687   4.171
  111VAL     CA 1073   6.006   5.585   4.049
  111VAL     CB 1074   5.911   5.468   4.077
  111VAL    CG1 1075   5.943   5.344   3.994
  111VAL    CG2 1076   5.918   5.423   4.223
  111VAL      C 1077   6.014   5.607   3.898
  111VAL      O 1078   6.116   5.561   3.846
  112LEU      N 1079   5.915   5.669   3.835
  112LEU      H 1080   5.844   5.716   3.888
  112LEU     CA 1081   5.926   5.693   3.691
  112LEU     CB 1082   5.791   5.741   3.637
  112LEU     CG 1083   5.768   5.720   3.487
  112LEU    CD1 1084   5.828   5.597   3.418
  112LEU    CD2 1085   5.617   5.709   3.470
  112LEU      C 1086   6.033   5.792   3.642
  112LEU      O 1087   6.118   5.755   3.561
  113LYS      N 1088   6.041   5.897   3.723
  113LYS      H 1089   5.963   5.913   3.784
  113LYS     CA 1090   6.141   6.004   3.706
  113LYS     CB 1091   6.118   6.111   3.813
  113LYS     CG 1092   6.205   6.235   3.794
  113LYS     CD 1093   6.190   6.312   3.663
  113LYS     CE 1094   6.292   6.426   3.646
  113LYS     NZ 1095   6.424   6.366   3.625
  113LYS    HZ1 1096   6.414   6.285   3.567
  113LYS    HZ2 1097   6.495   6.431   3.600
  113LYS    HZ3 1098   6.446   6.325   3.714
  113LYS      C 1099   6.280   5.946   3.732
  113LYS      O 1100   6.376   5.977   3.661
  114GLN      N 1101   6.291   5.852   3.826
  114GLN      H 1102   6.216   5.832   3.889
  114GLN     CA 1103   6.417   5.782   3.851
  114GLN     CB 1104   6.392   5.699   3.977
  114GLN     CG 1105   6.530   5.657   4.029
  114GLN     CD 1106   6.572   5.522   3.972
  114GLN    OE1 1107   6.534   5.418   4.025
  114GLN    NE2 1108   6.684   5.529   3.899
  114GLN   HE21 1109   6.731   5.616   3.882
  114GLN   HE22 1110   6.702   5.457   3.833
  114GLN      C 1111   6.459   5.700   3.729
  114GLN      O 1112   6.563   5.727   3.669
  115PHE      N 1113   6.359   5.636   3.669
  115PHE      H 1114   6.267   5.621   3.704
  115PHE     CA 1115   6.382   5.549   3.552
  115PHE     CB 1116   6.270   5.452   3.515
  115PHE     CG 1117   6.312   5.346   3.413
  115PHE    CD1 1118   6.396   5.241   3.449
  115PHE    HD1 1119   6.441   5.235   3.548
  115PHE    CD2 1120   6.259   5.359   3.285
  115PHE    HD2 1121   6.197   5.445   3.258
  115PHE    CE1 1122   6.433   5.162   3.341
  115PHE    HE1 1123   6.509   5.086   3.361
  115PHE    CE2 1124   6.289   5.272   3.181
  115PHE    HE2 1125   6.239   5.286   3.085
  115PHE     CZ 1126   6.381   5.172   3.213
  115PHE     HZ 1127   6.421   5.111   3.132
  115PHE      C 1128   6.424   5.629   3.428
  115PHE      O 1129   6.512   5.584   3.355
  116LEU      N 1130   6.355   5.739   3.400
  116LEU      H 1131   6.279   5.758   3.462
  116LEU     CA 1132   6.380   5.834   3.291
  116LEU     CB 1133   6.256   5.923   3.283
  116LEU     CG 1134   6.138   5.846   3.226
  116LEU    CD1 1135   6.019   5.942   3.226
  116LEU    CD2 1136   6.165   5.796   3.084
  116LEU      C 1137   6.512   5.909   3.311
  116LEU      O 1138   6.580   5.934   3.212
  117SER      N 1139   6.543   5.951   3.433
  117SER      H 1140   6.483   5.983   3.507
  117SER     CA 1141   6.679   5.997   3.467
  117SER     CB 1142   6.691   6.050   3.610
  117SER     OG 1143   6.610   6.162   3.648
  117SER     HG 1144   6.631   6.181   3.744
  117SER      C 1145   6.796   5.902   3.441
  117SER      O 1146   6.885   5.940   3.365
  118GLU      N 1147   6.781   5.780   3.491
  118GLU      H 1148   6.703   5.760   3.550
  118GLU     CA 1149   6.879   5.673   3.465
  118GLU     CB 1150   6.838   5.545   3.539
  118GLU     CG 1151   6.953   5.447   3.566
  118GLU     CD 1152   6.903   5.329   3.649
  118GLU    OE1 1153   6.803   5.341   3.722
  118GLU    OE2 1154   6.974   5.226   3.637
  118GLU      C 1155   6.891   5.642   3.316
  118GLU      O 1156   6.996   5.669   3.258
  119THR      N 1157   6.780   5.617   3.247
  119THR      H 1158   6.690   5.625   3.289
  119THR     CA 1159   6.788   5.561   3.111
  119THR     CB 1160   6.666   5.472   3.087
  119THR    OG1 1161   6.541   5.539   3.101
  119THR    HG1 1162   6.504   5.523   3.192
  119THR    CG2 1163   6.672   5.344   3.171
  119THR      C 1164   6.790   5.653   2.989
  119THR      O 1165   6.779   5.609   2.874
  120GLU      N 1166   6.802   5.783   3.013
  120GLU      H 1167   6.816   5.825   3.103
  120GLU     CA 1168   6.788   5.886   2.909
  120GLU     CB 1169   6.795   6.029   2.963
  120GLU     CG 1170   6.755   6.125   2.851
  120GLU     CD 1171   6.776   6.271   2.890
  120GLU    OE1 1172   6.745   6.305   3.006
  120GLU    OE2 1173   6.815   6.355   2.806
  120GLU      C 1174   6.891   5.863   2.798
  120GLU      O 1175   6.865   5.832   2.682
  121LYS      N 1176   7.017   5.860   2.841
  121LYS      H 1177   7.040   5.894   2.932
  121LYS     CA 1178   7.130   5.848   2.748
  121LYS     CB 1179   7.233   5.953   2.788
  121LYS     CG 1180   7.257   6.063   2.683
  121LYS     CD 1181   7.350   6.177   2.723
  121LYS     CE 1182   7.350   6.277   2.607
  121LYS     NZ 1183   7.226   6.355   2.599
  121LYS    HZ1 1184   7.205   6.422   2.671
  121LYS    HZ2 1185   7.222   6.415   2.519
  121LYS    HZ3 1186   7.150   6.290   2.604
  121LYS      C 1187   7.193   5.709   2.736
  121LYS      O 1188   7.290   5.683   2.807
  122MET      N 1189   7.129   5.627   2.654
  122MET      H 1190   7.040   5.660   2.621
  122MET     CA 1191   7.171   5.491   2.617
  122MET     CB 1192   7.169   5.393   2.735
  122MET     CG 1193   7.032   5.388   2.803
  122MET     SD 1194   7.003   5.270   2.940
  122MET     CE 1195   7.108   5.331   3.070
  122MET      C 1196   7.085   5.432   2.505
  122MET      O 1197   6.987   5.495   2.466
  123SER      N 1198   7.119   5.314   2.454
  123SER      H 1199   7.188   5.261   2.504
  123SER     CA 1200   7.048   5.254   2.340
  123SER     CB 1201   7.128   5.134   2.288
  123SER     OG 1202   7.143   5.015   2.365
  123SER     HG 1203   7.227   5.012   2.419
  123SER      C 1204   6.907   5.216   2.386
  123SER      O 1205   6.876   5.202   2.505
  124PRO      N 1206   6.813   5.189   2.296
  124PRO     CA 1207   6.693   5.111   2.328
  124PRO     CB 1208   6.620   5.101   2.193
  124PRO     CG 1209   6.656   5.232   2.123
  124PRO     CD 1210   6.801   5.256   2.165
  124PRO      C 1211   6.715   4.975   2.395
  124PRO      O 1212   6.633   4.933   2.477
  125GLU      N 1213   6.824   4.912   2.353
  125GLU      H 1214   6.853   4.933   2.260
  125GLU     CA 1215   6.872   4.781   2.399
  125GLU     CB 1216   6.985   4.726   2.311
  125GLU     CG 1217   6.925   4.680   2.178
  125GLU     CD 1218   6.957   4.785   2.072
  125GLU    OE1 1219   6.861   4.858   2.037
  125GLU    OE2 1220   7.074   4.803   2.032
  125GLU      C 1221   6.915   4.794   2.546
  125GLU      O 1222   6.845   4.735   2.628
  126ASP      N 1223   6.996   4.894   2.579
  126ASP      H 1224   7.046   4.933   2.502
  126ASP     CA 1225   7.034   4.933   2.716
  126ASP     CB 1226   7.158   5.022   2.729
  126ASP     CG 1227   7.282   4.973   2.654
  126ASP    OD1 1228   7.302   4.850   2.670
  126ASP    OD2 1229   7.336   5.037   2.561
  126ASP      C 1230   6.924   4.971   2.815
  126ASP      O 1231   6.920   4.899   2.914
  127ARG      N 1232   6.829   5.046   2.758
  127ARG      H 1233   6.852   5.107   2.682
  127ARG     CA 1234   6.701   5.085   2.818
  127ARG     CB 1235   6.629   5.184   2.727
  127ARG     CG 1236   6.682   5.327   2.711
  127ARG     CD 1237   6.588   5.416   2.630
  127ARG     NE 1238   6.660   5.538   2.593
  127ARG     HE 1239   6.699   5.591   2.669
  127ARG     CZ 1240   6.687   5.582   2.469
  127ARG    NH1 1241   6.662   5.496   2.369
  127ARG   HH11 1242   6.633   5.403   2.390
  127ARG   HH12 1243   6.667   5.524   2.273
  127ARG    NH2 1244   6.751   5.697   2.443
  127ARG   HH21 1245   6.782   5.756   2.518
  127ARG   HH22 1246   6.751   5.725   2.347
  127ARG      C 1247   6.614   4.961   2.838
  127ARG      O 1248   6.555   4.944   2.945
  128ALA      N 1249   6.617   4.861   2.749
  128ALA      H 1250   6.670   4.869   2.665
  128ALA     CA 1251   6.554   4.730   2.767
  128ALA     CB 1252   6.555   4.653   2.634
  128ALA      C 1253   6.616   4.646   2.879
  128ALA      O 1254   6.551   4.620   2.980
  129LYS      N 1255   6.749   4.635   2.879
  129LYS      H 1256   6.805   4.676   2.808
  129LYS     CA 1257   6.830   4.565   2.980
  129LYS     CB 1258   6.978   4.565   2.941
  129LYS     CG 1259   7.017   4.533   2.796
  129LYS     CD 1260   6.994   4.383   2.779
  129LYS     CE 1261   7.089   4.327   2.673
  129LYS     NZ 1262   7.225   4.298   2.719
  129LYS    HZ1 1263   7.254   4.377   2.773
  129LYS    HZ2 1264   7.239   4.212   2.768
  129LYS    HZ3 1265   7.294   4.302   2.646
  129LYS      C 1266   6.825   4.628   3.119
  129LYS      O 1267   6.821   4.555   3.218
  130CYS      N 1268   6.808   4.760   3.120
  130CYS      H 1269   6.857   4.818   3.055
  130CYS     CA 1270   6.765   4.835   3.239
  130CYS     CB 1271   6.779   4.987   3.227
  130CYS     SG 1272   6.947   5.045   3.182
  130CYS     HG 1273   6.919   5.126   3.080
  130CYS      C 1274   6.625   4.807   3.294
  130CYS      O 1275   6.618   4.780   3.414
  131PHE      N 1276   6.527   4.774   3.210
  131PHE      H 1277   6.545   4.766   3.112
  131PHE     CA 1278   6.391   4.747   3.260
  131PHE     CB 1279   6.290   4.761   3.146
  131PHE     CG 1280   6.148   4.726   3.190
  131PHE    CD1 1281   6.055   4.826   3.213
  131PHE    HD1 1282   6.083   4.923   3.255
  131PHE    CD2 1283   6.103   4.596   3.170
  131PHE    HD2 1284   6.174   4.514   3.159
  131PHE    CE1 1285   5.918   4.801   3.216
  131PHE    HE1 1286   5.848   4.875   3.255
  131PHE    CE2 1287   5.966   4.569   3.174
  131PHE    HE2 1288   5.933   4.465   3.175
  131PHE     CZ 1289   5.874   4.671   3.196
  131PHE     HZ 1290   5.769   4.648   3.177
  131PHE      C 1291   6.391   4.604   3.314
  131PHE      O 1292   6.309   4.562   3.395
  132GLU      N 1293   6.474   4.520   3.252
  132GLU      H 1294   6.514   4.535   3.161
  132GLU     CA 1295   6.499   4.387   3.308
  132GLU     CB 1296   6.577   4.300   3.209
  132GLU     CG 1297   6.503   4.273   3.078
  132GLU     CD 1298   6.596   4.198   2.983
  132GLU    OE1 1299   6.682   4.127   3.040
  132GLU    OE2 1300   6.577   4.214   2.860
  132GLU      C 1301   6.563   4.381   3.447
  132GLU      O 1302   6.526   4.293   3.525
  133LYS      N 1303   6.637   4.481   3.492
  133LYS      H 1304   6.658   4.560   3.433
  133LYS     CA 1305   6.699   4.486   3.625
  133LYS     CB 1306   6.833   4.558   3.618
  133LYS     CG 1307   6.938   4.484   3.535
  133LYS     CD 1308   7.081   4.538   3.531
  133LYS     CE 1309   7.068   4.676   3.465
  133LYS     NZ 1310   7.159   4.760   3.544
  133LYS    HZ1 1311   7.139   4.858   3.543
  133LYS    HZ2 1312   7.169   4.724   3.637
  133LYS    HZ3 1313   7.248   4.755   3.499
  133LYS      C 1314   6.606   4.546   3.730
  133LYS      O 1315   6.586   4.491   3.838
  134ASN      N 1316   6.541   4.655   3.690
  134ASN      H 1317   6.541   4.672   3.591
  134ASN     CA 1318   6.458   4.745   3.772
  134ASN     CB 1319   6.411   4.859   3.681
  134ASN     CG 1320   6.352   4.973   3.765
  134ASN    OD1 1321   6.273   4.956   3.858
  134ASN    ND2 1322   6.426   5.083   3.768
  134ASN   HD21 1323   6.504   5.092   3.707
  134ASN   HD22 1324   6.387   5.161   3.817
  134ASN      C 1325   6.346   4.687   3.858
  134ASN      O 1326   6.238   4.665   3.804
  135GLU      N 1327   6.385   4.689   3.985
  135GLU      H 1328   6.474   4.715   4.022
  135GLU     CA 1329   6.295   4.634   4.088
  135GLU     CB 1330   6.376   4.616   4.216
  135GLU     CG 1331   6.470   4.498   4.192
  135GLU     CD 1332   6.429   4.373   4.271
  135GLU    OE1 1333   6.501   4.343   4.368
  135GLU    OE2 1334   6.334   4.298   4.239
  135GLU      C 1335   6.162   4.706   4.114
  135GLU      O 1336   6.054   4.648   4.100
  136ALA      N 1337   6.171   4.838   4.117
  136ALA      H 1338   6.253   4.883   4.082
  136ALA     CA 1339   6.061   4.935   4.136
  136ALA     CB 1340   6.119   5.076   4.139
  136ALA      C 1341   5.955   4.914   4.028
  136ALA      O 1342   5.839   4.902   4.065
  137ILE      N 1343   5.996   4.909   3.901
  137ILE      H 1344   6.092   4.914   3.874
  137ILE     CA 1345   5.900   4.879   3.794
  137ILE     CB 1346   5.965   4.899   3.657
  137ILE    CG1 1347   6.005   5.045   3.637
  137ILE    CG2 1348   5.873   4.852   3.543
  137ILE     CD 1349   6.046   5.080   3.493
  137ILE      C 1350   5.833   4.742   3.806
  137ILE      O 1351   5.710   4.736   3.808
  138GLN      N 1352   5.905   4.635   3.837
  138GLN      H 1353   5.989   4.644   3.890
  138GLN     CA 1354   5.838   4.504   3.845
  138GLN     CB 1355   5.946   4.396   3.834
  138GLN     CG 1356   6.012   4.411   3.697
  138GLN     CD 1357   6.121   4.309   3.662
  138GLN    OE1 1358   6.141   4.206   3.727
  138GLN    NE2 1359   6.211   4.343   3.571
  138GLN   HE21 1360   6.202   4.432   3.526
  138GLN   HE22 1361   6.268   4.268   3.536
  138GLN      C 1362   5.745   4.475   3.962
  138GLN      O 1363   5.635   4.423   3.946
  139ALA      N 1364   5.773   4.555   4.064
  139ALA      H 1365   5.866   4.591   4.073
  139ALA     CA 1366   5.700   4.557   4.192
  139ALA     CB 1367   5.790   4.634   4.290
  139ALA      C 1368   5.567   4.631   4.179
  139ALA      O 1369   5.464   4.571   4.209
  140ALA      N 1370   5.568   4.754   4.127
  140ALA      H 1371   5.652   4.801   4.101
  140ALA     CA 1372   5.445   4.827   4.093
  140ALA     CB 1373   5.468   4.969   4.040
  140ALA      C 1374   5.354   4.762   3.989
  140ALA      O 1375   5.237   4.742   4.021
  141HISE     N 1376   5.410   4.695   3.888
  141HISE     H 1377   5.508   4.699   3.870
  141HISE    CA 1378   5.327   4.626   3.788
  141HISE    CB 1379   5.414   4.572   3.675
  141HISE    CG 1380   5.337   4.501   3.563
  141HISE   ND1 1381   5.291   4.551   3.449
  141HISE   CD2 1382   5.313   4.370   3.565
  141HISE   HD2 1383   5.357   4.289   3.623
  141HISE   CE1 1384   5.234   4.453   3.381
  141HISE   HE1 1385   5.211   4.465   3.275
  141HISE   NE2 1386   5.252   4.341   3.450
  141HISE   HE2 1387   5.218   4.250   3.427
  141HISE     C 1388   5.245   4.512   3.849
  141HISE     O 1389   5.122   4.511   3.840
  142ASP      N 1390   5.312   4.425   3.924
  142ASP      H 1391   5.412   4.428   3.930
  142ASP     CA 1392   5.236   4.313   3.981
  142ASP     CB 1393   5.327   4.202   4.033
  142ASP     CG 1394   5.382   4.107   3.927
  142ASP    OD1 1395   5.416   3.992   3.964
  142ASP    OD2 1396   5.406   4.141   3.809
  142ASP      C 1397   5.136   4.350   4.091
  142ASP      O 1398   5.041   4.277   4.118
  143ALA      N 1399   5.158   4.466   4.154
  143ALA      H 1400   5.247   4.510   4.144
  143ALA     CA 1401   5.067   4.533   4.248
  143ALA     CB 1402   5.150   4.642   4.317
  143ALA      C 1403   4.942   4.591   4.182
  143ALA      O 1404   4.832   4.548   4.218
  144VAL      N 1405   4.960   4.654   4.066
  144VAL      H 1406   5.052   4.682   4.041
  144VAL     CA 1407   4.846   4.704   3.987
  144VAL     CB 1408   4.898   4.808   3.888
  144VAL    CG1 1409   4.777   4.882   3.831
  144VAL    CG2 1410   4.997   4.917   3.930
  144VAL      C 1411   4.775   4.583   3.926
  144VAL      O 1412   4.652   4.586   3.921
  145ALA      N 1413   4.855   4.487   3.881
  145ALA      H 1414   4.949   4.518   3.865
  145ALA     CA 1415   4.799   4.364   3.824
  145ALA     CB 1416   4.899   4.279   3.746
  145ALA      C 1417   4.713   4.278   3.917
  145ALA      O 1418   4.619   4.213   3.872
  146GLN      N 1419   4.745   4.275   4.046
  146GLN      H 1420   4.836   4.297   4.081
  146GLN     CA 1421   4.652   4.212   4.141
  146GLN     CB 1422   4.712   4.163   4.273
  146GLN     CG 1423   4.801   4.042   4.243
  146GLN     CD 1424   4.905   4.024   4.354
  146GLN    OE1 1425   4.892   3.973   4.466
  146GLN    NE2 1426   5.011   4.100   4.328
  146GLN   HE21 1427   5.013   4.174   4.261
  146GLN   HE22 1428   5.098   4.087   4.376
  146GLN      C 1429   4.527   4.295   4.171
  146GLN      O 1430   4.433   4.242   4.230
  147GLU      N 1431   4.520   4.421   4.128
  147GLU      H 1432   4.600   4.463   4.086
  147GLU     CA 1433   4.394   4.495   4.143
  147GLU     CB 1434   4.428   4.643   4.164
  147GLU     CG 1435   4.454   4.671   4.312
  147GLU     CD 1436   4.432   4.819   4.342
  147GLU    OE1 1437   4.390   4.889   4.247
  147GLU    OE2 1438   4.441   4.857   4.461
  147GLU      C 1439   4.293   4.471   4.031
  147GLU      O 1440   4.172   4.488   4.049
  148GLY      N 1441   4.351   4.475   3.911
  148GLY      H 1442   4.432   4.529   3.888
  148GLY     CA 1443   4.286   4.422   3.790
  148GLY      C 1444   4.219   4.284   3.799
  148GLY      O 1445   4.285   4.187   3.836
  149GLN      N 1446   4.087   4.297   3.799
  149GLN      H 1447   4.043   4.383   3.774
  149GLN     CA 1448   3.994   4.188   3.834
  149GLN     CB 1449   3.856   4.233   3.881
  149GLN     CG 1450   3.772   4.308   3.777
  149GLN     CD 1451   3.631   4.356   3.815
  149GLN    OE1 1452   3.534   4.291   3.776
  149GLN    NE2 1453   3.617   4.472   3.877
  149GLN   HE21 1454   3.691   4.531   3.910
  149GLN   HE22 1455   3.527   4.514   3.891
  149GLN      C 1456   3.974   4.080   3.727
  149GLN      O 1457   3.993   3.964   3.762
  150CYS      N 1458   3.960   4.114   3.599
  150CYS      H 1459   3.963   4.210   3.571
  150CYS     CA 1460   3.949   4.015   3.491
  150CYS     CB 1461   3.888   4.077   3.365
  150CYS     SG 1462   3.744   4.183   3.403
  150CYS     HG 1463   3.807   4.299   3.417
  150CYS      C 1464   4.085   3.969   3.438
  150CYS      O 1465   4.180   4.046   3.448
  151ARG      N 1466   4.092   3.843   3.397
  151ARG      H 1467   4.033   3.780   3.448
  151ARG     CA 1468   4.211   3.792   3.328
  151ARG     CB 1469   4.301   3.707   3.418
  151ARG     CG 1470   4.449   3.724   3.380
  151ARG     CD 1471   4.499   3.864   3.414
  151ARG     NE 1472   4.540   3.862   3.556
  151ARG     HE 1473   4.567   3.773   3.591
  151ARG     CZ 1474   4.534   3.963   3.644
  151ARG    NH1 1475   4.458   4.069   3.612
  151ARG   HH11 1476   4.406   4.070   3.527
  151ARG   HH12 1477   4.439   4.141   3.679
  151ARG    NH2 1478   4.591   3.940   3.763
  151ARG   HH21 1479   4.658   3.869   3.784
  151ARG   HH22 1480   4.553   3.986   3.843
  151ARG      C 1481   4.169   3.717   3.201
  151ARG      O 1482   4.157   3.789   3.102
  152VAL      N 1483   4.193   3.587   3.192
  152VAL      H 1484   4.240   3.545   3.270
  152VAL     CA 1485   4.172   3.496   3.078
  152VAL     CB 1486   4.025   3.484   3.038
  152VAL    CG1 1487   4.004   3.407   2.907
  152VAL    CG2 1488   3.936   3.432   3.151
  152VAL      C 1489   4.277   3.532   2.973
  152VAL      O 1490   4.254   3.610   2.880
  153ASP      N 1491   4.394   3.474   3.000
  153ASP      H 1492   4.413   3.417   3.079
  153ASP     CA 1493   4.515   3.499   2.920
  153ASP     CB 1494   4.632   3.488   3.017
  153ASP     CG 1495   4.775   3.508   2.966
  153ASP    OD1 1496   4.833   3.616   2.986
  153ASP    OD2 1497   4.834   3.405   2.927
  153ASP      C 1498   4.515   3.399   2.804
  153ASP      O 1499   4.553   3.282   2.818
  154ASP      N 1500   4.418   3.434   2.721
  154ASP      H 1501   4.360   3.514   2.737
  154ASP     CA 1502   4.381   3.360   2.600
  154ASP     CB 1503   4.263   3.434   2.537
  154ASP     CG 1504   4.303   3.575   2.494
  154ASP    OD1 1505   4.421   3.595   2.457
  154ASP    OD2 1506   4.225   3.673   2.495
  154ASP      C 1507   4.482   3.328   2.489
  154ASP      O 1508   4.434   3.261   2.397
  155LYS      N 1509   4.606   3.371   2.508
  155LYS      H 1510   4.614   3.448   2.572
  155LYS     CA 1511   4.711   3.356   2.406
  155LYS     CB 1512   4.761   3.216   2.369
  155LYS     CG 1513   4.797   3.127   2.489
  155LYS     CD 1514   4.910   3.188   2.572
  155LYS     CE 1515   4.930   3.098   2.694
  155LYS     NZ 1516   4.828   3.121   2.797
  155LYS    HZ1 1517   4.740   3.110   2.751
  155LYS    HZ2 1518   4.847   3.056   2.871
  155LYS    HZ3 1519   4.839   3.214   2.833
  155LYS      C 1520   4.711   3.447   2.284
  155LYS      O 1521   4.807   3.444   2.207
  156VAL      N 1522   4.599   3.511   2.251
  156VAL      H 1523   4.521   3.517   2.313
  156VAL     CA 1524   4.586   3.587   2.126
  156VAL     CB 1525   4.440   3.632   2.122
  156VAL    CG1 1526   4.407   3.716   1.998
  156VAL    CG2 1527   4.343   3.514   2.129
  156VAL      C 1528   4.684   3.704   2.117
  156VAL      O 1529   4.713   3.761   2.221
  157ASN      N 1530   4.737   3.727   1.997
  157ASN      H 1531   4.718   3.656   1.929
  157ASN     CA 1532   4.845   3.819   1.958
  157ASN     CB 1533   4.886   3.770   1.819
  157ASN     CG 1534   5.029   3.816   1.791
  157ASN    OD1 1535   5.121   3.828   1.872
  157ASN    ND2 1536   5.046   3.849   1.664
  157ASN   HD21 1537   4.970   3.843   1.599
  157ASN   HD22 1538   5.137   3.880   1.636
  157ASN      C 1539   4.813   3.968   1.965
  157ASN      O 1540   4.811   4.049   1.872
  158PHE      N 1541   4.775   4.004   2.087
  158PHE      H 1542   4.769   3.943   2.166
  158PHE     CA 1543   4.764   4.147   2.119
  158PHE     CB 1544   4.667   4.172   2.234
  158PHE     CG 1545   4.520   4.158   2.193
  158PHE    CD1 1546   4.438   4.270   2.199
  158PHE    HD1 1547   4.484   4.364   2.169
  158PHE    CD2 1548   4.459   4.040   2.233
  158PHE    HD2 1549   4.520   3.950   2.233
  158PHE    CE1 1550   4.305   4.262   2.239
  158PHE    HE1 1551   4.233   4.344   2.233
  158PHE    CE2 1552   4.326   4.030   2.270
  158PHE    HE2 1553   4.288   3.932   2.299
  158PHE     CZ 1554   4.245   4.143   2.278
  158PHE     HZ 1555   4.144   4.137   2.318
  158PHE      C 1556   4.879   4.248   2.126
  158PHE      O 1557   4.991   4.211   2.160
  159HISE     N 1558   4.858   4.363   2.063
  159HISE     H 1559   4.764   4.391   2.043
  159HISE    CA 1560   4.967   4.455   2.028
  159HISE    CB 1561   5.010   4.429   1.884
  159HISE    CG 1562   5.124   4.327   1.877
  159HISE   ND1 1563   5.251   4.360   1.898
  159HISE   CD2 1564   5.114   4.208   1.819
  159HISE   HD2 1565   5.035   4.136   1.795
  159HISE   CE1 1566   5.322   4.266   1.837
  159HISE   HE1 1567   5.431   4.263   1.832
  159HISE   NE2 1568   5.239   4.174   1.789
  159HISE   HE2 1569   5.266   4.100   1.728
  159HISE     C 1570   4.917   4.594   2.066
  159HISE     O 1571   4.807   4.630   2.023
  160PHE      N 1572   5.015   4.671   2.112
  160PHE      H 1573   5.112   4.647   2.104
  160PHE     CA 1574   4.986   4.797   2.183
  160PHE     CB 1575   5.033   4.786   2.328
  160PHE     CG 1576   4.990   4.904   2.414
  160PHE    CD1 1577   4.854   4.910   2.442
  160PHE    HD1 1578   4.779   4.856   2.383
  160PHE    CD2 1579   5.078   4.991   2.478
  160PHE    HD2 1580   5.185   4.989   2.456
  160PHE    CE1 1581   4.810   4.999   2.538
  160PHE    HE1 1582   4.704   4.998   2.563
  160PHE    CE2 1583   5.037   5.085   2.572
  160PHE    HE2 1584   5.110   5.141   2.630
  160PHE     CZ 1585   4.900   5.087   2.597
  160PHE     HZ 1586   4.861   5.152   2.675
  160PHE      C 1587   5.075   4.906   2.122
  160PHE      O 1588   5.195   4.916   2.146
  161ILE      N 1589   5.016   4.982   2.030
  161ILE      H 1590   4.917   4.985   2.018
  161ILE     CA 1591   5.082   5.093   1.959
  161ILE     CB 1592   5.079   5.071   1.808
  161ILE    CG1 1593   4.936   5.064   1.753
  161ILE    CG2 1594   5.174   4.960   1.765
  161ILE     CD 1595   4.914   5.018   1.609
  161ILE      C 1596   5.051   5.236   2.003
  161ILE      O 1597   4.935   5.274   2.024
  162LEU      N 1598   5.161   5.310   2.013
  162LEU      H 1599   5.249   5.282   1.974
  162LEU     CA 1600   5.160   5.452   2.051
  162LEU     CB 1601   5.238   5.465   2.182
  162LEU     CG 1602   5.285   5.603   2.230
  162LEU    CD1 1603   5.179   5.706   2.268
  162LEU    CD2 1604   5.385   5.583   2.344
  162LEU      C 1605   5.187   5.550   1.937
  162LEU      O 1606   5.282   5.542   1.859
  163PHE      N 1607   5.099   5.649   1.934
  163PHE      H 1608   5.015   5.641   1.988
  163PHE     CA 1609   5.095   5.760   1.838
  163PHE     CB 1610   4.972   5.754   1.747
  163PHE     CG 1611   4.942   5.612   1.697
  163PHE    CD1 1612   4.828   5.547   1.743
  163PHE    HD1 1613   4.777   5.577   1.834
  163PHE    CD2 1614   5.031   5.564   1.602
  163PHE    HD2 1615   5.122   5.617   1.575
  163PHE    CE1 1616   4.786   5.436   1.672
  163PHE    HE1 1617   4.698   5.384   1.709
  163PHE    CE2 1618   4.990   5.446   1.540
  163PHE    HE2 1619   5.054   5.391   1.471
  163PHE     CZ 1620   4.867   5.388   1.569
  163PHE     HZ 1621   4.838   5.308   1.501
  163PHE      C 1622   5.107   5.898   1.902
  163PHE      O 1623   5.021   5.924   1.987
  164ASN      N 1624   5.190   5.987   1.850
  164ASN      H 1625   5.254   5.972   1.774
  164ASN     CA 1626   5.197   6.128   1.894
  164ASN     CB 1627   5.227   6.126   2.044
  164ASN     CG 1628   5.364   6.070   2.083
  164ASN    OD1 1629   5.468   6.110   2.030
  164ASN    ND2 1630   5.360   5.973   2.174
  164ASN   HD21 1631   5.274   5.936   2.209
  164ASN   HD22 1632   5.449   5.931   2.191
  164ASN      C 1633   5.294   6.210   1.809
  164ASN      O 1634   5.351   6.153   1.717
  165ASN      N 1635   5.303   6.340   1.837
  165ASN      H 1636   5.258   6.374   1.919
  165ASN     CA 1637   5.385   6.432   1.756
  165ASN     CB 1638   5.305   6.556   1.714
  165ASN     CG 1639   5.375   6.666   1.633
  165ASN    OD1 1640   5.493   6.697   1.648
  165ASN    ND2 1641   5.304   6.722   1.536
  165ASN   HD21 1642   5.212   6.688   1.517
  165ASN   HD22 1643   5.339   6.808   1.499
  165ASN      C 1644   5.508   6.465   1.841
  165ASN      O 1645   5.518   6.554   1.925
  166VAL      N 1646   5.613   6.435   1.764
  166VAL      H 1647   5.598   6.408   1.669
  166VAL     CA 1648   5.755   6.459   1.797
  166VAL     CB 1649   5.830   6.340   1.858
  166VAL    CG1 1650   5.976   6.363   1.897
  166VAL    CG2 1651   5.751   6.266   1.966
  166VAL      C 1652   5.827   6.511   1.673
  166VAL      O 1653   5.799   6.469   1.561
  167ASP      N 1654   5.904   6.617   1.699
  167ASP      H 1655   5.893   6.646   1.794
  167ASP     CA 1656   5.991   6.693   1.609
  167ASP     CB 1657   6.122   6.614   1.599
  167ASP     CG 1658   6.229   6.677   1.509
  167ASP    OD1 1659   6.270   6.794   1.525
  167ASP    OD2 1660   6.278   6.602   1.422
  167ASP      C 1661   5.913   6.736   1.484
  167ASP      O 1662   5.967   6.766   1.378
  168GLY      N 1663   5.789   6.771   1.514
  168GLY      H 1664   5.767   6.792   1.610
  168GLY     CA 1665   5.696   6.817   1.410
  168GLY      C 1666   5.647   6.722   1.300
  168GLY      O 1667   5.559   6.756   1.221
  169HISE     N 1668   5.675   6.595   1.328
  169HISE     H 1669   5.727   6.567   1.409
  169HISE    CA 1670   5.630   6.479   1.248
  169HISE    CB 1671   5.747   6.397   1.193
  169HISE    CG 1672   5.827   6.460   1.079
  169HISE   ND1 1673   5.905   6.568   1.083
  169HISE   CD2 1674   5.846   6.402   0.961
  169HISE   HD2 1675   5.792   6.319   0.915
  169HISE   CE1 1676   5.970   6.572   0.967
  169HISE   HE1 1677   6.036   6.656   0.946
  169HISE   NE2 1678   5.935   6.470   0.889
  169HISE   HE2 1679   5.950   6.462   0.791
  169HISE     C 1680   5.538   6.389   1.330
  169HISE     O 1681   5.566   6.361   1.446
  170LEU      N 1682   5.443   6.321   1.266
  170LEU      H 1683   5.438   6.331   1.167
  170LEU     CA 1684   5.364   6.218   1.334
  170LEU     CB 1685   5.230   6.189   1.265
  170LEU     CG 1686   5.104   6.145   1.339
  170LEU    CD1 1687   5.122   5.998   1.378
  170LEU    CD2 1688   5.088   6.228   1.467
  170LEU      C 1689   5.448   6.090   1.339
  170LEU      O 1690   5.478   6.026   1.238
  171TYR      N 1691   5.472   6.047   1.463
  171TYR      H 1692   5.448   6.098   1.545
  171TYR     CA 1693   5.551   5.927   1.489
  171TYR     CB 1694   5.685   5.958   1.558
  171TYR     CG 1695   5.784   6.033   1.468
  171TYR    CD1 1696   5.855   5.954   1.379
  171TYR    HD1 1697   5.823   5.854   1.350
  171TYR    CD2 1698   5.826   6.161   1.502
  171TYR    HD2 1699   5.753   6.225   1.552
  171TYR    CE1 1700   5.974   6.002   1.325
  171TYR    HE1 1701   6.035   5.941   1.259
  171TYR    CE2 1702   5.938   6.213   1.438
  171TYR    HE2 1703   5.972   6.316   1.448
  171TYR     CZ 1704   6.008   6.135   1.346
  171TYR     OH 1705   6.137   6.174   1.328
  171TYR     HH 1706   6.129   6.268   1.294
  171TYR      C 1707   5.475   5.812   1.557
  171TYR      O 1708   5.422   5.840   1.664
  172GLU      N 1709   5.502   5.691   1.508
  172GLU      H 1710   5.534   5.679   1.414
  172GLU     CA 1711   5.450   5.568   1.569
  172GLU     CB 1712   5.395   5.489   1.450
  172GLU     CG 1713   5.319   5.362   1.488
  172GLU     CD 1714   5.305   5.276   1.362
  172GLU    OE1 1715   5.207   5.300   1.288
  172GLU    OE2 1716   5.396   5.191   1.348
  172GLU      C 1717   5.559   5.492   1.645
  172GLU      O 1718   5.672   5.472   1.600
  173LEU      N 1719   5.526   5.443   1.764
  173LEU      H 1720   5.440   5.471   1.808
  173LEU     CA 1721   5.614   5.367   1.854
  173LEU     CB 1722   5.660   5.460   1.966
  173LEU     CG 1723   5.800   5.516   1.944
  173LEU    CD1 1724   5.801   5.632   1.844
  173LEU    CD2 1725   5.869   5.551   2.076
  173LEU      C 1726   5.544   5.242   1.907
  173LEU      O 1727   5.427   5.243   1.946
  174ASP      N 1728   5.621   5.134   1.896
  174ASP      H 1729   5.705   5.142   1.843
  174ASP     CA 1730   5.594   5.000   1.950
  174ASP     CB 1731   5.518   4.921   1.843
  174ASP     CG 1732   5.523   4.769   1.856
  174ASP    OD1 1733   5.534   4.694   1.756
  174ASP    OD2 1734   5.506   4.718   1.969
  174ASP      C 1735   5.723   4.924   1.982
  174ASP      O 1736   5.820   4.911   1.908
  175GLY      N 1737   5.730   4.868   2.103
  175GLY      H 1738   5.646   4.876   2.156
  175GLY     CA 1739   5.833   4.787   2.170
  175GLY      C 1740   5.879   4.660   2.098
  175GLY      O 1741   5.987   4.606   2.122
  176ARG      N 1742   5.788   4.600   2.022
  176ARG      H 1743   5.705   4.655   2.019
  176ARG     CA 1744   5.806   4.483   1.934
  176ARG     CB 1745   5.672   4.413   1.911
  176ARG     CG 1746   5.585   4.393   2.035
  176ARG     CD 1747   5.633   4.274   2.118
  176ARG     NE 1748   5.589   4.152   2.049
  176ARG     HE 1749   5.659   4.113   1.989
  176ARG     CZ 1750   5.475   4.089   2.083
  176ARG    NH1 1751   5.393   4.122   2.183
  176ARG   HH11 1752   5.408   4.206   2.235
  176ARG   HH12 1753   5.336   4.052   2.226
  176ARG    NH2 1754   5.445   3.982   2.008
  176ARG   HH21 1755   5.502   3.956   1.930
  176ARG   HH22 1756   5.349   3.955   2.008
  176ARG      C 1757   5.872   4.522   1.802
  176ARG      O 1758   5.965   4.451   1.765
  177MET      N 1759   5.829   4.630   1.738
  177MET      H 1760   5.732   4.655   1.739
  177MET     CA 1761   5.903   4.680   1.621
  177MET     CB 1762   5.811   4.778   1.548
  177MET     CG 1763   5.701   4.698   1.480
  177MET     SD 1764   5.751   4.574   1.354
  177MET     CE 1765   5.602   4.476   1.366
  177MET      C 1766   6.042   4.737   1.649
  177MET      O 1767   6.061   4.801   1.752
  178PRO      N 1768   6.137   4.706   1.561
  178PRO     CA 1769   6.277   4.736   1.595
  178PRO     CB 1770   6.347   4.654   1.486
  178PRO     CG 1771   6.248   4.655   1.369
  178PRO     CD 1772   6.114   4.629   1.438
  178PRO      C 1773   6.311   4.885   1.592
  178PRO      O 1774   6.416   4.910   1.652
  179PHE      N 1775   6.225   4.961   1.526
  179PHE      H 1776   6.158   4.917   1.466
  179PHE     CA 1777   6.239   5.106   1.507
  179PHE     CB 1778   6.319   5.139   1.381
  179PHE     CG 1779   6.459   5.077   1.380
  179PHE    CD1 1780   6.488   4.968   1.298
  179PHE    HD1 1781   6.406   4.929   1.238
  179PHE    CD2 1782   6.556   5.121   1.469
  179PHE    HD2 1783   6.537   5.206   1.535
  179PHE    CE1 1784   6.613   4.908   1.303
  179PHE    HE1 1785   6.636   4.838   1.222
  179PHE    CE2 1786   6.681   5.060   1.470
  179PHE    HE2 1787   6.759   5.109   1.529
  179PHE     CZ 1788   6.712   4.950   1.391
  179PHE     HZ 1789   6.806   4.895   1.401
  179PHE      C 1790   6.106   5.182   1.505
  179PHE      O 1791   6.005   5.118   1.475
  180PRO      N 1792   6.106   5.305   1.555
  180PRO     CA 1793   5.986   5.390   1.548
  180PRO     CB 1794   6.031   5.516   1.622
  180PRO     CG 1795   6.137   5.473   1.724
  180PRO     CD 1796   6.205   5.359   1.649
  180PRO      C 1797   5.962   5.414   1.399
  180PRO      O 1798   6.055   5.424   1.319
  181VAL      N 1799   5.835   5.435   1.367
  181VAL      H 1800   5.769   5.441   1.442
  181VAL     CA 1801   5.786   5.450   1.229
  181VAL     CB 1802   5.671   5.352   1.206
  181VAL    CG1 1803   5.621   5.371   1.063
  181VAL    CG2 1804   5.716   5.206   1.219
  181VAL      C 1805   5.749   5.598   1.213
  181VAL      O 1806   5.682   5.660   1.295
  182ASN      N 1807   5.790   5.647   1.096
  182ASN      H 1808   5.865   5.609   1.042
  182ASN     CA 1809   5.758   5.787   1.062
  182ASN     CB 1810   5.877   5.836   0.978
  182ASN     CG 1811   5.878   5.982   0.935
  182ASN    OD1 1812   5.786   6.033   0.870
  182ASN    ND2 1813   5.997   6.040   0.947
  182ASN   HD21 1814   6.085   5.998   0.970
  182ASN   HD22 1815   5.998   6.138   0.928
  182ASN      C 1816   5.629   5.792   0.980
  182ASN      O 1817   5.607   5.708   0.892
  183HISE     N 1818   5.540   5.887   1.007
  183HISE     H 1819   5.550   5.936   1.093
  183HISE    CA 1820   5.415   5.908   0.933
  183HISE    CB 1821   5.296   5.866   1.019
  183HISE    CG 1822   5.277   5.715   1.038
  183HISE   ND1 1823   5.285   5.623   0.942
  183HISE   CD2 1824   5.247   5.651   1.151
  183HISE   HD2 1825   5.252   5.694   1.251
  183HISE   CE1 1826   5.266   5.503   0.996
  183HISE   HE1 1827   5.257   5.404   0.951
  183HISE   NE2 1828   5.244   5.520   1.126
  183HISE   HE2 1829   5.207   5.450   1.188
  183HISE     C 1830   5.396   6.043   0.864
  183HISE     O 1831   5.291   6.082   0.814
  184GLY      N 1832   5.507   6.115   0.850
  184GLY      H 1833   5.590   6.078   0.892
  184GLY     CA 1834   5.511   6.252   0.797
  184GLY      C 1835   5.444   6.365   0.876
  184GLY      O 1836   5.418   6.339   0.993
  185ALA      N 1837   5.433   6.485   0.820
  185ALA      H 1838   5.449   6.498   0.722
  185ALA     CA 1839   5.397   6.611   0.887
  185ALA     CB 1840   5.413   6.740   0.806
  185ALA      C 1841   5.266   6.621   0.965
  185ALA      O 1842   5.169   6.551   0.933
  186SER      N 1843   5.276   6.670   1.088
  186SER      H 1844   5.366   6.704   1.116
  186SER     CA 1845   5.167   6.682   1.186
  186SER     CB 1846   5.152   6.559   1.275
  186SER     OG 1847   5.075   6.576   1.395
  186SER     HG 1848   4.982   6.599   1.366
  186SER      C 1849   5.175   6.810   1.269
  186SER      O 1850   5.284   6.864   1.286
  187SER      N 1851   5.060   6.864   1.310
  187SER      H 1852   4.979   6.805   1.307
  187SER     CA 1853   5.037   6.984   1.391
  187SER     CB 1854   4.928   7.069   1.325
  187SER     OG 1855   4.869   7.168   1.410
  187SER     HG 1856   4.869   7.261   1.374
  187SER      C 1857   5.013   6.949   1.538
  187SER      O 1858   4.928   6.866   1.570
  188GLU      N 1859   5.077   7.027   1.624
  188GLU      H 1860   5.157   7.080   1.593
  188GLU     CA 1861   5.062   7.015   1.770
  188GLU     CB 1862   5.177   7.099   1.826
  188GLU     CG 1863   5.183   7.066   1.975
  188GLU     CD 1864   5.266   7.164   2.058
  188GLU    OE1 1865   5.390   7.146   2.051
  188GLU    OE2 1866   5.215   7.256   2.126
  188GLU      C 1867   4.919   7.046   1.814
  188GLU      O 1868   4.875   7.007   1.922
  189ASP      N 1869   4.850   7.125   1.732
  189ASP      H 1870   4.891   7.146   1.643
  189ASP     CA 1871   4.705   7.149   1.742
  189ASP     CB 1872   4.654   7.281   1.683
  189ASP     CG 1873   4.513   7.306   1.737
  189ASP    OD1 1874   4.503   7.343   1.856
  189ASP    OD2 1875   4.420   7.296   1.653
  189ASP      C 1876   4.621   7.033   1.688
  189ASP      O 1877   4.549   6.976   1.770
  190THR      N 1878   4.638   6.997   1.561
  190THR      H 1879   4.680   7.044   1.484
  190THR     CA 1880   4.564   6.886   1.500
  190THR     CB 1881   4.565   6.893   1.347
  190THR    OG1 1882   4.698   6.898   1.297
  190THR    HG1 1883   4.749   6.814   1.279
  190THR    CG2 1884   4.483   7.013   1.298
  190THR      C 1885   4.601   6.743   1.539
  190THR      O 1886   4.545   6.645   1.491
  191LEU      N 1887   4.646   6.731   1.664
  191LEU      H 1888   4.642   6.808   1.728
  191LEU     CA 1889   4.720   6.612   1.708
  191LEU     CB 1890   4.765   6.639   1.852
  191LEU     CG 1891   4.917   6.630   1.862
  191LEU    CD1 1892   4.973   6.696   1.989
  191LEU    CD2 1893   4.970   6.486   1.862
  191LEU      C 1894   4.633   6.486   1.708
  191LEU      O 1895   4.682   6.375   1.692
  192LEU      N 1896   4.502   6.497   1.730
  192LEU      H 1897   4.458   6.573   1.778
  192LEU     CA 1898   4.411   6.383   1.713
  192LEU     CB 1899   4.280   6.411   1.788
  192LEU     CG 1900   4.275   6.357   1.931
  192LEU    CD1 1901   4.340   6.453   2.030
  192LEU    CD2 1902   4.137   6.314   1.981
  192LEU      C 1903   4.383   6.334   1.571
  192LEU      O 1904   4.441   6.234   1.529
  193LYS      N 1905   4.350   6.429   1.484
  193LYS      H 1906   4.361   6.525   1.508
  193LYS     CA 1907   4.309   6.406   1.345
  193LYS     CB 1908   4.254   6.536   1.286
  193LYS     CG 1909   4.185   6.513   1.152
  193LYS     CD 1910   4.111   6.638   1.103
  193LYS     CE 1911   4.087   6.615   0.954
  193LYS     NZ 1912   4.209   6.635   0.873
  193LYS    HZ1 1913   4.273   6.563   0.901
  193LYS    HZ2 1914   4.195   6.619   0.776
  193LYS    HZ3 1915   4.255   6.723   0.883
  193LYS      C 1916   4.420   6.341   1.263
  193LYS      O 1917   4.395   6.239   1.199
  194ASP      N 1918   4.540   6.395   1.286
  194ASP      H 1919   4.546   6.468   1.353
  194ASP     CA 1920   4.663   6.341   1.226
  194ASP     CB 1921   4.782   6.431   1.261
  194ASP     CG 1922   4.774   6.575   1.211
  194ASP    OD1 1923   4.838   6.662   1.273
  194ASP    OD2 1924   4.704   6.591   1.108
  194ASP      C 1925   4.694   6.196   1.264
  194ASP      O 1926   4.733   6.117   1.178
  195ALA      N 1927   4.674   6.164   1.391
  195ALA      H 1928   4.651   6.236   1.457
  195ALA     CA 1929   4.687   6.024   1.436
  195ALA     CB 1930   4.695   6.022   1.589
  195ALA      C 1931   4.568   5.938   1.393
  195ALA      O 1932   4.587   5.840   1.323
  196ALA      N 1933   4.446   5.981   1.424
  196ALA      H 1934   4.434   6.046   1.500
  196ALA     CA 1935   4.321   5.916   1.382
  196ALA     CB 1936   4.206   6.016   1.390
  196ALA      C 1937   4.324   5.858   1.241
  196ALA      O 1938   4.298   5.739   1.222
  197LYS      N 1939   4.368   5.939   1.145
  197LYS      H 1940   4.391   6.035   1.161
  197LYS     CA 1941   4.394   5.903   1.005
  197LYS     CB 1942   4.475   6.022   0.952
  197LYS     CG 1943   4.495   6.022   0.800
  197LYS     CD 1944   4.595   6.132   0.766
  197LYS     CE 1945   4.732   6.122   0.833
  197LYS     NZ 1946   4.826   6.227   0.790
  197LYS    HZ1 1947   4.836   6.238   0.691
  197LYS    HZ2 1948   4.801   6.319   0.821
  197LYS    HZ3 1949   4.921   6.207   0.812
  197LYS      C 1950   4.480   5.779   0.983
  197LYS      O 1951   4.448   5.691   0.902
  198VAL      N 1952   4.588   5.748   1.055
  198VAL      H 1953   4.600   5.796   1.142
  198VAL     CA 1954   4.669   5.627   1.039
  198VAL     CB 1955   4.813   5.673   1.061
  198VAL    CG1 1956   4.916   5.564   1.087
  198VAL    CG2 1957   4.872   5.750   0.943
  198VAL      C 1958   4.625   5.517   1.137
  198VAL      O 1959   4.627   5.400   1.099
  199CYS      N 1960   4.552   5.550   1.243
  199CYS      H 1961   4.530   5.644   1.271
  199CYS     CA 1962   4.507   5.447   1.337
  199CYS     CB 1963   4.449   5.500   1.468
  199CYS     SG 1964   4.558   5.617   1.558
  199CYS     HG 1965   4.468   5.679   1.633
  199CYS      C 1966   4.392   5.364   1.279
  199CYS      O 1967   4.380   5.242   1.292
  200ARG      N 1968   4.297   5.436   1.221
  200ARG      H 1969   4.283   5.532   1.246
  200ARG     CA 1970   4.197   5.382   1.129
  200ARG     CB 1971   4.113   5.489   1.059
  200ARG     CG 1972   4.002   5.548   1.147
  200ARG     CD 1973   3.898   5.633   1.073
  200ARG     NE 1974   3.965   5.742   1.001
  200ARG     HE 1975   3.968   5.733   0.902
  200ARG     CZ 1976   3.986   5.865   1.050
  200ARG    NH1 1977   3.980   5.891   1.181
  200ARG   HH11 1978   3.948   5.819   1.243
  200ARG   HH12 1979   4.033   5.968   1.215
  200ARG    NH2 1980   4.004   5.964   0.960
  200ARG   HH21 1981   4.030   5.942   0.866
  200ARG   HH22 1982   4.021   6.051   1.007
  200ARG      C 1983   4.254   5.297   1.015
  200ARG      O 1984   4.223   5.178   1.020
  201GLU      N 1985   4.349   5.350   0.938
  201GLU      H 1986   4.378   5.445   0.949
  201GLU     CA 1987   4.415   5.282   0.825
  201GLU     CB 1988   4.520   5.375   0.764
  201GLU     CG 1989   4.589   5.305   0.647
  201GLU     CD 1990   4.691   5.392   0.574
  201GLU    OE1 1991   4.654   5.453   0.471
  201GLU    OE2 1992   4.805   5.394   0.627
  201GLU      C 1993   4.486   5.152   0.863
  201GLU      O 1994   4.486   5.048   0.797
  202PHE      N 1995   4.529   5.152   0.989
  202PHE      H 1996   4.534   5.241   1.034
  202PHE     CA 1997   4.586   5.035   1.058
  202PHE     CB 1998   4.644   5.077   1.194
  202PHE     CG 1999   4.775   5.006   1.229
  202PHE    CD1 2000   4.888   5.086   1.230
  202PHE    HD1 2001   4.896   5.191   1.199
  202PHE    CD2 2002   4.776   4.871   1.260
  202PHE    HD2 2003   4.677   4.825   1.271
  202PHE    CE1 2004   5.011   5.028   1.258
  202PHE    HE1 2005   5.105   5.084   1.249
  202PHE    CE2 2006   4.899   4.814   1.289
  202PHE    HE2 2007   4.897   4.711   1.325
  202PHE     CZ 2008   5.014   4.892   1.285
  202PHE     HZ 2009   5.110   4.851   1.317
  202PHE      C 2010   4.480   4.927   1.077
  202PHE      O 2011   4.485   4.829   1.003
  203THR      N 2012   4.374   4.955   1.152
  203THR      H 2013   4.355   5.050   1.178
  203THR     CA 2014   4.263   4.864   1.184
  203THR     CB 2015   4.198   4.909   1.315
  203THR    OG1 2016   4.111   4.806   1.363
  203THR    HG1 2017   4.171   4.737   1.404
  203THR    CG2 2018   4.106   5.029   1.291
  203THR      C 2019   4.162   4.836   1.073
  203THR      O 2020   4.128   4.718   1.062
  204GLU      N 2021   4.153   4.922   0.972
  204GLU      H 2022   4.183   5.017   0.984
  204GLU     CA 2023   4.072   4.896   0.852
  204GLU     CB 2024   4.035   5.023   0.776
  204GLU     CG 2025   3.941   5.117   0.850
  204GLU     CD 2026   3.934   5.250   0.774
  204GLU    OE1 2027   3.842   5.331   0.797
  204GLU    OE2 2028   4.011   5.268   0.677
  204GLU      C 2029   4.122   4.783   0.761
  204GLU      O 2030   4.039   4.715   0.702
  205ARG      N 2031   4.253   4.768   0.745
  205ARG      H 2032   4.315   4.845   0.761
  205ARG     CA 2033   4.317   4.659   0.671
  205ARG     CB 2034   4.469   4.675   0.678
  205ARG     CG 2035   4.509   4.800   0.600
  205ARG     CD 2036   4.659   4.791   0.573
  205ARG     NE 2037   4.744   4.811   0.691
  205ARG     HE 2038   4.715   4.754   0.768
  205ARG     CZ 2039   4.818   4.918   0.721
  205ARG    NH1 2040   4.826   5.030   0.648
  205ARG   HH11 2041   4.774   5.043   0.564
  205ARG   HH12 2042   4.873   5.109   0.687
  205ARG    NH2 2043   4.894   4.913   0.832
  205ARG   HH21 2044   4.892   4.832   0.890
  205ARG   HH22 2045   4.970   4.978   0.830
  205ARG      C 2046   4.280   4.516   0.712
  205ARG      O 2047   4.228   4.437   0.634
  206GLU      N 2048   4.278   4.487   0.842
  206GLU      H 2049   4.313   4.551   0.910
  206GLU     CA 2050   4.223   4.363   0.899
  206GLU     CB 2051   4.292   4.292   1.015
  206GLU     CG 2052   4.403   4.203   0.958
  206GLU     CD 2053   4.520   4.274   0.890
  206GLU    OE1 2054   4.584   4.369   0.939
  206GLU    OE2 2055   4.554   4.223   0.781
  206GLU      C 2056   4.072   4.367   0.920
  206GLU      O 2057   4.030   4.345   1.034
  207GLN      N 2058   4.002   4.354   0.808
  207GLN      H 2059   4.048   4.340   0.720
  207GLN     CA 2060   3.858   4.379   0.792
  207GLN     CB 2061   3.828   4.349   0.645
  207GLN     CG 2062   3.684   4.379   0.603
  207GLN     CD 2063   3.669   4.330   0.459
  207GLN    OE1 2064   3.752   4.350   0.370
  207GLN    NE2 2065   3.551   4.280   0.422
  207GLN   HE21 2066   3.470   4.269   0.480
  207GLN   HE22 2067   3.538   4.259   0.325
  207GLN      C 2068   3.766   4.298   0.885
  207GLN      O 2069   3.662   4.342   0.933
  208GLY      N 2070   3.804   4.171   0.889
  208GLY      H 2071   3.892   4.144   0.849
  208GLY     CA 2072   3.745   4.075   0.984
  208GLY      C 2073   3.755   4.102   1.134
  208GLY      O 2074   3.663   4.059   1.204
  209GLU      N 2075   3.863   4.156   1.189
  209GLU      H 2076   3.929   4.197   1.127
  209GLU     CA 2077   3.892   4.151   1.333
  209GLU     CB 2078   4.042   4.164   1.361
  209GLU     CG 2079   4.074   4.156   1.511
  209GLU     CD 2080   4.029   4.027   1.579
  209GLU    OE1 2081   3.930   4.030   1.655
  209GLU    OE2 2082   4.083   3.918   1.551
  209GLU      C 2083   3.798   4.246   1.408
  209GLU      O 2084   3.779   4.360   1.366
  210VAL      N 2085   3.743   4.196   1.518
  210VAL      H 2086   3.772   4.111   1.562
  210VAL     CA 2087   3.647   4.271   1.602
  210VAL     CB 2088   3.509   4.206   1.614
  210VAL    CG1 2089   3.449   4.222   1.474
  210VAL    CG2 2090   3.525   4.061   1.661
  210VAL      C 2091   3.701   4.330   1.732
  210VAL      O 2092   3.660   4.434   1.783
  211ARG      N 2093   3.809   4.264   1.773
  211ARG      H 2094   3.873   4.216   1.713
  211ARG     CA 2095   3.868   4.293   1.905
  211ARG     CB 2096   3.970   4.188   1.947
  211ARG     CG 2097   3.880   4.087   2.020
  211ARG     CD 2098   3.947   3.956   2.062
  211ARG     NE 2099   3.981   3.894   1.933
  211ARG     HE 2100   3.977   3.956   1.855
  211ARG     CZ 2101   4.027   3.772   1.903
  211ARG    NH1 2102   4.053   3.690   2.005
  211ARG   HH11 2103   4.030   3.709   2.101
  211ARG   HH12 2104   4.073   3.598   1.972
  211ARG    NH2 2105   4.044   3.728   1.778
  211ARG   HH21 2106   4.047   3.787   1.697
  211ARG   HH22 2107   4.078   3.634   1.771
  211ARG      C 2108   3.944   4.426   1.899
  211ARG      O 2109   4.031   4.442   1.813
  212PHE      N 2110   3.909   4.533   1.969
  212PHE      H 2111   3.820   4.544   2.012
  212PHE     CA 2112   3.994   4.653   1.980
  212PHE     CB 2113   4.001   4.738   1.853
  212PHE     CG 2114   3.863   4.756   1.790
  212PHE    CD1 2115   3.783   4.865   1.821
  212PHE    HD1 2116   3.831   4.944   1.880
  212PHE    CD2 2117   3.834   4.675   1.681
  212PHE    HD2 2118   3.901   4.598   1.642
  212PHE    CE1 2119   3.678   4.903   1.738
  212PHE    HE1 2120   3.624   4.996   1.756
  212PHE    CE2 2121   3.723   4.708   1.605
  212PHE    HE2 2122   3.699   4.656   1.512
  212PHE     CZ 2123   3.649   4.823   1.628
  212PHE     HZ 2124   3.564   4.821   1.559
  212PHE      C 2125   3.944   4.750   2.088
  212PHE      O 2126   3.827   4.765   2.121
  213SER      N 2127   4.046   4.827   2.125
  213SER      H 2128   4.135   4.809   2.083
  213SER     CA 2129   4.042   4.919   2.240
  213SER     CB 2130   4.082   4.842   2.367
  213SER     OG 2131   4.051   4.918   2.484
  213SER     HG 2132   3.955   4.945   2.484
  213SER      C 2133   4.131   5.043   2.225
  213SER      O 2134   4.253   5.035   2.210
  214ALA      N 2135   4.074   5.160   2.251
  214ALA      H 2136   3.977   5.163   2.276
  214ALA     CA 2137   4.132   5.291   2.219
  214ALA     CB 2138   4.042   5.365   2.120
  214ALA      C 2139   4.146   5.374   2.347
  214ALA      O 2140   4.048   5.412   2.411
  215VAL      N 2141   4.271   5.414   2.368
  215VAL      H 2142   4.341   5.430   2.299
  215VAL     CA 2143   4.294   5.503   2.483
  215VAL     CB 2144   4.363   5.430   2.598
  215VAL    CG1 2145   4.505   5.379   2.572
  215VAL    CG2 2146   4.394   5.511   2.724
  215VAL      C 2147   4.366   5.629   2.435
  215VAL      O 2148   4.444   5.618   2.341
  216ALA      N 2149   4.348   5.739   2.507
  216ALA      H 2150   4.289   5.731   2.587
  216ALA     CA 2151   4.402   5.872   2.474
  216ALA     CB 2152   4.295   5.943   2.390
  216ALA      C 2153   4.438   5.952   2.600
  216ALA      O 2154   4.388   5.949   2.712
  217LEU      N 2155   4.543   6.032   2.581
  217LEU      H 2156   4.584   6.046   2.491
  217LEU     CA 2157   4.608   6.109   2.688
  217LEU     CB 2158   4.755   6.073   2.664
  217LEU     CG 2159   4.832   6.064   2.796
  217LEU    CD1 2160   4.972   6.012   2.766
  217LEU    CD2 2161   4.830   6.195   2.874
  217LEU      C 2162   4.576   6.259   2.684
  217LEU      O 2163   4.607   6.327   2.587
  218CYS      N 2164   4.489   6.296   2.778
  218CYS      H 2165   4.455   6.231   2.845
  218CYS     CA 2166   4.439   6.434   2.788
  218CYS     CB 2167   4.291   6.445   2.751
  218CYS     SG 2168   4.242   6.392   2.583
  218CYS     HG 2169   4.235   6.513   2.528
  218CYS      C 2170   4.465   6.505   2.921
  218CYS      O 2171   4.494   6.444   3.024
  219LYS      N 2172   4.463   6.638   2.913
  219LYS      H 2173   4.488   6.689   2.831
  219LYS     CA 2174   4.463   6.719   3.036
  219LYS     CB 2175   4.484   6.866   2.998
  219LYS     CG 2176   4.516   6.967   3.107
  219LYS     CD 2177   4.668   6.977   3.122
  219LYS     CE 2178   4.716   7.054   3.245
  219LYS     NZ 2179   4.675   7.195   3.255
  219LYS    HZ1 2180   4.716   7.241   3.334
  219LYS    HZ2 2181   4.709   7.244   3.175
  219LYS    HZ3 2182   4.575   7.196   3.258
  219LYS      C 2183   4.347   6.701   3.134
  219LYS      O 2184   4.238   6.707   3.078
  220ALA      N 2185   4.356   6.703   3.267
  220ALA      H 2186   4.443   6.726   3.312
  220ALA     CA 2187   4.237   6.696   3.352
  220ALA     CB 2188   4.267   6.616   3.479
  220ALA      C 2189   4.184   6.834   3.392
  220ALA      O 2190   4.243   6.935   3.355
  221ALA      N 2191   4.052   6.838   3.406
  221ALA      H 2192   4.000   6.761   3.368
  221ALA     CA 2193   3.972   6.950   3.457
  221ALA     CB 2194   3.827   6.924   3.414
  221ALA      C 2195   3.986   6.978   3.607
  221ALA     O1 2196   4.031   7.088   3.645
  221ALA     O2 2197   3.978   6.886   3.691
   6.93320   6.93320   4.90250   0.00000   0.00000   0.00000   0.00000   3.46659   3.46659
