# Supplementary material for: Is There a Functional Role for the Knotted Topology in Protein UCH-L1?
Source: J Chem Inf Model. 2024 Jul 24;64(17):6827–37. doi: 10.1021/acs.jcim.4c00880 (PMC11388461; doi:10.1021/acs.jcim.4c00880)
Supplement: Supplementary file 2 — ci4c00880_si_002.zip [file ci4c00880_si_002.zip › UCH-L1_files/APO/APO_delta2_L3M/REP_4/traj_final.gro]

Protein in water t= 500000.00000 step= 5000000
 2197
    1MET      N    1   6.821   4.490   1.162
    1MET     H1    2   6.826   4.400   1.117
    1MET     H2    3   6.855   4.564   1.103
    1MET     H3    4   6.880   4.483   1.242
    1MET     CA    5   6.678   4.499   1.193
    1MET     CB    6   6.654   4.460   1.339
    1MET     CG    7   6.512   4.471   1.394
    1MET     SD    8   6.390   4.365   1.306
    1MET     CE    9   6.442   4.218   1.391
    1MET      C   10   6.608   4.630   1.158
    1MET      O   11   6.658   4.739   1.188
    2LYS      N   12   6.533   4.615   1.049
    2LYS      H   13   6.511   4.522   1.018
    2LYS     CA   14   6.466   4.721   0.974
    2LYS     CB   15   6.367   4.649   0.882
    2LYS     CG   16   6.393   4.568   0.755
    2LYS     CD   17   6.456   4.660   0.649
    2LYS     CE   18   6.463   4.590   0.513
    2LYS     NZ   19   6.335   4.577   0.442
    2LYS    HZ1   20   6.335   4.514   0.364
    2LYS    HZ2   21   6.270   4.544   0.510
    2LYS    HZ3   22   6.305   4.669   0.416
    2LYS      C   23   6.393   4.821   1.062
    2LYS      O   24   6.320   4.784   1.155
    3PRO      N   25   6.427   4.948   1.043
    3PRO     CA   26   6.380   5.066   1.117
    3PRO     CB   27   6.446   5.192   1.061
    3PRO     CG   28   6.576   5.128   1.012
    3PRO     CD   29   6.524   5.001   0.945
    3PRO      C   30   6.228   5.076   1.102
    3PRO      O   31   6.186   5.070   0.987
    4MET      N   32   6.156   5.081   1.214
    4MET      H   33   6.195   5.076   1.306
    4MET     CA   34   6.009   5.074   1.203
    4MET     CB   35   5.952   4.934   1.224
    4MET     CG   36   5.827   4.903   1.141
    4MET     SD   37   5.668   4.968   1.206
    4MET     CE   38   5.577   4.923   1.058
    4MET      C   39   5.947   5.168   1.306
    4MET      O   40   5.961   5.144   1.426
    5GLU      N   41   5.904   5.283   1.255
    5GLU      H   42   5.928   5.312   1.162
    5GLU     CA   43   5.838   5.381   1.342
    5GLU     CB   44   5.883   5.525   1.315
    5GLU     CG   45   5.907   5.620   1.432
    5GLU     CD   46   5.818   5.744   1.444
    5GLU    OE1   47   5.695   5.725   1.451
    5GLU    OE2   48   5.880   5.851   1.463
    5GLU      C   49   5.686   5.373   1.328
    5GLU      O   50   5.636   5.324   1.227
    6ILE      N   51   5.607   5.429   1.419
    6ILE      H   52   5.660   5.489   1.479
    6ILE     CA   53   5.461   5.441   1.434
    6ILE     CB   54   5.413   5.458   1.578
    6ILE    CG1   55   5.479   5.581   1.641
    6ILE    CG2   56   5.435   5.334   1.666
    6ILE     CD   57   5.417   5.605   1.780
    6ILE      C   58   5.379   5.522   1.334
    6ILE      O   59   5.303   5.612   1.368
    7ASN      N   60   5.417   5.508   1.207
    7ASN      H   61   5.507   5.468   1.188
    7ASN     CA   62   5.339   5.554   1.091
    7ASN     CB   63   5.429   5.552   0.967
    7ASN     CG   64   5.356   5.584   0.837
    7ASN    OD1   65   5.284   5.506   0.774
    7ASN    ND2   66   5.353   5.714   0.807
    7ASN   HD21   67   5.382   5.790   0.865
    7ASN   HD22   68   5.294   5.748   0.734
    7ASN      C   69   5.207   5.481   1.069
    7ASN      O   70   5.206   5.363   1.036
    8PRO      N   71   5.091   5.547   1.074
    8PRO     CA   72   4.957   5.492   1.046
    8PRO     CB   73   4.857   5.607   1.043
    8PRO     CG   74   4.927   5.726   1.109
    8PRO     CD   75   5.075   5.692   1.090
    8PRO      C   76   4.936   5.400   0.925
    8PRO      O   77   4.903   5.283   0.945
    9GLU      N   78   4.982   5.453   0.812
    9GLU      H   79   4.998   5.552   0.810
    9GLU     CA   80   4.979   5.382   0.683
    9GLU     CB   81   5.025   5.474   0.569
    9GLU     CG   82   4.965   5.614   0.555
    9GLU     CD   83   5.044   5.723   0.628
    9GLU    OE1   84   5.012   5.741   0.747
    9GLU    OE2   85   5.142   5.774   0.570
    9GLU      C   86   5.058   5.251   0.676
    9GLU      O   87   4.997   5.147   0.651
   10MET      N   88   5.179   5.258   0.730
   10MET      H   89   5.215   5.350   0.747
   10MET     CA   90   5.258   5.136   0.747
   10MET     CB   91   5.407   5.164   0.770
   10MET     CG   92   5.469   5.249   0.659
   10MET     SD   93   5.476   5.151   0.504
   10MET     CE   94   5.555   5.277   0.407
   10MET      C   95   5.209   5.041   0.857
   10MET      O   96   5.191   4.923   0.827
   11LEU      N   97   5.154   5.105   0.961
   11LEU      H   98   5.175   5.199   0.987
   11LEU     CA   99   5.090   5.024   1.064
   11LEU     CB  100   5.060   5.102   1.193
   11LEU     CG  101   5.184   5.114   1.281
   11LEU    CD1  102   5.142   5.196   1.404
   11LEU    CD2  103   5.263   4.985   1.304
   11LEU      C  104   4.966   4.942   1.026
   11LEU      O  105   4.960   4.821   1.044
   12ASN      N  106   4.879   5.003   0.946
   12ASN      H  107   4.878   5.102   0.951
   12ASN     CA  108   4.764   4.934   0.885
   12ASN     CB  109   4.649   5.023   0.836
   12ASN     CG  110   4.599   5.114   0.948
   12ASN    OD1  111   4.578   5.085   1.066
   12ASN    ND2  112   4.589   5.241   0.912
   12ASN   HD21  113   4.615   5.269   0.820
   12ASN   HD22  114   4.580   5.307   0.987
   12ASN      C  115   4.805   4.825   0.784
   12ASN      O  116   4.731   4.727   0.780
   13LYS      N  117   4.928   4.830   0.734
   13LYS      H  118   4.992   4.903   0.757
   13LYS     CA  119   4.977   4.726   0.643
   13LYS     CB  120   5.060   4.788   0.530
   13LYS     CG  121   4.976   4.867   0.430
   13LYS     CD  122   5.068   4.913   0.316
   13LYS     CE  123   5.170   5.018   0.359
   13LYS     NZ  124   5.272   5.026   0.253
   13LYS    HZ1  125   5.292   5.123   0.237
   13LYS    HZ2  126   5.348   4.963   0.268
   13LYS    HZ3  127   5.240   4.992   0.165
   13LYS      C  128   5.031   4.601   0.714
   13LYS      O  129   5.010   4.490   0.666
   14VAL      N  130   5.082   4.621   0.834
   14VAL      H  131   5.094   4.713   0.873
   14VAL     CA  132   5.130   4.511   0.918
   14VAL     CB  133   5.205   4.558   1.043
   14VAL    CG1  134   5.297   4.445   1.090
   14VAL    CG2  135   5.291   4.682   1.020
   14VAL      C  136   5.004   4.433   0.957
   14VAL      O  137   4.989   4.319   0.914
   15LEU      N  138   4.910   4.508   1.015
   15LEU      H  139   4.929   4.607   1.015
   15LEU     CA  140   4.784   4.462   1.074
   15LEU     CB  141   4.711   4.578   1.141
   15LEU     CG  142   4.562   4.560   1.174
   15LEU    CD1  143   4.528   4.483   1.302
   15LEU    CD2  144   4.491   4.694   1.183
   15LEU      C  145   4.704   4.379   0.972
   15LEU      O  146   4.671   4.265   1.007
   16SER      N  147   4.672   4.428   0.853
   16SER      H  148   4.712   4.509   0.808
   16SER     CA  149   4.601   4.346   0.754
   16SER     CB  150   4.563   4.415   0.622
   16SER     OG  151   4.674   4.471   0.551
   16SER     HG  152   4.632   4.513   0.471
   16SER      C  153   4.673   4.216   0.716
   16SER      O  154   4.605   4.116   0.696
   17ARG      N  155   4.805   4.220   0.702
   17ARG      H  156   4.860   4.303   0.688
   17ARG     CA  157   4.883   4.097   0.678
   17ARG     CB  158   5.026   4.134   0.637
   17ARG     CG  159   5.042   4.197   0.499
   17ARG     CD  160   5.187   4.242   0.478
   17ARG     NE  161   5.194   4.336   0.365
   17ARG     HE  162   5.139   4.419   0.370
   17ARG     CZ  163   5.272   4.317   0.258
   17ARG    NH1  164   5.337   4.200   0.253
   17ARG   HH11  165   5.316   4.141   0.331
   17ARG   HH12  166   5.392   4.165   0.177
   17ARG    NH2  167   5.246   4.366   0.136
   17ARG   HH21  168   5.163   4.421   0.131
   17ARG   HH22  169   5.291   4.346   0.048
   17ARG      C  170   4.898   3.997   0.791
   17ARG      O  171   4.898   3.877   0.761
   18LEU      N  172   4.918   4.047   0.912
   18LEU      H  173   4.945   4.142   0.924
   18LEU     CA  174   4.915   3.975   1.042
   18LEU     CB  175   4.994   4.046   1.150
   18LEU     CG  176   5.144   4.067   1.128
   18LEU    CD1  177   5.219   4.138   1.240
   18LEU    CD2  178   5.220   3.938   1.097
   18LEU      C  179   4.779   3.926   1.091
   18LEU      O  180   4.775   3.812   1.136
   19GLY      N  181   4.674   4.008   1.089
   19GLY      H  182   4.678   4.100   1.049
   19GLY     CA  183   4.537   3.964   1.120
   19GLY      C  184   4.440   4.079   1.094
   19GLY      O  185   4.435   4.182   1.161
   20VAL      N  186   4.352   4.050   0.998
   20VAL      H  187   4.358   3.967   0.942
   20VAL     CA  188   4.251   4.149   0.955
   20VAL     CB  189   4.192   4.098   0.823
   20VAL    CG1  190   4.092   4.199   0.768
   20VAL    CG2  191   4.292   4.054   0.716
   20VAL      C  192   4.146   4.175   1.063
   20VAL      O  193   4.083   4.084   1.117
   21ALA      N  194   4.136   4.303   1.099
   21ALA      H  195   4.181   4.377   1.050
   21ALA     CA  196   4.048   4.350   1.208
   21ALA     CB  197   4.136   4.442   1.293
   21ALA      C  198   3.909   4.397   1.166
   21ALA      O  199   3.904   4.464   1.062
   22GLY      N  200   3.821   4.395   1.266
   22GLY      H  201   3.825   4.333   1.345
   22GLY     CA  202   3.695   4.471   1.262
   22GLY      C  203   3.707   4.617   1.305
   22GLY      O  204   3.768   4.642   1.408
   23GLN      N  205   3.624   4.701   1.242
   23GLN      H  206   3.541   4.668   1.197
   23GLN     CA  207   3.624   4.847   1.258
   23GLN     CB  208   3.510   4.885   1.352
   23GLN     CG  209   3.376   4.887   1.276
   23GLN     CD  210   3.349   5.012   1.193
   23GLN    OE1  211   3.357   5.011   1.069
   23GLN    NE2  212   3.297   5.121   1.248
   23GLN   HE21  213   3.266   5.120   1.344
   23GLN   HE22  214   3.288   5.203   1.193
   23GLN      C  215   3.747   4.935   1.283
   23GLN      O  216   3.757   5.045   1.230
   24TRP      N  217   3.836   4.891   1.372
   24TRP      H  218   3.825   4.798   1.408
   24TRP     CA  219   3.945   4.976   1.423
   24TRP     CB  220   3.997   4.928   1.558
   24TRP     CG  221   3.885   4.939   1.662
   24TRP    CD1  222   3.790   4.846   1.669
   24TRP    HD1  223   3.788   4.750   1.621
   24TRP    CD2  224   3.853   5.042   1.750
   24TRP    NE1  225   3.696   4.884   1.756
   24TRP    HE1  226   3.615   4.831   1.779
   24TRP    CE2  227   3.732   5.002   1.807
   24TRP    CE3  228   3.905   5.167   1.784
   24TRP    HE3  229   3.998   5.200   1.736
   24TRP    CZ2  230   3.653   5.090   1.880
   24TRP    HZ2  231   3.554   5.060   1.914
   24TRP    CZ3  232   3.832   5.252   1.865
   24TRP    HZ3  233   3.881   5.345   1.893
   24TRP    CH2  234   3.707   5.214   1.912
   24TRP    HH2  235   3.650   5.287   1.970
   24TRP      C  236   4.063   4.974   1.326
   24TRP      O  237   4.102   4.868   1.275
   25ARG      N  238   4.131   5.088   1.327
   25ARG      H  239   4.079   5.169   1.355
   25ARG     CA  240   4.250   5.119   1.247
   25ARG     CB  241   4.220   5.173   1.109
   25ARG     CG  242   4.125   5.097   1.016
   25ARG     CD  243   4.183   4.972   0.949
   25ARG     NE  244   4.083   4.892   0.877
   25ARG     HE  245   4.084   4.912   0.780
   25ARG     CZ  246   4.024   4.781   0.922
   25ARG    NH1  247   4.048   4.731   1.044
   25ARG   HH11  248   4.100   4.790   1.107
   25ARG   HH12  249   3.999   4.649   1.076
   25ARG    NH2  250   3.922   4.726   0.854
   25ARG   HH21  251   3.885   4.782   0.781
   25ARG   HH22  252   3.908   4.628   0.872
   25ARG      C  253   4.322   5.232   1.320
   25ARG      O  254   4.269   5.324   1.383
   26PHE      N  255   4.451   5.234   1.289
   26PHE      H  256   4.493   5.158   1.240
   26PHE     CA  257   4.557   5.325   1.338
   26PHE     CB  258   4.692   5.252   1.324
   26PHE     CG  259   4.711   5.136   1.421
   26PHE    CD1  260   4.731   5.156   1.557
   26PHE    HD1  261   4.740   5.259   1.590
   26PHE    CD2  262   4.717   5.008   1.370
   26PHE    HD2  263   4.741   5.004   1.262
   26PHE    CE1  264   4.763   5.049   1.641
   26PHE    HE1  265   4.789   5.068   1.746
   26PHE    CE2  266   4.732   4.897   1.452
   26PHE    HE2  267   4.699   4.804   1.407
   26PHE     CZ  268   4.758   4.921   1.587
   26PHE     HZ  269   4.766   4.842   1.661
   26PHE      C  270   4.558   5.446   1.243
   26PHE      O  271   4.566   5.440   1.122
   27VAL      N  272   4.540   5.558   1.313
   27VAL      H  273   4.537   5.562   1.413
   27VAL     CA  274   4.522   5.691   1.254
   27VAL     CB  275   4.379   5.743   1.243
   27VAL    CG1  276   4.315   5.664   1.129
   27VAL    CG2  277   4.295   5.713   1.367
   27VAL      C  278   4.601   5.798   1.332
   27VAL      O  279   4.646   5.774   1.444
   28ASP      N  280   4.657   5.899   1.266
   28ASP      H  281   4.652   5.909   1.167
   28ASP     CA  282   4.728   6.007   1.338
   28ASP     CB  283   4.839   6.064   1.248
   28ASP     CG  284   4.787   6.140   1.127
   28ASP    OD1  285   4.770   6.263   1.127
   28ASP    OD2  286   4.759   6.068   1.028
   28ASP      C  287   4.644   6.121   1.394
   28ASP      O  288   4.532   6.153   1.351
   29VAL      N  289   4.697   6.178   1.503
   29VAL      H  290   4.785   6.144   1.536
   29VAL     CA  291   4.632   6.279   1.588
   29VAL     CB  292   4.612   6.228   1.730
   29VAL    CG1  293   4.520   6.311   1.820
   29VAL    CG2  294   4.549   6.088   1.727
   29VAL      C  295   4.725   6.400   1.590
   29VAL      O  296   4.847   6.391   1.605
   30LEU      N  297   4.666   6.513   1.552
   30LEU      H  298   4.568   6.524   1.533
   30LEU     CA  299   4.735   6.643   1.564
   30LEU     CB  300   4.769   6.715   1.434
   30LEU     CG  301   4.916   6.759   1.425
   30LEU    CD1  302   5.005   6.636   1.412
   30LEU    CD2  303   4.934   6.856   1.308
   30LEU      C  304   4.667   6.747   1.654
   30LEU      O  305   4.546   6.738   1.676
   31GLY      N  306   4.744   6.822   1.733
   31GLY      H  307   4.841   6.830   1.713
   31GLY     CA  308   4.697   6.923   1.828
   31GLY      C  309   4.661   6.872   1.968
   31GLY      O  310   4.545   6.886   2.007
   32LEU      N  311   4.757   6.798   2.022
   32LEU      H  312   4.838   6.776   1.967
   32LEU     CA  313   4.755   6.758   2.164
   32LEU     CB  314   4.857   6.654   2.209
   32LEU     CG  315   4.830   6.523   2.134
   32LEU    CD1  316   4.960   6.466   2.076
   32LEU    CD2  317   4.763   6.418   2.222
   32LEU      C  318   4.767   6.873   2.264
   32LEU      O  319   4.864   6.902   2.334
   33GLU      N  320   4.654   6.942   2.273
   33GLU      H  321   4.573   6.916   2.219
   33GLU     CA  322   4.649   7.064   2.355
   33GLU     CB  323   4.589   7.172   2.265
   33GLU     CG  324   4.661   7.305   2.291
   33GLU     CD  325   4.575   7.393   2.382
   33GLU    OE1  326   4.475   7.458   2.345
   33GLU    OE2  327   4.624   7.403   2.497
   33GLU      C  328   4.578   7.046   2.489
   33GLU      O  329   4.486   6.965   2.502
   34GLU      N  330   4.613   7.125   2.590
   34GLU      H  331   4.674   7.199   2.565
   34GLU     CA  332   4.543   7.134   2.719
   34GLU     CB  333   4.626   7.209   2.824
   34GLU     CG  334   4.756   7.132   2.844
   34GLU     CD  335   4.843   7.236   2.915
   34GLU    OE1  336   4.831   7.255   3.038
   34GLU    OE2  337   4.917   7.307   2.843
   34GLU      C  338   4.399   7.186   2.720
   34GLU      O  339   4.312   7.163   2.804
   35GLU      N  340   4.382   7.277   2.625
   35GLU      H  341   4.456   7.294   2.561
   35GLU     CA  342   4.249   7.331   2.592
   35GLU     CB  343   4.261   7.483   2.583
   35GLU     CG  344   4.125   7.551   2.564
   35GLU     CD  345   4.051   7.593   2.691
   35GLU    OE1  346   4.116   7.659   2.775
   35GLU    OE2  347   3.933   7.552   2.706
   35GLU      C  348   4.193   7.269   2.464
   35GLU      O  349   4.148   7.154   2.458
   36SER      N  350   4.230   7.329   2.351
   36SER      H  351   4.307   7.393   2.348
   36SER     CA  352   4.157   7.317   2.225
   36SER     CB  353   4.123   7.454   2.167
   36SER     OG  354   4.009   7.442   2.082
   36SER     HG  355   3.977   7.532   2.055
   36SER      C  356   4.227   7.225   2.124
   36SER      O  357   4.335   7.258   2.075
   37LEU      N  358   4.185   7.099   2.133
   37LEU      H  359   4.098   7.091   2.183
   37LEU     CA  360   4.232   6.982   2.059
   37LEU     CB  361   4.171   6.850   2.105
   37LEU     CG  362   4.191   6.836   2.256
   37LEU    CD1  363   4.096   6.728   2.306
   37LEU    CD2  364   4.333   6.796   2.298
   37LEU      C  365   4.215   6.997   1.907
   37LEU      O  366   4.119   7.058   1.861
   38GLY      N  367   4.322   6.965   1.834
   38GLY      H  368   4.407   6.952   1.885
   38GLY     CA  369   4.327   6.958   1.688
   38GLY      C  370   4.240   6.842   1.637
   38GLY      O  371   4.122   6.834   1.673
   39SER      N  372   4.303   6.755   1.559
   39SER      H  373   4.402   6.742   1.569
   39SER     CA  374   4.237   6.658   1.471
   39SER     CB  375   4.328   6.619   1.354
   39SER     OG  376   4.439   6.544   1.404
   39SER     HG  377   4.468   6.489   1.325
   39SER      C  378   4.200   6.533   1.552
   39SER      O  379   4.207   6.419   1.506
   40VAL      N  380   4.136   6.556   1.667
   40VAL      H  381   4.107   6.647   1.694
   40VAL     CA  382   4.083   6.451   1.754
   40VAL     CB  383   4.014   6.515   1.874
   40VAL    CG1  384   3.916   6.625   1.833
   40VAL    CG2  385   3.955   6.415   1.974
   40VAL      C  386   4.000   6.346   1.681
   40VAL      O  387   3.914   6.381   1.601
   41PRO      N  388   4.024   6.218   1.710
   41PRO     CA  389   3.943   6.112   1.648
   41PRO     CB  390   4.021   5.985   1.682
   41PRO     CG  391   4.166   6.032   1.694
   41PRO     CD  392   4.148   6.165   1.768
   41PRO      C  393   3.802   6.111   1.708
   41PRO      O  394   3.771   6.189   1.798
   42ALA      N  395   3.717   6.025   1.653
   42ALA      H  396   3.720   6.000   1.556
   42ALA     CA  397   3.598   5.995   1.733
   42ALA     CB  398   3.496   6.102   1.693
   42ALA      C  399   3.549   5.853   1.701
   42ALA      O  400   3.504   5.833   1.588
   43PRO      N  401   3.545   5.764   1.799
   43PRO     CA  402   3.599   5.773   1.935
   43PRO     CB  403   3.513   5.676   2.016
   43PRO     CG  404   3.476   5.565   1.917
   43PRO     CD  405   3.474   5.636   1.782
   43PRO      C  406   3.752   5.761   1.936
   43PRO      O  407   3.818   5.698   1.852
   44ALA      N  408   3.814   5.817   2.039
   44ALA      H  409   3.769   5.887   2.095
   44ALA     CA  410   3.959   5.808   2.061
   44ALA     CB  411   4.025   5.938   2.106
   44ALA      C  412   4.010   5.699   2.156
   44ALA      O  413   3.978   5.700   2.275
   45CYS      N  414   4.088   5.601   2.110
   45CYS      H  415   4.138   5.607   2.024
   45CYS     CA  416   4.149   5.494   2.189
   45CYS     CB  417   4.075   5.364   2.155
   45CYS     SG  418   4.105   5.248   2.293
   45CYS     HG  419   4.071   5.329   2.393
   45CYS      C  420   4.299   5.479   2.163
   45CYS      O  421   4.353   5.528   2.064
   46ALA      N  422   4.368   5.450   2.273
   46ALA      H  423   4.321   5.456   2.362
   46ALA     CA  424   4.509   5.417   2.295
   46ALA     CB  425   4.528   5.265   2.298
   46ALA      C  426   4.610   5.492   2.208
   46ALA      O  427   4.630   5.454   2.093
   47LEU      N  428   4.633   5.617   2.250
   47LEU      H  429   4.586   5.659   2.327
   47LEU     CA  430   4.742   5.701   2.198
   47LEU     CB  431   4.747   5.835   2.272
   47LEU     CG  432   4.632   5.926   2.226
   47LEU    CD1  433   4.616   6.034   2.333
   47LEU    CD2  434   4.678   6.006   2.103
   47LEU      C  435   4.880   5.637   2.212
   47LEU      O  436   4.930   5.626   2.324
   48LEU      N  437   4.934   5.595   2.098
   48LEU      H  438   4.872   5.574   2.023
   48LEU     CA  439   5.072   5.545   2.081
   48LEU     CB  440   5.094   5.464   1.953
   48LEU     CG  441   5.028   5.327   1.944
   48LEU    CD1  442   4.877   5.343   1.923
   48LEU    CD2  443   5.093   5.244   1.832
   48LEU      C  444   5.168   5.664   2.088
   48LEU      O  445   5.166   5.754   2.004
   49LEU      N  446   5.250   5.668   2.193
   49LEU      H  447   5.231   5.610   2.271
   49LEU     CA  448   5.349   5.776   2.207
   49LEU     CB  449   5.350   5.848   2.342
   49LEU     CG  450   5.215   5.892   2.398
   49LEU    CD1  451   5.222   5.920   2.548
   49LEU    CD2  452   5.166   6.022   2.332
   49LEU      C  453   5.495   5.733   2.196
   49LEU      O  454   5.536   5.632   2.254
   50LEU      N  455   5.573   5.811   2.122
   50LEU      H  456   5.537   5.888   2.069
   50LEU     CA  457   5.713   5.770   2.105
   50LEU     CB  458   5.714   5.666   1.993
   50LEU     CG  459   5.832   5.573   1.964
   50LEU    CD1  460   5.782   5.438   1.911
   50LEU    CD2  461   5.920   5.627   1.851
   50LEU      C  462   5.809   5.886   2.075
   50LEU      O  463   5.803   5.956   1.975
   51PHE      N  464   5.908   5.899   2.164
   51PHE      H  465   5.924   5.824   2.228
   51PHE     CA  466   6.007   6.007   2.157
   51PHE     CB  467   5.993   6.107   2.272
   51PHE     CG  468   5.850   6.153   2.304
   51PHE    CD1  469   5.778   6.242   2.226
   51PHE    HD1  470   5.826   6.297   2.145
   51PHE    CD2  471   5.789   6.084   2.407
   51PHE    HD2  472   5.841   6.002   2.458
   51PHE    CE1  473   5.644   6.269   2.251
   51PHE    HE1  474   5.602   6.352   2.194
   51PHE    CE2  475   5.653   6.108   2.424
   51PHE    HE2  476   5.600   6.029   2.476
   51PHE     CZ  477   5.578   6.199   2.351
   51PHE     HZ  478   5.471   6.212   2.369
   51PHE      C  479   6.146   5.945   2.178
   51PHE      O  480   6.145   5.829   2.219
   52PRO      N  481   6.254   6.005   2.130
   52PRO     CA  482   6.388   5.988   2.187
   52PRO     CB  483   6.485   6.066   2.098
   52PRO     CG  484   6.406   6.085   1.968
   52PRO     CD  485   6.258   6.082   2.005
   52PRO      C  486   6.395   6.038   2.332
   52PRO      O  487   6.382   6.159   2.350
   53LEU      N  488   6.404   5.948   2.429
   53LEU      H  489   6.417   5.851   2.406
   53LEU     CA  490   6.434   5.986   2.568
   53LEU     CB  491   6.319   5.949   2.661
   53LEU     CG  492   6.182   6.013   2.634
   53LEU    CD1  493   6.086   5.962   2.742
   53LEU    CD2  494   6.191   6.165   2.632
   53LEU      C  495   6.569   5.952   2.630
   53LEU      O  496   6.631   5.851   2.598
   54THR      N  497   6.609   6.043   2.719
   54THR      H  498   6.567   6.131   2.738
   54THR     CA  499   6.738   6.025   2.788
   54THR     CB  500   6.837   6.138   2.758
   54THR    OG1  501   6.808   6.261   2.825
   54THR    HG1  502   6.731   6.295   2.771
   54THR    CG2  503   6.852   6.177   2.611
   54THR      C  504   6.744   5.996   2.938
   54THR      O  505   6.805   5.896   2.975
   55ALA      N  506   6.675   6.078   3.017
   55ALA      H  507   6.636   6.159   2.974
   55ALA     CA  508   6.659   6.059   3.162
   55ALA     CB  509   6.763   6.150   3.228
   55ALA      C  510   6.518   6.088   3.214
   55ALA      O  511   6.498   6.045   3.328
   56GLN      N  512   6.432   6.144   3.130
   56GLN      H  513   6.439   6.146   3.031
   56GLN     CA  514   6.301   6.191   3.179
   56GLN     CB  515   6.248   6.307   3.095
   56GLN     CG  516   6.264   6.433   3.181
   56GLN     CD  517   6.152   6.469   3.279
   56GLN    OE1  518   6.142   6.421   3.391
   56GLN    NE2  519   6.073   6.571   3.247
   56GLN   HE21  520   6.085   6.614   3.158
   56GLN   HE22  521   5.994   6.597   3.303
   56GLN      C  522   6.191   6.092   3.216
   56GLN      O  523   6.154   6.090   3.333
   57HISE     N  524   6.195   5.980   3.145
   57HISE     H  525   6.280   5.955   3.097
   57HISE    CA  526   6.107   5.865   3.167
   57HISE    CB  527   6.133   5.765   3.054
   57HISE    CG  528   6.275   5.731   3.007
   57HISE   ND1  529   6.390   5.791   3.033
   57HISE   CD2  530   6.296   5.627   2.926
   57HISE   HD2  531   6.233   5.538   2.917
   57HISE   CE1  532   6.480   5.732   2.955
   57HISE   HE1  533   6.588   5.730   2.975
   57HISE   NE2  534   6.422   5.635   2.885
   57HISE   HE2  535   6.463   5.571   2.821
   57HISE     C  536   6.153   5.804   3.300
   57HISE     O  537   6.063   5.791   3.383
   58GLU      N  538   6.283   5.793   3.327
   58GLU      H  539   6.360   5.824   3.272
   58GLU     CA  540   6.342   5.743   3.452
   58GLU     CB  541   6.492   5.715   3.442
   58GLU     CG  542   6.517   5.611   3.333
   58GLU     CD  543   6.649   5.545   3.375
   58GLU    OE1  544   6.735   5.528   3.286
   58GLU    OE2  545   6.686   5.527   3.493
   58GLU      C  546   6.317   5.838   3.570
   58GLU      O  547   6.255   5.787   3.664
   59ASN      N  548   6.321   5.970   3.556
   59ASN      H  549   6.360   6.012   3.475
   59ASN     CA  550   6.284   6.056   3.670
   59ASN     CB  551   6.323   6.200   3.636
   59ASN     CG  552   6.260   6.300   3.732
   59ASN    OD1  553   6.299   6.311   3.848
   59ASN    ND2  554   6.169   6.376   3.670
   59ASN   HD21  555   6.148   6.368   3.572
   59ASN   HD22  556   6.125   6.446   3.725
   59ASN      C  557   6.135   6.047   3.704
   59ASN      O  558   6.113   5.999   3.815
   60PHE      N  559   6.058   6.044   3.596
   60PHE      H  560   6.086   6.048   3.500
   60PHE     CA  561   5.914   6.016   3.603
   60PHE     CB  562   5.857   6.023   3.461
   60PHE     CG  563   5.780   6.153   3.440
   60PHE    CD1  564   5.645   6.155   3.475
   60PHE    HD1  565   5.606   6.073   3.534
   60PHE    CD2  566   5.825   6.237   3.339
   60PHE    HD2  567   5.929   6.226   3.309
   60PHE    CE1  568   5.567   6.250   3.410
   60PHE    HE1  569   5.463   6.265   3.442
   60PHE    CE2  570   5.745   6.327   3.269
   60PHE    HE2  571   5.793   6.397   3.200
   60PHE     CZ  572   5.613   6.334   3.310
   60PHE     HZ  573   5.540   6.393   3.254
   60PHE      C  574   5.869   5.888   3.674
   60PHE      O  575   5.825   5.900   3.788
   61ARG      N  576   5.908   5.777   3.611
   61ARG      H  577   5.974   5.785   3.536
   61ARG     CA  578   5.887   5.642   3.664
   61ARG     CB  579   5.910   5.538   3.555
   61ARG     CG  580   5.817   5.551   3.434
   61ARG     CD  581   5.692   5.462   3.444
   61ARG     NE  582   5.629   5.445   3.312
   61ARG     HE  583   5.655   5.365   3.259
   61ARG     CZ  584   5.543   5.529   3.252
   61ARG    NH1  585   5.506   5.641   3.315
   61ARG   HH11  586   5.551   5.672   3.399
   61ARG   HH12  587   5.426   5.699   3.299
   61ARG    NH2  588   5.490   5.509   3.131
   61ARG   HH21  589   5.516   5.444   3.060
   61ARG   HH22  590   5.412   5.565   3.103
   61ARG      C  591   5.959   5.624   3.798
   61ARG      O  592   5.937   5.515   3.852
   62LYS      N  593   6.061   5.696   3.844
   62LYS      H  594   6.119   5.754   3.786
   62LYS     CA  595   6.111   5.690   3.982
   62LYS     CB  596   6.249   5.754   4.000
   62LYS     CG  597   6.359   5.674   3.929
   62LYS     CD  598   6.504   5.725   3.923
   62LYS     CE  599   6.595   5.649   3.827
   62LYS     NZ  600   6.718   5.729   3.833
   62LYS    HZ1  601   6.707   5.792   3.911
   62LYS    HZ2  602   6.802   5.679   3.853
   62LYS    HZ3  603   6.721   5.782   3.748
   62LYS      C  604   6.012   5.751   4.081
   62LYS      O  605   5.973   5.695   4.183
   63LYS      N  606   5.978   5.877   4.054
   63LYS      H  607   6.006   5.921   3.969
   63LYS     CA  608   5.875   5.953   4.125
   63LYS     CB  609   5.860   6.096   4.073
   63LYS     CG  610   5.985   6.175   4.112
   63LYS     CD  611   5.979   6.327   4.095
   63LYS     CE  612   6.116   6.394   4.113
   63LYS     NZ  613   6.096   6.539   4.104
   63LYS    HZ1  614   6.023   6.581   4.157
   63LYS    HZ2  615   6.182   6.583   4.133
   63LYS    HZ3  616   6.081   6.550   4.006
   63LYS      C  617   5.737   5.887   4.122
   63LYS      O  618   5.659   5.887   4.217
   64GLN      N  619   5.698   5.820   4.014
   64GLN      H  620   5.744   5.829   3.926
   64GLN     CA  621   5.572   5.744   4.006
   64GLN     CB  622   5.541   5.724   3.858
   64GLN     CG  623   5.490   5.845   3.779
   64GLN     CD  624   5.468   5.810   3.632
   64GLN    OE1  625   5.554   5.747   3.570
   64GLN    NE2  626   5.377   5.880   3.565
   64GLN   HE21  627   5.328   5.945   3.623
   64GLN   HE22  628   5.384   5.877   3.465
   64GLN      C  629   5.560   5.610   4.080
   64GLN      O  630   5.450   5.557   4.067
   65ILE      N  631   5.642   5.593   4.182
   65ILE      H  632   5.721   5.651   4.202
   65ILE     CA  633   5.623   5.476   4.269
   65ILE     CB  634   5.728   5.456   4.378
   65ILE    CG1  635   5.725   5.577   4.472
   65ILE    CG2  636   5.864   5.409   4.325
   65ILE     CD  637   5.779   5.536   4.608
   65ILE      C  638   5.483   5.450   4.326
   65ILE      O  639   5.445   5.333   4.324
   66GLU      N  640   5.394   5.538   4.373
   66GLU      H  641   5.411   5.636   4.379
   66GLU     CA  642   5.258   5.501   4.413
   66GLU     CB  643   5.197   5.602   4.510
   66GLU     CG  644   5.268   5.589   4.645
   66GLU     CD  645   5.217   5.693   4.745
   66GLU    OE1  646   5.222   5.816   4.725
   66GLU    OE2  647   5.163   5.650   4.849
   66GLU      C  648   5.150   5.461   4.311
   66GLU      O  649   5.056   5.386   4.338
   67GLU      N  650   5.173   5.528   4.199
   67GLU      H  651   5.213   5.619   4.201
   67GLU     CA  652   5.100   5.514   4.072
   67GLU     CB  653   5.119   5.634   3.979
   67GLU     CG  654   5.058   5.768   4.022
   67GLU     CD  655   5.133   5.834   4.137
   67GLU    OE1  656   5.234   5.900   4.103
   67GLU    OE2  657   5.084   5.822   4.251
   67GLU      C  658   5.120   5.385   3.992
   67GLU      O  659   5.027   5.342   3.923
   68LEU      N  660   5.237   5.327   4.014
   68LEU      H  661   5.312   5.362   4.071
   68LEU     CA  662   5.281   5.200   3.953
   68LEU     CB  663   5.433   5.191   3.969
   68LEU     CG  664   5.527   5.284   3.893
   68LEU    CD1  665   5.673   5.279   3.940
   68LEU    CD2  666   5.533   5.234   3.748
   68LEU      C  667   5.210   5.076   4.006
   68LEU      O  668   5.276   4.992   4.066
   69LYS      N  669   5.091   5.049   3.952
   69LYS      H  670   5.060   5.090   3.866
   69LYS     CA  671   4.998   4.952   4.012
   69LYS     CB  672   4.860   5.019   4.021
   69LYS     CG  673   4.744   4.926   4.056
   69LYS     CD  674   4.604   4.987   4.064
   69LYS     CE  675   4.493   4.883   4.065
   69LYS     NZ  676   4.386   4.937   4.149
   69LYS    HZ1  677   4.426   4.943   4.241
   69LYS    HZ2  678   4.353   5.029   4.127
   69LYS    HZ3  679   4.305   4.878   4.156
   69LYS      C  680   4.987   4.823   3.930
   69LYS      O  681   4.936   4.832   3.819
   70GLY      N  682   4.982   4.706   3.993
   70GLY      H  683   4.981   4.704   4.093
   70GLY     CA  684   5.003   4.575   3.930
   70GLY      C  685   4.924   4.531   3.807
   70GLY      O  686   4.804   4.556   3.817
   71GLN      N  687   4.973   4.433   3.731
   71GLN      H  688   5.067   4.407   3.752
   71GLN     CA  689   4.932   4.385   3.599
   71GLN     CB  690   5.051   4.309   3.538
   71GLN     CG  691   5.167   4.393   3.485
   71GLN     CD  692   5.254   4.301   3.399
   71GLN    OE1  693   5.220   4.216   3.317
   71GLN    NE2  694   5.375   4.296   3.454
   71GLN   HE21  695   5.402   4.347   3.536
   71GLN   HE22  696   5.442   4.239   3.406
   71GLN      C  697   4.804   4.303   3.586
   71GLN      O  698   4.718   4.336   3.504
   72GLU      N  699   4.786   4.195   3.663
   72GLU      H  700   4.848   4.172   3.737
   72GLU     CA  701   4.659   4.122   3.666
   72GLU     CB  702   4.671   3.981   3.724
   72GLU     CG  703   4.708   3.968   3.872
   72GLU     CD  704   4.844   4.028   3.907
   72GLU    OE1  705   4.943   3.952   3.909
   72GLU    OE2  706   4.836   4.148   3.944
   72GLU      C  707   4.543   4.193   3.737
   72GLU      O  708   4.428   4.176   3.696
   73VAL      N  709   4.581   4.276   3.833
   73VAL      H  710   4.676   4.280   3.866
   73VAL     CA  711   4.479   4.355   3.903
   73VAL     CB  712   4.519   4.373   4.050
   73VAL    CG1  713   4.557   4.237   4.109
   73VAL    CG2  714   4.640   4.464   4.075
   73VAL      C  715   4.426   4.480   3.834
   73VAL      O  716   4.306   4.485   3.805
   74SER      N  717   4.521   4.547   3.770
   74SER      H  718   4.620   4.532   3.775
   74SER     CA  719   4.483   4.658   3.681
   74SER     CB  720   4.605   4.731   3.625
   74SER     OG  721   4.650   4.814   3.733
   74SER     HG  722   4.736   4.773   3.764
   74SER      C  723   4.406   4.607   3.559
   74SER      O  724   4.438   4.512   3.488
   75PRO      N  725   4.293   4.671   3.529
   75PRO     CA  726   4.198   4.633   3.424
   75PRO     CB  727   4.076   4.724   3.438
   75PRO     CG  728   4.132   4.842   3.517
   75PRO     CD  729   4.237   4.781   3.609
   75PRO      C  730   4.261   4.649   3.285
   75PRO      O  731   4.337   4.740   3.252
   76LYS      N  732   4.244   4.534   3.220
   76LYS      H  733   4.222   4.450   3.271
   76LYS     CA  734   4.277   4.513   3.078
   76LYS     CB  735   4.188   4.602   2.992
   76LYS     CG  736   4.065   4.531   2.935
   76LYS     CD  737   3.993   4.625   2.838
   76LYS     CE  738   4.078   4.666   2.718
   76LYS     NZ  739   3.991   4.749   2.633
   76LYS    HZ1  740   3.945   4.822   2.683
   76LYS    HZ2  741   4.053   4.790   2.566
   76LYS    HZ3  742   3.927   4.692   2.582
   76LYS      C  743   4.421   4.524   3.028
   76LYS      O  744   4.454   4.487   2.915
   77VAL      N  745   4.510   4.560   3.121
   77VAL      H  746   4.482   4.618   3.197
   77VAL     CA  747   4.652   4.575   3.086
   77VAL     CB  748   4.736   4.648   3.191
   77VAL    CG1  749   4.699   4.796   3.195
   77VAL    CG2  750   4.712   4.588   3.330
   77VAL      C  751   4.722   4.445   3.043
   77VAL      O  752   4.691   4.336   3.090
   78TYR      N  753   4.785   4.454   2.926
   78TYR      H  754   4.755   4.524   2.861
   78TYR     CA  755   4.883   4.356   2.878
   78TYR     CB  756   4.826   4.267   2.767
   78TYR     CG  757   4.917   4.157   2.713
   78TYR    CD1  758   4.901   4.032   2.771
   78TYR    HD1  759   4.805   4.022   2.821
   78TYR    CD2  760   5.002   4.185   2.607
   78TYR    HD2  761   5.021   4.287   2.574
   78TYR    CE1  762   4.965   3.922   2.714
   78TYR    HE1  763   4.967   3.833   2.776
   78TYR    CE2  764   5.082   4.077   2.568
   78TYR    HE2  765   5.167   4.081   2.500
   78TYR     CZ  766   5.053   3.948   2.609
   78TYR     OH  767   5.101   3.835   2.550
   78TYR     HH  768   5.118   3.860   2.454
   78TYR      C  769   5.017   4.417   2.837
   78TYR      O  770   5.037   4.503   2.752
   79PHE      N  771   5.116   4.371   2.913
   79PHE      H  772   5.093   4.318   2.995
   79PHE     CA  773   5.254   4.417   2.889
   79PHE     CB  774   5.324   4.455   3.019
   79PHE     CG  775   5.470   4.499   3.013
   79PHE    CD1  776   5.554   4.419   3.090
   79PHE    HD1  777   5.514   4.337   3.149
   79PHE    CD2  778   5.523   4.606   2.941
   79PHE    HD2  779   5.457   4.678   2.893
   79PHE    CE1  780   5.692   4.438   3.094
   79PHE    HE1  781   5.762   4.372   3.144
   79PHE    CE2  782   5.661   4.622   2.944
   79PHE    HE2  783   5.705   4.698   2.879
   79PHE     CZ  784   5.746   4.541   3.017
   79PHE     HZ  785   5.847   4.570   3.045
   79PHE      C  786   5.342   4.330   2.798
   79PHE      O  787   5.391   4.229   2.847
   80MET      N  788   5.385   4.395   2.690
   80MET      H  789   5.388   4.495   2.686
   80MET     CA  790   5.463   4.344   2.577
   80MET     CB  791   5.378   4.351   2.450
   80MET     CG  792   5.453   4.319   2.321
   80MET     SD  793   5.485   4.141   2.293
   80MET     CE  794   5.608   4.145   2.164
   80MET      C  795   5.587   4.432   2.561
   80MET      O  796   5.573   4.551   2.533
   81LYS      N  797   5.702   4.378   2.601
   81LYS      H  798   5.715   4.282   2.625
   81LYS     CA  799   5.825   4.459   2.611
   81LYS     CB  800   5.919   4.390   2.710
   81LYS     CG  801   6.026   4.484   2.767
   81LYS     CD  802   6.133   4.416   2.852
   81LYS     CE  803   6.229   4.529   2.891
   81LYS     NZ  804   6.307   4.488   3.009
   81LYS    HZ1  805   6.242   4.460   3.079
   81LYS    HZ2  806   6.376   4.417   2.992
   81LYS    HZ3  807   6.360   4.569   3.031
   81LYS      C  808   5.899   4.475   2.478
   81LYS      O  809   5.904   4.383   2.396
   82GLN      N  810   5.957   4.593   2.460
   82GLN      H  811   5.950   4.667   2.527
   82GLN     CA  812   6.036   4.617   2.339
   82GLN     CB  813   6.067   4.766   2.326
   82GLN     CG  814   5.945   4.855   2.303
   82GLN     CD  815   5.976   4.997   2.257
   82GLN    OE1  816   6.013   5.080   2.340
   82GLN    NE2  817   5.995   5.020   2.127
   82GLN   HE21  818   6.014   4.943   2.065
   82GLN   HE22  819   6.043   5.104   2.105
   82GLN      C  820   6.166   4.537   2.322
   82GLN      O  821   6.235   4.515   2.421
   83THR      N  822   6.221   4.530   2.201
   83THR      H  823   6.174   4.572   2.124
   83THR     CA  824   6.357   4.483   2.171
   83THR     CB  825   6.364   4.382   2.055
   83THR    OG1  826   6.298   4.431   1.938
   83THR    HG1  827   6.328   4.366   1.868
   83THR    CG2  828   6.321   4.242   2.097
   83THR      C  829   6.448   4.605   2.152
   83THR      O  830   6.424   4.711   2.210
   84ILE      N  831   6.538   4.592   2.055
   84ILE      H  832   6.519   4.534   1.976
   84ILE     CA  833   6.622   4.706   2.015
   84ILE     CB  834   6.745   4.668   1.932
   84ILE    CG1  835   6.734   4.545   1.841
   84ILE    CG2  836   6.861   4.651   2.030
   84ILE     CD  837   6.854   4.533   1.747
   84ILE      C  838   6.547   4.828   1.962
   84ILE      O  839   6.424   4.835   1.958
   85GLY      N  840   6.614   4.942   1.949
   85GLY      H  841   6.711   4.949   1.973
   85GLY     CA  842   6.545   5.066   1.912
   85GLY      C  843   6.473   5.067   1.778
   85GLY      O  844   6.382   5.147   1.756
   86ASN      N  845   6.510   4.984   1.681
   86ASN      H  846   6.579   4.913   1.699
   86ASN     CA  847   6.454   4.989   1.544
   86ASN     CB  848   6.543   4.907   1.451
   86ASN     CG  849   6.606   4.783   1.512
   86ASN    OD1  850   6.549   4.704   1.589
   86ASN    ND2  851   6.737   4.777   1.492
   86ASN   HD21  852   6.787   4.842   1.437
   86ASN   HD22  853   6.784   4.715   1.556
   86ASN      C  854   6.312   4.938   1.519
   86ASN      O  855   6.235   5.021   1.473
   87SER      N  856   6.281   4.820   1.574
   87SER      H  857   6.341   4.771   1.636
   87SER     CA  858   6.151   4.754   1.564
   87SER     CB  859   6.158   4.617   1.633
   87SER     OG  860   6.205   4.637   1.766
   87SER     HG  861   6.227   4.552   1.812
   87SER      C  862   6.042   4.822   1.647
   87SER      O  863   5.941   4.764   1.686
   88CYS      N  864   6.050   4.954   1.657
   88CYS      H  865   6.104   4.995   1.583
   88CYS     CA  866   5.961   5.039   1.739
   88CYS     CB  867   6.001   5.186   1.738
   88CYS     SG  868   6.109   5.231   1.878
   88CYS     HG  869   6.224   5.195   1.824
   88CYS      C  870   5.810   5.024   1.715
   88CYS      O  871   5.737   4.973   1.799
   89GLY      N  872   5.771   5.069   1.596
   89GLY      H  873   5.840   5.084   1.526
   89GLY     CA  874   5.633   5.064   1.546
   89GLY      C  875   5.576   4.922   1.542
   89GLY      O  876   5.455   4.900   1.551
   90THR      N  877   5.646   4.824   1.486
   90THR      H  878   5.712   4.844   1.414
   90THR     CA  879   5.604   4.684   1.497
   90THR     CB  880   5.680   4.583   1.411
   90THR    OG1  881   5.819   4.617   1.410
   90THR    HG1  882   5.862   4.561   1.339
   90THR    CG2  883   5.617   4.588   1.272
   90THR      C  884   5.580   4.627   1.637
   90THR      O  885   5.474   4.568   1.655
   91ILE      N  886   5.655   4.676   1.735
   91ILE      H  887   5.748   4.704   1.710
   91ILE     CA  888   5.614   4.634   1.871
   91ILE     CB  889   5.742   4.633   1.952
   91ILE    CG1  890   5.846   4.537   1.893
   91ILE    CG2  891   5.724   4.624   2.103
   91ILE     CD  892   5.817   4.387   1.903
   91ILE      C  893   5.507   4.734   1.915
   91ILE      O  894   5.411   4.691   1.979
   92GLY      N  895   5.525   4.862   1.883
   92GLY      H  896   5.614   4.900   1.858
   92GLY     CA  897   5.406   4.947   1.888
   92GLY      C  898   5.269   4.895   1.845
   92GLY      O  899   5.173   4.891   1.924
   93LEU      N  900   5.263   4.845   1.722
   93LEU      H  901   5.335   4.869   1.659
   93LEU     CA  902   5.152   4.765   1.670
   93LEU     CB  903   5.188   4.704   1.536
   93LEU     CG  904   5.075   4.620   1.477
   93LEU    CD1  905   4.998   4.697   1.370
   93LEU    CD2  906   5.113   4.475   1.446
   93LEU      C  907   5.106   4.659   1.772
   93LEU      O  908   4.998   4.677   1.826
   94ILE      N  909   5.192   4.567   1.812
   94ILE      H  910   5.286   4.560   1.779
   94ILE     CA  911   5.149   4.451   1.892
   94ILE     CB  912   5.260   4.346   1.892
   94ILE    CG1  913   5.275   4.274   1.759
   94ILE    CG2  914   5.231   4.234   1.991
   94ILE     CD  915   5.420   4.234   1.733
   94ILE      C  916   5.093   4.483   2.031
   94ILE      O  917   4.976   4.462   2.062
   95HISE     N  918   5.167   4.570   2.100
   95HISE     H  919   5.247   4.610   2.056
   95HISE    CA  920   5.133   4.637   2.226
   95HISE    CB  921   5.260   4.717   2.257
   95HISE    CG  922   5.277   4.739   2.408
   95HISE   ND1  923   5.192   4.721   2.508
   95HISE   CD2  924   5.395   4.777   2.455
   95HISE   HD2  925   5.490   4.773   2.401
   95HISE   CE1  926   5.255   4.752   2.621
   95HISE   HE1  927   5.207   4.788   2.712
   95HISE   NE2  928   5.378   4.789   2.586
   95HISE   HE2  929   5.452   4.814   2.649
   95HISE     C  930   5.004   4.719   2.225
   95HISE     O  931   4.926   4.707   2.320
   96ALA      N  932   4.967   4.781   2.113
   96ALA      H  933   5.045   4.808   2.058
   96ALA     CA  934   4.832   4.834   2.090
   96ALA     CB  935   4.843   4.924   1.967
   96ALA      C  936   4.720   4.730   2.082
   96ALA      O  937   4.642   4.711   2.175
   97VAL      N  938   4.750   4.643   1.986
   97VAL      H  939   4.842   4.651   1.948
   97VAL     CA  940   4.654   4.536   1.952
   97VAL     CB  941   4.702   4.477   1.819
   97VAL    CG1  942   4.616   4.362   1.768
   97VAL    CG2  943   4.695   4.582   1.707
   97VAL      C  944   4.620   4.439   2.065
   97VAL      O  945   4.501   4.424   2.092
   98ALA      N  946   4.716   4.390   2.142
   98ALA      H  947   4.806   4.414   2.105
   98ALA     CA  948   4.706   4.315   2.268
   98ALA     CB  949   4.849   4.273   2.305
   98ALA      C  950   4.630   4.381   2.383
   98ALA      O  951   4.549   4.315   2.448
   99ASN      N  952   4.661   4.508   2.407
   99ASN      H  953   4.754   4.540   2.386
   99ASN     CA  954   4.587   4.588   2.505
   99ASN     CB  955   4.656   4.723   2.529
   99ASN     CG  956   4.761   4.694   2.637
   99ASN    OD1  957   4.737   4.657   2.751
   99ASN    ND2  958   4.882   4.679   2.584
   99ASN   HD21  959   4.899   4.698   2.487
   99ASN   HD22  960   4.950   4.620   2.628
   99ASN      C  961   4.442   4.625   2.471
   99ASN      O  962   4.366   4.661   2.560
  100ASN      N  963   4.402   4.617   2.344
  100ASN      H  964   4.462   4.607   2.265
  100ASN     CA  965   4.264   4.630   2.295
  100ASN     CB  966   4.260   4.767   2.228
  100ASN     CG  967   4.263   4.881   2.330
  100ASN    OD1  968   4.190   4.869   2.428
  100ASN    ND2  969   4.350   4.978   2.303
  100ASN   HD21  970   4.386   4.973   2.210
  100ASN   HD22  971   4.374   5.053   2.364
  100ASN      C  972   4.204   4.517   2.212
  100ASN      O  973   4.163   4.537   2.098
  101GLN      N  974   4.229   4.395   2.261
  101GLN      H  975   4.275   4.385   2.349
  101GLN     CA  976   4.185   4.270   2.199
  101GLN     CB  977   4.256   4.151   2.264
  101GLN     CG  978   4.399   4.123   2.216
  101GLN     CD  979   4.466   4.005   2.286
  101GLN    OE1  980   4.458   3.897   2.227
  101GLN    NE2  981   4.537   4.024   2.397
  101GLN   HE21  982   4.531   4.118   2.428
  101GLN   HE22  983   4.614   3.966   2.423
  101GLN      C  984   4.034   4.250   2.182
  101GLN      O  985   3.993   4.192   2.082
  102ASP      N  986   3.963   4.286   2.288
  102ASP      H  987   3.996   4.279   2.382
  102ASP     CA  988   3.817   4.304   2.274
  102ASP     CB  989   3.760   4.343   2.410
  102ASP     CG  990   3.768   4.490   2.451
  102ASP    OD1  991   3.661   4.538   2.496
  102ASP    OD2  992   3.868   4.560   2.426
  102ASP      C  993   3.766   4.396   2.162
  102ASP      O  994   3.702   4.347   2.070
  103LYS      N  995   3.830   4.512   2.154
  103LYS      H  996   3.867   4.550   2.239
  103LYS     CA  997   3.794   4.616   2.056
  103LYS     CB  998   3.846   4.756   2.086
  103LYS     CG  999   3.806   4.802   2.226
  103LYS     CD 1000   3.889   4.927   2.258
  103LYS     CE 1001   3.795   5.047   2.250
  103LYS     NZ 1002   3.735   5.073   2.381
  103LYS    HZ1 1003   3.808   5.096   2.445
  103LYS    HZ2 1004   3.672   5.151   2.381
  103LYS    HZ3 1005   3.693   4.993   2.425
  103LYS      C 1006   3.830   4.564   1.917
  103LYS      O 1007   3.750   4.566   1.825
  104LEU      N 1008   3.961   4.544   1.905
  104LEU      H 1009   4.033   4.561   1.972
  104LEU     CA 1010   4.027   4.482   1.789
  104LEU     CB 1011   4.179   4.488   1.806
  104LEU     CG 1012   4.230   4.620   1.747
  104LEU    CD1 1013   4.266   4.720   1.855
  104LEU    CD2 1014   4.331   4.589   1.636
  104LEU      C 1015   3.991   4.335   1.766
  104LEU      O 1016   4.067   4.240   1.788
  105GLY      N 1017   3.869   4.318   1.716
  105GLY      H 1018   3.796   4.381   1.742
  105GLY     CA 1019   3.814   4.191   1.668
  105GLY      C 1020   3.881   4.131   1.544
  105GLY      O 1021   3.832   4.150   1.433
  106PHE      N 1022   4.012   4.112   1.554
  106PHE      H 1023   4.062   4.150   1.630
  106PHE     CA 1024   4.095   4.045   1.451
  106PHE     CB 1025   4.244   4.064   1.478
  106PHE     CG 1026   4.302   4.021   1.614
  106PHE    CD1 1027   4.329   3.890   1.649
  106PHE    HD1 1028   4.326   3.810   1.576
  106PHE    CD2 1029   4.320   4.124   1.706
  106PHE    HD2 1030   4.305   4.229   1.681
  106PHE    CE1 1031   4.363   3.860   1.780
  106PHE    HE1 1032   4.346   3.759   1.817
  106PHE    CE2 1033   4.370   4.097   1.832
  106PHE    HE2 1034   4.415   4.178   1.890
  106PHE     CZ 1035   4.386   3.964   1.870
  106PHE     HZ 1036   4.412   3.948   1.974
  106PHE      C 1037   4.057   3.899   1.425
  106PHE      O 1038   4.053   3.818   1.518
  107GLU      N 1039   4.082   3.869   1.299
  107GLU      H 1040   4.120   3.934   1.233
  107GLU     CA 1041   4.045   3.745   1.227
  107GLU     CB 1042   4.094   3.750   1.083
  107GLU     CG 1043   4.116   3.617   1.010
  107GLU     CD 1044   4.191   3.635   0.878
  107GLU    OE1 1045   4.121   3.627   0.775
  107GLU    OE2 1046   4.314   3.661   0.877
  107GLU      C 1047   4.107   3.632   1.309
  107GLU      O 1048   4.229   3.634   1.331
  108ASP      N 1049   4.032   3.526   1.334
  108ASP      H 1050   3.933   3.521   1.319
  108ASP     CA 1051   4.072   3.400   1.399
  108ASP     CB 1052   3.954   3.304   1.416
  108ASP     CG 1053   3.981   3.200   1.524
  108ASP    OD1 1054   3.970   3.227   1.646
  108ASP    OD2 1055   4.012   3.088   1.477
  108ASP      C 1056   4.175   3.321   1.319
  108ASP      O 1057   4.180   3.330   1.196
  109GLY      N 1058   4.247   3.231   1.385
  109GLY      H 1059   4.223   3.219   1.480
  109GLY     CA 1060   4.340   3.135   1.324
  109GLY      C 1061   4.458   3.184   1.239
  109GLY      O 1062   4.552   3.106   1.227
  110SER      N 1063   4.448   3.306   1.187
  110SER      H 1064   4.361   3.351   1.166
  110SER     CA 1065   4.569   3.365   1.127
  110SER     CB 1066   4.542   3.488   1.041
  110SER     OG 1067   4.441   3.573   1.095
  110SER     HG 1068   4.386   3.611   1.022
  110SER      C 1069   4.687   3.395   1.220
  110SER      O 1070   4.680   3.365   1.339
  111VAL      N 1071   4.798   3.448   1.168
  111VAL      H 1072   4.808   3.488   1.076
  111VAL     CA 1073   4.914   3.484   1.250
  111VAL     CB 1074   5.022   3.544   1.161
  111VAL    CG1 1075   5.145   3.584   1.245
  111VAL    CG2 1076   5.073   3.437   1.065
  111VAL      C 1077   4.884   3.568   1.375
  111VAL      O 1078   4.928   3.519   1.478
  112LEU      N 1079   4.813   3.680   1.380
  112LEU      H 1080   4.787   3.724   1.294
  112LEU     CA 1081   4.783   3.745   1.510
  112LEU     CB 1082   4.697   3.869   1.484
  112LEU     CG 1083   4.752   3.992   1.557
  112LEU    CD1 1084   4.902   4.004   1.529
  112LEU    CD2 1085   4.698   4.125   1.504
  112LEU      C 1086   4.729   3.663   1.627
  112LEU      O 1087   4.793   3.653   1.732
  113LYS      N 1088   4.616   3.593   1.613
  113LYS      H 1089   4.557   3.600   1.531
  113LYS     CA 1090   4.560   3.508   1.719
  113LYS     CB 1091   4.417   3.461   1.692
  113LYS     CG 1092   4.347   3.392   1.808
  113LYS     CD 1093   4.366   3.461   1.944
  113LYS     CE 1094   4.296   3.378   2.051
  113LYS     NZ 1095   4.153   3.408   2.064
  113LYS    HZ1 1096   4.141   3.506   2.055
  113LYS    HZ2 1097   4.099   3.347   2.005
  113LYS    HZ3 1098   4.129   3.380   2.157
  113LYS      C 1099   4.654   3.392   1.754
  113LYS      O 1100   4.681   3.375   1.873
  114GLN      N 1101   4.724   3.343   1.653
  114GLN      H 1102   4.700   3.369   1.558
  114GLN     CA 1103   4.839   3.253   1.668
  114GLN     CB 1104   4.898   3.186   1.543
  114GLN     CG 1105   4.806   3.082   1.482
  114GLN     CD 1106   4.802   2.954   1.565
  114GLN    OE1 1107   4.706   2.918   1.634
  114GLN    NE2 1108   4.903   2.872   1.539
  114GLN   HE21 1109   4.979   2.889   1.477
  114GLN   HE22 1110   4.905   2.791   1.597
  114GLN      C 1111   4.956   3.312   1.747
  114GLN      O 1112   5.008   3.249   1.839
  115PHE      N 1113   4.994   3.437   1.722
  115PHE      H 1114   4.949   3.486   1.648
  115PHE     CA 1115   5.102   3.503   1.798
  115PHE     CB 1116   5.170   3.622   1.729
  115PHE     CG 1117   5.283   3.673   1.819
  115PHE    CD1 1118   5.255   3.781   1.901
  115PHE    HD1 1119   5.154   3.823   1.896
  115PHE    CD2 1120   5.402   3.601   1.826
  115PHE    HD2 1121   5.421   3.528   1.747
  115PHE    CE1 1122   5.348   3.822   1.996
  115PHE    HE1 1123   5.332   3.906   2.062
  115PHE    CE2 1124   5.501   3.648   1.911
  115PHE    HE2 1125   5.604   3.618   1.892
  115PHE     CZ 1126   5.470   3.755   1.995
  115PHE     HZ 1127   5.542   3.778   2.073
  115PHE      C 1128   5.060   3.532   1.942
  115PHE      O 1129   5.099   3.462   2.035
  116LEU      N 1130   4.946   3.596   1.964
  116LEU      H 1131   4.873   3.589   1.897
  116LEU     CA 1132   4.898   3.636   2.096
  116LEU     CB 1133   4.789   3.743   2.078
  116LEU     CG 1134   4.827   3.881   2.024
  116LEU    CD1 1135   4.703   3.970   2.018
  116LEU    CD2 1136   4.941   3.942   2.105
  116LEU      C 1137   4.856   3.522   2.189
  116LEU      O 1138   4.913   3.517   2.299
  117SER      N 1139   4.774   3.432   2.137
  117SER      H 1140   4.733   3.445   2.047
  117SER     CA 1141   4.736   3.313   2.215
  117SER     CB 1142   4.632   3.227   2.144
  117SER     OG 1143   4.612   3.107   2.219
  117SER     HG 1144   4.523   3.114   2.265
  117SER      C 1145   4.854   3.236   2.276
  117SER      O 1146   4.859   3.217   2.397
  118GLU      N 1147   4.943   3.177   2.196
  118GLU      H 1148   4.945   3.198   2.099
  118GLU     CA 1149   5.059   3.108   2.255
  118GLU     CB 1150   5.152   3.051   2.148
  118GLU     CG 1151   5.117   2.914   2.091
  118GLU     CD 1152   5.230   2.855   2.005
  118GLU    OE1 1153   5.241   2.731   2.012
  118GLU    OE2 1154   5.317   2.926   1.950
  118GLU      C 1155   5.157   3.187   2.341
  118GLU      O 1156   5.219   3.133   2.432
  119THR      N 1157   5.181   3.314   2.308
  119THR      H 1158   5.122   3.355   2.238
  119THR     CA 1159   5.276   3.403   2.376
  119THR     CB 1160   5.341   3.501   2.278
  119THR    OG1 1161   5.243   3.595   2.232
  119THR    HG1 1162   5.217   3.567   2.140
  119THR    CG2 1163   5.411   3.440   2.157
  119THR      C 1164   5.225   3.480   2.498
  119THR      O 1165   5.303   3.532   2.578
  120GLU      N 1166   5.096   3.462   2.526
  120GLU      H 1167   5.024   3.455   2.457
  120GLU     CA 1168   5.036   3.477   2.660
  120GLU     CB 1169   4.888   3.440   2.664
  120GLU     CG 1170   4.826   3.508   2.786
  120GLU     CD 1171   4.679   3.469   2.770
  120GLU    OE1 1172   4.598   3.538   2.704
  120GLU    OE2 1173   4.647   3.356   2.813
  120GLU      C 1174   5.108   3.408   2.776
  120GLU      O 1175   5.138   3.456   2.885
  121LYS      N 1176   5.145   3.286   2.738
  121LYS      H 1177   5.143   3.256   2.642
  121LYS     CA 1178   5.205   3.187   2.829
  121LYS     CB 1179   5.160   3.047   2.787
  121LYS     CG 1180   5.013   3.014   2.811
  121LYS     CD 1181   4.919   3.084   2.713
  121LYS     CE 1182   4.774   3.050   2.746
  121LYS     NZ 1183   4.686   3.113   2.646
  121LYS    HZ1 1184   4.597   3.066   2.646
  121LYS    HZ2 1185   4.669   3.205   2.682
  121LYS    HZ3 1186   4.731   3.122   2.558
  121LYS      C 1187   5.357   3.192   2.844
  121LYS      O 1188   5.427   3.090   2.845
  122MET      N 1189   5.408   3.315   2.836
  122MET      H 1190   5.343   3.388   2.853
  122MET     CA 1191   5.550   3.354   2.846
  122MET     CB 1192   5.606   3.390   2.708
  122MET     CG 1193   5.672   3.271   2.637
  122MET     SD 1194   5.679   3.289   2.455
  122MET     CE 1195   5.590   3.138   2.421
  122MET      C 1196   5.560   3.482   2.929
  122MET      O 1197   5.476   3.571   2.922
  123SER      N 1198   5.682   3.498   2.980
  123SER      H 1199   5.752   3.428   2.972
  123SER     CA 1200   5.725   3.625   3.042
  123SER     CB 1201   5.865   3.599   3.098
  123SER     OG 1202   5.970   3.591   3.001
  123SER     HG 1203   5.973   3.505   2.950
  123SER      C 1204   5.731   3.735   2.936
  123SER      O 1205   5.751   3.707   2.818
  124PRO      N 1206   5.725   3.860   2.979
  124PRO     CA 1207   5.746   3.975   2.890
  124PRO     CB 1208   5.724   4.101   2.973
  124PRO     CG 1209   5.627   4.048   3.080
  124PRO     CD 1210   5.667   3.903   3.108
  124PRO      C 1211   5.884   3.977   2.824
  124PRO      O 1212   5.890   4.005   2.705
  125GLU      N 1213   5.988   3.927   2.891
  125GLU      H 1214   5.993   3.899   2.987
  125GLU     CA 1215   6.118   3.913   2.824
  125GLU     CB 1216   6.222   3.877   2.930
  125GLU     CG 1217   6.262   3.993   3.021
  125GLU     CD 1218   6.343   3.950   3.144
  125GLU    OE1 1219   6.467   3.964   3.138
  125GLU    OE2 1220   6.280   3.938   3.251
  125GLU      C 1221   6.116   3.808   2.712
  125GLU      O 1222   6.179   3.830   2.609
  126ASP      N 1223   6.047   3.697   2.733
  126ASP      H 1224   6.028   3.668   2.827
  126ASP     CA 1225   6.017   3.602   2.624
  126ASP     CB 1226   5.970   3.469   2.685
  126ASP     CG 1227   6.090   3.389   2.737
  126ASP    OD1 1228   6.116   3.287   2.669
  126ASP    OD2 1229   6.153   3.421   2.840
  126ASP      C 1230   5.922   3.649   2.514
  126ASP      O 1231   5.936   3.616   2.397
  127ARG      N 1232   5.835   3.745   2.545
  127ARG      H 1233   5.804   3.767   2.637
  127ARG     CA 1234   5.748   3.800   2.439
  127ARG     CB 1235   5.629   3.875   2.499
  127ARG     CG 1236   5.535   3.777   2.569
  127ARG     CD 1237   5.445   3.852   2.666
  127ARG     NE 1238   5.347   3.770   2.739
  127ARG     HE 1239   5.361   3.672   2.726
  127ARG     CZ 1240   5.271   3.826   2.834
  127ARG    NH1 1241   5.268   3.958   2.858
  127ARG   HH11 1242   5.331   4.014   2.805
  127ARG   HH12 1243   5.205   4.005   2.920
  127ARG    NH2 1244   5.222   3.747   2.930
  127ARG   HH21 1245   5.247   3.650   2.926
  127ARG   HH22 1246   5.167   3.776   3.008
  127ARG      C 1247   5.826   3.873   2.330
  127ARG      O 1248   5.809   3.839   2.213
  128ALA      N 1249   5.914   3.964   2.372
  128ALA      H 1250   5.917   3.987   2.469
  128ALA     CA 1251   6.006   4.034   2.281
  128ALA     CB 1252   6.102   4.119   2.363
  128ALA      C 1253   6.092   3.935   2.202
  128ALA      O 1254   6.087   3.942   2.079
  129LYS      N 1255   6.142   3.831   2.268
  129LYS      H 1256   6.125   3.817   2.365
  129LYS     CA 1257   6.220   3.728   2.197
  129LYS     CB 1258   6.277   3.626   2.296
  129LYS     CG 1259   6.368   3.689   2.402
  129LYS     CD 1260   6.375   3.595   2.523
  129LYS     CE 1261   6.461   3.657   2.633
  129LYS     NZ 1262   6.607   3.670   2.620
  129LYS    HZ1 1263   6.632   3.739   2.552
  129LYS    HZ2 1264   6.647   3.703   2.705
  129LYS    HZ3 1265   6.656   3.583   2.612
  129LYS      C 1266   6.145   3.648   2.090
  129LYS      O 1267   6.184   3.630   1.975
  130CYS      N 1268   6.020   3.611   2.119
  130CYS      H 1269   5.985   3.632   2.210
  130CYS     CA 1270   5.927   3.551   2.021
  130CYS     CB 1271   5.796   3.507   2.086
  130CYS     SG 1272   5.786   3.330   2.131
  130CYS     HG 1273   5.681   3.352   2.210
  130CYS      C 1274   5.891   3.635   1.898
  130CYS      O 1275   5.873   3.583   1.788
  131PHE      N 1276   5.902   3.767   1.904
  131PHE      H 1277   5.898   3.805   1.996
  131PHE     CA 1278   5.888   3.857   1.787
  131PHE     CB 1279   5.898   4.003   1.832
  131PHE     CG 1280   5.917   4.102   1.717
  131PHE    CD1 1281   5.813   4.154   1.641
  131PHE    HD1 1282   5.707   4.139   1.663
  131PHE    CD2 1283   6.043   4.159   1.707
  131PHE    HD2 1284   6.125   4.114   1.763
  131PHE    CE1 1285   5.847   4.254   1.551
  131PHE    HE1 1286   5.769   4.287   1.483
  131PHE    CE2 1287   6.068   4.266   1.621
  131PHE    HE2 1288   6.167   4.311   1.608
  131PHE     CZ 1289   5.972   4.312   1.532
  131PHE     HZ 1290   5.975   4.404   1.473
  131PHE      C 1291   5.990   3.824   1.680
  131PHE      O 1292   5.957   3.804   1.562
  132GLU      N 1293   6.111   3.793   1.727
  132GLU      H 1294   6.132   3.817   1.821
  132GLU     CA 1295   6.227   3.755   1.646
  132GLU     CB 1296   6.353   3.763   1.733
  132GLU     CG 1297   6.377   3.908   1.778
  132GLU     CD 1298   6.513   3.936   1.841
  132GLU    OE1 1299   6.616   3.895   1.782
  132GLU    OE2 1300   6.518   4.021   1.932
  132GLU      C 1301   6.212   3.611   1.597
  132GLU      O 1302   6.238   3.583   1.480
  133LYS      N 1303   6.165   3.527   1.689
  133LYS      H 1304   6.120   3.547   1.776
  133LYS     CA 1305   6.146   3.383   1.663
  133LYS     CB 1306   6.095   3.323   1.794
  133LYS     CG 1307   6.128   3.174   1.798
  133LYS     CD 1308   6.050   3.102   1.909
  133LYS     CE 1309   6.072   2.951   1.898
  133LYS     NZ 1310   6.022   2.884   2.018
  133LYS    HZ1 1311   6.062   2.919   2.103
  133LYS    HZ2 1312   5.922   2.889   2.021
  133LYS    HZ3 1313   6.063   2.793   2.010
  133LYS      C 1314   6.050   3.353   1.548
  133LYS      O 1315   6.080   3.276   1.457
  134ASN      N 1316   5.934   3.418   1.551
  134ASN      H 1317   5.921   3.492   1.618
  134ASN     CA 1318   5.827   3.405   1.451
  134ASN     CB 1319   5.704   3.476   1.510
  134ASN     CG 1320   5.578   3.453   1.426
  134ASN    OD1 1321   5.566   3.482   1.307
  134ASN    ND2 1322   5.472   3.404   1.491
  134ASN   HD21 1323   5.482   3.373   1.585
  134ASN   HD22 1324   5.389   3.375   1.444
  134ASN      C 1325   5.864   3.459   1.313
  134ASN      O 1326   5.843   3.578   1.293
  135GLU      N 1327   5.861   3.365   1.220
  135GLU      H 1328   5.848   3.267   1.232
  135GLU     CA 1329   5.890   3.397   1.078
  135GLU     CB 1330   5.923   3.267   1.007
  135GLU     CG 1331   5.806   3.168   0.997
  135GLU     CD 1332   5.812   3.057   1.102
  135GLU    OE1 1333   5.843   2.940   1.072
  135GLU    OE2 1334   5.769   3.083   1.216
  135GLU      C 1335   5.781   3.483   1.013
  135GLU      O 1336   5.815   3.583   0.951
  136ALA      N 1337   5.654   3.446   1.033
  136ALA      H 1338   5.623   3.381   1.102
  136ALA     CA 1339   5.545   3.525   0.975
  136ALA     CB 1340   5.408   3.460   0.997
  136ALA      C 1341   5.550   3.673   1.015
  136ALA      O 1342   5.546   3.765   0.933
  137ILE      N 1343   5.581   3.699   1.141
  137ILE      H 1344   5.607   3.633   1.213
  137ILE     CA 1345   5.597   3.838   1.186
  137ILE     CB 1346   5.606   3.845   1.338
  137ILE    CG1 1347   5.464   3.815   1.387
  137ILE    CG2 1348   5.656   3.979   1.391
  137ILE     CD 1349   5.455   3.826   1.541
  137ILE      C 1350   5.707   3.917   1.112
  137ILE      O 1351   5.677   4.018   1.049
  138GLN      N 1352   5.825   3.860   1.094
  138GLN      H 1353   5.851   3.767   1.122
  138GLN     CA 1354   5.931   3.934   1.023
  138GLN     CB 1355   6.070   3.873   1.044
  138GLN     CG 1356   6.097   3.855   1.194
  138GLN     CD 1357   6.107   3.986   1.272
  138GLN    OE1 1358   6.187   4.075   1.242
  138GLN    NE2 1359   6.036   3.994   1.384
  138GLN   HE21 1360   5.994   3.912   1.421
  138GLN   HE22 1361   6.046   4.079   1.436
  138GLN      C 1362   5.902   3.942   0.873
  138GLN      O 1363   5.930   4.050   0.820
  139ALA      N 1364   5.853   3.836   0.810
  139ALA      H 1365   5.845   3.745   0.850
  139ALA     CA 1366   5.799   3.835   0.673
  139ALA     CB 1367   5.723   3.704   0.652
  139ALA      C 1368   5.713   3.959   0.645
  139ALA      O 1369   5.684   3.999   0.532
  140ALA      N 1370   5.624   3.996   0.737
  140ALA      H 1371   5.606   3.934   0.813
  140ALA     CA 1372   5.541   4.116   0.724
  140ALA     CB 1373   5.412   4.123   0.806
  140ALA      C 1374   5.623   4.240   0.760
  140ALA      O 1375   5.632   4.327   0.673
  141HISE     N 1376   5.681   4.250   0.879
  141HISE     H 1377   5.674   4.176   0.947
  141HISE    CA 1378   5.756   4.369   0.921
  141HISE    CB 1379   5.796   4.347   1.068
  141HISE    CG 1380   5.931   4.392   1.123
  141HISE   ND1 1381   5.971   4.505   1.181
  141HISE   CD2 1382   6.043   4.323   1.109
  141HISE   HD2 1383   6.056   4.233   1.049
  141HISE   CE1 1384   6.102   4.502   1.202
  141HISE   HE1 1385   6.168   4.588   1.213
  141HISE   NE2 1386   6.148   4.383   1.163
  141HISE   HE2 1387   6.225   4.334   1.204
  141HISE     C 1388   5.864   4.422   0.829
  141HISE     O 1389   5.856   4.535   0.781
  142ASP      N 1390   5.953   4.331   0.787
  142ASP      H 1391   5.933   4.235   0.807
  142ASP     CA 1392   6.059   4.359   0.689
  142ASP     CB 1393   6.141   4.232   0.668
  142ASP     CG 1394   6.230   4.235   0.543
  142ASP    OD1 1395   6.351   4.253   0.569
  142ASP    OD2 1396   6.187   4.213   0.428
  142ASP      C 1397   6.019   4.433   0.561
  142ASP      O 1398   6.078   4.532   0.518
  143ALA      N 1399   5.901   4.388   0.520
  143ALA      H 1400   5.852   4.318   0.571
  143ALA     CA 1401   5.831   4.441   0.402
  143ALA     CB 1402   5.759   4.322   0.339
  143ALA      C 1403   5.744   4.567   0.410
  143ALA      O 1404   5.737   4.643   0.314
  144VAL      N 1405   5.703   4.604   0.531
  144VAL      H 1406   5.747   4.564   0.610
  144VAL     CA 1407   5.633   4.730   0.562
  144VAL     CB 1408   5.490   4.710   0.612
  144VAL    CG1 1409   5.401   4.667   0.494
  144VAL    CG2 1410   5.483   4.615   0.731
  144VAL      C 1411   5.712   4.831   0.646
  144VAL      O 1412   5.666   4.884   0.747
  145ALA      N 1413   5.844   4.818   0.642
  145ALA      H 1414   5.890   4.739   0.601
  145ALA     CA 1415   5.940   4.896   0.721
  145ALA     CB 1416   6.070   4.820   0.694
  145ALA      C 1417   5.953   5.045   0.688
  145ALA      O 1418   5.951   5.083   0.572
  146GLN      N 1419   5.980   5.124   0.791
  146GLN      H 1420   6.018   5.090   0.877
  146GLN     CA 1421   5.998   5.269   0.775
  146GLN     CB 1422   5.862   5.331   0.745
  146GLN     CG 1423   5.890   5.468   0.682
  146GLN     CD 1424   5.766   5.517   0.609
  146GLN    OE1 1425   5.651   5.524   0.649
  146GLN    NE2 1426   5.785   5.558   0.482
  146GLN   HE21 1427   5.878   5.556   0.444
  146GLN   HE22 1428   5.705   5.603   0.444
  146GLN      C 1429   6.058   5.344   0.895
  146GLN      O 1430   5.996   5.361   1.000
  147GLU      N 1431   6.163   5.421   0.865
  147GLU      H 1432   6.189   5.445   0.771
  147GLU     CA 1433   6.235   5.499   0.966
  147GLU     CB 1434   6.361   5.567   0.913
  147GLU     CG 1435   6.342   5.672   0.803
  147GLU     CD 1436   6.359   5.600   0.669
  147GLU    OE1 1437   6.262   5.540   0.619
  147GLU    OE2 1438   6.474   5.614   0.623
  147GLU      C 1439   6.150   5.599   1.045
  147GLU      O 1440   6.188   5.624   1.160
  148GLY      N 1441   6.068   5.670   0.968
  148GLY      H 1442   6.069   5.670   0.868
  148GLY     CA 1443   5.966   5.758   1.029
  148GLY      C 1444   6.010   5.901   1.059
  148GLY      O 1445   6.100   5.952   0.993
  149GLN      N 1446   5.931   5.968   1.142
  149GLN      H 1447   5.843   5.924   1.161
  149GLN     CA 1448   5.953   6.103   1.196
  149GLN     CB 1449   5.828   6.153   1.269
  149GLN     CG 1450   5.713   6.184   1.174
  149GLN     CD 1451   5.601   6.250   1.253
  149GLN    OE1 1452   5.551   6.198   1.352
  149GLN    NE2 1453   5.552   6.362   1.201
  149GLN   HE21 1454   5.583   6.393   1.111
  149GLN   HE22 1455   5.474   6.413   1.239
  149GLN      C 1456   6.075   6.118   1.286
  149GLN      O 1457   6.169   6.183   1.241
  150CYS      N 1458   6.091   6.023   1.379
  150CYS      H 1459   6.022   5.951   1.385
  150CYS     CA 1460   6.193   6.014   1.485
  150CYS     CB 1461   6.159   5.912   1.595
  150CYS     SG 1462   6.014   5.949   1.701
  150CYS     HG 1463   5.937   5.891   1.609
  150CYS      C 1464   6.333   5.982   1.433
  150CYS      O 1465   6.425   6.038   1.493
  151ARG      N 1466   6.339   5.927   1.312
  151ARG      H 1467   6.256   5.928   1.258
  151ARG     CA 1468   6.456   5.860   1.253
  151ARG     CB 1469   6.556   5.961   1.199
  151ARG     CG 1470   6.530   6.020   1.059
  151ARG     CD 1471   6.435   6.140   1.056
  151ARG     NE 1472   6.424   6.208   0.928
  151ARG     HE 1473   6.505   6.216   0.869
  151ARG     CZ 1474   6.309   6.263   0.885
  151ARG    NH1 1475   6.211   6.289   0.974
  151ARG   HH11 1476   6.224   6.282   1.072
  151ARG   HH12 1477   6.124   6.320   0.935
  151ARG    NH2 1478   6.275   6.274   0.757
  151ARG   HH21 1479   6.330   6.246   0.678
  151ARG   HH22 1480   6.182   6.303   0.734
  151ARG      C 1481   6.506   5.749   1.346
  151ARG      O 1482   6.590   5.774   1.433
  152VAL      N 1483   6.425   5.643   1.353
  152VAL      H 1484   6.340   5.624   1.305
  152VAL     CA 1485   6.459   5.530   1.441
  152VAL     CB 1486   6.336   5.443   1.464
  152VAL    CG1 1487   6.242   5.503   1.570
  152VAL    CG2 1488   6.251   5.398   1.345
  152VAL      C 1489   6.579   5.445   1.399
  152VAL      O 1490   6.584   5.392   1.288
  153ASP      N 1491   6.688   5.452   1.476
  153ASP      H 1492   6.710   5.535   1.528
  153ASP     CA 1493   6.795   5.353   1.457
  153ASP     CB 1494   6.929   5.426   1.441
  153ASP     CG 1495   6.986   5.507   1.558
  153ASP    OD1 1496   7.104   5.495   1.596
  153ASP    OD2 1497   6.924   5.609   1.595
  153ASP      C 1498   6.788   5.268   1.582
  153ASP      O 1499   6.728   5.297   1.687
  154ASP      N 1500   6.872   5.165   1.588
  154ASP      H 1501   6.946   5.152   1.522
  154ASP     CA 1502   6.882   5.063   1.693
  154ASP     CB 1503   7.013   4.993   1.656
  154ASP     CG 1504   7.015   4.890   1.543
  154ASP    OD1 1505   6.981   4.922   1.427
  154ASP    OD2 1506   7.035   4.771   1.576
  154ASP      C 1507   6.893   5.095   1.842
  154ASP      O 1508   6.882   5.002   1.922
  155LYS      N 1509   6.944   5.214   1.871
  155LYS      H 1510   6.918   5.294   1.815
  155LYS     CA 1511   6.975   5.252   2.009
  155LYS     CB 1512   7.051   5.384   2.002
  155LYS     CG 1513   6.966   5.506   1.965
  155LYS     CD 1514   7.059   5.627   1.970
  155LYS     CE 1515   6.982   5.750   1.924
  155LYS     NZ 1516   7.072   5.862   1.890
  155LYS    HZ1 1517   7.147   5.827   1.833
  155LYS    HZ2 1518   7.014   5.926   1.839
  155LYS    HZ3 1519   7.118   5.908   1.964
  155LYS      C 1520   6.859   5.259   2.108
  155LYS      O 1521   6.740   5.275   2.078
  156VAL      N 1522   6.891   5.249   2.237
  156VAL      H 1523   6.983   5.242   2.275
  156VAL     CA 1524   6.786   5.244   2.340
  156VAL     CB 1525   6.839   5.199   2.476
  156VAL    CG1 1526   6.894   5.057   2.463
  156VAL    CG2 1527   6.942   5.302   2.523
  156VAL      C 1528   6.695   5.366   2.355
  156VAL      O 1529   6.585   5.349   2.407
  157ASN      N 1530   6.747   5.483   2.319
  157ASN      H 1531   6.840   5.485   2.283
  157ASN     CA 1532   6.678   5.613   2.321
  157ASN     CB 1533   6.762   5.724   2.257
  157ASN     CG 1534   6.868   5.787   2.348
  157ASN    OD1 1535   6.930   5.723   2.433
  157ASN    ND2 1536   6.901   5.915   2.338
  157ASN   HD21 1537   6.849   5.985   2.289
  157ASN   HD22 1538   6.978   5.958   2.385
  157ASN      C 1539   6.533   5.622   2.274
  157ASN      O 1540   6.455   5.681   2.348
  158PHE      N 1541   6.502   5.548   2.168
  158PHE      H 1542   6.569   5.496   2.116
  158PHE     CA 1543   6.362   5.536   2.124
  158PHE     CB 1544   6.349   5.483   1.981
  158PHE     CG 1545   6.428   5.585   1.898
  158PHE    CD1 1546   6.374   5.708   1.861
  158PHE    HD1 1547   6.269   5.728   1.884
  158PHE    CD2 1548   6.556   5.548   1.860
  158PHE    HD2 1549   6.601   5.456   1.897
  158PHE    CE1 1550   6.448   5.794   1.781
  158PHE    HE1 1551   6.410   5.896   1.778
  158PHE    CE2 1552   6.633   5.640   1.791
  158PHE    HE2 1553   6.725   5.605   1.743
  158PHE     CZ 1554   6.577   5.759   1.743
  158PHE     HZ 1555   6.621   5.811   1.659
  158PHE      C 1556   6.272   5.451   2.214
  158PHE      O 1557   6.303   5.334   2.236
  159HISE     N 1558   6.190   5.522   2.291
  159HISE     H 1559   6.191   5.622   2.286
  159HISE    CA 1560   6.108   5.470   2.401
  159HISE    CB 1561   6.155   5.541   2.527
  159HISE    CG 1562   6.105   5.458   2.645
  159HISE   ND1 1563   6.187   5.368   2.700
  159HISE   CD2 1564   5.994   5.472   2.717
  159HISE   HD2 1565   5.903   5.529   2.700
  159HISE   CE1 1566   6.120   5.319   2.803
  159HISE   HE1 1567   6.163   5.262   2.886
  159HISE   NE2 1568   6.006   5.386   2.818
  159HISE   HE2 1569   5.927   5.357   2.871
  159HISE     C 1570   5.959   5.499   2.379
  159HISE     O 1571   5.912   5.605   2.337
  160PHE      N 1572   5.892   5.390   2.346
  160PHE      H 1573   5.930   5.298   2.362
  160PHE     CA 1574   5.746   5.373   2.345
  160PHE     CB 1575   5.716   5.251   2.258
  160PHE     CG 1576   5.570   5.213   2.230
  160PHE    CD1 1577   5.505   5.108   2.293
  160PHE    HD1 1578   5.575   5.029   2.323
  160PHE    CD2 1579   5.490   5.299   2.156
  160PHE    HD2 1580   5.542   5.365   2.086
  160PHE    CE1 1581   5.367   5.093   2.292
  160PHE    HE1 1582   5.321   5.005   2.338
  160PHE    CE2 1583   5.353   5.279   2.141
  160PHE    HE2 1584   5.292   5.350   2.087
  160PHE     CZ 1585   5.292   5.174   2.208
  160PHE     HZ 1586   5.208   5.121   2.161
  160PHE      C 1587   5.660   5.384   2.471
  160PHE      O 1588   5.689   5.319   2.571
  161ILE      N 1589   5.557   5.469   2.465
  161ILE      H 1590   5.530   5.511   2.379
  161ILE     CA 1591   5.464   5.489   2.577
  161ILE     CB 1592   5.480   5.625   2.646
  161ILE    CG1 1593   5.618   5.656   2.703
  161ILE    CG2 1594   5.384   5.635   2.765
  161ILE     CD 1595   5.703   5.717   2.591
  161ILE      C 1596   5.318   5.467   2.539
  161ILE      O 1597   5.272   5.528   2.442
  162LEU      N 1598   5.245   5.386   2.615
  162LEU      H 1599   5.275   5.377   2.710
  162LEU     CA 1600   5.104   5.361   2.580
  162LEU     CB 1601   5.088   5.213   2.542
  162LEU     CG 1602   4.954   5.172   2.481
  162LEU    CD1 1603   4.943   5.225   2.337
  162LEU    CD2 1604   4.949   5.020   2.490
  162LEU      C 1605   5.002   5.419   2.678
  162LEU      O 1606   4.988   5.363   2.786
  163PHE      N 1607   4.923   5.515   2.629
  163PHE      H 1608   4.929   5.546   2.535
  163PHE     CA 1609   4.809   5.569   2.704
  163PHE     CB 1610   4.821   5.720   2.684
  163PHE     CG 1611   4.874   5.795   2.806
  163PHE    CD1 1612   4.780   5.846   2.895
  163PHE    HD1 1613   4.677   5.810   2.899
  163PHE    CD2 1614   5.002   5.849   2.810
  163PHE    HD2 1615   5.083   5.795   2.762
  163PHE    CE1 1616   4.818   5.941   2.989
  163PHE    HE1 1617   4.743   5.974   3.060
  163PHE    CE2 1618   5.041   5.954   2.893
  163PHE    HE2 1619   5.147   5.971   2.910
  163PHE     CZ 1620   4.946   5.996   2.986
  163PHE     HZ 1621   4.968   6.079   3.053
  163PHE      C 1622   4.671   5.512   2.668
  163PHE      O 1623   4.618   5.551   2.564
  164ASN      N 1624   4.625   5.407   2.735
  164ASN      H 1625   4.679   5.361   2.805
  164ASN     CA 1626   4.503   5.334   2.697
  164ASN     CB 1627   4.523   5.183   2.712
  164ASN     CG 1628   4.420   5.095   2.641
  164ASN    OD1 1629   4.325   5.142   2.578
  164ASN    ND2 1630   4.437   4.964   2.630
  164ASN   HD21 1631   4.516   4.916   2.668
  164ASN   HD22 1632   4.366   4.905   2.592
  164ASN      C 1633   4.388   5.364   2.793
  164ASN      O 1634   4.397   5.350   2.915
  165ASN      N 1635   4.280   5.414   2.734
  165ASN      H 1636   4.274   5.428   2.635
  165ASN     CA 1637   4.155   5.442   2.806
  165ASN     CB 1638   4.076   5.551   2.733
  165ASN     CG 1639   4.070   5.534   2.581
  165ASN    OD1 1640   4.161   5.491   2.509
  165ASN    ND2 1641   3.951   5.555   2.525
  165ASN   HD21 1642   3.872   5.552   2.586
  165ASN   HD22 1643   3.945   5.593   2.433
  165ASN      C 1644   4.074   5.315   2.834
  165ASN      O 1645   4.003   5.266   2.746
  166VAL      N 1646   4.093   5.269   2.957
  166VAL      H 1647   4.157   5.308   3.023
  166VAL     CA 1648   4.025   5.147   3.005
  166VAL     CB 1649   4.121   5.029   3.023
  166VAL    CG1 1650   4.175   4.982   2.888
  166VAL    CG2 1651   4.248   5.076   3.094
  166VAL      C 1652   3.935   5.172   3.125
  166VAL      O 1653   3.907   5.285   3.168
  167ASP      N 1654   3.892   5.061   3.183
  167ASP      H 1655   3.897   4.972   3.138
  167ASP     CA 1656   3.797   5.059   3.295
  167ASP     CB 1657   3.751   4.915   3.319
  167ASP     CG 1658   3.706   4.854   3.186
  167ASP    OD1 1659   3.583   4.851   3.164
  167ASP    OD2 1660   3.795   4.804   3.114
  167ASP      C 1661   3.838   5.131   3.424
  167ASP      O 1662   3.940   5.095   3.484
  168GLY      N 1663   3.752   5.221   3.468
  168GLY      H 1664   3.661   5.225   3.425
  168GLY     CA 1665   3.766   5.314   3.581
  168GLY      C 1666   3.876   5.417   3.556
  168GLY      O 1667   3.843   5.536   3.559
  169HISE     N 1668   3.996   5.376   3.516
  169HISE     H 1669   4.012   5.280   3.490
  169HISE    CA 1670   4.117   5.459   3.504
  169HISE    CB 1671   4.213   5.419   3.616
  169HISE    CG 1672   4.155   5.475   3.746
  169HISE   ND1 1673   4.162   5.414   3.864
  169HISE   CD2 1674   4.164   5.604   3.776
  169HISE   HD2 1675   4.148   5.687   3.708
  169HISE   CE1 1676   4.180   5.500   3.963
  169HISE   HE1 1677   4.191   5.477   4.069
  169HISE   NE2 1678   4.185   5.621   3.906
  169HISE   HE2 1679   4.241   5.698   3.936
  169HISE     C 1680   4.185   5.449   3.368
  169HISE     O 1681   4.174   5.351   3.294
  170LEU      N 1682   4.234   5.566   3.329
  170LEU      H 1683   4.242   5.652   3.381
  170LEU     CA 1684   4.321   5.572   3.211
  170LEU     CB 1685   4.371   5.713   3.177
  170LEU     CG 1686   4.275   5.832   3.174
  170LEU    CD1 1687   4.360   5.954   3.209
  170LEU    CD2 1688   4.199   5.848   3.042
  170LEU      C 1689   4.452   5.503   3.252
  170LEU      O 1690   4.503   5.542   3.357
  171TYR      N 1691   4.515   5.420   3.170
  171TYR      H 1692   4.462   5.395   3.090
  171TYR     CA 1693   4.641   5.351   3.203
  171TYR     CB 1694   4.615   5.200   3.195
  171TYR     CG 1695   4.591   5.147   3.336
  171TYR    CD1 1696   4.459   5.151   3.378
  171TYR    HD1 1697   4.386   5.191   3.307
  171TYR    CD2 1698   4.694   5.120   3.426
  171TYR    HD2 1699   4.796   5.147   3.403
  171TYR    CE1 1700   4.430   5.121   3.511
  171TYR    HE1 1701   4.337   5.163   3.549
  171TYR    CE2 1702   4.663   5.078   3.555
  171TYR    HE2 1703   4.740   5.052   3.627
  171TYR     CZ 1704   4.530   5.079   3.597
  171TYR     OH 1705   4.512   5.050   3.729
  171TYR     HH 1706   4.586   4.986   3.752
  171TYR      C 1707   4.750   5.384   3.102
  171TYR      O 1708   4.750   5.334   2.989
  172GLU      N 1709   4.860   5.430   3.160
  172GLU      H 1710   4.868   5.452   3.258
  172GLU     CA 1711   4.988   5.445   3.089
  172GLU     CB 1712   5.040   5.582   3.134
  172GLU     CG 1713   5.169   5.618   3.060
  172GLU     CD 1714   5.244   5.737   3.120
  172GLU    OE1 1715   5.335   5.780   3.045
  172GLU    OE2 1716   5.223   5.781   3.235
  172GLU      C 1717   5.074   5.321   3.109
  172GLU      O 1718   5.097   5.272   3.219
  173LEU      N 1719   5.072   5.237   3.005
  173LEU      H 1720   5.016   5.253   2.925
  173LEU     CA 1721   5.167   5.126   2.988
  173LEU     CB 1722   5.100   5.022   2.897
  173LEU     CG 1723   4.976   4.944   2.940
  173LEU    CD1 1724   4.850   5.024   2.906
  173LEU    CD2 1725   4.983   4.805   2.875
  173LEU      C 1726   5.292   5.183   2.920
  173LEU      O 1727   5.293   5.299   2.881
  174ASP      N 1728   5.399   5.105   2.935
  174ASP      H 1729   5.398   5.020   2.987
  174ASP     CA 1730   5.525   5.145   2.872
  174ASP     CB 1731   5.625   5.169   2.985
  174ASP     CG 1732   5.743   5.262   2.955
  174ASP    OD1 1733   5.732   5.386   2.945
  174ASP    OD2 1734   5.849   5.198   2.939
  174ASP      C 1735   5.586   5.039   2.780
  174ASP      O 1736   5.529   4.934   2.751
  175GLY      N 1737   5.693   5.079   2.712
  175GLY      H 1738   5.718   5.175   2.699
  175GLY     CA 1739   5.772   4.988   2.628
  175GLY      C 1740   5.885   4.913   2.699
  175GLY      O 1741   5.927   4.809   2.647
  176ARG      N 1742   5.944   4.960   2.808
  176ARG      H 1743   5.920   5.054   2.834
  176ARG     CA 1744   6.048   4.884   2.878
  176ARG     CB 1745   6.181   4.958   2.874
  176ARG     CG 1746   6.214   4.969   2.725
  176ARG     CD 1747   6.363   4.995   2.702
  176ARG     NE 1748   6.402   4.974   2.562
  176ARG     HE 1749   6.472   4.903   2.562
  176ARG     CZ 1750   6.366   5.055   2.461
  176ARG    NH1 1751   6.309   5.175   2.477
  176ARG   HH11 1752   6.278   5.212   2.565
  176ARG   HH12 1753   6.299   5.232   2.396
  176ARG    NH2 1754   6.401   5.023   2.336
  176ARG   HH21 1755   6.454   4.940   2.320
  176ARG   HH22 1756   6.368   5.081   2.262
  176ARG      C 1757   6.005   4.846   3.020
  176ARG      O 1758   6.030   4.733   3.063
  177MET      N 1759   5.941   4.943   3.085
  177MET      H 1760   5.913   5.032   3.047
  177MET     CA 1761   5.928   4.930   3.231
  177MET     CB 1762   5.917   5.071   3.290
  177MET     CG 1763   5.915   5.081   3.442
  177MET     SD 1764   5.780   5.014   3.546
  177MET     CE 1765   5.839   5.073   3.703
  177MET      C 1766   5.799   4.851   3.251
  177MET      O 1767   5.711   4.866   3.166
  178PRO      N 1768   5.800   4.748   3.335
  178PRO     CA 1769   5.685   4.664   3.370
  178PRO     CB 1770   5.747   4.550   3.452
  178PRO     CG 1771   5.867   4.616   3.519
  178PRO     CD 1772   5.921   4.707   3.408
  178PRO      C 1773   5.548   4.709   3.420
  178PRO      O 1774   5.445   4.702   3.354
  179PHE      N 1775   5.558   4.782   3.531
  179PHE      H 1776   5.638   4.839   3.548
  179PHE     CA 1777   5.438   4.816   3.608
  179PHE     CB 1778   5.475   4.856   3.751
  179PHE     CG 1779   5.524   4.737   3.833
  179PHE    CD1 1780   5.427   4.662   3.900
  179PHE    HD1 1781   5.322   4.688   3.912
  179PHE    CD2 1782   5.656   4.694   3.825
  179PHE    HD2 1783   5.733   4.732   3.759
  179PHE    CE1 1784   5.470   4.544   3.959
  179PHE    HE1 1785   5.398   4.465   3.982
  179PHE    CE2 1786   5.694   4.574   3.883
  179PHE    HE2 1787   5.791   4.534   3.855
  179PHE     CZ 1788   5.601   4.498   3.953
  179PHE     HZ 1789   5.628   4.396   3.980
  179PHE      C 1790   5.346   4.918   3.540
  179PHE      O 1791   5.402   5.019   3.495
  180PRO      N 1792   5.215   4.894   3.531
  180PRO     CA 1793   5.129   4.997   3.471
  180PRO     CB 1794   5.002   4.915   3.444
  180PRO     CG 1795   5.038   4.766   3.452
  180PRO     CD 1796   5.151   4.764   3.555
  180PRO      C 1797   5.109   5.122   3.557
  180PRO      O 1798   5.089   5.100   3.676
  181VAL      N 1799   5.087   5.232   3.485
  181VAL      H 1800   5.092   5.225   3.386
  181VAL     CA 1801   5.069   5.362   3.552
  181VAL     CB 1802   5.163   5.461   3.484
  181VAL    CG1 1803   5.142   5.602   3.541
  181VAL    CG2 1804   5.311   5.422   3.477
  181VAL      C 1805   4.924   5.410   3.550
  181VAL      O 1806   4.880   5.439   3.439
  182ASN      N 1807   4.858   5.409   3.666
  182ASN      H 1808   4.902   5.388   3.753
  182ASN     CA 1809   4.718   5.452   3.682
  182ASN     CB 1810   4.683   5.405   3.823
  182ASN     CG 1811   4.539   5.435   3.868
  182ASN    OD1 1812   4.507   5.532   3.936
  182ASN    ND2 1813   4.450   5.343   3.834
  182ASN   HD21 1814   4.494   5.268   3.784
  182ASN   HD22 1815   4.353   5.367   3.835
  182ASN      C 1816   4.718   5.604   3.666
  182ASN      O 1817   4.805   5.668   3.723
  183HISE     N 1818   4.620   5.662   3.597
  183HISE     H 1819   4.580   5.603   3.527
  183HISE    CA 1820   4.588   5.805   3.586
  183HISE    CB 1821   4.630   5.854   3.447
  183HISE    CG 1822   4.782   5.872   3.435
  183HISE   ND1 1823   4.859   5.974   3.472
  183HISE   CD2 1824   4.860   5.788   3.368
  183HISE   HD2 1825   4.825   5.698   3.318
  183HISE   CE1 1826   4.980   5.963   3.419
  183HISE   HE1 1827   5.058   6.039   3.416
  183HISE   NE2 1828   4.980   5.844   3.359
  183HISE   HE2 1829   5.045   5.826   3.285
  183HISE     C 1830   4.443   5.834   3.625
  183HISE     O 1831   4.378   5.766   3.705
  184GLY      N 1832   4.403   5.954   3.584
  184GLY      H 1833   4.457   6.016   3.528
  184GLY     CA 1834   4.270   6.010   3.610
  184GLY      C 1835   4.163   5.931   3.534
  184GLY      O 1836   4.185   5.822   3.482
  185ALA      N 1837   4.054   6.005   3.521
  185ALA      H 1838   4.055   6.103   3.536
  185ALA     CA 1839   3.934   5.935   3.471
  185ALA     CB 1840   3.799   5.983   3.522
  185ALA      C 1841   3.925   5.893   3.324
  185ALA      O 1842   3.956   5.980   3.242
  186SER      N 1843   3.869   5.776   3.297
  186SER      H 1844   3.804   5.744   3.366
  186SER     CA 1845   3.854   5.722   3.161
  186SER     CB 1846   3.783   5.588   3.179
  186SER     OG 1847   3.817   5.508   3.065
  186SER     HG 1848   3.820   5.413   3.096
  186SER      C 1849   3.762   5.808   3.074
  186SER      O 1850   3.646   5.839   3.102
  187SER      N 1851   3.841   5.880   2.995
  187SER      H 1852   3.940   5.888   3.005
  187SER     CA 1853   3.778   5.961   2.889
  187SER     CB 1854   3.748   6.097   2.952
  187SER     OG 1855   3.660   6.176   2.871
  187SER     HG 1856   3.686   6.263   2.913
  187SER      C 1857   3.877   5.993   2.777
  187SER      O 1858   3.994   6.024   2.798
  188GLU      N 1859   3.815   6.008   2.659
  188GLU      H 1860   3.726   5.967   2.642
  188GLU     CA 1861   3.884   6.077   2.549
  188GLU     CB 1862   3.789   6.083   2.429
  188GLU     CG 1863   3.721   5.950   2.399
  188GLU     CD 1864   3.611   5.982   2.297
  188GLU    OE1 1865   3.504   6.026   2.344
  188GLU    OE2 1866   3.639   5.977   2.176
  188GLU      C 1867   3.947   6.213   2.579
  188GLU      O 1868   4.069   6.217   2.564
  189ASP      N 1869   3.871   6.307   2.634
  189ASP      H 1870   3.772   6.300   2.650
  189ASP     CA 1871   3.926   6.441   2.658
  189ASP     CB 1872   3.821   6.543   2.703
  189ASP     CG 1873   3.724   6.483   2.804
  189ASP    OD1 1874   3.603   6.488   2.770
  189ASP    OD2 1875   3.766   6.434   2.911
  189ASP      C 1876   4.044   6.436   2.755
  189ASP      O 1877   4.144   6.506   2.740
  190THR      N 1878   4.048   6.356   2.862
  190THR      H 1879   3.966   6.311   2.898
  190THR     CA 1880   4.153   6.330   2.961
  190THR     CB 1881   4.099   6.272   3.092
  190THR    OG1 1882   4.018   6.160   3.056
  190THR    HG1 1883   4.008   6.107   3.140
  190THR    CG2 1884   4.040   6.385   3.177
  190THR      C 1885   4.271   6.249   2.908
  190THR      O 1886   4.386   6.291   2.924
  191LEU      N 1887   4.245   6.145   2.830
  191LEU      H 1888   4.150   6.126   2.806
  191LEU     CA 1889   4.348   6.061   2.768
  191LEU     CB 1890   4.284   5.951   2.682
  191LEU     CG 1891   4.398   5.855   2.648
  191LEU    CD1 1892   4.437   5.768   2.769
  191LEU    CD2 1893   4.355   5.774   2.526
  191LEU      C 1894   4.442   6.146   2.681
  191LEU      O 1895   4.556   6.172   2.719
  192LEU      N 1896   4.372   6.213   2.590
  192LEU      H 1897   4.275   6.191   2.582
  192LEU     CA 1898   4.425   6.314   2.497
  192LEU     CB 1899   4.314   6.380   2.416
  192LEU     CG 1900   4.303   6.307   2.282
  192LEU    CD1 1901   4.234   6.171   2.295
  192LEU    CD2 1902   4.248   6.403   2.176
  192LEU      C 1903   4.501   6.425   2.570
  192LEU      O 1904   4.624   6.431   2.570
  193LYS      N 1905   4.434   6.489   2.665
  193LYS      H 1906   4.334   6.487   2.661
  193LYS     CA 1907   4.496   6.597   2.744
  193LYS     CB 1908   4.389   6.677   2.818
  193LYS     CG 1909   4.340   6.786   2.722
  193LYS     CD 1910   4.194   6.817   2.758
  193LYS     CE 1911   4.129   6.909   2.655
  193LYS     NZ 1912   4.004   6.973   2.698
  193LYS    HZ1 1913   3.992   7.059   2.648
  193LYS    HZ2 1914   3.928   6.911   2.678
  193LYS    HZ3 1915   4.013   7.003   2.793
  193LYS      C 1916   4.604   6.565   2.848
  193LYS      O 1917   4.691   6.650   2.865
  194ASP      N 1918   4.604   6.451   2.916
  194ASP      H 1919   4.519   6.399   2.925
  194ASP     CA 1920   4.722   6.406   2.991
  194ASP     CB 1921   4.677   6.319   3.108
  194ASP     CG 1922   4.673   6.406   3.233
  194ASP    OD1 1923   4.727   6.363   3.337
  194ASP    OD2 1924   4.614   6.516   3.229
  194ASP      C 1925   4.837   6.335   2.918
  194ASP      O 1926   4.948   6.334   2.971
  195ALA      N 1927   4.809   6.291   2.796
  195ALA      H 1928   4.716   6.257   2.783
  195ALA     CA 1929   4.915   6.258   2.699
  195ALA     CB 1930   4.860   6.180   2.580
  195ALA      C 1931   4.989   6.386   2.659
  195ALA      O 1932   5.112   6.382   2.650
  196ALA      N 1933   4.916   6.495   2.639
  196ALA      H 1934   4.816   6.494   2.641
  196ALA     CA 1935   4.966   6.631   2.617
  196ALA     CB 1936   4.851   6.727   2.584
  196ALA      C 1937   5.053   6.687   2.730
  196ALA      O 1938   5.164   6.734   2.707
  197LYS      N 1939   5.004   6.679   2.854
  197LYS      H 1940   4.909   6.653   2.872
  197LYS     CA 1941   5.084   6.704   2.974
  197LYS     CB 1942   5.002   6.670   3.099
  197LYS     CG 1943   4.906   6.781   3.145
  197LYS     CD 1944   4.974   6.914   3.177
  197LYS     CE 1945   5.069   6.907   3.297
  197LYS     NZ 1946   5.002   6.849   3.414
  197LYS    HZ1 1947   4.920   6.900   3.440
  197LYS    HZ2 1948   4.978   6.755   3.390
  197LYS    HZ3 1949   5.070   6.845   3.488
  197LYS      C 1950   5.217   6.629   2.986
  197LYS      O 1951   5.311   6.688   3.041
  198VAL      N 1952   5.212   6.499   2.963
  198VAL      H 1953   5.128   6.445   2.974
  198VAL     CA 1954   5.332   6.414   2.964
  198VAL     CB 1955   5.290   6.267   2.953
  198VAL    CG1 1956   5.402   6.183   2.891
  198VAL    CG2 1957   5.238   6.206   3.083
  198VAL      C 1958   5.431   6.467   2.861
  198VAL      O 1959   5.546   6.502   2.889
  199CYS      N 1960   5.379   6.501   2.744
  199CYS      H 1961   5.284   6.471   2.729
  199CYS     CA 1962   5.458   6.558   2.634
  199CYS     CB 1963   5.374   6.555   2.506
  199CYS     SG 1964   5.295   6.403   2.443
  199CYS     HG 1965   5.186   6.398   2.519
  199CYS      C 1966   5.501   6.704   2.654
  199CYS      O 1967   5.590   6.744   2.580
  200ARG      N 1968   5.431   6.782   2.736
  200ARG      H 1969   5.331   6.770   2.737
  200ARG     CA 1970   5.472   6.914   2.785
  200ARG     CB 1971   5.360   6.991   2.855
  200ARG     CG 1972   5.260   7.046   2.754
  200ARG     CD 1973   5.313   7.172   2.687
  200ARG     NE 1974   5.245   7.207   2.562
  200ARG     HE 1975   5.166   7.149   2.542
  200ARG     CZ 1976   5.280   7.310   2.483
  200ARG    NH1 1977   5.399   7.368   2.504
  200ARG   HH11 1978   5.462   7.346   2.578
  200ARG   HH12 1979   5.436   7.424   2.431
  200ARG    NH2 1980   5.205   7.327   2.373
  200ARG   HH21 1981   5.118   7.280   2.361
  200ARG   HH22 1982   5.241   7.389   2.304
  200ARG      C 1983   5.601   6.905   2.867
  200ARG      O 1984   5.707   6.938   2.813
  201GLU      N 1985   5.602   6.822   2.971
  201GLU      H 1986   5.520   6.767   2.985
  201GLU     CA 1987   5.718   6.800   3.058
  201GLU     CB 1988   5.674   6.739   3.192
  201GLU     CG 1989   5.576   6.831   3.264
  201GLU     CD 1990   5.547   6.782   3.406
  201GLU    OE1 1991   5.539   6.659   3.424
  201GLU    OE2 1992   5.545   6.854   3.508
  201GLU      C 1993   5.845   6.736   3.001
  201GLU      O 1994   5.955   6.762   3.050
  202PHE      N 1995   5.824   6.646   2.906
  202PHE      H 1996   5.733   6.605   2.909
  202PHE     CA 1997   5.926   6.601   2.811
  202PHE     CB 1998   5.865   6.494   2.720
  202PHE     CG 1999   5.849   6.354   2.780
  202PHE    CD1 2000   5.747   6.270   2.737
  202PHE    HD1 2001   5.692   6.296   2.647
  202PHE    CD2 2002   5.928   6.315   2.888
  202PHE    HD2 2003   6.017   6.370   2.917
  202PHE    CE1 2004   5.722   6.142   2.784
  202PHE    HE1 2005   5.671   6.072   2.718
  202PHE    CE2 2006   5.893   6.194   2.948
  202PHE    HE2 2007   5.943   6.156   3.037
  202PHE     CZ 2008   5.797   6.108   2.896
  202PHE     HZ 2009   5.787   6.013   2.950
  202PHE      C 2010   5.984   6.704   2.714
  202PHE      O 2011   6.103   6.737   2.715
  203THR      N 2012   5.900   6.779   2.642
  203THR      H 2013   5.801   6.772   2.654
  203THR     CA 2014   5.943   6.873   2.538
  203THR     CB 2015   5.840   6.915   2.433
  203THR    OG1 2016   5.722   6.974   2.488
  203THR    HG1 2017   5.676   6.889   2.513
  203THR    CG2 2018   5.802   6.792   2.351
  203THR      C 2019   6.012   7.000   2.588
  203THR      O 2020   6.088   7.064   2.516
  204GLU      N 2021   5.987   7.040   2.713
  204GLU      H 2022   5.890   7.042   2.737
  204GLU     CA 2023   6.076   7.139   2.774
  204GLU     CB 2024   6.002   7.237   2.866
  204GLU     CG 2025   5.946   7.175   2.993
  204GLU     CD 2026   5.879   7.285   3.077
  204GLU    OE1 2027   5.791   7.362   3.033
  204GLU    OE2 2028   5.913   7.288   3.197
  204GLU      C 2029   6.214   7.098   2.825
  204GLU      O 2030   6.314   7.170   2.817
  205ARG      N 2031   6.211   6.973   2.871
  205ARG      H 2032   6.136   6.912   2.846
  205ARG     CA 2033   6.319   6.915   2.951
  205ARG     CB 2034   6.278   6.876   3.093
  205ARG     CG 2035   6.281   7.006   3.174
  205ARG     CD 2036   6.211   6.983   3.307
  205ARG     NE 2037   6.195   7.114   3.372
  205ARG     HE 2038   6.227   7.193   3.318
  205ARG     CZ 2039   6.130   7.138   3.487
  205ARG    NH1 2040   6.081   7.038   3.560
  205ARG   HH11 2041   6.095   6.942   3.536
  205ARG   HH12 2042   6.008   7.057   3.626
  205ARG    NH2 2043   6.109   7.265   3.524
  205ARG   HH21 2044   6.132   7.338   3.459
  205ARG   HH22 2045   6.064   7.263   3.614
  205ARG      C 2046   6.419   6.822   2.883
  205ARG      O 2047   6.539   6.824   2.913
  206GLU      N 2048   6.374   6.746   2.784
  206GLU      H 2049   6.278   6.744   2.755
  206GLU     CA 2050   6.460   6.665   2.695
  206GLU     CB 2051   6.372   6.546   2.655
  206GLU     CG 2052   6.370   6.443   2.769
  206GLU     CD 2053   6.489   6.347   2.776
  206GLU    OE1 2054   6.493   6.255   2.860
  206GLU    OE2 2055   6.578   6.350   2.689
  206GLU      C 2056   6.536   6.723   2.576
  206GLU      O 2057   6.515   6.829   2.518
  207GLN      N 2058   6.622   6.633   2.529
  207GLN      H 2059   6.621   6.536   2.553
  207GLN     CA 2060   6.727   6.673   2.433
  207GLN     CB 2061   6.859   6.599   2.453
  207GLN     CG 2062   6.930   6.642   2.582
  207GLN     CD 2063   7.078   6.605   2.570
  207GLN    OE1 2064   7.116   6.495   2.608
  207GLN    NE2 2065   7.159   6.710   2.583
  207GLN   HE21 2066   7.134   6.801   2.616
  207GLN   HE22 2067   7.252   6.684   2.558
  207GLN      C 2068   6.680   6.663   2.288
  207GLN      O 2069   6.670   6.760   2.213
  208GLY      N 2070   6.666   6.540   2.240
  208GLY      H 2071   6.626   6.466   2.294
  208GLY     CA 2072   6.664   6.507   2.097
  208GLY      C 2073   6.535   6.545   2.025
  208GLY      O 2074   6.459   6.631   2.071
  209GLU      N 2075   6.503   6.474   1.917
  209GLU      H 2076   6.571   6.419   1.867
  209GLU     CA 2077   6.386   6.494   1.832
  209GLU     CB 2078   6.403   6.429   1.695
  209GLU     CG 2079   6.483   6.299   1.681
  209GLU     CD 2080   6.635   6.317   1.681
  209GLU    OE1 2081   6.683   6.317   1.567
  209GLU    OE2 2082   6.696   6.338   1.788
  209GLU      C 2083   6.248   6.453   1.885
  209GLU      O 2084   6.172   6.368   1.839
  210VAL      N 2085   6.215   6.525   1.991
  210VAL      H 2086   6.284   6.579   2.039
  210VAL     CA 2087   6.088   6.504   2.063
  210VAL     CB 2088   6.115   6.546   2.208
  210VAL    CG1 2089   6.233   6.470   2.267
  210VAL    CG2 2090   6.143   6.695   2.229
  210VAL      C 2091   5.966   6.570   1.999
  210VAL      O 2092   5.904   6.657   2.060
  211ARG      N 2093   5.923   6.499   1.896
  211ARG      H 2094   5.986   6.436   1.850
  211ARG     CA 2095   5.800   6.519   1.819
  211ARG     CB 2096   5.805   6.433   1.693
  211ARG     CG 2097   5.854   6.289   1.703
  211ARG     CD 2098   5.758   6.185   1.761
  211ARG     NE 2099   5.667   6.130   1.660
  211ARG     HE 2100   5.600   6.199   1.633
  211ARG     CZ 2101   5.646   6.002   1.628
  211ARG    NH1 2102   5.695   5.913   1.715
  211ARG   HH11 2103   5.719   5.945   1.807
  211ARG   HH12 2104   5.718   5.821   1.686
  211ARG    NH2 2105   5.562   5.965   1.530
  211ARG   HH21 2106   5.509   6.031   1.477
  211ARG   HH22 2107   5.590   5.879   1.486
  211ARG      C 2108   5.668   6.507   1.894
  211ARG      O 2109   5.629   6.414   1.965
  212PHE      N 2110   5.597   6.619   1.891
  212PHE      H 2111   5.622   6.701   1.839
  212PHE     CA 2112   5.469   6.632   1.963
  212PHE     CB 2113   5.422   6.776   1.990
  212PHE     CG 2114   5.380   6.812   2.132
  212PHE    CD1 2115   5.460   6.883   2.220
  212PHE    HD1 2116   5.565   6.893   2.190
  212PHE    CD2 2117   5.247   6.796   2.172
  212PHE    HD2 2118   5.172   6.738   2.119
  212PHE    CE1 2119   5.416   6.930   2.343
  212PHE    HE1 2120   5.485   6.979   2.411
  212PHE    CE2 2121   5.197   6.844   2.292
  212PHE    HE2 2122   5.092   6.837   2.322
  212PHE     CZ 2123   5.283   6.911   2.379
  212PHE     HZ 2124   5.239   6.955   2.468
  212PHE      C 2125   5.354   6.553   1.901
  212PHE      O 2126   5.238   6.558   1.945
  213SER      N 2127   5.381   6.492   1.786
  213SER      H 2128   5.474   6.468   1.760
  213SER     CA 2129   5.288   6.406   1.714
  213SER     CB 2130   5.339   6.384   1.570
  213SER     OG 2131   5.474   6.338   1.583
  213SER     HG 2132   5.507   6.325   1.490
  213SER      C 2133   5.254   6.272   1.779
  213SER      O 2134   5.338   6.218   1.851
  214ALA      N 2135   5.133   6.227   1.747
  214ALA      H 2136   5.068   6.252   1.676
  214ALA     CA 2137   5.090   6.104   1.817
  214ALA     CB 2138   5.007   6.137   1.941
  214ALA      C 2139   5.002   6.016   1.728
  214ALA      O 2140   4.946   6.066   1.630
  215VAL      N 2141   4.994   5.885   1.753
  215VAL      H 2142   5.048   5.847   1.827
  215VAL     CA 2143   4.909   5.791   1.679
  215VAL     CB 2144   4.999   5.678   1.627
  215VAL    CG1 2145   4.923   5.551   1.589
  215VAL    CG2 2146   5.079   5.732   1.508
  215VAL      C 2147   4.795   5.747   1.771
  215VAL      O 2148   4.826   5.728   1.887
  216ALA      N 2149   4.679   5.709   1.717
  216ALA      H 2150   4.666   5.691   1.621
  216ALA     CA 2151   4.567   5.650   1.793
  216ALA     CB 2152   4.488   5.767   1.854
  216ALA      C 2153   4.482   5.564   1.701
  216ALA      O 2154   4.489   5.566   1.578
  217LEU      N 2155   4.412   5.472   1.767
  217LEU      H 2156   4.416   5.476   1.867
  217LEU     CA 2157   4.305   5.387   1.713
  217LEU     CB 2158   4.287   5.268   1.806
  217LEU     CG 2159   4.407   5.183   1.848
  217LEU    CD1 2160   4.365   5.106   1.973
  217LEU    CD2 2161   4.454   5.090   1.736
  217LEU      C 2162   4.173   5.463   1.700
  217LEU      O 2163   4.123   5.511   1.800
  218CYS      N 2164   4.101   5.442   1.589
  218CYS      H 2165   4.159   5.410   1.515
  218CYS     CA 2166   3.958   5.472   1.576
  218CYS     CB 2167   3.962   5.619   1.535
  218CYS     SG 2168   3.803   5.703   1.503
  218CYS     HG 2169   3.853   5.799   1.425
  218CYS      C 2170   3.895   5.394   1.459
  218CYS      O 2171   3.962   5.339   1.372
  219LYS      N 2172   3.763   5.414   1.452
  219LYS      H 2173   3.717   5.491   1.497
  219LYS     CA 2174   3.675   5.350   1.354
  219LYS     CB 2175   3.528   5.359   1.398
  219LYS     CG 2176   3.506   5.276   1.524
  219LYS     CD 2177   3.367   5.308   1.581
  219LYS     CE 2178   3.337   5.199   1.683
  219LYS     NZ 2179   3.216   5.245   1.753
  219LYS    HZ1 2180   3.191   5.342   1.758
  219LYS    HZ2 2181   3.137   5.189   1.727
  219LYS    HZ3 2182   3.229   5.215   1.847
  219LYS      C 2183   3.688   5.396   1.209
  219LYS      O 2184   3.650   5.508   1.174
  220ALA      N 2185   3.712   5.301   1.121
  220ALA      H 2186   3.730   5.208   1.153
  220ALA     CA 2187   3.723   5.323   0.975
  220ALA     CB 2188   3.792   5.207   0.903
  220ALA      C 2189   3.597   5.354   0.895
  220ALA      O 2190   3.602   5.428   0.796
  221ALA      N 2191   3.488   5.280   0.908
  221ALA      H 2192   3.473   5.197   0.961
  221ALA     CA 2193   3.356   5.310   0.849
  221ALA     CB 2194   3.280   5.191   0.791
  221ALA      C 2195   3.256   5.370   0.947
  221ALA     O1 2196   3.168   5.451   0.911
  221ALA     O2 2197   3.259   5.332   1.066
   6.92641   6.92641   4.89770   0.00000   0.00000   0.00000   0.00000   3.46322   3.46322
