# Supplementary material for: Is There a Functional Role for the Knotted Topology in Protein UCH-L1?
Source: J Chem Inf Model. 2024 Jul 24;64(17):6827–37. doi: 10.1021/acs.jcim.4c00880 (PMC11388461; doi:10.1021/acs.jcim.4c00880)
Supplement: Supplementary file 2 — ci4c00880_si_002.zip [file ci4c00880_si_002.zip › UCH-L1_files/APO/APO_delta2_L3M/REP_4/traj_initial.gro]

Protein in water t=   0.00000 step= 0
 2197
    1MET      N    1   5.507   3.787   3.513
    1MET     H1    2   5.474   3.707   3.563
    1MET     H2    3   5.510   3.777   3.414
    1MET     H3    4   5.592   3.819   3.554
    1MET     CA    5   5.405   3.892   3.534
    1MET     CB    6   5.450   4.030   3.485
    1MET     CG    7   5.569   4.090   3.560
    1MET     SD    8   5.727   3.999   3.572
    1MET     CE    9   5.799   4.028   3.412
    1MET      C   10   5.274   3.865   3.461
    1MET      O   11   5.264   3.826   3.344
    2LYS      N   12   5.168   3.905   3.531
    2LYS      H   13   5.173   3.966   3.610
    2LYS     CA   14   5.028   3.868   3.507
    2LYS     CB   15   4.945   3.890   3.633
    2LYS     CG   16   4.987   3.813   3.759
    2LYS     CD   17   4.880   3.839   3.865
    2LYS     CE   18   4.912   3.773   3.999
    2LYS     NZ   19   4.943   3.630   3.984
    2LYS    HZ1   20   5.040   3.611   3.969
    2LYS    HZ2   21   4.913   3.569   4.057
    2LYS    HZ3   22   4.883   3.597   3.911
    2LYS      C   23   4.962   3.942   3.390
    2LYS      O   24   5.007   4.055   3.370
    3PRO      N   25   4.863   3.886   3.322
    3PRO     CA   26   4.785   3.957   3.219
    3PRO     CB   27   4.694   3.848   3.163
    3PRO     CG   28   4.757   3.713   3.197
    3PRO     CD   29   4.848   3.740   3.317
    3PRO      C   30   4.711   4.072   3.287
    3PRO      O   31   4.648   4.051   3.391
    4MET      N   32   4.700   4.183   3.215
    4MET      H   33   4.756   4.194   3.133
    4MET     CA   34   4.634   4.302   3.271
    4MET     CB   35   4.742   4.410   3.267
    4MET     CG   36   4.694   4.550   3.306
    4MET     SD   37   4.692   4.586   3.485
    4MET     CE   38   4.867   4.604   3.515
    4MET      C   39   4.511   4.347   3.192
    4MET      O   40   4.511   4.337   3.069
    5GLU      N   41   4.405   4.398   3.255
    5GLU      H   42   4.402   4.415   3.353
    5GLU     CA   43   4.286   4.444   3.182
    5GLU     CB   44   4.164   4.445   3.274
    5GLU     CG   45   4.064   4.335   3.240
    5GLU     CD   46   3.924   4.353   3.300
    5GLU    OE1   47   3.827   4.356   3.221
    5GLU    OE2   48   3.911   4.329   3.422
    5GLU      C   49   4.313   4.582   3.122
    5GLU      O   50   4.331   4.681   3.193
    6ILE      N   51   4.356   4.581   2.996
    6ILE      H   52   4.364   4.501   2.936
    6ILE     CA   53   4.400   4.704   2.929
    6ILE     CB   54   4.488   4.670   2.808
    6ILE    CG1   55   4.591   4.561   2.841
    6ILE    CG2   56   4.545   4.798   2.748
    6ILE     CD   57   4.695   4.607   2.944
    6ILE      C   58   4.273   4.784   2.898
    6ILE      O   59   4.191   4.766   2.809
    7ASN      N   60   4.256   4.867   3.000
    7ASN      H   61   4.299   4.844   3.088
    7ASN     CA   62   4.149   4.968   2.993
    7ASN     CB   63   4.029   4.896   3.054
    7ASN     CG   64   4.037   4.860   3.203
    7ASN    OD1   65   4.087   4.925   3.295
    7ASN    ND2   66   3.970   4.754   3.245
    7ASN   HD21   67   3.928   4.699   3.172
    7ASN   HD22   68   3.962   4.725   3.341
    7ASN      C   69   4.185   5.099   3.064
    7ASN      O   70   4.285   5.098   3.136
    8PRO      N   71   4.113   5.206   3.035
    8PRO     CA   72   4.125   5.332   3.111
    8PRO     CB   73   4.000   5.413   3.074
    8PRO     CG   74   3.976   5.371   2.929
    8PRO     CD   75   4.011   5.222   2.930
    8PRO      C   76   4.133   5.321   3.263
    8PRO      O   77   4.232   5.361   3.324
    9GLU      N   78   4.048   5.242   3.328
    9GLU      H   79   3.966   5.214   3.278
    9GLU     CA   80   4.043   5.211   3.472
    9GLU     CB   81   3.929   5.111   3.496
    9GLU     CG   82   3.907   5.071   3.641
    9GLU     CD   83   3.836   5.177   3.725
    9GLU    OE1   84   3.898   5.256   3.801
    9GLU    OE2   85   3.713   5.169   3.744
    9GLU      C   86   4.183   5.179   3.523
    9GLU      O   87   4.256   5.247   3.595
   10MET      N   88   4.233   5.071   3.463
   10MET      H   89   4.182   5.025   3.390
   10MET     CA   90   4.364   5.010   3.491
   10MET     CB   91   4.381   4.871   3.430
   10MET     CG   92   4.281   4.770   3.487
   10MET     SD   93   4.314   4.729   3.663
   10MET     CE   94   4.167   4.788   3.744
   10MET      C   95   4.486   5.096   3.458
   10MET      O   96   4.571   5.120   3.543
   11LEU      N   97   4.485   5.154   3.338
   11LEU      H   98   4.413   5.143   3.269
   11LEU     CA   99   4.579   5.259   3.297
   11LEU     CB  100   4.549   5.292   3.151
   11LEU     CG  101   4.575   5.176   3.055
   11LEU    CD1  102   4.512   5.213   2.920
   11LEU    CD2  103   4.727   5.160   3.049
   11LEU      C  104   4.585   5.389   3.379
   11LEU      O  105   4.696   5.437   3.398
   12ASN      N  106   4.471   5.432   3.433
   12ASN      H  107   4.382   5.396   3.404
   12ASN     CA  108   4.478   5.545   3.526
   12ASN     CB  109   4.342   5.609   3.555
   12ASN     CG  110   4.298   5.694   3.435
   12ASN    OD1  111   4.381   5.762   3.373
   12ASN    ND2  112   4.170   5.702   3.399
   12ASN   HD21  113   4.098   5.664   3.457
   12ASN   HD22  114   4.152   5.738   3.308
   12ASN      C  115   4.537   5.501   3.659
   12ASN      O  116   4.643   5.548   3.700
   13LYS      N  117   4.487   5.393   3.719
   13LYS      H  118   4.404   5.344   3.694
   13LYS     CA  119   4.553   5.324   3.830
   13LYS     CB  120   4.459   5.212   3.877
   13LYS     CG  121   4.331   5.269   3.939
   13LYS     CD  122   4.237   5.164   3.998
   13LYS     CE  123   4.099   5.220   4.035
   13LYS     NZ  124   4.029   5.125   4.122
   13LYS    HZ1  125   4.002   5.046   4.066
   13LYS    HZ2  126   4.092   5.098   4.194
   13LYS    HZ3  127   3.948   5.163   4.167
   13LYS      C  128   4.700   5.283   3.815
   13LYS      O  129   4.770   5.278   3.916
   14VAL      N  130   4.747   5.265   3.692
   14VAL      H  131   4.698   5.227   3.613
   14VAL     CA  132   4.891   5.242   3.673
   14VAL     CB  133   4.919   5.186   3.533
   14VAL    CG1  134   5.067   5.179   3.498
   14VAL    CG2  135   4.884   5.037   3.541
   14VAL      C  136   4.981   5.362   3.703
   14VAL      O  137   5.052   5.361   3.804
   15LEU      N  138   4.940   5.475   3.647
   15LEU      H  139   4.851   5.465   3.603
   15LEU     CA  140   4.994   5.610   3.671
   15LEU     CB  141   4.934   5.707   3.570
   15LEU     CG  142   4.998   5.662   3.439
   15LEU    CD1  143   4.929   5.726   3.319
   15LEU    CD2  144   5.150   5.682   3.431
   15LEU      C  145   4.964   5.666   3.810
   15LEU      O  146   5.044   5.740   3.867
   16SER      N  147   4.853   5.627   3.872
   16SER      H  148   4.777   5.604   3.811
   16SER     CA  149   4.829   5.651   4.015
   16SER     CB  150   4.692   5.600   4.059
   16SER     OG  151   4.649   5.652   4.185
   16SER     HG  152   4.588   5.731   4.175
   16SER      C  153   4.930   5.590   4.112
   16SER      O  154   5.004   5.666   4.175
   17ARG      N  155   4.973   5.467   4.086
   17ARG      H  156   4.940   5.414   4.008
   17ARG     CA  157   5.084   5.404   4.159
   17ARG     CB  158   5.079   5.253   4.135
   17ARG     CG  159   4.949   5.194   4.189
   17ARG     CD  160   4.959   5.041   4.191
   17ARG     NE  161   4.835   4.985   4.246
   17ARG     HE  162   4.752   4.988   4.190
   17ARG     CZ  163   4.838   4.927   4.367
   17ARG    NH1  164   4.942   4.926   4.451
   17ARG   HH11  165   5.029   4.954   4.409
   17ARG   HH12  166   4.938   4.912   4.550
   17ARG    NH2  167   4.726   4.857   4.390
   17ARG   HH21  168   4.649   4.838   4.329
   17ARG   HH22  169   4.717   4.813   4.479
   17ARG      C  170   5.224   5.454   4.123
   17ARG      O  171   5.302   5.483   4.214
   18LEU      N  172   5.242   5.499   3.999
   18LEU      H  173   5.171   5.490   3.929
   18LEU     CA  174   5.371   5.548   3.950
   18LEU     CB  175   5.371   5.528   3.798
   18LEU     CG  176   5.392   5.389   3.737
   18LEU    CD1  177   5.368   5.394   3.586
   18LEU    CD2  178   5.529   5.335   3.781
   18LEU      C  179   5.419   5.688   3.989
   18LEU      O  180   5.539   5.713   3.988
   19GLY      N  181   5.334   5.765   4.056
   19GLY      H  182   5.242   5.737   4.083
   19GLY     CA  183   5.352   5.903   4.103
   19GLY      C  184   5.348   6.010   3.994
   19GLY      O  185   5.456   6.035   3.942
   20VAL      N  186   5.228   6.021   3.937
   20VAL      H  187   5.158   5.950   3.950
   20VAL     CA  188   5.215   6.103   3.816
   20VAL     CB  189   5.190   5.997   3.708
   20VAL    CG1  190   5.125   6.052   3.580
   20VAL    CG2  191   5.316   5.917   3.673
   20VAL      C  192   5.098   6.199   3.834
   20VAL      O  193   4.998   6.148   3.883
   21ALA      N  194   5.105   6.324   3.788
   21ALA      H  195   5.188   6.354   3.742
   21ALA     CA  196   4.997   6.423   3.799
   21ALA     CB  197   5.044   6.550   3.728
   21ALA      C  198   4.865   6.379   3.736
   21ALA      O  199   4.844   6.368   3.615
   22GLY      N  200   4.766   6.403   3.822
   22GLY      H  201   4.797   6.437   3.911
   22GLY     CA  202   4.623   6.376   3.803
   22GLY      C  203   4.560   6.469   3.699
   22GLY      O  204   4.455   6.439   3.642
   23GLN      N  205   4.630   6.577   3.665
   23GLN      H  206   4.722   6.592   3.700
   23GLN     CA  207   4.593   6.670   3.557
   23GLN     CB  208   4.699   6.779   3.544
   23GLN     CG  209   4.689   6.886   3.653
   23GLN     CD  210   4.777   7.009   3.630
   23GLN    OE1  211   4.742   7.105   3.698
   23GLN    NE2  212   4.894   7.005   3.566
   23GLN   HE21  213   4.931   6.920   3.529
   23GLN   HE22  214   4.949   7.087   3.554
   23GLN      C  215   4.577   6.616   3.415
   23GLN      O  216   4.512   6.675   3.329
   24TRP      N  217   4.626   6.495   3.389
   24TRP      H  218   4.680   6.441   3.453
   24TRP     CA  219   4.611   6.425   3.261
   24TRP     CB  220   4.738   6.414   3.177
   24TRP     CG  221   4.780   6.542   3.105
   24TRP    CD1  222   4.862   6.630   3.164
   24TRP    HD1  223   4.897   6.632   3.267
   24TRP    CD2  224   4.735   6.598   2.986
   24TRP    NE1  225   4.874   6.737   3.086
   24TRP    HE1  226   4.912   6.821   3.123
   24TRP    CE2  227   4.792   6.725   2.982
   24TRP    CE3  228   4.677   6.548   2.871
   24TRP    HE3  229   4.671   6.439   2.865
   24TRP    CZ2  230   4.787   6.806   2.869
   24TRP    HZ2  231   4.834   6.903   2.882
   24TRP    CZ3  232   4.667   6.631   2.760
   24TRP    HZ3  233   4.633   6.589   2.665
   24TRP    CH2  234   4.723   6.758   2.755
   24TRP    HH2  235   4.744   6.797   2.656
   24TRP      C  236   4.577   6.276   3.272
   24TRP      O  237   4.635   6.212   3.359
   25ARG      N  238   4.455   6.245   3.228
   25ARG      H  239   4.396   6.317   3.192
   25ARG     CA  240   4.378   6.122   3.254
   25ARG     CB  241   4.254   6.152   3.339
   25ARG     CG  242   4.278   6.184   3.486
   25ARG     CD  243   4.304   6.062   3.574
   25ARG     NE  244   4.448   6.047   3.602
   25ARG     HE  245   4.503   6.051   3.519
   25ARG     CZ  246   4.513   6.048   3.720
   25ARG    NH1  247   4.453   6.077   3.836
   25ARG   HH11  248   4.358   6.107   3.841
   25ARG   HH12  249   4.515   6.075   3.915
   25ARG    NH2  250   4.640   6.005   3.725
   25ARG   HH21  251   4.682   5.971   3.641
   25ARG   HH22  252   4.700   6.013   3.804
   25ARG      C  253   4.337   6.055   3.123
   25ARG      O  254   4.299   6.119   3.025
   26PHE      N  255   4.336   5.922   3.135
   26PHE      H  256   4.378   5.877   3.214
   26PHE     CA  257   4.288   5.826   3.034
   26PHE     CB  258   4.336   5.681   3.039
   26PHE     CG  259   4.480   5.662   2.992
   26PHE    CD1  260   4.574   5.646   3.093
   26PHE    HD1  261   4.547   5.669   3.196
   26PHE    CD2  262   4.512   5.637   2.859
   26PHE    HD2  263   4.450   5.681   2.780
   26PHE    CE1  264   4.699   5.593   3.065
   26PHE    HE1  265   4.749   5.534   3.142
   26PHE    CE2  266   4.642   5.598   2.829
   26PHE    HE2  267   4.668   5.559   2.730
   26PHE     CZ  268   4.735   5.581   2.931
   26PHE     HZ  269   4.839   5.559   2.909
   26PHE      C  270   4.136   5.828   3.022
   26PHE      O  271   4.066   5.810   3.122
   27VAL      N  272   4.096   5.831   2.895
   27VAL      H  273   4.164   5.823   2.823
   27VAL     CA  274   3.954   5.836   2.857
   27VAL     CB  275   3.901   5.978   2.835
   27VAL    CG1  276   3.923   6.074   2.953
   27VAL    CG2  277   3.966   6.036   2.709
   27VAL      C  278   3.914   5.742   2.743
   27VAL      O  279   3.989   5.727   2.647
   28ASP      N  280   3.800   5.675   2.759
   28ASP      H  281   3.747   5.691   2.842
   28ASP     CA  282   3.744   5.587   2.655
   28ASP     CB  283   3.612   5.522   2.697
   28ASP     CG  284   3.614   5.461   2.837
   28ASP    OD1  285   3.558   5.533   2.922
   28ASP    OD2  286   3.639   5.339   2.845
   28ASP      C  287   3.718   5.662   2.525
   28ASP      O  288   3.673   5.777   2.524
   29VAL      N  289   3.725   5.588   2.415
   29VAL      H  290   3.782   5.506   2.415
   29VAL     CA  291   3.685   5.638   2.282
   29VAL     CB  292   3.806   5.673   2.195
   29VAL    CG1  293   3.760   5.729   2.061
   29VAL    CG2  294   3.890   5.779   2.267
   29VAL      C  295   3.599   5.535   2.209
   29VAL      O  296   3.653   5.440   2.153
   30LEU      N  297   3.468   5.559   2.200
   30LEU      H  298   3.429   5.643   2.238
   30LEU     CA  299   3.365   5.467   2.151
   30LEU     CB  300   3.239   5.535   2.206
   30LEU     CG  301   3.197   5.505   2.350
   30LEU    CD1  302   3.071   5.582   2.389
   30LEU    CD2  303   3.184   5.355   2.379
   30LEU      C  304   3.355   5.436   2.002
   30LEU      O  305   3.293   5.334   1.974
   31GLY      N  306   3.442   5.494   1.919
   31GLY      H  307   3.525   5.539   1.953
   31GLY     CA  308   3.437   5.477   1.773
   31GLY      C  309   3.573   5.509   1.711
   31GLY      O  310   3.669   5.550   1.777
   32LEU      N  311   3.577   5.523   1.579
   32LEU      H  312   3.496   5.495   1.527
   32LEU     CA  313   3.690   5.561   1.494
   32LEU     CB  314   3.747   5.442   1.417
   32LEU     CG  315   3.800   5.330   1.507
   32LEU    CD1  316   3.730   5.195   1.491
   32LEU    CD2  317   3.952   5.318   1.490
   32LEU      C  318   3.660   5.675   1.396
   32LEU      O  319   3.742   5.719   1.316
   33GLU      N  320   3.533   5.714   1.394
   33GLU      H  321   3.475   5.702   1.475
   33GLU     CA  322   3.461   5.789   1.290
   33GLU     CB  323   3.311   5.782   1.319
   33GLU     CG  324   3.247   5.643   1.307
   33GLU     CD  325   3.283   5.545   1.418
   33GLU    OE1  326   3.236   5.558   1.533
   33GLU    OE2  327   3.355   5.448   1.385
   33GLU      C  328   3.494   5.939   1.295
   33GLU      O  329   3.528   5.987   1.403
   34GLU      N  330   3.469   6.012   1.187
   34GLU      H  331   3.464   5.967   1.098
   34GLU     CA  332   3.483   6.158   1.179
   34GLU     CB  333   3.475   6.208   1.034
   34GLU     CG  334   3.606   6.200   0.956
   34GLU     CD  335   3.712   6.303   0.995
   34GLU    OE1  336   3.828   6.267   1.024
   34GLU    OE2  337   3.699   6.410   0.931
   34GLU      C  338   3.388   6.236   1.270
   34GLU      O  339   3.424   6.328   1.343
   35GLU      N  340   3.259   6.205   1.257
   35GLU      H  341   3.222   6.165   1.173
   35GLU     CA  342   3.158   6.239   1.358
   35GLU     CB  343   3.023   6.215   1.292
   35GLU     CG  344   2.898   6.243   1.375
   35GLU     CD  345   2.894   6.386   1.430
   35GLU    OE1  346   2.916   6.482   1.353
   35GLU    OE2  347   2.892   6.399   1.554
   35GLU      C  348   3.185   6.175   1.494
   35GLU      O  349   3.259   6.077   1.504
   36SER      N  350   3.133   6.242   1.597
   36SER      H  351   3.060   6.309   1.589
   36SER     CA  352   3.139   6.194   1.736
   36SER     CB  353   3.099   6.048   1.754
   36SER     OG  354   3.063   6.006   1.886
   36SER     HG  355   3.077   5.910   1.908
   36SER      C  356   3.270   6.212   1.813
   36SER      O  357   3.254   6.225   1.935
   37LEU      N  358   3.382   6.208   1.742
   37LEU      H  359   3.381   6.188   1.644
   37LEU     CA  360   3.511   6.218   1.812
   37LEU     CB  361   3.627   6.227   1.712
   37LEU     CG  362   3.689   6.090   1.682
   37LEU    CD1  363   3.805   6.099   1.583
   37LEU    CD2  364   3.742   6.031   1.813
   37LEU      C  365   3.527   6.345   1.897
   37LEU      O  366   3.592   6.336   2.001
   38GLY      N  367   3.462   6.456   1.866
   38GLY      H  368   3.421   6.475   1.777
   38GLY     CA  369   3.461   6.580   1.946
   38GLY      C  370   3.423   6.577   2.094
   38GLY      O  371   3.494   6.640   2.172
   39SER      N  372   3.350   6.473   2.132
   39SER      H  373   3.325   6.407   2.062
   39SER     CA  374   3.316   6.430   2.269
   39SER     CB  375   3.210   6.323   2.294
   39SER     OG  376   3.260   6.196   2.251
   39SER     HG  377   3.187   6.155   2.197
   39SER      C  378   3.435   6.403   2.362
   39SER      O  379   3.421   6.430   2.481
   40VAL      N  380   3.544   6.353   2.304
   40VAL      H  381   3.532   6.333   2.207
   40VAL     CA  382   3.671   6.339   2.377
   40VAL     CB  383   3.753   6.239   2.294
   40VAL    CG1  384   3.898   6.221   2.340
   40VAL    CG2  385   3.685   6.108   2.256
   40VAL      C  386   3.736   6.470   2.422
   40VAL      O  387   3.783   6.549   2.341
   41PRO      N  388   3.746   6.483   2.554
   41PRO     CA  389   3.779   6.609   2.623
   41PRO     CB  390   3.777   6.580   2.773
   41PRO     CG  391   3.777   6.428   2.790
   41PRO     CD  392   3.723   6.379   2.656
   41PRO      C  393   3.906   6.681   2.578
   41PRO      O  394   4.013   6.623   2.591
   42ALA      N  395   3.900   6.792   2.505
   42ALA      H  396   3.815   6.839   2.482
   42ALA     CA  397   4.024   6.859   2.464
   42ALA     CB  398   4.000   6.952   2.345
   42ALA      C  399   4.100   6.933   2.575
   42ALA      O  400   4.049   6.962   2.683
   43PRO      N  401   4.231   6.952   2.564
   43PRO     CA  402   4.323   6.892   2.467
   43PRO     CB  403   4.450   6.978   2.475
   43PRO     CG  404   4.452   7.014   2.624
   43PRO     CD  405   4.304   7.045   2.651
   43PRO      C  406   4.350   6.744   2.492
   43PRO      O  407   4.339   6.698   2.605
   44ALA      N  408   4.382   6.662   2.392
   44ALA      H  409   4.360   6.690   2.299
   44ALA     CA  410   4.444   6.532   2.421
   44ALA     CB  411   4.367   6.423   2.345
   44ALA      C  412   4.590   6.528   2.376
   44ALA      O  413   4.644   6.619   2.313
   45CYS      N  414   4.662   6.427   2.424
   45CYS      H  415   4.621   6.346   2.466
   45CYS     CA  416   4.802   6.406   2.386
   45CYS     CB  417   4.904   6.442   2.494
   45CYS     SG  418   4.902   6.320   2.631
   45CYS     HG  419   4.954   6.393   2.729
   45CYS      C  420   4.835   6.264   2.338
   45CYS      O  421   4.951   6.241   2.306
   46ALA      N  422   4.734   6.182   2.311
   46ALA      H  423   4.645   6.205   2.272
   46ALA     CA  424   4.763   6.045   2.267
   46ALA     CB  425   4.833   5.956   2.370
   46ALA      C  426   4.639   5.967   2.221
   46ALA      O  427   4.536   5.975   2.287
   47LEU      N  428   4.654   5.892   2.113
   47LEU      H  429   4.729   5.896   2.047
   47LEU     CA  430   4.546   5.806   2.062
   47LEU     CB  431   4.501   5.842   1.920
   47LEU     CG  432   4.361   5.905   1.918
   47LEU    CD1  433   4.361   6.034   2.001
   47LEU    CD2  434   4.313   5.929   1.775
   47LEU      C  435   4.593   5.661   2.048
   47LEU      O  436   4.684   5.632   1.970
   48LEU      N  437   4.534   5.561   2.113
   48LEU      H  438   4.462   5.595   2.174
   48LEU     CA  439   4.589   5.425   2.126
   48LEU     CB  440   4.639   5.393   2.267
   48LEU     CG  441   4.733   5.482   2.348
   48LEU    CD1  442   4.662   5.590   2.430
   48LEU    CD2  443   4.820   5.396   2.440
   48LEU      C  444   4.489   5.312   2.102
   48LEU      O  445   4.376   5.314   2.150
   49LEU      N  446   4.534   5.201   2.045
   49LEU      H  447   4.632   5.195   2.029
   49LEU     CA  448   4.450   5.087   2.003
   49LEU     CB  449   4.454   5.103   1.851
   49LEU     CG  450   4.381   4.990   1.778
   49LEU    CD1  451   4.230   5.005   1.797
   49LEU    CD2  452   4.397   5.007   1.627
   49LEU      C  453   4.497   4.952   2.059
   49LEU      O  454   4.612   4.918   2.031
   50LEU      N  455   4.403   4.880   2.119
   50LEU      H  456   4.325   4.926   2.162
   50LEU     CA  457   4.422   4.737   2.148
   50LEU     CB  458   4.348   4.705   2.278
   50LEU     CG  459   4.369   4.566   2.337
   50LEU    CD1  460   4.515   4.539   2.372
   50LEU    CD2  461   4.269   4.534   2.449
   50LEU      C  462   4.355   4.660   2.034
   50LEU      O  463   4.232   4.659   2.029
   51PHE      N  464   4.438   4.588   1.959
   51PHE      H  465   4.536   4.589   1.978
   51PHE     CA  466   4.394   4.522   1.835
   51PHE     CB  467   4.401   4.618   1.716
   51PHE     CG  468   4.334   4.558   1.592
   51PHE    CD1  469   4.196   4.543   1.590
   51PHE    HD1  470   4.143   4.583   1.676
   51PHE    CD2  471   4.403   4.543   1.473
   51PHE    HD2  472   4.509   4.566   1.468
   51PHE    CE1  473   4.126   4.499   1.478
   51PHE    HE1  474   4.023   4.469   1.498
   51PHE    CE2  475   4.334   4.504   1.358
   51PHE    HE2  476   4.394   4.479   1.270
   51PHE     CZ  477   4.196   4.488   1.358
   51PHE     HZ  478   4.141   4.451   1.272
   51PHE      C  479   4.473   4.393   1.813
   51PHE      O  480   4.585   4.382   1.861
   52PRO      N  481   4.403   4.285   1.777
   52PRO     CA  482   4.459   4.154   1.743
   52PRO     CB  483   4.367   4.043   1.795
   52PRO     CG  484   4.239   4.121   1.764
   52PRO     CD  485   4.264   4.261   1.819
   52PRO      C  486   4.497   4.140   1.595
   52PRO      O  487   4.422   4.185   1.509
   53LEU      N  488   4.620   4.092   1.581
   53LEU      H  489   4.669   4.050   1.658
   53LEU     CA  490   4.689   4.073   1.453
   53LEU     CB  491   4.820   4.152   1.463
   53LEU     CG  492   4.798   4.303   1.471
   53LEU    CD1  493   4.934   4.370   1.492
   53LEU    CD2  494   4.717   4.358   1.354
   53LEU      C  495   4.714   3.924   1.425
   53LEU      O  496   4.744   3.843   1.512
   54THR      N  497   4.705   3.909   1.293
   54THR      H  498   4.706   3.984   1.228
   54THR     CA  499   4.733   3.777   1.234
   54THR     CB  500   4.679   3.758   1.092
   54THR    OG1  501   4.737   3.847   0.995
   54THR    HG1  502   4.706   3.941   1.010
   54THR    CG2  503   4.526   3.757   1.098
   54THR      C  504   4.884   3.756   1.221
   54THR      O  505   4.960   3.851   1.211
   55ALA      N  506   4.936   3.634   1.230
   55ALA      H  507   4.875   3.560   1.260
   55ALA     CA  508   5.079   3.599   1.221
   55ALA     CB  509   5.095   3.451   1.253
   55ALA      C  510   5.142   3.643   1.089
   55ALA      O  511   5.240   3.717   1.092
   56GLN      N  512   5.071   3.632   0.977
   56GLN      H  513   4.981   3.588   0.983
   56GLN     CA  514   5.112   3.663   0.839
   56GLN     CB  515   5.001   3.623   0.742
   56GLN     CG  516   4.963   3.475   0.744
   56GLN     CD  517   4.836   3.459   0.827
   56GLN    OE1  518   4.835   3.471   0.950
   56GLN    NE2  519   4.720   3.450   0.762
   56GLN   HE21  520   4.708   3.475   0.666
   56GLN   HE22  521   4.642   3.431   0.821
   56GLN      C  522   5.138   3.814   0.833
   56GLN      O  523   5.246   3.851   0.789
   57HISE     N  524   5.051   3.902   0.883
   57HISE     H  525   4.959   3.876   0.912
   57HISE    CA  526   5.078   4.046   0.895
   57HISE    CB  527   4.947   4.121   0.920
   57HISE    CG  528   4.959   4.273   0.939
   57HISE   ND1  529   4.881   4.345   1.019
   57HISE   CD2  530   5.032   4.352   0.861
   57HISE   HD2  531   5.107   4.322   0.788
   57HISE   CE1  532   4.906   4.474   0.999
   57HISE   HE1  533   4.857   4.552   1.057
   57HISE   NE2  534   5.003   4.473   0.908
   57HISE   HE2  535   5.035   4.555   0.861
   57HISE     C  536   5.188   4.085   0.994
   57HISE     O  537   5.282   4.149   0.947
   58GLU      N  538   5.205   4.006   1.100
   58GLU      H  539   5.139   3.947   1.147
   58GLU     CA  540   5.316   4.040   1.190
   58GLU     CB  541   5.293   3.981   1.330
   58GLU     CG  542   5.389   4.021   1.442
   58GLU     CD  543   5.354   3.959   1.578
   58GLU    OE1  544   5.444   3.957   1.664
   58GLU    OE2  545   5.234   3.944   1.610
   58GLU      C  546   5.455   4.007   1.135
   58GLU      O  547   5.538   4.097   1.127
   59ASN      N  548   5.463   3.880   1.096
   59ASN      H  549   5.377   3.830   1.085
   59ASN     CA  550   5.579   3.822   1.028
   59ASN     CB  551   5.538   3.688   0.966
   59ASN     CG  552   5.529   3.562   1.053
   59ASN    OD1  553   5.549   3.555   1.174
   59ASN    ND2  554   5.460   3.458   1.008
   59ASN   HD21  555   5.432   3.465   0.912
   59ASN   HD22  556   5.449   3.372   1.058
   59ASN      C  557   5.624   3.909   0.911
   59ASN      O  558   5.743   3.926   0.886
   60PHE      N  559   5.532   3.945   0.821
   60PHE      H  560   5.440   3.906   0.817
   60PHE     CA  561   5.559   4.033   0.707
   60PHE     CB  562   5.439   4.033   0.612
   60PHE     CG  563   5.431   4.158   0.523
   60PHE    CD1  564   5.314   4.232   0.514
   60PHE    HD1  565   5.223   4.185   0.551
   60PHE    CD2  566   5.535   4.195   0.438
   60PHE    HD2  567   5.626   4.135   0.427
   60PHE    CE1  568   5.304   4.337   0.424
   60PHE    HE1  569   5.219   4.405   0.430
   60PHE    CE2  570   5.526   4.302   0.351
   60PHE    HE2  571   5.612   4.335   0.292
   60PHE     CZ  572   5.406   4.372   0.337
   60PHE     HZ  573   5.379   4.433   0.251
   60PHE      C  574   5.598   4.176   0.747
   60PHE      O  575   5.712   4.212   0.717
   61ARG      N  576   5.531   4.233   0.846
   61ARG      H  577   5.459   4.187   0.898
   61ARG     CA  578   5.566   4.371   0.884
   61ARG     CB  579   5.455   4.442   0.962
   61ARG     CG  580   5.444   4.585   0.910
   61ARG     CD  581   5.315   4.651   0.959
   61ARG     NE  582   5.313   4.791   0.915
   61ARG     HE  583   5.276   4.817   0.825
   61ARG     CZ  584   5.311   4.891   1.004
   61ARG    NH1  585   5.284   4.861   1.132
   61ARG   HH11  586   5.273   4.765   1.159
   61ARG   HH12  587   5.257   4.933   1.197
   61ARG    NH2  588   5.373   5.006   0.975
   61ARG   HH21  589   5.417   5.015   0.886
   61ARG   HH22  590   5.357   5.083   1.037
   61ARG      C  591   5.693   4.386   0.969
   61ARG      O  592   5.766   4.479   0.936
   62LYS      N  593   5.727   4.298   1.063
   62LYS      H  594   5.664   4.228   1.097
   62LYS     CA  595   5.861   4.306   1.123
   62LYS     CB  596   5.877   4.191   1.223
   62LYS     CG  597   5.820   4.226   1.361
   62LYS     CD  598   5.818   4.094   1.437
   62LYS     CE  599   5.812   4.102   1.590
   62LYS     NZ  600   5.772   3.974   1.650
   62LYS    HZ1  601   5.823   3.894   1.620
   62LYS    HZ2  602   5.796   3.975   1.747
   62LYS    HZ3  603   5.673   3.962   1.645
   62LYS      C  604   5.983   4.323   1.032
   62LYS      O  605   6.067   4.410   1.052
   63LYS      N  606   5.979   4.257   0.916
   63LYS      H  607   5.906   4.189   0.907
   63LYS     CA  608   6.077   4.252   0.806
   63LYS     CB  609   6.048   4.145   0.701
   63LYS     CG  610   6.087   4.012   0.767
   63LYS     CD  611   6.018   3.899   0.691
   63LYS     CE  612   6.076   3.772   0.753
   63LYS     NZ  613   6.073   3.655   0.663
   63LYS    HZ1  614   6.129   3.578   0.692
   63LYS    HZ2  615   5.979   3.627   0.646
   63LYS    HZ3  616   6.123   3.689   0.584
   63LYS      C  617   6.065   4.380   0.724
   63LYS      O  618   6.169   4.445   0.713
   64GLN      N  619   5.950   4.419   0.670
   64GLN      H  620   5.865   4.366   0.666
   64GLN     CA  621   5.934   4.553   0.612
   64GLN     CB  622   5.784   4.578   0.601
   64GLN     CG  623   5.757   4.668   0.480
   64GLN     CD  624   5.612   4.715   0.469
   64GLN    OE1  625   5.533   4.685   0.559
   64GLN    NE2  626   5.560   4.745   0.351
   64GLN   HE21  627   5.624   4.748   0.274
   64GLN   HE22  628   5.462   4.732   0.337
   64GLN      C  629   5.996   4.670   0.688
   64GLN      O  630   6.053   4.760   0.626
   65ILE      N  631   5.968   4.683   0.817
   65ILE      H  632   5.897   4.621   0.852
   65ILE     CA  633   6.019   4.786   0.908
   65ILE     CB  634   5.927   4.805   1.029
   65ILE    CG1  635   5.793   4.856   0.975
   65ILE    CG2  636   5.968   4.916   1.125
   65ILE     CD  637   5.678   4.828   1.072
   65ILE      C  638   6.165   4.766   0.949
   65ILE      O  639   6.237   4.864   0.933
   66GLU      N  640   6.211   4.644   0.974
   66GLU      H  641   6.147   4.573   1.003
   66GLU     CA  642   6.356   4.619   0.985
   66GLU     CB  643   6.368   4.466   0.996
   66GLU     CG  644   6.502   4.415   1.049
   66GLU     CD  645   6.522   4.444   1.198
   66GLU    OE1  646   6.492   4.344   1.267
   66GLU    OE2  647   6.580   4.549   1.233
   66GLU      C  648   6.447   4.669   0.873
   66GLU      O  649   6.533   4.752   0.904
   67GLU      N  650   6.395   4.646   0.753
   67GLU      H  651   6.326   4.576   0.736
   67GLU     CA  652   6.461   4.695   0.631
   67GLU     CB  653   6.390   4.657   0.501
   67GLU     CG  654   6.370   4.507   0.478
   67GLU     CD  655   6.320   4.484   0.335
   67GLU    OE1  656   6.217   4.545   0.301
   67GLU    OE2  657   6.389   4.417   0.255
   67GLU      C  658   6.489   4.846   0.633
   67GLU      O  659   6.604   4.889   0.624
   68LEU      N  660   6.391   4.923   0.678
   68LEU      H  661   6.308   4.878   0.711
   68LEU     CA  662   6.399   5.070   0.680
   68LEU     CB  663   6.258   5.125   0.702
   68LEU     CG  664   6.158   5.100   0.589
   68LEU    CD1  665   6.018   5.101   0.651
   68LEU    CD2  666   6.174   5.198   0.473
   68LEU      C  667   6.493   5.128   0.785
   68LEU      O  668   6.523   5.247   0.781
   69LYS      N  669   6.534   5.050   0.885
   69LYS      H  670   6.525   4.951   0.877
   69LYS     CA  671   6.633   5.096   0.984
   69LYS     CB  672   6.779   5.086   0.939
   69LYS     CG  673   6.815   4.943   0.899
   69LYS     CD  674   6.827   4.838   1.010
   69LYS     CE  675   6.852   4.693   0.967
   69LYS     NZ  676   6.839   4.608   1.086
   69LYS    HZ1  677   6.893   4.524   1.079
   69LYS    HZ2  678   6.870   4.662   1.164
   69LYS    HZ3  679   6.742   4.585   1.097
   69LYS      C  680   6.610   5.224   1.063
   69LYS      O  681   6.699   5.297   1.107
   70GLY      N  682   6.482   5.255   1.083
   70GLY      H  683   6.415   5.181   1.092
   70GLY     CA  684   6.437   5.379   1.148
   70GLY      C  685   6.483   5.513   1.090
   70GLY      O  686   6.474   5.614   1.160
   71GLN      N  687   6.507   5.510   0.959
   71GLN      H  688   6.463   5.435   0.909
   71GLN     CA  689   6.572   5.620   0.888
   71GLN     CB  690   6.583   5.566   0.745
   71GLN     CG  691   6.647   5.669   0.651
   71GLN     CD  692   6.660   5.614   0.509
   71GLN    OE1  693   6.768   5.581   0.460
   71GLN    NE2  694   6.552   5.590   0.435
   71GLN   HE21  695   6.457   5.590   0.467
   71GLN   HE22  696   6.556   5.569   0.337
   71GLN      C  697   6.500   5.755   0.891
   71GLN      O  698   6.548   5.868   0.891
   72GLU      N  699   6.369   5.749   0.869
   72GLU      H  700   6.319   5.666   0.845
   72GLU     CA  701   6.276   5.863   0.876
   72GLU     CB  702   6.163   5.846   0.774
   72GLU     CG  703   6.212   5.862   0.630
   72GLU     CD  704   6.112   5.872   0.516
   72GLU    OE1  705   6.004   5.927   0.546
   72GLU    OE2  706   6.147   5.834   0.402
   72GLU      C  707   6.231   5.908   1.015
   72GLU      O  708   6.145   5.994   1.035
   73VAL      N  709   6.281   5.837   1.115
   73VAL      H  710   6.340   5.756   1.109
   73VAL     CA  711   6.244   5.861   1.255
   73VAL     CB  712   6.239   5.730   1.334
   73VAL    CG1  713   6.227   5.739   1.486
   73VAL    CG2  714   6.124   5.641   1.286
   73VAL      C  715   6.338   5.966   1.315
   73VAL      O  716   6.458   5.941   1.314
   74SER      N  717   6.282   6.052   1.399
   74SER      H  718   6.182   6.059   1.394
   74SER     CA  719   6.353   6.152   1.480
   74SER     CB  720   6.257   6.239   1.562
   74SER     OG  721   6.313   6.314   1.670
   74SER     HG  722   6.340   6.401   1.628
   74SER      C  723   6.452   6.093   1.581
   74SER      O  724   6.416   5.999   1.652
   75PRO      N  725   6.565   6.158   1.606
   75PRO     CA  726   6.661   6.126   1.713
   75PRO     CB  727   6.795   6.182   1.666
   75PRO     CG  728   6.747   6.302   1.583
   75PRO     CD  729   6.624   6.251   1.509
   75PRO      C  730   6.616   6.155   1.856
   75PRO      O  731   6.661   6.100   1.957
   76LYS      N  732   6.536   6.260   1.875
   76LYS      H  733   6.494   6.311   1.800
   76LYS     CA  734   6.470   6.293   2.002
   76LYS     CB  735   6.392   6.424   1.988
   76LYS     CG  736   6.491   6.536   1.954
   76LYS     CD  737   6.427   6.675   1.957
   76LYS     CE  738   6.330   6.685   1.839
   76LYS     NZ  739   6.242   6.801   1.857
   76LYS    HZ1  740   6.205   6.847   1.776
   76LYS    HZ2  741   6.171   6.780   1.924
   76LYS    HZ3  742   6.305   6.867   1.899
   76LYS      C  743   6.374   6.202   2.078
   76LYS      O  744   6.346   6.236   2.193
   77VAL      N  745   6.296   6.118   2.011
   77VAL      H  746   6.300   6.123   1.911
   77VAL     CA  747   6.189   6.033   2.066
   77VAL     CB  748   6.109   5.967   1.954
   77VAL    CG1  749   5.970   5.916   1.994
   77VAL    CG2  750   6.085   6.057   1.833
   77VAL      C  751   6.239   5.916   2.151
   77VAL      O  752   6.348   5.864   2.127
   78TYR      N  753   6.168   5.883   2.258
   78TYR      H  754   6.092   5.941   2.288
   78TYR     CA  755   6.194   5.772   2.352
   78TYR     CB  756   6.146   5.809   2.492
   78TYR     CG  757   6.180   5.698   2.592
   78TYR    CD1  758   6.084   5.602   2.621
   78TYR    HD1  759   6.002   5.579   2.554
   78TYR    CD2  760   6.282   5.717   2.685
   78TYR    HD2  761   6.351   5.799   2.664
   78TYR    CE1  762   6.092   5.534   2.742
   78TYR    HE1  763   6.008   5.467   2.761
   78TYR    CE2  764   6.293   5.647   2.804
   78TYR    HE2  765   6.358   5.686   2.883
   78TYR     CZ  766   6.202   5.545   2.827
   78TYR     OH  767   6.229   5.449   2.920
   78TYR     HH  768   6.317   5.458   2.966
   78TYR      C  769   6.114   5.654   2.296
   78TYR      O  770   5.991   5.652   2.292
   79PHE      N  771   6.189   5.563   2.235
   79PHE      H  772   6.283   5.579   2.204
   79PHE     CA  773   6.138   5.432   2.192
   79PHE     CB  774   6.179   5.393   2.050
   79PHE     CG  775   6.114   5.270   1.986
   79PHE    CD1  776   5.976   5.256   1.989
   79PHE    HD1  777   5.911   5.335   2.028
   79PHE    CD2  778   6.199   5.166   1.950
   79PHE    HD2  779   6.304   5.194   1.938
   79PHE    CE1  780   5.922   5.133   1.957
   79PHE    HE1  781   5.813   5.121   1.963
   79PHE    CE2  782   6.141   5.048   1.906
   79PHE    HE2  783   6.199   4.967   1.861
   79PHE     CZ  784   6.004   5.029   1.915
   79PHE     HZ  785   5.957   4.931   1.902
   79PHE      C  786   6.191   5.321   2.284
   79PHE      O  787   6.292   5.337   2.351
   80MET      N  788   6.127   5.205   2.277
   80MET      H  789   6.069   5.181   2.199
   80MET     CA  790   6.160   5.096   2.370
   80MET     CB  791   6.106   5.136   2.508
   80MET     CG  792   6.120   5.030   2.617
   80MET     SD  793   6.117   5.088   2.790
   80MET     CE  794   6.144   4.928   2.864
   80MET      C  795   6.100   4.966   2.315
   80MET      O  796   5.979   4.946   2.324
   81LYS      N  797   6.190   4.868   2.308
   81LYS      H  798   6.285   4.890   2.331
   81LYS     CA  799   6.153   4.733   2.264
   81LYS     CB  800   6.277   4.652   2.226
   81LYS     CG  801   6.325   4.721   2.097
   81LYS     CD  802   6.450   4.655   2.040
   81LYS     CE  803   6.470   4.705   1.897
   81LYS     NZ  804   6.571   4.624   1.827
   81LYS    HZ1  805   6.660   4.634   1.872
   81LYS    HZ2  806   6.548   4.527   1.832
   81LYS    HZ3  807   6.582   4.646   1.730
   81LYS      C  808   6.071   4.653   2.366
   81LYS      O  809   6.115   4.648   2.481
   82GLN      N  810   5.974   4.569   2.332
   82GLN      H  811   5.947   4.558   2.236
   82GLN     CA  812   5.903   4.487   2.431
   82GLN     CB  813   5.754   4.517   2.422
   82GLN     CG  814   5.681   4.450   2.538
   82GLN     CD  815   5.544   4.393   2.499
   82GLN    OE1  816   5.464   4.459   2.433
   82GLN    NE2  817   5.516   4.280   2.564
   82GLN   HE21  818   5.576   4.240   2.633
   82GLN   HE22  819   5.422   4.247   2.557
   82GLN      C  820   5.943   4.339   2.421
   82GLN      O  821   5.910   4.280   2.319
   83THR      N  822   6.050   4.307   2.493
   83THR      H  823   6.089   4.368   2.562
   83THR     CA  824   6.106   4.171   2.494
   83THR     CB  825   6.248   4.171   2.551
   83THR    OG1  826   6.242   4.246   2.673
   83THR    HG1  827   6.330   4.236   2.719
   83THR    CG2  828   6.339   4.233   2.444
   83THR      C  829   6.021   4.071   2.573
   83THR      O  830   5.999   3.955   2.539
   84ILE      N  831   5.987   4.107   2.697
   84ILE      H  832   6.004   4.199   2.732
   84ILE     CA  833   5.906   4.035   2.796
   84ILE     CB  834   5.904   4.130   2.917
   84ILE    CG1  835   6.047   4.142   2.970
   84ILE    CG2  836   5.811   4.082   3.028
   84ILE     CD  837   6.101   4.000   2.984
   84ILE      C  838   5.763   4.013   2.745
   84ILE      O  839   5.706   4.101   2.680
   85GLY      N  840   5.703   3.900   2.780
   85GLY      H  841   5.731   3.817   2.827
   85GLY     CA  842   5.561   3.880   2.747
   85GLY      C  843   5.469   3.958   2.840
   85GLY      O  844   5.517   4.011   2.941
   86ASN      N  845   5.339   3.971   2.814
   86ASN      H  846   5.307   3.907   2.745
   86ASN     CA  847   5.231   4.046   2.880
   86ASN     CB  848   5.207   3.963   3.006
   86ASN     CG  849   5.154   3.821   2.983
   86ASN    OD1  850   5.229   3.724   2.997
   86ASN    ND2  851   5.036   3.801   2.926
   86ASN   HD21  852   4.972   3.877   2.911
   86ASN   HD22  853   5.018   3.710   2.888
   86ASN      C  854   5.240   4.194   2.918
   86ASN      O  855   5.141   4.267   2.921
   87SER      N  856   5.362   4.246   2.905
   87SER      H  857   5.439   4.183   2.905
   87SER     CA  858   5.398   4.387   2.929
   87SER     CB  859   5.548   4.410   2.947
   87SER     OG  860   5.614   4.318   2.860
   87SER     HG  861   5.706   4.357   2.849
   87SER      C  862   5.345   4.492   2.831
   87SER      O  863   5.373   4.608   2.858
   88CYS      N  864   5.246   4.457   2.750
   88CYS      H  865   5.202   4.369   2.770
   88CYS     CA  866   5.199   4.539   2.637
   88CYS     CB  867   5.087   4.466   2.563
   88CYS     SG  868   4.936   4.444   2.664
   88CYS     HG  869   4.871   4.385   2.564
   88CYS      C  870   5.162   4.683   2.670
   88CYS      O  871   5.231   4.782   2.644
   89GLY      N  872   5.057   4.695   2.750
   89GLY      H  873   5.024   4.614   2.799
   89GLY     CA  874   4.994   4.822   2.789
   89GLY      C  875   5.079   4.919   2.870
   89GLY      O  876   5.079   5.041   2.853
   90THR      N  877   5.173   4.856   2.940
   90THR      H  878   5.170   4.756   2.934
   90THR     CA  879   5.278   4.926   3.015
   90THR     CB  880   5.356   4.831   3.106
   90THR    OG1  881   5.283   4.720   3.157
   90THR    HG1  882   5.344   4.649   3.192
   90THR    CG2  883   5.402   4.913   3.227
   90THR      C  884   5.372   5.007   2.926
   90THR      O  885   5.415   5.121   2.942
   91ILE      N  886   5.424   4.934   2.828
   91ILE      H  887   5.406   4.836   2.818
   91ILE     CA  888   5.510   4.983   2.719
   91ILE     CB  889   5.549   4.862   2.633
   91ILE    CG1  890   5.630   4.766   2.721
   91ILE    CG2  891   5.617   4.899   2.501
   91ILE     CD  892   5.768   4.819   2.761
   91ILE      C  893   5.450   5.100   2.642
   91ILE      O  894   5.507   5.207   2.659
   92GLY      N  895   5.319   5.090   2.622
   92GLY      H  896   5.281   4.997   2.625
   92GLY     CA  897   5.245   5.196   2.551
   92GLY      C  898   5.248   5.329   2.627
   92GLY      O  899   5.283   5.439   2.584
   93LEU      N  900   5.226   5.304   2.756
   93LEU      H  901   5.214   5.211   2.790
   93LEU     CA  902   5.208   5.412   2.854
   93LEU     CB  903   5.140   5.337   2.969
   93LEU     CG  904   5.112   5.420   3.095
   93LEU    CD1  905   4.967   5.401   3.140
   93LEU    CD2  906   5.198   5.387   3.217
   93LEU      C  907   5.346   5.468   2.890
   93LEU      O  908   5.368   5.588   2.870
   94ILE      N  909   5.452   5.390   2.904
   94ILE      H  910   5.450   5.291   2.895
   94ILE     CA  911   5.585   5.439   2.946
   94ILE     CB  912   5.667   5.324   3.003
   94ILE    CG1  913   5.626   5.295   3.147
   94ILE    CG2  914   5.817   5.357   2.998
   94ILE     CD  915   5.682   5.159   3.191
   94ILE      C  916   5.644   5.520   2.830
   94ILE      O  917   5.689   5.633   2.845
   95HISE     N  918   5.625   5.478   2.705
   95HISE     H  919   5.615   5.380   2.691
   95HISE    CA  920   5.648   5.558   2.583
   95HISE    CB  921   5.609   5.492   2.451
   95HISE    CG  922   5.682   5.365   2.405
   95HISE   ND1  923   5.647   5.300   2.295
   95HISE   CD2  924   5.776   5.293   2.467
   95HISE   HD2  925   5.834   5.329   2.552
   95HISE   CE1  926   5.717   5.187   2.294
   95HISE   HE1  927   5.709   5.112   2.215
   95HISE   NE2  928   5.803   5.185   2.395
   95HISE   HE2  929   5.839   5.097   2.426
   95HISE     C  930   5.577   5.694   2.579
   95HISE     O  931   5.642   5.798   2.569
   96ALA      N  932   5.445   5.691   2.590
   96ALA      H  933   5.402   5.604   2.566
   96ALA     CA  934   5.364   5.814   2.589
   96ALA     CB  935   5.215   5.782   2.605
   96ALA      C  936   5.406   5.919   2.692
   96ALA      O  937   5.437   6.031   2.654
   97VAL      N  938   5.421   5.872   2.816
   97VAL      H  939   5.401   5.775   2.831
   97VAL     CA  940   5.470   5.948   2.932
   97VAL     CB  941   5.478   5.863   3.058
   97VAL    CG1  942   5.524   5.944   3.179
   97VAL    CG2  943   5.346   5.795   3.095
   97VAL      C  944   5.605   6.004   2.887
   97VAL      O  945   5.606   6.127   2.885
   98ALA      N  946   5.711   5.930   2.857
   98ALA      H  947   5.697   5.833   2.837
   98ALA     CA  948   5.847   5.978   2.830
   98ALA     CB  949   5.927   5.856   2.785
   98ALA      C  950   5.855   6.080   2.716
   98ALA      O  951   5.911   6.188   2.734
   99ASN      N  952   5.772   6.058   2.615
   99ASN      H  953   5.721   5.974   2.596
   99ASN     CA  954   5.766   6.158   2.507
   99ASN     CB  955   5.717   6.105   2.372
   99ASN     CG  956   5.826   6.006   2.330
   99ASN    OD1  957   5.946   6.028   2.319
   99ASN    ND2  958   5.787   5.879   2.314
   99ASN   HD21  959   5.690   5.858   2.308
   99ASN   HD22  960   5.863   5.815   2.320
   99ASN      C  961   5.685   6.284   2.537
   99ASN      O  962   5.719   6.386   2.476
  100ASN      N  963   5.603   6.296   2.641
  100ASN      H  964   5.591   6.213   2.696
  100ASN     CA  965   5.522   6.415   2.668
  100ASN     CB  966   5.375   6.375   2.650
  100ASN     CG  967   5.330   6.377   2.504
  100ASN    OD1  968   5.266   6.472   2.460
  100ASN    ND2  969   5.325   6.264   2.433
  100ASN   HD21  970   5.337   6.173   2.473
  100ASN   HD22  971   5.306   6.271   2.335
  100ASN      C  972   5.550   6.468   2.809
  100ASN      O  973   5.469   6.534   2.873
  101GLN      N  974   5.678   6.457   2.843
  101GLN      H  975   5.745   6.406   2.788
  101GLN     CA  976   5.726   6.508   2.972
  101GLN     CB  977   5.866   6.464   3.014
  101GLN     CG  978   5.866   6.331   3.090
  101GLN     CD  979   6.005   6.286   3.135
  101GLN    OE1  980   6.053   6.283   3.248
  101GLN    NE2  981   6.070   6.235   3.031
  101GLN   HE21  982   6.027   6.224   2.941
  101GLN   HE22  983   6.164   6.205   3.050
  101GLN      C  984   5.722   6.657   3.009
  101GLN      O  985   5.765   6.695   3.117
  102ASP      N  986   5.688   6.733   2.905
  102ASP      H  987   5.690   6.706   2.809
  102ASP     CA  988   5.658   6.876   2.913
  102ASP     CB  989   5.656   6.942   2.775
  102ASP     CG  990   5.560   6.883   2.672
  102ASP    OD1  991   5.483   6.955   2.604
  102ASP    OD2  992   5.568   6.758   2.661
  102ASP      C  993   5.529   6.905   2.990
  102ASP      O  994   5.531   6.954   3.103
  103LYS      N  995   5.424   6.836   2.946
  103LYS      H  996   5.442   6.762   2.881
  103LYS     CA  997   5.290   6.848   3.005
  103LYS     CB  998   5.199   6.776   2.905
  103LYS     CG  999   5.206   6.833   2.764
  103LYS     CD 1000   5.136   6.749   2.657
  103LYS     CE 1001   5.155   6.813   2.519
  103LYS     NZ 1002   5.276   6.752   2.462
  103LYS    HZ1 1003   5.350   6.765   2.529
  103LYS    HZ2 1004   5.258   6.654   2.450
  103LYS    HZ3 1005   5.287   6.797   2.373
  103LYS      C 1006   5.269   6.785   3.143
  103LYS      O 1007   5.219   6.845   3.238
  104LEU      N 1008   5.314   6.660   3.146
  104LEU      H 1009   5.359   6.608   3.074
  104LEU     CA 1010   5.301   6.581   3.270
  104LEU     CB 1011   5.308   6.434   3.231
  104LEU     CG 1012   5.230   6.324   3.304
  104LEU    CD1 1013   5.081   6.330   3.271
  104LEU    CD2 1014   5.282   6.187   3.258
  104LEU      C 1015   5.398   6.610   3.385
  104LEU      O 1016   5.521   6.611   3.379
  105GLY      N 1017   5.337   6.644   3.498
  105GLY      H 1018   5.244   6.682   3.497
  105GLY     CA 1019   5.406   6.653   3.627
  105GLY      C 1020   5.427   6.519   3.698
  105GLY      O 1021   5.348   6.427   3.678
  106PHE      N 1022   5.520   6.518   3.794
  106PHE      H 1023   5.564   6.606   3.811
  106PHE     CA 1024   5.562   6.408   3.881
  106PHE     CB 1025   5.674   6.323   3.821
  106PHE     CG 1026   5.656   6.277   3.676
  106PHE    CD1 1027   5.581   6.164   3.642
  106PHE    HD1 1028   5.517   6.113   3.714
  106PHE    CD2 1029   5.747   6.324   3.583
  106PHE    HD2 1030   5.808   6.411   3.606
  106PHE    CE1 1031   5.600   6.104   3.518
  106PHE    HE1 1032   5.524   6.032   3.488
  106PHE    CE2 1033   5.772   6.264   3.460
  106PHE    HE2 1034   5.823   6.313   3.377
  106PHE     CZ 1035   5.695   6.152   3.430
  106PHE     HZ 1036   5.701   6.108   3.330
  106PHE      C 1037   5.601   6.463   4.018
  106PHE      O 1038   5.676   6.560   4.025
  107GLU      N 1039   5.561   6.392   4.123
  107GLU      H 1040   5.486   6.328   4.104
  107GLU     CA 1041   5.600   6.410   4.264
  107GLU     CB 1042   5.488   6.362   4.356
  107GLU     CG 1043   5.451   6.215   4.334
  107GLU     CD 1044   5.331   6.173   4.419
  107GLU    OE1 1045   5.213   6.203   4.392
  107GLU    OE2 1046   5.355   6.075   4.493
  107GLU      C 1047   5.734   6.354   4.313
  107GLU      O 1048   5.801   6.282   4.240
  108ASP      N 1049   5.765   6.379   4.440
  108ASP      H 1050   5.708   6.443   4.491
  108ASP     CA 1051   5.887   6.330   4.506
  108ASP     CB 1052   5.900   6.393   4.644
  108ASP     CG 1053   5.939   6.541   4.643
  108ASP    OD1 1054   6.061   6.569   4.636
  108ASP    OD2 1055   5.845   6.620   4.621
  108ASP      C 1056   5.895   6.177   4.514
  108ASP      O 1057   5.787   6.122   4.538
  109GLY      N 1058   6.013   6.118   4.498
  109GLY      H 1059   6.097   6.163   4.527
  109GLY     CA 1060   6.040   5.974   4.483
  109GLY      C 1061   5.959   5.899   4.377
  109GLY      O 1062   5.943   5.778   4.389
  110SER      N 1063   5.952   5.955   4.256
  110SER      H 1064   6.006   6.038   4.239
  110SER     CA 1065   5.863   5.911   4.148
  110SER     CB 1066   5.820   6.011   4.040
  110SER     OG 1067   5.754   5.944   3.933
  110SER     HG 1068   5.659   5.974   3.927
  110SER      C 1069   5.924   5.787   4.082
  110SER      O 1070   6.028   5.799   4.016
  111VAL      N 1071   5.849   5.677   4.086
  111VAL      H 1072   5.773   5.675   4.151
  111VAL     CA 1073   5.889   5.545   4.036
  111VAL     CB 1074   5.786   5.434   4.059
  111VAL    CG1 1075   5.828   5.298   4.005
  111VAL    CG2 1076   5.757   5.434   4.209
  111VAL      C 1077   5.921   5.554   3.887
  111VAL      O 1078   6.024   5.502   3.843
  112LEU      N 1079   5.834   5.619   3.811
  112LEU      H 1080   5.757   5.676   3.842
  112LEU     CA 1081   5.843   5.613   3.664
  112LEU     CB 1082   5.709   5.655   3.603
  112LEU     CG 1083   5.706   5.638   3.451
  112LEU    CD1 1084   5.738   5.497   3.402
  112LEU    CD2 1085   5.571   5.683   3.396
  112LEU      C 1086   5.953   5.714   3.631
  112LEU      O 1087   6.023   5.675   3.537
  113LYS      N 1088   5.961   5.824   3.705
  113LYS      H 1089   5.899   5.837   3.782
  113LYS     CA 1090   6.061   5.928   3.676
  113LYS     CB 1091   6.029   6.058   3.749
  113LYS     CG 1092   6.112   6.184   3.726
  113LYS     CD 1093   6.104   6.220   3.577
  113LYS     CE 1094   6.185   6.349   3.561
  113LYS     NZ 1095   6.330   6.330   3.544
  113LYS    HZ1 1096   6.372   6.265   3.607
  113LYS    HZ2 1097   6.342   6.295   3.451
  113LYS    HZ3 1098   6.373   6.420   3.543
  113LYS      C 1099   6.202   5.877   3.707
  113LYS      O 1100   6.289   5.906   3.624
  114GLN      N 1101   6.222   5.801   3.814
  114GLN      H 1102   6.157   5.804   3.891
  114GLN     CA 1103   6.342   5.720   3.836
  114GLN     CB 1104   6.339   5.633   3.962
  114GLN     CG 1105   6.464   5.565   4.018
  114GLN     CD 1106   6.527   5.450   3.938
  114GLN    OE1 1107   6.489   5.334   3.952
  114GLN    NE2 1108   6.638   5.478   3.871
  114GLN   HE21 1109   6.670   5.570   3.850
  114GLN   HE22 1110   6.698   5.403   3.841
  114GLN      C 1111   6.381   5.640   3.711
  114GLN      O 1112   6.491   5.651   3.656
  115PHE      N 1113   6.281   5.567   3.663
  115PHE      H 1114   6.196   5.554   3.714
  115PHE     CA 1115   6.290   5.497   3.534
  115PHE     CB 1116   6.176   5.399   3.508
  115PHE     CG 1117   6.193   5.313   3.382
  115PHE    CD1 1118   6.266   5.195   3.393
  115PHE    HD1 1119   6.325   5.178   3.483
  115PHE    CD2 1120   6.143   5.348   3.257
  115PHE    HD2 1121   6.099   5.446   3.239
  115PHE    CE1 1122   6.286   5.111   3.283
  115PHE    HE1 1123   6.371   5.045   3.299
  115PHE    CE2 1124   6.153   5.260   3.150
  115PHE    HE2 1125   6.085   5.270   3.066
  115PHE     CZ 1126   6.226   5.142   3.162
  115PHE     HZ 1127   6.237   5.075   3.077
  115PHE      C 1128   6.332   5.584   3.415
  115PHE      O 1129   6.411   5.547   3.328
  116LEU      N 1130   6.261   5.695   3.395
  116LEU      H 1131   6.178   5.707   3.448
  116LEU     CA 1132   6.295   5.785   3.284
  116LEU     CB 1133   6.193   5.895   3.253
  116LEU     CG 1134   6.050   5.842   3.245
  116LEU    CD1 1135   5.954   5.960   3.228
  116LEU    CD2 1136   6.039   5.727   3.145
  116LEU      C 1137   6.430   5.857   3.292
  116LEU      O 1138   6.497   5.867   3.189
  117SER      N 1139   6.465   5.902   3.412
  117SER      H 1140   6.402   5.895   3.489
  117SER     CA 1141   6.602   5.948   3.441
  117SER     CB 1142   6.603   5.991   3.588
  117SER     OG 1143   6.512   6.098   3.616
  117SER     HG 1144   6.495   6.105   3.714
  117SER      C 1145   6.709   5.843   3.411
  117SER      O 1146   6.794   5.862   3.325
  118GLU      N 1147   6.688   5.720   3.458
  118GLU      H 1148   6.620   5.696   3.527
  118GLU     CA 1149   6.778   5.610   3.422
  118GLU     CB 1150   6.732   5.481   3.490
  118GLU     CG 1151   6.846   5.383   3.518
  118GLU     CD 1152   6.820   5.266   3.613
  118GLU    OE1 1153   6.805   5.286   3.736
  118GLU    OE2 1154   6.825   5.150   3.567
  118GLU      C 1155   6.795   5.592   3.271
  118GLU      O 1156   6.910   5.581   3.228
  119THR      N 1157   6.683   5.603   3.199
  119THR      H 1158   6.605   5.649   3.241
  119THR     CA 1159   6.672   5.553   3.061
  119THR     CB 1160   6.561   5.449   3.046
  119THR    OG1 1161   6.431   5.505   3.069
  119THR    HG1 1162   6.423   5.505   3.169
  119THR    CG2 1163   6.568   5.316   3.122
  119THR      C 1164   6.674   5.649   2.942
  119THR      O 1165   6.649   5.607   2.829
  120GLU      N 1166   6.679   5.779   2.967
  120GLU      H 1167   6.649   5.826   3.050
  120GLU     CA 1168   6.689   5.871   2.853
  120GLU     CB 1169   6.668   6.011   2.911
  120GLU     CG 1170   6.681   6.115   2.800
  120GLU     CD 1171   6.693   6.254   2.863
  120GLU    OE1 1172   6.808   6.300   2.877
  120GLU    OE2 1173   6.593   6.328   2.875
  120GLU      C 1174   6.805   5.860   2.754
  120GLU      O 1175   6.773   5.842   2.636
  121LYS      N 1176   6.927   5.832   2.801
  121LYS      H 1177   6.952   5.829   2.897
  121LYS     CA 1178   7.041   5.830   2.708
  121LYS     CB 1179   7.150   5.929   2.749
  121LYS     CG 1180   7.117   6.075   2.720
  121LYS     CD 1181   7.243   6.158   2.696
  121LYS     CE 1182   7.317   6.112   2.570
  121LYS     NZ 1183   7.421   6.214   2.547
  121LYS    HZ1 1184   7.386   6.301   2.581
  121LYS    HZ2 1185   7.490   6.191   2.615
  121LYS    HZ3 1186   7.466   6.211   2.458
  121LYS      C 1187   7.096   5.691   2.675
  121LYS      O 1188   7.216   5.678   2.656
  122MET      N 1189   7.004   5.615   2.616
  122MET      H 1190   6.916   5.650   2.584
  122MET     CA 1191   7.044   5.479   2.576
  122MET     CB 1192   7.039   5.372   2.685
  122MET     CG 1193   6.915   5.357   2.773
  122MET     SD 1194   6.906   5.217   2.891
  122MET     CE 1195   7.057   5.241   2.981
  122MET      C 1196   6.953   5.422   2.467
  122MET      O 1197   6.840   5.471   2.461
  123SER      N 1198   6.990   5.308   2.408
  123SER      H 1199   7.075   5.261   2.432
  123SER     CA 1200   6.913   5.235   2.307
  123SER     CB 1201   6.999   5.127   2.240
  123SER     OG 1202   7.022   5.018   2.329
  123SER     HG 1203   7.112   4.979   2.310
  123SER      C 1204   6.785   5.171   2.362
  123SER      O 1205   6.777   5.147   2.483
  124PRO      N 1206   6.684   5.144   2.279
  124PRO     CA 1207   6.568   5.057   2.299
  124PRO     CB 1208   6.479   5.060   2.174
  124PRO     CG 1209   6.509   5.207   2.143
  124PRO     CD 1210   6.660   5.224   2.159
  124PRO      C 1211   6.608   4.918   2.348
  124PRO      O 1212   6.552   4.876   2.450
  125GLU      N 1213   6.718   4.868   2.294
  125GLU      H 1214   6.732   4.894   2.198
  125GLU     CA 1215   6.790   4.748   2.340
  125GLU     CB 1216   6.908   4.719   2.246
  125GLU     CG 1217   6.873   4.661   2.108
  125GLU     CD 1218   6.840   4.758   1.994
  125GLU    OE1 1219   6.773   4.861   2.021
  125GLU    OE2 1220   6.875   4.717   1.881
  125GLU      C 1221   6.831   4.741   2.487
  125GLU      O 1222   6.764   4.669   2.561
  126ASP      N 1223   6.899   4.846   2.534
  126ASP      H 1224   6.946   4.903   2.466
  126ASP     CA 1225   6.935   4.863   2.675
  126ASP     CB 1226   7.047   4.966   2.688
  126ASP     CG 1227   7.184   4.899   2.678
  126ASP    OD1 1228   7.206   4.817   2.586
  126ASP    OD2 1229   7.270   4.937   2.761
  126ASP      C 1230   6.816   4.903   2.765
  126ASP      O 1231   6.808   4.844   2.872
  127ARG      N 1232   6.721   4.978   2.710
  127ARG      H 1233   6.727   5.009   2.615
  127ARG     CA 1234   6.594   4.996   2.782
  127ARG     CB 1235   6.486   5.087   2.725
  127ARG     CG 1236   6.534   5.232   2.720
  127ARG     CD 1237   6.465   5.326   2.620
  127ARG     NE 1238   6.531   5.457   2.614
  127ARG     HE 1239   6.559   5.493   2.703
  127ARG     CZ 1240   6.554   5.538   2.510
  127ARG    NH1 1241   6.531   5.492   2.387
  127ARG   HH11 1242   6.510   5.394   2.378
  127ARG   HH12 1243   6.532   5.552   2.307
  127ARG    NH2 1244   6.588   5.666   2.529
  127ARG   HH21 1245   6.598   5.714   2.616
  127ARG   HH22 1246   6.620   5.721   2.451
  127ARG      C 1247   6.516   4.866   2.802
  127ARG      O 1248   6.458   4.846   2.909
  128ALA      N 1249   6.524   4.770   2.710
  128ALA      H 1250   6.553   4.785   2.616
  128ALA     CA 1251   6.465   4.636   2.727
  128ALA     CB 1252   6.484   4.547   2.604
  128ALA      C 1253   6.523   4.559   2.846
  128ALA      O 1254   6.453   4.520   2.940
  129LYS      N 1255   6.654   4.579   2.858
  129LYS      H 1256   6.701   4.618   2.779
  129LYS     CA 1257   6.733   4.530   2.972
  129LYS     CB 1258   6.881   4.545   2.936
  129LYS     CG 1259   6.931   4.450   2.827
  129LYS     CD 1260   6.934   4.299   2.853
  129LYS     CE 1261   6.972   4.220   2.728
  129LYS     NZ 1262   7.104   4.261   2.678
  129LYS    HZ1 1263   7.113   4.357   2.653
  129LYS    HZ2 1264   7.182   4.220   2.725
  129LYS    HZ3 1265   7.115   4.219   2.588
  129LYS      C 1266   6.703   4.596   3.106
  129LYS      O 1267   6.692   4.525   3.206
  130CYS      N 1268   6.684   4.727   3.105
  130CYS      H 1269   6.731   4.774   3.031
  130CYS     CA 1270   6.635   4.811   3.216
  130CYS     CB 1271   6.636   4.960   3.180
  130CYS     SG 1272   6.797   5.036   3.138
  130CYS     HG 1273   6.758   5.098   3.027
  130CYS      C 1274   6.499   4.766   3.268
  130CYS      O 1275   6.484   4.734   3.386
  131PHE      N 1276   6.406   4.745   3.175
  131PHE      H 1277   6.417   4.783   3.083
  131PHE     CA 1278   6.278   4.680   3.206
  131PHE     CB 1279   6.185   4.662   3.086
  131PHE     CG 1280   6.035   4.669   3.117
  131PHE    CD1 1281   5.973   4.791   3.141
  131PHE    HD1 1282   6.034   4.881   3.145
  131PHE    CD2 1283   5.958   4.555   3.096
  131PHE    HD2 1284   6.000   4.459   3.066
  131PHE    CE1 1285   5.834   4.796   3.141
  131PHE    HE1 1286   5.783   4.888   3.170
  131PHE    CE2 1287   5.819   4.561   3.096
  131PHE    HE2 1288   5.780   4.461   3.112
  131PHE     CZ 1289   5.757   4.684   3.113
  131PHE     HZ 1290   5.656   4.682   3.071
  131PHE      C 1291   6.297   4.546   3.278
  131PHE      O 1292   6.221   4.518   3.370
  132GLU      N 1293   6.378   4.458   3.218
  132GLU      H 1294   6.393   4.462   3.119
  132GLU     CA 1295   6.403   4.323   3.270
  132GLU     CB 1296   6.504   4.277   3.165
  132GLU     CG 1297   6.424   4.233   3.043
  132GLU     CD 1298   6.513   4.188   2.926
  132GLU    OE1 1299   6.623   4.140   2.961
  132GLU    OE2 1300   6.468   4.208   2.811
  132GLU      C 1301   6.470   4.321   3.408
  132GLU      O 1302   6.415   4.251   3.493
  133LYS      N 1303   6.560   4.415   3.436
  133LYS      H 1304   6.601   4.464   3.359
  133LYS     CA 1305   6.625   4.432   3.566
  133LYS     CB 1306   6.760   4.502   3.544
  133LYS     CG 1307   6.871   4.415   3.485
  133LYS     CD 1308   6.995   4.505   3.473
  133LYS     CE 1309   6.958   4.619   3.377
  133LYS     NZ 1310   7.074   4.701   3.339
  133LYS    HZ1 1311   7.133   4.730   3.414
  133LYS    HZ2 1312   7.128   4.654   3.269
  133LYS    HZ3 1313   7.030   4.783   3.302
  133LYS      C 1314   6.548   4.518   3.666
  133LYS      O 1315   6.578   4.503   3.784
  134ASN      N 1316   6.455   4.604   3.623
  134ASN      H 1317   6.456   4.646   3.533
  134ASN     CA 1318   6.374   4.683   3.717
  134ASN     CB 1319   6.312   4.805   3.648
  134ASN     CG 1320   6.252   4.917   3.734
  134ASN    OD1 1321   6.160   4.884   3.809
  134ASN    ND2 1322   6.288   5.044   3.725
  134ASN   HD21 1323   6.362   5.074   3.664
  134ASN   HD22 1324   6.252   5.116   3.784
  134ASN      C 1325   6.266   4.620   3.805
  134ASN      O 1326   6.167   4.568   3.753
  135GLU      N 1327   6.301   4.614   3.933
  135GLU      H 1328   6.382   4.666   3.961
  135GLU     CA 1329   6.213   4.549   4.030
  135GLU     CB 1330   6.279   4.535   4.167
  135GLU     CG 1331   6.388   4.427   4.174
  135GLU     CD 1332   6.339   4.283   4.190
  135GLU    OE1 1333   6.416   4.188   4.162
  135GLU    OE2 1334   6.228   4.261   4.242
  135GLU      C 1335   6.074   4.613   4.037
  135GLU      O 1336   5.970   4.547   4.042
  136ALA      N 1337   6.078   4.746   4.044
  136ALA      H 1338   6.156   4.808   4.037
  136ALA     CA 1339   5.961   4.828   4.079
  136ALA     CB 1340   5.989   4.975   4.110
  136ALA      C 1341   5.849   4.826   3.975
  136ALA      O 1342   5.738   4.804   4.022
  137ILE      N 1343   5.873   4.838   3.845
  137ILE      H 1344   5.965   4.865   3.816
  137ILE     CA 1345   5.774   4.818   3.738
  137ILE     CB 1346   5.833   4.851   3.601
  137ILE    CG1 1347   5.892   4.992   3.586
  137ILE    CG2 1348   5.728   4.825   3.494
  137ILE     CD 1349   6.005   4.977   3.484
  137ILE      C 1350   5.724   4.674   3.745
  137ILE      O 1351   5.601   4.668   3.752
  138GLN      N 1352   5.807   4.575   3.777
  138GLN      H 1353   5.897   4.597   3.815
  138GLN     CA 1354   5.763   4.435   3.773
  138GLN     CB 1355   5.876   4.333   3.793
  138GLN     CG 1356   5.979   4.340   3.681
  138GLN     CD 1357   6.088   4.236   3.711
  138GLN    OE1 1358   6.063   4.117   3.727
  138GLN    NE2 1359   6.213   4.271   3.681
  138GLN   HE21 1360   6.231   4.363   3.646
  138GLN   HE22 1361   6.293   4.218   3.708
  138GLN      C 1362   5.662   4.415   3.886
  138GLN      O 1363   5.574   4.331   3.863
  139ALA      N 1364   5.693   4.462   4.006
  139ALA      H 1365   5.790   4.468   4.028
  139ALA     CA 1366   5.599   4.466   4.119
  139ALA     CB 1367   5.660   4.526   4.246
  139ALA      C 1368   5.470   4.544   4.091
  139ALA      O 1369   5.362   4.498   4.125
  140ALA      N 1370   5.491   4.668   4.046
  140ALA      H 1371   5.580   4.712   4.036
  140ALA     CA 1372   5.379   4.761   4.027
  140ALA     CB 1373   5.431   4.900   3.990
  140ALA      C 1374   5.267   4.723   3.930
  140ALA      O 1375   5.151   4.711   3.968
  141HISE     N 1376   5.317   4.656   3.826
  141HISE     H 1377   5.410   4.671   3.794
  141HISE    CA 1378   5.232   4.577   3.735
  141HISE    CB 1379   5.318   4.502   3.634
  141HISE    CG 1380   5.242   4.439   3.517
  141HISE   ND1 1381   5.189   4.500   3.411
  141HISE   CD2 1382   5.210   4.310   3.519
  141HISE   HD2 1383   5.224   4.237   3.598
  141HISE   CE1 1384   5.131   4.403   3.340
  141HISE   HE1 1385   5.071   4.409   3.249
  141HISE   NE2 1386   5.136   4.290   3.410
  141HISE   HE2 1387   5.072   4.214   3.401
  141HISE     C 1388   5.133   4.477   3.796
  141HISE     O 1389   5.014   4.507   3.800
  142ASP      N 1390   5.187   4.392   3.881
  142ASP      H 1391   5.286   4.377   3.887
  142ASP     CA 1392   5.100   4.286   3.934
  142ASP     CB 1393   5.168   4.158   3.984
  142ASP     CG 1394   5.210   4.055   3.879
  142ASP    OD1 1395   5.250   3.943   3.916
  142ASP    OD2 1396   5.197   4.085   3.758
  142ASP      C 1397   5.008   4.343   4.043
  142ASP      O 1398   4.894   4.298   4.052
  143ALA      N 1399   5.038   4.460   4.099
  143ALA      H 1400   5.120   4.510   4.072
  143ALA     CA 1401   4.957   4.525   4.203
  143ALA     CB 1402   5.056   4.634   4.244
  143ALA      C 1403   4.829   4.583   4.143
  143ALA      O 1404   4.723   4.577   4.205
  144VAL      N 1405   4.836   4.626   4.017
  144VAL      H 1406   4.927   4.623   3.976
  144VAL     CA 1407   4.719   4.667   3.938
  144VAL     CB 1408   4.762   4.770   3.833
  144VAL    CG1 1409   4.637   4.831   3.768
  144VAL    CG2 1410   4.838   4.892   3.887
  144VAL      C 1411   4.646   4.546   3.880
  144VAL      O 1412   4.523   4.547   3.881
  145ALA      N 1413   4.727   4.456   3.826
  145ALA      H 1414   4.826   4.465   3.817
  145ALA     CA 1415   4.672   4.331   3.771
  145ALA     CB 1416   4.785   4.247   3.711
  145ALA      C 1417   4.592   4.238   3.862
  145ALA      O 1418   4.492   4.194   3.804
  146GLN      N 1419   4.619   4.240   3.992
  146GLN      H 1420   4.709   4.260   4.030
  146GLN     CA 1421   4.526   4.182   4.091
  146GLN     CB 1422   4.611   4.135   4.209
  146GLN     CG 1423   4.711   4.027   4.167
  146GLN     CD 1424   4.826   3.995   4.263
  146GLN    OE1 1425   4.816   3.918   4.359
  146GLN    NE2 1426   4.932   4.074   4.248
  146GLN   HE21 1427   4.930   4.151   4.184
  146GLN   HE22 1428   5.014   4.057   4.303
  146GLN      C 1429   4.397   4.259   4.121
  146GLN      O 1430   4.290   4.208   4.153
  147GLU      N 1431   4.394   4.389   4.094
  147GLU      H 1432   4.465   4.439   4.045
  147GLU     CA 1433   4.274   4.473   4.108
  147GLU     CB 1434   4.310   4.618   4.141
  147GLU     CG 1435   4.376   4.644   4.277
  147GLU     CD 1436   4.308   4.761   4.348
  147GLU    OE1 1437   4.205   4.735   4.415
  147GLU    OE2 1438   4.357   4.874   4.329
  147GLU      C 1439   4.178   4.463   3.989
  147GLU      O 1440   4.059   4.446   4.013
  148GLY      N 1441   4.232   4.449   3.868
  148GLY      H 1442   4.329   4.451   3.845
  148GLY     CA 1443   4.145   4.419   3.753
  148GLY      C 1444   4.074   4.286   3.777
  148GLY      O 1445   4.128   4.176   3.770
  149GLN      N 1446   3.943   4.300   3.761
  149GLN      H 1447   3.901   4.388   3.739
  149GLN     CA 1448   3.847   4.192   3.789
  149GLN     CB 1449   3.711   4.238   3.843
  149GLN     CG 1450   3.629   4.309   3.736
  149GLN     CD 1451   3.492   4.359   3.781
  149GLN    OE1 1452   3.409   4.286   3.835
  149GLN    NE2 1453   3.465   4.481   3.736
  149GLN   HE21 1454   3.537   4.538   3.696
  149GLN   HE22 1455   3.381   4.526   3.768
  149GLN      C 1456   3.846   4.069   3.699
  149GLN      O 1457   3.806   3.960   3.740
  150CYS      N 1458   3.872   4.089   3.570
  150CYS      H 1459   3.876   4.185   3.541
  150CYS     CA 1460   3.866   3.983   3.469
  150CYS     CB 1461   3.794   4.025   3.340
  150CYS     SG 1462   3.660   4.149   3.353
  150CYS     HG 1463   3.740   4.255   3.354
  150CYS      C 1464   4.004   3.926   3.436
  150CYS      O 1465   4.107   3.992   3.444
  151ARG      N 1466   4.014   3.802   3.389
  151ARG      H 1467   3.942   3.734   3.403
  151ARG     CA 1468   4.138   3.752   3.329
  151ARG     CB 1469   4.215   3.659   3.423
  151ARG     CG 1470   4.367   3.671   3.408
  151ARG     CD 1471   4.420   3.803   3.464
  151ARG     NE 1472   4.405   3.824   3.609
  151ARG     HE 1473   4.442   3.748   3.662
  151ARG     CZ 1474   4.366   3.934   3.675
  151ARG    NH1 1475   4.315   4.041   3.612
  151ARG   HH11 1476   4.290   4.043   3.515
  151ARG   HH12 1477   4.277   4.116   3.666
  151ARG    NH2 1478   4.352   3.916   3.807
  151ARG   HH21 1479   4.367   3.831   3.858
  151ARG   HH22 1480   4.334   4.002   3.855
  151ARG      C 1481   4.126   3.697   3.187
  151ARG      O 1482   4.171   3.761   3.092
  152VAL      N 1483   4.067   3.578   3.179
  152VAL      H 1484   4.046   3.529   3.264
  152VAL     CA 1485   4.045   3.499   3.057
  152VAL     CB 1486   3.900   3.523   3.015
  152VAL    CG1 1487   3.873   3.432   2.895
  152VAL    CG2 1488   3.795   3.501   3.123
  152VAL      C 1489   4.155   3.507   2.950
  152VAL      O 1490   4.134   3.580   2.854
  153ASP      N 1491   4.266   3.440   2.981
  153ASP      H 1492   4.270   3.412   3.077
  153ASP     CA 1493   4.379   3.431   2.887
  153ASP     CB 1494   4.509   3.408   2.964
  153ASP     CG 1495   4.643   3.429   2.893
  153ASP    OD1 1496   4.635   3.468   2.774
  153ASP    OD2 1497   4.746   3.382   2.946
  153ASP      C 1498   4.364   3.344   2.762
  153ASP      O 1499   4.381   3.222   2.758
  154ASP      N 1500   4.306   3.409   2.661
  154ASP      H 1501   4.278   3.505   2.663
  154ASP     CA 1502   4.275   3.352   2.529
  154ASP     CB 1503   4.184   3.448   2.452
  154ASP     CG 1504   4.212   3.598   2.462
  154ASP    OD1 1505   4.334   3.625   2.457
  154ASP    OD2 1506   4.117   3.675   2.440
  154ASP      C 1507   4.394   3.309   2.444
  154ASP      O 1508   4.389   3.227   2.352
  155LYS      N 1509   4.510   3.367   2.474
  155LYS      H 1510   4.514   3.427   2.553
  155LYS     CA 1511   4.632   3.356   2.392
  155LYS     CB 1512   4.679   3.211   2.384
  155LYS     CG 1513   4.704   3.134   2.514
  155LYS     CD 1514   4.791   3.209   2.614
  155LYS     CE 1515   4.820   3.139   2.747
  155LYS     NZ 1516   4.695   3.104   2.815
  155LYS    HZ1 1517   4.703   3.011   2.851
  155LYS    HZ2 1518   4.682   3.172   2.888
  155LYS    HZ3 1519   4.612   3.092   2.760
  155LYS      C 1520   4.616   3.406   2.248
  155LYS      O 1521   4.702   3.387   2.163
  156VAL      N 1522   4.515   3.491   2.229
  156VAL      H 1523   4.450   3.514   2.301
  156VAL     CA 1524   4.495   3.561   2.101
  156VAL     CB 1525   4.350   3.605   2.082
  156VAL    CG1 1526   4.332   3.683   1.951
  156VAL    CG2 1527   4.248   3.491   2.079
  156VAL      C 1528   4.595   3.677   2.093
  156VAL      O 1529   4.604   3.754   2.188
  157ASN      N 1530   4.669   3.689   1.983
  157ASN      H 1531   4.632   3.645   1.901
  157ASN     CA 1532   4.776   3.787   1.959
  157ASN     CB 1533   4.843   3.754   1.826
  157ASN     CG 1534   4.974   3.824   1.787
  157ASN    OD1 1535   5.050   3.886   1.862
  157ASN    ND2 1536   4.982   3.837   1.655
  157ASN   HD21 1537   4.897   3.828   1.604
  157ASN   HD22 1538   5.073   3.865   1.626
  157ASN      C 1539   4.734   3.934   1.964
  157ASN      O 1540   4.742   4.006   1.865
  158PHE      N 1541   4.675   3.980   2.075
  158PHE      H 1542   4.641   3.912   2.139
  158PHE     CA 1543   4.648   4.117   2.121
  158PHE     CB 1544   4.573   4.109   2.254
  158PHE     CG 1545   4.426   4.070   2.236
  158PHE    CD1 1546   4.337   4.159   2.176
  158PHE    HD1 1547   4.361   4.265   2.164
  158PHE    CD2 1548   4.381   3.950   2.290
  158PHE    HD2 1549   4.451   3.886   2.343
  158PHE    CE1 1550   4.202   4.128   2.174
  158PHE    HE1 1551   4.134   4.212   2.160
  158PHE    CE2 1552   4.244   3.928   2.294
  158PHE    HE2 1553   4.203   3.835   2.333
  158PHE     CZ 1554   4.151   4.013   2.234
  158PHE     HZ 1555   4.047   3.982   2.235
  158PHE      C 1556   4.774   4.203   2.136
  158PHE      O 1557   4.835   4.199   2.243
  159HISE     N 1558   4.767   4.308   2.054
  159HISE     H 1559   4.685   4.331   2.001
  159HISE    CA 1560   4.869   4.414   2.054
  159HISE    CB 1561   4.926   4.415   1.912
  159HISE    CG 1562   5.015   4.297   1.876
  159HISE   ND1 1563   5.148   4.299   1.869
  159HISE   CD2 1564   4.979   4.200   1.793
  159HISE   HD2 1565   4.874   4.175   1.777
  159HISE   CE1 1566   5.189   4.205   1.784
  159HISE   HE1 1567   5.290   4.177   1.754
  159HISE   NE2 1568   5.083   4.142   1.735
  159HISE   HE2 1569   5.085   4.058   1.681
  159HISE     C 1570   4.814   4.551   2.093
  159HISE     O 1571   4.699   4.585   2.062
  160PHE      N 1572   4.904   4.635   2.143
  160PHE      H 1573   5.003   4.620   2.142
  160PHE     CA 1574   4.878   4.772   2.190
  160PHE     CB 1575   4.895   4.772   2.342
  160PHE     CG 1576   4.837   4.898   2.407
  160PHE    CD1 1577   4.699   4.908   2.422
  160PHE    HD1 1578   4.625   4.833   2.394
  160PHE    CD2 1579   4.921   4.975   2.486
  160PHE    HD2 1580   5.029   4.973   2.470
  160PHE    CE1 1581   4.646   5.005   2.506
  160PHE    HE1 1582   4.540   5.028   2.496
  160PHE    CE2 1583   4.867   5.060   2.582
  160PHE    HE2 1584   4.929   5.117   2.651
  160PHE     CZ 1585   4.729   5.076   2.592
  160PHE     HZ 1586   4.680   5.145   2.660
  160PHE      C 1587   4.969   4.882   2.134
  160PHE      O 1588   5.083   4.906   2.174
  161ILE      N 1589   4.909   4.952   2.038
  161ILE      H 1590   4.811   4.933   2.036
  161ILE     CA 1591   4.975   5.064   1.969
  161ILE     CB 1592   4.957   5.042   1.819
  161ILE    CG1 1593   4.813   5.031   1.766
  161ILE    CG2 1594   5.083   4.971   1.769
  161ILE     CD 1595   4.806   4.981   1.622
  161ILE      C 1596   4.942   5.208   2.009
  161ILE      O 1597   4.828   5.233   2.048
  162LEU      N 1598   5.040   5.296   1.994
  162LEU      H 1599   5.126   5.260   1.958
  162LEU     CA 1600   5.034   5.442   2.010
  162LEU     CB 1601   5.131   5.467   2.126
  162LEU     CG 1602   5.159   5.610   2.171
  162LEU    CD1 1603   5.038   5.681   2.231
  162LEU    CD2 1604   5.274   5.588   2.270
  162LEU      C 1605   5.065   5.531   1.889
  162LEU      O 1606   5.155   5.497   1.813
  163PHE      N 1607   4.975   5.627   1.871
  163PHE      H 1608   4.896   5.641   1.931
  163PHE     CA 1609   4.981   5.714   1.752
  163PHE     CB 1610   4.854   5.700   1.668
  163PHE     CG 1611   4.822   5.571   1.593
  163PHE    CD1 1612   4.751   5.473   1.662
  163PHE    HD1 1613   4.718   5.492   1.764
  163PHE    CD2 1614   4.862   5.547   1.462
  163PHE    HD2 1615   4.893   5.631   1.401
  163PHE    CE1 1616   4.726   5.349   1.606
  163PHE    HE1 1617   4.643   5.284   1.635
  163PHE    CE2 1618   4.829   5.422   1.410
  163PHE    HE2 1619   4.851   5.404   1.305
  163PHE     CZ 1620   4.771   5.316   1.478
  163PHE     HZ 1621   4.763   5.214   1.440
  163PHE      C 1622   4.983   5.856   1.809
  163PHE      O 1623   4.883   5.898   1.867
  164ASN      N 1624   5.094   5.927   1.791
  164ASN      H 1625   5.168   5.907   1.726
  164ASN     CA 1626   5.104   6.064   1.842
  164ASN     CB 1627   5.134   6.069   1.992
  164ASN     CG 1628   5.268   6.002   2.023
  164ASN    OD1 1629   5.357   5.977   1.941
  164ASN    ND2 1630   5.290   5.965   2.149
  164ASN   HD21 1631   5.219   5.988   2.216
  164ASN   HD22 1632   5.381   5.927   2.166
  164ASN      C 1633   5.200   6.150   1.759
  164ASN      O 1634   5.255   6.092   1.665
  165ASN      N 1635   5.209   6.279   1.788
  165ASN      H 1636   5.148   6.314   1.860
  165ASN     CA 1637   5.294   6.373   1.714
  165ASN     CB 1638   5.211   6.497   1.681
  165ASN     CG 1639   5.288   6.602   1.601
  165ASN    OD1 1640   5.390   6.657   1.644
  165ASN    ND2 1641   5.236   6.629   1.482
  165ASN   HD21 1642   5.147   6.593   1.453
  165ASN   HD22 1643   5.289   6.675   1.410
  165ASN      C 1644   5.420   6.406   1.795
  165ASN      O 1645   5.417   6.446   1.911
  166VAL      N 1646   5.536   6.390   1.732
  166VAL      H 1647   5.535   6.364   1.636
  166VAL     CA 1648   5.662   6.435   1.793
  166VAL     CB 1649   5.742   6.317   1.848
  166VAL    CG1 1650   5.865   6.376   1.917
  166VAL    CG2 1651   5.670   6.236   1.956
  166VAL      C 1652   5.742   6.494   1.677
  166VAL      O 1653   5.732   6.448   1.563
  167ASP      N 1654   5.800   6.610   1.708
  167ASP      H 1655   5.788   6.653   1.797
  167ASP     CA 1656   5.882   6.693   1.620
  167ASP     CB 1657   5.996   6.605   1.567
  167ASP     CG 1658   6.090   6.678   1.470
  167ASP    OD1 1659   6.157   6.776   1.510
  167ASP    OD2 1660   6.117   6.634   1.356
  167ASP      C 1661   5.817   6.760   1.498
  167ASP      O 1662   5.837   6.880   1.481
  168GLY      N 1663   5.728   6.680   1.440
  168GLY      H 1664   5.718   6.588   1.478
  168GLY     CA 1665   5.631   6.730   1.342
  168GLY      C 1666   5.552   6.614   1.282
  168GLY      O 1667   5.431   6.626   1.267
  169HISE     N 1668   5.619   6.509   1.236
  169HISE     H 1669   5.717   6.528   1.226
  169HISE    CA 1670   5.559   6.387   1.179
  169HISE    CB 1671   5.663   6.288   1.127
  169HISE    CG 1672   5.765   6.350   1.032
  169HISE   ND1 1673   5.868   6.424   1.073
  169HISE   CD2 1674   5.777   6.327   0.901
  169HISE   HD2 1675   5.696   6.289   0.839
  169HISE   CE1 1676   5.940   6.435   0.962
  169HISE   HE1 1677   6.018   6.512   0.961
  169HISE   NE2 1678   5.889   6.380   0.852
  169HISE   HE2 1679   5.907   6.377   0.754
  169HISE     C 1680   5.468   6.318   1.280
  169HISE     O 1681   5.497   6.324   1.400
  170LEU      N 1682   5.365   6.246   1.236
  170LEU      H 1683   5.334   6.258   1.142
  170LEU     CA 1684   5.286   6.148   1.312
  170LEU     CB 1685   5.145   6.132   1.255
  170LEU     CG 1686   5.026   6.090   1.342
  170LEU    CD1 1687   5.029   5.954   1.413
  170LEU    CD2 1688   4.978   6.207   1.428
  170LEU      C 1689   5.358   6.014   1.328
  170LEU      O 1690   5.421   5.968   1.232
  171TYR      N 1691   5.364   5.959   1.449
  171TYR      H 1692   5.332   6.018   1.523
  171TYR     CA 1693   5.450   5.844   1.480
  171TYR     CB 1694   5.561   5.901   1.568
  171TYR     CG 1695   5.670   5.965   1.482
  171TYR    CD1 1696   5.744   5.890   1.391
  171TYR    HD1 1697   5.703   5.794   1.360
  171TYR    CD2 1698   5.695   6.101   1.495
  171TYR    HD2 1699   5.629   6.172   1.545
  171TYR    CE1 1700   5.856   5.941   1.325
  171TYR    HE1 1701   5.927   5.867   1.288
  171TYR    CE2 1702   5.801   6.154   1.422
  171TYR    HE2 1703   5.810   6.263   1.421
  171TYR     CZ 1704   5.886   6.075   1.346
  171TYR     OH 1705   6.016   6.112   1.327
  171TYR     HH 1706   6.022   6.210   1.311
  171TYR      C 1707   5.379   5.728   1.551
  171TYR      O 1708   5.302   5.752   1.644
  172GLU      N 1709   5.388   5.609   1.491
  172GLU      H 1710   5.429   5.597   1.401
  172GLU     CA 1711   5.322   5.486   1.538
  172GLU     CB 1712   5.264   5.428   1.409
  172GLU     CG 1713   5.203   5.288   1.414
  172GLU     CD 1714   5.176   5.229   1.276
  172GLU    OE1 1715   5.061   5.245   1.230
  172GLU    OE2 1716   5.260   5.154   1.220
  172GLU      C 1717   5.428   5.404   1.612
  172GLU      O 1718   5.539   5.382   1.564
  173LEU      N 1719   5.408   5.397   1.743
  173LEU      H 1720   5.328   5.444   1.779
  173LEU     CA 1721   5.495   5.330   1.841
  173LEU     CB 1722   5.534   5.423   1.956
  173LEU     CG 1723   5.670   5.486   1.922
  173LEU    CD1 1724   5.666   5.583   1.804
  173LEU    CD2 1725   5.721   5.538   2.056
  173LEU      C 1726   5.439   5.201   1.900
  173LEU      O 1727   5.342   5.208   1.975
  174ASP      N 1728   5.505   5.089   1.873
  174ASP      H 1729   5.566   5.080   1.794
  174ASP     CA 1730   5.483   4.955   1.929
  174ASP     CB 1731   5.416   4.873   1.818
  174ASP     CG 1732   5.428   4.721   1.835
  174ASP    OD1 1733   5.472   4.665   1.732
  174ASP    OD2 1734   5.409   4.668   1.946
  174ASP      C 1735   5.615   4.896   1.978
  174ASP      O 1736   5.719   4.895   1.912
  175GLY      N 1737   5.621   4.833   2.095
  175GLY      H 1738   5.533   4.806   2.135
  175GLY     CA 1739   5.737   4.758   2.146
  175GLY      C 1740   5.763   4.624   2.075
  175GLY      O 1741   5.870   4.566   2.092
  176ARG      N 1742   5.662   4.571   2.007
  176ARG      H 1743   5.577   4.621   1.988
  176ARG     CA 1744   5.684   4.447   1.932
  176ARG     CB 1745   5.552   4.381   1.893
  176ARG     CG 1746   5.449   4.365   2.005
  176ARG     CD 1747   5.483   4.258   2.109
  176ARG     NE 1748   5.464   4.123   2.053
  176ARG     HE 1749   5.542   4.064   2.033
  176ARG     CZ 1750   5.350   4.053   2.046
  176ARG    NH1 1751   5.240   4.091   2.111
  176ARG   HH11 1752   5.240   4.182   2.154
  176ARG   HH12 1753   5.165   4.026   2.124
  176ARG    NH2 1754   5.335   3.953   1.958
  176ARG   HH21 1755   5.407   3.930   1.893
  176ARG   HH22 1756   5.245   3.909   1.951
  176ARG      C 1757   5.763   4.472   1.803
  176ARG      O 1758   5.809   4.376   1.742
  177MET      N 1759   5.741   4.583   1.732
  177MET      H 1760   5.656   4.635   1.743
  177MET     CA 1761   5.823   4.619   1.616
  177MET     CB 1762   5.762   4.735   1.538
  177MET     CG 1763   5.639   4.676   1.468
  177MET     SD 1764   5.664   4.537   1.352
  177MET     CE 1765   5.491   4.498   1.337
  177MET      C 1766   5.967   4.652   1.658
  177MET      O 1767   5.997   4.667   1.776
  178PRO      N 1768   6.068   4.640   1.572
  178PRO     CA 1769   6.205   4.690   1.590
  178PRO     CB 1770   6.285   4.601   1.495
  178PRO     CG 1771   6.194   4.572   1.375
  178PRO     CD 1772   6.064   4.552   1.454
  178PRO      C 1773   6.232   4.839   1.568
  178PRO      O 1774   6.329   4.895   1.618
  179PHE      N 1775   6.146   4.905   1.491
  179PHE      H 1776   6.058   4.864   1.464
  179PHE     CA 1777   6.160   5.050   1.473
  179PHE     CB 1778   6.229   5.077   1.340
  179PHE     CG 1779   6.376   5.032   1.340
  179PHE    CD1 1780   6.408   4.905   1.296
  179PHE    HD1 1781   6.334   4.825   1.285
  179PHE    CD2 1782   6.476   5.119   1.383
  179PHE    HD2 1783   6.457   5.225   1.400
  179PHE    CE1 1784   6.542   4.868   1.292
  179PHE    HE1 1785   6.572   4.765   1.272
  179PHE    CE2 1786   6.609   5.081   1.383
  179PHE    HE2 1787   6.692   5.146   1.412
  179PHE     CZ 1788   6.642   4.954   1.335
  179PHE     HZ 1789   6.744   4.923   1.359
  179PHE      C 1790   6.023   5.119   1.470
  179PHE      O 1791   5.931   5.053   1.422
  180PRO      N 1792   6.018   5.240   1.523
  180PRO     CA 1793   5.902   5.328   1.501
  180PRO     CB 1794   5.942   5.462   1.562
  180PRO     CG 1795   6.042   5.415   1.667
  180PRO     CD 1796   6.127   5.316   1.587
  180PRO      C 1797   5.864   5.351   1.355
  180PRO      O 1798   5.951   5.348   1.268
  181VAL      N 1799   5.741   5.394   1.331
  181VAL      H 1800   5.668   5.392   1.399
  181VAL     CA 1801   5.695   5.418   1.193
  181VAL     CB 1802   5.584   5.315   1.171
  181VAL    CG1 1803   5.531   5.315   1.027
  181VAL    CG2 1804   5.605   5.172   1.220
  181VAL      C 1805   5.650   5.563   1.177
  181VAL      O 1806   5.569   5.615   1.254
  182ASN      N 1807   5.713   5.640   1.089
  182ASN      H 1808   5.766   5.585   1.023
  182ASN     CA 1809   5.662   5.770   1.044
  182ASN     CB 1810   5.772   5.821   0.951
  182ASN     CG 1811   5.771   5.973   0.936
  182ASN    OD1 1812   5.678   6.035   0.884
  182ASN    ND2 1813   5.876   6.040   0.983
  182ASN   HD21 1814   5.962   5.996   1.008
  182ASN   HD22 1815   5.854   6.135   1.003
  182ASN      C 1816   5.527   5.758   0.972
  182ASN      O 1817   5.522   5.678   0.880
  183HISE     N 1818   5.438   5.854   0.994
  183HISE     H 1819   5.437   5.906   1.079
  183HISE    CA 1820   5.312   5.872   0.920
  183HISE    CB 1821   5.186   5.822   0.991
  183HISE    CG 1822   5.168   5.671   1.002
  183HISE   ND1 1823   5.165   5.592   0.895
  183HISE   CD2 1824   5.166   5.594   1.111
  183HISE   HD2 1825   5.138   5.613   1.215
  183HISE   CE1 1826   5.162   5.467   0.939
  183HISE   HE1 1827   5.143   5.376   0.881
  183HISE   NE2 1828   5.166   5.467   1.072
  183HISE   HE2 1829   5.153   5.382   1.124
  183HISE     C 1830   5.290   6.010   0.858
  183HISE     O 1831   5.179   6.063   0.851
  184GLY      N 1832   5.397   6.083   0.828
  184GLY      H 1833   5.488   6.062   0.864
  184GLY     CA 1834   5.399   6.209   0.753
  184GLY      C 1835   5.352   6.330   0.834
  184GLY      O 1836   5.316   6.321   0.951
  185ALA      N 1837   5.320   6.440   0.765
  185ALA      H 1838   5.324   6.438   0.665
  185ALA     CA 1839   5.300   6.572   0.827
  185ALA     CB 1840   5.300   6.683   0.722
  185ALA      C 1841   5.162   6.581   0.892
  185ALA      O 1842   5.056   6.576   0.831
  186SER      N 1843   5.172   6.626   1.017
  186SER      H 1844   5.263   6.636   1.059
  186SER     CA 1845   5.067   6.635   1.119
  186SER     CB 1846   5.081   6.507   1.201
  186SER     OG 1847   5.025   6.510   1.333
  186SER     HG 1848   4.925   6.503   1.335
  186SER      C 1849   5.079   6.762   1.203
  186SER      O 1850   5.189   6.817   1.210
  187SER      N 1851   4.965   6.809   1.252
  187SER      H 1852   4.880   6.756   1.249
  187SER     CA 1853   4.960   6.920   1.349
  187SER     CB 1854   4.855   7.024   1.309
  187SER     OG 1855   4.849   7.125   1.410
  187SER     HG 1856   4.820   7.215   1.378
  187SER      C 1857   4.919   6.867   1.486
  187SER      O 1858   4.820   6.795   1.501
  188GLU      N 1859   4.971   6.934   1.589
  188GLU      H 1860   5.035   7.009   1.576
  188GLU     CA 1861   4.938   6.917   1.731
  188GLU     CB 1862   5.051   6.987   1.807
  188GLU     CG 1863   5.051   6.950   1.956
  188GLU     CD 1864   5.171   7.014   2.025
  188GLU    OE1 1865   5.282   6.964   1.997
  188GLU    OE2 1866   5.148   7.122   2.084
  188GLU      C 1867   4.796   6.960   1.767
  188GLU      O 1868   4.737   6.893   1.852
  189ASP      N 1869   4.742   7.057   1.694
  189ASP      H 1870   4.789   7.085   1.610
  189ASP     CA 1871   4.599   7.088   1.707
  189ASP     CB 1872   4.570   7.213   1.623
  189ASP     CG 1873   4.469   7.310   1.684
  189ASP    OD1 1874   4.519   7.371   1.781
  189ASP    OD2 1875   4.358   7.330   1.629
  189ASP      C 1876   4.501   6.984   1.655
  189ASP      O 1877   4.393   6.975   1.713
  190THR      N 1878   4.543   6.917   1.547
  190THR      H 1879   4.639   6.928   1.522
  190THR     CA 1880   4.465   6.812   1.480
  190THR     CB 1881   4.468   6.831   1.328
  190THR    OG1 1882   4.601   6.849   1.281
  190THR    HG1 1883   4.655   6.765   1.290
  190THR    CG2 1884   4.375   6.942   1.279
  190THR      C 1885   4.503   6.668   1.515
  190THR      O 1886   4.465   6.578   1.440
  191LEU      N 1887   4.560   6.650   1.634
  191LEU      H 1888   4.557   6.724   1.701
  191LEU     CA 1889   4.613   6.520   1.677
  191LEU     CB 1890   4.658   6.547   1.821
  191LEU     CG 1891   4.807   6.525   1.843
  191LEU    CD1 1892   4.852   6.578   1.979
  191LEU    CD2 1893   4.849   6.379   1.825
  191LEU      C 1894   4.520   6.399   1.669
  191LEU      O 1895   4.557   6.287   1.633
  192LEU      N 1896   4.398   6.429   1.711
  192LEU      H 1897   4.385   6.505   1.775
  192LEU     CA 1898   4.291   6.329   1.697
  192LEU     CB 1899   4.165   6.385   1.763
  192LEU     CG 1900   4.125   6.320   1.896
  192LEU    CD1 1901   4.223   6.352   2.009
  192LEU    CD2 1902   3.985   6.370   1.933
  192LEU      C 1903   4.254   6.291   1.554
  192LEU      O 1904   4.275   6.173   1.525
  193LYS      N 1905   4.238   6.391   1.468
  193LYS      H 1906   4.205   6.480   1.500
  193LYS     CA 1907   4.211   6.379   1.324
  193LYS     CB 1908   4.200   6.517   1.259
  193LYS     CG 1909   4.125   6.503   1.126
  193LYS     CD 1910   4.126   6.642   1.062
  193LYS     CE 1911   4.106   6.620   0.912
  193LYS     NZ 1912   3.979   6.558   0.872
  193LYS    HZ1 1913   3.965   6.466   0.908
  193LYS    HZ2 1914   3.901   6.612   0.905
  193LYS    HZ3 1915   3.969   6.549   0.773
  193LYS      C 1916   4.319   6.301   1.248
  193LYS      O 1917   4.302   6.192   1.194
  194ASP      N 1918   4.442   6.349   1.265
  194ASP      H 1919   4.461   6.436   1.310
  194ASP     CA 1920   4.561   6.291   1.201
  194ASP     CB 1921   4.684   6.361   1.259
  194ASP     CG 1922   4.701   6.503   1.204
  194ASP    OD1 1923   4.743   6.583   1.290
  194ASP    OD2 1924   4.667   6.531   1.087
  194ASP      C 1925   4.585   6.146   1.244
  194ASP      O 1926   4.634   6.073   1.158
  195ALA      N 1927   4.548   6.109   1.366
  195ALA      H 1928   4.497   6.173   1.424
  195ALA     CA 1929   4.587   5.976   1.417
  195ALA     CB 1930   4.614   5.996   1.566
  195ALA      C 1931   4.480   5.877   1.372
  195ALA      O 1932   4.512   5.775   1.311
  196ALA      N 1933   4.357   5.903   1.415
  196ALA      H 1934   4.342   5.986   1.469
  196ALA     CA 1935   4.228   5.847   1.371
  196ALA     CB 1936   4.113   5.945   1.393
  196ALA      C 1937   4.217   5.811   1.223
  196ALA      O 1938   4.146   5.715   1.193
  197LYS      N 1939   4.284   5.891   1.140
  197LYS      H 1940   4.306   5.984   1.168
  197LYS     CA 1941   4.305   5.861   0.998
  197LYS     CB 1942   4.403   5.967   0.948
  197LYS     CG 1943   4.400   5.973   0.795
  197LYS     CD 1944   4.494   6.082   0.743
  197LYS     CE 1945   4.639   6.063   0.787
  197LYS     NZ 1946   4.738   6.146   0.717
  197LYS    HZ1 1947   4.732   6.238   0.756
  197LYS    HZ2 1948   4.829   6.105   0.725
  197LYS    HZ3 1949   4.725   6.155   0.618
  197LYS      C 1950   4.370   5.724   0.980
  197LYS      O 1951   4.307   5.625   0.941
  198VAL      N 1952   4.487   5.711   1.041
  198VAL      H 1953   4.527   5.785   1.095
  198VAL     CA 1954   4.575   5.594   1.026
  198VAL     CB 1955   4.718   5.627   1.068
  198VAL    CG1 1956   4.805   5.509   1.026
  198VAL    CG2 1957   4.783   5.754   1.011
  198VAL      C 1958   4.524   5.475   1.107
  198VAL      O 1959   4.522   5.363   1.056
  199CYS      N 1960   4.471   5.503   1.226
  199CYS      H 1961   4.498   5.588   1.270
  199CYS     CA 1962   4.380   5.410   1.294
  199CYS     CB 1963   4.309   5.462   1.419
  199CYS     SG 1964   4.426   5.529   1.542
  199CYS     HG 1965   4.325   5.553   1.626
  199CYS      C 1966   4.273   5.344   1.206
  199CYS      O 1967   4.289   5.223   1.194
  200ARG      N 1968   4.182   5.418   1.144
  200ARG      H 1969   4.182   5.518   1.153
  200ARG     CA 1970   4.075   5.367   1.057
  200ARG     CB 1971   4.006   5.485   0.989
  200ARG     CG 1972   3.886   5.534   1.070
  200ARG     CD 1973   3.788   5.630   1.004
  200ARG     NE 1974   3.849   5.753   0.951
  200ARG     HE 1975   3.872   5.757   0.854
  200ARG     CZ 1976   3.873   5.867   1.018
  200ARG    NH1 1977   3.838   5.891   1.145
  200ARG   HH11 1978   3.792   5.821   1.200
  200ARG   HH12 1979   3.840   5.983   1.184
  200ARG    NH2 1980   3.907   5.971   0.942
  200ARG   HH21 1981   3.894   5.966   0.843
  200ARG   HH22 1982   3.917   6.065   0.976
  200ARG      C 1983   4.135   5.276   0.949
  200ARG      O 1984   4.094   5.161   0.937
  201GLU      N 1985   4.241   5.331   0.890
  201GLU      H 1986   4.256   5.429   0.900
  201GLU     CA 1987   4.312   5.267   0.779
  201GLU     CB 1988   4.428   5.359   0.739
  201GLU     CG 1989   4.498   5.329   0.607
  201GLU     CD 1990   4.623   5.406   0.563
  201GLU    OE1 1991   4.624   5.470   0.456
  201GLU    OE2 1992   4.733   5.386   0.619
  201GLU      C 1993   4.368   5.131   0.822
  201GLU      O 1994   4.381   5.036   0.745
  202PHE      N 1995   4.420   5.119   0.944
  202PHE      H 1996   4.441   5.201   0.998
  202PHE     CA 1997   4.465   4.992   1.003
  202PHE     CB 1998   4.527   5.017   1.140
  202PHE     CG 1999   4.662   4.948   1.160
  202PHE    CD1 2000   4.778   5.022   1.181
  202PHE    HD1 2001   4.786   5.127   1.152
  202PHE    CD2 2002   4.667   4.812   1.186
  202PHE    HD2 2003   4.578   4.751   1.170
  202PHE    CE1 2004   4.889   4.958   1.236
  202PHE    HE1 2005   4.979   5.011   1.268
  202PHE    CE2 2006   4.780   4.746   1.232
  202PHE    HE2 2007   4.784   4.640   1.259
  202PHE     CZ 2008   4.894   4.821   1.259
  202PHE     HZ 2009   4.982   4.783   1.311
  202PHE      C 2010   4.350   4.893   1.022
  202PHE      O 2011   4.331   4.802   0.942
  203THR      N 2012   4.256   4.935   1.106
  203THR      H 2013   4.261   5.026   1.148
  203THR     CA 2014   4.142   4.850   1.143
  203THR     CB 2015   4.071   4.898   1.270
  203THR    OG1 2016   3.962   4.814   1.309
  203THR    HG1 2017   3.992   4.719   1.319
  203THR    CG2 2018   3.986   5.023   1.246
  203THR      C 2019   4.040   4.807   1.036
  203THR      O 2020   4.030   4.686   1.014
  204GLU      N 2021   4.019   4.898   0.942
  204GLU      H 2022   4.026   4.996   0.960
  204GLU     CA 2023   3.927   4.872   0.831
  204GLU     CB 2024   3.882   4.999   0.758
  204GLU     CG 2025   3.779   5.068   0.848
  204GLU     CD 2026   3.707   5.179   0.770
  204GLU    OE1 2027   3.705   5.290   0.827
  204GLU    OE2 2028   3.632   5.152   0.673
  204GLU      C 2029   3.979   4.771   0.729
  204GLU      O 2030   3.891   4.710   0.668
  205ARG      N 2031   4.106   4.733   0.739
  205ARG      H 2032   4.164   4.777   0.808
  205ARG     CA 2033   4.165   4.631   0.651
  205ARG     CB 2034   4.318   4.628   0.661
  205ARG     CG 2035   4.382   4.746   0.588
  205ARG     CD 2036   4.534   4.735   0.581
  205ARG     NE 2037   4.594   4.750   0.714
  205ARG     HE 2038   4.579   4.666   0.767
  205ARG     CZ 2039   4.676   4.848   0.754
  205ARG    NH1 2040   4.707   4.951   0.674
  205ARG   HH11 2041   4.668   4.955   0.582
  205ARG   HH12 2042   4.781   5.014   0.697
  205ARG    NH2 2043   4.752   4.826   0.863
  205ARG   HH21 2044   4.755   4.735   0.904
  205ARG   HH22 2045   4.808   4.896   0.906
  205ARG      C 2046   4.120   4.489   0.687
  205ARG      O 2047   4.070   4.412   0.606
  206GLU      N 2048   4.112   4.463   0.817
  206GLU      H 2049   4.089   4.534   0.884
  206GLU     CA 2050   4.087   4.331   0.876
  206GLU     CB 2051   4.156   4.315   1.012
  206GLU     CG 2052   4.305   4.349   1.003
  206GLU     CD 2053   4.388   4.237   0.939
  206GLU    OE1 2054   4.469   4.268   0.849
  206GLU    OE2 2055   4.403   4.130   1.002
  206GLU      C 2056   3.937   4.305   0.892
  206GLU      O 2057   3.885   4.293   1.002
  207GLN      N 2058   3.878   4.287   0.774
  207GLN      H 2059   3.926   4.272   0.687
  207GLN     CA 2060   3.732   4.293   0.760
  207GLN     CB 2061   3.696   4.273   0.613
  207GLN     CG 2062   3.571   4.346   0.565
  207GLN     CD 2063   3.556   4.320   0.415
  207GLN    OE1 2064   3.592   4.398   0.327
  207GLN    NE2 2065   3.527   4.194   0.384
  207GLN   HE21 2066   3.508   4.130   0.459
  207GLN   HE22 2067   3.535   4.164   0.289
  207GLN      C 2068   3.653   4.201   0.854
  207GLN      O 2069   3.552   4.245   0.907
  208GLY      N 2070   3.694   4.075   0.866
  208GLY      H 2071   3.751   4.025   0.800
  208GLY     CA 2072   3.635   3.987   0.968
  208GLY      C 2073   3.669   4.008   1.115
  208GLY      O 2074   3.602   3.954   1.203
  209GLU      N 2075   3.740   4.115   1.148
  209GLU      H 2076   3.797   4.175   1.090
  209GLU     CA 2077   3.767   4.146   1.289
  209GLU     CB 2078   3.912   4.186   1.316
  209GLU     CG 2079   3.950   4.185   1.464
  209GLU     CD 2080   3.924   4.057   1.544
  209GLU    OE1 2081   3.813   4.049   1.603
  209GLU    OE2 2082   4.005   3.962   1.551
  209GLU      C 2083   3.663   4.241   1.349
  209GLU      O 2084   3.626   4.343   1.291
  210VAL      N 2085   3.608   4.197   1.462
  210VAL      H 2086   3.630   4.105   1.492
  210VAL     CA 2087   3.527   4.278   1.555
  210VAL     CB 2088   3.398   4.211   1.603
  210VAL    CG1 2089   3.285   4.238   1.503
  210VAL    CG2 2090   3.420   4.062   1.631
  210VAL      C 2091   3.600   4.325   1.680
  210VAL      O 2092   3.534   4.399   1.753
  211ARG      N 2093   3.709   4.263   1.726
  211ARG      H 2094   3.760   4.202   1.666
  211ARG     CA 2095   3.789   4.299   1.843
  211ARG     CB 2096   3.883   4.185   1.883
  211ARG     CG 2097   3.825   4.060   1.951
  211ARG     CD 2098   3.932   3.952   1.965
  211ARG     NE 2099   3.956   3.890   1.834
  211ARG     HE 2100   3.962   3.951   1.755
  211ARG     CZ 2101   3.964   3.757   1.821
  211ARG    NH1 2102   3.950   3.671   1.923
  211ARG   HH11 2103   3.954   3.697   2.019
  211ARG   HH12 2104   3.937   3.575   1.898
  211ARG    NH2 2105   3.972   3.700   1.700
  211ARG   HH21 2106   3.965   3.759   1.620
  211ARG   HH22 2107   4.002   3.605   1.704
  211ARG      C 2108   3.870   4.427   1.819
  211ARG      O 2109   3.969   4.426   1.745
  212PHE      N 2110   3.820   4.539   1.869
  212PHE      H 2111   3.729   4.548   1.910
  212PHE     CA 2112   3.905   4.659   1.880
  212PHE     CB 2113   3.905   4.743   1.752
  212PHE     CG 2114   3.777   4.750   1.669
  212PHE    CD1 2115   3.680   4.846   1.696
  212PHE    HD1 2116   3.670   4.886   1.797
  212PHE    CD2 2117   3.757   4.656   1.569
  212PHE    HD2 2118   3.821   4.568   1.567
  212PHE    CE1 2119   3.579   4.864   1.602
  212PHE    HE1 2120   3.535   4.964   1.602
  212PHE    CE2 2121   3.644   4.664   1.488
  212PHE    HE2 2122   3.632   4.593   1.407
  212PHE     CZ 2123   3.558   4.773   1.499
  212PHE     HZ 2124   3.468   4.782   1.439
  212PHE      C 2125   3.868   4.745   2.001
  212PHE      O 2126   3.754   4.787   2.020
  213SER      N 2127   3.973   4.790   2.070
  213SER      H 2128   4.067   4.787   2.037
  213SER     CA 2129   3.950   4.882   2.182
  213SER     CB 2130   3.990   4.819   2.316
  213SER     OG 2131   3.913   4.877   2.422
  213SER     HG 2132   3.938   4.825   2.504
  213SER      C 2133   4.030   5.012   2.166
  213SER      O 2134   4.151   5.013   2.189
  214ALA      N 2135   3.958   5.122   2.184
  214ALA      H 2136   3.860   5.137   2.198
  214ALA     CA 2137   4.021   5.254   2.172
  214ALA     CB 2138   3.975   5.327   2.045
  214ALA      C 2139   4.033   5.344   2.295
  214ALA      O 2140   3.932   5.356   2.363
  215VAL      N 2141   4.157   5.386   2.322
  215VAL      H 2142   4.236   5.359   2.268
  215VAL     CA 2143   4.173   5.476   2.437
  215VAL     CB 2144   4.230   5.411   2.563
  215VAL    CG1 2145   4.371   5.358   2.534
  215VAL    CG2 2146   4.237   5.488   2.694
  215VAL      C 2147   4.249   5.604   2.399
  215VAL      O 2148   4.332   5.602   2.309
  216ALA      N 2149   4.205   5.719   2.448
  216ALA      H 2150   4.135   5.720   2.519
  216ALA     CA 2151   4.279   5.847   2.446
  216ALA     CB 2152   4.184   5.940   2.370
  216ALA      C 2153   4.332   5.890   2.582
  216ALA      O 2154   4.285   5.847   2.687
  217LEU      N 2155   4.422   5.987   2.572
  217LEU      H 2156   4.464   6.003   2.483
  217LEU     CA 2157   4.492   6.053   2.684
  217LEU     CB 2158   4.640   6.020   2.665
  217LEU     CG 2159   4.710   6.003   2.801
  217LEU    CD1 2160   4.846   5.941   2.770
  217LEU    CD2 2161   4.715   6.125   2.893
  217LEU      C 2162   4.458   6.202   2.681
  217LEU      O 2163   4.506   6.273   2.593
  218CYS      N 2164   4.367   6.237   2.772
  218CYS      H 2165   4.314   6.167   2.819
  218CYS     CA 2166   4.318   6.375   2.784
  218CYS     CB 2167   4.165   6.366   2.777
  218CYS     SG 2168   4.108   6.339   2.605
  218CYS     HG 2169   4.046   6.453   2.577
  218CYS      C 2170   4.350   6.467   2.901
  218CYS      O 2171   4.371   6.414   3.010
  219LYS      N 2172   4.343   6.599   2.884
  219LYS      H 2173   4.331   6.629   2.790
  219LYS     CA 2174   4.356   6.691   2.999
  219LYS     CB 2175   4.390   6.830   2.945
  219LYS     CG 2176   4.401   6.947   3.043
  219LYS     CD 2177   4.520   6.931   3.138
  219LYS     CE 2178   4.529   7.034   3.250
  219LYS     NZ 2179   4.562   7.169   3.202
  219LYS    HZ1 2180   4.508   7.191   3.121
  219LYS    HZ2 2181   4.532   7.236   3.270
  219LYS    HZ3 2182   4.660   7.177   3.183
  219LYS      C 2183   4.233   6.693   3.090
  219LYS      O 2184   4.123   6.721   3.042
  220ALA      N 2185   4.253   6.645   3.213
  220ALA      H 2186   4.346   6.652   3.249
  220ALA     CA 2187   4.148   6.631   3.314
  220ALA     CB 2188   4.208   6.564   3.438
  220ALA      C 2189   4.097   6.772   3.347
  220ALA      O 2190   4.172   6.869   3.361
  221ALA      N 2191   3.968   6.776   3.379
  221ALA      H 2192   3.907   6.697   3.371
  221ALA     CA 2193   3.896   6.898   3.418
  221ALA     CB 2194   3.777   6.923   3.325
  221ALA      C 2195   3.835   6.898   3.559
  221ALA     O1 2196   3.791   7.005   3.606
  221ALA     O2 2197   3.831   6.789   3.620
   6.92134   6.92134   4.89412   0.00000   0.00000   0.00000   0.00000   3.46067   3.46067
