# Supplementary material for: Is There a Functional Role for the Knotted Topology in Protein UCH-L1?
Source: J Chem Inf Model. 2024 Jul 24;64(17):6827–37. doi: 10.1021/acs.jcim.4c00880 (PMC11388461; doi:10.1021/acs.jcim.4c00880)
Supplement: Supplementary file 2 — ci4c00880_si_002.zip [file ci4c00880_si_002.zip › UCH-L1_files/APO/APO_delta2_L3M/REP_5/traj_final.gro]

Protein in water t= 500000.00000 step= 5000000
 2197
    1MET      N    1   4.918   3.817   3.845
    1MET     H1    2   4.888   3.729   3.882
    1MET     H2    3   4.932   3.875   3.926
    1MET     H3    4   4.835   3.848   3.799
    1MET     CA    5   5.034   3.807   3.755
    1MET     CB    6   4.985   3.787   3.611
    1MET     CG    7   4.902   3.663   3.576
    1MET     SD    8   4.756   3.653   3.684
    1MET     CE    9   4.685   3.493   3.650
    1MET      C   10   5.117   3.936   3.755
    1MET      O   11   5.076   4.047   3.789
    2LYS      N   12   5.247   3.913   3.743
    2LYS      H   13   5.282   3.820   3.750
    2LYS     CA   14   5.355   4.013   3.735
    2LYS     CB   15   5.492   3.957   3.775
    2LYS     CG   16   5.512   3.948   3.927
    2LYS     CD   17   5.663   3.939   3.947
    2LYS     CE   18   5.689   3.898   4.092
    2LYS     NZ   19   5.652   3.758   4.116
    2LYS    HZ1   20   5.553   3.757   4.098
    2LYS    HZ2   21   5.699   3.688   4.063
    2LYS    HZ3   22   5.655   3.746   4.215
    2LYS      C   23   5.372   4.092   3.605
    2LYS      O   24   5.379   4.036   3.496
    3PRO      N   25   5.360   4.224   3.616
    3PRO     CA   26   5.411   4.317   3.514
    3PRO     CB   27   5.401   4.456   3.577
    3PRO     CG   28   5.290   4.444   3.682
    3PRO     CD   29   5.314   4.301   3.732
    3PRO      C   30   5.559   4.292   3.485
    3PRO      O   31   5.654   4.266   3.559
    4MET      N   32   5.585   4.305   3.355
    4MET      H   33   5.502   4.326   3.302
    4MET     CA   34   5.718   4.312   3.293
    4MET     CB   35   5.727   4.223   3.170
    4MET     CG   36   5.613   4.231   3.068
    4MET     SD   37   5.545   4.391   3.011
    4MET     CE   38   5.617   4.393   2.848
    4MET      C   39   5.771   4.450   3.252
    4MET      O   40   5.690   4.542   3.256
    5GLU      N   41   5.903   4.458   3.243
    5GLU      H   42   5.960   4.379   3.265
    5GLU     CA   43   5.977   4.580   3.206
    5GLU     CB   44   6.122   4.532   3.221
    5GLU     CG   45   6.209   4.646   3.273
    5GLU     CD   46   6.263   4.749   3.173
    5GLU    OE1   47   6.206   4.860   3.166
    5GLU    OE2   48   6.336   4.712   3.078
    5GLU      C   49   5.953   4.621   3.061
    5GLU      O   50   5.940   4.535   2.973
    6ILE      N   51   5.981   4.747   3.028
    6ILE      H   52   6.057   4.791   3.074
    6ILE     CA   53   5.916   4.819   2.918
    6ILE     CB   54   5.876   4.952   2.982
    6ILE    CG1   55   5.987   5.039   3.043
    6ILE    CG2   56   5.755   4.918   3.069
    6ILE     CD   57   5.959   5.183   3.089
    6ILE      C   58   5.991   4.829   2.785
    6ILE      O   59   5.956   4.908   2.697
    7ASN      N   60   6.080   4.731   2.771
    7ASN      H   61   6.084   4.650   2.829
    7ASN     CA   62   6.182   4.721   2.665
    7ASN     CB   63   6.312   4.667   2.724
    7ASN     CG   64   6.288   4.521   2.762
    7ASN    OD1   65   6.249   4.429   2.690
    7ASN    ND2   66   6.312   4.502   2.891
    7ASN   HD21   67   6.336   4.581   2.949
    7ASN   HD22   68   6.286   4.414   2.932
    7ASN      C   69   6.131   4.655   2.536
    7ASN      O   70   6.044   4.569   2.543
    8PRO      N   71   6.201   4.691   2.429
    8PRO     CA   72   6.164   4.637   2.298
    8PRO     CB   73   6.255   4.711   2.200
    8PRO     CG   74   6.276   4.848   2.264
    8PRO     CD   75   6.280   4.815   2.413
    8PRO      C   76   6.167   4.484   2.297
    8PRO      O   77   6.090   4.430   2.218
    9GLU      N   78   6.259   4.410   2.358
    9GLU      H   79   6.350   4.449   2.364
    9GLU     CA   80   6.255   4.263   2.363
    9GLU     CB   81   6.388   4.212   2.418
    9GLU     CG   82   6.395   4.059   2.431
    9GLU     CD   83   6.543   4.023   2.412
    9GLU    OE1   84   6.586   3.968   2.309
    9GLU    OE2   85   6.621   4.067   2.499
    9GLU      C   86   6.134   4.200   2.432
    9GLU      O   87   6.069   4.125   2.358
   10MET      N   88   6.098   4.263   2.543
   10MET      H   89   6.158   4.334   2.580
   10MET     CA   90   5.980   4.208   2.612
   10MET     CB   91   5.984   4.244   2.760
   10MET     CG   92   6.082   4.150   2.830
   10MET     SD   93   6.190   4.248   2.940
   10MET     CE   94   6.334   4.154   2.894
   10MET      C   95   5.841   4.235   2.554
   10MET      O   96   5.760   4.143   2.547
   11LEU      N   97   5.833   4.348   2.483
   11LEU      H   98   5.906   4.416   2.487
   11LEU     CA   99   5.727   4.368   2.384
   11LEU     CB  100   5.735   4.511   2.329
   11LEU     CG  101   5.676   4.615   2.425
   11LEU    CD1  102   5.763   4.741   2.420
   11LEU    CD2  103   5.545   4.662   2.363
   11LEU      C  104   5.730   4.269   2.267
   11LEU      O  105   5.627   4.205   2.246
   12ASN      N  106   5.835   4.253   2.188
   12ASN      H  107   5.904   4.324   2.177
   12ASN     CA  108   5.851   4.142   2.093
   12ASN     CB  109   5.986   4.127   2.023
   12ASN     CG  110   6.016   4.247   1.933
   12ASN    OD1  111   5.935   4.325   1.883
   12ASN    ND2  112   6.145   4.259   1.902
   12ASN   HD21  113   6.209   4.192   1.940
   12ASN   HD22  114   6.175   4.331   1.841
   12ASN      C  115   5.812   4.008   2.155
   12ASN      O  116   5.714   3.952   2.105
   13LYS      N  117   5.876   3.968   2.265
   13LYS      H  118   5.954   4.021   2.297
   13LYS     CA  119   5.837   3.843   2.333
   13LYS     CB  120   5.915   3.801   2.458
   13LYS     CG  121   6.043   3.728   2.418
   13LYS     CD  122   6.127   3.708   2.544
   13LYS     CE  123   6.271   3.665   2.515
   13LYS     NZ  124   6.351   3.638   2.636
   13LYS    HZ1  125   6.362   3.719   2.694
   13LYS    HZ2  126   6.316   3.560   2.689
   13LYS    HZ3  127   6.444   3.621   2.604
   13LYS      C  128   5.692   3.815   2.370
   13LYS      O  129   5.638   3.719   2.315
   14VAL      N  130   5.626   3.917   2.424
   14VAL      H  131   5.664   3.976   2.496
   14VAL     CA  132   5.480   3.919   2.442
   14VAL     CB  133   5.426   4.016   2.547
   14VAL    CG1  134   5.391   4.157   2.499
   14VAL    CG2  135   5.305   3.951   2.615
   14VAL      C  136   5.397   3.918   2.314
   14VAL      O  137   5.303   3.841   2.292
   15LEU      N  138   5.446   3.991   2.214
   15LEU      H  139   5.505   4.069   2.234
   15LEU     CA  140   5.389   3.983   2.079
   15LEU     CB  141   5.459   4.090   1.995
   15LEU     CG  142   5.414   4.098   1.849
   15LEU    CD1  143   5.267   4.141   1.836
   15LEU    CD2  144   5.504   4.184   1.762
   15LEU      C  145   5.393   3.845   2.014
   15LEU      O  146   5.286   3.792   1.983
   16SER      N  147   5.504   3.774   2.031
   16SER      H  148   5.580   3.803   2.088
   16SER     CA  149   5.540   3.641   1.980
   16SER     CB  150   5.689   3.619   2.005
   16SER     OG  151   5.743   3.506   1.936
   16SER     HG  152   5.834   3.484   1.971
   16SER      C  153   5.454   3.534   2.049
   16SER      O  154   5.386   3.455   1.985
   17ARG      N  155   5.446   3.553   2.180
   17ARG      H  156   5.513   3.601   2.237
   17ARG     CA  157   5.361   3.468   2.264
   17ARG     CB  158   5.401   3.457   2.411
   17ARG     CG  159   5.549   3.423   2.428
   17ARG     CD  160   5.565   3.272   2.408
   17ARG     NE  161   5.700   3.233   2.452
   17ARG     HE  162   5.755   3.303   2.498
   17ARG     CZ  163   5.744   3.107   2.444
   17ARG    NH1  164   5.677   3.007   2.385
   17ARG   HH11  165   5.583   3.013   2.351
   17ARG   HH12  166   5.724   2.919   2.375
   17ARG    NH2  167   5.835   3.071   2.535
   17ARG   HH21  168   5.869   3.138   2.601
   17ARG   HH22  169   5.874   2.979   2.535
   17ARG      C  170   5.209   3.487   2.250
   17ARG      O  171   5.146   3.387   2.217
   18LEU      N  172   5.155   3.607   2.260
   18LEU      H  173   5.203   3.690   2.289
   18LEU     CA  174   5.012   3.626   2.233
   18LEU     CB  175   4.987   3.776   2.252
   18LEU     CG  176   4.960   3.835   2.390
   18LEU    CD1  177   4.981   3.987   2.392
   18LEU    CD2  178   4.818   3.795   2.430
   18LEU      C  179   4.967   3.576   2.095
   18LEU      O  180   4.864   3.510   2.085
   19GLY      N  181   5.042   3.624   1.996
   19GLY      H  182   5.115   3.690   2.016
   19GLY     CA  183   5.033   3.575   1.857
   19GLY      C  184   5.126   3.649   1.761
   19GLY      O  185   5.110   3.766   1.727
   20VAL      N  186   5.195   3.560   1.691
   20VAL      H  187   5.180   3.462   1.702
   20VAL     CA  188   5.299   3.608   1.599
   20VAL     CB  189   5.371   3.484   1.545
   20VAL    CG1  190   5.306   3.420   1.422
   20VAL    CG2  191   5.517   3.519   1.514
   20VAL      C  192   5.248   3.709   1.496
   20VAL      O  193   5.149   3.687   1.427
   21ALA      N  194   5.328   3.815   1.493
   21ALA      H  195   5.416   3.829   1.538
   21ALA     CA  196   5.311   3.923   1.394
   21ALA     CB  197   5.323   4.069   1.437
   21ALA      C  198   5.410   3.900   1.279
   21ALA      O  199   5.531   3.884   1.282
   22GLY      N  200   5.345   3.909   1.164
   22GLY      H  201   5.248   3.935   1.166
   22GLY     CA  202   5.416   3.903   1.035
   22GLY      C  203   5.468   4.042   0.998
   22GLY      O  204   5.386   4.131   0.973
   23GLN      N  205   5.601   4.047   0.998
   23GLN      H  206   5.647   3.966   1.033
   23GLN     CA  207   5.695   4.156   0.966
   23GLN     CB  208   5.667   4.215   0.828
   23GLN     CG  209   5.706   4.109   0.724
   23GLN     CD  210   5.677   4.147   0.578
   23GLN    OE1  211   5.725   4.243   0.519
   23GLN    NE2  212   5.572   4.094   0.517
   23GLN   HE21  213   5.525   4.019   0.564
   23GLN   HE22  214   5.555   4.111   0.420
   23GLN      C  215   5.725   4.273   1.060
   23GLN      O  216   5.833   4.331   1.055
   24TRP      N  217   5.617   4.318   1.124
   24TRP      H  218   5.527   4.287   1.094
   24TRP     CA  219   5.611   4.420   1.230
   24TRP     CB  220   5.463   4.450   1.254
   24TRP     CG  221   5.398   4.522   1.135
   24TRP    CD1  222   5.329   4.455   1.044
   24TRP    HD1  223   5.300   4.350   1.036
   24TRP    CD2  224   5.402   4.658   1.106
   24TRP    NE1  225   5.283   4.544   0.957
   24TRP    HE1  226   5.217   4.525   0.885
   24TRP    CE2  227   5.328   4.666   0.988
   24TRP    CE3  228   5.463   4.771   1.159
   24TRP    HE3  229   5.530   4.755   1.244
   24TRP    CZ2  230   5.317   4.785   0.918
   24TRP    HZ2  231   5.277   4.799   0.818
   24TRP    CZ3  232   5.451   4.891   1.090
   24TRP    HZ3  233   5.497   4.982   1.128
   24TRP    CH2  234   5.381   4.897   0.970
   24TRP    HH2  235   5.378   4.986   0.907
   24TRP      C  236   5.686   4.379   1.357
   24TRP      O  237   5.719   4.264   1.385
   25ARG      N  238   5.734   4.482   1.425
   25ARG      H  239   5.719   4.575   1.391
   25ARG     CA  240   5.819   4.468   1.544
   25ARG     CB  241   5.956   4.403   1.528
   25ARG     CG  242   6.032   4.456   1.406
   25ARG     CD  243   6.185   4.451   1.399
   25ARG     NE  244   6.241   4.317   1.373
   25ARG     HE  245   6.229   4.245   1.440
   25ARG     CZ  246   6.321   4.295   1.267
   25ARG    NH1  247   6.367   4.392   1.187
   25ARG   HH11  248   6.356   4.491   1.200
   25ARG   HH12  249   6.432   4.362   1.117
   25ARG    NH2  250   6.374   4.174   1.249
   25ARG   HH21  251   6.351   4.097   1.310
   25ARG   HH22  252   6.444   4.155   1.181
   25ARG      C  253   5.838   4.595   1.627
   25ARG      O  254   5.828   4.703   1.568
   26PHE      N  255   5.868   4.580   1.756
   26PHE      H  256   5.881   4.489   1.794
   26PHE     CA  257   5.898   4.700   1.835
   26PHE     CB  258   5.852   4.671   1.978
   26PHE     CG  259   5.703   4.633   1.984
   26PHE    CD1  260   5.618   4.741   2.005
   26PHE    HD1  261   5.659   4.830   2.053
   26PHE    CD2  262   5.649   4.508   1.959
   26PHE    HD2  263   5.714   4.421   1.949
   26PHE    CE1  264   5.481   4.728   1.991
   26PHE    HE1  265   5.414   4.814   1.998
   26PHE    CE2  266   5.510   4.496   1.947
   26PHE    HE2  267   5.479   4.392   1.957
   26PHE     CZ  268   5.425   4.605   1.958
   26PHE     HZ  269   5.319   4.589   1.936
   26PHE      C  270   6.046   4.736   1.833
   26PHE      O  271   6.129   4.659   1.881
   27VAL      N  272   6.079   4.860   1.798
   27VAL      H  273   6.016   4.925   1.754
   27VAL     CA  274   6.218   4.909   1.798
   27VAL     CB  275   6.258   4.941   1.654
   27VAL    CG1  276   6.404   4.985   1.646
   27VAL    CG2  277   6.236   4.823   1.559
   27VAL      C  278   6.226   5.038   1.880
   27VAL      O  279   6.130   5.115   1.883
   28ASP      N  280   6.341   5.055   1.943
   28ASP      H  281   6.402   4.975   1.942
   28ASP     CA  282   6.380   5.175   2.019
   28ASP     CB  283   6.464   5.132   2.139
   28ASP     CG  284   6.592   5.058   2.099
   28ASP    OD1  285   6.589   4.935   2.079
   28ASP    OD2  286   6.689   5.130   2.067
   28ASP      C  287   6.444   5.293   1.945
   28ASP      O  288   6.516   5.276   1.846
   29VAL      N  289   6.388   5.411   1.972
   29VAL      H  290   6.298   5.401   2.015
   29VAL     CA  291   6.416   5.538   1.905
   29VAL     CB  292   6.307   5.558   1.800
   29VAL    CG1  293   6.175   5.588   1.871
   29VAL    CG2  294   6.354   5.662   1.698
   29VAL      C  295   6.437   5.649   2.009
   29VAL      O  296   6.384   5.760   1.998
   30LEU      N  297   6.507   5.616   2.117
   30LEU      H  298   6.552   5.527   2.120
   30LEU     CA  299   6.518   5.703   2.235
   30LEU     CB  300   6.615   5.639   2.335
   30LEU     CG  301   6.579   5.496   2.375
   30LEU    CD1  302   6.701   5.431   2.440
   30LEU    CD2  303   6.463   5.499   2.474
   30LEU      C  304   6.557   5.850   2.216
   30LEU      O  305   6.493   5.933   2.281
   31GLY      N  306   6.640   5.882   2.117
   31GLY      H  307   6.691   5.810   2.070
   31GLY     CA  308   6.688   6.018   2.088
   31GLY      C  309   6.578   6.112   2.036
   31GLY      O  310   6.573   6.229   2.074
   32LEU      N  311   6.484   6.053   1.962
   32LEU      H  312   6.461   5.956   1.963
   32LEU     CA  313   6.384   6.137   1.895
   32LEU     CB  314   6.284   6.202   1.991
   32LEU     CG  315   6.186   6.100   2.050
   32LEU    CD1  316   6.082   6.155   2.147
   32LEU    CD2  317   6.115   6.023   1.938
   32LEU      C  318   6.433   6.233   1.787
   32LEU      O  319   6.356   6.315   1.738
   33GLU      N  320   6.550   6.198   1.735
   33GLU      H  321   6.577   6.101   1.734
   33GLU     CA  322   6.631   6.285   1.649
   33GLU     CB  323   6.736   6.358   1.733
   33GLU     CG  324   6.839   6.269   1.803
   33GLU     CD  325   6.937   6.220   1.697
   33GLU    OE1  326   7.009   6.290   1.622
   33GLU    OE2  327   6.918   6.097   1.678
   33GLU      C  328   6.667   6.224   1.513
   33GLU      O  329   6.656   6.102   1.495
   34GLU      N  330   6.738   6.295   1.426
   34GLU      H  331   6.744   6.393   1.445
   34GLU     CA  332   6.790   6.254   1.296
   34GLU     CB  333   6.879   6.359   1.228
   34GLU     CG  334   6.819   6.496   1.196
   34GLU     CD  335   6.819   6.599   1.309
   34GLU    OE1  336   6.713   6.604   1.375
   34GLU    OE2  337   6.914   6.674   1.339
   34GLU      C  338   6.880   6.130   1.286
   34GLU      O  339   6.856   6.051   1.196
   35GLU      N  340   6.972   6.111   1.380
   35GLU      H  341   6.993   6.176   1.453
   35GLU     CA  342   7.038   5.980   1.382
   35GLU     CB  343   7.151   5.992   1.485
   35GLU     CG  344   7.265   5.895   1.452
   35GLU     CD  345   7.358   5.872   1.571
   35GLU    OE1  346   7.313   5.837   1.682
   35GLU    OE2  347   7.480   5.862   1.546
   35GLU      C  348   6.957   5.854   1.412
   35GLU      O  349   6.950   5.755   1.338
   36SER      N  350   6.878   5.867   1.518
   36SER      H  351   6.915   5.931   1.586
   36SER     CA  352   6.777   5.772   1.566
   36SER     CB  353   6.722   5.802   1.706
   36SER     OG  354   6.677   5.938   1.711
   36SER     HG  355   6.762   5.988   1.696
   36SER      C  356   6.659   5.744   1.472
   36SER      O  357   6.640   5.630   1.430
   37LEU      N  358   6.617   5.844   1.395
   37LEU      H  359   6.641   5.937   1.425
   37LEU     CA  360   6.520   5.844   1.285
   37LEU     CB  361   6.468   5.987   1.269
   37LEU     CG  362   6.353   6.016   1.366
   37LEU    CD1  363   6.312   6.162   1.345
   37LEU    CD2  364   6.228   5.928   1.354
   37LEU      C  365   6.573   5.797   1.150
   37LEU      O  366   6.497   5.740   1.071
   38GLY      N  367   6.704   5.815   1.134
   38GLY      H  368   6.751   5.890   1.181
   38GLY     CA  369   6.785   5.754   1.027
   38GLY      C  370   6.832   5.610   1.050
   38GLY      O  371   6.868   5.543   0.953
   39SER      N  372   6.822   5.558   1.172
   39SER      H  373   6.841   5.607   1.257
   39SER     CA  374   6.855   5.415   1.187
   39SER     CB  375   6.956   5.379   1.296
   39SER     OG  376   6.890   5.418   1.417
   39SER     HG  377   6.956   5.454   1.484
   39SER      C  378   6.730   5.327   1.192
   39SER      O  379   6.733   5.228   1.120
   40VAL      N  380   6.619   5.368   1.252
   40VAL      H  381   6.641   5.417   1.336
   40VAL     CA  382   6.499   5.284   1.263
   40VAL     CB  383   6.385   5.347   1.342
   40VAL    CG1  384   6.409   5.351   1.494
   40VAL    CG2  385   6.344   5.485   1.291
   40VAL      C  386   6.444   5.223   1.134
   40VAL      O  387   6.474   5.283   1.030
   41PRO      N  388   6.408   5.096   1.141
   41PRO     CA  389   6.336   5.026   1.034
   41PRO     CB  390   6.292   4.888   1.083
   41PRO     CG  391   6.407   4.867   1.181
   41PRO     CD  392   6.440   5.000   1.248
   41PRO      C  393   6.220   5.105   0.971
   41PRO      O  394   6.161   5.190   1.037
   42ALA      N  395   6.178   5.047   0.859
   42ALA      H  396   6.245   4.994   0.807
   42ALA     CA  397   6.084   5.117   0.771
   42ALA     CB  398   6.170   5.191   0.668
   42ALA      C  399   5.980   5.020   0.716
   42ALA      O  400   6.026   4.919   0.662
   43PRO      N  401   5.852   5.054   0.702
   43PRO     CA  402   5.785   5.170   0.763
   43PRO     CB  403   5.642   5.159   0.710
   43PRO     CG  404   5.644   5.070   0.586
   43PRO     CD  405   5.761   4.976   0.618
   43PRO      C  406   5.774   5.158   0.915
   43PRO      O  407   5.753   5.052   0.974
   44ALA      N  408   5.753   5.275   0.974
   44ALA      H  409   5.720   5.353   0.921
   44ALA     CA  410   5.724   5.299   1.116
   44ALA     CB  411   5.828   5.390   1.182
   44ALA      C  412   5.585   5.361   1.128
   44ALA      O  413   5.569   5.479   1.098
   45CYS      N  414   5.487   5.282   1.172
   45CYS      H  415   5.506   5.186   1.192
   45CYS     CA  416   5.347   5.325   1.174
   45CYS     CB  417   5.253   5.207   1.150
   45CYS     SG  418   5.228   5.084   1.283
   45CYS     HG  419   5.227   4.971   1.213
   45CYS      C  420   5.284   5.401   1.291
   45CYS      O  421   5.164   5.427   1.289
   46ALA      N  422   5.352   5.379   1.403
   46ALA      H  423   5.443   5.338   1.389
   46ALA     CA  424   5.325   5.430   1.538
   46ALA     CB  425   5.236   5.331   1.614
   46ALA      C  426   5.447   5.450   1.629
   46ALA      O  427   5.538   5.368   1.621
   47LEU      N  428   5.442   5.556   1.709
   47LEU      H  429   5.361   5.614   1.710
   47LEU     CA  430   5.534   5.590   1.819
   47LEU     CB  431   5.563   5.740   1.813
   47LEU     CG  432   5.662   5.795   1.915
   47LEU    CD1  433   5.802   5.738   1.888
   47LEU    CD2  434   5.659   5.948   1.908
   47LEU      C  435   5.458   5.573   1.950
   47LEU      O  436   5.351   5.631   1.962
   48LEU      N  437   5.521   5.491   2.034
   48LEU      H  438   5.610   5.453   2.008
   48LEU     CA  439   5.471   5.462   2.169
   48LEU     CB  440   5.485   5.312   2.199
   48LEU     CG  441   5.404   5.218   2.109
   48LEU    CD1  442   5.453   5.199   1.965
   48LEU    CD2  443   5.395   5.083   2.181
   48LEU      C  444   5.559   5.533   2.271
   48LEU      O  445   5.674   5.499   2.296
   49LEU      N  446   5.508   5.647   2.317
   49LEU      H  447   5.415   5.675   2.294
   49LEU     CA  448   5.579   5.722   2.422
   49LEU     CB  449   5.545   5.870   2.410
   49LEU     CG  450   5.631   5.960   2.500
   49LEU    CD1  451   5.773   5.973   2.446
   49LEU    CD2  452   5.567   6.099   2.505
   49LEU      C  453   5.538   5.663   2.557
   49LEU      O  454   5.423   5.679   2.598
   50LEU      N  455   5.626   5.586   2.620
   50LEU      H  456   5.708   5.557   2.571
   50LEU     CA  457   5.615   5.536   2.757
   50LEU     CB  458   5.686   5.400   2.759
   50LEU     CG  459   5.609   5.287   2.689
   50LEU    CD1  460   5.706   5.172   2.662
   50LEU    CD2  461   5.502   5.219   2.774
   50LEU      C  462   5.666   5.633   2.864
   50LEU      O  463   5.787   5.653   2.879
   51PHE      N  464   5.572   5.704   2.925
   51PHE      H  465   5.474   5.688   2.917
   51PHE     CA  466   5.599   5.817   3.015
   51PHE     CB  467   5.522   5.941   2.971
   51PHE     CG  468   5.596   6.073   2.992
   51PHE    CD1  469   5.675   6.115   2.885
   51PHE    HD1  470   5.695   6.040   2.808
   51PHE    CD2  471   5.588   6.148   3.109
   51PHE    HD2  472   5.506   6.120   3.176
   51PHE    CE1  473   5.744   6.235   2.891
   51PHE    HE1  474   5.820   6.263   2.818
   51PHE    CE2  475   5.664   6.264   3.115
   51PHE    HE2  476   5.636   6.330   3.197
   51PHE     CZ  477   5.748   6.304   3.011
   51PHE     HZ  478   5.792   6.403   3.019
   51PHE      C  479   5.600   5.800   3.167
   51PHE      O  480   5.502   5.756   3.227
   52PRO      N  481   5.714   5.839   3.224
   52PRO     CA  482   5.729   5.847   3.370
   52PRO     CB  483   5.877   5.830   3.405
   52PRO     CG  484   5.938   5.889   3.277
   52PRO     CD  485   5.850   5.826   3.169
   52PRO      C  486   5.671   5.979   3.422
   52PRO      O  487   5.705   6.090   3.382
   53LEU      N  488   5.585   5.964   3.522
   53LEU      H  489   5.554   5.875   3.554
   53LEU     CA  490   5.511   6.084   3.563
   53LEU     CB  491   5.365   6.051   3.596
   53LEU     CG  492   5.273   6.019   3.478
   53LEU    CD1  493   5.141   5.971   3.540
   53LEU    CD2  494   5.258   6.135   3.379
   53LEU      C  495   5.558   6.155   3.690
   53LEU      O  496   5.521   6.125   3.804
   54THR      N  497   5.636   6.256   3.652
   54THR      H  498   5.644   6.279   3.555
   54THR     CA  499   5.709   6.345   3.743
   54THR     CB  500   5.831   6.410   3.677
   54THR    OG1  501   5.804   6.457   3.545
   54THR    HG1  502   5.774   6.552   3.550
   54THR    CG2  503   5.955   6.321   3.691
   54THR      C  504   5.622   6.455   3.804
   54THR      O  505   5.512   6.471   3.751
   55ALA      N  506   5.668   6.533   3.901
   55ALA      H  507   5.761   6.517   3.934
   55ALA     CA  508   5.592   6.642   3.965
   55ALA     CB  509   5.690   6.735   4.036
   55ALA      C  510   5.497   6.726   3.879
   55ALA      O  511   5.378   6.714   3.906
   56GLN      N  512   5.533   6.815   3.786
   56GLN      H  513   5.630   6.819   3.763
   56GLN     CA  514   5.438   6.902   3.715
   56GLN     CB  515   5.511   7.003   3.626
   56GLN     CG  516   5.601   7.084   3.719
   56GLN     CD  517   5.687   7.173   3.629
   56GLN    OE1  518   5.666   7.287   3.587
   56GLN    NE2  519   5.809   7.122   3.611
   56GLN   HE21  520   5.831   7.030   3.642
   56GLN   HE22  521   5.886   7.180   3.586
   56GLN      C  522   5.350   6.813   3.628
   56GLN      O  523   5.228   6.827   3.636
   57HISE     N  524   5.408   6.715   3.560
   57HISE     H  525   5.506   6.731   3.544
   57HISE    CA  526   5.339   6.605   3.491
   57HISE    CB  527   5.431   6.501   3.428
   57HISE    CG  528   5.503   6.569   3.311
   57HISE   ND1  529   5.438   6.618   3.206
   57HISE   CD2  530   5.633   6.576   3.285
   57HISE   HD2  531   5.710   6.530   3.347
   57HISE   CE1  532   5.527   6.670   3.123
   57HISE   HE1  533   5.511   6.751   3.052
   57HISE   NE2  534   5.648   6.635   3.167
   57HISE   HE2  535   5.733   6.662   3.123
   57HISE     C  536   5.224   6.529   3.558
   57HISE     O  537   5.124   6.502   3.491
   58GLU      N  538   5.242   6.507   3.688
   58GLU      H  539   5.339   6.507   3.711
   58GLU     CA  540   5.143   6.445   3.777
   58GLU     CB  541   5.210   6.408   3.910
   58GLU     CG  542   5.118   6.335   4.007
   58GLU     CD  543   5.156   6.358   4.154
   58GLU    OE1  544   5.233   6.272   4.203
   58GLU    OE2  545   5.099   6.458   4.202
   58GLU      C  546   5.015   6.525   3.801
   58GLU      O  547   4.913   6.484   3.746
   59ASN      N  548   5.032   6.653   3.834
   59ASN      H  549   5.120   6.698   3.852
   59ASN     CA  550   4.924   6.752   3.850
   59ASN     CB  551   4.979   6.890   3.885
   59ASN     CG  552   5.043   6.897   4.024
   59ASN    OD1  553   5.159   6.936   4.044
   59ASN    ND2  554   4.981   6.844   4.129
   59ASN   HD21  555   4.885   6.821   4.110
   59ASN   HD22  556   5.031   6.811   4.209
   59ASN      C  557   4.844   6.761   3.720
   59ASN      O  558   4.721   6.771   3.721
   60PHE      N  559   4.914   6.768   3.608
   60PHE      H  560   5.013   6.754   3.602
   60PHE     CA  561   4.845   6.782   3.478
   60PHE     CB  562   4.943   6.826   3.369
   60PHE     CG  563   4.962   6.978   3.359
   60PHE    CD1  564   5.064   7.042   3.428
   60PHE    HD1  565   5.138   6.989   3.488
   60PHE    CD2  566   4.877   7.042   3.269
   60PHE    HD2  567   4.805   6.991   3.206
   60PHE    CE1  568   5.082   7.179   3.409
   60PHE    HE1  569   5.153   7.235   3.470
   60PHE    CE2  570   4.902   7.177   3.250
   60PHE    HE2  571   4.842   7.226   3.173
   60PHE     CZ  572   5.005   7.245   3.314
   60PHE     HZ  573   5.006   7.351   3.290
   60PHE      C  574   4.767   6.657   3.438
   60PHE      O  575   4.649   6.675   3.411
   61ARG      N  576   4.824   6.540   3.464
   61ARG      H  577   4.921   6.534   3.488
   61ARG     CA  578   4.761   6.410   3.436
   61ARG     CB  579   4.868   6.300   3.426
   61ARG     CG  580   4.945   6.317   3.295
   61ARG     CD  581   4.860   6.326   3.168
   61ARG     NE  582   4.952   6.357   3.058
   61ARG     HE  583   5.044   6.385   3.084
   61ARG     CZ  584   4.930   6.375   2.927
   61ARG    NH1  585   4.816   6.350   2.861
   61ARG   HH11  586   4.741   6.313   2.917
   61ARG   HH12  587   4.808   6.347   2.762
   61ARG    NH2  588   5.024   6.437   2.855
   61ARG   HH21  589   5.108   6.456   2.906
   61ARG   HH22  590   5.008   6.476   2.764
   61ARG      C  591   4.648   6.369   3.530
   61ARG      O  592   4.560   6.305   3.471
   62LYS      N  593   4.641   6.424   3.651
   62LYS      H  594   4.725   6.436   3.704
   62LYS     CA  595   4.526   6.420   3.742
   62LYS     CB  596   4.565   6.466   3.883
   62LYS     CG  597   4.665   6.357   3.922
   62LYS     CD  598   4.701   6.376   4.069
   62LYS     CE  599   4.792   6.273   4.136
   62LYS     NZ  600   4.806   6.285   4.281
   62LYS    HZ1  601   4.860   6.366   4.304
   62LYS    HZ2  602   4.713   6.292   4.316
   62LYS    HZ3  603   4.835   6.196   4.317
   62LYS      C  604   4.420   6.514   3.685
   62LYS      O  605   4.317   6.466   3.637
   63LYS      N  606   4.444   6.643   3.665
   63LYS      H  607   4.521   6.679   3.717
   63LYS     CA  608   4.348   6.736   3.603
   63LYS     CB  609   4.402   6.878   3.594
   63LYS     CG  610   4.432   6.933   3.734
   63LYS     CD  611   4.476   7.079   3.724
   63LYS     CE  612   4.538   7.141   3.849
   63LYS     NZ  613   4.443   7.218   3.932
   63LYS    HZ1  614   4.384   7.279   3.878
   63LYS    HZ2  615   4.379   7.157   3.978
   63LYS    HZ3  616   4.497   7.272   3.996
   63LYS      C  617   4.298   6.701   3.462
   63LYS      O  618   4.182   6.725   3.430
   64GLN      N  619   4.386   6.646   3.378
   64GLN      H  620   4.484   6.662   3.378
   64GLN     CA  621   4.340   6.590   3.250
   64GLN     CB  622   4.451   6.550   3.153
   64GLN     CG  623   4.484   6.669   3.063
   64GLN     CD  624   4.581   6.637   2.949
   64GLN    OE1  625   4.702   6.617   2.967
   64GLN    NE2  626   4.541   6.688   2.834
   64GLN   HE21  627   4.458   6.742   2.817
   64GLN   HE22  628   4.587   6.655   2.751
   64GLN      C  629   4.227   6.487   3.257
   64GLN      O  630   4.111   6.508   3.224
   65ILE      N  631   4.264   6.379   3.326
   65ILE      H  632   4.359   6.364   3.356
   65ILE     CA  633   4.186   6.259   3.357
   65ILE     CB  634   4.262   6.130   3.390
   65ILE    CG1  635   4.328   6.110   3.526
   65ILE    CG2  636   4.363   6.093   3.282
   65ILE     CD  637   4.355   5.966   3.569
   65ILE      C  638   4.072   6.270   3.458
   65ILE      O  639   3.992   6.177   3.468
   66GLU      N  640   4.071   6.369   3.548
   66GLU      H  641   4.151   6.411   3.590
   66GLU     CA  642   3.953   6.406   3.627
   66GLU     CB  643   4.000   6.481   3.752
   66GLU     CG  644   3.906   6.451   3.868
   66GLU     CD  645   3.910   6.538   3.994
   66GLU    OE1  646   3.967   6.507   4.101
   66GLU    OE2  647   3.836   6.638   3.990
   66GLU      C  648   3.863   6.499   3.545
   66GLU      O  649   3.749   6.498   3.591
   67GLU      N  650   3.911   6.568   3.442
   67GLU      H  651   4.006   6.596   3.429
   67GLU     CA  652   3.822   6.653   3.360
   67GLU     CB  653   3.872   6.790   3.314
   67GLU     CG  654   3.877   6.878   3.439
   67GLU     CD  655   3.889   7.023   3.389
   67GLU    OE1  656   3.987   7.093   3.420
   67GLU    OE2  657   3.778   7.072   3.360
   67GLU      C  658   3.752   6.580   3.246
   67GLU      O  659   3.632   6.596   3.227
   68LEU      N  660   3.822   6.488   3.180
   68LEU      H  661   3.919   6.466   3.195
   68LEU     CA  662   3.766   6.395   3.080
   68LEU     CB  663   3.865   6.377   2.965
   68LEU     CG  664   3.851   6.492   2.865
   68LEU    CD1  665   3.975   6.497   2.775
   68LEU    CD2  666   3.730   6.470   2.774
   68LEU      C  667   3.708   6.263   3.131
   68LEU      O  668   3.772   6.186   3.202
   69LYS      N  669   3.579   6.248   3.101
   69LYS      H  670   3.528   6.325   3.063
   69LYS     CA  671   3.496   6.129   3.122
   69LYS     CB  672   3.377   6.149   3.215
   69LYS     CG  673   3.393   6.201   3.358
   69LYS     CD  674   3.425   6.350   3.362
   69LYS     CE  675   3.314   6.443   3.311
   69LYS     NZ  676   3.331   6.587   3.337
   69LYS    HZ1  677   3.412   6.635   3.303
   69LYS    HZ2  678   3.249   6.635   3.308
   69LYS    HZ3  679   3.329   6.588   3.437
   69LYS      C  680   3.444   6.072   2.990
   69LYS      O  681   3.446   5.949   2.976
   70GLY      N  682   3.419   6.150   2.886
   70GLY      H  683   3.446   6.246   2.875
   70GLY     CA  684   3.351   6.092   2.770
   70GLY      C  685   3.425   5.991   2.683
   70GLY      O  686   3.502   6.023   2.593
   71GLN      N  687   3.366   5.872   2.672
   71GLN      H  688   3.273   5.864   2.708
   71GLN     CA  689   3.428   5.761   2.600
   71GLN     CB  690   3.373   5.633   2.663
   71GLN     CG  691   3.442   5.612   2.798
   71GLN     CD  692   3.414   5.479   2.868
   71GLN    OE1  693   3.509   5.402   2.880
   71GLN    NE2  694   3.301   5.461   2.934
   71GLN   HE21  695   3.224   5.525   2.928
   71GLN   HE22  696   3.286   5.375   2.982
   71GLN      C  697   3.414   5.762   2.448
   71GLN      O  698   3.306   5.775   2.393
   72GLU      N  699   3.525   5.760   2.374
   72GLU      H  700   3.612   5.782   2.419
   72GLU     CA  701   3.529   5.725   2.231
   72GLU     CB  702   3.644   5.789   2.154
   72GLU     CG  703   3.679   5.740   2.014
   72GLU     CD  704   3.577   5.760   1.901
   72GLU    OE1  705   3.474   5.690   1.891
   72GLU    OE2  706   3.606   5.866   1.841
   72GLU      C  707   3.517   5.575   2.204
   72GLU      O  708   3.613   5.499   2.215
   73VAL      N  709   3.397   5.538   2.160
   73VAL      H  710   3.325   5.605   2.142
   73VAL     CA  711   3.362   5.396   2.150
   73VAL     CB  712   3.215   5.367   2.185
   73VAL    CG1  713   3.197   5.375   2.336
   73VAL    CG2  714   3.112   5.469   2.135
   73VAL      C  715   3.409   5.320   2.026
   73VAL      O  716   3.401   5.198   2.017
   74SER      N  717   3.474   5.392   1.934
   74SER      H  718   3.483   5.492   1.941
   74SER     CA  719   3.530   5.331   1.813
   74SER     CB  720   3.614   5.436   1.739
   74SER     OG  721   3.654   5.378   1.614
   74SER     HG  722   3.663   5.449   1.544
   74SER      C  723   3.606   5.199   1.807
   74SER      O  724   3.700   5.176   1.884
   75PRO      N  725   3.548   5.096   1.746
   75PRO     CA  726   3.609   4.966   1.714
   75PRO     CB  727   3.499   4.888   1.643
   75PRO     CG  728   3.378   4.940   1.720
   75PRO     CD  729   3.402   5.091   1.731
   75PRO      C  730   3.741   4.972   1.636
   75PRO      O  731   3.829   4.889   1.659
   76LYS      N  732   3.747   5.057   1.534
   76LYS      H  733   3.664   5.078   1.482
   76LYS     CA  734   3.871   5.102   1.469
   76LYS     CB  735   3.857   5.182   1.340
   76LYS     CG  736   3.793   5.104   1.225
   76LYS     CD  737   3.801   5.187   1.097
   76LYS     CE  738   3.730   5.323   1.093
   76LYS     NZ  739   3.694   5.380   0.963
   76LYS    HZ1  740   3.702   5.309   0.892
   76LYS    HZ2  741   3.598   5.406   0.971
   76LYS    HZ3  742   3.752   5.459   0.944
   76LYS      C  743   3.973   5.178   1.554
   76LYS      O  744   4.081   5.121   1.572
   77VAL      N  745   3.929   5.295   1.601
   77VAL      H  746   3.837   5.331   1.593
   77VAL     CA  747   4.008   5.378   1.693
   77VAL     CB  748   3.981   5.527   1.669
   77VAL    CG1  749   4.065   5.627   1.750
   77VAL    CG2  750   3.998   5.551   1.519
   77VAL      C  751   3.989   5.331   1.838
   77VAL      O  752   3.909   5.374   1.920
   78TYR      N  753   4.061   5.222   1.862
   78TYR      H  754   4.135   5.204   1.796
   78TYR     CA  755   4.069   5.137   1.982
   78TYR     CB  756   4.139   5.006   1.943
   78TYR     CG  757   4.138   4.900   2.053
   78TYR    CD1  758   4.052   4.793   2.034
   78TYR    HD1  759   3.987   4.800   1.946
   78TYR    CD2  760   4.226   4.899   2.161
   78TYR    HD2  761   4.316   4.959   2.146
   78TYR    CE1  762   4.050   4.686   2.123
   78TYR    HE1  763   4.007   4.595   2.082
   78TYR    CE2  764   4.224   4.799   2.257
   78TYR    HE2  765   4.294   4.799   2.341
   78TYR     CZ  766   4.141   4.691   2.228
   78TYR     OH  767   4.171   4.583   2.305
   78TYR     HH  768   4.110   4.512   2.269
   78TYR      C  769   4.130   5.219   2.096
   78TYR      O  770   4.243   5.269   2.088
   79PHE      N  771   4.053   5.254   2.198
   79PHE      H  772   3.960   5.285   2.177
   79PHE     CA  773   4.108   5.311   2.322
   79PHE     CB  774   4.022   5.424   2.377
   79PHE     CG  775   4.102   5.511   2.474
   79PHE    CD1  776   4.090   5.485   2.610
   79PHE    HD1  777   4.008   5.420   2.638
   79PHE    CD2  778   4.192   5.605   2.424
   79PHE    HD2  779   4.215   5.616   2.318
   79PHE    CE1  780   4.169   5.555   2.700
   79PHE    HE1  781   4.156   5.542   2.808
   79PHE    CE2  782   4.265   5.675   2.518
   79PHE    HE2  783   4.327   5.759   2.485
   79PHE     CZ  784   4.261   5.649   2.655
   79PHE     HZ  785   4.314   5.718   2.720
   79PHE      C  786   4.121   5.199   2.426
   79PHE      O  787   4.027   5.135   2.472
   80MET      N  788   4.248   5.176   2.457
   80MET      H  789   4.323   5.196   2.393
   80MET     CA  790   4.283   5.092   2.572
   80MET     CB  791   4.388   4.983   2.545
   80MET     CG  792   4.424   4.897   2.666
   80MET     SD  793   4.274   4.822   2.740
   80MET     CE  794   4.250   4.688   2.625
   80MET      C  795   4.324   5.176   2.693
   80MET      O  796   4.415   5.259   2.684
   81LYS      N  797   4.262   5.141   2.805
   81LYS      H  798   4.226   5.049   2.816
   81LYS     CA  799   4.271   5.216   2.931
   81LYS     CB  800   4.126   5.226   2.980
   81LYS     CG  801   4.104   5.333   3.087
   81LYS     CD  802   3.961   5.332   3.142
   81LYS     CE  803   3.956   5.436   3.255
   81LYS     NZ  804   3.821   5.450   3.309
   81LYS    HZ1  805   3.760   5.477   3.234
   81LYS    HZ2  806   3.777   5.362   3.323
   81LYS    HZ3  807   3.816   5.518   3.383
   81LYS      C  808   4.364   5.137   3.024
   81LYS      O  809   4.358   5.014   3.022
   82GLN      N  810   4.455   5.211   3.088
   82GLN      H  811   4.467   5.310   3.080
   82GLN     CA  812   4.551   5.146   3.179
   82GLN     CB  813   4.655   5.251   3.217
   82GLN     CG  814   4.748   5.285   3.100
   82GLN     CD  815   4.868   5.365   3.152
   82GLN    OE1  816   4.881   5.482   3.117
   82GLN    NE2  817   4.935   5.321   3.258
   82GLN   HE21  818   4.921   5.238   3.313
   82GLN   HE22  819   4.988   5.397   3.297
   82GLN      C  820   4.482   5.083   3.300
   82GLN      O  821   4.425   5.151   3.385
   83THR      N  822   4.511   4.954   3.312
   83THR      H  823   4.579   4.911   3.253
   83THR     CA  824   4.470   4.866   3.423
   83THR     CB  825   4.460   4.722   3.374
   83THR    OG1  826   4.591   4.674   3.346
   83THR    HG1  827   4.592   4.575   3.337
   83THR    CG2  828   4.365   4.711   3.254
   83THR      C  829   4.566   4.875   3.542
   83THR      O  830   4.686   4.885   3.519
   84ILE      N  831   4.517   4.839   3.661
   84ILE      H  832   4.418   4.846   3.667
   84ILE     CA  833   4.595   4.844   3.785
   84ILE     CB  834   4.532   4.770   3.904
   84ILE    CG1  835   4.478   4.638   3.850
   84ILE    CG2  836   4.411   4.853   3.946
   84ILE     CD  837   4.379   4.568   3.944
   84ILE      C  838   4.746   4.821   3.787
   84ILE      O  839   4.785   4.705   3.776
   85GLY      N  840   4.823   4.916   3.841
   85GLY      H  841   4.778   4.983   3.900
   85GLY     CA  842   4.969   4.911   3.857
   85GLY      C  843   5.050   4.931   3.729
   85GLY      O  844   4.989   4.949   3.625
   86ASN      N  845   5.177   4.891   3.730
   86ASN      H  846   5.220   4.838   3.803
   86ASN     CA  847   5.266   4.897   3.613
   86ASN     CB  848   5.408   4.899   3.669
   86ASN     CG  849   5.479   5.031   3.636
   86ASN    OD1  850   5.565   5.033   3.548
   86ASN    ND2  851   5.472   5.133   3.721
   86ASN   HD21  852   5.413   5.132   3.802
   86ASN   HD22  853   5.535   5.207   3.698
   86ASN      C  854   5.252   4.810   3.488
   86ASN      O  855   5.345   4.785   3.411
   87SER      N  856   5.128   4.778   3.453
   87SER      H  857   5.055   4.802   3.517
   87SER     CA  858   5.090   4.699   3.335
   87SER     CB  859   4.946   4.651   3.353
   87SER     OG  860   4.864   4.768   3.349
   87SER     HG  861   4.781   4.755   3.402
   87SER      C  862   5.112   4.767   3.199
   87SER      O  863   5.083   4.704   3.097
   88CYS      N  864   5.187   4.877   3.198
   88CYS      H  865   5.246   4.893   3.276
   88CYS     CA  866   5.204   4.975   3.090
   88CYS     CB  867   5.277   5.100   3.139
   88CYS     SG  868   5.442   5.061   3.208
   88CYS     HG  869   5.431   4.964   3.298
   88CYS      C  870   5.280   4.938   2.963
   88CYS      O  871   5.240   4.991   2.859
   89GLY      N  872   5.364   4.835   2.968
   89GLY      H  873   5.391   4.799   3.057
   89GLY     CA  874   5.407   4.755   2.852
   89GLY      C  875   5.306   4.670   2.774
   89GLY      O  876   5.293   4.696   2.654
   90THR      N  877   5.219   4.596   2.841
   90THR      H  878   5.197   4.605   2.938
   90THR     CA  879   5.120   4.507   2.777
   90THR     CB  880   5.073   4.381   2.851
   90THR    OG1  881   5.089   4.405   2.991
   90THR    HG1  882   5.082   4.321   3.045
   90THR    CG2  883   5.150   4.259   2.800
   90THR      C  884   4.995   4.584   2.735
   90THR      O  885   4.957   4.560   2.620
   91ILE      N  886   4.966   4.690   2.810
   91ILE      H  887   5.001   4.703   2.902
   91ILE     CA  888   4.864   4.785   2.764
   91ILE     CB  889   4.852   4.888   2.877
   91ILE    CG1  890   4.821   4.835   3.017
   91ILE    CG2  891   4.769   5.012   2.843
   91ILE     CD  892   4.690   4.756   3.021
   91ILE      C  893   4.913   4.852   2.635
   91ILE      O  894   4.840   4.866   2.538
   92GLY      N  895   5.042   4.886   2.635
   92GLY      H  896   5.105   4.865   2.710
   92GLY     CA  897   5.108   4.955   2.523
   92GLY      C  898   5.095   4.882   2.389
   92GLY      O  899   5.061   4.940   2.286
   93LEU      N  900   5.136   4.756   2.392
   93LEU      H  901   5.171   4.717   2.477
   93LEU     CA  902   5.123   4.656   2.285
   93LEU     CB  903   5.176   4.524   2.340
   93LEU     CG  904   5.203   4.422   2.229
   93LEU    CD1  905   5.349   4.377   2.237
   93LEU    CD2  906   5.106   4.304   2.242
   93LEU      C  907   4.984   4.645   2.221
   93LEU      O  908   4.959   4.688   2.109
   94ILE      N  909   4.884   4.611   2.301
   94ILE      H  910   4.899   4.616   2.400
   94ILE     CA  911   4.740   4.597   2.274
   94ILE     CB  912   4.668   4.536   2.394
   94ILE    CG1  913   4.710   4.393   2.430
   94ILE    CG2  914   4.519   4.557   2.365
   94ILE     CD  915   4.711   4.292   2.315
   94ILE      C  916   4.681   4.722   2.208
   94ILE      O  917   4.651   4.714   2.089
   95HISE     N  918   4.707   4.839   2.267
   95HISE     H  919   4.769   4.842   2.345
   95HISE    CA  920   4.662   4.964   2.205
   95HISE    CB  921   4.709   5.066   2.309
   95HISE    CG  922   4.634   5.199   2.321
   95HISE   ND1  923   4.540   5.247   2.240
   95HISE   CD2  924   4.644   5.282   2.424
   95HISE   HD2  925   4.677   5.256   2.525
   95HISE   CE1  926   4.497   5.363   2.287
   95HISE   HE1  927   4.408   5.415   2.250
   95HISE   NE2  928   4.559   5.383   2.403
   95HISE   HE2  929   4.533   5.447   2.475
   95HISE     C  930   4.723   4.992   2.067
   95HISE     O  931   4.646   5.008   1.972
   96ALA      N  932   4.854   4.972   2.055
   96ALA      H  933   4.918   4.932   2.120
   96ALA     CA  934   4.918   4.995   1.924
   96ALA     CB  935   5.068   5.015   1.940
   96ALA      C  936   4.877   4.889   1.822
   96ALA      O  937   4.850   4.923   1.706
   97VAL      N  938   4.864   4.763   1.863
   97VAL      H  939   4.903   4.735   1.951
   97VAL     CA  940   4.813   4.657   1.774
   97VAL     CB  941   4.860   4.514   1.801
   97VAL    CG1  942   5.012   4.499   1.805
   97VAL    CG2  943   4.804   4.449   1.928
   97VAL      C  944   4.665   4.649   1.737
   97VAL      O  945   4.632   4.640   1.619
   98ALA      N  946   4.583   4.698   1.830
   98ALA      H  947   4.621   4.734   1.916
   98ALA     CA  948   4.438   4.705   1.806
   98ALA     CB  949   4.359   4.671   1.932
   98ALA      C  950   4.408   4.839   1.739
   98ALA      O  951   4.317   4.848   1.657
   99ASN      N  952   4.497   4.937   1.755
   99ASN      H  953   4.555   4.939   1.837
   99ASN     CA  954   4.501   5.058   1.672
   99ASN     CB  955   4.555   5.185   1.739
   99ASN     CG  956   4.447   5.241   1.831
   99ASN    OD1  957   4.350   5.301   1.784
   99ASN    ND2  958   4.462   5.204   1.958
   99ASN   HD21  959   4.531   5.140   1.993
   99ASN   HD22  960   4.404   5.254   2.023
   99ASN      C  961   4.541   5.045   1.525
   99ASN      O  962   4.496   5.123   1.441
  100ASN      N  963   4.633   4.949   1.518
  100ASN      H  964   4.698   4.931   1.592
  100ASN     CA  965   4.691   4.912   1.388
  100ASN     CB  966   4.844   4.921   1.397
  100ASN     CG  967   4.884   5.067   1.376
  100ASN    OD1  968   4.906   5.128   1.272
  100ASN    ND2  969   4.917   5.125   1.491
  100ASN   HD21  970   4.923   5.064   1.570
  100ASN   HD22  971   4.933   5.224   1.493
  100ASN      C  972   4.642   4.779   1.332
  100ASN      O  973   4.717   4.709   1.263
  101GLN      N  974   4.516   4.742   1.350
  101GLN      H  975   4.452   4.810   1.386
  101GLN     CA  976   4.471   4.608   1.308
  101GLN     CB  977   4.327   4.592   1.356
  101GLN     CG  978   4.329   4.511   1.485
  101GLN     CD  979   4.201   4.428   1.497
  101GLN    OE1  980   4.194   4.326   1.430
  101GLN    NE2  981   4.092   4.489   1.545
  101GLN   HE21  982   4.084   4.588   1.557
  101GLN   HE22  983   4.008   4.438   1.562
  101GLN      C  984   4.473   4.582   1.157
  101GLN      O  985   4.502   4.474   1.106
  102ASP      N  986   4.458   4.688   1.078
  102ASP      H  987   4.440   4.776   1.122
  102ASP     CA  988   4.483   4.690   0.933
  102ASP     CB  989   4.441   4.827   0.880
  102ASP     CG  990   4.501   4.950   0.949
  102ASP    OD1  991   4.454   4.973   1.063
  102ASP    OD2  992   4.593   5.008   0.888
  102ASP      C  993   4.628   4.661   0.895
  102ASP      O  994   4.668   4.568   0.825
  103LYS      N  995   4.719   4.738   0.954
  103LYS      H  996   4.690   4.817   1.007
  103LYS     CA  997   4.864   4.720   0.938
  103LYS     CB  998   4.949   4.843   0.970
  103LYS     CG  999   4.899   4.959   0.884
  103LYS     CD 1000   4.982   5.084   0.915
  103LYS     CE 1001   4.940   5.213   0.845
  103LYS     NZ 1002   4.823   5.269   0.914
  103LYS    HZ1 1003   4.781   5.351   0.876
  103LYS    HZ2 1004   4.751   5.199   0.912
  103LYS    HZ3 1005   4.849   5.286   1.009
  103LYS      C 1006   4.925   4.600   1.010
  103LYS      O 1007   4.974   4.513   0.939
  104LEU      N 1008   4.910   4.592   1.142
  104LEU      H 1009   4.837   4.641   1.190
  104LEU     CA 1010   4.961   4.472   1.210
  104LEU     CB 1011   4.971   4.507   1.358
  104LEU     CG 1012   5.080   4.411   1.406
  104LEU    CD1 1013   5.185   4.488   1.485
  104LEU    CD2 1014   5.015   4.300   1.488
  104LEU      C 1015   4.895   4.337   1.187
  104LEU      O 1016   4.780   4.319   1.226
  105GLY      N 1017   4.947   4.263   1.089
  105GLY      H 1018   5.012   4.303   1.025
  105GLY     CA 1019   4.917   4.124   1.052
  105GLY      C 1020   4.960   4.044   1.175
  105GLY      O 1021   5.079   4.010   1.181
  106PHE      N 1022   4.864   3.995   1.252
  106PHE      H 1023   4.770   4.021   1.232
  106PHE     CA 1024   4.884   3.907   1.369
  106PHE     CB 1025   4.843   3.986   1.493
  106PHE     CG 1026   4.696   4.029   1.509
  106PHE    CD1 1027   4.662   4.163   1.498
  106PHE    HD1 1028   4.725   4.243   1.458
  106PHE    CD2 1029   4.606   3.933   1.554
  106PHE    HD2 1030   4.649   3.838   1.585
  106PHE    CE1 1031   4.538   4.200   1.549
  106PHE    HE1 1032   4.511   4.306   1.556
  106PHE    CE2 1033   4.479   3.969   1.598
  106PHE    HE2 1034   4.411   3.897   1.642
  106PHE     CZ 1035   4.446   4.104   1.590
  106PHE     HZ 1036   4.344   4.137   1.608
  106PHE      C 1037   4.810   3.775   1.354
  106PHE      O 1038   4.705   3.768   1.291
  107GLU      N 1039   4.868   3.673   1.418
  107GLU      H 1040   4.951   3.687   1.471
  107GLU     CA 1041   4.813   3.537   1.417
  107GLU     CB 1042   4.906   3.459   1.510
  107GLU     CG 1043   4.865   3.313   1.529
  107GLU     CD 1044   4.944   3.246   1.642
  107GLU    OE1 1045   4.876   3.168   1.711
  107GLU    OE2 1046   5.061   3.282   1.667
  107GLU      C 1047   4.665   3.520   1.454
  107GLU      O 1048   4.613   3.586   1.545
  108ASP      N 1049   4.602   3.428   1.383
  108ASP      H 1050   4.639   3.378   1.304
  108ASP     CA 1051   4.456   3.406   1.374
  108ASP     CB 1052   4.412   3.366   1.233
  108ASP     CG 1053   4.260   3.354   1.220
  108ASP    OD1 1054   4.205   3.438   1.145
  108ASP    OD2 1055   4.204   3.251   1.263
  108ASP      C 1056   4.399   3.315   1.482
  108ASP      O 1057   4.316   3.359   1.563
  109GLY      N 1058   4.455   3.195   1.496
  109GLY      H 1059   4.501   3.155   1.417
  109GLY     CA 1060   4.422   3.107   1.608
  109GLY      C 1061   4.496   3.130   1.740
  109GLY      O 1062   4.559   3.039   1.794
  110SER      N 1063   4.508   3.259   1.769
  110SER      H 1064   4.432   3.317   1.742
  110SER     CA 1065   4.597   3.308   1.875
  110SER     CB 1066   4.677   3.431   1.833
  110SER     OG 1067   4.592   3.538   1.790
  110SER     HG 1068   4.608   3.559   1.693
  110SER      C 1069   4.522   3.349   2.002
  110SER      O 1070   4.400   3.358   1.993
  111VAL      N 1071   4.586   3.360   2.119
  111VAL      H 1072   4.658   3.295   2.143
  111VAL     CA 1073   4.519   3.437   2.225
  111VAL     CB 1074   4.568   3.387   2.361
  111VAL    CG1 1075   4.524   3.242   2.382
  111VAL    CG2 1076   4.717   3.402   2.391
  111VAL      C 1077   4.507   3.588   2.202
  111VAL      O 1078   4.405   3.645   2.242
  112LEU      N 1079   4.591   3.645   2.117
  112LEU      H 1080   4.676   3.597   2.093
  112LEU     CA 1081   4.579   3.780   2.061
  112LEU     CB 1082   4.709   3.800   1.982
  112LEU     CG 1083   4.745   3.941   1.936
  112LEU    CD1 1084   4.730   4.047   2.046
  112LEU    CD2 1085   4.881   3.951   1.866
  112LEU      C 1086   4.443   3.801   1.994
  112LEU      O 1087   4.365   3.870   2.060
  113LYS      N 1088   4.409   3.700   1.915
  113LYS      H 1089   4.467   3.631   1.872
  113LYS     CA 1090   4.271   3.691   1.866
  113LYS     CB 1091   4.256   3.596   1.746
  113LYS     CG 1092   4.231   3.695   1.632
  113LYS     CD 1093   4.093   3.758   1.610
  113LYS     CE 1094   4.094   3.824   1.472
  113LYS     NZ 1095   3.975   3.897   1.426
  113LYS    HZ1 1096   3.980   3.909   1.327
  113LYS    HZ2 1097   3.895   3.852   1.466
  113LYS    HZ3 1098   3.986   3.993   1.450
  113LYS      C 1099   4.157   3.656   1.962
  113LYS      O 1100   4.062   3.733   1.967
  114GLN      N 1101   4.189   3.572   2.060
  114GLN      H 1102   4.270   3.513   2.060
  114GLN     CA 1103   4.083   3.564   2.162
  114GLN     CB 1104   4.096   3.452   2.265
  114GLN     CG 1105   4.116   3.321   2.188
  114GLN     CD 1106   4.148   3.210   2.289
  114GLN    OE1 1107   4.131   3.216   2.411
  114GLN    NE2 1108   4.210   3.102   2.241
  114GLN   HE21 1109   4.237   3.082   2.147
  114GLN   HE22 1110   4.234   3.023   2.298
  114GLN      C 1111   4.060   3.690   2.244
  114GLN      O 1112   3.952   3.748   2.233
  115PHE      N 1113   4.173   3.749   2.285
  115PHE      H 1114   4.259   3.700   2.272
  115PHE     CA 1115   4.178   3.877   2.357
  115PHE     CB 1116   4.321   3.905   2.402
  115PHE     CG 1117   4.331   4.026   2.496
  115PHE    CD1 1118   4.250   4.037   2.609
  115PHE    HD1 1119   4.221   3.943   2.657
  115PHE    CD2 1120   4.385   4.137   2.432
  115PHE    HD2 1121   4.449   4.118   2.345
  115PHE    CE1 1122   4.208   4.163   2.647
  115PHE    HE1 1123   4.186   4.184   2.752
  115PHE    CE2 1124   4.339   4.264   2.464
  115PHE    HE2 1125   4.354   4.353   2.402
  115PHE     CZ 1126   4.253   4.272   2.573
  115PHE     HZ 1127   4.241   4.370   2.619
  115PHE      C 1128   4.118   3.996   2.283
  115PHE      O 1129   4.058   4.087   2.339
  116LEU      N 1130   4.147   4.013   2.154
  116LEU      H 1131   4.231   3.976   2.115
  116LEU     CA 1132   4.084   4.110   2.062
  116LEU     CB 1133   4.157   4.107   1.928
  116LEU     CG 1134   4.242   4.230   1.898
  116LEU    CD1 1135   4.172   4.352   1.961
  116LEU    CD2 1136   4.389   4.222   1.939
  116LEU      C 1137   3.936   4.077   2.044
  116LEU      O 1138   3.857   4.172   2.047
  117SER      N 1139   3.892   3.953   2.025
  117SER      H 1140   3.950   3.876   1.999
  117SER     CA 1141   3.748   3.924   2.013
  117SER     CB 1142   3.714   3.788   1.953
  117SER     OG 1143   3.775   3.750   1.829
  117SER     HG 1144   3.792   3.653   1.817
  117SER      C 1145   3.673   3.952   2.144
  117SER      O 1146   3.559   3.997   2.144
  118GLU      N 1147   3.736   3.932   2.259
  118GLU      H 1148   3.806   3.860   2.253
  118GLU     CA 1149   3.701   3.992   2.389
  118GLU     CB 1150   3.797   3.947   2.499
  118GLU     CG 1151   3.789   3.799   2.537
  118GLU     CD 1152   3.668   3.747   2.614
  118GLU    OE1 1153   3.627   3.632   2.586
  118GLU    OE2 1154   3.628   3.814   2.711
  118GLU      C 1155   3.697   4.145   2.402
  118GLU      O 1156   3.639   4.191   2.500
  119THR      N 1157   3.746   4.223   2.306
  119THR      H 1158   3.796   4.176   2.233
  119THR     CA 1159   3.766   4.368   2.321
  119THR     CB 1160   3.908   4.403   2.367
  119THR    OG1 1161   3.999   4.355   2.268
  119THR    HG1 1162   4.006   4.257   2.289
  119THR    CG2 1163   3.936   4.354   2.510
  119THR      C 1164   3.735   4.470   2.212
  119THR      O 1165   3.682   4.576   2.246
  120GLU      N 1166   3.727   4.426   2.087
  120GLU      H 1167   3.749   4.332   2.061
  120GLU     CA 1168   3.720   4.524   1.977
  120GLU     CB 1169   3.715   4.470   1.834
  120GLU     CG 1170   3.833   4.376   1.804
  120GLU     CD 1171   3.799   4.305   1.673
  120GLU    OE1 1172   3.785   4.180   1.679
  120GLU    OE2 1173   3.811   4.378   1.573
  120GLU      C 1174   3.607   4.627   1.986
  120GLU      O 1175   3.629   4.747   1.967
  121LYS      N 1176   3.491   4.582   2.033
  121LYS      H 1177   3.486   4.491   2.075
  121LYS     CA 1178   3.373   4.668   2.029
  121LYS     CB 1179   3.251   4.604   1.963
  121LYS     CG 1180   3.293   4.542   1.829
  121LYS     CD 1181   3.226   4.407   1.804
  121LYS     CE 1182   3.090   4.393   1.736
  121LYS     NZ 1183   2.992   4.390   1.846
  121LYS    HZ1 1184   2.898   4.375   1.814
  121LYS    HZ2 1185   3.012   4.313   1.907
  121LYS    HZ3 1186   2.983   4.477   1.893
  121LYS      C 1187   3.327   4.738   2.157
  121LYS      O 1188   3.300   4.858   2.146
  122MET      N 1189   3.364   4.688   2.275
  122MET      H 1190   3.430   4.614   2.273
  122MET     CA 1191   3.322   4.730   2.409
  122MET     CB 1192   3.371   4.628   2.512
  122MET     CG 1193   3.302   4.497   2.476
  122MET     SD 1194   3.406   4.406   2.356
  122MET     CE 1195   3.327   4.249   2.336
  122MET      C 1196   3.380   4.869   2.437
  122MET      O 1197   3.492   4.898   2.396
  123SER      N 1198   3.334   4.923   2.549
  123SER      H 1199   3.272   4.875   2.612
  123SER     CA 1200   3.378   5.056   2.593
  123SER     CB 1201   3.294   5.123   2.703
  123SER     OG 1202   3.297   5.052   2.827
  123SER     HG 1203   3.227   4.980   2.827
  123SER      C 1204   3.520   5.054   2.648
  123SER      O 1205   3.574   4.952   2.690
  124PRO      N 1206   3.582   5.172   2.651
  124PRO     CA 1207   3.715   5.183   2.714
  124PRO     CB 1208   3.755   5.330   2.709
  124PRO     CG 1209   3.709   5.360   2.567
  124PRO     CD 1210   3.582   5.276   2.548
  124PRO      C 1211   3.725   5.130   2.857
  124PRO      O 1212   3.817   5.050   2.873
  125GLU      N 1213   3.617   5.141   2.935
  125GLU      H 1214   3.548   5.206   2.904
  125GLU     CA 1215   3.612   5.074   3.065
  125GLU     CB 1216   3.502   5.148   3.143
  125GLU     CG 1217   3.485   5.103   3.288
  125GLU     CD 1218   3.558   5.193   3.388
  125GLU    OE1 1219   3.491   5.229   3.487
  125GLU    OE2 1220   3.682   5.207   3.376
  125GLU      C 1221   3.588   4.923   3.054
  125GLU      O 1222   3.667   4.843   3.104
  126ASP      N 1223   3.493   4.880   2.972
  126ASP      H 1224   3.412   4.937   2.956
  126ASP     CA 1225   3.486   4.737   2.937
  126ASP     CB 1226   3.376   4.712   2.835
  126ASP     CG 1227   3.233   4.767   2.841
  126ASP    OD1 1228   3.169   4.804   2.740
  126ASP    OD2 1229   3.181   4.777   2.954
  126ASP      C 1230   3.616   4.675   2.885
  126ASP      O 1231   3.672   4.592   2.956
  127ARG      N 1232   3.691   4.742   2.799
  127ARG      H 1233   3.678   4.839   2.781
  127ARG     CA 1234   3.817   4.690   2.742
  127ARG     CB 1235   3.876   4.777   2.631
  127ARG     CG 1236   3.790   4.764   2.505
  127ARG     CD 1237   3.856   4.841   2.391
  127ARG     NE 1238   3.759   4.855   2.281
  127ARG     HE 1239   3.711   4.767   2.273
  127ARG     CZ 1240   3.731   4.973   2.226
  127ARG    NH1 1241   3.765   5.087   2.289
  127ARG   HH11 1242   3.818   5.079   2.373
  127ARG   HH12 1243   3.762   5.180   2.252
  127ARG    NH2 1244   3.659   4.978   2.113
  127ARG   HH21 1245   3.630   4.896   2.064
  127ARG   HH22 1246   3.634   5.069   2.080
  127ARG      C 1247   3.924   4.662   2.847
  127ARG      O 1248   4.001   4.567   2.848
  128ALA      N 1249   3.933   4.758   2.939
  128ALA      H 1250   3.928   4.851   2.903
  128ALA     CA 1251   4.020   4.747   3.057
  128ALA     CB 1252   4.026   4.884   3.126
  128ALA      C 1253   3.977   4.640   3.158
  128ALA      O 1254   4.061   4.552   3.181
  129LYS      N 1255   3.849   4.604   3.164
  129LYS      H 1256   3.784   4.649   3.103
  129LYS     CA 1257   3.798   4.504   3.259
  129LYS     CB 1258   3.655   4.539   3.296
  129LYS     CG 1259   3.621   4.671   3.366
  129LYS     CD 1260   3.487   4.685   3.440
  129LYS     CE 1261   3.448   4.562   3.523
  129LYS     NZ 1262   3.380   4.597   3.648
  129LYS    HZ1 1263   3.298   4.543   3.669
  129LYS    HZ2 1264   3.439   4.582   3.728
  129LYS    HZ3 1265   3.346   4.691   3.651
  129LYS      C 1266   3.805   4.362   3.202
  129LYS      O 1267   3.803   4.262   3.274
  130CYS      N 1268   3.791   4.361   3.070
  130CYS      H 1269   3.725   4.427   3.035
  130CYS     CA 1270   3.833   4.246   2.988
  130CYS     CB 1271   3.801   4.267   2.839
  130CYS     SG 1272   3.625   4.227   2.810
  130CYS     HG 1273   3.633   4.228   2.678
  130CYS      C 1274   3.981   4.215   3.008
  130CYS      O 1275   4.017   4.105   3.050
  131PHE      N 1276   4.073   4.310   2.988
  131PHE      H 1277   4.037   4.398   2.957
  131PHE     CA 1278   4.215   4.296   3.022
  131PHE     CB 1279   4.281   4.426   2.974
  131PHE     CG 1280   4.434   4.423   2.967
  131PHE    CD1 1281   4.505   4.434   3.086
  131PHE    HD1 1282   4.454   4.435   3.183
  131PHE    CD2 1283   4.499   4.425   2.844
  131PHE    HD2 1284   4.456   4.384   2.753
  131PHE    CE1 1285   4.644   4.427   3.080
  131PHE    HE1 1286   4.710   4.438   3.165
  131PHE    CE2 1287   4.638   4.433   2.840
  131PHE    HE2 1288   4.685   4.410   2.745
  131PHE     CZ 1289   4.711   4.428   2.958
  131PHE     HZ 1290   4.819   4.412   2.959
  131PHE      C 1291   4.248   4.258   3.166
  131PHE      O 1292   4.315   4.157   3.186
  132GLU      N 1293   4.167   4.314   3.255
  132GLU      H 1294   4.125   4.403   3.235
  132GLU     CA 1295   4.170   4.269   3.395
  132GLU     CB 1296   4.094   4.377   3.473
  132GLU     CG 1297   4.151   4.373   3.615
  132GLU     CD 1298   4.052   4.420   3.722
  132GLU    OE1 1299   3.958   4.342   3.748
  132GLU    OE2 1300   4.074   4.526   3.785
  132GLU      C 1301   4.122   4.129   3.432
  132GLU      O 1302   4.175   4.065   3.523
  133LYS      N 1303   4.021   4.083   3.358
  133LYS      H 1304   3.964   4.134   3.294
  133LYS     CA 1305   3.967   3.947   3.373
  133LYS     CB 1306   3.815   3.954   3.360
  133LYS     CG 1307   3.741   3.822   3.376
  133LYS     CD 1308   3.590   3.825   3.354
  133LYS     CE 1309   3.518   3.930   3.438
  133LYS     NZ 1310   3.481   3.872   3.568
  133LYS    HZ1 1311   3.446   3.938   3.635
  133LYS    HZ2 1312   3.418   3.796   3.558
  133LYS    HZ3 1313   3.560   3.827   3.611
  133LYS      C 1314   4.038   3.834   3.298
  133LYS      O 1315   4.033   3.720   3.343
  134ASN      N 1316   4.085   3.871   3.179
  134ASN      H 1317   4.078   3.960   3.134
  134ASN     CA 1318   4.139   3.765   3.094
  134ASN     CB 1319   4.171   3.826   2.957
  134ASN     CG 1320   4.208   3.719   2.854
  134ASN    OD1 1321   4.317   3.701   2.800
  134ASN    ND2 1322   4.108   3.664   2.785
  134ASN   HD21 1323   4.014   3.696   2.790
  134ASN   HD22 1324   4.129   3.586   2.726
  134ASN      C 1325   4.268   3.700   3.144
  134ASN      O 1326   4.353   3.767   3.201
  135GLU      N 1327   4.271   3.567   3.131
  135GLU      H 1328   4.211   3.522   3.065
  135GLU     CA 1329   4.383   3.485   3.178
  135GLU     CB 1330   4.358   3.336   3.201
  135GLU     CG 1331   4.247   3.329   3.306
  135GLU     CD 1332   4.250   3.181   3.347
  135GLU    OE1 1333   4.155   3.111   3.304
  135GLU    OE2 1334   4.325   3.147   3.441
  135GLU      C 1335   4.510   3.481   3.092
  135GLU      O 1336   4.617   3.524   3.134
  136ALA      N 1337   4.490   3.453   2.964
  136ALA      H 1338   4.397   3.431   2.935
  136ALA     CA 1339   4.593   3.452   2.859
  136ALA     CB 1340   4.520   3.425   2.727
  136ALA      C 1341   4.680   3.577   2.838
  136ALA      O 1342   4.802   3.571   2.843
  137ILE      N 1343   4.622   3.696   2.852
  137ILE      H 1344   4.523   3.701   2.851
  137ILE     CA 1345   4.699   3.821   2.844
  137ILE     CB 1346   4.605   3.938   2.816
  137ILE    CG1 1347   4.683   4.068   2.793
  137ILE    CG2 1348   4.501   3.960   2.926
  137ILE     CD 1349   4.730   4.078   2.648
  137ILE      C 1350   4.791   3.841   2.966
  137ILE      O 1351   4.910   3.867   2.955
  138GLN      N 1352   4.733   3.808   3.081
  138GLN      H 1353   4.644   3.763   3.088
  138GLN     CA 1354   4.809   3.821   3.206
  138GLN     CB 1355   4.714   3.851   3.322
  138GLN     CG 1356   4.634   3.980   3.306
  138GLN     CD 1357   4.545   3.988   3.430
  138GLN    OE1 1358   4.578   4.059   3.524
  138GLN    NE2 1359   4.420   3.941   3.431
  138GLN   HE21 1360   4.376   3.909   3.347
  138GLN   HE22 1361   4.378   3.906   3.514
  138GLN      C 1362   4.915   3.716   3.241
  138GLN      O 1363   5.018   3.744   3.302
  139ALA      N 1364   4.877   3.591   3.216
  139ALA      H 1365   4.783   3.565   3.236
  139ALA     CA 1366   4.965   3.476   3.192
  139ALA     CB 1367   4.883   3.358   3.140
  139ALA      C 1368   5.087   3.493   3.102
  139ALA      O 1369   5.201   3.475   3.144
  140ALA      N 1370   5.061   3.542   2.981
  140ALA      H 1371   4.971   3.527   2.939
  140ALA     CA 1372   5.158   3.594   2.884
  140ALA     CB 1373   5.090   3.635   2.753
  140ALA      C 1374   5.258   3.700   2.931
  140ALA      O 1375   5.378   3.679   2.917
  141HISE     N 1376   5.219   3.810   2.995
  141HISE     H 1377   5.132   3.854   2.970
  141HISE    CA 1378   5.310   3.901   3.066
  141HISE    CB 1379   5.269   4.043   3.106
  141HISE    CG 1380   5.147   4.080   3.190
  141HISE   ND1 1381   5.040   4.151   3.155
  141HISE   CD2 1382   5.130   4.038   3.315
  141HISE   HD2 1383   5.198   3.975   3.373
  141HISE   CE1 1384   4.956   4.155   3.259
  141HISE   HE1 1385   4.866   4.215   3.271
  141HISE   NE2 1386   5.013   4.085   3.358
  141HISE   HE2 1387   4.982   4.100   3.451
  141HISE     C 1388   5.390   3.838   3.180
  141HISE     O 1389   5.511   3.850   3.163
  142ASP      N 1390   5.330   3.764   3.273
  142ASP      H 1391   5.230   3.754   3.278
  142ASP     CA 1392   5.398   3.689   3.380
  142ASP     CB 1393   5.292   3.631   3.473
  142ASP     CG 1394   5.353   3.577   3.603
  142ASP    OD1 1395   5.394   3.460   3.612
  142ASP    OD2 1396   5.354   3.650   3.704
  142ASP      C 1397   5.500   3.587   3.329
  142ASP      O 1398   5.609   3.579   3.387
  143ALA      N 1399   5.469   3.515   3.223
  143ALA      H 1400   5.376   3.488   3.196
  143ALA     CA 1401   5.568   3.438   3.145
  143ALA     CB 1402   5.484   3.351   3.052
  143ALA      C 1403   5.685   3.510   3.078
  143ALA      O 1404   5.799   3.467   3.098
  144VAL      N 1405   5.653   3.627   3.024
  144VAL      H 1406   5.558   3.653   3.005
  144VAL     CA 1407   5.756   3.716   2.969
  144VAL     CB 1408   5.683   3.817   2.882
  144VAL    CG1 1409   5.758   3.947   2.851
  144VAL    CG2 1410   5.644   3.739   2.756
  144VAL      C 1411   5.844   3.770   3.082
  144VAL      O 1412   5.964   3.789   3.065
  145ALA      N 1413   5.785   3.807   3.196
  145ALA      H 1414   5.686   3.822   3.202
  145ALA     CA 1415   5.852   3.836   3.323
  145ALA     CB 1416   5.746   3.880   3.425
  145ALA      C 1417   5.937   3.726   3.387
  145ALA      O 1418   6.040   3.758   3.446
  146GLN      N 1419   5.901   3.599   3.370
  146GLN      H 1420   5.814   3.579   3.324
  146GLN     CA 1421   5.995   3.492   3.407
  146GLN     CB 1422   5.928   3.355   3.420
  146GLN     CG 1423   5.809   3.353   3.517
  146GLN     CD 1424   5.742   3.216   3.531
  146GLN    OE1 1425   5.789   3.103   3.526
  146GLN    NE2 1426   5.615   3.222   3.572
  146GLN   HE21 1427   5.568   3.304   3.607
  146GLN   HE22 1428   5.567   3.138   3.550
  146GLN      C 1429   6.108   3.481   3.304
  146GLN      O 1430   6.223   3.502   3.343
  147GLU      N 1431   6.076   3.469   3.176
  147GLU      H 1432   5.983   3.451   3.144
  147GLU     CA 1433   6.169   3.474   3.062
  147GLU     CB 1434   6.117   3.389   2.946
  147GLU     CG 1435   6.232   3.321   2.872
  147GLU     CD 1436   6.188   3.259   2.739
  147GLU    OE1 1437   6.177   3.335   2.641
  147GLU    OE2 1438   6.147   3.141   2.735
  147GLU      C 1439   6.197   3.615   3.010
  147GLU      O 1440   6.195   3.641   2.890
  148GLY      N 1441   6.247   3.694   3.105
  148GLY      H 1442   6.267   3.651   3.193
  148GLY     CA 1443   6.279   3.835   3.079
  148GLY      C 1444   6.295   3.914   3.209
  148GLY      O 1445   6.345   3.861   3.308
  149GLN      N 1446   6.244   4.037   3.203
  149GLN      H 1447   6.189   4.076   3.129
  149GLN     CA 1448   6.271   4.134   3.310
  149GLN     CB 1449   6.346   4.258   3.261
  149GLN     CG 1450   6.490   4.228   3.217
  149GLN     CD 1451   6.562   4.356   3.176
  149GLN    OE1 1452   6.590   4.375   3.058
  149GLN    NE2 1453   6.584   4.439   3.278
  149GLN   HE21 1454   6.563   4.418   3.373
  149GLN   HE22 1455   6.618   4.530   3.251
  149GLN      C 1456   6.140   4.186   3.370
  149GLN      O 1457   6.050   4.226   3.296
  150CYS      N 1458   6.137   4.186   3.502
  150CYS      H 1459   6.201   4.129   3.553
  150CYS     CA 1460   6.020   4.224   3.584
  150CYS     CB 1461   6.004   4.151   3.717
  150CYS     SG 1462   5.843   4.185   3.796
  150CYS     HG 1463   5.789   4.214   3.679
  150CYS      C 1464   6.025   4.376   3.604
  150CYS      O 1465   6.133   4.432   3.617
  151ARG      N 1466   5.906   4.437   3.605
  151ARG      H 1467   5.835   4.393   3.551
  151ARG     CA 1468   5.891   4.581   3.631
  151ARG     CB 1469   5.760   4.634   3.574
  151ARG     CG 1470   5.759   4.787   3.579
  151ARG     CD 1471   5.867   4.848   3.490
  151ARG     NE 1472   5.831   4.988   3.463
  151ARG     HE 1473   5.740   5.014   3.495
  151ARG     CZ 1474   5.921   5.086   3.457
  151ARG    NH1 1475   6.053   5.063   3.462
  151ARG   HH11 1476   6.092   4.973   3.483
  151ARG   HH12 1477   6.122   5.130   3.435
  151ARG    NH2 1478   5.879   5.209   3.425
  151ARG   HH21 1479   5.785   5.236   3.404
  151ARG   HH22 1480   5.955   5.275   3.418
  151ARG      C 1481   5.909   4.615   3.779
  151ARG      O 1482   5.818   4.605   3.862
  152VAL      N 1483   6.036   4.629   3.814
  152VAL      H 1484   6.110   4.626   3.746
  152VAL     CA 1485   6.085   4.649   3.951
  152VAL     CB 1486   6.238   4.653   3.961
  152VAL    CG1 1487   6.305   4.685   4.094
  152VAL    CG2 1488   6.307   4.532   3.897
  152VAL      C 1489   6.031   4.783   3.999
  152VAL      O 1490   6.042   4.881   3.925
  153ASP      N 1491   5.990   4.803   4.124
  153ASP      H 1492   5.973   4.727   4.186
  153ASP     CA 1493   5.947   4.929   4.187
  153ASP     CB 1494   5.943   4.906   4.338
  153ASP     CG 1495   5.834   4.804   4.371
  153ASP    OD1 1496   5.726   4.840   4.424
  153ASP    OD2 1497   5.879   4.688   4.363
  153ASP      C 1498   6.025   5.057   4.159
  153ASP      O 1499   6.148   5.058   4.155
  154ASP      N 1500   5.948   5.161   4.127
  154ASP      H 1501   5.868   5.138   4.072
  154ASP     CA 1502   5.996   5.299   4.118
  154ASP     CB 1503   6.006   5.333   3.969
  154ASP     CG 1504   6.088   5.460   3.948
  154ASP    OD1 1505   6.030   5.565   3.916
  154ASP    OD2 1506   6.205   5.464   3.993
  154ASP      C 1507   5.899   5.402   4.176
  154ASP      O 1508   5.779   5.376   4.182
  155LYS      N 1509   5.952   5.522   4.197
  155LYS      H 1510   6.035   5.537   4.143
  155LYS     CA 1511   5.890   5.639   4.260
  155LYS     CB 1512   5.993   5.742   4.307
  155LYS     CG 1513   6.050   5.687   4.438
  155LYS     CD 1514   6.125   5.802   4.504
  155LYS     CE 1515   6.253   5.847   4.433
  155LYS     NZ 1516   6.341   5.732   4.410
  155LYS    HZ1 1517   6.297   5.661   4.355
  155LYS    HZ2 1518   6.419   5.765   4.355
  155LYS    HZ3 1519   6.361   5.689   4.498
  155LYS      C 1520   5.772   5.705   4.188
  155LYS      O 1521   5.705   5.789   4.249
  156VAL      N 1522   5.784   5.717   4.056
  156VAL      H 1523   5.858   5.662   4.017
  156VAL     CA 1524   5.689   5.775   3.961
  156VAL     CB 1525   5.762   5.859   3.856
  156VAL    CG1 1526   5.813   5.997   3.900
  156VAL    CG2 1527   5.859   5.779   3.770
  156VAL      C 1528   5.597   5.669   3.899
  156VAL      O 1529   5.628   5.550   3.894
  157ASN      N 1530   5.474   5.713   3.875
  157ASN      H 1531   5.440   5.800   3.910
  157ASN     CA 1532   5.379   5.627   3.803
  157ASN     CB 1533   5.236   5.678   3.826
  157ASN     CG 1534   5.120   5.582   3.796
  157ASN    OD1 1535   5.046   5.607   3.701
  157ASN    ND2 1536   5.102   5.481   3.881
  157ASN   HD21 1537   5.164   5.485   3.959
  157ASN   HD22 1538   5.056   5.397   3.853
  157ASN      C 1539   5.410   5.639   3.654
  157ASN      O 1540   5.487   5.719   3.601
  158PHE      N 1541   5.345   5.548   3.583
  158PHE      H 1542   5.295   5.473   3.627
  158PHE     CA 1543   5.365   5.538   3.438
  158PHE     CB 1544   5.418   5.396   3.415
  158PHE     CG 1545   5.563   5.395   3.366
  158PHE    CD1 1546   5.664   5.432   3.454
  158PHE    HD1 1547   5.649   5.413   3.560
  158PHE    CD2 1548   5.584   5.392   3.229
  158PHE    HD2 1549   5.510   5.328   3.181
  158PHE    CE1 1550   5.783   5.476   3.398
  158PHE    HE1 1551   5.853   5.530   3.461
  158PHE    CE2 1552   5.709   5.419   3.175
  158PHE    HE2 1553   5.724   5.415   3.067
  158PHE     CZ 1554   5.807   5.465   3.261
  158PHE     HZ 1555   5.905   5.493   3.222
  158PHE      C 1556   5.236   5.559   3.359
  158PHE      O 1557   5.129   5.505   3.385
  159HISE     N 1558   5.250   5.638   3.253
  159HISE     H 1559   5.337   5.686   3.242
  159HISE    CA 1560   5.142   5.675   3.159
  159HISE    CB 1561   5.107   5.818   3.198
  159HISE    CG 1562   4.982   5.884   3.140
  159HISE   ND1 1563   4.865   5.901   3.202
  159HISE   CD2 1564   4.970   5.938   3.019
  159HISE   HD2 1565   5.024   5.902   2.931
  159HISE   CE1 1566   4.779   5.959   3.120
  159HISE   HE1 1567   4.670   5.964   3.115
  159HISE   NE2 1568   4.848   5.989   3.010
  159HISE   HE2 1569   4.805   6.033   2.931
  159HISE     C 1570   5.176   5.662   3.011
  159HISE     O 1571   5.288   5.691   2.969
  160PHE      N 1572   5.082   5.607   2.933
  160PHE      H 1573   4.996   5.564   2.960
  160PHE     CA 1574   5.106   5.578   2.791
  160PHE     CB 1575   5.030   5.450   2.757
  160PHE     CG 1576   5.069   5.394   2.620
  160PHE    CD1 1577   5.199   5.355   2.592
  160PHE    HD1 1578   5.269   5.346   2.675
  160PHE    CD2 1579   4.969   5.379   2.524
  160PHE    HD2 1580   4.868   5.420   2.525
  160PHE    CE1 1581   5.237   5.317   2.464
  160PHE    HE1 1582   5.342   5.300   2.437
  160PHE    CE2 1583   5.004   5.329   2.400
  160PHE    HE2 1584   4.927   5.297   2.329
  160PHE     CZ 1585   5.137   5.300   2.369
  160PHE     HZ 1586   5.171   5.279   2.267
  160PHE      C 1587   5.057   5.694   2.704
  160PHE      O 1588   4.952   5.748   2.740
  161ILE      N 1589   5.131   5.725   2.598
  161ILE      H 1590   5.229   5.704   2.595
  161ILE     CA 1591   5.083   5.807   2.486
  161ILE     CB 1592   5.120   5.955   2.494
  161ILE    CG1 1593   5.073   6.026   2.622
  161ILE    CG2 1594   5.097   6.047   2.374
  161ILE     CD 1595   5.196   6.059   2.706
  161ILE      C 1596   5.132   5.745   2.355
  161ILE      O 1597   5.247   5.713   2.325
  162LEU      N 1598   5.030   5.717   2.274
  162LEU      H 1599   4.933   5.728   2.297
  162LEU     CA 1600   5.039   5.661   2.139
  162LEU     CB 1601   4.946   5.541   2.122
  162LEU     CG 1602   4.946   5.470   1.986
  162LEU    CD1 1603   5.066   5.376   1.970
  162LEU    CD2 1604   4.823   5.379   1.978
  162LEU      C 1605   5.011   5.765   2.029
  162LEU      O 1606   4.899   5.814   2.016
  163PHE      N 1607   5.117   5.774   1.950
  163PHE      H 1608   5.207   5.738   1.974
  163PHE     CA 1609   5.110   5.852   1.825
  163PHE     CB 1610   5.229   5.946   1.803
  163PHE     CG 1611   5.237   6.044   1.920
  163PHE    CD1 1612   5.159   6.160   1.919
  163PHE    HD1 1613   5.104   6.178   1.827
  163PHE    CD2 1614   5.326   6.023   2.024
  163PHE    HD2 1615   5.382   5.929   2.029
  163PHE    CE1 1616   5.170   6.260   2.015
  163PHE    HE1 1617   5.101   6.344   2.019
  163PHE    CE2 1618   5.335   6.119   2.124
  163PHE    HE2 1619   5.402   6.096   2.207
  163PHE     CZ 1620   5.257   6.234   2.120
  163PHE     HZ 1621   5.266   6.315   2.193
  163PHE      C 1622   5.079   5.754   1.712
  163PHE      O 1623   5.159   5.661   1.700
  164ASN      N 1624   4.983   5.787   1.627
  164ASN      H 1625   4.929   5.870   1.642
  164ASN     CA 1626   4.930   5.692   1.528
  164ASN     CB 1627   4.817   5.616   1.598
  164ASN     CG 1628   4.791   5.482   1.528
  164ASN    OD1 1629   4.874   5.422   1.460
  164ASN    ND2 1630   4.666   5.437   1.517
  164ASN   HD21 1631   4.594   5.490   1.563
  164ASN   HD22 1632   4.655   5.352   1.467
  164ASN      C 1633   4.871   5.765   1.407
  164ASN      O 1634   4.843   5.884   1.412
  165ASN      N 1635   4.845   5.684   1.305
  165ASN      H 1636   4.844   5.584   1.315
  165ASN     CA 1637   4.803   5.735   1.174
  165ASN     CB 1638   4.905   5.711   1.062
  165ASN     CG 1639   4.905   5.821   0.956
  165ASN    OD1 1640   4.873   5.801   0.839
  165ASN    ND2 1641   4.918   5.946   0.999
  165ASN   HD21 1642   4.923   5.960   1.098
  165ASN   HD22 1643   4.936   6.023   0.938
  165ASN      C 1644   4.666   5.678   1.137
  165ASN      O 1645   4.645   5.566   1.090
  166VAL      N 1646   4.569   5.763   1.169
  166VAL      H 1647   4.576   5.841   1.231
  166VAL     CA 1648   4.428   5.732   1.140
  166VAL     CB 1649   4.346   5.730   1.269
  166VAL    CG1 1650   4.215   5.659   1.237
  166VAL    CG2 1651   4.416   5.646   1.377
  166VAL      C 1652   4.367   5.834   1.043
  166VAL      O 1653   4.382   5.953   1.068
  167ASP      N 1654   4.309   5.788   0.932
  167ASP      H 1655   4.288   5.690   0.926
  167ASP     CA 1656   4.260   5.863   0.816
  167ASP     CB 1657   4.125   5.923   0.855
  167ASP     CG 1658   4.001   5.837   0.827
  167ASP    OD1 1659   3.898   5.908   0.824
  167ASP    OD2 1660   4.000   5.714   0.808
  167ASP      C 1661   4.364   5.961   0.760
  167ASP      O 1662   4.338   6.077   0.730
  168GLY      N 1663   4.490   5.921   0.774
  168GLY      H 1664   4.517   5.827   0.792
  168GLY     CA 1665   4.605   6.009   0.746
  168GLY      C 1666   4.617   6.136   0.830
  168GLY      O 1667   4.682   6.233   0.791
  169HISE     N 1668   4.558   6.130   0.949
  169HISE     H 1669   4.474   6.076   0.957
  169HISE    CA 1670   4.574   6.230   1.056
  169HISE    CB 1671   4.435   6.269   1.105
  169HISE    CG 1672   4.364   6.366   1.010
  169HISE   ND1 1673   4.274   6.460   1.040
  169HISE   CD2 1674   4.383   6.384   0.880
  169HISE   HD2 1675   4.441   6.321   0.812
  169HISE   CE1 1676   4.239   6.526   0.930
  169HISE   HE1 1677   4.140   6.569   0.915
  169HISE   NE2 1678   4.311   6.482   0.827
  169HISE   HE2 1679   4.338   6.524   0.740
  169HISE     C 1680   4.672   6.187   1.166
  169HISE     O 1681   4.684   6.070   1.200
  170LEU      N 1682   4.750   6.282   1.217
  170LEU      H 1683   4.753   6.379   1.191
  170LEU     CA 1684   4.833   6.253   1.335
  170LEU     CB 1685   4.946   6.355   1.345
  170LEU     CG 1686   5.040   6.335   1.464
  170LEU    CD1 1687   5.095   6.194   1.484
  170LEU    CD2 1688   5.154   6.437   1.462
  170LEU      C 1689   4.748   6.252   1.462
  170LEU      O 1690   4.699   6.352   1.514
  171TYR      N 1691   4.722   6.127   1.501
  171TYR      H 1692   4.771   6.047   1.467
  171TYR     CA 1693   4.642   6.090   1.618
  171TYR     CB 1694   4.560   5.965   1.584
  171TYR     CG 1695   4.415   6.005   1.553
  171TYR    CD1 1696   4.383   6.051   1.426
  171TYR    HD1 1697   4.455   6.113   1.372
  171TYR    CD2 1698   4.320   5.958   1.643
  171TYR    HD2 1699   4.349   5.919   1.741
  171TYR    CE1 1700   4.252   6.038   1.384
  171TYR    HE1 1701   4.226   6.051   1.278
  171TYR    CE2 1702   4.187   5.959   1.605
  171TYR    HE2 1703   4.120   5.898   1.665
  171TYR     CZ 1704   4.155   5.998   1.475
  171TYR     OH 1705   4.024   6.028   1.453
  171TYR     HH 1706   4.008   6.050   1.356
  171TYR      C 1707   4.725   6.071   1.745
  171TYR      O 1708   4.837   6.021   1.736
  172GLU      N 1709   4.684   6.127   1.859
  172GLU      H 1710   4.605   6.187   1.865
  172GLU     CA 1711   4.734   6.096   1.994
  172GLU     CB 1712   4.755   6.233   2.060
  172GLU     CG 1713   4.828   6.237   2.194
  172GLU     CD 1714   4.849   6.371   2.264
  172GLU    OE1 1715   4.921   6.456   2.206
  172GLU    OE2 1716   4.784   6.395   2.368
  172GLU      C 1717   4.635   6.015   2.077
  172GLU      O 1718   4.527   6.065   2.107
  173LEU      N 1719   4.663   5.886   2.091
  173LEU      H 1720   4.751   5.849   2.061
  173LEU     CA 1721   4.586   5.802   2.184
  173LEU     CB 1722   4.550   5.662   2.133
  173LEU     CG 1723   4.476   5.668   1.999
  173LEU    CD1 1724   4.571   5.651   1.880
  173LEU    CD2 1725   4.351   5.581   1.989
  173LEU      C 1726   4.653   5.795   2.321
  173LEU      O 1727   4.763   5.741   2.335
  174ASP      N 1728   4.594   5.847   2.428
  174ASP      H 1729   4.516   5.910   2.422
  174ASP     CA 1730   4.632   5.832   2.569
  174ASP     CB 1731   4.551   5.928   2.656
  174ASP     CG 1732   4.600   6.005   2.779
  174ASP    OD1 1733   4.540   5.999   2.888
  174ASP    OD2 1734   4.711   6.063   2.785
  174ASP      C 1735   4.621   5.695   2.636
  174ASP      O 1736   4.573   5.602   2.572
  175GLY      N 1737   4.690   5.676   2.749
  175GLY      H 1738   4.772   5.733   2.747
  175GLY     CA 1739   4.674   5.561   2.839
  175GLY      C 1740   4.553   5.559   2.933
  175GLY      O 1741   4.522   5.457   2.993
  176ARG      N 1742   4.510   5.681   2.962
  176ARG      H 1743   4.565   5.762   2.942
  176ARG     CA 1744   4.405   5.703   3.062
  176ARG     CB 1745   4.478   5.773   3.176
  176ARG     CG 1746   4.494   5.694   3.306
  176ARG     CD 1747   4.625   5.614   3.298
  176ARG     NE 1748   4.743   5.690   3.341
  176ARG     HE 1749   4.779   5.757   3.277
  176ARG     CZ 1750   4.818   5.649   3.445
  176ARG    NH1 1751   4.800   5.544   3.526
  176ARG   HH11 1752   4.712   5.497   3.516
  176ARG   HH12 1753   4.872   5.506   3.584
  176ARG    NH2 1754   4.868   5.756   3.508
  176ARG   HH21 1755   4.844   5.845   3.468
  176ARG   HH22 1756   4.926   5.748   3.588
  176ARG      C 1757   4.276   5.779   3.029
  176ARG      O 1758   4.178   5.749   3.096
  177MET      N 1759   4.288   5.898   2.970
  177MET      H 1760   4.370   5.954   2.961
  177MET     CA 1761   4.165   5.971   2.936
  177MET     CB 1762   4.181   6.123   2.941
  177MET     CG 1763   4.271   6.181   2.832
  177MET     SD 1764   4.292   6.360   2.868
  177MET     CE 1765   4.389   6.383   2.720
  177MET      C 1766   4.096   5.926   2.807
  177MET      O 1767   4.151   5.941   2.698
  178PRO      N 1768   3.970   5.885   2.822
  178PRO     CA 1769   3.905   5.806   2.717
  178PRO     CB 1770   3.793   5.743   2.801
  178PRO     CG 1771   3.751   5.838   2.914
  178PRO     CD 1772   3.886   5.905   2.941
  178PRO      C 1773   3.866   5.874   2.586
  178PRO      O 1774   3.779   5.821   2.517
  179PHE      N 1775   3.942   5.974   2.543
  179PHE      H 1776   4.030   5.994   2.586
  179PHE     CA 1777   3.907   6.062   2.430
  179PHE     CB 1778   3.813   6.168   2.488
  179PHE     CG 1779   3.737   6.255   2.387
  179PHE    CD1 1780   3.756   6.393   2.385
  179PHE    HD1 1781   3.831   6.438   2.450
  179PHE    CD2 1782   3.628   6.204   2.319
  179PHE    HD2 1783   3.607   6.097   2.318
  179PHE    CE1 1784   3.671   6.472   2.309
  179PHE    HE1 1785   3.683   6.580   2.314
  179PHE    CE2 1786   3.533   6.280   2.252
  179PHE    HE2 1787   3.430   6.246   2.246
  179PHE     CZ 1788   3.560   6.416   2.245
  179PHE     HZ 1789   3.493   6.476   2.183
  179PHE      C 1790   4.029   6.113   2.353
  179PHE      O 1791   4.083   6.217   2.389
  180PRO      N 1792   4.075   6.036   2.254
  180PRO     CA 1793   4.189   6.072   2.169
  180PRO     CB 1794   4.185   5.968   2.057
  180PRO     CG 1795   4.116   5.847   2.119
  180PRO     CD 1796   4.012   5.909   2.213
  180PRO      C 1797   4.183   6.215   2.115
  180PRO      O 1798   4.079   6.273   2.081
  181VAL      N 1799   4.308   6.256   2.097
  181VAL      H 1800   4.381   6.193   2.121
  181VAL     CA 1801   4.350   6.382   2.035
  181VAL     CB 1802   4.464   6.459   2.101
  181VAL    CG1 1803   4.476   6.608   2.065
  181VAL    CG2 1804   4.463   6.443   2.253
  181VAL      C 1805   4.385   6.372   1.886
  181VAL      O 1806   4.461   6.288   1.839
  182ASN      N 1807   4.346   6.476   1.812
  182ASN      H 1808   4.275   6.536   1.847
  182ASN     CA 1809   4.397   6.491   1.675
  182ASN     CB 1810   4.283   6.498   1.573
  182ASN     CG 1811   4.333   6.489   1.429
  182ASN    OD1 1812   4.428   6.560   1.393
  182ASN    ND2 1813   4.257   6.432   1.337
  182ASN   HD21 1814   4.162   6.409   1.359
  182ASN   HD22 1815   4.289   6.434   1.242
  182ASN      C 1816   4.486   6.615   1.672
  182ASN      O 1817   4.453   6.711   1.742
  183HISE     N 1818   4.599   6.598   1.605
  183HISE     H 1819   4.629   6.516   1.555
  183HISE    CA 1820   4.690   6.711   1.585
  183HISE    CB 1821   4.828   6.674   1.638
  183HISE    CG 1822   4.815   6.665   1.790
  183HISE   ND1 1823   4.834   6.771   1.869
  183HISE   CD2 1824   4.807   6.559   1.869
  183HISE   HD2 1825   4.791   6.458   1.831
  183HISE   CE1 1826   4.830   6.728   1.995
  183HISE   HE1 1827   4.832   6.782   2.089
  183HISE   NE2 1828   4.814   6.596   1.997
  183HISE   HE2 1829   4.804   6.543   2.081
  183HISE     C 1830   4.702   6.769   1.443
  183HISE     O 1831   4.800   6.834   1.406
  184GLY      N 1832   4.615   6.723   1.354
  184GLY      H 1833   4.556   6.643   1.367
  184GLY     CA 1834   4.621   6.771   1.215
  184GLY      C 1835   4.653   6.671   1.104
  184GLY      O 1836   4.666   6.551   1.129
  185ALA      N 1837   4.660   6.724   0.982
  185ALA      H 1838   4.627   6.817   0.964
  185ALA     CA 1839   4.691   6.637   0.868
  185ALA     CB 1840   4.635   6.710   0.745
  185ALA      C 1841   4.839   6.603   0.856
  185ALA      O 1842   4.928   6.686   0.874
  186SER      N 1843   4.872   6.475   0.839
  186SER      H 1844   4.807   6.408   0.804
  186SER     CA 1845   5.010   6.424   0.832
  186SER     CB 1846   5.075   6.441   0.969
  186SER     OG 1847   5.212   6.404   0.984
  186SER     HG 1848   5.267   6.483   1.013
  186SER      C 1849   5.006   6.276   0.793
  186SER      O 1850   4.968   6.185   0.866
  187SER      N 1851   5.074   6.260   0.679
  187SER      H 1852   5.127   6.339   0.647
  187SER     CA 1853   5.109   6.132   0.616
  187SER     CB 1854   5.171   6.148   0.477
  187SER     OG 1855   5.293   6.223   0.485
  187SER     HG 1856   5.271   6.316   0.514
  187SER      C 1857   5.203   6.041   0.695
  187SER      O 1858   5.293   6.088   0.765
  188GLU      N 1859   5.193   5.911   0.668
  188GLU      H 1860   5.106   5.878   0.633
  188GLU     CA 1861   5.271   5.801   0.725
  188GLU     CB 1862   5.227   5.685   0.636
  188GLU     CG 1863   5.251   5.554   0.712
  188GLU     CD 1864   5.220   5.440   0.615
  188GLU    OE1 1865   5.108   5.387   0.632
  188GLU    OE2 1866   5.309   5.411   0.532
  188GLU      C 1867   5.424   5.812   0.722
  188GLU      O 1868   5.487   5.755   0.810
  189ASP      N 1869   5.472   5.863   0.609
  189ASP      H 1870   5.414   5.860   0.528
  189ASP     CA 1871   5.609   5.919   0.612
  189ASP     CB 1872   5.677   5.943   0.478
  189ASP     CG 1873   5.737   5.818   0.415
  189ASP    OD1 1874   5.665   5.719   0.388
  189ASP    OD2 1875   5.860   5.816   0.390
  189ASP      C 1876   5.646   6.040   0.697
  189ASP      O 1877   5.758   6.039   0.749
  190THR      N 1878   5.559   6.137   0.725
  190THR      H 1879   5.476   6.144   0.670
  190THR     CA 1880   5.592   6.243   0.821
  190THR     CB 1881   5.518   6.377   0.819
  190THR    OG1 1882   5.381   6.351   0.789
  190THR    HG1 1883   5.329   6.363   0.873
  190THR    CG2 1884   5.577   6.477   0.720
  190THR      C 1885   5.576   6.213   0.970
  190THR      O 1886   5.654   6.258   1.053
  191LEU      N 1887   5.492   6.114   1.000
  191LEU      H 1888   5.452   6.065   0.923
  191LEU     CA 1889   5.444   6.068   1.131
  191LEU     CB 1890   5.383   5.930   1.112
  191LEU     CG 1891   5.313   5.889   1.242
  191LEU    CD1 1892   5.186   5.972   1.261
  191LEU    CD2 1893   5.308   5.736   1.250
  191LEU      C 1894   5.549   6.066   1.242
  191LEU      O 1895   5.533   6.143   1.336
  192LEU      N 1896   5.657   5.989   1.234
  192LEU      H 1897   5.674   5.931   1.154
  192LEU     CA 1898   5.759   5.999   1.339
  192LEU     CB 1899   5.845   5.872   1.344
  192LEU     CG 1900   5.801   5.784   1.461
  192LEU    CD1 1901   5.680   5.700   1.420
  192LEU    CD2 1902   5.910   5.680   1.493
  192LEU      C 1903   5.834   6.132   1.355
  192LEU      O 1904   5.862   6.175   1.466
  193LYS      N 1905   5.851   6.208   1.247
  193LYS      H 1906   5.845   6.166   1.156
  193LYS     CA 1907   5.907   6.344   1.248
  193LYS     CB 1908   5.932   6.402   1.109
  193LYS     CG 1909   6.049   6.327   1.044
  193LYS     CD 1910   6.101   6.369   0.906
  193LYS     CE 1911   6.021   6.284   0.807
  193LYS     NZ 1912   6.051   6.141   0.802
  193LYS    HZ1 1913   6.032   6.103   0.712
  193LYS    HZ2 1914   6.145   6.109   0.817
  193LYS    HZ3 1915   5.998   6.084   0.865
  193LYS      C 1916   5.811   6.438   1.320
  193LYS      O 1917   5.849   6.508   1.414
  194ASP      N 1918   5.683   6.440   1.283
  194ASP      H 1919   5.651   6.386   1.205
  194ASP     CA 1920   5.577   6.515   1.352
  194ASP     CB 1921   5.447   6.535   1.274
  194ASP     CG 1922   5.457   6.625   1.151
  194ASP    OD1 1923   5.545   6.713   1.147
  194ASP    OD2 1924   5.379   6.602   1.055
  194ASP      C 1925   5.542   6.463   1.492
  194ASP      O 1926   5.565   6.544   1.581
  195ALA      N 1927   5.541   6.331   1.513
  195ALA      H 1928   5.522   6.273   1.434
  195ALA     CA 1929   5.524   6.277   1.648
  195ALA     CB 1930   5.527   6.125   1.628
  195ALA      C 1931   5.637   6.325   1.740
  195ALA      O 1932   5.612   6.377   1.849
  196ALA      N 1933   5.758   6.319   1.685
  196ALA      H 1934   5.776   6.292   1.591
  196ALA     CA 1935   5.882   6.365   1.749
  196ALA     CB 1936   6.015   6.350   1.675
  196ALA      C 1937   5.873   6.512   1.790
  196ALA      O 1938   5.945   6.547   1.883
  197LYS      N 1939   5.801   6.600   1.721
  197LYS      H 1940   5.768   6.567   1.633
  197LYS     CA 1941   5.777   6.739   1.761
  197LYS     CB 1942   5.728   6.830   1.648
  197LYS     CG 1943   5.841   6.825   1.546
  197LYS     CD 1944   5.815   6.890   1.410
  197LYS     CE 1945   5.938   6.876   1.321
  197LYS     NZ 1946   5.907   6.903   1.180
  197LYS    HZ1 1947   5.995   6.922   1.136
  197LYS    HZ2 1948   5.840   6.841   1.139
  197LYS    HZ3 1949   5.862   6.992   1.182
  197LYS      C 1950   5.683   6.759   1.881
  197LYS      O 1951   5.716   6.811   1.987
  198VAL      N 1952   5.580   6.676   1.880
  198VAL      H 1953   5.575   6.609   1.806
  198VAL     CA 1954   5.485   6.669   1.993
  198VAL     CB 1955   5.344   6.614   1.975
  198VAL    CG1 1956   5.242   6.692   2.058
  198VAL    CG2 1957   5.303   6.609   1.827
  198VAL      C 1958   5.539   6.607   2.122
  198VAL      O 1959   5.534   6.672   2.226
  199CYS      N 1960   5.632   6.513   2.105
  199CYS      H 1961   5.641   6.459   2.022
  199CYS     CA 1962   5.718   6.458   2.211
  199CYS     CB 1963   5.789   6.327   2.177
  199CYS     SG 1964   5.673   6.186   2.161
  199CYS     HG 1965   5.614   6.227   2.049
  199CYS      C 1966   5.823   6.548   2.277
  199CYS      O 1967   5.808   6.571   2.397
  200ARG      N 1968   5.887   6.633   2.197
  200ARG      H 1969   5.898   6.627   2.098
  200ARG     CA 1970   5.984   6.730   2.247
  200ARG     CB 1971   6.053   6.813   2.139
  200ARG     CG 1972   6.140   6.729   2.045
  200ARG     CD 1973   6.267   6.669   2.106
  200ARG     NE 1974   6.362   6.632   2.000
  200ARG     HE 1975   6.328   6.637   1.906
  200ARG     CZ 1976   6.489   6.596   2.027
  200ARG    NH1 1977   6.537   6.591   2.152
  200ARG   HH11 1978   6.479   6.613   2.230
  200ARG   HH12 1979   6.613   6.528   2.171
  200ARG    NH2 1980   6.563   6.560   1.921
  200ARG   HH21 1981   6.521   6.556   1.830
  200ARG   HH22 1982   6.651   6.514   1.934
  200ARG      C 1983   5.915   6.824   2.346
  200ARG      O 1984   5.973   6.874   2.442
  201GLU      N 1985   5.783   6.838   2.331
  201GLU      H 1986   5.729   6.794   2.259
  201GLU     CA 1987   5.706   6.923   2.423
  201GLU     CB 1988   5.580   6.969   2.349
  201GLU     CG 1989   5.477   7.035   2.440
  201GLU     CD 1990   5.353   7.068   2.356
  201GLU    OE1 1991   5.319   6.991   2.264
  201GLU    OE2 1992   5.282   7.168   2.380
  201GLU      C 1993   5.701   6.879   2.569
  201GLU      O 1994   5.703   6.960   2.661
  202PHE      N 1995   5.718   6.748   2.589
  202PHE      H 1996   5.755   6.685   2.521
  202PHE     CA 1997   5.730   6.694   2.725
  202PHE     CB 1998   5.706   6.544   2.706
  202PHE     CG 1999   5.564   6.489   2.691
  202PHE    CD1 2000   5.500   6.501   2.568
  202PHE    HD1 2001   5.566   6.526   2.485
  202PHE    CD2 2002   5.496   6.454   2.807
  202PHE    HD2 2003   5.552   6.443   2.900
  202PHE    CE1 2004   5.366   6.468   2.562
  202PHE    HE1 2005   5.328   6.430   2.467
  202PHE    CE2 2006   5.360   6.427   2.800
  202PHE    HE2 2007   5.307   6.379   2.883
  202PHE     CZ 2008   5.294   6.438   2.678
  202PHE     HZ 2009   5.205   6.377   2.664
  202PHE      C 2010   5.859   6.733   2.798
  202PHE      O 2011   5.852   6.795   2.903
  203THR      N 2012   5.965   6.733   2.718
  203THR      H 2013   5.969   6.689   2.629
  203THR     CA 2014   6.095   6.778   2.772
  203THR     CB 2015   6.211   6.716   2.693
  203THR    OG1 2016   6.182   6.718   2.553
  203THR    HG1 2017   6.255   6.684   2.495
  203THR    CG2 2018   6.270   6.588   2.753
  203THR      C 2019   6.102   6.929   2.791
  203THR      O 2020   6.182   6.981   2.869
  204GLU      N 2021   6.026   6.996   2.705
  204GLU      H 2022   6.002   6.951   2.619
  204GLU     CA 2023   6.008   7.142   2.708
  204GLU     CB 2024   5.916   7.192   2.597
  204GLU     CG 2025   6.008   7.226   2.480
  204GLU     CD 2026   5.947   7.347   2.409
  204GLU    OE1 2027   5.868   7.326   2.315
  204GLU    OE2 2028   5.997   7.460   2.431
  204GLU      C 2029   5.933   7.188   2.834
  204GLU      O 2030   5.977   7.283   2.897
  205ARG      N 2031   5.837   7.106   2.876
  205ARG      H 2032   5.793   7.047   2.809
  205ARG     CA 2033   5.776   7.115   3.010
  205ARG     CB 2034   5.636   7.053   3.018
  205ARG     CG 2035   5.534   7.144   2.950
  205ARG     CD 2036   5.408   7.059   2.931
  205ARG     NE 2037   5.292   7.144   2.902
  205ARG     HE 2038   5.282   7.189   2.814
  205ARG     CZ 2039   5.197   7.178   2.991
  205ARG    NH1 2040   5.212   7.154   3.122
  205ARG   HH11 2041   5.291   7.105   3.158
  205ARG   HH12 2042   5.147   7.181   3.193
  205ARG    NH2 2043   5.087   7.239   2.946
  205ARG   HH21 2044   5.072   7.241   2.847
  205ARG   HH22 2045   5.036   7.307   3.000
  205ARG      C 2046   5.864   7.072   3.128
  205ARG      O 2047   5.908   7.148   3.214
  206GLU      N 2048   5.898   6.943   3.129
  206GLU      H 2049   5.887   6.885   3.048
  206GLU     CA 2050   5.953   6.874   3.246
  206GLU     CB 2051   5.852   6.868   3.360
  206GLU     CG 2052   5.922   6.849   3.495
  206GLU     CD 2053   5.818   6.803   3.597
  206GLU    OE1 2054   5.735   6.712   3.574
  206GLU    OE2 2055   5.844   6.853   3.709
  206GLU      C 2056   6.004   6.737   3.202
  206GLU      O 2057   5.932   6.660   3.138
  207GLN      N 2058   6.100   6.699   3.286
  207GLN      H 2059   6.146   6.768   3.343
  207GLN     CA 2060   6.159   6.565   3.296
  207GLN     CB 2061   6.228   6.540   3.163
  207GLN     CG 2062   6.146   6.436   3.086
  207GLN     CD 2063   6.197   6.293   3.104
  207GLN    OE1 2064   6.270   6.235   3.024
  207GLN    NE2 2065   6.133   6.225   3.199
  207GLN   HE21 2066   6.049   6.263   3.238
  207GLN   HE22 2067   6.176   6.149   3.248
  207GLN      C 2068   6.270   6.551   3.399
  207GLN      O 2069   6.322   6.650   3.451
  208GLY      N 2070   6.313   6.430   3.435
  208GLY      H 2071   6.311   6.350   3.376
  208GLY     CA 2072   6.390   6.409   3.558
  208GLY      C 2073   6.504   6.306   3.551
  208GLY      O 2074   6.582   6.302   3.456
  209GLU      N 2075   6.536   6.258   3.671
  209GLU      H 2076   6.529   6.321   3.749
  209GLU     CA 2077   6.622   6.139   3.678
  209GLU     CB 2078   6.633   6.092   3.823
  209GLU     CG 2079   6.772   6.031   3.841
  209GLU     CD 2080   6.809   6.016   3.989
  209GLU    OE1 2081   6.876   6.103   4.048
  209GLU    OE2 2082   6.749   5.928   4.055
  209GLU      C 2083   6.581   6.021   3.589
  209GLU      O 2084   6.664   5.950   3.533
  210VAL      N 2085   6.453   5.985   3.589
  210VAL      H 2086   6.383   6.030   3.644
  210VAL     CA 2087   6.399   5.878   3.504
  210VAL     CB 2088   6.293   5.799   3.580
  210VAL    CG1 2089   6.371   5.729   3.692
  210VAL    CG2 2090   6.187   5.886   3.648
  210VAL      C 2091   6.345   5.936   3.373
  210VAL      O 2092   6.286   6.043   3.362
  211ARG      N 2093   6.381   5.866   3.266
  211ARG      H 2094   6.398   5.768   3.266
  211ARG     CA 2095   6.358   5.906   3.126
  211ARG     CB 2096   6.494   5.908   3.057
  211ARG     CG 2097   6.600   6.004   3.111
  211ARG     CD 2098   6.738   6.015   3.046
  211ARG     NE 2099   6.802   5.885   3.025
  211ARG     HE 2100   6.776   5.803   3.076
  211ARG     CZ 2101   6.913   5.865   2.953
  211ARG    NH1 2102   6.979   5.963   2.889
  211ARG   HH11 2103   6.950   6.059   2.893
  211ARG   HH12 2104   7.061   5.943   2.836
  211ARG    NH2 2105   6.971   5.744   2.945
  211ARG   HH21 2106   6.933   5.671   3.001
  211ARG   HH22 2107   7.043   5.722   2.879
  211ARG      C 2108   6.252   5.826   3.050
  211ARG      O 2109   6.240   5.706   3.073
  212PHE      N 2110   6.179   5.891   2.960
  212PHE      H 2111   6.156   5.987   2.977
  212PHE     CA 2112   6.078   5.819   2.882
  212PHE     CB 2113   5.998   5.920   2.798
  212PHE     CG 2114   6.070   6.019   2.707
  212PHE    CD1 2115   6.096   5.973   2.578
  212PHE    HD1 2116   6.048   5.884   2.537
  212PHE    CD2 2117   6.111   6.146   2.746
  212PHE    HD2 2118   6.060   6.191   2.832
  212PHE    CE1 2119   6.168   6.054   2.491
  212PHE    HE1 2120   6.201   6.012   2.396
  212PHE    CE2 2121   6.185   6.223   2.657
  212PHE    HE2 2122   6.234   6.314   2.692
  212PHE     CZ 2123   6.221   6.176   2.532
  212PHE     HZ 2124   6.284   6.240   2.470
  212PHE      C 2125   6.126   5.713   2.783
  212PHE      O 2126   6.231   5.736   2.724
  213SER      N 2127   6.033   5.623   2.750
  213SER      H 2128   5.943   5.623   2.795
  213SER     CA 2129   6.071   5.515   2.658
  213SER     CB 2130   6.047   5.373   2.709
  213SER     OG 2131   6.128   5.289   2.626
  213SER     HG 2132   6.156   5.214   2.686
  213SER      C 2133   5.998   5.544   2.527
  213SER      O 2134   5.876   5.536   2.516
  214ALA      N 2135   6.078   5.593   2.432
  214ALA      H 2136   6.163   5.636   2.460
  214ALA     CA 2137   6.028   5.617   2.296
  214ALA     CB 2138   6.101   5.742   2.248
  214ALA      C 2139   6.049   5.496   2.205
  214ALA      O 2140   6.163   5.475   2.162
  215VAL      N 2141   5.936   5.434   2.174
  215VAL      H 2142   5.848   5.452   2.218
  215VAL     CA 2143   5.938   5.310   2.095
  215VAL     CB 2144   5.875   5.198   2.178
  215VAL    CG1 2145   5.854   5.070   2.097
  215VAL    CG2 2146   5.961   5.160   2.298
  215VAL      C 2147   5.866   5.334   1.963
  215VAL      O 2148   5.760   5.396   1.959
  216ALA      N 2149   5.931   5.282   1.859
  216ALA      H 2150   6.019   5.235   1.866
  216ALA     CA 2151   5.863   5.277   1.729
  216ALA     CB 2152   5.959   5.318   1.617
  216ALA      C 2153   5.802   5.140   1.697
  216ALA      O 2154   5.864   5.034   1.707
  217LEU      N 2155   5.683   5.135   1.637
  217LEU      H 2156   5.620   5.212   1.635
  217LEU     CA 2157   5.623   5.012   1.582
  217LEU     CB 2158   5.481   4.988   1.632
  217LEU     CG 2159   5.415   4.857   1.586
  217LEU    CD1 2160   5.494   4.733   1.628
  217LEU    CD2 2161   5.275   4.848   1.647
  217LEU      C 2162   5.644   5.011   1.431
  217LEU      O 2163   5.592   5.092   1.354
  218CYS      N 2164   5.759   4.951   1.401
  218CYS      H 2165   5.809   4.892   1.464
  218CYS     CA 2166   5.820   4.941   1.267
  218CYS     CB 2167   5.971   4.962   1.259
  218CYS     SG 2168   6.043   5.113   1.334
  218CYS     HG 2169   6.030   5.176   1.218
  218CYS      C 2170   5.805   4.802   1.205
  218CYS      O 2171   5.780   4.707   1.279
  219LYS      N 2172   5.785   4.810   1.074
  219LYS      H 2173   5.738   4.891   1.040
  219LYS     CA 2174   5.800   4.702   0.975
  219LYS     CB 2175   5.709   4.729   0.855
  219LYS     CG 2176   5.674   4.605   0.773
  219LYS     CD 2177   5.591   4.643   0.650
  219LYS     CE 2178   5.503   4.524   0.611
  219LYS     NZ 2179   5.476   4.538   0.467
  219LYS    HZ1 2180   5.450   4.631   0.440
  219LYS    HZ2 2181   5.559   4.516   0.415
  219LYS    HZ3 2182   5.410   4.466   0.447
  219LYS      C 2183   5.943   4.684   0.925
  219LYS      O 2184   6.017   4.782   0.918
  220ALA      N 2185   5.984   4.558   0.908
  220ALA      H 2186   5.928   4.477   0.925
  220ALA     CA 2187   6.113   4.520   0.849
  220ALA     CB 2188   6.230   4.522   0.947
  220ALA      C 2189   6.120   4.391   0.766
  220ALA      O 2190   6.043   4.295   0.775
  221ALA      N 2191   6.199   4.407   0.661
  221ALA      H 2192   6.221   4.494   0.616
  221ALA     CA 2193   6.246   4.288   0.589
  221ALA     CB 2194   6.169   4.264   0.458
  221ALA      C 2195   6.398   4.291   0.570
  221ALA     O1 2196   6.463   4.184   0.567
  221ALA     O2 2197   6.451   4.402   0.549
   6.91869   6.91869   4.89225   0.00000   0.00000   0.00000   0.00000   3.45931   3.45931
