# Supplementary material for: Is There a Functional Role for the Knotted Topology in Protein UCH-L1?
Source: J Chem Inf Model. 2024 Jul 24;64(17):6827–37. doi: 10.1021/acs.jcim.4c00880 (PMC11388461; doi:10.1021/acs.jcim.4c00880)
Supplement: Supplementary file 2 — ci4c00880_si_002.zip [file ci4c00880_si_002.zip › UCH-L1_files/APO/APO_delta2_L3M/REP_5/traj_initial.gro]

Protein in water t=   0.00000 step= 0
 2197
    1MET      N    1   5.575   3.800   3.514
    1MET     H1    2   5.673   3.796   3.533
    1MET     H2    3   5.537   3.708   3.523
    1MET     H3    4   5.569   3.827   3.418
    1MET     CA    5   5.493   3.892   3.594
    1MET     CB    6   5.551   4.029   3.558
    1MET     CG    7   5.666   4.073   3.649
    1MET     SD    8   5.808   3.967   3.604
    1MET     CE    9   5.850   4.045   3.449
    1MET      C   10   5.347   3.885   3.549
    1MET      O   11   5.329   3.847   3.434
    2LYS      N   12   5.243   3.909   3.628
    2LYS      H   13   5.256   3.933   3.724
    2LYS     CA   14   5.104   3.874   3.597
    2LYS     CB   15   5.021   3.900   3.722
    2LYS     CG   16   5.032   3.779   3.815
    2LYS     CD   17   4.968   3.809   3.950
    2LYS     CE   18   4.989   3.697   4.052
    2LYS     NZ   19   5.131   3.664   4.066
    2LYS    HZ1   20   5.178   3.626   3.986
    2LYS    HZ2   21   5.179   3.748   4.091
    2LYS    HZ3   22   5.152   3.601   4.140
    2LYS      C   23   5.050   3.949   3.475
    2LYS      O   24   5.098   4.056   3.437
    3PRO      N   25   4.955   3.899   3.397
    3PRO     CA   26   4.888   3.982   3.296
    3PRO     CB   27   4.832   3.877   3.200
    3PRO     CG   28   4.823   3.743   3.274
    3PRO     CD   29   4.938   3.754   3.374
    3PRO      C   30   4.779   4.075   3.350
    3PRO      O   31   4.706   4.045   3.444
    4MET      N   32   4.766   4.183   3.273
    4MET      H   33   4.822   4.192   3.191
    4MET     CA   34   4.689   4.299   3.319
    4MET     CB   35   4.780   4.421   3.302
    4MET     CG   36   4.715   4.547   3.359
    4MET     SD   37   4.752   4.585   3.534
    4MET     CE   38   4.930   4.593   3.543
    4MET      C   39   4.563   4.322   3.235
    4MET      O   40   4.570   4.312   3.112
    5GLU      N   41   4.447   4.357   3.291
    5GLU      H   42   4.435   4.350   3.390
    5GLU     CA   43   4.336   4.413   3.213
    5GLU     CB   44   4.204   4.435   3.287
    5GLU     CG   45   4.144   4.302   3.332
    5GLU     CD   46   4.013   4.320   3.409
    5GLU    OE1   47   3.907   4.287   3.351
    5GLU    OE2   48   4.022   4.357   3.528
    5GLU      C   49   4.388   4.544   3.155
    5GLU      O   50   4.421   4.639   3.225
    6ILE      N   51   4.415   4.550   3.025
    6ILE      H   52   4.427   4.470   2.967
    6ILE     CA   53   4.466   4.674   2.964
    6ILE     CB   54   4.553   4.642   2.842
    6ILE    CG1   55   4.664   4.541   2.872
    6ILE    CG2   56   4.613   4.769   2.781
    6ILE     CD   57   4.777   4.580   2.968
    6ILE      C   58   4.347   4.760   2.921
    6ILE      O   59   4.283   4.734   2.819
    7ASN      N   60   4.304   4.839   3.019
    7ASN      H   61   4.334   4.816   3.111
    7ASN     CA   62   4.189   4.930   3.013
    7ASN     CB   63   4.070   4.862   3.082
    7ASN     CG   64   4.097   4.827   3.228
    7ASN    OD1   65   4.160   4.906   3.299
    7ASN    ND2   66   4.021   4.732   3.281
    7ASN   HD21   67   3.962   4.681   3.218
    7ASN   HD22   68   4.014   4.711   3.379
    7ASN      C   69   4.218   5.066   3.077
    7ASN      O   70   4.318   5.073   3.149
    8PRO      N   71   4.148   5.174   3.044
    8PRO     CA   72   4.169   5.305   3.107
    8PRO     CB   73   4.050   5.392   3.066
    8PRO     CG   74   4.003   5.329   2.935
    8PRO     CD   75   4.063   5.188   2.925
    8PRO      C   76   4.165   5.299   3.260
    8PRO      O   77   4.256   5.354   3.322
    9GLU      N   78   4.088   5.208   3.318
    9GLU      H   79   4.027   5.154   3.260
    9GLU     CA   80   4.078   5.186   3.463
    9GLU     CB   81   3.972   5.082   3.502
    9GLU     CG   82   3.963   5.054   3.652
    9GLU     CD   83   3.904   5.165   3.738
    9GLU    OE1   84   3.968   5.203   3.839
    9GLU    OE2   85   3.787   5.200   3.714
    9GLU      C   86   4.214   5.162   3.528
    9GLU      O   87   4.273   5.240   3.603
   10MET      N   88   4.268   5.050   3.481
   10MET      H   89   4.233   4.994   3.405
   10MET     CA   90   4.404   5.008   3.518
   10MET     CB   91   4.437   4.863   3.482
   10MET     CG   92   4.341   4.766   3.551
   10MET     SD   93   4.340   4.776   3.733
   10MET     CE   94   4.174   4.721   3.764
   10MET      C   95   4.520   5.098   3.477
   10MET      O   96   4.608   5.121   3.560
   11LEU      N   97   4.515   5.155   3.357
   11LEU      H   98   4.450   5.123   3.287
   11LEU     CA   99   4.618   5.246   3.305
   11LEU     CB  100   4.602   5.278   3.156
   11LEU     CG  101   4.654   5.173   3.057
   11LEU    CD1  102   4.579   5.189   2.925
   11LEU    CD2  103   4.803   5.190   3.027
   11LEU      C  104   4.635   5.369   3.395
   11LEU      O  105   4.746   5.406   3.432
   12ASN      N  106   4.526   5.424   3.449
   12ASN      H  107   4.435   5.403   3.415
   12ASN     CA  108   4.520   5.523   3.558
   12ASN     CB  109   4.380   5.581   3.573
   12ASN     CG  110   4.362   5.689   3.466
   12ASN    OD1  111   4.439   5.779   3.431
   12ASN    ND2  112   4.242   5.693   3.409
   12ASN   HD21  113   4.170   5.635   3.445
   12ASN   HD22  114   4.230   5.737   3.320
   12ASN      C  115   4.574   5.463   3.688
   12ASN      O  116   4.664   5.526   3.743
   13LYS      N  117   4.532   5.341   3.720
   13LYS      H  118   4.446   5.309   3.681
   13LYS     CA  119   4.580   5.274   3.841
   13LYS     CB  120   4.494   5.151   3.873
   13LYS     CG  121   4.403   5.210   3.981
   13LYS     CD  122   4.281   5.118   3.998
   13LYS     CE  123   4.208   5.146   4.129
   13LYS     NZ  124   4.067   5.108   4.111
   13LYS    HZ1  125   4.044   5.146   4.021
   13LYS    HZ2  126   4.054   5.010   4.099
   13LYS    HZ3  127   4.004   5.152   4.175
   13LYS      C  128   4.729   5.240   3.841
   13LYS      O  129   4.783   5.225   3.951
   14VAL      N  130   4.790   5.226   3.724
   14VAL      H  131   4.745   5.205   3.637
   14VAL     CA  132   4.935   5.216   3.705
   14VAL     CB  133   4.977   5.168   3.566
   14VAL    CG1  134   5.126   5.165   3.530
   14VAL    CG2  135   4.917   5.028   3.551
   14VAL      C  136   5.003   5.350   3.736
   14VAL      O  137   5.091   5.358   3.821
   15LEU      N  138   4.947   5.459   3.684
   15LEU      H  139   4.873   5.455   3.617
   15LEU     CA  140   4.998   5.596   3.704
   15LEU     CB  141   4.944   5.672   3.583
   15LEU     CG  142   5.024   5.635   3.458
   15LEU    CD1  143   4.977   5.714   3.336
   15LEU    CD2  144   5.171   5.676   3.475
   15LEU      C  145   4.987   5.649   3.847
   15LEU      O  146   5.080   5.709   3.901
   16SER      N  147   4.882   5.608   3.917
   16SER      H  148   4.802   5.574   3.867
   16SER     CA  149   4.864   5.635   4.060
   16SER     CB  150   4.729   5.586   4.113
   16SER     OG  151   4.702   5.630   4.247
   16SER     HG  152   4.612   5.599   4.277
   16SER      C  153   4.966   5.573   4.155
   16SER      O  154   4.994   5.632   4.259
   17ARG      N  155   5.034   5.466   4.116
   17ARG      H  156   5.039   5.426   4.024
   17ARG     CA  157   5.135   5.405   4.204
   17ARG     CB  158   5.137   5.252   4.208
   17ARG     CG  159   5.006   5.195   4.262
   17ARG     CD  160   5.031   5.045   4.282
   17ARG     NE  161   4.905   4.976   4.314
   17ARG     HE  162   4.833   4.990   4.247
   17ARG     CZ  163   4.880   4.900   4.422
   17ARG    NH1  164   4.966   4.872   4.521
   17ARG   HH11  165   5.055   4.917   4.528
   17ARG   HH12  166   4.947   4.806   4.594
   17ARG    NH2  167   4.762   4.838   4.432
   17ARG   HH21  168   4.688   4.841   4.365
   17ARG   HH22  169   4.751   4.785   4.516
   17ARG      C  170   5.277   5.454   4.175
   17ARG      O  171   5.353   5.489   4.266
   18LEU      N  172   5.308   5.473   4.047
   18LEU      H  173   5.239   5.459   3.977
   18LEU     CA  174   5.438   5.518   3.994
   18LEU     CB  175   5.414   5.520   3.843
   18LEU     CG  176   5.436   5.383   3.778
   18LEU    CD1  177   5.404   5.384   3.629
   18LEU    CD2  178   5.582   5.337   3.785
   18LEU      C  179   5.501   5.651   4.036
   18LEU      O  180   5.617   5.677   4.006
   19GLY      N  181   5.421   5.735   4.101
   19GLY      H  182   5.333   5.710   4.142
   19GLY     CA  183   5.463   5.873   4.130
   19GLY      C  184   5.437   5.977   4.021
   19GLY      O  185   5.533   6.035   3.969
   20VAL      N  186   5.314   5.998   3.976
   20VAL      H  187   5.241   5.964   4.036
   20VAL     CA  188   5.276   6.090   3.868
   20VAL     CB  189   5.241   6.005   3.746
   20VAL    CG1  190   5.112   6.037   3.670
   20VAL    CG2  191   5.365   6.015   3.657
   20VAL      C  192   5.173   6.197   3.907
   20VAL      O  193   5.090   6.177   3.995
   21ALA      N  194   5.176   6.311   3.839
   21ALA      H  195   5.256   6.334   3.784
   21ALA     CA  196   5.077   6.420   3.841
   21ALA     CB  197   5.136   6.550   3.786
   21ALA      C  198   4.943   6.394   3.771
   21ALA      O  199   4.932   6.393   3.649
   22GLY      N  200   4.840   6.421   3.850
   22GLY      H  201   4.855   6.460   3.941
   22GLY     CA  202   4.698   6.397   3.822
   22GLY      C  203   4.630   6.506   3.739
   22GLY      O  204   4.513   6.502   3.701
   23GLN      N  205   4.712   6.599   3.691
   23GLN      H  206   4.807   6.609   3.721
   23GLN     CA  207   4.681   6.701   3.590
   23GLN     CB  208   4.804   6.790   3.572
   23GLN     CG  209   4.831   6.864   3.703
   23GLN     CD  210   4.898   6.999   3.678
   23GLN    OE1  211   4.865   7.094   3.749
   23GLN    NE2  212   5.000   7.018   3.595
   23GLN   HE21  213   5.025   6.935   3.545
   23GLN   HE22  214   5.029   7.111   3.572
   23GLN      C  215   4.636   6.639   3.457
   23GLN      O  216   4.555   6.702   3.389
   24TRP      N  217   4.700   6.526   3.427
   24TRP      H  218   4.787   6.495   3.465
   24TRP     CA  219   4.668   6.447   3.307
   24TRP     CB  220   4.794   6.424   3.222
   24TRP     CG  221   4.856   6.547   3.157
   24TRP    CD1  222   4.929   6.636   3.224
   24TRP    HD1  223   4.986   6.616   3.315
   24TRP    CD2  224   4.826   6.604   3.034
   24TRP    NE1  225   4.942   6.744   3.147
   24TRP    HE1  226   4.981   6.833   3.172
   24TRP    CE2  227   4.883   6.730   3.029
   24TRP    CE3  228   4.759   6.551   2.924
   24TRP    HE3  229   4.714   6.452   2.927
   24TRP    CZ2  230   4.883   6.806   2.912
   24TRP    HZ2  231   4.935   6.901   2.901
   24TRP    CZ3  232   4.761   6.626   2.807
   24TRP    HZ3  233   4.741   6.570   2.716
   24TRP    CH2  234   4.821   6.752   2.800
   24TRP    HH2  235   4.823   6.814   2.710
   24TRP      C  236   4.616   6.307   3.340
   24TRP      O  237   4.656   6.250   3.442
   25ARG      N  238   4.515   6.262   3.265
   25ARG      H  239   4.497   6.312   3.181
   25ARG     CA  240   4.452   6.130   3.283
   25ARG     CB  241   4.318   6.145   3.356
   25ARG     CG  242   4.327   6.186   3.503
   25ARG     CD  243   4.358   6.073   3.601
   25ARG     NE  244   4.504   6.060   3.609
   25ARG     HE  245   4.546   6.066   3.519
   25ARG     CZ  246   4.578   6.049   3.721
   25ARG    NH1  247   4.525   6.029   3.842
   25ARG   HH11  248   4.428   6.010   3.856
   25ARG   HH12  249   4.577   6.020   3.927
   25ARG    NH2  250   4.710   6.037   3.704
   25ARG   HH21  251   4.730   6.037   3.606
   25ARG   HH22  252   4.779   6.048   3.776
   25ARG      C  253   4.420   6.059   3.151
   25ARG      O  254   4.445   6.108   3.041
   26PHE      N  255   4.403   5.929   3.169
   26PHE      H  256   4.422   5.875   3.251
   26PHE     CA  257   4.362   5.849   3.052
   26PHE     CB  258   4.405   5.704   3.075
   26PHE     CG  259   4.547   5.667   3.034
   26PHE    CD1  260   4.636   5.624   3.132
   26PHE    HD1  261   4.616   5.651   3.236
   26PHE    CD2  262   4.592   5.666   2.903
   26PHE    HD2  263   4.525   5.704   2.826
   26PHE    CE1  264   4.761   5.572   3.100
   26PHE    HE1  265   4.806   5.525   3.187
   26PHE    CE2  266   4.716   5.612   2.870
   26PHE    HE2  267   4.740   5.592   2.765
   26PHE     CZ  268   4.798   5.557   2.967
   26PHE     HZ  269   4.871   5.479   2.943
   26PHE      C  270   4.209   5.847   3.055
   26PHE      O  271   4.150   5.826   3.161
   27VAL      N  272   4.157   5.848   2.933
   27VAL      H  273   4.216   5.862   2.853
   27VAL     CA  274   4.015   5.843   2.895
   27VAL     CB  275   3.963   5.976   2.839
   27VAL    CG1  276   3.954   6.089   2.941
   27VAL    CG2  277   4.037   6.025   2.714
   27VAL      C  278   3.983   5.739   2.787
   27VAL      O  279   4.071   5.694   2.715
   28ASP      N  280   3.871   5.668   2.802
   28ASP      H  281   3.821   5.680   2.888
   28ASP     CA  282   3.806   5.568   2.716
   28ASP     CB  283   3.683   5.507   2.782
   28ASP     CG  284   3.704   5.461   2.926
   28ASP    OD1  285   3.699   5.550   3.013
   28ASP    OD2  286   3.710   5.338   2.948
   28ASP      C  287   3.763   5.624   2.580
   28ASP      O  288   3.686   5.719   2.579
   29VAL      N  289   3.802   5.565   2.467
   29VAL      H  290   3.845   5.474   2.473
   29VAL     CA  291   3.753   5.607   2.335
   29VAL     CB  292   3.854   5.663   2.235
   29VAL    CG1  293   3.787   5.768   2.146
   29VAL    CG2  294   3.982   5.706   2.307
   29VAL      C  295   3.651   5.511   2.274
   29VAL      O  296   3.683   5.404   2.222
   30LEU      N  297   3.524   5.550   2.271
   30LEU      H  298   3.476   5.630   2.307
   30LEU     CA  299   3.424   5.461   2.210
   30LEU     CB  300   3.293   5.460   2.290
   30LEU     CG  301   3.306   5.427   2.438
   30LEU    CD1  302   3.177   5.452   2.517
   30LEU    CD2  303   3.357   5.284   2.456
   30LEU      C  304   3.393   5.463   2.060
   30LEU      O  305   3.280   5.441   2.015
   31GLY      N  306   3.498   5.489   1.983
   31GLY      H  307   3.591   5.484   2.019
   31GLY     CA  308   3.491   5.506   1.837
   31GLY      C  309   3.618   5.560   1.771
   31GLY      O  310   3.710   5.601   1.842
   32LEU      N  311   3.628   5.516   1.646
   32LEU      H  312   3.547   5.493   1.593
   32LEU     CA  313   3.745   5.542   1.561
   32LEU     CB  314   3.795   5.410   1.503
   32LEU     CG  315   3.812   5.289   1.595
   32LEU    CD1  316   3.823   5.154   1.524
   32LEU    CD2  317   3.941   5.311   1.674
   32LEU      C  318   3.717   5.641   1.448
   32LEU      O  319   3.805   5.689   1.377
   33GLU      N  320   3.599   5.702   1.443
   33GLU      H  321   3.529   5.685   1.513
   33GLU     CA  322   3.546   5.782   1.332
   33GLU     CB  323   3.393   5.775   1.328
   33GLU     CG  324   3.338   5.632   1.331
   33GLU     CD  325   3.342   5.558   1.465
   33GLU    OE1  326   3.316   5.611   1.575
   33GLU    OE2  327   3.377   5.438   1.460
   33GLU      C  328   3.587   5.928   1.315
   33GLU      O  329   3.613   5.989   1.419
   34GLU      N  330   3.543   5.983   1.202
   34GLU      H  331   3.518   5.929   1.122
   34GLU     CA  332   3.544   6.129   1.181
   34GLU     CB  333   3.517   6.151   1.032
   34GLU     CG  334   3.649   6.142   0.956
   34GLU     CD  335   3.738   6.264   0.979
   34GLU    OE1  336   3.861   6.241   0.984
   34GLU    OE2  337   3.690   6.373   1.016
   34GLU      C  338   3.452   6.220   1.262
   34GLU      O  339   3.507   6.312   1.323
   35GLU      N  340   3.332   6.172   1.293
   35GLU      H  341   3.300   6.089   1.249
   35GLU     CA  342   3.243   6.234   1.392
   35GLU     CB  343   3.102   6.214   1.334
   35GLU     CG  344   2.988   6.278   1.414
   35GLU     CD  345   3.007   6.426   1.446
   35GLU    OE1  346   2.957   6.514   1.373
   35GLU    OE2  347   3.070   6.461   1.549
   35GLU      C  348   3.252   6.165   1.528
   35GLU      O  349   3.320   6.064   1.543
   36SER      N  350   3.205   6.233   1.633
   36SER      H  351   3.155   6.318   1.615
   36SER     CA  352   3.193   6.191   1.773
   36SER     CB  353   3.122   6.056   1.775
   36SER     OG  354   3.126   6.002   1.908
   36SER     HG  355   3.052   6.033   1.967
   36SER      C  356   3.319   6.190   1.859
   36SER      O  357   3.314   6.200   1.982
   37LEU      N  358   3.437   6.198   1.797
   37LEU      H  359   3.457   6.155   1.709
   37LEU     CA  360   3.566   6.230   1.860
   37LEU     CB  361   3.681   6.218   1.759
   37LEU     CG  362   3.721   6.071   1.747
   37LEU    CD1  363   3.818   6.043   1.632
   37LEU    CD2  364   3.784   6.029   1.880
   37LEU      C  365   3.577   6.363   1.934
   37LEU      O  366   3.661   6.384   2.022
   38GLY      N  367   3.490   6.459   1.905
   38GLY      H  368   3.442   6.463   1.817
   38GLY     CA  369   3.487   6.591   1.969
   38GLY      C  370   3.448   6.590   2.117
   38GLY      O  371   3.456   6.691   2.186
   39SER      N  372   3.395   6.471   2.148
   39SER      H  373   3.351   6.415   2.078
   39SER     CA  374   3.369   6.436   2.288
   39SER     CB  375   3.278   6.312   2.294
   39SER     OG  376   3.226   6.260   2.416
   39SER     HG  377   3.246   6.325   2.490
   39SER      C  378   3.498   6.408   2.365
   39SER      O  379   3.490   6.396   2.487
   40VAL      N  380   3.607   6.371   2.299
   40VAL      H  381   3.623   6.384   2.201
   40VAL     CA  382   3.732   6.341   2.370
   40VAL     CB  383   3.814   6.253   2.275
   40VAL    CG1  384   3.955   6.236   2.333
   40VAL    CG2  385   3.740   6.124   2.242
   40VAL      C  386   3.791   6.475   2.416
   40VAL      O  387   3.800   6.566   2.334
   41PRO      N  388   3.838   6.475   2.541
   41PRO     CA  389   3.891   6.594   2.608
   41PRO     CB  390   3.932   6.536   2.744
   41PRO     CG  391   3.820   6.436   2.774
   41PRO     CD  392   3.826   6.365   2.638
   41PRO      C  393   4.010   6.670   2.549
   41PRO      O  394   4.078   6.622   2.459
   42ALA      N  395   4.010   6.799   2.582
   42ALA      H  396   3.946   6.837   2.649
   42ALA     CA  397   4.114   6.890   2.532
   42ALA     CB  398   4.034   6.993   2.452
   42ALA      C  399   4.202   6.947   2.644
   42ALA      O  400   4.151   6.954   2.756
   43PRO      N  401   4.333   6.952   2.622
   43PRO     CA  402   4.403   6.891   2.508
   43PRO     CB  403   4.516   6.991   2.480
   43PRO     CG  404   4.539   7.056   2.617
   43PRO     CD  405   4.400   7.068   2.682
   43PRO      C  406   4.451   6.749   2.537
   43PRO      O  407   4.420   6.694   2.643
   44ALA      N  408   4.471   6.679   2.426
   44ALA      H  409   4.418   6.695   2.342
   44ALA     CA  410   4.534   6.547   2.439
   44ALA     CB  411   4.431   6.456   2.372
   44ALA      C  412   4.679   6.529   2.392
   44ALA      O  413   4.728   6.598   2.303
   45CYS      N  414   4.744   6.426   2.445
   45CYS      H  415   4.695   6.353   2.491
   45CYS     CA  416   4.884   6.390   2.415
   45CYS     CB  417   4.979   6.435   2.526
   45CYS     SG  418   4.955   6.344   2.683
   45CYS     HG  419   5.028   6.415   2.769
   45CYS      C  420   4.936   6.254   2.370
   45CYS      O  421   5.057   6.236   2.366
   46ALA      N  422   4.851   6.166   2.317
   46ALA      H  423   4.753   6.187   2.321
   46ALA     CA  424   4.881   6.027   2.280
   46ALA     CB  425   4.957   5.948   2.387
   46ALA      C  426   4.747   5.954   2.264
   46ALA      O  427   4.648   5.968   2.335
   47LEU      N  428   4.749   5.884   2.151
   47LEU      H  429   4.813   5.909   2.078
   47LEU     CA  430   4.645   5.786   2.116
   47LEU     CB  431   4.598   5.816   1.974
   47LEU     CG  432   4.450   5.853   1.967
   47LEU    CD1  433   4.422   5.973   2.058
   47LEU    CD2  434   4.406   5.885   1.824
   47LEU      C  435   4.698   5.642   2.114
   47LEU      O  436   4.789   5.617   2.035
   48LEU      N  437   4.631   5.549   2.181
   48LEU      H  438   4.551   5.575   2.235
   48LEU     CA  439   4.677   5.411   2.207
   48LEU     CB  440   4.705   5.392   2.356
   48LEU     CG  441   4.817   5.480   2.411
   48LEU    CD1  442   4.771   5.612   2.474
   48LEU    CD2  443   4.896   5.398   2.513
   48LEU      C  444   4.565   5.313   2.171
   48LEU      O  445   4.449   5.342   2.198
   49LEU      N  446   4.604   5.209   2.097
   49LEU      H  447   4.702   5.198   2.082
   49LEU     CA  448   4.516   5.108   2.037
   49LEU     CB  449   4.505   5.154   1.891
   49LEU     CG  450   4.424   5.067   1.795
   49LEU    CD1  451   4.273   5.073   1.821
   49LEU    CD2  452   4.467   5.113   1.655
   49LEU      C  453   4.562   4.964   2.063
   49LEU      O  454   4.680   4.931   2.050
   50LEU      N  455   4.468   4.891   2.123
   50LEU      H  456   4.378   4.930   2.140
   50LEU     CA  457   4.484   4.749   2.155
   50LEU     CB  458   4.416   4.731   2.291
   50LEU     CG  459   4.413   4.597   2.365
   50LEU    CD1  460   4.550   4.548   2.413
   50LEU    CD2  461   4.318   4.591   2.485
   50LEU      C  462   4.413   4.673   2.043
   50LEU      O  463   4.291   4.666   2.031
   51PHE      N  464   4.490   4.606   1.958
   51PHE      H  465   4.589   4.600   1.975
   51PHE     CA  466   4.440   4.524   1.847
   51PHE     CB  467   4.455   4.606   1.719
   51PHE     CG  468   4.393   4.550   1.591
   51PHE    CD1  469   4.257   4.520   1.588
   51PHE    HD1  470   4.197   4.512   1.678
   51PHE    CD2  471   4.466   4.541   1.474
   51PHE    HD2  472   4.575   4.548   1.477
   51PHE    CE1  473   4.189   4.482   1.472
   51PHE    HE1  474   4.082   4.485   1.450
   51PHE    CE2  475   4.402   4.510   1.355
   51PHE    HE2  476   4.462   4.517   1.264
   51PHE     CZ  477   4.266   4.479   1.357
   51PHE     HZ  478   4.213   4.463   1.263
   51PHE      C  479   4.510   4.389   1.829
   51PHE      O  480   4.631   4.384   1.851
   52PRO      N  481   4.437   4.283   1.798
   52PRO     CA  482   4.499   4.161   1.744
   52PRO     CB  483   4.391   4.053   1.745
   52PRO     CG  484   4.317   4.099   1.871
   52PRO     CD  485   4.307   4.251   1.859
   52PRO      C  486   4.571   4.175   1.610
   52PRO      O  487   4.517   4.232   1.515
   53LEU      N  488   4.683   4.103   1.611
   53LEU      H  489   4.702   4.045   1.691
   53LEU     CA  490   4.768   4.096   1.492
   53LEU     CB  491   4.900   4.174   1.499
   53LEU     CG  492   4.890   4.327   1.494
   53LEU    CD1  493   5.030   4.379   1.458
   53LEU    CD2  494   4.784   4.392   1.405
   53LEU      C  495   4.805   3.954   1.450
   53LEU      O  496   4.834   3.874   1.540
   54THR      N  497   4.790   3.922   1.322
   54THR      H  498   4.749   3.992   1.264
   54THR     CA  499   4.819   3.788   1.269
   54THR     CB  500   4.765   3.755   1.130
   54THR    OG1  501   4.852   3.823   1.040
   54THR    HG1  502   4.796   3.889   0.989
   54THR    CG2  503   4.615   3.783   1.118
   54THR      C  504   4.969   3.757   1.263
   54THR      O  505   5.049   3.848   1.246
   55ALA      N  506   5.003   3.628   1.269
   55ALA      H  507   4.940   3.564   1.313
   55ALA     CA  508   5.140   3.580   1.246
   55ALA     CB  509   5.156   3.429   1.266
   55ALA      C  510   5.204   3.629   1.116
   55ALA      O  511   5.315   3.680   1.126
   56GLN      N  512   5.126   3.625   1.008
   56GLN      H  513   5.064   3.547   1.008
   56GLN     CA  514   5.163   3.668   0.872
   56GLN     CB  515   5.050   3.643   0.771
   56GLN     CG  516   4.989   3.506   0.744
   56GLN     CD  517   4.909   3.453   0.864
   56GLN    OE1  518   4.949   3.408   0.971
   56GLN    NE2  519   4.784   3.413   0.839
   56GLN   HE21  520   4.755   3.433   0.745
   56GLN   HE22  521   4.730   3.359   0.903
   56GLN      C  522   5.207   3.814   0.875
   56GLN      O  523   5.328   3.834   0.864
   57HISE     N  524   5.116   3.898   0.924
   57HISE     H  525   5.039   3.856   0.972
   57HISE    CA  526   5.148   4.041   0.934
   57HISE    CB  527   5.024   4.129   0.954
   57HISE    CG  528   5.031   4.281   0.971
   57HISE   ND1  529   4.939   4.349   1.039
   57HISE   CD2  530   5.099   4.363   0.892
   57HISE   HD2  531   5.171   4.333   0.815
   57HISE   CE1  532   4.957   4.478   1.011
   57HISE   HE1  533   4.897   4.560   1.050
   57HISE   NE2  534   5.053   4.485   0.918
   57HISE   HE2  535   5.085   4.569   0.875
   57HISE     C  536   5.246   4.086   1.043
   57HISE     O  537   5.330   4.171   1.012
   58GLU      N  538   5.260   4.015   1.154
   58GLU      H  539   5.194   3.945   1.183
   58GLU     CA  540   5.366   4.043   1.252
   58GLU     CB  541   5.350   3.958   1.378
   58GLU     CG  542   5.434   4.024   1.488
   58GLU     CD  543   5.408   3.971   1.629
   58GLU    OE1  544   5.491   3.988   1.721
   58GLU    OE2  545   5.302   3.908   1.653
   58GLU      C  546   5.499   4.012   1.183
   58GLU      O  547   5.592   4.092   1.182
   59ASN      N  548   5.504   3.895   1.119
   59ASN      H  549   5.429   3.829   1.114
   59ASN     CA  550   5.629   3.849   1.058
   59ASN     CB  551   5.622   3.698   1.032
   59ASN     CG  552   5.635   3.626   1.166
   59ASN    OD1  553   5.707   3.658   1.261
   59ASN    ND2  554   5.593   3.500   1.164
   59ASN   HD21  555   5.566   3.457   1.078
   59ASN   HD22  556   5.593   3.452   1.252
   59ASN      C  557   5.684   3.928   0.939
   59ASN      O  558   5.788   3.992   0.949
   60PHE      N  559   5.586   3.960   0.854
   60PHE      H  560   5.499   3.912   0.865
   60PHE     CA  561   5.610   4.050   0.741
   60PHE     CB  562   5.496   4.036   0.639
   60PHE     CG  563   5.501   4.140   0.527
   60PHE    CD1  564   5.405   4.240   0.540
   60PHE    HD1  565   5.364   4.259   0.639
   60PHE    CD2  566   5.602   4.154   0.433
   60PHE    HD2  567   5.693   4.095   0.428
   60PHE    CE1  568   5.403   4.345   0.449
   60PHE    HE1  569   5.345   4.434   0.475
   60PHE    CE2  570   5.604   4.264   0.348
   60PHE    HE2  571   5.694   4.280   0.289
   60PHE     CZ  572   5.501   4.358   0.352
   60PHE     HZ  573   5.530   4.456   0.314
   60PHE      C  574   5.656   4.192   0.775
   60PHE      O  575   5.767   4.227   0.735
   61ARG      N  576   5.586   4.259   0.866
   61ARG      H  577   5.494   4.230   0.892
   61ARG     CA  578   5.613   4.392   0.923
   61ARG     CB  579   5.486   4.453   0.982
   61ARG     CG  580   5.479   4.595   0.926
   61ARG     CD  581   5.367   4.661   1.006
   61ARG     NE  582   5.374   4.805   0.978
   61ARG     HE  583   5.338   4.829   0.888
   61ARG     CZ  584   5.379   4.898   1.074
   61ARG    NH1  585   5.349   4.863   1.200
   61ARG   HH11  586   5.333   4.768   1.226
   61ARG   HH12  587   5.352   4.940   1.263
   61ARG    NH2  588   5.416   5.024   1.047
   61ARG   HH21  589   5.441   5.053   0.955
   61ARG   HH22  590   5.416   5.081   1.129
   61ARG      C  591   5.741   4.414   1.004
   61ARG      O  592   5.818   4.504   0.969
   62LYS      N  593   5.784   4.312   1.078
   62LYS      H  594   5.714   4.246   1.103
   62LYS     CA  595   5.915   4.316   1.144
   62LYS     CB  596   5.928   4.184   1.222
   62LYS     CG  597   5.874   4.205   1.363
   62LYS     CD  598   5.871   4.081   1.453
   62LYS     CE  599   5.810   4.107   1.590
   62LYS     NZ  600   5.808   3.989   1.677
   62LYS    HZ1  601   5.903   3.959   1.691
   62LYS    HZ2  602   5.766   4.006   1.766
   62LYS    HZ3  603   5.758   3.917   1.630
   62LYS      C  604   6.026   4.322   1.040
   62LYS      O  605   6.091   4.426   1.029
   63LYS      N  606   6.015   4.227   0.947
   63LYS      H  607   5.948   4.153   0.946
   63LYS     CA  608   6.114   4.223   0.839
   63LYS     CB  609   6.080   4.103   0.750
   63LYS     CG  610   6.099   3.969   0.819
   63LYS     CD  611   6.111   3.860   0.712
   63LYS     CE  612   6.212   3.751   0.748
   63LYS     NZ  613   6.227   3.661   0.633
   63LYS    HZ1  614   6.293   3.587   0.648
   63LYS    HZ2  615   6.136   3.623   0.618
   63LYS    HZ3  616   6.257   3.717   0.556
   63LYS      C  617   6.119   4.354   0.760
   63LYS      O  618   6.229   4.399   0.728
   64GLN      N  619   6.010   4.424   0.728
   64GLN      H  620   5.924   4.381   0.756
   64GLN     CA  621   5.992   4.550   0.655
   64GLN     CB  622   5.846   4.568   0.614
   64GLN     CG  623   5.819   4.699   0.540
   64GLN     CD  624   5.677   4.716   0.484
   64GLN    OE1  625   5.571   4.733   0.545
   64GLN    NE2  626   5.686   4.688   0.354
   64GLN   HE21  627   5.766   4.645   0.314
   64GLN   HE22  628   5.615   4.730   0.298
   64GLN      C  629   6.055   4.669   0.728
   64GLN      O  630   6.144   4.742   0.685
   65ILE      N  631   6.004   4.678   0.850
   65ILE      H  632   5.918   4.636   0.879
   65ILE     CA  633   6.053   4.771   0.953
   65ILE     CB  634   5.963   4.775   1.077
   65ILE    CG1  635   5.828   4.839   1.045
   65ILE    CG2  636   6.030   4.853   1.190
   65ILE     CD  637   5.737   4.804   1.162
   65ILE      C  638   6.204   4.773   0.977
   65ILE      O  639   6.274   4.869   0.946
   66GLU      N  640   6.256   4.654   1.006
   66GLU      H  641   6.190   4.579   1.015
   66GLU     CA  642   6.397   4.616   1.025
   66GLU     CB  643   6.413   4.466   1.051
   66GLU     CG  644   6.556   4.434   1.094
   66GLU     CD  645   6.566   4.404   1.244
   66GLU    OE1  646   6.545   4.289   1.287
   66GLU    OE2  647   6.622   4.490   1.315
   66GLU      C  648   6.482   4.665   0.907
   66GLU      O  649   6.574   4.743   0.933
   67GLU      N  650   6.435   4.628   0.789
   67GLU      H  651   6.360   4.562   0.784
   67GLU     CA  652   6.502   4.666   0.663
   67GLU     CB  653   6.425   4.609   0.544
   67GLU     CG  654   6.508   4.592   0.416
   67GLU     CD  655   6.415   4.522   0.316
   67GLU    OE1  656   6.362   4.585   0.222
   67GLU    OE2  657   6.425   4.399   0.301
   67GLU      C  658   6.521   4.816   0.643
   67GLU      O  659   6.635   4.861   0.630
   68LEU      N  660   6.422   4.896   0.683
   68LEU      H  661   6.347   4.846   0.726
   68LEU     CA  662   6.426   5.042   0.696
   68LEU     CB  663   6.286   5.105   0.699
   68LEU     CG  664   6.225   5.115   0.559
   68LEU    CD1  665   6.091   5.180   0.593
   68LEU    CD2  666   6.308   5.212   0.475
   68LEU      C  667   6.520   5.104   0.800
   68LEU      O  668   6.546   5.224   0.788
   69LYS      N  669   6.573   5.027   0.895
   69LYS      H  670   6.539   4.934   0.911
   69LYS     CA  671   6.680   5.062   0.989
   69LYS     CB  672   6.810   5.055   0.910
   69LYS     CG  673   6.861   4.915   0.875
   69LYS     CD  674   6.911   4.835   0.996
   69LYS     CE  675   6.923   4.687   0.960
   69LYS     NZ  676   7.007   4.610   1.052
   69LYS    HZ1  677   7.098   4.651   1.059
   69LYS    HZ2  678   6.965   4.613   1.143
   69LYS    HZ3  679   7.022   4.516   1.021
   69LYS      C  680   6.666   5.192   1.068
   69LYS      O  681   6.764   5.255   1.107
   70GLY      N  682   6.541   5.232   1.094
   70GLY      H  683   6.468   5.164   1.095
   70GLY     CA  684   6.518   5.354   1.173
   70GLY      C  685   6.556   5.480   1.095
   70GLY      O  686   6.594   5.580   1.155
   71GLN      N  687   6.539   5.474   0.963
   71GLN      H  688   6.477   5.409   0.919
   71GLN     CA  689   6.594   5.583   0.882
   71GLN     CB  690   6.601   5.543   0.734
   71GLN     CG  691   6.684   5.641   0.651
   71GLN     CD  692   6.735   5.593   0.515
   71GLN    OE1  693   6.851   5.552   0.505
   71GLN    NE2  694   6.673   5.609   0.399
   71GLN   HE21  695   6.589   5.660   0.381
   71GLN   HE22  696   6.698   5.549   0.322
   71GLN      C  697   6.534   5.723   0.890
   71GLN      O  698   6.599   5.819   0.931
   72GLU      N  699   6.401   5.729   0.884
   72GLU      H  700   6.350   5.643   0.887
   72GLU     CA  701   6.317   5.850   0.884
   72GLU     CB  702   6.207   5.838   0.778
   72GLU     CG  703   6.266   5.833   0.636
   72GLU     CD  704   6.153   5.853   0.535
   72GLU    OE1  705   6.111   5.744   0.489
   72GLU    OE2  706   6.105   5.964   0.505
   72GLU      C  707   6.256   5.876   1.022
   72GLU      O  708   6.149   5.934   1.038
   73VAL      N  709   6.336   5.840   1.122
   73VAL      H  710   6.428   5.803   1.107
   73VAL     CA  711   6.305   5.846   1.266
   73VAL     CB  712   6.318   5.706   1.325
   73VAL    CG1  713   6.310   5.684   1.476
   73VAL    CG2  714   6.202   5.623   1.272
   73VAL      C  715   6.397   5.947   1.336
   73VAL      O  716   6.517   5.942   1.309
   74SER      N  717   6.340   6.037   1.414
   74SER      H  718   6.240   6.044   1.410
   74SER     CA  719   6.403   6.145   1.491
   74SER     CB  720   6.308   6.252   1.545
   74SER     OG  721   6.394   6.351   1.602
   74SER     HG  722   6.364   6.440   1.568
   74SER      C  723   6.488   6.090   1.606
   74SER      O  724   6.434   6.019   1.690
   75PRO      N  725   6.613   6.133   1.617
   75PRO     CA  726   6.694   6.092   1.732
   75PRO     CB  727   6.838   6.132   1.698
   75PRO     CG  728   6.813   6.254   1.610
   75PRO     CD  729   6.690   6.218   1.525
   75PRO      C  730   6.647   6.150   1.866
   75PRO      O  731   6.706   6.121   1.970
   76LYS      N  732   6.538   6.225   1.869
   76LYS      H  733   6.489   6.252   1.785
   76LYS     CA  734   6.476   6.278   1.991
   76LYS     CB  735   6.396   6.399   1.944
   76LYS     CG  736   6.494   6.514   1.919
   76LYS     CD  737   6.423   6.634   1.855
   76LYS     CE  738   6.329   6.707   1.951
   76LYS     NZ  739   6.297   6.840   1.898
   76LYS    HZ1  740   6.380   6.886   1.866
   76LYS    HZ2  741   6.233   6.833   1.821
   76LYS    HZ3  742   6.255   6.899   1.967
   76LYS      C  743   6.398   6.170   2.067
   76LYS      O  744   6.386   6.168   2.189
   77VAL      N  745   6.338   6.081   1.988
   77VAL      H  746   6.359   6.092   1.891
   77VAL     CA  747   6.243   5.982   2.039
   77VAL     CB  748   6.170   5.913   1.923
   77VAL    CG1  749   6.042   5.849   1.976
   77VAL    CG2  750   6.123   6.022   1.827
   77VAL      C  751   6.305   5.875   2.129
   77VAL      O  752   6.399   5.806   2.091
   78TYR      N  753   6.253   5.857   2.250
   78TYR      H  754   6.191   5.931   2.277
   78TYR     CA  755   6.271   5.757   2.357
   78TYR     CB  756   6.212   5.804   2.490
   78TYR     CG  757   6.240   5.707   2.606
   78TYR    CD1  758   6.152   5.606   2.642
   78TYR    HD1  759   6.065   5.584   2.580
   78TYR    CD2  760   6.346   5.736   2.691
   78TYR    HD2  761   6.421   5.806   2.655
   78TYR    CE1  762   6.176   5.529   2.755
   78TYR    HE1  763   6.102   5.456   2.788
   78TYR    CE2  764   6.373   5.664   2.807
   78TYR    HE2  765   6.461   5.683   2.868
   78TYR     CZ  766   6.289   5.556   2.833
   78TYR     OH  767   6.297   5.488   2.950
   78TYR     HH  768   6.390   5.491   2.987
   78TYR      C  769   6.197   5.632   2.309
   78TYR      O  770   6.076   5.626   2.326
   79PHE      N  771   6.263   5.532   2.251
   79PHE      H  772   6.361   5.534   2.232
   79PHE     CA  773   6.209   5.397   2.231
   79PHE     CB  774   6.245   5.358   2.088
   79PHE     CG  775   6.191   5.223   2.040
   79PHE    CD1  776   6.056   5.191   2.053
   79PHE    HD1  777   5.982   5.270   2.051
   79PHE    CD2  778   6.284   5.124   2.012
   79PHE    HD2  779   6.385   5.153   2.042
   79PHE    CE1  780   6.019   5.058   2.034
   79PHE    HE1  781   5.913   5.035   2.044
   79PHE    CE2  782   6.249   4.991   1.996
   79PHE    HE2  783   6.325   4.913   1.981
   79PHE     CZ  784   6.114   4.960   2.005
   79PHE     HZ  785   6.079   4.862   1.975
   79PHE      C  786   6.273   5.292   2.323
   79PHE      O  787   6.367   5.327   2.395
   80MET      N  788   6.217   5.172   2.326
   80MET      H  789   6.150   5.143   2.258
   80MET     CA  790   6.256   5.073   2.428
   80MET     CB  791   6.213   5.123   2.566
   80MET     CG  792   6.250   5.040   2.690
   80MET     SD  793   6.196   5.104   2.853
   80MET     CE  794   6.127   4.947   2.899
   80MET      C  795   6.189   4.940   2.396
   80MET      O  796   6.067   4.929   2.384
   81LYS      N  797   6.275   4.841   2.374
   81LYS      H  798   6.373   4.845   2.396
   81LYS     CA  799   6.231   4.708   2.329
   81LYS     CB  800   6.359   4.632   2.295
   81LYS     CG  801   6.368   4.646   2.143
   81LYS     CD  802   6.467   4.550   2.077
   81LYS     CE  803   6.470   4.576   1.926
   81LYS     NZ  804   6.605   4.544   1.879
   81LYS    HZ1  805   6.614   4.542   1.779
   81LYS    HZ2  806   6.676   4.593   1.929
   81LYS    HZ3  807   6.630   4.455   1.917
   81LYS      C  808   6.148   4.622   2.424
   81LYS      O  809   6.164   4.641   2.545
   82GLN      N  810   6.075   4.525   2.370
   82GLN      H  811   6.051   4.525   2.273
   82GLN     CA  812   5.981   4.446   2.452
   82GLN     CB  813   5.832   4.443   2.419
   82GLN     CG  814   5.743   4.423   2.542
   82GLN     CD  815   5.604   4.364   2.518
   82GLN    OE1  816   5.535   4.389   2.419
   82GLN    NE2  817   5.559   4.278   2.608
   82GLN   HE21  818   5.610   4.259   2.692
   82GLN   HE22  819   5.475   4.227   2.587
   82GLN      C  820   6.028   4.302   2.472
   82GLN      O  821   5.958   4.205   2.443
   83THR      N  822   6.128   4.291   2.559
   83THR      H  823   6.166   4.370   2.607
   83THR     CA  824   6.196   4.166   2.597
   83THR     CB  825   6.342   4.186   2.637
   83THR    OG1  826   6.344   4.278   2.746
   83THR    HG1  827   6.430   4.264   2.794
   83THR    CG2  828   6.432   4.249   2.530
   83THR      C  829   6.120   4.066   2.685
   83THR      O  830   6.131   3.946   2.660
   84ILE      N  831   6.034   4.117   2.772
   84ILE      H  832   6.007   4.213   2.770
   84ILE     CA  833   5.952   4.043   2.870
   84ILE     CB  834   5.977   4.117   3.001
   84ILE    CG1  835   6.119   4.099   3.055
   84ILE    CG2  836   5.868   4.102   3.108
   84ILE     CD  837   6.159   3.964   3.116
   84ILE      C  838   5.809   4.016   2.823
   84ILE      O  839   5.762   4.085   2.732
   85GLY      N  840   5.757   3.905   2.874
   85GLY      H  841   5.815   3.830   2.906
   85GLY     CA  842   5.617   3.864   2.853
   85GLY      C  843   5.514   3.951   2.926
   85GLY      O  844   5.543   4.026   3.019
   86ASN      N  845   5.394   3.962   2.870
   86ASN      H  846   5.382   3.906   2.788
   86ASN     CA  847   5.277   4.044   2.905
   86ASN     CB  848   5.224   3.983   3.035
   86ASN     CG  849   5.164   3.844   3.012
   86ASN    OD1  850   5.198   3.757   3.092
   86ASN    ND2  851   5.059   3.831   2.932
   86ASN   HD21  852   5.005   3.899   2.882
   86ASN   HD22  853   5.050   3.738   2.898
   86ASN      C  854   5.284   4.197   2.918
   86ASN      O  855   5.179   4.258   2.901
   87SER      N  856   5.402   4.258   2.923
   87SER      H  857   5.491   4.213   2.913
   87SER     CA  858   5.424   4.400   2.955
   87SER     CB  859   5.573   4.405   2.988
   87SER     OG  860   5.641   4.351   2.874
   87SER     HG  861   5.738   4.376   2.868
   87SER      C  862   5.388   4.505   2.850
   87SER      O  863   5.437   4.617   2.845
   88CYS      N  864   5.287   4.470   2.770
   88CYS      H  865   5.240   4.385   2.794
   88CYS     CA  866   5.239   4.556   2.661
   88CYS     CB  867   5.120   4.507   2.578
   88CYS     SG  868   4.964   4.477   2.669
   88CYS     HG  869   4.888   4.464   2.561
   88CYS      C  870   5.194   4.696   2.705
   88CYS      O  871   5.234   4.798   2.650
   89GLY      N  872   5.097   4.713   2.794
   89GLY      H  873   5.033   4.639   2.814
   89GLY     CA  874   5.048   4.834   2.862
   89GLY      C  875   5.165   4.914   2.921
   89GLY      O  876   5.180   5.034   2.897
   90THR      N  877   5.245   4.846   3.002
   90THR      H  878   5.231   4.760   3.052
   90THR     CA  879   5.368   4.914   3.045
   90THR     CB  880   5.456   4.820   3.128
   90THR    OG1  881   5.374   4.715   3.180
   90THR    HG1  882   5.440   4.655   3.224
   90THR    CG2  883   5.511   4.899   3.247
   90THR      C  884   5.459   4.982   2.943
   90THR      O  885   5.505   5.094   2.968
   91ILE      N  886   5.478   4.928   2.823
   91ILE      H  887   5.436   4.842   2.795
   91ILE     CA  888   5.579   4.973   2.726
   91ILE     CB  889   5.620   4.858   2.635
   91ILE    CG1  890   5.681   4.743   2.715
   91ILE    CG2  891   5.707   4.905   2.518
   91ILE     CD  892   5.788   4.800   2.808
   91ILE      C  893   5.520   5.096   2.656
   91ILE      O  894   5.582   5.201   2.669
   92GLY      N  895   5.394   5.085   2.615
   92GLY      H  896   5.352   5.001   2.581
   92GLY     CA  897   5.319   5.203   2.570
   92GLY      C  898   5.305   5.316   2.671
   92GLY      O  899   5.287   5.434   2.641
   93LEU      N  900   5.296   5.279   2.798
   93LEU      H  901   5.262   5.188   2.823
   93LEU     CA  902   5.291   5.384   2.901
   93LEU     CB  903   5.252   5.316   3.032
   93LEU     CG  904   5.216   5.407   3.150
   93LEU    CD1  905   5.087   5.365   3.222
   93LEU    CD2  906   5.337   5.414   3.243
   93LEU      C  907   5.426   5.456   2.912
   93LEU      O  908   5.430   5.579   2.915
   94ILE      N  909   5.537   5.384   2.922
   94ILE      H  910   5.532   5.285   2.913
   94ILE     CA  911   5.669   5.445   2.945
   94ILE     CB  912   5.772   5.346   3.000
   94ILE    CG1  913   5.735   5.272   3.129
   94ILE    CG2  914   5.911   5.409   3.013
   94ILE     CD  915   5.834   5.169   3.183
   94ILE      C  916   5.719   5.521   2.822
   94ILE      O  917   5.751   5.638   2.845
   95HISE     N  918   5.682   5.490   2.698
   95HISE     H  919   5.629   5.408   2.676
   95HISE    CA  920   5.720   5.577   2.587
   95HISE    CB  921   5.678   5.508   2.457
   95HISE    CG  922   5.751   5.380   2.417
   95HISE   ND1  923   5.686   5.300   2.333
   95HISE   CD2  924   5.866   5.321   2.449
   95HISE   HD2  925   5.939   5.368   2.515
   95HISE   CE1  926   5.756   5.189   2.312
   95HISE   HE1  927   5.729   5.102   2.252
   95HISE   NE2  928   5.865   5.204   2.386
   95HISE   HE2  929   5.939   5.142   2.358
   95HISE     C  930   5.640   5.708   2.586
   95HISE     O  931   5.699   5.816   2.578
   96ALA      N  932   5.510   5.697   2.610
   96ALA      H  933   5.472   5.605   2.605
   96ALA     CA  934   5.424   5.816   2.623
   96ALA     CB  935   5.278   5.774   2.638
   96ALA      C  936   5.460   5.914   2.734
   96ALA      O  937   5.464   6.032   2.701
   97VAL      N  938   5.488   5.860   2.853
   97VAL      H  939   5.473   5.761   2.857
   97VAL     CA  940   5.537   5.938   2.966
   97VAL     CB  941   5.537   5.852   3.092
   97VAL    CG1  942   5.609   5.913   3.213
   97VAL    CG2  943   5.397   5.806   3.134
   97VAL      C  944   5.678   5.993   2.942
   97VAL      O  945   5.697   6.113   2.960
   98ALA      N  946   5.766   5.918   2.876
   98ALA      H  947   5.751   5.819   2.867
   98ALA     CA  948   5.896   5.971   2.834
   98ALA     CB  949   5.988   5.859   2.783
   98ALA      C  950   5.892   6.086   2.733
   98ALA      O  951   5.953   6.191   2.748
   99ASN      N  952   5.833   6.057   2.617
   99ASN      H  953   5.779   5.975   2.599
   99ASN     CA  954   5.820   6.154   2.507
   99ASN     CB  955   5.784   6.081   2.377
   99ASN     CG  956   5.897   5.990   2.328
   99ASN    OD1  957   6.019   6.002   2.342
   99ASN    ND2  958   5.843   5.877   2.284
   99ASN   HD21  959   5.744   5.864   2.274
   99ASN   HD22  960   5.896   5.798   2.253
   99ASN      C  961   5.738   6.279   2.539
   99ASN      O  962   5.769   6.382   2.480
  100ASN      N  963   5.664   6.272   2.650
  100ASN      H  964   5.658   6.184   2.696
  100ASN     CA  965   5.581   6.385   2.695
  100ASN     CB  966   5.433   6.357   2.668
  100ASN     CG  967   5.403   6.423   2.534
  100ASN    OD1  968   5.436   6.535   2.496
  100ASN    ND2  969   5.337   6.342   2.451
  100ASN   HD21  970   5.319   6.245   2.469
  100ASN   HD22  971   5.308   6.382   2.364
  100ASN      C  972   5.610   6.433   2.837
  100ASN      O  973   5.527   6.494   2.904
  101GLN      N  974   5.735   6.429   2.883
  101GLN      H  975   5.804   6.378   2.831
  101GLN     CA  976   5.782   6.475   3.014
  101GLN     CB  977   5.931   6.446   3.031
  101GLN     CG  978   5.953   6.299   3.067
  101GLN     CD  979   6.100   6.255   3.070
  101GLN    OE1  980   6.155   6.228   3.176
  101GLN    NE2  981   6.162   6.246   2.953
  101GLN   HE21  982   6.120   6.285   2.871
  101GLN   HE22  983   6.231   6.173   2.952
  101GLN      C  984   5.756   6.623   3.046
  101GLN      O  985   5.754   6.658   3.164
  102ASP      N  986   5.759   6.699   2.937
  102ASP      H  987   5.804   6.676   2.851
  102ASP     CA  988   5.729   6.843   2.939
  102ASP     CB  989   5.757   6.912   2.805
  102ASP     CG  990   5.656   6.887   2.693
  102ASP    OD1  991   5.584   6.984   2.659
  102ASP    OD2  992   5.626   6.769   2.668
  102ASP      C  993   5.587   6.873   2.988
  102ASP      O  994   5.573   6.965   3.068
  103LYS      N  995   5.497   6.782   2.951
  103LYS      H  996   5.519   6.715   2.880
  103LYS     CA  997   5.356   6.797   2.992
  103LYS     CB  998   5.271   6.741   2.877
  103LYS     CG  999   5.284   6.826   2.750
  103LYS     CD 1000   5.211   6.770   2.628
  103LYS     CE 1001   5.252   6.818   2.489
  103LYS     NZ 1002   5.396   6.810   2.459
  103LYS    HZ1 1003   5.399   6.839   2.363
  103LYS    HZ2 1004   5.450   6.865   2.523
  103LYS    HZ3 1005   5.424   6.714   2.463
  103LYS      C 1006   5.328   6.731   3.127
  103LYS      O 1007   5.275   6.799   3.214
  104LEU      N 1008   5.386   6.613   3.144
  104LEU      H 1009   5.451   6.580   3.076
  104LEU     CA 1010   5.346   6.545   3.268
  104LEU     CB 1011   5.371   6.396   3.245
  104LEU     CG 1012   5.303   6.312   3.354
  104LEU    CD1 1013   5.153   6.308   3.322
  104LEU    CD2 1014   5.346   6.165   3.350
  104LEU      C 1015   5.437   6.591   3.382
  104LEU      O 1016   5.550   6.636   3.361
  105GLY      N 1017   5.383   6.579   3.503
  105GLY      H 1018   5.285   6.599   3.513
  105GLY     CA 1019   5.459   6.598   3.628
  105GLY      C 1020   5.483   6.476   3.716
  105GLY      O 1021   5.402   6.383   3.716
  106PHE      N 1022   5.579   6.493   3.807
  106PHE      H 1023   5.636   6.575   3.812
  106PHE     CA 1024   5.607   6.379   3.896
  106PHE     CB 1025   5.741   6.317   3.853
  106PHE     CG 1026   5.744   6.264   3.710
  106PHE    CD1 1027   5.686   6.145   3.667
  106PHE    HD1 1028   5.636   6.089   3.746
  106PHE    CD2 1029   5.806   6.346   3.616
  106PHE    HD2 1030   5.845   6.444   3.645
  106PHE    CE1 1031   5.694   6.112   3.533
  106PHE    HE1 1032   5.648   6.023   3.491
  106PHE    CE2 1033   5.827   6.305   3.485
  106PHE    HE2 1034   5.910   6.347   3.427
  106PHE     CZ 1035   5.772   6.185   3.443
  106PHE     HZ 1036   5.763   6.161   3.337
  106PHE      C 1037   5.630   6.430   4.039
  106PHE      O 1038   5.677   6.542   4.057
  107GLU      N 1039   5.593   6.348   4.137
  107GLU      H 1040   5.577   6.252   4.116
  107GLU     CA 1041   5.617   6.376   4.280
  107GLU     CB 1042   5.518   6.304   4.372
  107GLU     CG 1043   5.525   6.152   4.359
  107GLU     CD 1044   5.412   6.083   4.437
  107GLU    OE1 1045   5.301   6.085   4.379
  107GLU    OE2 1046   5.434   6.038   4.551
  107GLU      C 1047   5.761   6.350   4.324
  107GLU      O 1048   5.836   6.281   4.256
  108ASP      N 1049   5.795   6.397   4.444
  108ASP      H 1050   5.738   6.469   4.483
  108ASP     CA 1051   5.925   6.377   4.511
  108ASP     CB 1052   5.927   6.438   4.651
  108ASP     CG 1053   5.877   6.583   4.652
  108ASP    OD1 1054   5.969   6.664   4.676
  108ASP    OD2 1055   5.753   6.588   4.668
  108ASP      C 1056   5.949   6.227   4.529
  108ASP      O 1057   5.859   6.164   4.583
  109GLY      N 1058   6.067   6.189   4.480
  109GLY      H 1059   6.140   6.257   4.478
  109GLY     CA 1060   6.092   6.044   4.475
  109GLY      C 1061   5.996   5.951   4.400
  109GLY      O 1062   5.944   5.854   4.454
  110SER      N 1063   5.974   5.990   4.274
  110SER      H 1064   5.990   6.087   4.258
  110SER     CA 1065   5.904   5.908   4.175
  110SER     CB 1066   5.866   6.000   4.058
  110SER     OG 1067   5.820   5.934   3.939
  110SER     HG 1068   5.724   5.960   3.931
  110SER      C 1069   5.982   5.786   4.127
  110SER      O 1070   6.099   5.794   4.090
  111VAL      N 1071   5.899   5.683   4.108
  111VAL      H 1072   5.806   5.689   4.143
  111VAL     CA 1073   5.936   5.548   4.062
  111VAL     CB 1074   5.847   5.431   4.105
  111VAL    CG1 1075   5.910   5.296   4.070
  111VAL    CG2 1076   5.810   5.431   4.253
  111VAL      C 1077   5.981   5.550   3.916
  111VAL      O 1078   6.096   5.518   3.887
  112LEU      N 1079   5.890   5.614   3.842
  112LEU      H 1080   5.826   5.668   3.897
  112LEU     CA 1081   5.895   5.640   3.698
  112LEU     CB 1082   5.753   5.656   3.644
  112LEU     CG 1083   5.753   5.665   3.492
  112LEU    CD1 1084   5.803   5.537   3.424
  112LEU    CD2 1085   5.607   5.673   3.446
  112LEU      C 1086   5.999   5.744   3.656
  112LEU      O 1087   6.079   5.717   3.566
  113LYS      N 1088   6.014   5.853   3.732
  113LYS      H 1089   5.931   5.888   3.774
  113LYS     CA 1090   6.121   5.950   3.706
  113LYS     CB 1091   6.115   6.077   3.791
  113LYS     CG 1092   6.211   6.186   3.742
  113LYS     CD 1093   6.162   6.235   3.605
  113LYS     CE 1094   6.255   6.347   3.557
  113LYS     NZ 1095   6.390   6.299   3.525
  113LYS    HZ1 1096   6.450   6.379   3.530
  113LYS    HZ2 1097   6.428   6.241   3.597
  113LYS    HZ3 1098   6.389   6.256   3.435
  113LYS      C 1099   6.260   5.892   3.730
  113LYS      O 1100   6.338   5.893   3.634
  114GLN      N 1101   6.277   5.811   3.834
  114GLN      H 1102   6.210   5.819   3.907
  114GLN     CA 1103   6.405   5.741   3.854
  114GLN     CB 1104   6.386   5.656   3.980
  114GLN     CG 1105   6.509   5.589   4.042
  114GLN     CD 1106   6.581   5.496   3.944
  114GLN    OE1 1107   6.537   5.394   3.892
  114GLN    NE2 1108   6.699   5.540   3.899
  114GLN   HE21 1109   6.732   5.633   3.914
  114GLN   HE22 1110   6.739   5.473   3.837
  114GLN      C 1111   6.444   5.659   3.731
  114GLN      O 1112   6.547   5.674   3.665
  115PHE      N 1113   6.352   5.576   3.682
  115PHE      H 1114   6.266   5.565   3.732
  115PHE     CA 1115   6.371   5.494   3.561
  115PHE     CB 1116   6.258   5.397   3.525
  115PHE     CG 1117   6.291   5.299   3.413
  115PHE    CD1 1118   6.381   5.195   3.438
  115PHE    HD1 1119   6.411   5.185   3.542
  115PHE    CD2 1120   6.224   5.310   3.292
  115PHE    HD2 1121   6.133   5.367   3.276
  115PHE    CE1 1122   6.412   5.096   3.345
  115PHE    HE1 1123   6.488   5.021   3.361
  115PHE    CE2 1124   6.255   5.210   3.201
  115PHE    HE2 1125   6.215   5.215   3.100
  115PHE     CZ 1126   6.345   5.107   3.223
  115PHE     HZ 1127   6.387   5.051   3.139
  115PHE      C 1128   6.396   5.574   3.434
  115PHE      O 1129   6.500   5.552   3.372
  116LEU      N 1130   6.319   5.682   3.418
  116LEU      H 1131   6.239   5.704   3.473
  116LEU     CA 1132   6.346   5.775   3.308
  116LEU     CB 1133   6.235   5.879   3.292
  116LEU     CG 1134   6.103   5.817   3.248
  116LEU    CD1 1135   5.996   5.926   3.254
  116LEU    CD2 1136   6.112   5.758   3.107
  116LEU      C 1137   6.480   5.850   3.316
  116LEU      O 1138   6.557   5.856   3.220
  117SER      N 1139   6.521   5.896   3.433
  117SER      H 1140   6.470   5.866   3.514
  117SER     CA 1141   6.651   5.959   3.461
  117SER     CB 1142   6.670   6.006   3.605
  117SER     OG 1143   6.593   6.126   3.624
  117SER     HG 1144   6.652   6.193   3.668
  117SER      C 1145   6.779   5.881   3.427
  117SER      O 1146   6.846   5.915   3.330
  118GLU      N 1147   6.779   5.759   3.480
  118GLU      H 1148   6.714   5.722   3.546
  118GLU     CA 1149   6.879   5.655   3.452
  118GLU     CB 1150   6.851   5.539   3.548
  118GLU     CG 1151   6.934   5.412   3.535
  118GLU     CD 1152   6.897   5.306   3.639
  118GLU    OE1 1153   6.851   5.347   3.748
  118GLU    OE2 1154   6.911   5.183   3.626
  118GLU      C 1155   6.885   5.605   3.307
  118GLU      O 1156   6.992   5.589   3.249
  119THR      N 1157   6.771   5.601   3.239
  119THR      H 1158   6.686   5.619   3.288
  119THR     CA 1159   6.759   5.548   3.102
  119THR     CB 1160   6.643   5.453   3.072
  119THR    OG1 1161   6.512   5.510   3.069
  119THR    HG1 1162   6.486   5.543   3.160
  119THR    CG2 1163   6.649   5.328   3.160
  119THR      C 1164   6.778   5.637   2.980
  119THR      O 1165   6.790   5.585   2.869
  120GLU      N 1166   6.778   5.769   2.996
  120GLU      H 1167   6.761   5.804   3.088
  120GLU     CA 1168   6.799   5.873   2.894
  120GLU     CB 1169   6.797   6.015   2.950
  120GLU     CG 1170   6.797   6.131   2.850
  120GLU     CD 1171   6.787   6.277   2.896
  120GLU    OE1 1172   6.811   6.307   3.015
  120GLU    OE2 1173   6.733   6.353   2.813
  120GLU      C 1174   6.915   5.854   2.796
  120GLU      O 1175   6.897   5.881   2.677
  121LYS      N 1176   7.035   5.826   2.845
  121LYS      H 1177   7.058   5.833   2.942
  121LYS     CA 1178   7.152   5.803   2.759
  121LYS     CB 1179   7.265   5.902   2.790
  121LYS     CG 1180   7.229   6.048   2.762
  121LYS     CD 1181   7.344   6.149   2.765
  121LYS     CE 1182   7.429   6.140   2.638
  121LYS     NZ 1183   7.365   6.184   2.514
  121LYS    HZ1 1184   7.297   6.115   2.487
  121LYS    HZ2 1185   7.326   6.275   2.528
  121LYS    HZ3 1186   7.434   6.196   2.443
  121LYS      C 1187   7.205   5.661   2.737
  121LYS      O 1188   7.319   5.631   2.771
  122MET      N 1189   7.131   5.574   2.669
  122MET      H 1190   7.051   5.612   2.623
  122MET     CA 1191   7.153   5.432   2.638
  122MET     CB 1192   7.152   5.348   2.766
  122MET     CG 1193   7.016   5.345   2.837
  122MET     SD 1194   7.001   5.218   2.967
  122MET     CE 1195   7.095   5.292   3.099
  122MET      C 1196   7.052   5.381   2.535
  122MET      O 1197   6.942   5.434   2.519
  123SER      N 1198   7.096   5.281   2.460
  123SER      H 1199   7.183   5.242   2.490
  123SER     CA 1200   7.013   5.214   2.358
  123SER     CB 1201   7.095   5.105   2.289
  123SER     OG 1202   7.083   4.983   2.362
  123SER     HG 1203   7.159   4.930   2.325
  123SER      C 1204   6.875   5.161   2.395
  123SER      O 1205   6.852   5.129   2.512
  124PRO      N 1206   6.778   5.137   2.307
  124PRO     CA 1207   6.655   5.060   2.332
  124PRO     CB 1208   6.579   5.054   2.199
  124PRO     CG 1209   6.632   5.173   2.119
  124PRO     CD 1210   6.752   5.229   2.196
  124PRO      C 1211   6.677   4.920   2.390
  124PRO      O 1212   6.589   4.865   2.456
  125GLU      N 1213   6.782   4.850   2.348
  125GLU      H 1214   6.834   4.889   2.272
  125GLU     CA 1215   6.821   4.720   2.404
  125GLU     CB 1216   6.937   4.677   2.314
  125GLU     CG 1217   6.908   4.654   2.166
  125GLU     CD 1218   6.867   4.774   2.081
  125GLU    OE1 1219   6.921   4.885   2.102
  125GLU    OE2 1220   6.770   4.762   2.003
  125GLU      C 1221   6.869   4.729   2.549
  125GLU      O 1222   6.813   4.667   2.640
  126ASP      N 1223   6.960   4.825   2.566
  126ASP      H 1224   7.009   4.877   2.496
  126ASP     CA 1225   7.006   4.851   2.703
  126ASP     CB 1226   7.125   4.948   2.704
  126ASP     CG 1227   7.264   4.923   2.644
  126ASP    OD1 1228   7.303   4.808   2.615
  126ASP    OD2 1229   7.341   5.020   2.660
  126ASP      C 1230   6.897   4.894   2.801
  126ASP      O 1231   6.884   4.841   2.911
  127ARG      N 1232   6.804   4.969   2.743
  127ARG      H 1233   6.841   5.030   2.673
  127ARG     CA 1234   6.684   5.004   2.821
  127ARG     CB 1235   6.597   5.105   2.745
  127ARG     CG 1236   6.672   5.238   2.735
  127ARG     CD 1237   6.586   5.320   2.639
  127ARG     NE 1238   6.655   5.450   2.642
  127ARG     HE 1239   6.698   5.469   2.731
  127ARG     CZ 1240   6.664   5.536   2.540
  127ARG    NH1 1241   6.598   5.503   2.428
  127ARG   HH11 1242   6.529   5.431   2.417
  127ARG   HH12 1243   6.609   5.561   2.347
  127ARG    NH2 1244   6.738   5.648   2.540
  127ARG   HH21 1245   6.798   5.670   2.616
  127ARG   HH22 1246   6.740   5.712   2.463
  127ARG      C 1247   6.595   4.883   2.851
  127ARG      O 1248   6.556   4.874   2.968
  128ALA      N 1249   6.592   4.790   2.756
  128ALA      H 1250   6.654   4.782   2.678
  128ALA     CA 1251   6.524   4.664   2.786
  128ALA     CB 1252   6.511   4.577   2.661
  128ALA      C 1253   6.587   4.578   2.896
  128ALA      O 1254   6.515   4.535   2.986
  129LYS      N 1255   6.719   4.580   2.909
  129LYS      H 1256   6.770   4.607   2.827
  129LYS     CA 1257   6.791   4.512   3.018
  129LYS     CB 1258   6.940   4.503   2.985
  129LYS     CG 1259   6.955   4.408   2.866
  129LYS     CD 1260   7.098   4.418   2.812
  129LYS     CE 1261   7.099   4.322   2.693
  129LYS     NZ 1262   7.235   4.292   2.646
  129LYS    HZ1 1263   7.280   4.223   2.702
  129LYS    HZ2 1264   7.228   4.254   2.554
  129LYS    HZ3 1265   7.300   4.368   2.644
  129LYS      C 1266   6.773   4.568   3.159
  129LYS      O 1267   6.758   4.488   3.251
  130CYS      N 1268   6.767   4.701   3.162
  130CYS      H 1269   6.768   4.761   3.082
  130CYS     CA 1270   6.737   4.785   3.279
  130CYS     CB 1271   6.755   4.936   3.263
  130CYS     SG 1272   6.930   4.965   3.218
  130CYS     HG 1273   6.920   4.944   3.087
  130CYS      C 1274   6.595   4.756   3.330
  130CYS      O 1275   6.594   4.722   3.448
  131PHE      N 1276   6.492   4.748   3.247
  131PHE      H 1277   6.496   4.791   3.156
  131PHE     CA 1278   6.366   4.680   3.280
  131PHE     CB 1279   6.266   4.707   3.167
  131PHE     CG 1280   6.118   4.679   3.190
  131PHE    CD1 1281   6.036   4.780   3.238
  131PHE    HD1 1282   6.071   4.866   3.296
  131PHE    CD2 1283   6.061   4.560   3.145
  131PHE    HD2 1284   6.126   4.489   3.094
  131PHE    CE1 1285   5.900   4.766   3.215
  131PHE    HE1 1286   5.838   4.850   3.246
  131PHE    CE2 1287   5.924   4.550   3.125
  131PHE    HE2 1288   5.872   4.457   3.101
  131PHE     CZ 1289   5.838   4.654   3.160
  131PHE     HZ 1290   5.730   4.648   3.152
  131PHE      C 1291   6.362   4.535   3.329
  131PHE      O 1292   6.262   4.498   3.390
  132GLU      N 1293   6.447   4.446   3.279
  132GLU      H 1294   6.501   4.464   3.197
  132GLU     CA 1295   6.460   4.309   3.331
  132GLU     CB 1296   6.539   4.221   3.234
  132GLU     CG 1297   6.477   4.211   3.094
  132GLU     CD 1298   6.570   4.146   2.992
  132GLU    OE1 1299   6.619   4.033   3.017
  132GLU    OE2 1300   6.561   4.191   2.876
  132GLU      C 1301   6.504   4.306   3.477
  132GLU      O 1302   6.449   4.240   3.565
  133LYS      N 1303   6.605   4.389   3.503
  133LYS      H 1304   6.660   4.427   3.428
  133LYS     CA 1305   6.669   4.413   3.633
  133LYS     CB 1306   6.804   4.486   3.630
  133LYS     CG 1307   6.910   4.400   3.560
  133LYS     CD 1308   7.047   4.468   3.560
  133LYS     CE 1309   7.059   4.570   3.447
  133LYS     NZ 1310   7.200   4.614   3.451
  133LYS    HZ1 1311   7.219   4.666   3.534
  133LYS    HZ2 1312   7.261   4.535   3.450
  133LYS    HZ3 1313   7.230   4.667   3.372
  133LYS      C 1314   6.584   4.487   3.736
  133LYS      O 1315   6.594   4.458   3.855
  134ASN      N 1316   6.521   4.595   3.691
  134ASN      H 1317   6.557   4.635   3.607
  134ASN     CA 1318   6.441   4.680   3.781
  134ASN     CB 1319   6.392   4.798   3.697
  134ASN     CG 1320   6.310   4.906   3.767
  134ASN    OD1 1321   6.203   4.899   3.828
  134ASN    ND2 1322   6.369   5.025   3.782
  134ASN   HD21 1323   6.462   5.035   3.746
  134ASN   HD22 1324   6.327   5.109   3.816
  134ASN      C 1325   6.331   4.614   3.865
  134ASN      O 1326   6.219   4.590   3.821
  135GLU      N 1327   6.363   4.605   3.993
  135GLU      H 1328   6.457   4.620   4.023
  135GLU     CA 1329   6.271   4.541   4.088
  135GLU     CB 1330   6.350   4.523   4.218
  135GLU     CG 1331   6.468   4.426   4.219
  135GLU     CD 1332   6.434   4.282   4.260
  135GLU    OE1 1333   6.488   4.186   4.201
  135GLU    OE2 1334   6.346   4.262   4.346
  135GLU      C 1335   6.139   4.612   4.122
  135GLU      O 1336   6.035   4.547   4.131
  136ALA      N 1337   6.148   4.744   4.111
  136ALA      H 1338   6.225   4.786   4.063
  136ALA     CA 1339   6.039   4.839   4.136
  136ALA     CB 1340   6.096   4.981   4.137
  136ALA      C 1341   5.923   4.821   4.038
  136ALA      O 1342   5.812   4.789   4.080
  137ILE      N 1343   5.945   4.844   3.909
  137ILE      H 1344   6.032   4.883   3.881
  137ILE     CA 1345   5.844   4.820   3.804
  137ILE     CB 1346   5.905   4.848   3.666
  137ILE    CG1 1347   5.940   4.997   3.658
  137ILE    CG2 1348   5.812   4.800   3.554
  137ILE     CD 1349   6.043   5.045   3.554
  137ILE      C 1350   5.781   4.681   3.808
  137ILE      O 1351   5.661   4.668   3.832
  138GLN      N 1352   5.863   4.577   3.818
  138GLN      H 1353   5.962   4.591   3.815
  138GLN     CA 1354   5.825   4.436   3.835
  138GLN     CB 1355   5.957   4.361   3.848
  138GLN     CG 1356   6.042   4.343   3.722
  138GLN     CD 1357   6.151   4.237   3.737
  138GLN    OE1 1358   6.121   4.124   3.699
  138GLN    NE2 1359   6.262   4.281   3.796
  138GLN   HE21 1360   6.269   4.378   3.818
  138GLN   HE22 1361   6.336   4.219   3.822
  138GLN      C 1362   5.736   4.410   3.958
  138GLN      O 1363   5.633   4.346   3.939
  139ALA      N 1364   5.764   4.464   4.076
  139ALA      H 1365   5.857   4.487   4.104
  139ALA     CA 1366   5.671   4.476   4.189
  139ALA     CB 1367   5.739   4.532   4.314
  139ALA      C 1368   5.540   4.551   4.163
  139ALA      O 1369   5.433   4.511   4.207
  140ALA      N 1370   5.551   4.675   4.117
  140ALA      H 1371   5.638   4.688   4.069
  140ALA     CA 1372   5.436   4.764   4.093
  140ALA     CB 1373   5.476   4.906   4.050
  140ALA      C 1374   5.337   4.705   3.993
  140ALA      O 1375   5.216   4.720   4.014
  141HISE     N 1376   5.390   4.641   3.889
  141HISE     H 1377   5.487   4.639   3.867
  141HISE    CA 1378   5.304   4.579   3.787
  141HISE    CB 1379   5.390   4.523   3.674
  141HISE    CG 1380   5.318   4.451   3.560
  141HISE   ND1 1381   5.268   4.510   3.452
  141HISE   CD2 1382   5.280   4.324   3.563
  141HISE   HD2 1383   5.301   4.252   3.642
  141HISE   CE1 1384   5.201   4.419   3.382
  141HISE   HE1 1385   5.164   4.444   3.283
  141HISE   NE2 1386   5.207   4.306   3.453
  141HISE   HE2 1387   5.153   4.226   3.429
  141HISE     C 1388   5.215   4.467   3.841
  141HISE     O 1389   5.095   4.492   3.842
  142ASP      N 1390   5.279   4.374   3.912
  142ASP      H 1391   5.367   4.336   3.883
  142ASP     CA 1392   5.200   4.277   3.988
  142ASP     CB 1393   5.299   4.163   4.016
  142ASP     CG 1394   5.309   4.058   3.905
  142ASP    OD1 1395   5.301   3.937   3.935
  142ASP    OD2 1396   5.362   4.099   3.799
  142ASP      C 1397   5.114   4.319   4.107
  142ASP      O 1398   4.998   4.279   4.106
  143ALA      N 1399   5.151   4.437   4.158
  143ALA      H 1400   5.248   4.460   4.158
  143ALA     CA 1401   5.060   4.514   4.244
  143ALA     CB 1402   5.130   4.623   4.326
  143ALA      C 1403   4.930   4.566   4.183
  143ALA      O 1404   4.826   4.543   4.246
  144VAL      N 1405   4.937   4.621   4.062
  144VAL      H 1406   5.026   4.648   4.024
  144VAL     CA 1407   4.821   4.650   3.977
  144VAL     CB 1408   4.856   4.750   3.866
  144VAL    CG1 1409   4.724   4.795   3.804
  144VAL    CG2 1410   4.931   4.868   3.928
  144VAL      C 1411   4.746   4.527   3.927
  144VAL      O 1412   4.632   4.516   3.974
  145ALA      N 1413   4.814   4.427   3.871
  145ALA      H 1414   4.909   4.447   3.846
  145ALA     CA 1415   4.749   4.314   3.803
  145ALA     CB 1416   4.854   4.226   3.736
  145ALA      C 1417   4.652   4.235   3.891
  145ALA      O 1418   4.532   4.224   3.865
  146GLN      N 1419   4.696   4.212   4.014
  146GLN      H 1420   4.784   4.246   4.048
  146GLN     CA 1421   4.614   4.145   4.116
  146GLN     CB 1422   4.695   4.118   4.243
  146GLN     CG 1423   4.802   4.014   4.210
  146GLN     CD 1424   4.903   3.997   4.323
  146GLN    OE1 1425   4.897   3.911   4.411
  146GLN    NE2 1426   5.016   4.065   4.308
  146GLN   HE21 1427   5.032   4.136   4.239
  146GLN   HE22 1428   5.088   4.071   4.377
  146GLN      C 1429   4.484   4.213   4.159
  146GLN      O 1430   4.402   4.137   4.211
  147GLU      N 1431   4.483   4.345   4.143
  147GLU      H 1432   4.568   4.397   4.131
  147GLU     CA 1433   4.358   4.420   4.158
  147GLU     CB 1434   4.371   4.567   4.201
  147GLU     CG 1435   4.467   4.567   4.321
  147GLU     CD 1436   4.452   4.683   4.419
  147GLU    OE1 1437   4.461   4.802   4.382
  147GLU    OE2 1438   4.432   4.663   4.541
  147GLU      C 1439   4.255   4.409   4.046
  147GLU      O 1440   4.144   4.461   4.063
  148GLY      N 1441   4.310   4.368   3.932
  148GLY      H 1442   4.400   4.324   3.927
  148GLY     CA 1443   4.231   4.345   3.811
  148GLY      C 1444   4.143   4.220   3.823
  148GLY      O 1445   4.207   4.122   3.860
  149GLN      N 1446   4.017   4.236   3.785
  149GLN      H 1447   3.993   4.305   3.716
  149GLN     CA 1448   3.910   4.150   3.838
  149GLN     CB 1449   3.786   4.238   3.853
  149GLN     CG 1450   3.738   4.328   3.739
  149GLN     CD 1451   3.588   4.347   3.713
  149GLN    OE1 1452   3.516   4.248   3.716
  149GLN    NE2 1453   3.551   4.472   3.687
  149GLN   HE21 1454   3.603   4.556   3.701
  149GLN   HE22 1455   3.455   4.493   3.667
  149GLN      C 1456   3.880   4.029   3.748
  149GLN      O 1457   3.863   3.919   3.801
  150CYS      N 1458   3.914   4.044   3.620
  150CYS      H 1459   3.959   4.127   3.587
  150CYS     CA 1460   3.900   3.935   3.523
  150CYS     CB 1461   3.823   3.988   3.402
  150CYS     SG 1462   3.709   4.125   3.442
  150CYS     HG 1463   3.796   4.222   3.412
  150CYS      C 1464   4.039   3.893   3.475
  150CYS      O 1465   4.130   3.975   3.464
  151ARG      N 1466   4.058   3.763   3.451
  151ARG      H 1467   3.991   3.698   3.485
  151ARG     CA 1468   4.180   3.717   3.383
  151ARG     CB 1469   4.276   3.633   3.467
  151ARG     CG 1470   4.420   3.660   3.424
  151ARG     CD 1471   4.467   3.806   3.424
  151ARG     NE 1472   4.508   3.852   3.558
  151ARG     HE 1473   4.552   3.775   3.605
  151ARG     CZ 1474   4.466   3.966   3.614
  151ARG    NH1 1475   4.404   4.059   3.539
  151ARG   HH11 1476   4.388   4.031   3.445
  151ARG   HH12 1477   4.390   4.153   3.569
  151ARG    NH2 1478   4.450   3.978   3.746
  151ARG   HH21 1479   4.481   3.904   3.806
  151ARG   HH22 1480   4.392   4.047   3.789
  151ARG      C 1481   4.164   3.668   3.239
  151ARG      O 1482   4.165   3.747   3.145
  152VAL      N 1483   4.141   3.537   3.225
  152VAL      H 1484   4.118   3.486   3.308
  152VAL     CA 1485   4.114   3.453   3.108
  152VAL     CB 1486   3.969   3.472   3.064
  152VAL    CG1 1487   3.938   3.377   2.948
  152VAL    CG2 1488   3.866   3.477   3.176
  152VAL      C 1489   4.209   3.480   2.991
  152VAL      O 1490   4.182   3.552   2.896
  153ASP      N 1491   4.332   3.443   3.028
  153ASP      H 1492   4.344   3.381   3.105
  153ASP     CA 1493   4.449   3.466   2.942
  153ASP     CB 1494   4.581   3.456   3.019
  153ASP     CG 1495   4.704   3.489   2.934
  153ASP    OD1 1496   4.757   3.602   2.941
  153ASP    OD2 1497   4.770   3.392   2.892
  153ASP      C 1498   4.458   3.370   2.824
  153ASP      O 1499   4.515   3.261   2.827
  154ASP      N 1500   4.376   3.395   2.722
  154ASP      H 1501   4.310   3.470   2.728
  154ASP     CA 1502   4.342   3.307   2.610
  154ASP     CB 1503   4.210   3.356   2.550
  154ASP     CG 1504   4.199   3.499   2.495
  154ASP    OD1 1505   4.289   3.580   2.523
  154ASP    OD2 1506   4.092   3.543   2.448
  154ASP      C 1507   4.450   3.277   2.505
  154ASP      O 1508   4.423   3.222   2.399
  155LYS      N 1509   4.562   3.347   2.522
  155LYS      H 1510   4.579   3.385   2.613
  155LYS     CA 1511   4.681   3.345   2.435
  155LYS     CB 1512   4.736   3.204   2.415
  155LYS     CG 1513   4.760   3.124   2.544
  155LYS     CD 1514   4.887   3.166   2.617
  155LYS     CE 1515   4.900   3.089   2.749
  155LYS     NZ 1516   4.791   3.097   2.846
  155LYS    HZ1 1517   4.769   3.194   2.852
  155LYS    HZ2 1518   4.713   3.047   2.807
  155LYS    HZ3 1519   4.802   3.060   2.939
  155LYS      C 1520   4.679   3.406   2.295
  155LYS      O 1521   4.768   3.381   2.213
  156VAL      N 1522   4.570   3.473   2.260
  156VAL      H 1523   4.497   3.461   2.327
  156VAL     CA 1524   4.543   3.557   2.142
  156VAL     CB 1525   4.399   3.609   2.137
  156VAL    CG1 1526   4.368   3.711   2.028
  156VAL    CG2 1527   4.301   3.493   2.124
  156VAL      C 1528   4.646   3.670   2.134
  156VAL      O 1529   4.683   3.729   2.235
  157ASN      N 1530   4.691   3.700   2.013
  157ASN      H 1531   4.655   3.654   1.932
  157ASN     CA 1532   4.800   3.794   1.983
  157ASN     CB 1533   4.873   3.753   1.855
  157ASN     CG 1534   5.008   3.822   1.834
  157ASN    OD1 1535   5.080   3.836   1.932
  157ASN    ND2 1536   5.044   3.855   1.710
  157ASN   HD21 1537   4.977   3.838   1.638
  157ASN   HD22 1538   5.133   3.892   1.682
  157ASN      C 1539   4.759   3.942   1.987
  157ASN      O 1540   4.801   4.022   1.904
  158PHE      N 1541   4.736   3.976   2.114
  158PHE      H 1542   4.748   3.903   2.182
  158PHE     CA 1543   4.701   4.111   2.159
  158PHE     CB 1544   4.627   4.103   2.293
  158PHE     CG 1545   4.477   4.085   2.271
  158PHE    CD1 1546   4.394   4.191   2.239
  158PHE    HD1 1547   4.438   4.278   2.189
  158PHE    CD2 1548   4.429   3.963   2.319
  158PHE    HD2 1549   4.497   3.889   2.362
  158PHE    CE1 1550   4.258   4.180   2.266
  158PHE    HE1 1551   4.205   4.267   2.305
  158PHE    CE2 1552   4.292   3.949   2.335
  158PHE    HE2 1553   4.247   3.853   2.359
  158PHE     CZ 1554   4.208   4.055   2.303
  158PHE     HZ 1555   4.103   4.052   2.330
  158PHE      C 1556   4.823   4.204   2.154
  158PHE      O 1557   4.923   4.188   2.223
  159HISE     N 1558   4.834   4.280   2.045
  159HISE     H 1559   4.782   4.280   1.960
  159HISE    CA 1560   4.928   4.393   2.046
  159HISE    CB 1561   4.989   4.406   1.907
  159HISE    CG 1562   5.107   4.317   1.866
  159HISE   ND1 1563   5.235   4.348   1.876
  159HISE   CD2 1564   5.093   4.194   1.817
  159HISE   HD2 1565   5.006   4.133   1.840
  159HISE   CE1 1566   5.297   4.246   1.818
  159HISE   HE1 1567   5.402   4.251   1.790
  159HISE   NE2 1568   5.213   4.147   1.786
  159HISE   HE2 1569   5.236   4.072   1.724
  159HISE     C 1570   4.875   4.530   2.090
  159HISE     O 1571   4.756   4.534   2.121
  160PHE      N 1572   4.967   4.618   2.127
  160PHE      H 1573   5.063   4.605   2.102
  160PHE     CA 1574   4.937   4.749   2.188
  160PHE     CB 1575   4.945   4.747   2.341
  160PHE     CG 1576   4.887   4.869   2.413
  160PHE    CD1 1577   4.758   4.913   2.388
  160PHE    HD1 1578   4.693   4.845   2.333
  160PHE    CD2 1579   4.961   4.932   2.513
  160PHE    HD2 1580   5.068   4.919   2.530
  160PHE    CE1 1581   4.710   5.027   2.452
  160PHE    HE1 1582   4.607   5.057   2.434
  160PHE    CE2 1583   4.905   5.036   2.585
  160PHE    HE2 1584   4.940   5.060   2.686
  160PHE     CZ 1585   4.780   5.089   2.555
  160PHE     HZ 1586   4.738   5.176   2.606
  160PHE      C 1587   5.026   4.859   2.131
  160PHE      O 1588   5.130   4.893   2.189
  161ILE      N 1589   4.955   4.934   2.048
  161ILE      H 1590   4.858   4.914   2.035
  161ILE     CA 1591   5.026   5.045   1.983
  161ILE     CB 1592   5.010   5.042   1.831
  161ILE    CG1 1593   4.882   4.977   1.777
  161ILE    CG2 1594   5.141   4.990   1.771
  161ILE     CD 1595   4.853   4.995   1.628
  161ILE      C 1596   4.991   5.186   2.029
  161ILE      O 1597   4.875   5.215   2.060
  162LEU      N 1598   5.092   5.271   2.013
  162LEU      H 1599   5.184   5.242   1.987
  162LEU     CA 1600   5.087   5.409   2.063
  162LEU     CB 1601   5.204   5.416   2.162
  162LEU     CG 1602   5.241   5.556   2.211
  162LEU    CD1 1603   5.120   5.629   2.272
  162LEU    CD2 1604   5.354   5.558   2.314
  162LEU      C 1605   5.125   5.499   1.945
  162LEU      O 1606   5.222   5.469   1.876
  163PHE      N 1607   5.053   5.610   1.933
  163PHE      H 1608   4.988   5.637   2.004
  163PHE     CA 1609   5.070   5.704   1.821
  163PHE     CB 1610   4.960   5.695   1.714
  163PHE     CG 1611   4.945   5.558   1.649
  163PHE    CD1 1612   4.851   5.467   1.694
  163PHE    HD1 1613   4.797   5.493   1.786
  163PHE    CD2 1614   5.022   5.532   1.536
  163PHE    HD2 1615   5.095   5.603   1.498
  163PHE    CE1 1616   4.835   5.348   1.625
  163PHE    HE1 1617   4.792   5.264   1.680
  163PHE    CE2 1618   4.999   5.416   1.463
  163PHE    HE2 1619   5.042   5.407   1.363
  163PHE     CZ 1620   4.905   5.324   1.508
  163PHE     HZ 1621   4.896   5.239   1.440
  163PHE      C 1622   5.070   5.847   1.874
  163PHE      O 1623   4.972   5.895   1.932
  164ASN      N 1624   5.176   5.924   1.853
  164ASN      H 1625   5.245   5.888   1.790
  164ASN     CA 1626   5.184   6.067   1.883
  164ASN     CB 1627   5.247   6.075   2.022
  164ASN     CG 1628   5.376   5.998   2.052
  164ASN    OD1 1629   5.450   5.948   1.967
  164ASN    ND2 1630   5.404   5.975   2.180
  164ASN   HD21 1631   5.339   5.996   2.253
  164ASN   HD22 1632   5.485   5.920   2.197
  164ASN      C 1633   5.262   6.161   1.791
  164ASN      O 1634   5.336   6.113   1.705
  165ASN      N 1635   5.242   6.291   1.811
  165ASN      H 1636   5.173   6.338   1.867
  165ASN     CA 1637   5.335   6.394   1.764
  165ASN     CB 1638   5.254   6.523   1.753
  165ASN     CG 1639   5.311   6.632   1.663
  165ASN    OD1 1640   5.373   6.727   1.711
  165ASN    ND2 1641   5.264   6.657   1.541
  165ASN   HD21 1642   5.189   6.613   1.492
  165ASN   HD22 1643   5.319   6.725   1.492
  165ASN      C 1644   5.466   6.408   1.842
  165ASN      O 1645   5.460   6.455   1.955
  166VAL      N 1646   5.580   6.401   1.774
  166VAL      H 1647   5.579   6.404   1.674
  166VAL     CA 1648   5.712   6.428   1.834
  166VAL     CB 1649   5.776   6.302   1.891
  166VAL    CG1 1650   5.918   6.313   1.947
  166VAL    CG2 1651   5.701   6.229   2.003
  166VAL      C 1652   5.801   6.494   1.729
  166VAL      O 1653   5.811   6.440   1.619
  167ASP      N 1654   5.865   6.608   1.757
  167ASP      H 1655   5.894   6.636   1.848
  167ASP     CA 1656   5.956   6.668   1.659
  167ASP     CB 1657   6.085   6.586   1.666
  167ASP     CG 1658   6.197   6.652   1.585
  167ASP    OD1 1659   6.230   6.768   1.618
  167ASP    OD2 1660   6.272   6.587   1.510
  167ASP      C 1661   5.908   6.685   1.515
  167ASP      O 1662   5.972   6.647   1.417
  168GLY      N 1663   5.791   6.749   1.509
  168GLY      H 1664   5.751   6.775   1.597
  168GLY     CA 1665   5.713   6.782   1.389
  168GLY      C 1666   5.629   6.667   1.334
  168GLY      O 1667   5.521   6.697   1.283
  169HISE     N 1668   5.681   6.545   1.320
  169HISE     H 1669   5.779   6.543   1.337
  169HISE    CA 1670   5.619   6.430   1.252
  169HISE    CB 1671   5.735   6.340   1.209
  169HISE    CG 1672   5.800   6.388   1.079
  169HISE   ND1 1673   5.893   6.482   1.073
  169HISE   CD2 1674   5.802   6.313   0.969
  169HISE   HD2 1675   5.756   6.217   0.946
  169HISE   CE1 1676   5.958   6.467   0.958
  169HISE   HE1 1677   6.043   6.527   0.925
  169HISE   NE2 1678   5.900   6.365   0.895
  169HISE   HE2 1679   5.920   6.332   0.803
  169HISE     C 1680   5.513   6.364   1.341
  169HISE     O 1681   5.512   6.362   1.464
  170LEU      N 1682   5.442   6.277   1.269
  170LEU      H 1683   5.451   6.299   1.172
  170LEU     CA 1684   5.355   6.169   1.317
  170LEU     CB 1685   5.220   6.155   1.247
  170LEU     CG 1686   5.099   6.097   1.320
  170LEU    CD1 1687   5.091   5.944   1.326
  170LEU    CD2 1688   5.065   6.164   1.454
  170LEU      C 1689   5.428   6.036   1.330
  170LEU      O 1690   5.462   5.970   1.231
  171TYR      N 1691   5.445   5.980   1.449
  171TYR      H 1692   5.392   5.998   1.532
  171TYR     CA 1693   5.525   5.857   1.466
  171TYR     CB 1694   5.654   5.879   1.546
  171TYR     CG 1695   5.762   5.962   1.476
  171TYR    CD1 1696   5.840   5.907   1.374
  171TYR    HD1 1697   5.822   5.804   1.344
  171TYR    CD2 1698   5.789   6.090   1.523
  171TYR    HD2 1699   5.743   6.131   1.613
  171TYR    CE1 1700   5.943   5.982   1.319
  171TYR    HE1 1701   5.998   5.939   1.235
  171TYR    CE2 1702   5.884   6.169   1.459
  171TYR    HE2 1703   5.903   6.265   1.506
  171TYR     CZ 1704   5.966   6.113   1.361
  171TYR     OH 1705   6.090   6.160   1.329
  171TYR     HH 1706   6.098   6.260   1.328
  171TYR      C 1707   5.432   5.754   1.529
  171TYR      O 1708   5.338   5.791   1.600
  172GLU      N 1709   5.471   5.628   1.511
  172GLU      H 1710   5.540   5.613   1.441
  172GLU     CA 1711   5.420   5.509   1.580
  172GLU     CB 1712   5.372   5.428   1.459
  172GLU     CG 1713   5.292   5.300   1.483
  172GLU     CD 1714   5.280   5.219   1.354
  172GLU    OE1 1715   5.178   5.224   1.282
  172GLU    OE2 1716   5.383   5.166   1.306
  172GLU      C 1717   5.518   5.423   1.659
  172GLU      O 1718   5.618   5.374   1.605
  173LEU      N 1719   5.479   5.385   1.780
  173LEU      H 1720   5.387   5.395   1.817
  173LEU     CA 1721   5.588   5.339   1.869
  173LEU     CB 1722   5.628   5.436   1.980
  173LEU     CG 1723   5.769   5.490   1.958
  173LEU    CD1 1724   5.772   5.608   1.861
  173LEU    CD2 1725   5.819   5.533   2.096
  173LEU      C 1726   5.542   5.209   1.936
  173LEU      O 1727   5.439   5.213   2.004
  174ASP      N 1728   5.606   5.098   1.903
  174ASP      H 1729   5.667   5.092   1.824
  174ASP     CA 1730   5.582   4.961   1.952
  174ASP     CB 1731   5.489   4.891   1.853
  174ASP     CG 1732   5.479   4.743   1.890
  174ASP    OD1 1733   5.519   4.664   1.802
  174ASP    OD2 1734   5.462   4.712   2.010
  174ASP      C 1735   5.705   4.881   1.996
  174ASP      O 1736   5.794   4.853   1.915
  175GLY      N 1737   5.705   4.833   2.120
  175GLY      H 1738   5.622   4.825   2.175
  175GLY     CA 1739   5.814   4.753   2.178
  175GLY      C 1740   5.842   4.624   2.100
  175GLY      O 1741   5.943   4.554   2.106
  176ARG      N 1742   5.738   4.563   2.042
  176ARG      H 1743   5.658   4.619   2.020
  176ARG     CA 1744   5.744   4.435   1.971
  176ARG     CB 1745   5.600   4.385   1.970
  176ARG     CG 1746   5.528   4.352   2.102
  176ARG     CD 1747   5.587   4.219   2.147
  176ARG     NE 1748   5.530   4.104   2.076
  176ARG     HE 1749   5.598   4.044   2.033
  176ARG     CZ 1750   5.405   4.059   2.090
  176ARG    NH1 1751   5.311   4.117   2.166
  176ARG   HH11 1752   5.325   4.208   2.205
  176ARG   HH12 1753   5.238   4.062   2.206
  176ARG    NH2 1754   5.358   3.968   2.003
  176ARG   HH21 1755   5.407   3.932   1.923
  176ARG   HH22 1756   5.266   3.935   2.024
  176ARG      C 1757   5.805   4.444   1.831
  176ARG      O 1758   5.868   4.350   1.783
  177MET      N 1759   5.782   4.556   1.762
  177MET      H 1760   5.695   4.604   1.771
  177MET     CA 1761   5.855   4.595   1.641
  177MET     CB 1762   5.768   4.704   1.577
  177MET     CG 1763   5.636   4.650   1.521
  177MET     SD 1764   5.633   4.519   1.394
  177MET     CE 1765   5.460   4.487   1.424
  177MET      C 1766   5.996   4.650   1.666
  177MET      O 1767   6.012   4.739   1.750
  178PRO      N 1768   6.088   4.614   1.577
  178PRO     CA 1769   6.232   4.646   1.585
  178PRO     CB 1770   6.292   4.589   1.456
  178PRO     CG 1771   6.200   4.470   1.429
  178PRO     CD 1772   6.065   4.537   1.454
  178PRO      C 1773   6.267   4.794   1.596
  178PRO      O 1774   6.335   4.844   1.686
  179PHE      N 1775   6.210   4.874   1.506
  179PHE      H 1776   6.132   4.843   1.451
  179PHE     CA 1777   6.232   5.018   1.492
  179PHE     CB 1778   6.320   5.055   1.372
  179PHE     CG 1779   6.460   4.995   1.372
  179PHE    CD1 1780   6.486   4.875   1.307
  179PHE    HD1 1781   6.422   4.833   1.230
  179PHE    CD2 1782   6.565   5.075   1.416
  179PHE    HD2 1783   6.533   5.164   1.470
  179PHE    CE1 1784   6.621   4.845   1.293
  179PHE    HE1 1785   6.651   4.760   1.232
  179PHE    CE2 1786   6.698   5.045   1.393
  179PHE    HE2 1787   6.779   5.118   1.404
  179PHE     CZ 1788   6.729   4.925   1.330
  179PHE     HZ 1789   6.829   4.882   1.338
  179PHE      C 1790   6.100   5.095   1.480
  179PHE      O 1791   5.993   5.034   1.477
  180PRO      N 1792   6.102   5.220   1.525
  180PRO     CA 1793   5.982   5.306   1.525
  180PRO     CB 1794   6.023   5.427   1.609
  180PRO     CG 1795   6.132   5.381   1.707
  180PRO     CD 1796   6.200   5.278   1.617
  180PRO      C 1797   5.941   5.348   1.384
  180PRO      O 1798   6.026   5.350   1.295
  181VAL      N 1799   5.814   5.375   1.358
  181VAL      H 1800   5.751   5.393   1.433
  181VAL     CA 1801   5.761   5.397   1.222
  181VAL     CB 1802   5.652   5.294   1.191
  181VAL    CG1 1803   5.584   5.310   1.055
  181VAL    CG2 1804   5.720   5.160   1.161
  181VAL      C 1805   5.694   5.535   1.220
  181VAL      O 1806   5.631   5.586   1.312
  182ASN      N 1807   5.719   5.603   1.108
  182ASN      H 1808   5.754   5.546   1.034
  182ASN     CA 1809   5.694   5.741   1.065
  182ASN     CB 1810   5.817   5.806   1.000
  182ASN     CG 1811   5.807   5.945   0.936
  182ASN    OD1 1812   5.708   5.985   0.877
  182ASN    ND2 1813   5.919   6.015   0.923
  182ASN   HD21 1814   6.004   5.986   0.967
  182ASN   HD22 1815   5.922   6.087   0.854
  182ASN      C 1816   5.575   5.745   0.970
  182ASN      O 1817   5.574   5.687   0.861
  183HISE     N 1818   5.481   5.828   1.014
  183HISE     H 1819   5.499   5.891   1.089
  183HISE    CA 1820   5.359   5.832   0.933
  183HISE    CB 1821   5.231   5.774   0.993
  183HISE    CG 1822   5.236   5.621   1.006
  183HISE   ND1 1823   5.236   5.533   0.906
  183HISE   CD2 1824   5.259   5.551   1.117
  183HISE   HD2 1825   5.302   5.585   1.211
  183HISE   CE1 1826   5.245   5.413   0.961
  183HISE   HE1 1827   5.255   5.321   0.902
  183HISE   NE2 1828   5.255   5.420   1.093
  183HISE   HE2 1829   5.257   5.347   1.162
  183HISE     C 1830   5.332   5.975   0.887
  183HISE     O 1831   5.219   6.012   0.855
  184GLY      N 1832   5.441   6.042   0.849
  184GLY      H 1833   5.527   5.992   0.839
  184GLY     CA 1834   5.442   6.169   0.775
  184GLY      C 1835   5.426   6.291   0.865
  184GLY      O 1836   5.490   6.294   0.970
  185ALA      N 1837   5.393   6.404   0.803
  185ALA      H 1838   5.383   6.408   0.704
  185ALA     CA 1839   5.365   6.533   0.868
  185ALA     CB 1840   5.341   6.640   0.761
  185ALA      C 1841   5.237   6.537   0.953
  185ALA      O 1842   5.145   6.459   0.930
  186SER      N 1843   5.227   6.641   1.034
  186SER      H 1844   5.286   6.720   1.017
  186SER     CA 1845   5.134   6.661   1.146
  186SER     CB 1846   5.150   6.542   1.241
  186SER     OG 1847   5.089   6.575   1.365
  186SER     HG 1848   4.993   6.561   1.342
  186SER      C 1849   5.158   6.791   1.223
  186SER      O 1850   5.267   6.827   1.267
  187SER      N 1851   5.044   6.840   1.272
  187SER      H 1852   4.960   6.786   1.267
  187SER     CA 1853   5.039   6.955   1.363
  187SER     CB 1854   4.933   7.057   1.322
  187SER     OG 1855   4.937   7.172   1.407
  187SER     HG 1856   4.879   7.239   1.361
  187SER      C 1857   4.999   6.900   1.500
  187SER      O 1858   4.904   6.823   1.506
  188GLU      N 1859   5.049   6.976   1.597
  188GLU      H 1860   5.123   7.038   1.572
  188GLU     CA 1861   5.019   6.953   1.739
  188GLU     CB 1862   5.108   7.037   1.830
  188GLU     CG 1863   5.106   7.001   1.979
  188GLU     CD 1864   5.203   7.089   2.058
  188GLU    OE1 1865   5.292   7.028   2.122
  188GLU    OE2 1866   5.178   7.204   2.099
  188GLU      C 1867   4.871   6.983   1.768
  188GLU      O 1868   4.818   6.901   1.842
  189ASP      N 1869   4.799   7.072   1.701
  189ASP      H 1870   4.847   7.110   1.622
  189ASP     CA 1871   4.654   7.093   1.709
  189ASP     CB 1872   4.612   7.203   1.611
  189ASP     CG 1873   4.478   7.253   1.666
  189ASP    OD1 1874   4.483   7.343   1.752
  189ASP    OD2 1875   4.375   7.212   1.608
  189ASP      C 1876   4.580   6.962   1.680
  189ASP      O 1877   4.511   6.919   1.772
  190THR      N 1878   4.619   6.897   1.570
  190THR      H 1879   4.710   6.910   1.531
  190THR     CA 1880   4.541   6.793   1.504
  190THR     CB 1881   4.544   6.804   1.351
  190THR    OG1 1882   4.675   6.819   1.295
  190THR    HG1 1883   4.716   6.731   1.273
  190THR    CG2 1884   4.460   6.930   1.327
  190THR      C 1885   4.557   6.648   1.550
  190THR      O 1886   4.499   6.551   1.501
  191LEU      N 1887   4.630   6.638   1.661
  191LEU      H 1888   4.640   6.717   1.722
  191LEU     CA 1889   4.680   6.514   1.721
  191LEU     CB 1890   4.721   6.529   1.868
  191LEU     CG 1891   4.872   6.527   1.894
  191LEU    CD1 1892   4.889   6.603   2.026
  191LEU    CD2 1893   4.931   6.386   1.903
  191LEU      C 1894   4.585   6.394   1.706
  191LEU      O 1895   4.624   6.289   1.655
  192LEU      N 1896   4.459   6.405   1.745
  192LEU      H 1897   4.434   6.486   1.798
  192LEU     CA 1898   4.355   6.303   1.724
  192LEU     CB 1899   4.219   6.333   1.788
  192LEU     CG 1900   4.182   6.270   1.922
  192LEU    CD1 1901   4.254   6.334   2.041
  192LEU    CD2 1902   4.033   6.301   1.937
  192LEU      C 1903   4.327   6.256   1.581
  192LEU      O 1904   4.346   6.143   1.538
  193LYS      N 1905   4.317   6.360   1.498
  193LYS      H 1906   4.316   6.455   1.529
  193LYS     CA 1907   4.279   6.339   1.358
  193LYS     CB 1908   4.215   6.467   1.305
  193LYS     CG 1909   4.136   6.446   1.176
  193LYS     CD 1910   4.081   6.577   1.118
  193LYS     CE 1911   4.063   6.560   0.967
  193LYS     NZ 1912   4.189   6.527   0.899
  193LYS    HZ1 1913   4.216   6.436   0.929
  193LYS    HZ2 1914   4.176   6.521   0.800
  193LYS    HZ3 1915   4.266   6.589   0.915
  193LYS      C 1916   4.384   6.279   1.263
  193LYS      O 1917   4.353   6.183   1.192
  194ASP      N 1918   4.509   6.318   1.282
  194ASP      H 1919   4.529   6.389   1.349
  194ASP     CA 1920   4.630   6.261   1.220
  194ASP     CB 1921   4.752   6.339   1.269
  194ASP     CG 1922   4.764   6.482   1.216
  194ASP    OD1 1923   4.831   6.561   1.285
  194ASP    OD2 1924   4.726   6.511   1.100
  194ASP      C 1925   4.658   6.114   1.250
  194ASP      O 1926   4.661   6.031   1.158
  195ALA      N 1927   4.641   6.082   1.378
  195ALA      H 1928   4.630   6.151   1.449
  195ALA     CA 1929   4.656   5.946   1.431
  195ALA     CB 1930   4.675   5.968   1.582
  195ALA      C 1931   4.537   5.854   1.404
  195ALA      O 1932   4.559   5.733   1.397
  196ALA      N 1933   4.417   5.911   1.404
  196ALA      H 1934   4.400   6.006   1.430
  196ALA     CA 1935   4.297   5.835   1.367
  196ALA     CB 1936   4.172   5.921   1.384
  196ALA      C 1937   4.296   5.780   1.224
  196ALA      O 1938   4.255   5.665   1.206
  197LYS      N 1939   4.345   5.859   1.129
  197LYS      H 1940   4.357   5.958   1.135
  197LYS     CA 1941   4.367   5.815   0.990
  197LYS     CB 1942   4.427   5.926   0.905
  197LYS     CG 1943   4.482   5.887   0.767
  197LYS     CD 1944   4.549   6.012   0.709
  197LYS     CE 1945   4.688   6.018   0.772
  197LYS     NZ 1946   4.759   6.145   0.752
  197LYS    HZ1 1947   4.778   6.154   0.654
  197LYS    HZ2 1948   4.707   6.222   0.789
  197LYS    HZ3 1949   4.847   6.135   0.798
  197LYS      C 1950   4.447   5.684   0.990
  197LYS      O 1951   4.395   5.582   0.946
  198VAL      N 1952   4.559   5.684   1.061
  198VAL      H 1953   4.604   5.767   1.094
  198VAL     CA 1954   4.649   5.568   1.063
  198VAL     CB 1955   4.785   5.626   1.102
  198VAL    CG1 1956   4.899   5.531   1.141
  198VAL    CG2 1957   4.826   5.723   0.992
  198VAL      C 1958   4.601   5.453   1.151
  198VAL      O 1959   4.619   5.336   1.117
  199CYS      N 1960   4.547   5.482   1.269
  199CYS      H 1961   4.560   5.572   1.311
  199CYS     CA 1962   4.461   5.383   1.335
  199CYS     CB 1963   4.396   5.439   1.462
  199CYS     SG 1964   4.509   5.474   1.601
  199CYS     HG 1965   4.439   5.577   1.648
  199CYS      C 1966   4.355   5.317   1.246
  199CYS      O 1967   4.339   5.195   1.237
  200ARG      N 1968   4.275   5.392   1.172
  200ARG      H 1969   4.263   5.489   1.194
  200ARG     CA 1970   4.184   5.340   1.068
  200ARG     CB 1971   4.097   5.448   1.004
  200ARG     CG 1972   3.988   5.492   1.102
  200ARG     CD 1973   3.884   5.586   1.042
  200ARG     NE 1974   3.964   5.698   0.990
  200ARG     HE 1975   4.019   5.680   0.909
  200ARG     CZ 1976   3.964   5.820   1.047
  200ARG    NH1 1977   3.900   5.853   1.160
  200ARG   HH11 1978   3.842   5.795   1.217
  200ARG   HH12 1979   3.915   5.946   1.195
  200ARG    NH2 1980   4.011   5.916   0.967
  200ARG   HH21 1981   4.017   5.912   0.867
  200ARG   HH22 1982   4.034   5.997   1.021
  200ARG      C 1983   4.246   5.247   0.964
  200ARG      O 1984   4.202   5.132   0.960
  201GLU      N 1985   4.352   5.288   0.896
  201GLU      H 1986   4.364   5.387   0.890
  201GLU     CA 1987   4.426   5.205   0.800
  201GLU     CB 1988   4.508   5.273   0.690
  201GLU     CG 1989   4.611   5.379   0.728
  201GLU     CD 1990   4.673   5.431   0.598
  201GLU    OE1 1991   4.608   5.472   0.499
  201GLU    OE2 1992   4.797   5.444   0.592
  201GLU      C 1993   4.503   5.088   0.862
  201GLU      O 1994   4.545   4.996   0.793
  202PHE      N 1995   4.528   5.103   0.992
  202PHE      H 1996   4.544   5.194   1.030
  202PHE     CA 1997   4.579   4.992   1.073
  202PHE     CB 1998   4.631   5.034   1.210
  202PHE     CG 1999   4.732   4.947   1.285
  202PHE    CD1 2000   4.865   4.987   1.280
  202PHE    HD1 2001   4.891   5.088   1.247
  202PHE    CD2 2002   4.706   4.821   1.339
  202PHE    HD2 2003   4.602   4.795   1.357
  202PHE    CE1 2004   4.968   4.903   1.321
  202PHE    HE1 2005   5.073   4.932   1.316
  202PHE    CE2 2006   4.808   4.737   1.383
  202PHE    HE2 2007   4.787   4.668   1.464
  202PHE     CZ 2008   4.940   4.773   1.362
  202PHE     HZ 2009   5.024   4.708   1.389
  202PHE      C 2010   4.468   4.888   1.087
  202PHE      O 2011   4.468   4.788   1.015
  203THR      N 2012   4.351   4.927   1.137
  203THR      H 2013   4.326   5.023   1.152
  203THR     CA 2014   4.250   4.827   1.172
  203THR     CB 2015   4.161   4.879   1.285
  203THR    OG1 2016   4.059   4.784   1.318
  203THR    HG1 2017   4.110   4.723   1.379
  203THR    CG2 2018   4.086   5.006   1.243
  203THR      C 2019   4.158   4.778   1.060
  203THR      O 2020   4.137   4.657   1.051
  204GLU      N 2021   4.111   4.863   0.969
  204GLU      H 2022   4.152   4.955   0.969
  204GLU     CA 2023   4.022   4.825   0.859
  204GLU     CB 2024   3.961   4.949   0.794
  204GLU     CG 2025   3.860   5.019   0.884
  204GLU     CD 2026   3.810   5.148   0.818
  204GLU    OE1 2027   3.774   5.245   0.888
  204GLU    OE2 2028   3.785   5.142   0.696
  204GLU      C 2029   4.076   4.735   0.748
  204GLU      O 2030   4.005   4.692   0.657
  205ARG      N 2031   4.204   4.702   0.761
  205ARG      H 2032   4.248   4.734   0.845
  205ARG     CA 2033   4.278   4.600   0.684
  205ARG     CB 2034   4.430   4.618   0.687
  205ARG     CG 2035   4.483   4.728   0.596
  205ARG     CD 2036   4.635   4.719   0.580
  205ARG     NE 2037   4.700   4.750   0.708
  205ARG     HE 2038   4.670   4.696   0.787
  205ARG     CZ 2039   4.802   4.835   0.725
  205ARG    NH1 2040   4.862   4.892   0.620
  205ARG   HH11 2041   4.834   4.876   0.525
  205ARG   HH12 2042   4.923   4.971   0.627
  205ARG    NH2 2043   4.853   4.843   0.849
  205ARG   HH21 2044   4.807   4.793   0.922
  205ARG   HH22 2045   4.930   4.906   0.864
  205ARG      C 2046   4.223   4.461   0.714
  205ARG      O 2047   4.190   4.388   0.620
  206GLU      N 2048   4.205   4.430   0.842
  206GLU      H 2049   4.237   4.496   0.911
  206GLU     CA 2050   4.162   4.301   0.898
  206GLU     CB 2051   4.249   4.268   1.019
  206GLU     CG 2052   4.363   4.173   0.981
  206GLU     CD 2053   4.476   4.239   0.902
  206GLU    OE1 2054   4.548   4.329   0.949
  206GLU    OE2 2055   4.503   4.189   0.790
  206GLU      C 2056   4.012   4.294   0.930
  206GLU      O 2057   3.975   4.317   1.045
  207GLN      N 2058   3.934   4.305   0.823
  207GLN      H 2059   3.979   4.333   0.738
  207GLN     CA 2060   3.787   4.308   0.829
  207GLN     CB 2061   3.735   4.301   0.685
  207GLN     CG 2062   3.804   4.407   0.598
  207GLN     CD 2063   3.761   4.409   0.452
  207GLN    OE1 2064   3.757   4.314   0.374
  207GLN    NE2 2065   3.712   4.528   0.416
  207GLN   HE21 2066   3.731   4.596   0.486
  207GLN   HE22 2067   3.695   4.559   0.322
  207GLN      C 2068   3.727   4.195   0.913
  207GLN      O 2069   3.612   4.208   0.957
  208GLY      N 2070   3.789   4.078   0.911
  208GLY      H 2071   3.868   4.064   0.851
  208GLY     CA 2072   3.746   3.962   0.990
  208GLY      C 2073   3.757   3.978   1.142
  208GLY      O 2074   3.656   3.967   1.211
  209GLU      N 2075   3.856   4.058   1.181
  209GLU      H 2076   3.914   4.094   1.108
  209GLU     CA 2077   3.862   4.086   1.325
  209GLU     CB 2078   3.995   4.148   1.368
  209GLU     CG 2079   4.032   4.138   1.516
  209GLU     CD 2080   4.015   3.993   1.563
  209GLU    OE1 2081   3.927   3.970   1.649
  209GLU    OE2 2082   4.091   3.908   1.513
  209GLU      C 2083   3.743   4.167   1.379
  209GLU      O 2084   3.681   4.253   1.318
  210VAL      N 2085   3.711   4.134   1.504
  210VAL      H 2086   3.764   4.056   1.539
  210VAL     CA 2087   3.607   4.184   1.595
  210VAL     CB 2088   3.510   4.075   1.640
  210VAL    CG1 2089   3.420   4.027   1.526
  210VAL    CG2 2090   3.581   3.952   1.697
  210VAL      C 2091   3.669   4.267   1.708
  210VAL      O 2092   3.615   4.373   1.737
  211ARG      N 2093   3.776   4.216   1.769
  211ARG      H 2094   3.816   4.137   1.723
  211ARG     CA 2095   3.849   4.278   1.879
  211ARG     CB 2096   3.942   4.174   1.942
  211ARG     CG 2097   3.848   4.060   1.982
  211ARG     CD 2098   3.920   3.935   2.034
  211ARG     NE 2099   3.976   3.868   1.916
  211ARG     HE 2100   3.979   3.920   1.831
  211ARG     CZ 2101   4.009   3.739   1.898
  211ARG    NH1 2102   4.012   3.658   2.005
  211ARG   HH11 2103   3.991   3.700   2.093
  211ARG   HH12 2104   4.026   3.561   1.985
  211ARG    NH2 2105   4.037   3.700   1.773
  211ARG   HH21 2106   4.042   3.763   1.695
  211ARG   HH22 2107   4.037   3.601   1.758
  211ARG      C 2108   3.937   4.398   1.842
  211ARG      O 2109   4.015   4.388   1.746
  212PHE      N 2110   3.904   4.510   1.905
  212PHE      H 2111   3.809   4.522   1.934
  212PHE     CA 2112   3.988   4.630   1.914
  212PHE     CB 2113   3.988   4.712   1.785
  212PHE     CG 2114   3.860   4.742   1.707
  212PHE    CD1 2115   3.774   4.850   1.720
  212PHE    HD1 2116   3.803   4.937   1.779
  212PHE    CD2 2117   3.829   4.633   1.627
  212PHE    HD2 2118   3.903   4.561   1.593
  212PHE    CE1 2119   3.653   4.847   1.651
  212PHE    HE1 2120   3.589   4.935   1.641
  212PHE    CE2 2121   3.710   4.630   1.555
  212PHE    HE2 2122   3.688   4.537   1.503
  212PHE     CZ 2123   3.623   4.736   1.573
  212PHE     HZ 2124   3.528   4.746   1.519
  212PHE      C 2125   3.936   4.730   2.017
  212PHE      O 2126   3.815   4.728   2.040
  213SER      N 2127   4.029   4.779   2.097
  213SER      H 2128   4.126   4.757   2.085
  213SER     CA 2129   4.000   4.877   2.203
  213SER     CB 2130   4.028   4.814   2.340
  213SER     OG 2131   3.989   4.907   2.441
  213SER     HG 2132   4.021   4.869   2.528
  213SER      C 2133   4.091   4.999   2.189
  213SER      O 2134   4.211   4.980   2.168
  214ALA      N 2135   4.038   5.111   2.236
  214ALA      H 2136   3.959   5.119   2.296
  214ALA     CA 2137   4.099   5.242   2.208
  214ALA     CB 2138   4.004   5.304   2.105
  214ALA      C 2139   4.106   5.326   2.336
  214ALA      O 2140   4.008   5.352   2.405
  215VAL      N 2141   4.223   5.385   2.358
  215VAL      H 2142   4.297   5.384   2.291
  215VAL     CA 2143   4.247   5.466   2.478
  215VAL     CB 2144   4.295   5.387   2.599
  215VAL    CG1 2145   4.423   5.303   2.588
  215VAL    CG2 2146   4.285   5.468   2.729
  215VAL      C 2147   4.322   5.595   2.442
  215VAL      O 2148   4.416   5.601   2.363
  216ALA      N 2149   4.296   5.704   2.513
  216ALA      H 2150   4.242   5.697   2.597
  216ALA     CA 2151   4.358   5.832   2.477
  216ALA     CB 2152   4.269   5.937   2.410
  216ALA      C 2153   4.414   5.892   2.606
  216ALA      O 2154   4.361   5.867   2.714
  217LEU      N 2155   4.516   5.977   2.594
  217LEU      H 2156   4.568   5.989   2.510
  217LEU     CA 2157   4.572   6.053   2.707
  217LEU     CB 2158   4.725   6.041   2.718
  217LEU     CG 2159   4.779   6.012   2.858
  217LEU    CD1 2160   4.925   5.967   2.842
  217LEU    CD2 2161   4.767   6.129   2.955
  217LEU      C 2162   4.556   6.205   2.696
  217LEU      O 2163   4.594   6.269   2.598
  218CYS      N 2164   4.473   6.253   2.788
  218CYS      H 2165   4.467   6.213   2.880
  218CYS     CA 2166   4.412   6.386   2.782
  218CYS     CB 2167   4.265   6.355   2.753
  218CYS     SG 2168   4.225   6.309   2.581
  218CYS     HG 2169   4.282   6.421   2.537
  218CYS      C 2170   4.409   6.454   2.919
  218CYS      O 2171   4.424   6.387   3.022
  219LYS      N 2172   4.403   6.587   2.916
  219LYS      H 2173   4.403   6.631   2.826
  219LYS     CA 2174   4.399   6.673   3.035
  219LYS     CB 2175   4.422   6.814   2.980
  219LYS     CG 2176   4.448   6.933   3.072
  219LYS     CD 2177   4.576   6.925   3.156
  219LYS     CE 2178   4.601   7.034   3.261
  219LYS     NZ 2179   4.608   7.171   3.208
  219LYS    HZ1 2180   4.514   7.193   3.183
  219LYS    HZ2 2181   4.656   7.230   3.274
  219LYS    HZ3 2182   4.667   7.181   3.128
  219LYS      C 2183   4.272   6.666   3.119
  219LYS      O 2184   4.159   6.682   3.072
  220ALA      N 2185   4.295   6.661   3.249
  220ALA      H 2186   4.388   6.652   3.286
  220ALA     CA 2187   4.199   6.683   3.358
  220ALA     CB 2188   4.260   6.635   3.490
  220ALA      C 2189   4.147   6.826   3.369
  220ALA      O 2190   4.179   6.910   3.285
  221ALA      N 2191   4.044   6.830   3.453
  221ALA      H 2192   4.024   6.758   3.519
  221ALA     CA 2193   3.975   6.958   3.477
  221ALA     CB 2194   3.846   6.955   3.394
  221ALA      C 2195   3.947   6.991   3.624
  221ALA     O1 2196   3.910   7.106   3.656
  221ALA     O2 2197   3.956   6.896   3.706
   6.92701   6.92701   4.89813   0.00000   0.00000   0.00000   0.00000   3.46350   3.46350
