# Supplementary material for: Is There a Functional Role for the Knotted Topology in Protein UCH-L1?
Source: J Chem Inf Model. 2024 Jul 24;64(17):6827–37. doi: 10.1021/acs.jcim.4c00880 (PMC11388461; doi:10.1021/acs.jcim.4c00880)
Supplement: Supplementary file 2 — ci4c00880_si_002.zip [file ci4c00880_si_002.zip › UCH-L1_files/APO/APO_delta2_L3M/protein_2etl.top]

;
;	File 'protein_2etl.top' was generated
;	By user: unknown (1071)
;	On host: bio004
;	At date: Mon Mar  4 17:02:21 2024
;
;	This is a standalone topology file
;
;	Created by:
;	                    :-) GROMACS - gmx pdb2gmx, 2021.2 (-:
;	
;	Executable:   /gromacs/gromacs-2021.2/bin/gmx
;	Data prefix:  /gromacs/gromacs-2021.2
;	Working dir:  /home/sferreira/UCH_L1/APO_deltaN2/Setup
;	Command line:
;	  gmx pdb2gmx -f ../Preparation/protein_2etl.pdb -p protein_2etl.top -o protein_2etl.gro -ff gromos54a7 -water spc -ignh -merge all -renum -ter -his
;	Force field was read from the standard GROMACS share directory.
;

; Include forcefield parameters
#include "gromos54a7.ff/forcefield.itp"

[ moleculetype ]
; Name            nrexcl
Protein            3

[ atoms ]
;   nr       type  resnr residue  atom   cgnr     charge       mass  typeB    chargeB      massB
; residue   1 MET rtp MET  q +1.0
     1         NL      1    MET      N      1      0.129    14.0067
     2          H      1    MET     H1      1      0.248      1.008
     3          H      1    MET     H2      1      0.248      1.008
     4          H      1    MET     H3      1      0.248      1.008
     5        CH1      1    MET     CA      2      0.127     13.019
     6        CH2      1    MET     CB      2          0     14.027
     7        CH2      1    MET     CG      3      0.241     14.027
     8          S      1    MET     SD      3     -0.482      32.06
     9        CH3      1    MET     CE      3      0.241     15.035
    10          C      1    MET      C      4       0.45     12.011
    11          O      1    MET      O      4      -0.45    15.9994   ; qtot 1
; residue   2 LYS rtp LYSH q +1.0
    12          N      2    LYS      N      5      -0.31    14.0067
    13          H      2    LYS      H      5       0.31      1.008
    14        CH1      2    LYS     CA      6          0     13.019
    15        CH2      2    LYS     CB      6          0     14.027
    16        CH2      2    LYS     CG      7          0     14.027
    17        CH2      2    LYS     CD      7          0     14.027
    18        CH2      2    LYS     CE      8      0.127     14.027
    19         NL      2    LYS     NZ      8      0.129    14.0067
    20          H      2    LYS    HZ1      8      0.248      1.008
    21          H      2    LYS    HZ2      8      0.248      1.008
    22          H      2    LYS    HZ3      8      0.248      1.008
    23          C      2    LYS      C      9       0.45     12.011
    24          O      2    LYS      O      9      -0.45    15.9994   ; qtot 2
; residue   3 PRO rtp PRO  q  0.0
    25          N      3    PRO      N     10          0    14.0067
    26        CH1      3    PRO     CA     11          0     13.019
    27       CH2r      3    PRO     CB     11          0     14.027
    28       CH2r      3    PRO     CG     12          0     14.027
    29       CH2r      3    PRO     CD     12          0     14.027
    30          C      3    PRO      C     13       0.45     12.011
    31          O      3    PRO      O     13      -0.45    15.9994   ; qtot 2
; residue   4 MET rtp MET  q  0.0
    32          N      4    MET      N     14      -0.31    14.0067
    33          H      4    MET      H     14       0.31      1.008
    34        CH1      4    MET     CA     15          0     13.019
    35        CH2      4    MET     CB     15          0     14.027
    36        CH2      4    MET     CG     16      0.241     14.027
    37          S      4    MET     SD     16     -0.482      32.06
    38        CH3      4    MET     CE     16      0.241     15.035
    39          C      4    MET      C     17       0.45     12.011
    40          O      4    MET      O     17      -0.45    15.9994   ; qtot 2
; residue   5 GLU rtp GLU  q -1.0
    41          N      5    GLU      N     18      -0.31    14.0067
    42          H      5    GLU      H     18       0.31      1.008
    43        CH1      5    GLU     CA     19          0     13.019
    44        CH2      5    GLU     CB     19          0     14.027
    45        CH2      5    GLU     CG     19          0     14.027
    46          C      5    GLU     CD     20       0.27     12.011
    47         OM      5    GLU    OE1     20     -0.635    15.9994
    48         OM      5    GLU    OE2     20     -0.635    15.9994
    49          C      5    GLU      C     21       0.45     12.011
    50          O      5    GLU      O     21      -0.45    15.9994   ; qtot 1
; residue   6 ILE rtp ILE  q  0.0
    51          N      6    ILE      N     22      -0.31    14.0067
    52          H      6    ILE      H     22       0.31      1.008
    53        CH1      6    ILE     CA     23          0     13.019
    54        CH1      6    ILE     CB     24          0     13.019
    55        CH2      6    ILE    CG1     24          0     14.027
    56        CH3      6    ILE    CG2     24          0     15.035
    57        CH3      6    ILE     CD     24          0     15.035
    58          C      6    ILE      C     25       0.45     12.011
    59          O      6    ILE      O     25      -0.45    15.9994   ; qtot 1
; residue   7 ASN rtp ASN  q  0.0
    60          N      7    ASN      N     26      -0.31    14.0067
    61          H      7    ASN      H     26       0.31      1.008
    62        CH1      7    ASN     CA     27          0     13.019
    63        CH2      7    ASN     CB     27          0     14.027
    64          C      7    ASN     CG     28       0.29     12.011
    65          O      7    ASN    OD1     28      -0.45    15.9994
    66         NT      7    ASN    ND2     28      -0.72    14.0067
    67          H      7    ASN   HD21     28       0.44      1.008
    68          H      7    ASN   HD22     28       0.44      1.008
    69          C      7    ASN      C     29       0.45     12.011
    70          O      7    ASN      O     29      -0.45    15.9994   ; qtot 1
; residue   8 PRO rtp PRO  q  0.0
    71          N      8    PRO      N     30          0    14.0067
    72        CH1      8    PRO     CA     31          0     13.019
    73       CH2r      8    PRO     CB     31          0     14.027
    74       CH2r      8    PRO     CG     32          0     14.027
    75       CH2r      8    PRO     CD     32          0     14.027
    76          C      8    PRO      C     33       0.45     12.011
    77          O      8    PRO      O     33      -0.45    15.9994   ; qtot 1
; residue   9 GLU rtp GLU  q -1.0
    78          N      9    GLU      N     34      -0.31    14.0067
    79          H      9    GLU      H     34       0.31      1.008
    80        CH1      9    GLU     CA     35          0     13.019
    81        CH2      9    GLU     CB     35          0     14.027
    82        CH2      9    GLU     CG     35          0     14.027
    83          C      9    GLU     CD     36       0.27     12.011
    84         OM      9    GLU    OE1     36     -0.635    15.9994
    85         OM      9    GLU    OE2     36     -0.635    15.9994
    86          C      9    GLU      C     37       0.45     12.011
    87          O      9    GLU      O     37      -0.45    15.9994   ; qtot 0
; residue  10 MET rtp MET  q  0.0
    88          N     10    MET      N     38      -0.31    14.0067
    89          H     10    MET      H     38       0.31      1.008
    90        CH1     10    MET     CA     39          0     13.019
    91        CH2     10    MET     CB     39          0     14.027
    92        CH2     10    MET     CG     40      0.241     14.027
    93          S     10    MET     SD     40     -0.482      32.06
    94        CH3     10    MET     CE     40      0.241     15.035
    95          C     10    MET      C     41       0.45     12.011
    96          O     10    MET      O     41      -0.45    15.9994   ; qtot 0
; residue  11 LEU rtp LEU  q  0.0
    97          N     11    LEU      N     42      -0.31    14.0067
    98          H     11    LEU      H     42       0.31      1.008
    99        CH1     11    LEU     CA     43          0     13.019
   100        CH2     11    LEU     CB     43          0     14.027
   101        CH1     11    LEU     CG     44          0     13.019
   102        CH3     11    LEU    CD1     44          0     15.035
   103        CH3     11    LEU    CD2     44          0     15.035
   104          C     11    LEU      C     45       0.45     12.011
   105          O     11    LEU      O     45      -0.45    15.9994   ; qtot 0
; residue  12 ASN rtp ASN  q  0.0
   106          N     12    ASN      N     46      -0.31    14.0067
   107          H     12    ASN      H     46       0.31      1.008
   108        CH1     12    ASN     CA     47          0     13.019
   109        CH2     12    ASN     CB     47          0     14.027
   110          C     12    ASN     CG     48       0.29     12.011
   111          O     12    ASN    OD1     48      -0.45    15.9994
   112         NT     12    ASN    ND2     48      -0.72    14.0067
   113          H     12    ASN   HD21     48       0.44      1.008
   114          H     12    ASN   HD22     48       0.44      1.008
   115          C     12    ASN      C     49       0.45     12.011
   116          O     12    ASN      O     49      -0.45    15.9994   ; qtot 0
; residue  13 LYS rtp LYSH q +1.0
   117          N     13    LYS      N     50      -0.31    14.0067
   118          H     13    LYS      H     50       0.31      1.008
   119        CH1     13    LYS     CA     51          0     13.019
   120        CH2     13    LYS     CB     51          0     14.027
   121        CH2     13    LYS     CG     52          0     14.027
   122        CH2     13    LYS     CD     52          0     14.027
   123        CH2     13    LYS     CE     53      0.127     14.027
   124         NL     13    LYS     NZ     53      0.129    14.0067
   125          H     13    LYS    HZ1     53      0.248      1.008
   126          H     13    LYS    HZ2     53      0.248      1.008
   127          H     13    LYS    HZ3     53      0.248      1.008
   128          C     13    LYS      C     54       0.45     12.011
   129          O     13    LYS      O     54      -0.45    15.9994   ; qtot 1
; residue  14 VAL rtp VAL  q  0.0
   130          N     14    VAL      N     55      -0.31    14.0067
   131          H     14    VAL      H     55       0.31      1.008
   132        CH1     14    VAL     CA     56          0     13.019
   133        CH1     14    VAL     CB     56          0     13.019
   134        CH3     14    VAL    CG1     56          0     15.035
   135        CH3     14    VAL    CG2     56          0     15.035
   136          C     14    VAL      C     57       0.45     12.011
   137          O     14    VAL      O     57      -0.45    15.9994   ; qtot 1
; residue  15 LEU rtp LEU  q  0.0
   138          N     15    LEU      N     58      -0.31    14.0067
   139          H     15    LEU      H     58       0.31      1.008
   140        CH1     15    LEU     CA     59          0     13.019
   141        CH2     15    LEU     CB     59          0     14.027
   142        CH1     15    LEU     CG     60          0     13.019
   143        CH3     15    LEU    CD1     60          0     15.035
   144        CH3     15    LEU    CD2     60          0     15.035
   145          C     15    LEU      C     61       0.45     12.011
   146          O     15    LEU      O     61      -0.45    15.9994   ; qtot 1
; residue  16 SER rtp SER  q  0.0
   147          N     16    SER      N     62      -0.31    14.0067
   148          H     16    SER      H     62       0.31      1.008
   149        CH1     16    SER     CA     63          0     13.019
   150        CH2     16    SER     CB     64      0.266     14.027
   151         OA     16    SER     OG     64     -0.674    15.9994
   152          H     16    SER     HG     64      0.408      1.008
   153          C     16    SER      C     65       0.45     12.011
   154          O     16    SER      O     65      -0.45    15.9994   ; qtot 1
; residue  17 ARG rtp ARG  q +1.0
   155          N     17    ARG      N     66      -0.31    14.0067
   156          H     17    ARG      H     66       0.31      1.008
   157        CH1     17    ARG     CA     67          0     13.019
   158        CH2     17    ARG     CB     67          0     14.027
   159        CH2     17    ARG     CG     67          0     14.027
   160        CH2     17    ARG     CD     68       0.09     14.027
   161         NE     17    ARG     NE     68      -0.11    14.0067
   162          H     17    ARG     HE     68       0.24      1.008
   163          C     17    ARG     CZ     68       0.34     12.011
   164         NZ     17    ARG    NH1     68      -0.26    14.0067
   165          H     17    ARG   HH11     68       0.24      1.008
   166          H     17    ARG   HH12     68       0.24      1.008
   167         NZ     17    ARG    NH2     68      -0.26    14.0067
   168          H     17    ARG   HH21     68       0.24      1.008
   169          H     17    ARG   HH22     68       0.24      1.008
   170          C     17    ARG      C     69       0.45     12.011
   171          O     17    ARG      O     69      -0.45    15.9994   ; qtot 2
; residue  18 LEU rtp LEU  q  0.0
   172          N     18    LEU      N     70      -0.31    14.0067
   173          H     18    LEU      H     70       0.31      1.008
   174        CH1     18    LEU     CA     71          0     13.019
   175        CH2     18    LEU     CB     71          0     14.027
   176        CH1     18    LEU     CG     72          0     13.019
   177        CH3     18    LEU    CD1     72          0     15.035
   178        CH3     18    LEU    CD2     72          0     15.035
   179          C     18    LEU      C     73       0.45     12.011
   180          O     18    LEU      O     73      -0.45    15.9994   ; qtot 2
; residue  19 GLY rtp GLY  q  0.0
   181          N     19    GLY      N     74      -0.31    14.0067
   182          H     19    GLY      H     74       0.31      1.008
   183        CH2     19    GLY     CA     75          0     14.027
   184          C     19    GLY      C     76       0.45     12.011
   185          O     19    GLY      O     76      -0.45    15.9994   ; qtot 2
; residue  20 VAL rtp VAL  q  0.0
   186          N     20    VAL      N     77      -0.31    14.0067
   187          H     20    VAL      H     77       0.31      1.008
   188        CH1     20    VAL     CA     78          0     13.019
   189        CH1     20    VAL     CB     78          0     13.019
   190        CH3     20    VAL    CG1     78          0     15.035
   191        CH3     20    VAL    CG2     78          0     15.035
   192          C     20    VAL      C     79       0.45     12.011
   193          O     20    VAL      O     79      -0.45    15.9994   ; qtot 2
; residue  21 ALA rtp ALA  q  0.0
   194          N     21    ALA      N     80      -0.31    14.0067
   195          H     21    ALA      H     80       0.31      1.008
   196        CH1     21    ALA     CA     81          0     13.019
   197        CH3     21    ALA     CB     81          0     15.035
   198          C     21    ALA      C     82       0.45     12.011
   199          O     21    ALA      O     82      -0.45    15.9994   ; qtot 2
; residue  22 GLY rtp GLY  q  0.0
   200          N     22    GLY      N     83      -0.31    14.0067
   201          H     22    GLY      H     83       0.31      1.008
   202        CH2     22    GLY     CA     84          0     14.027
   203          C     22    GLY      C     85       0.45     12.011
   204          O     22    GLY      O     85      -0.45    15.9994   ; qtot 2
; residue  23 GLN rtp GLN  q  0.0
   205          N     23    GLN      N     86      -0.31    14.0067
   206          H     23    GLN      H     86       0.31      1.008
   207        CH1     23    GLN     CA     87          0     13.019
   208        CH2     23    GLN     CB     87          0     14.027
   209        CH2     23    GLN     CG     87          0     14.027
   210          C     23    GLN     CD     88       0.29     12.011
   211          O     23    GLN    OE1     88      -0.45    15.9994
   212         NT     23    GLN    NE2     88      -0.72    14.0067
   213          H     23    GLN   HE21     88       0.44      1.008
   214          H     23    GLN   HE22     88       0.44      1.008
   215          C     23    GLN      C     89       0.45     12.011
   216          O     23    GLN      O     89      -0.45    15.9994   ; qtot 2
; residue  24 TRP rtp TRP  q  0.0
   217          N     24    TRP      N     90      -0.31    14.0067
   218          H     24    TRP      H     90       0.31      1.008
   219        CH1     24    TRP     CA     91          0     13.019
   220        CH2     24    TRP     CB     91          0     14.027
   221          C     24    TRP     CG     92      -0.21     12.011
   222          C     24    TRP    CD1     92      -0.14     12.011
   223         HC     24    TRP    HD1     92       0.14      1.008
   224          C     24    TRP    CD2     92          0     12.011
   225         NR     24    TRP    NE1     92       -0.1    14.0067
   226          H     24    TRP    HE1     92       0.31      1.008
   227          C     24    TRP    CE2     92          0     12.011
   228          C     24    TRP    CE3     93      -0.14     12.011
   229         HC     24    TRP    HE3     93       0.14      1.008
   230          C     24    TRP    CZ2     94      -0.14     12.011
   231         HC     24    TRP    HZ2     94       0.14      1.008
   232          C     24    TRP    CZ3     95      -0.14     12.011
   233         HC     24    TRP    HZ3     95       0.14      1.008
   234          C     24    TRP    CH2     96      -0.14     12.011
   235         HC     24    TRP    HH2     96       0.14      1.008
   236          C     24    TRP      C     97       0.45     12.011
   237          O     24    TRP      O     97      -0.45    15.9994   ; qtot 2
; residue  25 ARG rtp ARG  q +1.0
   238          N     25    ARG      N     98      -0.31    14.0067
   239          H     25    ARG      H     98       0.31      1.008
   240        CH1     25    ARG     CA     99          0     13.019
   241        CH2     25    ARG     CB     99          0     14.027
   242        CH2     25    ARG     CG     99          0     14.027
   243        CH2     25    ARG     CD    100       0.09     14.027
   244         NE     25    ARG     NE    100      -0.11    14.0067
   245          H     25    ARG     HE    100       0.24      1.008
   246          C     25    ARG     CZ    100       0.34     12.011
   247         NZ     25    ARG    NH1    100      -0.26    14.0067
   248          H     25    ARG   HH11    100       0.24      1.008
   249          H     25    ARG   HH12    100       0.24      1.008
   250         NZ     25    ARG    NH2    100      -0.26    14.0067
   251          H     25    ARG   HH21    100       0.24      1.008
   252          H     25    ARG   HH22    100       0.24      1.008
   253          C     25    ARG      C    101       0.45     12.011
   254          O     25    ARG      O    101      -0.45    15.9994   ; qtot 3
; residue  26 PHE rtp PHE  q  0.0
   255          N     26    PHE      N    102      -0.31    14.0067
   256          H     26    PHE      H    102       0.31      1.008
   257        CH1     26    PHE     CA    103          0     13.019
   258        CH2     26    PHE     CB    103          0     14.027
   259          C     26    PHE     CG    103          0     12.011
   260          C     26    PHE    CD1    104      -0.14     12.011
   261         HC     26    PHE    HD1    104       0.14      1.008
   262          C     26    PHE    CD2    105      -0.14     12.011
   263         HC     26    PHE    HD2    105       0.14      1.008
   264          C     26    PHE    CE1    106      -0.14     12.011
   265         HC     26    PHE    HE1    106       0.14      1.008
   266          C     26    PHE    CE2    107      -0.14     12.011
   267         HC     26    PHE    HE2    107       0.14      1.008
   268          C     26    PHE     CZ    108      -0.14     12.011
   269         HC     26    PHE     HZ    108       0.14      1.008
   270          C     26    PHE      C    109       0.45     12.011
   271          O     26    PHE      O    109      -0.45    15.9994   ; qtot 3
; residue  27 VAL rtp VAL  q  0.0
   272          N     27    VAL      N    110      -0.31    14.0067
   273          H     27    VAL      H    110       0.31      1.008
   274        CH1     27    VAL     CA    111          0     13.019
   275        CH1     27    VAL     CB    111          0     13.019
   276        CH3     27    VAL    CG1    111          0     15.035
   277        CH3     27    VAL    CG2    111          0     15.035
   278          C     27    VAL      C    112       0.45     12.011
   279          O     27    VAL      O    112      -0.45    15.9994   ; qtot 3
; residue  28 ASP rtp ASP  q -1.0
   280          N     28    ASP      N    113      -0.31    14.0067
   281          H     28    ASP      H    113       0.31      1.008
   282        CH1     28    ASP     CA    114          0     13.019
   283        CH2     28    ASP     CB    114          0     14.027
   284          C     28    ASP     CG    115       0.27     12.011
   285         OM     28    ASP    OD1    115     -0.635    15.9994
   286         OM     28    ASP    OD2    115     -0.635    15.9994
   287          C     28    ASP      C    116       0.45     12.011
   288          O     28    ASP      O    116      -0.45    15.9994   ; qtot 2
; residue  29 VAL rtp VAL  q  0.0
   289          N     29    VAL      N    117      -0.31    14.0067
   290          H     29    VAL      H    117       0.31      1.008
   291        CH1     29    VAL     CA    118          0     13.019
   292        CH1     29    VAL     CB    118          0     13.019
   293        CH3     29    VAL    CG1    118          0     15.035
   294        CH3     29    VAL    CG2    118          0     15.035
   295          C     29    VAL      C    119       0.45     12.011
   296          O     29    VAL      O    119      -0.45    15.9994   ; qtot 2
; residue  30 LEU rtp LEU  q  0.0
   297          N     30    LEU      N    120      -0.31    14.0067
   298          H     30    LEU      H    120       0.31      1.008
   299        CH1     30    LEU     CA    121          0     13.019
   300        CH2     30    LEU     CB    121          0     14.027
   301        CH1     30    LEU     CG    122          0     13.019
   302        CH3     30    LEU    CD1    122          0     15.035
   303        CH3     30    LEU    CD2    122          0     15.035
   304          C     30    LEU      C    123       0.45     12.011
   305          O     30    LEU      O    123      -0.45    15.9994   ; qtot 2
; residue  31 GLY rtp GLY  q  0.0
   306          N     31    GLY      N    124      -0.31    14.0067
   307          H     31    GLY      H    124       0.31      1.008
   308        CH2     31    GLY     CA    125          0     14.027
   309          C     31    GLY      C    126       0.45     12.011
   310          O     31    GLY      O    126      -0.45    15.9994   ; qtot 2
; residue  32 LEU rtp LEU  q  0.0
   311          N     32    LEU      N    127      -0.31    14.0067
   312          H     32    LEU      H    127       0.31      1.008
   313        CH1     32    LEU     CA    128          0     13.019
   314        CH2     32    LEU     CB    128          0     14.027
   315        CH1     32    LEU     CG    129          0     13.019
   316        CH3     32    LEU    CD1    129          0     15.035
   317        CH3     32    LEU    CD2    129          0     15.035
   318          C     32    LEU      C    130       0.45     12.011
   319          O     32    LEU      O    130      -0.45    15.9994   ; qtot 2
; residue  33 GLU rtp GLU  q -1.0
   320          N     33    GLU      N    131      -0.31    14.0067
   321          H     33    GLU      H    131       0.31      1.008
   322        CH1     33    GLU     CA    132          0     13.019
   323        CH2     33    GLU     CB    132          0     14.027
   324        CH2     33    GLU     CG    132          0     14.027
   325          C     33    GLU     CD    133       0.27     12.011
   326         OM     33    GLU    OE1    133     -0.635    15.9994
   327         OM     33    GLU    OE2    133     -0.635    15.9994
   328          C     33    GLU      C    134       0.45     12.011
   329          O     33    GLU      O    134      -0.45    15.9994   ; qtot 1
; residue  34 GLU rtp GLU  q -1.0
   330          N     34    GLU      N    135      -0.31    14.0067
   331          H     34    GLU      H    135       0.31      1.008
   332        CH1     34    GLU     CA    136          0     13.019
   333        CH2     34    GLU     CB    136          0     14.027
   334        CH2     34    GLU     CG    136          0     14.027
   335          C     34    GLU     CD    137       0.27     12.011
   336         OM     34    GLU    OE1    137     -0.635    15.9994
   337         OM     34    GLU    OE2    137     -0.635    15.9994
   338          C     34    GLU      C    138       0.45     12.011
   339          O     34    GLU      O    138      -0.45    15.9994   ; qtot 0
; residue  35 GLU rtp GLU  q -1.0
   340          N     35    GLU      N    139      -0.31    14.0067
   341          H     35    GLU      H    139       0.31      1.008
   342        CH1     35    GLU     CA    140          0     13.019
   343        CH2     35    GLU     CB    140          0     14.027
   344        CH2     35    GLU     CG    140          0     14.027
   345          C     35    GLU     CD    141       0.27     12.011
   346         OM     35    GLU    OE1    141     -0.635    15.9994
   347         OM     35    GLU    OE2    141     -0.635    15.9994
   348          C     35    GLU      C    142       0.45     12.011
   349          O     35    GLU      O    142      -0.45    15.9994   ; qtot -1
; residue  36 SER rtp SER  q  0.0
   350          N     36    SER      N    143      -0.31    14.0067
   351          H     36    SER      H    143       0.31      1.008
   352        CH1     36    SER     CA    144          0     13.019
   353        CH2     36    SER     CB    145      0.266     14.027
   354         OA     36    SER     OG    145     -0.674    15.9994
   355          H     36    SER     HG    145      0.408      1.008
   356          C     36    SER      C    146       0.45     12.011
   357          O     36    SER      O    146      -0.45    15.9994   ; qtot -1
; residue  37 LEU rtp LEU  q  0.0
   358          N     37    LEU      N    147      -0.31    14.0067
   359          H     37    LEU      H    147       0.31      1.008
   360        CH1     37    LEU     CA    148          0     13.019
   361        CH2     37    LEU     CB    148          0     14.027
   362        CH1     37    LEU     CG    149          0     13.019
   363        CH3     37    LEU    CD1    149          0     15.035
   364        CH3     37    LEU    CD2    149          0     15.035
   365          C     37    LEU      C    150       0.45     12.011
   366          O     37    LEU      O    150      -0.45    15.9994   ; qtot -1
; residue  38 GLY rtp GLY  q  0.0
   367          N     38    GLY      N    151      -0.31    14.0067
   368          H     38    GLY      H    151       0.31      1.008
   369        CH2     38    GLY     CA    152          0     14.027
   370          C     38    GLY      C    153       0.45     12.011
   371          O     38    GLY      O    153      -0.45    15.9994   ; qtot -1
; residue  39 SER rtp SER  q  0.0
   372          N     39    SER      N    154      -0.31    14.0067
   373          H     39    SER      H    154       0.31      1.008
   374        CH1     39    SER     CA    155          0     13.019
   375        CH2     39    SER     CB    156      0.266     14.027
   376         OA     39    SER     OG    156     -0.674    15.9994
   377          H     39    SER     HG    156      0.408      1.008
   378          C     39    SER      C    157       0.45     12.011
   379          O     39    SER      O    157      -0.45    15.9994   ; qtot -1
; residue  40 VAL rtp VAL  q  0.0
   380          N     40    VAL      N    158      -0.31    14.0067
   381          H     40    VAL      H    158       0.31      1.008
   382        CH1     40    VAL     CA    159          0     13.019
   383        CH1     40    VAL     CB    159          0     13.019
   384        CH3     40    VAL    CG1    159          0     15.035
   385        CH3     40    VAL    CG2    159          0     15.035
   386          C     40    VAL      C    160       0.45     12.011
   387          O     40    VAL      O    160      -0.45    15.9994   ; qtot -1
; residue  41 PRO rtp PRO  q  0.0
   388          N     41    PRO      N    161          0    14.0067
   389        CH1     41    PRO     CA    162          0     13.019
   390       CH2r     41    PRO     CB    162          0     14.027
   391       CH2r     41    PRO     CG    163          0     14.027
   392       CH2r     41    PRO     CD    163          0     14.027
   393          C     41    PRO      C    164       0.45     12.011
   394          O     41    PRO      O    164      -0.45    15.9994   ; qtot -1
; residue  42 ALA rtp ALA  q  0.0
   395          N     42    ALA      N    165      -0.31    14.0067
   396          H     42    ALA      H    165       0.31      1.008
   397        CH1     42    ALA     CA    166          0     13.019
   398        CH3     42    ALA     CB    166          0     15.035
   399          C     42    ALA      C    167       0.45     12.011
   400          O     42    ALA      O    167      -0.45    15.9994   ; qtot -1
; residue  43 PRO rtp PRO  q  0.0
   401          N     43    PRO      N    168          0    14.0067
   402        CH1     43    PRO     CA    169          0     13.019
   403       CH2r     43    PRO     CB    169          0     14.027
   404       CH2r     43    PRO     CG    170          0     14.027
   405       CH2r     43    PRO     CD    170          0     14.027
   406          C     43    PRO      C    171       0.45     12.011
   407          O     43    PRO      O    171      -0.45    15.9994   ; qtot -1
; residue  44 ALA rtp ALA  q  0.0
   408          N     44    ALA      N    172      -0.31    14.0067
   409          H     44    ALA      H    172       0.31      1.008
   410        CH1     44    ALA     CA    173          0     13.019
   411        CH3     44    ALA     CB    173          0     15.035
   412          C     44    ALA      C    174       0.45     12.011
   413          O     44    ALA      O    174      -0.45    15.9994   ; qtot -1
; residue  45 CYS rtp CYSH q  0.0
   414          N     45    CYS      N    175      -0.31    14.0067
   415          H     45    CYS      H    175       0.31      1.008
   416        CH1     45    CYS     CA    176          0     13.019
   417        CH2     45    CYS     CB    177       0.15     14.027
   418          S     45    CYS     SG    177      -0.37      32.06
   419          H     45    CYS     HG    177       0.22      1.008
   420          C     45    CYS      C    178       0.45     12.011
   421          O     45    CYS      O    178      -0.45    15.9994   ; qtot -1
; residue  46 ALA rtp ALA  q  0.0
   422          N     46    ALA      N    179      -0.31    14.0067
   423          H     46    ALA      H    179       0.31      1.008
   424        CH1     46    ALA     CA    180          0     13.019
   425        CH3     46    ALA     CB    180          0     15.035
   426          C     46    ALA      C    181       0.45     12.011
   427          O     46    ALA      O    181      -0.45    15.9994   ; qtot -1
; residue  47 LEU rtp LEU  q  0.0
   428          N     47    LEU      N    182      -0.31    14.0067
   429          H     47    LEU      H    182       0.31      1.008
   430        CH1     47    LEU     CA    183          0     13.019
   431        CH2     47    LEU     CB    183          0     14.027
   432        CH1     47    LEU     CG    184          0     13.019
   433        CH3     47    LEU    CD1    184          0     15.035
   434        CH3     47    LEU    CD2    184          0     15.035
   435          C     47    LEU      C    185       0.45     12.011
   436          O     47    LEU      O    185      -0.45    15.9994   ; qtot -1
; residue  48 LEU rtp LEU  q  0.0
   437          N     48    LEU      N    186      -0.31    14.0067
   438          H     48    LEU      H    186       0.31      1.008
   439        CH1     48    LEU     CA    187          0     13.019
   440        CH2     48    LEU     CB    187          0     14.027
   441        CH1     48    LEU     CG    188          0     13.019
   442        CH3     48    LEU    CD1    188          0     15.035
   443        CH3     48    LEU    CD2    188          0     15.035
   444          C     48    LEU      C    189       0.45     12.011
   445          O     48    LEU      O    189      -0.45    15.9994   ; qtot -1
; residue  49 LEU rtp LEU  q  0.0
   446          N     49    LEU      N    190      -0.31    14.0067
   447          H     49    LEU      H    190       0.31      1.008
   448        CH1     49    LEU     CA    191          0     13.019
   449        CH2     49    LEU     CB    191          0     14.027
   450        CH1     49    LEU     CG    192          0     13.019
   451        CH3     49    LEU    CD1    192          0     15.035
   452        CH3     49    LEU    CD2    192          0     15.035
   453          C     49    LEU      C    193       0.45     12.011
   454          O     49    LEU      O    193      -0.45    15.9994   ; qtot -1
; residue  50 LEU rtp LEU  q  0.0
   455          N     50    LEU      N    194      -0.31    14.0067
   456          H     50    LEU      H    194       0.31      1.008
   457        CH1     50    LEU     CA    195          0     13.019
   458        CH2     50    LEU     CB    195          0     14.027
   459        CH1     50    LEU     CG    196          0     13.019
   460        CH3     50    LEU    CD1    196          0     15.035
   461        CH3     50    LEU    CD2    196          0     15.035
   462          C     50    LEU      C    197       0.45     12.011
   463          O     50    LEU      O    197      -0.45    15.9994   ; qtot -1
; residue  51 PHE rtp PHE  q  0.0
   464          N     51    PHE      N    198      -0.31    14.0067
   465          H     51    PHE      H    198       0.31      1.008
   466        CH1     51    PHE     CA    199          0     13.019
   467        CH2     51    PHE     CB    199          0     14.027
   468          C     51    PHE     CG    199          0     12.011
   469          C     51    PHE    CD1    200      -0.14     12.011
   470         HC     51    PHE    HD1    200       0.14      1.008
   471          C     51    PHE    CD2    201      -0.14     12.011
   472         HC     51    PHE    HD2    201       0.14      1.008
   473          C     51    PHE    CE1    202      -0.14     12.011
   474         HC     51    PHE    HE1    202       0.14      1.008
   475          C     51    PHE    CE2    203      -0.14     12.011
   476         HC     51    PHE    HE2    203       0.14      1.008
   477          C     51    PHE     CZ    204      -0.14     12.011
   478         HC     51    PHE     HZ    204       0.14      1.008
   479          C     51    PHE      C    205       0.45     12.011
   480          O     51    PHE      O    205      -0.45    15.9994   ; qtot -1
; residue  52 PRO rtp PRO  q  0.0
   481          N     52    PRO      N    206          0    14.0067
   482        CH1     52    PRO     CA    207          0     13.019
   483       CH2r     52    PRO     CB    207          0     14.027
   484       CH2r     52    PRO     CG    208          0     14.027
   485       CH2r     52    PRO     CD    208          0     14.027
   486          C     52    PRO      C    209       0.45     12.011
   487          O     52    PRO      O    209      -0.45    15.9994   ; qtot -1
; residue  53 LEU rtp LEU  q  0.0
   488          N     53    LEU      N    210      -0.31    14.0067
   489          H     53    LEU      H    210       0.31      1.008
   490        CH1     53    LEU     CA    211          0     13.019
   491        CH2     53    LEU     CB    211          0     14.027
   492        CH1     53    LEU     CG    212          0     13.019
   493        CH3     53    LEU    CD1    212          0     15.035
   494        CH3     53    LEU    CD2    212          0     15.035
   495          C     53    LEU      C    213       0.45     12.011
   496          O     53    LEU      O    213      -0.45    15.9994   ; qtot -1
; residue  54 THR rtp THR  q  0.0
   497          N     54    THR      N    214      -0.31    14.0067
   498          H     54    THR      H    214       0.31      1.008
   499        CH1     54    THR     CA    215          0     13.019
   500        CH1     54    THR     CB    216      0.266     13.019
   501         OA     54    THR    OG1    216     -0.674    15.9994
   502          H     54    THR    HG1    216      0.408      1.008
   503        CH3     54    THR    CG2    217          0     15.035
   504          C     54    THR      C    218       0.45     12.011
   505          O     54    THR      O    218      -0.45    15.9994   ; qtot -1
; residue  55 ALA rtp ALA  q  0.0
   506          N     55    ALA      N    219      -0.31    14.0067
   507          H     55    ALA      H    219       0.31      1.008
   508        CH1     55    ALA     CA    220          0     13.019
   509        CH3     55    ALA     CB    220          0     15.035
   510          C     55    ALA      C    221       0.45     12.011
   511          O     55    ALA      O    221      -0.45    15.9994   ; qtot -1
; residue  56 GLN rtp GLN  q  0.0
   512          N     56    GLN      N    222      -0.31    14.0067
   513          H     56    GLN      H    222       0.31      1.008
   514        CH1     56    GLN     CA    223          0     13.019
   515        CH2     56    GLN     CB    223          0     14.027
   516        CH2     56    GLN     CG    223          0     14.027
   517          C     56    GLN     CD    224       0.29     12.011
   518          O     56    GLN    OE1    224      -0.45    15.9994
   519         NT     56    GLN    NE2    224      -0.72    14.0067
   520          H     56    GLN   HE21    224       0.44      1.008
   521          H     56    GLN   HE22    224       0.44      1.008
   522          C     56    GLN      C    225       0.45     12.011
   523          O     56    GLN      O    225      -0.45    15.9994   ; qtot -1
; residue  57 HISE rtp HISB q  0.0
   524          N     57   HISE      N    226      -0.31    14.0067
   525          H     57   HISE      H    226       0.31      1.008
   526        CH1     57   HISE     CA    227          0     13.019
   527        CH2     57   HISE     CB    227          0     14.027
   528          C     57   HISE     CG    228          0     12.011
   529         NR     57   HISE    ND1    228      -0.54    14.0067
   530          C     57   HISE    CD2    228          0     12.011
   531         HC     57   HISE    HD2    228       0.14      1.008
   532          C     57   HISE    CE1    228          0     12.011
   533         HC     57   HISE    HE1    228       0.14      1.008
   534         NR     57   HISE    NE2    228      -0.05    14.0067
   535          H     57   HISE    HE2    228       0.31      1.008
   536          C     57   HISE      C    229       0.45     12.011
   537          O     57   HISE      O    229      -0.45    15.9994   ; qtot -1
; residue  58 GLU rtp GLU  q -1.0
   538          N     58    GLU      N    230      -0.31    14.0067
   539          H     58    GLU      H    230       0.31      1.008
   540        CH1     58    GLU     CA    231          0     13.019
   541        CH2     58    GLU     CB    231          0     14.027
   542        CH2     58    GLU     CG    231          0     14.027
   543          C     58    GLU     CD    232       0.27     12.011
   544         OM     58    GLU    OE1    232     -0.635    15.9994
   545         OM     58    GLU    OE2    232     -0.635    15.9994
   546          C     58    GLU      C    233       0.45     12.011
   547          O     58    GLU      O    233      -0.45    15.9994   ; qtot -2
; residue  59 ASN rtp ASN  q  0.0
   548          N     59    ASN      N    234      -0.31    14.0067
   549          H     59    ASN      H    234       0.31      1.008
   550        CH1     59    ASN     CA    235          0     13.019
   551        CH2     59    ASN     CB    235          0     14.027
   552          C     59    ASN     CG    236       0.29     12.011
   553          O     59    ASN    OD1    236      -0.45    15.9994
   554         NT     59    ASN    ND2    236      -0.72    14.0067
   555          H     59    ASN   HD21    236       0.44      1.008
   556          H     59    ASN   HD22    236       0.44      1.008
   557          C     59    ASN      C    237       0.45     12.011
   558          O     59    ASN      O    237      -0.45    15.9994   ; qtot -2
; residue  60 PHE rtp PHE  q  0.0
   559          N     60    PHE      N    238      -0.31    14.0067
   560          H     60    PHE      H    238       0.31      1.008
   561        CH1     60    PHE     CA    239          0     13.019
   562        CH2     60    PHE     CB    239          0     14.027
   563          C     60    PHE     CG    239          0     12.011
   564          C     60    PHE    CD1    240      -0.14     12.011
   565         HC     60    PHE    HD1    240       0.14      1.008
   566          C     60    PHE    CD2    241      -0.14     12.011
   567         HC     60    PHE    HD2    241       0.14      1.008
   568          C     60    PHE    CE1    242      -0.14     12.011
   569         HC     60    PHE    HE1    242       0.14      1.008
   570          C     60    PHE    CE2    243      -0.14     12.011
   571         HC     60    PHE    HE2    243       0.14      1.008
   572          C     60    PHE     CZ    244      -0.14     12.011
   573         HC     60    PHE     HZ    244       0.14      1.008
   574          C     60    PHE      C    245       0.45     12.011
   575          O     60    PHE      O    245      -0.45    15.9994   ; qtot -2
; residue  61 ARG rtp ARG  q +1.0
   576          N     61    ARG      N    246      -0.31    14.0067
   577          H     61    ARG      H    246       0.31      1.008
   578        CH1     61    ARG     CA    247          0     13.019
   579        CH2     61    ARG     CB    247          0     14.027
   580        CH2     61    ARG     CG    247          0     14.027
   581        CH2     61    ARG     CD    248       0.09     14.027
   582         NE     61    ARG     NE    248      -0.11    14.0067
   583          H     61    ARG     HE    248       0.24      1.008
   584          C     61    ARG     CZ    248       0.34     12.011
   585         NZ     61    ARG    NH1    248      -0.26    14.0067
   586          H     61    ARG   HH11    248       0.24      1.008
   587          H     61    ARG   HH12    248       0.24      1.008
   588         NZ     61    ARG    NH2    248      -0.26    14.0067
   589          H     61    ARG   HH21    248       0.24      1.008
   590          H     61    ARG   HH22    248       0.24      1.008
   591          C     61    ARG      C    249       0.45     12.011
   592          O     61    ARG      O    249      -0.45    15.9994   ; qtot -1
; residue  62 LYS rtp LYSH q +1.0
   593          N     62    LYS      N    250      -0.31    14.0067
   594          H     62    LYS      H    250       0.31      1.008
   595        CH1     62    LYS     CA    251          0     13.019
   596        CH2     62    LYS     CB    251          0     14.027
   597        CH2     62    LYS     CG    252          0     14.027
   598        CH2     62    LYS     CD    252          0     14.027
   599        CH2     62    LYS     CE    253      0.127     14.027
   600         NL     62    LYS     NZ    253      0.129    14.0067
   601          H     62    LYS    HZ1    253      0.248      1.008
   602          H     62    LYS    HZ2    253      0.248      1.008
   603          H     62    LYS    HZ3    253      0.248      1.008
   604          C     62    LYS      C    254       0.45     12.011
   605          O     62    LYS      O    254      -0.45    15.9994   ; qtot 0
; residue  63 LYS rtp LYSH q +1.0
   606          N     63    LYS      N    255      -0.31    14.0067
   607          H     63    LYS      H    255       0.31      1.008
   608        CH1     63    LYS     CA    256          0     13.019
   609        CH2     63    LYS     CB    256          0     14.027
   610        CH2     63    LYS     CG    257          0     14.027
   611        CH2     63    LYS     CD    257          0     14.027
   612        CH2     63    LYS     CE    258      0.127     14.027
   613         NL     63    LYS     NZ    258      0.129    14.0067
   614          H     63    LYS    HZ1    258      0.248      1.008
   615          H     63    LYS    HZ2    258      0.248      1.008
   616          H     63    LYS    HZ3    258      0.248      1.008
   617          C     63    LYS      C    259       0.45     12.011
   618          O     63    LYS      O    259      -0.45    15.9994   ; qtot 1
; residue  64 GLN rtp GLN  q  0.0
   619          N     64    GLN      N    260      -0.31    14.0067
   620          H     64    GLN      H    260       0.31      1.008
   621        CH1     64    GLN     CA    261          0     13.019
   622        CH2     64    GLN     CB    261          0     14.027
   623        CH2     64    GLN     CG    261          0     14.027
   624          C     64    GLN     CD    262       0.29     12.011
   625          O     64    GLN    OE1    262      -0.45    15.9994
   626         NT     64    GLN    NE2    262      -0.72    14.0067
   627          H     64    GLN   HE21    262       0.44      1.008
   628          H     64    GLN   HE22    262       0.44      1.008
   629          C     64    GLN      C    263       0.45     12.011
   630          O     64    GLN      O    263      -0.45    15.9994   ; qtot 1
; residue  65 ILE rtp ILE  q  0.0
   631          N     65    ILE      N    264      -0.31    14.0067
   632          H     65    ILE      H    264       0.31      1.008
   633        CH1     65    ILE     CA    265          0     13.019
   634        CH1     65    ILE     CB    266          0     13.019
   635        CH2     65    ILE    CG1    266          0     14.027
   636        CH3     65    ILE    CG2    266          0     15.035
   637        CH3     65    ILE     CD    266          0     15.035
   638          C     65    ILE      C    267       0.45     12.011
   639          O     65    ILE      O    267      -0.45    15.9994   ; qtot 1
; residue  66 GLU rtp GLU  q -1.0
   640          N     66    GLU      N    268      -0.31    14.0067
   641          H     66    GLU      H    268       0.31      1.008
   642        CH1     66    GLU     CA    269          0     13.019
   643        CH2     66    GLU     CB    269          0     14.027
   644        CH2     66    GLU     CG    269          0     14.027
   645          C     66    GLU     CD    270       0.27     12.011
   646         OM     66    GLU    OE1    270     -0.635    15.9994
   647         OM     66    GLU    OE2    270     -0.635    15.9994
   648          C     66    GLU      C    271       0.45     12.011
   649          O     66    GLU      O    271      -0.45    15.9994   ; qtot 0
; residue  67 GLU rtp GLU  q -1.0
   650          N     67    GLU      N    272      -0.31    14.0067
   651          H     67    GLU      H    272       0.31      1.008
   652        CH1     67    GLU     CA    273          0     13.019
   653        CH2     67    GLU     CB    273          0     14.027
   654        CH2     67    GLU     CG    273          0     14.027
   655          C     67    GLU     CD    274       0.27     12.011
   656         OM     67    GLU    OE1    274     -0.635    15.9994
   657         OM     67    GLU    OE2    274     -0.635    15.9994
   658          C     67    GLU      C    275       0.45     12.011
   659          O     67    GLU      O    275      -0.45    15.9994   ; qtot -1
; residue  68 LEU rtp LEU  q  0.0
   660          N     68    LEU      N    276      -0.31    14.0067
   661          H     68    LEU      H    276       0.31      1.008
   662        CH1     68    LEU     CA    277          0     13.019
   663        CH2     68    LEU     CB    277          0     14.027
   664        CH1     68    LEU     CG    278          0     13.019
   665        CH3     68    LEU    CD1    278          0     15.035
   666        CH3     68    LEU    CD2    278          0     15.035
   667          C     68    LEU      C    279       0.45     12.011
   668          O     68    LEU      O    279      -0.45    15.9994   ; qtot -1
; residue  69 LYS rtp LYSH q +1.0
   669          N     69    LYS      N    280      -0.31    14.0067
   670          H     69    LYS      H    280       0.31      1.008
   671        CH1     69    LYS     CA    281          0     13.019
   672        CH2     69    LYS     CB    281          0     14.027
   673        CH2     69    LYS     CG    282          0     14.027
   674        CH2     69    LYS     CD    282          0     14.027
   675        CH2     69    LYS     CE    283      0.127     14.027
   676         NL     69    LYS     NZ    283      0.129    14.0067
   677          H     69    LYS    HZ1    283      0.248      1.008
   678          H     69    LYS    HZ2    283      0.248      1.008
   679          H     69    LYS    HZ3    283      0.248      1.008
   680          C     69    LYS      C    284       0.45     12.011
   681          O     69    LYS      O    284      -0.45    15.9994   ; qtot 0
; residue  70 GLY rtp GLY  q  0.0
   682          N     70    GLY      N    285      -0.31    14.0067
   683          H     70    GLY      H    285       0.31      1.008
   684        CH2     70    GLY     CA    286          0     14.027
   685          C     70    GLY      C    287       0.45     12.011
   686          O     70    GLY      O    287      -0.45    15.9994   ; qtot 0
; residue  71 GLN rtp GLN  q  0.0
   687          N     71    GLN      N    288      -0.31    14.0067
   688          H     71    GLN      H    288       0.31      1.008
   689        CH1     71    GLN     CA    289          0     13.019
   690        CH2     71    GLN     CB    289          0     14.027
   691        CH2     71    GLN     CG    289          0     14.027
   692          C     71    GLN     CD    290       0.29     12.011
   693          O     71    GLN    OE1    290      -0.45    15.9994
   694         NT     71    GLN    NE2    290      -0.72    14.0067
   695          H     71    GLN   HE21    290       0.44      1.008
   696          H     71    GLN   HE22    290       0.44      1.008
   697          C     71    GLN      C    291       0.45     12.011
   698          O     71    GLN      O    291      -0.45    15.9994   ; qtot 0
; residue  72 GLU rtp GLU  q -1.0
   699          N     72    GLU      N    292      -0.31    14.0067
   700          H     72    GLU      H    292       0.31      1.008
   701        CH1     72    GLU     CA    293          0     13.019
   702        CH2     72    GLU     CB    293          0     14.027
   703        CH2     72    GLU     CG    293          0     14.027
   704          C     72    GLU     CD    294       0.27     12.011
   705         OM     72    GLU    OE1    294     -0.635    15.9994
   706         OM     72    GLU    OE2    294     -0.635    15.9994
   707          C     72    GLU      C    295       0.45     12.011
   708          O     72    GLU      O    295      -0.45    15.9994   ; qtot -1
; residue  73 VAL rtp VAL  q  0.0
   709          N     73    VAL      N    296      -0.31    14.0067
   710          H     73    VAL      H    296       0.31      1.008
   711        CH1     73    VAL     CA    297          0     13.019
   712        CH1     73    VAL     CB    297          0     13.019
   713        CH3     73    VAL    CG1    297          0     15.035
   714        CH3     73    VAL    CG2    297          0     15.035
   715          C     73    VAL      C    298       0.45     12.011
   716          O     73    VAL      O    298      -0.45    15.9994   ; qtot -1
; residue  74 SER rtp SER  q  0.0
   717          N     74    SER      N    299      -0.31    14.0067
   718          H     74    SER      H    299       0.31      1.008
   719        CH1     74    SER     CA    300          0     13.019
   720        CH2     74    SER     CB    301      0.266     14.027
   721         OA     74    SER     OG    301     -0.674    15.9994
   722          H     74    SER     HG    301      0.408      1.008
   723          C     74    SER      C    302       0.45     12.011
   724          O     74    SER      O    302      -0.45    15.9994   ; qtot -1
; residue  75 PRO rtp PRO  q  0.0
   725          N     75    PRO      N    303          0    14.0067
   726        CH1     75    PRO     CA    304          0     13.019
   727       CH2r     75    PRO     CB    304          0     14.027
   728       CH2r     75    PRO     CG    305          0     14.027
   729       CH2r     75    PRO     CD    305          0     14.027
   730          C     75    PRO      C    306       0.45     12.011
   731          O     75    PRO      O    306      -0.45    15.9994   ; qtot -1
; residue  76 LYS rtp LYSH q +1.0
   732          N     76    LYS      N    307      -0.31    14.0067
   733          H     76    LYS      H    307       0.31      1.008
   734        CH1     76    LYS     CA    308          0     13.019
   735        CH2     76    LYS     CB    308          0     14.027
   736        CH2     76    LYS     CG    309          0     14.027
   737        CH2     76    LYS     CD    309          0     14.027
   738        CH2     76    LYS     CE    310      0.127     14.027
   739         NL     76    LYS     NZ    310      0.129    14.0067
   740          H     76    LYS    HZ1    310      0.248      1.008
   741          H     76    LYS    HZ2    310      0.248      1.008
   742          H     76    LYS    HZ3    310      0.248      1.008
   743          C     76    LYS      C    311       0.45     12.011
   744          O     76    LYS      O    311      -0.45    15.9994   ; qtot 0
; residue  77 VAL rtp VAL  q  0.0
   745          N     77    VAL      N    312      -0.31    14.0067
   746          H     77    VAL      H    312       0.31      1.008
   747        CH1     77    VAL     CA    313          0     13.019
   748        CH1     77    VAL     CB    313          0     13.019
   749        CH3     77    VAL    CG1    313          0     15.035
   750        CH3     77    VAL    CG2    313          0     15.035
   751          C     77    VAL      C    314       0.45     12.011
   752          O     77    VAL      O    314      -0.45    15.9994   ; qtot 0
; residue  78 TYR rtp TYR  q  0.0
   753          N     78    TYR      N    315      -0.31    14.0067
   754          H     78    TYR      H    315       0.31      1.008
   755        CH1     78    TYR     CA    316          0     13.019
   756        CH2     78    TYR     CB    316          0     14.027
   757          C     78    TYR     CG    316          0     12.011
   758          C     78    TYR    CD1    317      -0.14     12.011
   759         HC     78    TYR    HD1    317       0.14      1.008
   760          C     78    TYR    CD2    318      -0.14     12.011
   761         HC     78    TYR    HD2    318       0.14      1.008
   762          C     78    TYR    CE1    319      -0.14     12.011
   763         HC     78    TYR    HE1    319       0.14      1.008
   764          C     78    TYR    CE2    320      -0.14     12.011
   765         HC     78    TYR    HE2    320       0.14      1.008
   766          C     78    TYR     CZ    321      0.203     12.011
   767         OA     78    TYR     OH    321     -0.611    15.9994
   768          H     78    TYR     HH    321      0.408      1.008
   769          C     78    TYR      C    322       0.45     12.011
   770          O     78    TYR      O    322      -0.45    15.9994   ; qtot 0
; residue  79 PHE rtp PHE  q  0.0
   771          N     79    PHE      N    323      -0.31    14.0067
   772          H     79    PHE      H    323       0.31      1.008
   773        CH1     79    PHE     CA    324          0     13.019
   774        CH2     79    PHE     CB    324          0     14.027
   775          C     79    PHE     CG    324          0     12.011
   776          C     79    PHE    CD1    325      -0.14     12.011
   777         HC     79    PHE    HD1    325       0.14      1.008
   778          C     79    PHE    CD2    326      -0.14     12.011
   779         HC     79    PHE    HD2    326       0.14      1.008
   780          C     79    PHE    CE1    327      -0.14     12.011
   781         HC     79    PHE    HE1    327       0.14      1.008
   782          C     79    PHE    CE2    328      -0.14     12.011
   783         HC     79    PHE    HE2    328       0.14      1.008
   784          C     79    PHE     CZ    329      -0.14     12.011
   785         HC     79    PHE     HZ    329       0.14      1.008
   786          C     79    PHE      C    330       0.45     12.011
   787          O     79    PHE      O    330      -0.45    15.9994   ; qtot 0
; residue  80 MET rtp MET  q  0.0
   788          N     80    MET      N    331      -0.31    14.0067
   789          H     80    MET      H    331       0.31      1.008
   790        CH1     80    MET     CA    332          0     13.019
   791        CH2     80    MET     CB    332          0     14.027
   792        CH2     80    MET     CG    333      0.241     14.027
   793          S     80    MET     SD    333     -0.482      32.06
   794        CH3     80    MET     CE    333      0.241     15.035
   795          C     80    MET      C    334       0.45     12.011
   796          O     80    MET      O    334      -0.45    15.9994   ; qtot 0
; residue  81 LYS rtp LYSH q +1.0
   797          N     81    LYS      N    335      -0.31    14.0067
   798          H     81    LYS      H    335       0.31      1.008
   799        CH1     81    LYS     CA    336          0     13.019
   800        CH2     81    LYS     CB    336          0     14.027
   801        CH2     81    LYS     CG    337          0     14.027
   802        CH2     81    LYS     CD    337          0     14.027
   803        CH2     81    LYS     CE    338      0.127     14.027
   804         NL     81    LYS     NZ    338      0.129    14.0067
   805          H     81    LYS    HZ1    338      0.248      1.008
   806          H     81    LYS    HZ2    338      0.248      1.008
   807          H     81    LYS    HZ3    338      0.248      1.008
   808          C     81    LYS      C    339       0.45     12.011
   809          O     81    LYS      O    339      -0.45    15.9994   ; qtot 1
; residue  82 GLN rtp GLN  q  0.0
   810          N     82    GLN      N    340      -0.31    14.0067
   811          H     82    GLN      H    340       0.31      1.008
   812        CH1     82    GLN     CA    341          0     13.019
   813        CH2     82    GLN     CB    341          0     14.027
   814        CH2     82    GLN     CG    341          0     14.027
   815          C     82    GLN     CD    342       0.29     12.011
   816          O     82    GLN    OE1    342      -0.45    15.9994
   817         NT     82    GLN    NE2    342      -0.72    14.0067
   818          H     82    GLN   HE21    342       0.44      1.008
   819          H     82    GLN   HE22    342       0.44      1.008
   820          C     82    GLN      C    343       0.45     12.011
   821          O     82    GLN      O    343      -0.45    15.9994   ; qtot 1
; residue  83 THR rtp THR  q  0.0
   822          N     83    THR      N    344      -0.31    14.0067
   823          H     83    THR      H    344       0.31      1.008
   824        CH1     83    THR     CA    345          0     13.019
   825        CH1     83    THR     CB    346      0.266     13.019
   826         OA     83    THR    OG1    346     -0.674    15.9994
   827          H     83    THR    HG1    346      0.408      1.008
   828        CH3     83    THR    CG2    347          0     15.035
   829          C     83    THR      C    348       0.45     12.011
   830          O     83    THR      O    348      -0.45    15.9994   ; qtot 1
; residue  84 ILE rtp ILE  q  0.0
   831          N     84    ILE      N    349      -0.31    14.0067
   832          H     84    ILE      H    349       0.31      1.008
   833        CH1     84    ILE     CA    350          0     13.019
   834        CH1     84    ILE     CB    351          0     13.019
   835        CH2     84    ILE    CG1    351          0     14.027
   836        CH3     84    ILE    CG2    351          0     15.035
   837        CH3     84    ILE     CD    351          0     15.035
   838          C     84    ILE      C    352       0.45     12.011
   839          O     84    ILE      O    352      -0.45    15.9994   ; qtot 1
; residue  85 GLY rtp GLY  q  0.0
   840          N     85    GLY      N    353      -0.31    14.0067
   841          H     85    GLY      H    353       0.31      1.008
   842        CH2     85    GLY     CA    354          0     14.027
   843          C     85    GLY      C    355       0.45     12.011
   844          O     85    GLY      O    355      -0.45    15.9994   ; qtot 1
; residue  86 ASN rtp ASN  q  0.0
   845          N     86    ASN      N    356      -0.31    14.0067
   846          H     86    ASN      H    356       0.31      1.008
   847        CH1     86    ASN     CA    357          0     13.019
   848        CH2     86    ASN     CB    357          0     14.027
   849          C     86    ASN     CG    358       0.29     12.011
   850          O     86    ASN    OD1    358      -0.45    15.9994
   851         NT     86    ASN    ND2    358      -0.72    14.0067
   852          H     86    ASN   HD21    358       0.44      1.008
   853          H     86    ASN   HD22    358       0.44      1.008
   854          C     86    ASN      C    359       0.45     12.011
   855          O     86    ASN      O    359      -0.45    15.9994   ; qtot 1
; residue  87 SER rtp SER  q  0.0
   856          N     87    SER      N    360      -0.31    14.0067
   857          H     87    SER      H    360       0.31      1.008
   858        CH1     87    SER     CA    361          0     13.019
   859        CH2     87    SER     CB    362      0.266     14.027
   860         OA     87    SER     OG    362     -0.674    15.9994
   861          H     87    SER     HG    362      0.408      1.008
   862          C     87    SER      C    363       0.45     12.011
   863          O     87    SER      O    363      -0.45    15.9994   ; qtot 1
; residue  88 CYS rtp CYSH q  0.0
   864          N     88    CYS      N    364      -0.31    14.0067
   865          H     88    CYS      H    364       0.31      1.008
   866        CH1     88    CYS     CA    365          0     13.019
   867        CH2     88    CYS     CB    366       0.15     14.027
   868          S     88    CYS     SG    366      -0.37      32.06
   869          H     88    CYS     HG    366       0.22      1.008
   870          C     88    CYS      C    367       0.45     12.011
   871          O     88    CYS      O    367      -0.45    15.9994   ; qtot 1
; residue  89 GLY rtp GLY  q  0.0
   872          N     89    GLY      N    368      -0.31    14.0067
   873          H     89    GLY      H    368       0.31      1.008
   874        CH2     89    GLY     CA    369          0     14.027
   875          C     89    GLY      C    370       0.45     12.011
   876          O     89    GLY      O    370      -0.45    15.9994   ; qtot 1
; residue  90 THR rtp THR  q  0.0
   877          N     90    THR      N    371      -0.31    14.0067
   878          H     90    THR      H    371       0.31      1.008
   879        CH1     90    THR     CA    372          0     13.019
   880        CH1     90    THR     CB    373      0.266     13.019
   881         OA     90    THR    OG1    373     -0.674    15.9994
   882          H     90    THR    HG1    373      0.408      1.008
   883        CH3     90    THR    CG2    374          0     15.035
   884          C     90    THR      C    375       0.45     12.011
   885          O     90    THR      O    375      -0.45    15.9994   ; qtot 1
; residue  91 ILE rtp ILE  q  0.0
   886          N     91    ILE      N    376      -0.31    14.0067
   887          H     91    ILE      H    376       0.31      1.008
   888        CH1     91    ILE     CA    377          0     13.019
   889        CH1     91    ILE     CB    378          0     13.019
   890        CH2     91    ILE    CG1    378          0     14.027
   891        CH3     91    ILE    CG2    378          0     15.035
   892        CH3     91    ILE     CD    378          0     15.035
   893          C     91    ILE      C    379       0.45     12.011
   894          O     91    ILE      O    379      -0.45    15.9994   ; qtot 1
; residue  92 GLY rtp GLY  q  0.0
   895          N     92    GLY      N    380      -0.31    14.0067
   896          H     92    GLY      H    380       0.31      1.008
   897        CH2     92    GLY     CA    381          0     14.027
   898          C     92    GLY      C    382       0.45     12.011
   899          O     92    GLY      O    382      -0.45    15.9994   ; qtot 1
; residue  93 LEU rtp LEU  q  0.0
   900          N     93    LEU      N    383      -0.31    14.0067
   901          H     93    LEU      H    383       0.31      1.008
   902        CH1     93    LEU     CA    384          0     13.019
   903        CH2     93    LEU     CB    384          0     14.027
   904        CH1     93    LEU     CG    385          0     13.019
   905        CH3     93    LEU    CD1    385          0     15.035
   906        CH3     93    LEU    CD2    385          0     15.035
   907          C     93    LEU      C    386       0.45     12.011
   908          O     93    LEU      O    386      -0.45    15.9994   ; qtot 1
; residue  94 ILE rtp ILE  q  0.0
   909          N     94    ILE      N    387      -0.31    14.0067
   910          H     94    ILE      H    387       0.31      1.008
   911        CH1     94    ILE     CA    388          0     13.019
   912        CH1     94    ILE     CB    389          0     13.019
   913        CH2     94    ILE    CG1    389          0     14.027
   914        CH3     94    ILE    CG2    389          0     15.035
   915        CH3     94    ILE     CD    389          0     15.035
   916          C     94    ILE      C    390       0.45     12.011
   917          O     94    ILE      O    390      -0.45    15.9994   ; qtot 1
; residue  95 HISE rtp HISB q  0.0
   918          N     95   HISE      N    391      -0.31    14.0067
   919          H     95   HISE      H    391       0.31      1.008
   920        CH1     95   HISE     CA    392          0     13.019
   921        CH2     95   HISE     CB    392          0     14.027
   922          C     95   HISE     CG    393          0     12.011
   923         NR     95   HISE    ND1    393      -0.54    14.0067
   924          C     95   HISE    CD2    393          0     12.011
   925         HC     95   HISE    HD2    393       0.14      1.008
   926          C     95   HISE    CE1    393          0     12.011
   927         HC     95   HISE    HE1    393       0.14      1.008
   928         NR     95   HISE    NE2    393      -0.05    14.0067
   929          H     95   HISE    HE2    393       0.31      1.008
   930          C     95   HISE      C    394       0.45     12.011
   931          O     95   HISE      O    394      -0.45    15.9994   ; qtot 1
; residue  96 ALA rtp ALA  q  0.0
   932          N     96    ALA      N    395      -0.31    14.0067
   933          H     96    ALA      H    395       0.31      1.008
   934        CH1     96    ALA     CA    396          0     13.019
   935        CH3     96    ALA     CB    396          0     15.035
   936          C     96    ALA      C    397       0.45     12.011
   937          O     96    ALA      O    397      -0.45    15.9994   ; qtot 1
; residue  97 VAL rtp VAL  q  0.0
   938          N     97    VAL      N    398      -0.31    14.0067
   939          H     97    VAL      H    398       0.31      1.008
   940        CH1     97    VAL     CA    399          0     13.019
   941        CH1     97    VAL     CB    399          0     13.019
   942        CH3     97    VAL    CG1    399          0     15.035
   943        CH3     97    VAL    CG2    399          0     15.035
   944          C     97    VAL      C    400       0.45     12.011
   945          O     97    VAL      O    400      -0.45    15.9994   ; qtot 1
; residue  98 ALA rtp ALA  q  0.0
   946          N     98    ALA      N    401      -0.31    14.0067
   947          H     98    ALA      H    401       0.31      1.008
   948        CH1     98    ALA     CA    402          0     13.019
   949        CH3     98    ALA     CB    402          0     15.035
   950          C     98    ALA      C    403       0.45     12.011
   951          O     98    ALA      O    403      -0.45    15.9994   ; qtot 1
; residue  99 ASN rtp ASN  q  0.0
   952          N     99    ASN      N    404      -0.31    14.0067
   953          H     99    ASN      H    404       0.31      1.008
   954        CH1     99    ASN     CA    405          0     13.019
   955        CH2     99    ASN     CB    405          0     14.027
   956          C     99    ASN     CG    406       0.29     12.011
   957          O     99    ASN    OD1    406      -0.45    15.9994
   958         NT     99    ASN    ND2    406      -0.72    14.0067
   959          H     99    ASN   HD21    406       0.44      1.008
   960          H     99    ASN   HD22    406       0.44      1.008
   961          C     99    ASN      C    407       0.45     12.011
   962          O     99    ASN      O    407      -0.45    15.9994   ; qtot 1
; residue 100 ASN rtp ASN  q  0.0
   963          N    100    ASN      N    408      -0.31    14.0067
   964          H    100    ASN      H    408       0.31      1.008
   965        CH1    100    ASN     CA    409          0     13.019
   966        CH2    100    ASN     CB    409          0     14.027
   967          C    100    ASN     CG    410       0.29     12.011
   968          O    100    ASN    OD1    410      -0.45    15.9994
   969         NT    100    ASN    ND2    410      -0.72    14.0067
   970          H    100    ASN   HD21    410       0.44      1.008
   971          H    100    ASN   HD22    410       0.44      1.008
   972          C    100    ASN      C    411       0.45     12.011
   973          O    100    ASN      O    411      -0.45    15.9994   ; qtot 1
; residue 101 GLN rtp GLN  q  0.0
   974          N    101    GLN      N    412      -0.31    14.0067
   975          H    101    GLN      H    412       0.31      1.008
   976        CH1    101    GLN     CA    413          0     13.019
   977        CH2    101    GLN     CB    413          0     14.027
   978        CH2    101    GLN     CG    413          0     14.027
   979          C    101    GLN     CD    414       0.29     12.011
   980          O    101    GLN    OE1    414      -0.45    15.9994
   981         NT    101    GLN    NE2    414      -0.72    14.0067
   982          H    101    GLN   HE21    414       0.44      1.008
   983          H    101    GLN   HE22    414       0.44      1.008
   984          C    101    GLN      C    415       0.45     12.011
   985          O    101    GLN      O    415      -0.45    15.9994   ; qtot 1
; residue 102 ASP rtp ASP  q -1.0
   986          N    102    ASP      N    416      -0.31    14.0067
   987          H    102    ASP      H    416       0.31      1.008
   988        CH1    102    ASP     CA    417          0     13.019
   989        CH2    102    ASP     CB    417          0     14.027
   990          C    102    ASP     CG    418       0.27     12.011
   991         OM    102    ASP    OD1    418     -0.635    15.9994
   992         OM    102    ASP    OD2    418     -0.635    15.9994
   993          C    102    ASP      C    419       0.45     12.011
   994          O    102    ASP      O    419      -0.45    15.9994   ; qtot 0
; residue 103 LYS rtp LYSH q +1.0
   995          N    103    LYS      N    420      -0.31    14.0067
   996          H    103    LYS      H    420       0.31      1.008
   997        CH1    103    LYS     CA    421          0     13.019
   998        CH2    103    LYS     CB    421          0     14.027
   999        CH2    103    LYS     CG    422          0     14.027
  1000        CH2    103    LYS     CD    422          0     14.027
  1001        CH2    103    LYS     CE    423      0.127     14.027
  1002         NL    103    LYS     NZ    423      0.129    14.0067
  1003          H    103    LYS    HZ1    423      0.248      1.008
  1004          H    103    LYS    HZ2    423      0.248      1.008
  1005          H    103    LYS    HZ3    423      0.248      1.008
  1006          C    103    LYS      C    424       0.45     12.011
  1007          O    103    LYS      O    424      -0.45    15.9994   ; qtot 1
; residue 104 LEU rtp LEU  q  0.0
  1008          N    104    LEU      N    425      -0.31    14.0067
  1009          H    104    LEU      H    425       0.31      1.008
  1010        CH1    104    LEU     CA    426          0     13.019
  1011        CH2    104    LEU     CB    426          0     14.027
  1012        CH1    104    LEU     CG    427          0     13.019
  1013        CH3    104    LEU    CD1    427          0     15.035
  1014        CH3    104    LEU    CD2    427          0     15.035
  1015          C    104    LEU      C    428       0.45     12.011
  1016          O    104    LEU      O    428      -0.45    15.9994   ; qtot 1
; residue 105 GLY rtp GLY  q  0.0
  1017          N    105    GLY      N    429      -0.31    14.0067
  1018          H    105    GLY      H    429       0.31      1.008
  1019        CH2    105    GLY     CA    430          0     14.027
  1020          C    105    GLY      C    431       0.45     12.011
  1021          O    105    GLY      O    431      -0.45    15.9994   ; qtot 1
; residue 106 PHE rtp PHE  q  0.0
  1022          N    106    PHE      N    432      -0.31    14.0067
  1023          H    106    PHE      H    432       0.31      1.008
  1024        CH1    106    PHE     CA    433          0     13.019
  1025        CH2    106    PHE     CB    433          0     14.027
  1026          C    106    PHE     CG    433          0     12.011
  1027          C    106    PHE    CD1    434      -0.14     12.011
  1028         HC    106    PHE    HD1    434       0.14      1.008
  1029          C    106    PHE    CD2    435      -0.14     12.011
  1030         HC    106    PHE    HD2    435       0.14      1.008
  1031          C    106    PHE    CE1    436      -0.14     12.011
  1032         HC    106    PHE    HE1    436       0.14      1.008
  1033          C    106    PHE    CE2    437      -0.14     12.011
  1034         HC    106    PHE    HE2    437       0.14      1.008
  1035          C    106    PHE     CZ    438      -0.14     12.011
  1036         HC    106    PHE     HZ    438       0.14      1.008
  1037          C    106    PHE      C    439       0.45     12.011
  1038          O    106    PHE      O    439      -0.45    15.9994   ; qtot 1
; residue 107 GLU rtp GLU  q -1.0
  1039          N    107    GLU      N    440      -0.31    14.0067
  1040          H    107    GLU      H    440       0.31      1.008
  1041        CH1    107    GLU     CA    441          0     13.019
  1042        CH2    107    GLU     CB    441          0     14.027
  1043        CH2    107    GLU     CG    441          0     14.027
  1044          C    107    GLU     CD    442       0.27     12.011
  1045         OM    107    GLU    OE1    442     -0.635    15.9994
  1046         OM    107    GLU    OE2    442     -0.635    15.9994
  1047          C    107    GLU      C    443       0.45     12.011
  1048          O    107    GLU      O    443      -0.45    15.9994   ; qtot 0
; residue 108 ASP rtp ASP  q -1.0
  1049          N    108    ASP      N    444      -0.31    14.0067
  1050          H    108    ASP      H    444       0.31      1.008
  1051        CH1    108    ASP     CA    445          0     13.019
  1052        CH2    108    ASP     CB    445          0     14.027
  1053          C    108    ASP     CG    446       0.27     12.011
  1054         OM    108    ASP    OD1    446     -0.635    15.9994
  1055         OM    108    ASP    OD2    446     -0.635    15.9994
  1056          C    108    ASP      C    447       0.45     12.011
  1057          O    108    ASP      O    447      -0.45    15.9994   ; qtot -1
; residue 109 GLY rtp GLY  q  0.0
  1058          N    109    GLY      N    448      -0.31    14.0067
  1059          H    109    GLY      H    448       0.31      1.008
  1060        CH2    109    GLY     CA    449          0     14.027
  1061          C    109    GLY      C    450       0.45     12.011
  1062          O    109    GLY      O    450      -0.45    15.9994   ; qtot -1
; residue 110 SER rtp SER  q  0.0
  1063          N    110    SER      N    451      -0.31    14.0067
  1064          H    110    SER      H    451       0.31      1.008
  1065        CH1    110    SER     CA    452          0     13.019
  1066        CH2    110    SER     CB    453      0.266     14.027
  1067         OA    110    SER     OG    453     -0.674    15.9994
  1068          H    110    SER     HG    453      0.408      1.008
  1069          C    110    SER      C    454       0.45     12.011
  1070          O    110    SER      O    454      -0.45    15.9994   ; qtot -1
; residue 111 VAL rtp VAL  q  0.0
  1071          N    111    VAL      N    455      -0.31    14.0067
  1072          H    111    VAL      H    455       0.31      1.008
  1073        CH1    111    VAL     CA    456          0     13.019
  1074        CH1    111    VAL     CB    456          0     13.019
  1075        CH3    111    VAL    CG1    456          0     15.035
  1076        CH3    111    VAL    CG2    456          0     15.035
  1077          C    111    VAL      C    457       0.45     12.011
  1078          O    111    VAL      O    457      -0.45    15.9994   ; qtot -1
; residue 112 LEU rtp LEU  q  0.0
  1079          N    112    LEU      N    458      -0.31    14.0067
  1080          H    112    LEU      H    458       0.31      1.008
  1081        CH1    112    LEU     CA    459          0     13.019
  1082        CH2    112    LEU     CB    459          0     14.027
  1083        CH1    112    LEU     CG    460          0     13.019
  1084        CH3    112    LEU    CD1    460          0     15.035
  1085        CH3    112    LEU    CD2    460          0     15.035
  1086          C    112    LEU      C    461       0.45     12.011
  1087          O    112    LEU      O    461      -0.45    15.9994   ; qtot -1
; residue 113 LYS rtp LYSH q +1.0
  1088          N    113    LYS      N    462      -0.31    14.0067
  1089          H    113    LYS      H    462       0.31      1.008
  1090        CH1    113    LYS     CA    463          0     13.019
  1091        CH2    113    LYS     CB    463          0     14.027
  1092        CH2    113    LYS     CG    464          0     14.027
  1093        CH2    113    LYS     CD    464          0     14.027
  1094        CH2    113    LYS     CE    465      0.127     14.027
  1095         NL    113    LYS     NZ    465      0.129    14.0067
  1096          H    113    LYS    HZ1    465      0.248      1.008
  1097          H    113    LYS    HZ2    465      0.248      1.008
  1098          H    113    LYS    HZ3    465      0.248      1.008
  1099          C    113    LYS      C    466       0.45     12.011
  1100          O    113    LYS      O    466      -0.45    15.9994   ; qtot 0
; residue 114 GLN rtp GLN  q  0.0
  1101          N    114    GLN      N    467      -0.31    14.0067
  1102          H    114    GLN      H    467       0.31      1.008
  1103        CH1    114    GLN     CA    468          0     13.019
  1104        CH2    114    GLN     CB    468          0     14.027
  1105        CH2    114    GLN     CG    468          0     14.027
  1106          C    114    GLN     CD    469       0.29     12.011
  1107          O    114    GLN    OE1    469      -0.45    15.9994
  1108         NT    114    GLN    NE2    469      -0.72    14.0067
  1109          H    114    GLN   HE21    469       0.44      1.008
  1110          H    114    GLN   HE22    469       0.44      1.008
  1111          C    114    GLN      C    470       0.45     12.011
  1112          O    114    GLN      O    470      -0.45    15.9994   ; qtot 0
; residue 115 PHE rtp PHE  q  0.0
  1113          N    115    PHE      N    471      -0.31    14.0067
  1114          H    115    PHE      H    471       0.31      1.008
  1115        CH1    115    PHE     CA    472          0     13.019
  1116        CH2    115    PHE     CB    472          0     14.027
  1117          C    115    PHE     CG    472          0     12.011
  1118          C    115    PHE    CD1    473      -0.14     12.011
  1119         HC    115    PHE    HD1    473       0.14      1.008
  1120          C    115    PHE    CD2    474      -0.14     12.011
  1121         HC    115    PHE    HD2    474       0.14      1.008
  1122          C    115    PHE    CE1    475      -0.14     12.011
  1123         HC    115    PHE    HE1    475       0.14      1.008
  1124          C    115    PHE    CE2    476      -0.14     12.011
  1125         HC    115    PHE    HE2    476       0.14      1.008
  1126          C    115    PHE     CZ    477      -0.14     12.011
  1127         HC    115    PHE     HZ    477       0.14      1.008
  1128          C    115    PHE      C    478       0.45     12.011
  1129          O    115    PHE      O    478      -0.45    15.9994   ; qtot 0
; residue 116 LEU rtp LEU  q  0.0
  1130          N    116    LEU      N    479      -0.31    14.0067
  1131          H    116    LEU      H    479       0.31      1.008
  1132        CH1    116    LEU     CA    480          0     13.019
  1133        CH2    116    LEU     CB    480          0     14.027
  1134        CH1    116    LEU     CG    481          0     13.019
  1135        CH3    116    LEU    CD1    481          0     15.035
  1136        CH3    116    LEU    CD2    481          0     15.035
  1137          C    116    LEU      C    482       0.45     12.011
  1138          O    116    LEU      O    482      -0.45    15.9994   ; qtot 0
; residue 117 SER rtp SER  q  0.0
  1139          N    117    SER      N    483      -0.31    14.0067
  1140          H    117    SER      H    483       0.31      1.008
  1141        CH1    117    SER     CA    484          0     13.019
  1142        CH2    117    SER     CB    485      0.266     14.027
  1143         OA    117    SER     OG    485     -0.674    15.9994
  1144          H    117    SER     HG    485      0.408      1.008
  1145          C    117    SER      C    486       0.45     12.011
  1146          O    117    SER      O    486      -0.45    15.9994   ; qtot 0
; residue 118 GLU rtp GLU  q -1.0
  1147          N    118    GLU      N    487      -0.31    14.0067
  1148          H    118    GLU      H    487       0.31      1.008
  1149        CH1    118    GLU     CA    488          0     13.019
  1150        CH2    118    GLU     CB    488          0     14.027
  1151        CH2    118    GLU     CG    488          0     14.027
  1152          C    118    GLU     CD    489       0.27     12.011
  1153         OM    118    GLU    OE1    489     -0.635    15.9994
  1154         OM    118    GLU    OE2    489     -0.635    15.9994
  1155          C    118    GLU      C    490       0.45     12.011
  1156          O    118    GLU      O    490      -0.45    15.9994   ; qtot -1
; residue 119 THR rtp THR  q  0.0
  1157          N    119    THR      N    491      -0.31    14.0067
  1158          H    119    THR      H    491       0.31      1.008
  1159        CH1    119    THR     CA    492          0     13.019
  1160        CH1    119    THR     CB    493      0.266     13.019
  1161         OA    119    THR    OG1    493     -0.674    15.9994
  1162          H    119    THR    HG1    493      0.408      1.008
  1163        CH3    119    THR    CG2    494          0     15.035
  1164          C    119    THR      C    495       0.45     12.011
  1165          O    119    THR      O    495      -0.45    15.9994   ; qtot -1
; residue 120 GLU rtp GLU  q -1.0
  1166          N    120    GLU      N    496      -0.31    14.0067
  1167          H    120    GLU      H    496       0.31      1.008
  1168        CH1    120    GLU     CA    497          0     13.019
  1169        CH2    120    GLU     CB    497          0     14.027
  1170        CH2    120    GLU     CG    497          0     14.027
  1171          C    120    GLU     CD    498       0.27     12.011
  1172         OM    120    GLU    OE1    498     -0.635    15.9994
  1173         OM    120    GLU    OE2    498     -0.635    15.9994
  1174          C    120    GLU      C    499       0.45     12.011
  1175          O    120    GLU      O    499      -0.45    15.9994   ; qtot -2
; residue 121 LYS rtp LYSH q +1.0
  1176          N    121    LYS      N    500      -0.31    14.0067
  1177          H    121    LYS      H    500       0.31      1.008
  1178        CH1    121    LYS     CA    501          0     13.019
  1179        CH2    121    LYS     CB    501          0     14.027
  1180        CH2    121    LYS     CG    502          0     14.027
  1181        CH2    121    LYS     CD    502          0     14.027
  1182        CH2    121    LYS     CE    503      0.127     14.027
  1183         NL    121    LYS     NZ    503      0.129    14.0067
  1184          H    121    LYS    HZ1    503      0.248      1.008
  1185          H    121    LYS    HZ2    503      0.248      1.008
  1186          H    121    LYS    HZ3    503      0.248      1.008
  1187          C    121    LYS      C    504       0.45     12.011
  1188          O    121    LYS      O    504      -0.45    15.9994   ; qtot -1
; residue 122 MET rtp MET  q  0.0
  1189          N    122    MET      N    505      -0.31    14.0067
  1190          H    122    MET      H    505       0.31      1.008
  1191        CH1    122    MET     CA    506          0     13.019
  1192        CH2    122    MET     CB    506          0     14.027
  1193        CH2    122    MET     CG    507      0.241     14.027
  1194          S    122    MET     SD    507     -0.482      32.06
  1195        CH3    122    MET     CE    507      0.241     15.035
  1196          C    122    MET      C    508       0.45     12.011
  1197          O    122    MET      O    508      -0.45    15.9994   ; qtot -1
; residue 123 SER rtp SER  q  0.0
  1198          N    123    SER      N    509      -0.31    14.0067
  1199          H    123    SER      H    509       0.31      1.008
  1200        CH1    123    SER     CA    510          0     13.019
  1201        CH2    123    SER     CB    511      0.266     14.027
  1202         OA    123    SER     OG    511     -0.674    15.9994
  1203          H    123    SER     HG    511      0.408      1.008
  1204          C    123    SER      C    512       0.45     12.011
  1205          O    123    SER      O    512      -0.45    15.9994   ; qtot -1
; residue 124 PRO rtp PRO  q  0.0
  1206          N    124    PRO      N    513          0    14.0067
  1207        CH1    124    PRO     CA    514          0     13.019
  1208       CH2r    124    PRO     CB    514          0     14.027
  1209       CH2r    124    PRO     CG    515          0     14.027
  1210       CH2r    124    PRO     CD    515          0     14.027
  1211          C    124    PRO      C    516       0.45     12.011
  1212          O    124    PRO      O    516      -0.45    15.9994   ; qtot -1
; residue 125 GLU rtp GLU  q -1.0
  1213          N    125    GLU      N    517      -0.31    14.0067
  1214          H    125    GLU      H    517       0.31      1.008
  1215        CH1    125    GLU     CA    518          0     13.019
  1216        CH2    125    GLU     CB    518          0     14.027
  1217        CH2    125    GLU     CG    518          0     14.027
  1218          C    125    GLU     CD    519       0.27     12.011
  1219         OM    125    GLU    OE1    519     -0.635    15.9994
  1220         OM    125    GLU    OE2    519     -0.635    15.9994
  1221          C    125    GLU      C    520       0.45     12.011
  1222          O    125    GLU      O    520      -0.45    15.9994   ; qtot -2
; residue 126 ASP rtp ASP  q -1.0
  1223          N    126    ASP      N    521      -0.31    14.0067
  1224          H    126    ASP      H    521       0.31      1.008
  1225        CH1    126    ASP     CA    522          0     13.019
  1226        CH2    126    ASP     CB    522          0     14.027
  1227          C    126    ASP     CG    523       0.27     12.011
  1228         OM    126    ASP    OD1    523     -0.635    15.9994
  1229         OM    126    ASP    OD2    523     -0.635    15.9994
  1230          C    126    ASP      C    524       0.45     12.011
  1231          O    126    ASP      O    524      -0.45    15.9994   ; qtot -3
; residue 127 ARG rtp ARG  q +1.0
  1232          N    127    ARG      N    525      -0.31    14.0067
  1233          H    127    ARG      H    525       0.31      1.008
  1234        CH1    127    ARG     CA    526          0     13.019
  1235        CH2    127    ARG     CB    526          0     14.027
  1236        CH2    127    ARG     CG    526          0     14.027
  1237        CH2    127    ARG     CD    527       0.09     14.027
  1238         NE    127    ARG     NE    527      -0.11    14.0067
  1239          H    127    ARG     HE    527       0.24      1.008
  1240          C    127    ARG     CZ    527       0.34     12.011
  1241         NZ    127    ARG    NH1    527      -0.26    14.0067
  1242          H    127    ARG   HH11    527       0.24      1.008
  1243          H    127    ARG   HH12    527       0.24      1.008
  1244         NZ    127    ARG    NH2    527      -0.26    14.0067
  1245          H    127    ARG   HH21    527       0.24      1.008
  1246          H    127    ARG   HH22    527       0.24      1.008
  1247          C    127    ARG      C    528       0.45     12.011
  1248          O    127    ARG      O    528      -0.45    15.9994   ; qtot -2
; residue 128 ALA rtp ALA  q  0.0
  1249          N    128    ALA      N    529      -0.31    14.0067
  1250          H    128    ALA      H    529       0.31      1.008
  1251        CH1    128    ALA     CA    530          0     13.019
  1252        CH3    128    ALA     CB    530          0     15.035
  1253          C    128    ALA      C    531       0.45     12.011
  1254          O    128    ALA      O    531      -0.45    15.9994   ; qtot -2
; residue 129 LYS rtp LYSH q +1.0
  1255          N    129    LYS      N    532      -0.31    14.0067
  1256          H    129    LYS      H    532       0.31      1.008
  1257        CH1    129    LYS     CA    533          0     13.019
  1258        CH2    129    LYS     CB    533          0     14.027
  1259        CH2    129    LYS     CG    534          0     14.027
  1260        CH2    129    LYS     CD    534          0     14.027
  1261        CH2    129    LYS     CE    535      0.127     14.027
  1262         NL    129    LYS     NZ    535      0.129    14.0067
  1263          H    129    LYS    HZ1    535      0.248      1.008
  1264          H    129    LYS    HZ2    535      0.248      1.008
  1265          H    129    LYS    HZ3    535      0.248      1.008
  1266          C    129    LYS      C    536       0.45     12.011
  1267          O    129    LYS      O    536      -0.45    15.9994   ; qtot -1
; residue 130 CYS rtp CYSH q  0.0
  1268          N    130    CYS      N    537      -0.31    14.0067
  1269          H    130    CYS      H    537       0.31      1.008
  1270        CH1    130    CYS     CA    538          0     13.019
  1271        CH2    130    CYS     CB    539       0.15     14.027
  1272          S    130    CYS     SG    539      -0.37      32.06
  1273          H    130    CYS     HG    539       0.22      1.008
  1274          C    130    CYS      C    540       0.45     12.011
  1275          O    130    CYS      O    540      -0.45    15.9994   ; qtot -1
; residue 131 PHE rtp PHE  q  0.0
  1276          N    131    PHE      N    541      -0.31    14.0067
  1277          H    131    PHE      H    541       0.31      1.008
  1278        CH1    131    PHE     CA    542          0     13.019
  1279        CH2    131    PHE     CB    542          0     14.027
  1280          C    131    PHE     CG    542          0     12.011
  1281          C    131    PHE    CD1    543      -0.14     12.011
  1282         HC    131    PHE    HD1    543       0.14      1.008
  1283          C    131    PHE    CD2    544      -0.14     12.011
  1284         HC    131    PHE    HD2    544       0.14      1.008
  1285          C    131    PHE    CE1    545      -0.14     12.011
  1286         HC    131    PHE    HE1    545       0.14      1.008
  1287          C    131    PHE    CE2    546      -0.14     12.011
  1288         HC    131    PHE    HE2    546       0.14      1.008
  1289          C    131    PHE     CZ    547      -0.14     12.011
  1290         HC    131    PHE     HZ    547       0.14      1.008
  1291          C    131    PHE      C    548       0.45     12.011
  1292          O    131    PHE      O    548      -0.45    15.9994   ; qtot -1
; residue 132 GLU rtp GLU  q -1.0
  1293          N    132    GLU      N    549      -0.31    14.0067
  1294          H    132    GLU      H    549       0.31      1.008
  1295        CH1    132    GLU     CA    550          0     13.019
  1296        CH2    132    GLU     CB    550          0     14.027
  1297        CH2    132    GLU     CG    550          0     14.027
  1298          C    132    GLU     CD    551       0.27     12.011
  1299         OM    132    GLU    OE1    551     -0.635    15.9994
  1300         OM    132    GLU    OE2    551     -0.635    15.9994
  1301          C    132    GLU      C    552       0.45     12.011
  1302          O    132    GLU      O    552      -0.45    15.9994   ; qtot -2
; residue 133 LYS rtp LYSH q +1.0
  1303          N    133    LYS      N    553      -0.31    14.0067
  1304          H    133    LYS      H    553       0.31      1.008
  1305        CH1    133    LYS     CA    554          0     13.019
  1306        CH2    133    LYS     CB    554          0     14.027
  1307        CH2    133    LYS     CG    555          0     14.027
  1308        CH2    133    LYS     CD    555          0     14.027
  1309        CH2    133    LYS     CE    556      0.127     14.027
  1310         NL    133    LYS     NZ    556      0.129    14.0067
  1311          H    133    LYS    HZ1    556      0.248      1.008
  1312          H    133    LYS    HZ2    556      0.248      1.008
  1313          H    133    LYS    HZ3    556      0.248      1.008
  1314          C    133    LYS      C    557       0.45     12.011
  1315          O    133    LYS      O    557      -0.45    15.9994   ; qtot -1
; residue 134 ASN rtp ASN  q  0.0
  1316          N    134    ASN      N    558      -0.31    14.0067
  1317          H    134    ASN      H    558       0.31      1.008
  1318        CH1    134    ASN     CA    559          0     13.019
  1319        CH2    134    ASN     CB    559          0     14.027
  1320          C    134    ASN     CG    560       0.29     12.011
  1321          O    134    ASN    OD1    560      -0.45    15.9994
  1322         NT    134    ASN    ND2    560      -0.72    14.0067
  1323          H    134    ASN   HD21    560       0.44      1.008
  1324          H    134    ASN   HD22    560       0.44      1.008
  1325          C    134    ASN      C    561       0.45     12.011
  1326          O    134    ASN      O    561      -0.45    15.9994   ; qtot -1
; residue 135 GLU rtp GLU  q -1.0
  1327          N    135    GLU      N    562      -0.31    14.0067
  1328          H    135    GLU      H    562       0.31      1.008
  1329        CH1    135    GLU     CA    563          0     13.019
  1330        CH2    135    GLU     CB    563          0     14.027
  1331        CH2    135    GLU     CG    563          0     14.027
  1332          C    135    GLU     CD    564       0.27     12.011
  1333         OM    135    GLU    OE1    564     -0.635    15.9994
  1334         OM    135    GLU    OE2    564     -0.635    15.9994
  1335          C    135    GLU      C    565       0.45     12.011
  1336          O    135    GLU      O    565      -0.45    15.9994   ; qtot -2
; residue 136 ALA rtp ALA  q  0.0
  1337          N    136    ALA      N    566      -0.31    14.0067
  1338          H    136    ALA      H    566       0.31      1.008
  1339        CH1    136    ALA     CA    567          0     13.019
  1340        CH3    136    ALA     CB    567          0     15.035
  1341          C    136    ALA      C    568       0.45     12.011
  1342          O    136    ALA      O    568      -0.45    15.9994   ; qtot -2
; residue 137 ILE rtp ILE  q  0.0
  1343          N    137    ILE      N    569      -0.31    14.0067
  1344          H    137    ILE      H    569       0.31      1.008
  1345        CH1    137    ILE     CA    570          0     13.019
  1346        CH1    137    ILE     CB    571          0     13.019
  1347        CH2    137    ILE    CG1    571          0     14.027
  1348        CH3    137    ILE    CG2    571          0     15.035
  1349        CH3    137    ILE     CD    571          0     15.035
  1350          C    137    ILE      C    572       0.45     12.011
  1351          O    137    ILE      O    572      -0.45    15.9994   ; qtot -2
; residue 138 GLN rtp GLN  q  0.0
  1352          N    138    GLN      N    573      -0.31    14.0067
  1353          H    138    GLN      H    573       0.31      1.008
  1354        CH1    138    GLN     CA    574          0     13.019
  1355        CH2    138    GLN     CB    574          0     14.027
  1356        CH2    138    GLN     CG    574          0     14.027
  1357          C    138    GLN     CD    575       0.29     12.011
  1358          O    138    GLN    OE1    575      -0.45    15.9994
  1359         NT    138    GLN    NE2    575      -0.72    14.0067
  1360          H    138    GLN   HE21    575       0.44      1.008
  1361          H    138    GLN   HE22    575       0.44      1.008
  1362          C    138    GLN      C    576       0.45     12.011
  1363          O    138    GLN      O    576      -0.45    15.9994   ; qtot -2
; residue 139 ALA rtp ALA  q  0.0
  1364          N    139    ALA      N    577      -0.31    14.0067
  1365          H    139    ALA      H    577       0.31      1.008
  1366        CH1    139    ALA     CA    578          0     13.019
  1367        CH3    139    ALA     CB    578          0     15.035
  1368          C    139    ALA      C    579       0.45     12.011
  1369          O    139    ALA      O    579      -0.45    15.9994   ; qtot -2
; residue 140 ALA rtp ALA  q  0.0
  1370          N    140    ALA      N    580      -0.31    14.0067
  1371          H    140    ALA      H    580       0.31      1.008
  1372        CH1    140    ALA     CA    581          0     13.019
  1373        CH3    140    ALA     CB    581          0     15.035
  1374          C    140    ALA      C    582       0.45     12.011
  1375          O    140    ALA      O    582      -0.45    15.9994   ; qtot -2
; residue 141 HISE rtp HISB q  0.0
  1376          N    141   HISE      N    583      -0.31    14.0067
  1377          H    141   HISE      H    583       0.31      1.008
  1378        CH1    141   HISE     CA    584          0     13.019
  1379        CH2    141   HISE     CB    584          0     14.027
  1380          C    141   HISE     CG    585          0     12.011
  1381         NR    141   HISE    ND1    585      -0.54    14.0067
  1382          C    141   HISE    CD2    585          0     12.011
  1383         HC    141   HISE    HD2    585       0.14      1.008
  1384          C    141   HISE    CE1    585          0     12.011
  1385         HC    141   HISE    HE1    585       0.14      1.008
  1386         NR    141   HISE    NE2    585      -0.05    14.0067
  1387          H    141   HISE    HE2    585       0.31      1.008
  1388          C    141   HISE      C    586       0.45     12.011
  1389          O    141   HISE      O    586      -0.45    15.9994   ; qtot -2
; residue 142 ASP rtp ASP  q -1.0
  1390          N    142    ASP      N    587      -0.31    14.0067
  1391          H    142    ASP      H    587       0.31      1.008
  1392        CH1    142    ASP     CA    588          0     13.019
  1393        CH2    142    ASP     CB    588          0     14.027
  1394          C    142    ASP     CG    589       0.27     12.011
  1395         OM    142    ASP    OD1    589     -0.635    15.9994
  1396         OM    142    ASP    OD2    589     -0.635    15.9994
  1397          C    142    ASP      C    590       0.45     12.011
  1398          O    142    ASP      O    590      -0.45    15.9994   ; qtot -3
; residue 143 ALA rtp ALA  q  0.0
  1399          N    143    ALA      N    591      -0.31    14.0067
  1400          H    143    ALA      H    591       0.31      1.008
  1401        CH1    143    ALA     CA    592          0     13.019
  1402        CH3    143    ALA     CB    592          0     15.035
  1403          C    143    ALA      C    593       0.45     12.011
  1404          O    143    ALA      O    593      -0.45    15.9994   ; qtot -3
; residue 144 VAL rtp VAL  q  0.0
  1405          N    144    VAL      N    594      -0.31    14.0067
  1406          H    144    VAL      H    594       0.31      1.008
  1407        CH1    144    VAL     CA    595          0     13.019
  1408        CH1    144    VAL     CB    595          0     13.019
  1409        CH3    144    VAL    CG1    595          0     15.035
  1410        CH3    144    VAL    CG2    595          0     15.035
  1411          C    144    VAL      C    596       0.45     12.011
  1412          O    144    VAL      O    596      -0.45    15.9994   ; qtot -3
; residue 145 ALA rtp ALA  q  0.0
  1413          N    145    ALA      N    597      -0.31    14.0067
  1414          H    145    ALA      H    597       0.31      1.008
  1415        CH1    145    ALA     CA    598          0     13.019
  1416        CH3    145    ALA     CB    598          0     15.035
  1417          C    145    ALA      C    599       0.45     12.011
  1418          O    145    ALA      O    599      -0.45    15.9994   ; qtot -3
; residue 146 GLN rtp GLN  q  0.0
  1419          N    146    GLN      N    600      -0.31    14.0067
  1420          H    146    GLN      H    600       0.31      1.008
  1421        CH1    146    GLN     CA    601          0     13.019
  1422        CH2    146    GLN     CB    601          0     14.027
  1423        CH2    146    GLN     CG    601          0     14.027
  1424          C    146    GLN     CD    602       0.29     12.011
  1425          O    146    GLN    OE1    602      -0.45    15.9994
  1426         NT    146    GLN    NE2    602      -0.72    14.0067
  1427          H    146    GLN   HE21    602       0.44      1.008
  1428          H    146    GLN   HE22    602       0.44      1.008
  1429          C    146    GLN      C    603       0.45     12.011
  1430          O    146    GLN      O    603      -0.45    15.9994   ; qtot -3
; residue 147 GLU rtp GLU  q -1.0
  1431          N    147    GLU      N    604      -0.31    14.0067
  1432          H    147    GLU      H    604       0.31      1.008
  1433        CH1    147    GLU     CA    605          0     13.019
  1434        CH2    147    GLU     CB    605          0     14.027
  1435        CH2    147    GLU     CG    605          0     14.027
  1436          C    147    GLU     CD    606       0.27     12.011
  1437         OM    147    GLU    OE1    606     -0.635    15.9994
  1438         OM    147    GLU    OE2    606     -0.635    15.9994
  1439          C    147    GLU      C    607       0.45     12.011
  1440          O    147    GLU      O    607      -0.45    15.9994   ; qtot -4
; residue 148 GLY rtp GLY  q  0.0
  1441          N    148    GLY      N    608      -0.31    14.0067
  1442          H    148    GLY      H    608       0.31      1.008
  1443        CH2    148    GLY     CA    609          0     14.027
  1444          C    148    GLY      C    610       0.45     12.011
  1445          O    148    GLY      O    610      -0.45    15.9994   ; qtot -4
; residue 149 GLN rtp GLN  q  0.0
  1446          N    149    GLN      N    611      -0.31    14.0067
  1447          H    149    GLN      H    611       0.31      1.008
  1448        CH1    149    GLN     CA    612          0     13.019
  1449        CH2    149    GLN     CB    612          0     14.027
  1450        CH2    149    GLN     CG    612          0     14.027
  1451          C    149    GLN     CD    613       0.29     12.011
  1452          O    149    GLN    OE1    613      -0.45    15.9994
  1453         NT    149    GLN    NE2    613      -0.72    14.0067
  1454          H    149    GLN   HE21    613       0.44      1.008
  1455          H    149    GLN   HE22    613       0.44      1.008
  1456          C    149    GLN      C    614       0.45     12.011
  1457          O    149    GLN      O    614      -0.45    15.9994   ; qtot -4
; residue 150 CYS rtp CYSH q  0.0
  1458          N    150    CYS      N    615      -0.31    14.0067
  1459          H    150    CYS      H    615       0.31      1.008
  1460        CH1    150    CYS     CA    616          0     13.019
  1461        CH2    150    CYS     CB    617       0.15     14.027
  1462          S    150    CYS     SG    617      -0.37      32.06
  1463          H    150    CYS     HG    617       0.22      1.008
  1464          C    150    CYS      C    618       0.45     12.011
  1465          O    150    CYS      O    618      -0.45    15.9994   ; qtot -4
; residue 151 ARG rtp ARG  q +1.0
  1466          N    151    ARG      N    619      -0.31    14.0067
  1467          H    151    ARG      H    619       0.31      1.008
  1468        CH1    151    ARG     CA    620          0     13.019
  1469        CH2    151    ARG     CB    620          0     14.027
  1470        CH2    151    ARG     CG    620          0     14.027
  1471        CH2    151    ARG     CD    621       0.09     14.027
  1472         NE    151    ARG     NE    621      -0.11    14.0067
  1473          H    151    ARG     HE    621       0.24      1.008
  1474          C    151    ARG     CZ    621       0.34     12.011
  1475         NZ    151    ARG    NH1    621      -0.26    14.0067
  1476          H    151    ARG   HH11    621       0.24      1.008
  1477          H    151    ARG   HH12    621       0.24      1.008
  1478         NZ    151    ARG    NH2    621      -0.26    14.0067
  1479          H    151    ARG   HH21    621       0.24      1.008
  1480          H    151    ARG   HH22    621       0.24      1.008
  1481          C    151    ARG      C    622       0.45     12.011
  1482          O    151    ARG      O    622      -0.45    15.9994   ; qtot -3
; residue 152 VAL rtp VAL  q  0.0
  1483          N    152    VAL      N    623      -0.31    14.0067
  1484          H    152    VAL      H    623       0.31      1.008
  1485        CH1    152    VAL     CA    624          0     13.019
  1486        CH1    152    VAL     CB    624          0     13.019
  1487        CH3    152    VAL    CG1    624          0     15.035
  1488        CH3    152    VAL    CG2    624          0     15.035
  1489          C    152    VAL      C    625       0.45     12.011
  1490          O    152    VAL      O    625      -0.45    15.9994   ; qtot -3
; residue 153 ASP rtp ASP  q -1.0
  1491          N    153    ASP      N    626      -0.31    14.0067
  1492          H    153    ASP      H    626       0.31      1.008
  1493        CH1    153    ASP     CA    627          0     13.019
  1494        CH2    153    ASP     CB    627          0     14.027
  1495          C    153    ASP     CG    628       0.27     12.011
  1496         OM    153    ASP    OD1    628     -0.635    15.9994
  1497         OM    153    ASP    OD2    628     -0.635    15.9994
  1498          C    153    ASP      C    629       0.45     12.011
  1499          O    153    ASP      O    629      -0.45    15.9994   ; qtot -4
; residue 154 ASP rtp ASP  q -1.0
  1500          N    154    ASP      N    630      -0.31    14.0067
  1501          H    154    ASP      H    630       0.31      1.008
  1502        CH1    154    ASP     CA    631          0     13.019
  1503        CH2    154    ASP     CB    631          0     14.027
  1504          C    154    ASP     CG    632       0.27     12.011
  1505         OM    154    ASP    OD1    632     -0.635    15.9994
  1506         OM    154    ASP    OD2    632     -0.635    15.9994
  1507          C    154    ASP      C    633       0.45     12.011
  1508          O    154    ASP      O    633      -0.45    15.9994   ; qtot -5
; residue 155 LYS rtp LYSH q +1.0
  1509          N    155    LYS      N    634      -0.31    14.0067
  1510          H    155    LYS      H    634       0.31      1.008
  1511        CH1    155    LYS     CA    635          0     13.019
  1512        CH2    155    LYS     CB    635          0     14.027
  1513        CH2    155    LYS     CG    636          0     14.027
  1514        CH2    155    LYS     CD    636          0     14.027
  1515        CH2    155    LYS     CE    637      0.127     14.027
  1516         NL    155    LYS     NZ    637      0.129    14.0067
  1517          H    155    LYS    HZ1    637      0.248      1.008
  1518          H    155    LYS    HZ2    637      0.248      1.008
  1519          H    155    LYS    HZ3    637      0.248      1.008
  1520          C    155    LYS      C    638       0.45     12.011
  1521          O    155    LYS      O    638      -0.45    15.9994   ; qtot -4
; residue 156 VAL rtp VAL  q  0.0
  1522          N    156    VAL      N    639      -0.31    14.0067
  1523          H    156    VAL      H    639       0.31      1.008
  1524        CH1    156    VAL     CA    640          0     13.019
  1525        CH1    156    VAL     CB    640          0     13.019
  1526        CH3    156    VAL    CG1    640          0     15.035
  1527        CH3    156    VAL    CG2    640          0     15.035
  1528          C    156    VAL      C    641       0.45     12.011
  1529          O    156    VAL      O    641      -0.45    15.9994   ; qtot -4
; residue 157 ASN rtp ASN  q  0.0
  1530          N    157    ASN      N    642      -0.31    14.0067
  1531          H    157    ASN      H    642       0.31      1.008
  1532        CH1    157    ASN     CA    643          0     13.019
  1533        CH2    157    ASN     CB    643          0     14.027
  1534          C    157    ASN     CG    644       0.29     12.011
  1535          O    157    ASN    OD1    644      -0.45    15.9994
  1536         NT    157    ASN    ND2    644      -0.72    14.0067
  1537          H    157    ASN   HD21    644       0.44      1.008
  1538          H    157    ASN   HD22    644       0.44      1.008
  1539          C    157    ASN      C    645       0.45     12.011
  1540          O    157    ASN      O    645      -0.45    15.9994   ; qtot -4
; residue 158 PHE rtp PHE  q  0.0
  1541          N    158    PHE      N    646      -0.31    14.0067
  1542          H    158    PHE      H    646       0.31      1.008
  1543        CH1    158    PHE     CA    647          0     13.019
  1544        CH2    158    PHE     CB    647          0     14.027
  1545          C    158    PHE     CG    647          0     12.011
  1546          C    158    PHE    CD1    648      -0.14     12.011
  1547         HC    158    PHE    HD1    648       0.14      1.008
  1548          C    158    PHE    CD2    649      -0.14     12.011
  1549         HC    158    PHE    HD2    649       0.14      1.008
  1550          C    158    PHE    CE1    650      -0.14     12.011
  1551         HC    158    PHE    HE1    650       0.14      1.008
  1552          C    158    PHE    CE2    651      -0.14     12.011
  1553         HC    158    PHE    HE2    651       0.14      1.008
  1554          C    158    PHE     CZ    652      -0.14     12.011
  1555         HC    158    PHE     HZ    652       0.14      1.008
  1556          C    158    PHE      C    653       0.45     12.011
  1557          O    158    PHE      O    653      -0.45    15.9994   ; qtot -4
; residue 159 HISE rtp HISB q  0.0
  1558          N    159   HISE      N    654      -0.31    14.0067
  1559          H    159   HISE      H    654       0.31      1.008
  1560        CH1    159   HISE     CA    655          0     13.019
  1561        CH2    159   HISE     CB    655          0     14.027
  1562          C    159   HISE     CG    656          0     12.011
  1563         NR    159   HISE    ND1    656      -0.54    14.0067
  1564          C    159   HISE    CD2    656          0     12.011
  1565         HC    159   HISE    HD2    656       0.14      1.008
  1566          C    159   HISE    CE1    656          0     12.011
  1567         HC    159   HISE    HE1    656       0.14      1.008
  1568         NR    159   HISE    NE2    656      -0.05    14.0067
  1569          H    159   HISE    HE2    656       0.31      1.008
  1570          C    159   HISE      C    657       0.45     12.011
  1571          O    159   HISE      O    657      -0.45    15.9994   ; qtot -4
; residue 160 PHE rtp PHE  q  0.0
  1572          N    160    PHE      N    658      -0.31    14.0067
  1573          H    160    PHE      H    658       0.31      1.008
  1574        CH1    160    PHE     CA    659          0     13.019
  1575        CH2    160    PHE     CB    659          0     14.027
  1576          C    160    PHE     CG    659          0     12.011
  1577          C    160    PHE    CD1    660      -0.14     12.011
  1578         HC    160    PHE    HD1    660       0.14      1.008
  1579          C    160    PHE    CD2    661      -0.14     12.011
  1580         HC    160    PHE    HD2    661       0.14      1.008
  1581          C    160    PHE    CE1    662      -0.14     12.011
  1582         HC    160    PHE    HE1    662       0.14      1.008
  1583          C    160    PHE    CE2    663      -0.14     12.011
  1584         HC    160    PHE    HE2    663       0.14      1.008
  1585          C    160    PHE     CZ    664      -0.14     12.011
  1586         HC    160    PHE     HZ    664       0.14      1.008
  1587          C    160    PHE      C    665       0.45     12.011
  1588          O    160    PHE      O    665      -0.45    15.9994   ; qtot -4
; residue 161 ILE rtp ILE  q  0.0
  1589          N    161    ILE      N    666      -0.31    14.0067
  1590          H    161    ILE      H    666       0.31      1.008
  1591        CH1    161    ILE     CA    667          0     13.019
  1592        CH1    161    ILE     CB    668          0     13.019
  1593        CH2    161    ILE    CG1    668          0     14.027
  1594        CH3    161    ILE    CG2    668          0     15.035
  1595        CH3    161    ILE     CD    668          0     15.035
  1596          C    161    ILE      C    669       0.45     12.011
  1597          O    161    ILE      O    669      -0.45    15.9994   ; qtot -4
; residue 162 LEU rtp LEU  q  0.0
  1598          N    162    LEU      N    670      -0.31    14.0067
  1599          H    162    LEU      H    670       0.31      1.008
  1600        CH1    162    LEU     CA    671          0     13.019
  1601        CH2    162    LEU     CB    671          0     14.027
  1602        CH1    162    LEU     CG    672          0     13.019
  1603        CH3    162    LEU    CD1    672          0     15.035
  1604        CH3    162    LEU    CD2    672          0     15.035
  1605          C    162    LEU      C    673       0.45     12.011
  1606          O    162    LEU      O    673      -0.45    15.9994   ; qtot -4
; residue 163 PHE rtp PHE  q  0.0
  1607          N    163    PHE      N    674      -0.31    14.0067
  1608          H    163    PHE      H    674       0.31      1.008
  1609        CH1    163    PHE     CA    675          0     13.019
  1610        CH2    163    PHE     CB    675          0     14.027
  1611          C    163    PHE     CG    675          0     12.011
  1612          C    163    PHE    CD1    676      -0.14     12.011
  1613         HC    163    PHE    HD1    676       0.14      1.008
  1614          C    163    PHE    CD2    677      -0.14     12.011
  1615         HC    163    PHE    HD2    677       0.14      1.008
  1616          C    163    PHE    CE1    678      -0.14     12.011
  1617         HC    163    PHE    HE1    678       0.14      1.008
  1618          C    163    PHE    CE2    679      -0.14     12.011
  1619         HC    163    PHE    HE2    679       0.14      1.008
  1620          C    163    PHE     CZ    680      -0.14     12.011
  1621         HC    163    PHE     HZ    680       0.14      1.008
  1622          C    163    PHE      C    681       0.45     12.011
  1623          O    163    PHE      O    681      -0.45    15.9994   ; qtot -4
; residue 164 ASN rtp ASN  q  0.0
  1624          N    164    ASN      N    682      -0.31    14.0067
  1625          H    164    ASN      H    682       0.31      1.008
  1626        CH1    164    ASN     CA    683          0     13.019
  1627        CH2    164    ASN     CB    683          0     14.027
  1628          C    164    ASN     CG    684       0.29     12.011
  1629          O    164    ASN    OD1    684      -0.45    15.9994
  1630         NT    164    ASN    ND2    684      -0.72    14.0067
  1631          H    164    ASN   HD21    684       0.44      1.008
  1632          H    164    ASN   HD22    684       0.44      1.008
  1633          C    164    ASN      C    685       0.45     12.011
  1634          O    164    ASN      O    685      -0.45    15.9994   ; qtot -4
; residue 165 ASN rtp ASN  q  0.0
  1635          N    165    ASN      N    686      -0.31    14.0067
  1636          H    165    ASN      H    686       0.31      1.008
  1637        CH1    165    ASN     CA    687          0     13.019
  1638        CH2    165    ASN     CB    687          0     14.027
  1639          C    165    ASN     CG    688       0.29     12.011
  1640          O    165    ASN    OD1    688      -0.45    15.9994
  1641         NT    165    ASN    ND2    688      -0.72    14.0067
  1642          H    165    ASN   HD21    688       0.44      1.008
  1643          H    165    ASN   HD22    688       0.44      1.008
  1644          C    165    ASN      C    689       0.45     12.011
  1645          O    165    ASN      O    689      -0.45    15.9994   ; qtot -4
; residue 166 VAL rtp VAL  q  0.0
  1646          N    166    VAL      N    690      -0.31    14.0067
  1647          H    166    VAL      H    690       0.31      1.008
  1648        CH1    166    VAL     CA    691          0     13.019
  1649        CH1    166    VAL     CB    691          0     13.019
  1650        CH3    166    VAL    CG1    691          0     15.035
  1651        CH3    166    VAL    CG2    691          0     15.035
  1652          C    166    VAL      C    692       0.45     12.011
  1653          O    166    VAL      O    692      -0.45    15.9994   ; qtot -4
; residue 167 ASP rtp ASP  q -1.0
  1654          N    167    ASP      N    693      -0.31    14.0067
  1655          H    167    ASP      H    693       0.31      1.008
  1656        CH1    167    ASP     CA    694          0     13.019
  1657        CH2    167    ASP     CB    694          0     14.027
  1658          C    167    ASP     CG    695       0.27     12.011
  1659         OM    167    ASP    OD1    695     -0.635    15.9994
  1660         OM    167    ASP    OD2    695     -0.635    15.9994
  1661          C    167    ASP      C    696       0.45     12.011
  1662          O    167    ASP      O    696      -0.45    15.9994   ; qtot -5
; residue 168 GLY rtp GLY  q  0.0
  1663          N    168    GLY      N    697      -0.31    14.0067
  1664          H    168    GLY      H    697       0.31      1.008
  1665        CH2    168    GLY     CA    698          0     14.027
  1666          C    168    GLY      C    699       0.45     12.011
  1667          O    168    GLY      O    699      -0.45    15.9994   ; qtot -5
; residue 169 HISE rtp HISB q  0.0
  1668          N    169   HISE      N    700      -0.31    14.0067
  1669          H    169   HISE      H    700       0.31      1.008
  1670        CH1    169   HISE     CA    701          0     13.019
  1671        CH2    169   HISE     CB    701          0     14.027
  1672          C    169   HISE     CG    702          0     12.011
  1673         NR    169   HISE    ND1    702      -0.54    14.0067
  1674          C    169   HISE    CD2    702          0     12.011
  1675         HC    169   HISE    HD2    702       0.14      1.008
  1676          C    169   HISE    CE1    702          0     12.011
  1677         HC    169   HISE    HE1    702       0.14      1.008
  1678         NR    169   HISE    NE2    702      -0.05    14.0067
  1679          H    169   HISE    HE2    702       0.31      1.008
  1680          C    169   HISE      C    703       0.45     12.011
  1681          O    169   HISE      O    703      -0.45    15.9994   ; qtot -5
; residue 170 LEU rtp LEU  q  0.0
  1682          N    170    LEU      N    704      -0.31    14.0067
  1683          H    170    LEU      H    704       0.31      1.008
  1684        CH1    170    LEU     CA    705          0     13.019
  1685        CH2    170    LEU     CB    705          0     14.027
  1686        CH1    170    LEU     CG    706          0     13.019
  1687        CH3    170    LEU    CD1    706          0     15.035
  1688        CH3    170    LEU    CD2    706          0     15.035
  1689          C    170    LEU      C    707       0.45     12.011
  1690          O    170    LEU      O    707      -0.45    15.9994   ; qtot -5
; residue 171 TYR rtp TYR  q  0.0
  1691          N    171    TYR      N    708      -0.31    14.0067
  1692          H    171    TYR      H    708       0.31      1.008
  1693        CH1    171    TYR     CA    709          0     13.019
  1694        CH2    171    TYR     CB    709          0     14.027
  1695          C    171    TYR     CG    709          0     12.011
  1696          C    171    TYR    CD1    710      -0.14     12.011
  1697         HC    171    TYR    HD1    710       0.14      1.008
  1698          C    171    TYR    CD2    711      -0.14     12.011
  1699         HC    171    TYR    HD2    711       0.14      1.008
  1700          C    171    TYR    CE1    712      -0.14     12.011
  1701         HC    171    TYR    HE1    712       0.14      1.008
  1702          C    171    TYR    CE2    713      -0.14     12.011
  1703         HC    171    TYR    HE2    713       0.14      1.008
  1704          C    171    TYR     CZ    714      0.203     12.011
  1705         OA    171    TYR     OH    714     -0.611    15.9994
  1706          H    171    TYR     HH    714      0.408      1.008
  1707          C    171    TYR      C    715       0.45     12.011
  1708          O    171    TYR      O    715      -0.45    15.9994   ; qtot -5
; residue 172 GLU rtp GLU  q -1.0
  1709          N    172    GLU      N    716      -0.31    14.0067
  1710          H    172    GLU      H    716       0.31      1.008
  1711        CH1    172    GLU     CA    717          0     13.019
  1712        CH2    172    GLU     CB    717          0     14.027
  1713        CH2    172    GLU     CG    717          0     14.027
  1714          C    172    GLU     CD    718       0.27     12.011
  1715         OM    172    GLU    OE1    718     -0.635    15.9994
  1716         OM    172    GLU    OE2    718     -0.635    15.9994
  1717          C    172    GLU      C    719       0.45     12.011
  1718          O    172    GLU      O    719      -0.45    15.9994   ; qtot -6
; residue 173 LEU rtp LEU  q  0.0
  1719          N    173    LEU      N    720      -0.31    14.0067
  1720          H    173    LEU      H    720       0.31      1.008
  1721        CH1    173    LEU     CA    721          0     13.019
  1722        CH2    173    LEU     CB    721          0     14.027
  1723        CH1    173    LEU     CG    722          0     13.019
  1724        CH3    173    LEU    CD1    722          0     15.035
  1725        CH3    173    LEU    CD2    722          0     15.035
  1726          C    173    LEU      C    723       0.45     12.011
  1727          O    173    LEU      O    723      -0.45    15.9994   ; qtot -6
; residue 174 ASP rtp ASP  q -1.0
  1728          N    174    ASP      N    724      -0.31    14.0067
  1729          H    174    ASP      H    724       0.31      1.008
  1730        CH1    174    ASP     CA    725          0     13.019
  1731        CH2    174    ASP     CB    725          0     14.027
  1732          C    174    ASP     CG    726       0.27     12.011
  1733         OM    174    ASP    OD1    726     -0.635    15.9994
  1734         OM    174    ASP    OD2    726     -0.635    15.9994
  1735          C    174    ASP      C    727       0.45     12.011
  1736          O    174    ASP      O    727      -0.45    15.9994   ; qtot -7
; residue 175 GLY rtp GLY  q  0.0
  1737          N    175    GLY      N    728      -0.31    14.0067
  1738          H    175    GLY      H    728       0.31      1.008
  1739        CH2    175    GLY     CA    729          0     14.027
  1740          C    175    GLY      C    730       0.45     12.011
  1741          O    175    GLY      O    730      -0.45    15.9994   ; qtot -7
; residue 176 ARG rtp ARG  q +1.0
  1742          N    176    ARG      N    731      -0.31    14.0067
  1743          H    176    ARG      H    731       0.31      1.008
  1744        CH1    176    ARG     CA    732          0     13.019
  1745        CH2    176    ARG     CB    732          0     14.027
  1746        CH2    176    ARG     CG    732          0     14.027
  1747        CH2    176    ARG     CD    733       0.09     14.027
  1748         NE    176    ARG     NE    733      -0.11    14.0067
  1749          H    176    ARG     HE    733       0.24      1.008
  1750          C    176    ARG     CZ    733       0.34     12.011
  1751         NZ    176    ARG    NH1    733      -0.26    14.0067
  1752          H    176    ARG   HH11    733       0.24      1.008
  1753          H    176    ARG   HH12    733       0.24      1.008
  1754         NZ    176    ARG    NH2    733      -0.26    14.0067
  1755          H    176    ARG   HH21    733       0.24      1.008
  1756          H    176    ARG   HH22    733       0.24      1.008
  1757          C    176    ARG      C    734       0.45     12.011
  1758          O    176    ARG      O    734      -0.45    15.9994   ; qtot -6
; residue 177 MET rtp MET  q  0.0
  1759          N    177    MET      N    735      -0.31    14.0067
  1760          H    177    MET      H    735       0.31      1.008
  1761        CH1    177    MET     CA    736          0     13.019
  1762        CH2    177    MET     CB    736          0     14.027
  1763        CH2    177    MET     CG    737      0.241     14.027
  1764          S    177    MET     SD    737     -0.482      32.06
  1765        CH3    177    MET     CE    737      0.241     15.035
  1766          C    177    MET      C    738       0.45     12.011
  1767          O    177    MET      O    738      -0.45    15.9994   ; qtot -6
; residue 178 PRO rtp PRO  q  0.0
  1768          N    178    PRO      N    739          0    14.0067
  1769        CH1    178    PRO     CA    740          0     13.019
  1770       CH2r    178    PRO     CB    740          0     14.027
  1771       CH2r    178    PRO     CG    741          0     14.027
  1772       CH2r    178    PRO     CD    741          0     14.027
  1773          C    178    PRO      C    742       0.45     12.011
  1774          O    178    PRO      O    742      -0.45    15.9994   ; qtot -6
; residue 179 PHE rtp PHE  q  0.0
  1775          N    179    PHE      N    743      -0.31    14.0067
  1776          H    179    PHE      H    743       0.31      1.008
  1777        CH1    179    PHE     CA    744          0     13.019
  1778        CH2    179    PHE     CB    744          0     14.027
  1779          C    179    PHE     CG    744          0     12.011
  1780          C    179    PHE    CD1    745      -0.14     12.011
  1781         HC    179    PHE    HD1    745       0.14      1.008
  1782          C    179    PHE    CD2    746      -0.14     12.011
  1783         HC    179    PHE    HD2    746       0.14      1.008
  1784          C    179    PHE    CE1    747      -0.14     12.011
  1785         HC    179    PHE    HE1    747       0.14      1.008
  1786          C    179    PHE    CE2    748      -0.14     12.011
  1787         HC    179    PHE    HE2    748       0.14      1.008
  1788          C    179    PHE     CZ    749      -0.14     12.011
  1789         HC    179    PHE     HZ    749       0.14      1.008
  1790          C    179    PHE      C    750       0.45     12.011
  1791          O    179    PHE      O    750      -0.45    15.9994   ; qtot -6
; residue 180 PRO rtp PRO  q  0.0
  1792          N    180    PRO      N    751          0    14.0067
  1793        CH1    180    PRO     CA    752          0     13.019
  1794       CH2r    180    PRO     CB    752          0     14.027
  1795       CH2r    180    PRO     CG    753          0     14.027
  1796       CH2r    180    PRO     CD    753          0     14.027
  1797          C    180    PRO      C    754       0.45     12.011
  1798          O    180    PRO      O    754      -0.45    15.9994   ; qtot -6
; residue 181 VAL rtp VAL  q  0.0
  1799          N    181    VAL      N    755      -0.31    14.0067
  1800          H    181    VAL      H    755       0.31      1.008
  1801        CH1    181    VAL     CA    756          0     13.019
  1802        CH1    181    VAL     CB    756          0     13.019
  1803        CH3    181    VAL    CG1    756          0     15.035
  1804        CH3    181    VAL    CG2    756          0     15.035
  1805          C    181    VAL      C    757       0.45     12.011
  1806          O    181    VAL      O    757      -0.45    15.9994   ; qtot -6
; residue 182 ASN rtp ASN  q  0.0
  1807          N    182    ASN      N    758      -0.31    14.0067
  1808          H    182    ASN      H    758       0.31      1.008
  1809        CH1    182    ASN     CA    759          0     13.019
  1810        CH2    182    ASN     CB    759          0     14.027
  1811          C    182    ASN     CG    760       0.29     12.011
  1812          O    182    ASN    OD1    760      -0.45    15.9994
  1813         NT    182    ASN    ND2    760      -0.72    14.0067
  1814          H    182    ASN   HD21    760       0.44      1.008
  1815          H    182    ASN   HD22    760       0.44      1.008
  1816          C    182    ASN      C    761       0.45     12.011
  1817          O    182    ASN      O    761      -0.45    15.9994   ; qtot -6
; residue 183 HISE rtp HISB q  0.0
  1818          N    183   HISE      N    762      -0.31    14.0067
  1819          H    183   HISE      H    762       0.31      1.008
  1820        CH1    183   HISE     CA    763          0     13.019
  1821        CH2    183   HISE     CB    763          0     14.027
  1822          C    183   HISE     CG    764          0     12.011
  1823         NR    183   HISE    ND1    764      -0.54    14.0067
  1824          C    183   HISE    CD2    764          0     12.011
  1825         HC    183   HISE    HD2    764       0.14      1.008
  1826          C    183   HISE    CE1    764          0     12.011
  1827         HC    183   HISE    HE1    764       0.14      1.008
  1828         NR    183   HISE    NE2    764      -0.05    14.0067
  1829          H    183   HISE    HE2    764       0.31      1.008
  1830          C    183   HISE      C    765       0.45     12.011
  1831          O    183   HISE      O    765      -0.45    15.9994   ; qtot -6
; residue 184 GLY rtp GLY  q  0.0
  1832          N    184    GLY      N    766      -0.31    14.0067
  1833          H    184    GLY      H    766       0.31      1.008
  1834        CH2    184    GLY     CA    767          0     14.027
  1835          C    184    GLY      C    768       0.45     12.011
  1836          O    184    GLY      O    768      -0.45    15.9994   ; qtot -6
; residue 185 ALA rtp ALA  q  0.0
  1837          N    185    ALA      N    769      -0.31    14.0067
  1838          H    185    ALA      H    769       0.31      1.008
  1839        CH1    185    ALA     CA    770          0     13.019
  1840        CH3    185    ALA     CB    770          0     15.035
  1841          C    185    ALA      C    771       0.45     12.011
  1842          O    185    ALA      O    771      -0.45    15.9994   ; qtot -6
; residue 186 SER rtp SER  q  0.0
  1843          N    186    SER      N    772      -0.31    14.0067
  1844          H    186    SER      H    772       0.31      1.008
  1845        CH1    186    SER     CA    773          0     13.019
  1846        CH2    186    SER     CB    774      0.266     14.027
  1847         OA    186    SER     OG    774     -0.674    15.9994
  1848          H    186    SER     HG    774      0.408      1.008
  1849          C    186    SER      C    775       0.45     12.011
  1850          O    186    SER      O    775      -0.45    15.9994   ; qtot -6
; residue 187 SER rtp SER  q  0.0
  1851          N    187    SER      N    776      -0.31    14.0067
  1852          H    187    SER      H    776       0.31      1.008
  1853        CH1    187    SER     CA    777          0     13.019
  1854        CH2    187    SER     CB    778      0.266     14.027
  1855         OA    187    SER     OG    778     -0.674    15.9994
  1856          H    187    SER     HG    778      0.408      1.008
  1857          C    187    SER      C    779       0.45     12.011
  1858          O    187    SER      O    779      -0.45    15.9994   ; qtot -6
; residue 188 GLU rtp GLU  q -1.0
  1859          N    188    GLU      N    780      -0.31    14.0067
  1860          H    188    GLU      H    780       0.31      1.008
  1861        CH1    188    GLU     CA    781          0     13.019
  1862        CH2    188    GLU     CB    781          0     14.027
  1863        CH2    188    GLU     CG    781          0     14.027
  1864          C    188    GLU     CD    782       0.27     12.011
  1865         OM    188    GLU    OE1    782     -0.635    15.9994
  1866         OM    188    GLU    OE2    782     -0.635    15.9994
  1867          C    188    GLU      C    783       0.45     12.011
  1868          O    188    GLU      O    783      -0.45    15.9994   ; qtot -7
; residue 189 ASP rtp ASP  q -1.0
  1869          N    189    ASP      N    784      -0.31    14.0067
  1870          H    189    ASP      H    784       0.31      1.008
  1871        CH1    189    ASP     CA    785          0     13.019
  1872        CH2    189    ASP     CB    785          0     14.027
  1873          C    189    ASP     CG    786       0.27     12.011
  1874         OM    189    ASP    OD1    786     -0.635    15.9994
  1875         OM    189    ASP    OD2    786     -0.635    15.9994
  1876          C    189    ASP      C    787       0.45     12.011
  1877          O    189    ASP      O    787      -0.45    15.9994   ; qtot -8
; residue 190 THR rtp THR  q  0.0
  1878          N    190    THR      N    788      -0.31    14.0067
  1879          H    190    THR      H    788       0.31      1.008
  1880        CH1    190    THR     CA    789          0     13.019
  1881        CH1    190    THR     CB    790      0.266     13.019
  1882         OA    190    THR    OG1    790     -0.674    15.9994
  1883          H    190    THR    HG1    790      0.408      1.008
  1884        CH3    190    THR    CG2    791          0     15.035
  1885          C    190    THR      C    792       0.45     12.011
  1886          O    190    THR      O    792      -0.45    15.9994   ; qtot -8
; residue 191 LEU rtp LEU  q  0.0
  1887          N    191    LEU      N    793      -0.31    14.0067
  1888          H    191    LEU      H    793       0.31      1.008
  1889        CH1    191    LEU     CA    794          0     13.019
  1890        CH2    191    LEU     CB    794          0     14.027
  1891        CH1    191    LEU     CG    795          0     13.019
  1892        CH3    191    LEU    CD1    795          0     15.035
  1893        CH3    191    LEU    CD2    795          0     15.035
  1894          C    191    LEU      C    796       0.45     12.011
  1895          O    191    LEU      O    796      -0.45    15.9994   ; qtot -8
; residue 192 LEU rtp LEU  q  0.0
  1896          N    192    LEU      N    797      -0.31    14.0067
  1897          H    192    LEU      H    797       0.31      1.008
  1898        CH1    192    LEU     CA    798          0     13.019
  1899        CH2    192    LEU     CB    798          0     14.027
  1900        CH1    192    LEU     CG    799          0     13.019
  1901        CH3    192    LEU    CD1    799          0     15.035
  1902        CH3    192    LEU    CD2    799          0     15.035
  1903          C    192    LEU      C    800       0.45     12.011
  1904          O    192    LEU      O    800      -0.45    15.9994   ; qtot -8
; residue 193 LYS rtp LYSH q +1.0
  1905          N    193    LYS      N    801      -0.31    14.0067
  1906          H    193    LYS      H    801       0.31      1.008
  1907        CH1    193    LYS     CA    802          0     13.019
  1908        CH2    193    LYS     CB    802          0     14.027
  1909        CH2    193    LYS     CG    803          0     14.027
  1910        CH2    193    LYS     CD    803          0     14.027
  1911        CH2    193    LYS     CE    804      0.127     14.027
  1912         NL    193    LYS     NZ    804      0.129    14.0067
  1913          H    193    LYS    HZ1    804      0.248      1.008
  1914          H    193    LYS    HZ2    804      0.248      1.008
  1915          H    193    LYS    HZ3    804      0.248      1.008
  1916          C    193    LYS      C    805       0.45     12.011
  1917          O    193    LYS      O    805      -0.45    15.9994   ; qtot -7
; residue 194 ASP rtp ASP  q -1.0
  1918          N    194    ASP      N    806      -0.31    14.0067
  1919          H    194    ASP      H    806       0.31      1.008
  1920        CH1    194    ASP     CA    807          0     13.019
  1921        CH2    194    ASP     CB    807          0     14.027
  1922          C    194    ASP     CG    808       0.27     12.011
  1923         OM    194    ASP    OD1    808     -0.635    15.9994
  1924         OM    194    ASP    OD2    808     -0.635    15.9994
  1925          C    194    ASP      C    809       0.45     12.011
  1926          O    194    ASP      O    809      -0.45    15.9994   ; qtot -8
; residue 195 ALA rtp ALA  q  0.0
  1927          N    195    ALA      N    810      -0.31    14.0067
  1928          H    195    ALA      H    810       0.31      1.008
  1929        CH1    195    ALA     CA    811          0     13.019
  1930        CH3    195    ALA     CB    811          0     15.035
  1931          C    195    ALA      C    812       0.45     12.011
  1932          O    195    ALA      O    812      -0.45    15.9994   ; qtot -8
; residue 196 ALA rtp ALA  q  0.0
  1933          N    196    ALA      N    813      -0.31    14.0067
  1934          H    196    ALA      H    813       0.31      1.008
  1935        CH1    196    ALA     CA    814          0     13.019
  1936        CH3    196    ALA     CB    814          0     15.035
  1937          C    196    ALA      C    815       0.45     12.011
  1938          O    196    ALA      O    815      -0.45    15.9994   ; qtot -8
; residue 197 LYS rtp LYSH q +1.0
  1939          N    197    LYS      N    816      -0.31    14.0067
  1940          H    197    LYS      H    816       0.31      1.008
  1941        CH1    197    LYS     CA    817          0     13.019
  1942        CH2    197    LYS     CB    817          0     14.027
  1943        CH2    197    LYS     CG    818          0     14.027
  1944        CH2    197    LYS     CD    818          0     14.027
  1945        CH2    197    LYS     CE    819      0.127     14.027
  1946         NL    197    LYS     NZ    819      0.129    14.0067
  1947          H    197    LYS    HZ1    819      0.248      1.008
  1948          H    197    LYS    HZ2    819      0.248      1.008
  1949          H    197    LYS    HZ3    819      0.248      1.008
  1950          C    197    LYS      C    820       0.45     12.011
  1951          O    197    LYS      O    820      -0.45    15.9994   ; qtot -7
; residue 198 VAL rtp VAL  q  0.0
  1952          N    198    VAL      N    821      -0.31    14.0067
  1953          H    198    VAL      H    821       0.31      1.008
  1954        CH1    198    VAL     CA    822          0     13.019
  1955        CH1    198    VAL     CB    822          0     13.019
  1956        CH3    198    VAL    CG1    822          0     15.035
  1957        CH3    198    VAL    CG2    822          0     15.035
  1958          C    198    VAL      C    823       0.45     12.011
  1959          O    198    VAL      O    823      -0.45    15.9994   ; qtot -7
; residue 199 CYS rtp CYSH q  0.0
  1960          N    199    CYS      N    824      -0.31    14.0067
  1961          H    199    CYS      H    824       0.31      1.008
  1962        CH1    199    CYS     CA    825          0     13.019
  1963        CH2    199    CYS     CB    826       0.15     14.027
  1964          S    199    CYS     SG    826      -0.37      32.06
  1965          H    199    CYS     HG    826       0.22      1.008
  1966          C    199    CYS      C    827       0.45     12.011
  1967          O    199    CYS      O    827      -0.45    15.9994   ; qtot -7
; residue 200 ARG rtp ARG  q +1.0
  1968          N    200    ARG      N    828      -0.31    14.0067
  1969          H    200    ARG      H    828       0.31      1.008
  1970        CH1    200    ARG     CA    829          0     13.019
  1971        CH2    200    ARG     CB    829          0     14.027
  1972        CH2    200    ARG     CG    829          0     14.027
  1973        CH2    200    ARG     CD    830       0.09     14.027
  1974         NE    200    ARG     NE    830      -0.11    14.0067
  1975          H    200    ARG     HE    830       0.24      1.008
  1976          C    200    ARG     CZ    830       0.34     12.011
  1977         NZ    200    ARG    NH1    830      -0.26    14.0067
  1978          H    200    ARG   HH11    830       0.24      1.008
  1979          H    200    ARG   HH12    830       0.24      1.008
  1980         NZ    200    ARG    NH2    830      -0.26    14.0067
  1981          H    200    ARG   HH21    830       0.24      1.008
  1982          H    200    ARG   HH22    830       0.24      1.008
  1983          C    200    ARG      C    831       0.45     12.011
  1984          O    200    ARG      O    831      -0.45    15.9994   ; qtot -6
; residue 201 GLU rtp GLU  q -1.0
  1985          N    201    GLU      N    832      -0.31    14.0067
  1986          H    201    GLU      H    832       0.31      1.008
  1987        CH1    201    GLU     CA    833          0     13.019
  1988        CH2    201    GLU     CB    833          0     14.027
  1989        CH2    201    GLU     CG    833          0     14.027
  1990          C    201    GLU     CD    834       0.27     12.011
  1991         OM    201    GLU    OE1    834     -0.635    15.9994
  1992         OM    201    GLU    OE2    834     -0.635    15.9994
  1993          C    201    GLU      C    835       0.45     12.011
  1994          O    201    GLU      O    835      -0.45    15.9994   ; qtot -7
; residue 202 PHE rtp PHE  q  0.0
  1995          N    202    PHE      N    836      -0.31    14.0067
  1996          H    202    PHE      H    836       0.31      1.008
  1997        CH1    202    PHE     CA    837          0     13.019
  1998        CH2    202    PHE     CB    837          0     14.027
  1999          C    202    PHE     CG    837          0     12.011
  2000          C    202    PHE    CD1    838      -0.14     12.011
  2001         HC    202    PHE    HD1    838       0.14      1.008
  2002          C    202    PHE    CD2    839      -0.14     12.011
  2003         HC    202    PHE    HD2    839       0.14      1.008
  2004          C    202    PHE    CE1    840      -0.14     12.011
  2005         HC    202    PHE    HE1    840       0.14      1.008
  2006          C    202    PHE    CE2    841      -0.14     12.011
  2007         HC    202    PHE    HE2    841       0.14      1.008
  2008          C    202    PHE     CZ    842      -0.14     12.011
  2009         HC    202    PHE     HZ    842       0.14      1.008
  2010          C    202    PHE      C    843       0.45     12.011
  2011          O    202    PHE      O    843      -0.45    15.9994   ; qtot -7
; residue 203 THR rtp THR  q  0.0
  2012          N    203    THR      N    844      -0.31    14.0067
  2013          H    203    THR      H    844       0.31      1.008
  2014        CH1    203    THR     CA    845          0     13.019
  2015        CH1    203    THR     CB    846      0.266     13.019
  2016         OA    203    THR    OG1    846     -0.674    15.9994
  2017          H    203    THR    HG1    846      0.408      1.008
  2018        CH3    203    THR    CG2    847          0     15.035
  2019          C    203    THR      C    848       0.45     12.011
  2020          O    203    THR      O    848      -0.45    15.9994   ; qtot -7
; residue 204 GLU rtp GLU  q -1.0
  2021          N    204    GLU      N    849      -0.31    14.0067
  2022          H    204    GLU      H    849       0.31      1.008
  2023        CH1    204    GLU     CA    850          0     13.019
  2024        CH2    204    GLU     CB    850          0     14.027
  2025        CH2    204    GLU     CG    850          0     14.027
  2026          C    204    GLU     CD    851       0.27     12.011
  2027         OM    204    GLU    OE1    851     -0.635    15.9994
  2028         OM    204    GLU    OE2    851     -0.635    15.9994
  2029          C    204    GLU      C    852       0.45     12.011
  2030          O    204    GLU      O    852      -0.45    15.9994   ; qtot -8
; residue 205 ARG rtp ARG  q +1.0
  2031          N    205    ARG      N    853      -0.31    14.0067
  2032          H    205    ARG      H    853       0.31      1.008
  2033        CH1    205    ARG     CA    854          0     13.019
  2034        CH2    205    ARG     CB    854          0     14.027
  2035        CH2    205    ARG     CG    854          0     14.027
  2036        CH2    205    ARG     CD    855       0.09     14.027
  2037         NE    205    ARG     NE    855      -0.11    14.0067
  2038          H    205    ARG     HE    855       0.24      1.008
  2039          C    205    ARG     CZ    855       0.34     12.011
  2040         NZ    205    ARG    NH1    855      -0.26    14.0067
  2041          H    205    ARG   HH11    855       0.24      1.008
  2042          H    205    ARG   HH12    855       0.24      1.008
  2043         NZ    205    ARG    NH2    855      -0.26    14.0067
  2044          H    205    ARG   HH21    855       0.24      1.008
  2045          H    205    ARG   HH22    855       0.24      1.008
  2046          C    205    ARG      C    856       0.45     12.011
  2047          O    205    ARG      O    856      -0.45    15.9994   ; qtot -7
; residue 206 GLU rtp GLU  q -1.0
  2048          N    206    GLU      N    857      -0.31    14.0067
  2049          H    206    GLU      H    857       0.31      1.008
  2050        CH1    206    GLU     CA    858          0     13.019
  2051        CH2    206    GLU     CB    858          0     14.027
  2052        CH2    206    GLU     CG    858          0     14.027
  2053          C    206    GLU     CD    859       0.27     12.011
  2054         OM    206    GLU    OE1    859     -0.635    15.9994
  2055         OM    206    GLU    OE2    859     -0.635    15.9994
  2056          C    206    GLU      C    860       0.45     12.011
  2057          O    206    GLU      O    860      -0.45    15.9994   ; qtot -8
; residue 207 GLN rtp GLN  q  0.0
  2058          N    207    GLN      N    861      -0.31    14.0067
  2059          H    207    GLN      H    861       0.31      1.008
  2060        CH1    207    GLN     CA    862          0     13.019
  2061        CH2    207    GLN     CB    862          0     14.027
  2062        CH2    207    GLN     CG    862          0     14.027
  2063          C    207    GLN     CD    863       0.29     12.011
  2064          O    207    GLN    OE1    863      -0.45    15.9994
  2065         NT    207    GLN    NE2    863      -0.72    14.0067
  2066          H    207    GLN   HE21    863       0.44      1.008
  2067          H    207    GLN   HE22    863       0.44      1.008
  2068          C    207    GLN      C    864       0.45     12.011
  2069          O    207    GLN      O    864      -0.45    15.9994   ; qtot -8
; residue 208 GLY rtp GLY  q  0.0
  2070          N    208    GLY      N    865      -0.31    14.0067
  2071          H    208    GLY      H    865       0.31      1.008
  2072        CH2    208    GLY     CA    866          0     14.027
  2073          C    208    GLY      C    867       0.45     12.011
  2074          O    208    GLY      O    867      -0.45    15.9994   ; qtot -8
; residue 209 GLU rtp GLU  q -1.0
  2075          N    209    GLU      N    868      -0.31    14.0067
  2076          H    209    GLU      H    868       0.31      1.008
  2077        CH1    209    GLU     CA    869          0     13.019
  2078        CH2    209    GLU     CB    869          0     14.027
  2079        CH2    209    GLU     CG    869          0     14.027
  2080          C    209    GLU     CD    870       0.27     12.011
  2081         OM    209    GLU    OE1    870     -0.635    15.9994
  2082         OM    209    GLU    OE2    870     -0.635    15.9994
  2083          C    209    GLU      C    871       0.45     12.011
  2084          O    209    GLU      O    871      -0.45    15.9994   ; qtot -9
; residue 210 VAL rtp VAL  q  0.0
  2085          N    210    VAL      N    872      -0.31    14.0067
  2086          H    210    VAL      H    872       0.31      1.008
  2087        CH1    210    VAL     CA    873          0     13.019
  2088        CH1    210    VAL     CB    873          0     13.019
  2089        CH3    210    VAL    CG1    873          0     15.035
  2090        CH3    210    VAL    CG2    873          0     15.035
  2091          C    210    VAL      C    874       0.45     12.011
  2092          O    210    VAL      O    874      -0.45    15.9994   ; qtot -9
; residue 211 ARG rtp ARG  q +1.0
  2093          N    211    ARG      N    875      -0.31    14.0067
  2094          H    211    ARG      H    875       0.31      1.008
  2095        CH1    211    ARG     CA    876          0     13.019
  2096        CH2    211    ARG     CB    876          0     14.027
  2097        CH2    211    ARG     CG    876          0     14.027
  2098        CH2    211    ARG     CD    877       0.09     14.027
  2099         NE    211    ARG     NE    877      -0.11    14.0067
  2100          H    211    ARG     HE    877       0.24      1.008
  2101          C    211    ARG     CZ    877       0.34     12.011
  2102         NZ    211    ARG    NH1    877      -0.26    14.0067
  2103          H    211    ARG   HH11    877       0.24      1.008
  2104          H    211    ARG   HH12    877       0.24      1.008
  2105         NZ    211    ARG    NH2    877      -0.26    14.0067
  2106          H    211    ARG   HH21    877       0.24      1.008
  2107          H    211    ARG   HH22    877       0.24      1.008
  2108          C    211    ARG      C    878       0.45     12.011
  2109          O    211    ARG      O    878      -0.45    15.9994   ; qtot -8
; residue 212 PHE rtp PHE  q  0.0
  2110          N    212    PHE      N    879      -0.31    14.0067
  2111          H    212    PHE      H    879       0.31      1.008
  2112        CH1    212    PHE     CA    880          0     13.019
  2113        CH2    212    PHE     CB    880          0     14.027
  2114          C    212    PHE     CG    880          0     12.011
  2115          C    212    PHE    CD1    881      -0.14     12.011
  2116         HC    212    PHE    HD1    881       0.14      1.008
  2117          C    212    PHE    CD2    882      -0.14     12.011
  2118         HC    212    PHE    HD2    882       0.14      1.008
  2119          C    212    PHE    CE1    883      -0.14     12.011
  2120         HC    212    PHE    HE1    883       0.14      1.008
  2121          C    212    PHE    CE2    884      -0.14     12.011
  2122         HC    212    PHE    HE2    884       0.14      1.008
  2123          C    212    PHE     CZ    885      -0.14     12.011
  2124         HC    212    PHE     HZ    885       0.14      1.008
  2125          C    212    PHE      C    886       0.45     12.011
  2126          O    212    PHE      O    886      -0.45    15.9994   ; qtot -8
; residue 213 SER rtp SER  q  0.0
  2127          N    213    SER      N    887      -0.31    14.0067
  2128          H    213    SER      H    887       0.31      1.008
  2129        CH1    213    SER     CA    888          0     13.019
  2130        CH2    213    SER     CB    889      0.266     14.027
  2131         OA    213    SER     OG    889     -0.674    15.9994
  2132          H    213    SER     HG    889      0.408      1.008
  2133          C    213    SER      C    890       0.45     12.011
  2134          O    213    SER      O    890      -0.45    15.9994   ; qtot -8
; residue 214 ALA rtp ALA  q  0.0
  2135          N    214    ALA      N    891      -0.31    14.0067
  2136          H    214    ALA      H    891       0.31      1.008
  2137        CH1    214    ALA     CA    892          0     13.019
  2138        CH3    214    ALA     CB    892          0     15.035
  2139          C    214    ALA      C    893       0.45     12.011
  2140          O    214    ALA      O    893      -0.45    15.9994   ; qtot -8
; residue 215 VAL rtp VAL  q  0.0
  2141          N    215    VAL      N    894      -0.31    14.0067
  2142          H    215    VAL      H    894       0.31      1.008
  2143        CH1    215    VAL     CA    895          0     13.019
  2144        CH1    215    VAL     CB    895          0     13.019
  2145        CH3    215    VAL    CG1    895          0     15.035
  2146        CH3    215    VAL    CG2    895          0     15.035
  2147          C    215    VAL      C    896       0.45     12.011
  2148          O    215    VAL      O    896      -0.45    15.9994   ; qtot -8
; residue 216 ALA rtp ALA  q  0.0
  2149          N    216    ALA      N    897      -0.31    14.0067
  2150          H    216    ALA      H    897       0.31      1.008
  2151        CH1    216    ALA     CA    898          0     13.019
  2152        CH3    216    ALA     CB    898          0     15.035
  2153          C    216    ALA      C    899       0.45     12.011
  2154          O    216    ALA      O    899      -0.45    15.9994   ; qtot -8
; residue 217 LEU rtp LEU  q  0.0
  2155          N    217    LEU      N    900      -0.31    14.0067
  2156          H    217    LEU      H    900       0.31      1.008
  2157        CH1    217    LEU     CA    901          0     13.019
  2158        CH2    217    LEU     CB    901          0     14.027
  2159        CH1    217    LEU     CG    902          0     13.019
  2160        CH3    217    LEU    CD1    902          0     15.035
  2161        CH3    217    LEU    CD2    902          0     15.035
  2162          C    217    LEU      C    903       0.45     12.011
  2163          O    217    LEU      O    903      -0.45    15.9994   ; qtot -8
; residue 218 CYS rtp CYSH q  0.0
  2164          N    218    CYS      N    904      -0.31    14.0067
  2165          H    218    CYS      H    904       0.31      1.008
  2166        CH1    218    CYS     CA    905          0     13.019
  2167        CH2    218    CYS     CB    906       0.15     14.027
  2168          S    218    CYS     SG    906      -0.37      32.06
  2169          H    218    CYS     HG    906       0.22      1.008
  2170          C    218    CYS      C    907       0.45     12.011
  2171          O    218    CYS      O    907      -0.45    15.9994   ; qtot -8
; residue 219 LYS rtp LYSH q +1.0
  2172          N    219    LYS      N    908      -0.31    14.0067
  2173          H    219    LYS      H    908       0.31      1.008
  2174        CH1    219    LYS     CA    909          0     13.019
  2175        CH2    219    LYS     CB    909          0     14.027
  2176        CH2    219    LYS     CG    910          0     14.027
  2177        CH2    219    LYS     CD    910          0     14.027
  2178        CH2    219    LYS     CE    911      0.127     14.027
  2179         NL    219    LYS     NZ    911      0.129    14.0067
  2180          H    219    LYS    HZ1    911      0.248      1.008
  2181          H    219    LYS    HZ2    911      0.248      1.008
  2182          H    219    LYS    HZ3    911      0.248      1.008
  2183          C    219    LYS      C    912       0.45     12.011
  2184          O    219    LYS      O    912      -0.45    15.9994   ; qtot -7
; residue 220 ALA rtp ALA  q  0.0
  2185          N    220    ALA      N    913      -0.31    14.0067
  2186          H    220    ALA      H    913       0.31      1.008
  2187        CH1    220    ALA     CA    914          0     13.019
  2188        CH3    220    ALA     CB    914          0     15.035
  2189          C    220    ALA      C    915       0.45     12.011
  2190          O    220    ALA      O    915      -0.45    15.9994   ; qtot -7
; residue 221 ALA rtp ALA  q -1.0
  2191          N    221    ALA      N    916      -0.31    14.0067
  2192          H    221    ALA      H    916       0.31      1.008
  2193        CH1    221    ALA     CA    917          0     13.019
  2194        CH3    221    ALA     CB    917          0     15.035
  2195          C    221    ALA      C    918       0.27     12.011
  2196         OM    221    ALA     O1    918     -0.635    15.9994
  2197         OM    221    ALA     O2    918     -0.635    15.9994   ; qtot -8

[ bonds ]
;  ai    aj funct            c0            c1            c2            c3
    1     2     2    gb_2
    1     3     2    gb_2
    1     4     2    gb_2
    1     5     2    gb_21
    5     6     2    gb_27
    5    10     2    gb_27
    6     7     2    gb_27
    7     8     2    gb_32
    8     9     2    gb_31
   10    11     2    gb_5
   10    12     2    gb_10
   12    13     2    gb_2
   12    14     2    gb_21
   14    15     2    gb_27
   14    23     2    gb_27
   15    16     2    gb_27
   16    17     2    gb_27
   17    18     2    gb_27
   18    19     2    gb_21
   19    20     2    gb_2
   19    21     2    gb_2
   19    22     2    gb_2
   23    24     2    gb_5
   23    25     2    gb_10
   25    26     2    gb_21
   25    29     2    gb_21
   26    27     2    gb_27
   26    30     2    gb_27
   27    28     2    gb_27
   28    29     2    gb_27
   30    31     2    gb_5
   30    32     2    gb_10
   32    33     2    gb_2
   32    34     2    gb_21
   34    35     2    gb_27
   34    39     2    gb_27
   35    36     2    gb_27
   36    37     2    gb_32
   37    38     2    gb_31
   39    40     2    gb_5
   39    41     2    gb_10
   41    42     2    gb_2
   41    43     2    gb_21
   43    44     2    gb_27
   43    49     2    gb_27
   44    45     2    gb_27
   45    46     2    gb_27
   46    47     2    gb_6
   46    48     2    gb_6
   49    50     2    gb_5
   49    51     2    gb_10
   51    52     2    gb_2
   51    53     2    gb_21
   53    54     2    gb_27
   53    58     2    gb_27
   54    55     2    gb_27
   54    56     2    gb_27
   55    57     2    gb_27
   58    59     2    gb_5
   58    60     2    gb_10
   60    61     2    gb_2
   60    62     2    gb_21
   62    63     2    gb_27
   62    69     2    gb_27
   63    64     2    gb_27
   64    65     2    gb_5
   64    66     2    gb_9
   66    67     2    gb_2
   66    68     2    gb_2
   69    70     2    gb_5
   69    71     2    gb_10
   71    72     2    gb_21
   71    75     2    gb_21
   72    73     2    gb_27
   72    76     2    gb_27
   73    74     2    gb_27
   74    75     2    gb_27
   76    77     2    gb_5
   76    78     2    gb_10
   78    79     2    gb_2
   78    80     2    gb_21
   80    81     2    gb_27
   80    86     2    gb_27
   81    82     2    gb_27
   82    83     2    gb_27
   83    84     2    gb_6
   83    85     2    gb_6
   86    87     2    gb_5
   86    88     2    gb_10
   88    89     2    gb_2
   88    90     2    gb_21
   90    91     2    gb_27
   90    95     2    gb_27
   91    92     2    gb_27
   92    93     2    gb_32
   93    94     2    gb_31
   95    96     2    gb_5
   95    97     2    gb_10
   97    98     2    gb_2
   97    99     2    gb_21
   99   100     2    gb_27
   99   104     2    gb_27
  100   101     2    gb_27
  101   102     2    gb_27
  101   103     2    gb_27
  104   105     2    gb_5
  104   106     2    gb_10
  106   107     2    gb_2
  106   108     2    gb_21
  108   109     2    gb_27
  108   115     2    gb_27
  109   110     2    gb_27
  110   111     2    gb_5
  110   112     2    gb_9
  112   113     2    gb_2
  112   114     2    gb_2
  115   116     2    gb_5
  115   117     2    gb_10
  117   118     2    gb_2
  117   119     2    gb_21
  119   120     2    gb_27
  119   128     2    gb_27
  120   121     2    gb_27
  121   122     2    gb_27
  122   123     2    gb_27
  123   124     2    gb_21
  124   125     2    gb_2
  124   126     2    gb_2
  124   127     2    gb_2
  128   129     2    gb_5
  128   130     2    gb_10
  130   131     2    gb_2
  130   132     2    gb_21
  132   133     2    gb_27
  132   136     2    gb_27
  133   134     2    gb_27
  133   135     2    gb_27
  136   137     2    gb_5
  136   138     2    gb_10
  138   139     2    gb_2
  138   140     2    gb_21
  140   141     2    gb_27
  140   145     2    gb_27
  141   142     2    gb_27
  142   143     2    gb_27
  142   144     2    gb_27
  145   146     2    gb_5
  145   147     2    gb_10
  147   148     2    gb_2
  147   149     2    gb_21
  149   150     2    gb_27
  149   153     2    gb_27
  150   151     2    gb_18
  151   152     2    gb_1
  153   154     2    gb_5
  153   155     2    gb_10
  155   156     2    gb_2
  155   157     2    gb_21
  157   158     2    gb_27
  157   170     2    gb_27
  158   159     2    gb_27
  159   160     2    gb_27
  160   161     2    gb_21
  161   162     2    gb_2
  161   163     2    gb_11
  163   164     2    gb_11
  163   167     2    gb_11
  164   165     2    gb_2
  164   166     2    gb_2
  167   168     2    gb_2
  167   169     2    gb_2
  170   171     2    gb_5
  170   172     2    gb_10
  172   173     2    gb_2
  172   174     2    gb_21
  174   175     2    gb_27
  174   179     2    gb_27
  175   176     2    gb_27
  176   177     2    gb_27
  176   178     2    gb_27
  179   180     2    gb_5
  179   181     2    gb_10
  181   182     2    gb_2
  181   183     2    gb_21
  183   184     2    gb_27
  184   185     2    gb_5
  184   186     2    gb_10
  186   187     2    gb_2
  186   188     2    gb_21
  188   189     2    gb_27
  188   192     2    gb_27
  189   190     2    gb_27
  189   191     2    gb_27
  192   193     2    gb_5
  192   194     2    gb_10
  194   195     2    gb_2
  194   196     2    gb_21
  196   197     2    gb_27
  196   198     2    gb_27
  198   199     2    gb_5
  198   200     2    gb_10
  200   201     2    gb_2
  200   202     2    gb_21
  202   203     2    gb_27
  203   204     2    gb_5
  203   205     2    gb_10
  205   206     2    gb_2
  205   207     2    gb_21
  207   208     2    gb_27
  207   215     2    gb_27
  208   209     2    gb_27
  209   210     2    gb_27
  210   211     2    gb_5
  210   212     2    gb_9
  212   213     2    gb_2
  212   214     2    gb_2
  215   216     2    gb_5
  215   217     2    gb_10
  217   218     2    gb_2
  217   219     2    gb_21
  219   220     2    gb_27
  219   236     2    gb_27
  220   221     2    gb_27
  221   222     2    gb_10
  221   224     2    gb_16
  222   223     2    gb_3
  222   225     2    gb_10
  224   227     2    gb_16
  224   228     2    gb_16
  225   226     2    gb_2
  225   227     2    gb_10
  227   230     2    gb_16
  228   229     2    gb_3
  228   232     2    gb_16
  230   231     2    gb_3
  230   234     2    gb_16
  232   233     2    gb_3
  232   234     2    gb_16
  234   235     2    gb_3
  236   237     2    gb_5
  236   238     2    gb_10
  238   239     2    gb_2
  238   240     2    gb_21
  240   241     2    gb_27
  240   253     2    gb_27
  241   242     2    gb_27
  242   243     2    gb_27
  243   244     2    gb_21
  244   245     2    gb_2
  244   246     2    gb_11
  246   247     2    gb_11
  246   250     2    gb_11
  247   248     2    gb_2
  247   249     2    gb_2
  250   251     2    gb_2
  250   252     2    gb_2
  253   254     2    gb_5
  253   255     2    gb_10
  255   256     2    gb_2
  255   257     2    gb_21
  257   258     2    gb_27
  257   270     2    gb_27
  258   259     2    gb_27
  259   260     2    gb_16
  259   262     2    gb_16
  260   261     2    gb_3
  260   264     2    gb_16
  262   263     2    gb_3
  262   266     2    gb_16
  264   265     2    gb_3
  264   268     2    gb_16
  266   267     2    gb_3
  266   268     2    gb_16
  268   269     2    gb_3
  270   271     2    gb_5
  270   272     2    gb_10
  272   273     2    gb_2
  272   274     2    gb_21
  274   275     2    gb_27
  274   278     2    gb_27
  275   276     2    gb_27
  275   277     2    gb_27
  278   279     2    gb_5
  278   280     2    gb_10
  280   281     2    gb_2
  280   282     2    gb_21
  282   283     2    gb_27
  282   287     2    gb_27
  283   284     2    gb_27
  284   285     2    gb_6
  284   286     2    gb_6
  287   288     2    gb_5
  287   289     2    gb_10
  289   290     2    gb_2
  289   291     2    gb_21
  291   292     2    gb_27
  291   295     2    gb_27
  292   293     2    gb_27
  292   294     2    gb_27
  295   296     2    gb_5
  295   297     2    gb_10
  297   298     2    gb_2
  297   299     2    gb_21
  299   300     2    gb_27
  299   304     2    gb_27
  300   301     2    gb_27
  301   302     2    gb_27
  301   303     2    gb_27
  304   305     2    gb_5
  304   306     2    gb_10
  306   307     2    gb_2
  306   308     2    gb_21
  308   309     2    gb_27
  309   310     2    gb_5
  309   311     2    gb_10
  311   312     2    gb_2
  311   313     2    gb_21
  313   314     2    gb_27
  313   318     2    gb_27
  314   315     2    gb_27
  315   316     2    gb_27
  315   317     2    gb_27
  318   319     2    gb_5
  318   320     2    gb_10
  320   321     2    gb_2
  320   322     2    gb_21
  322   323     2    gb_27
  322   328     2    gb_27
  323   324     2    gb_27
  324   325     2    gb_27
  325   326     2    gb_6
  325   327     2    gb_6
  328   329     2    gb_5
  328   330     2    gb_10
  330   331     2    gb_2
  330   332     2    gb_21
  332   333     2    gb_27
  332   338     2    gb_27
  333   334     2    gb_27
  334   335     2    gb_27
  335   336     2    gb_6
  335   337     2    gb_6
  338   339     2    gb_5
  338   340     2    gb_10
  340   341     2    gb_2
  340   342     2    gb_21
  342   343     2    gb_27
  342   348     2    gb_27
  343   344     2    gb_27
  344   345     2    gb_27
  345   346     2    gb_6
  345   347     2    gb_6
  348   349     2    gb_5
  348   350     2    gb_10
  350   351     2    gb_2
  350   352     2    gb_21
  352   353     2    gb_27
  352   356     2    gb_27
  353   354     2    gb_18
  354   355     2    gb_1
  356   357     2    gb_5
  356   358     2    gb_10
  358   359     2    gb_2
  358   360     2    gb_21
  360   361     2    gb_27
  360   365     2    gb_27
  361   362     2    gb_27
  362   363     2    gb_27
  362   364     2    gb_27
  365   366     2    gb_5
  365   367     2    gb_10
  367   368     2    gb_2
  367   369     2    gb_21
  369   370     2    gb_27
  370   371     2    gb_5
  370   372     2    gb_10
  372   373     2    gb_2
  372   374     2    gb_21
  374   375     2    gb_27
  374   378     2    gb_27
  375   376     2    gb_18
  376   377     2    gb_1
  378   379     2    gb_5
  378   380     2    gb_10
  380   381     2    gb_2
  380   382     2    gb_21
  382   383     2    gb_27
  382   386     2    gb_27
  383   384     2    gb_27
  383   385     2    gb_27
  386   387     2    gb_5
  386   388     2    gb_10
  388   389     2    gb_21
  388   392     2    gb_21
  389   390     2    gb_27
  389   393     2    gb_27
  390   391     2    gb_27
  391   392     2    gb_27
  393   394     2    gb_5
  393   395     2    gb_10
  395   396     2    gb_2
  395   397     2    gb_21
  397   398     2    gb_27
  397   399     2    gb_27
  399   400     2    gb_5
  399   401     2    gb_10
  401   402     2    gb_21
  401   405     2    gb_21
  402   403     2    gb_27
  402   406     2    gb_27
  403   404     2    gb_27
  404   405     2    gb_27
  406   407     2    gb_5
  406   408     2    gb_10
  408   409     2    gb_2
  408   410     2    gb_21
  410   411     2    gb_27
  410   412     2    gb_27
  412   413     2    gb_5
  412   414     2    gb_10
  414   415     2    gb_2
  414   416     2    gb_21
  416   417     2    gb_27
  416   420     2    gb_27
  417   418     2    gb_32
  418   419     2    gb_8
  420   421     2    gb_5
  420   422     2    gb_10
  422   423     2    gb_2
  422   424     2    gb_21
  424   425     2    gb_27
  424   426     2    gb_27
  426   427     2    gb_5
  426   428     2    gb_10
  428   429     2    gb_2
  428   430     2    gb_21
  430   431     2    gb_27
  430   435     2    gb_27
  431   432     2    gb_27
  432   433     2    gb_27
  432   434     2    gb_27
  435   436     2    gb_5
  435   437     2    gb_10
  437   438     2    gb_2
  437   439     2    gb_21
  439   440     2    gb_27
  439   444     2    gb_27
  440   441     2    gb_27
  441   442     2    gb_27
  441   443     2    gb_27
  444   445     2    gb_5
  444   446     2    gb_10
  446   447     2    gb_2
  446   448     2    gb_21
  448   449     2    gb_27
  448   453     2    gb_27
  449   450     2    gb_27
  450   451     2    gb_27
  450   452     2    gb_27
  453   454     2    gb_5
  453   455     2    gb_10
  455   456     2    gb_2
  455   457     2    gb_21
  457   458     2    gb_27
  457   462     2    gb_27
  458   459     2    gb_27
  459   460     2    gb_27
  459   461     2    gb_27
  462   463     2    gb_5
  462   464     2    gb_10
  464   465     2    gb_2
  464   466     2    gb_21
  466   467     2    gb_27
  466   479     2    gb_27
  467   468     2    gb_27
  468   469     2    gb_16
  468   471     2    gb_16
  469   470     2    gb_3
  469   473     2    gb_16
  471   472     2    gb_3
  471   475     2    gb_16
  473   474     2    gb_3
  473   477     2    gb_16
  475   476     2    gb_3
  475   477     2    gb_16
  477   478     2    gb_3
  479   480     2    gb_5
  479   481     2    gb_10
  481   482     2    gb_21
  481   485     2    gb_21
  482   483     2    gb_27
  482   486     2    gb_27
  483   484     2    gb_27
  484   485     2    gb_27
  486   487     2    gb_5
  486   488     2    gb_10
  488   489     2    gb_2
  488   490     2    gb_21
  490   491     2    gb_27
  490   495     2    gb_27
  491   492     2    gb_27
  492   493     2    gb_27
  492   494     2    gb_27
  495   496     2    gb_5
  495   497     2    gb_10
  497   498     2    gb_2
  497   499     2    gb_21
  499   500     2    gb_27
  499   504     2    gb_27
  500   501     2    gb_18
  500   503     2    gb_27
  501   502     2    gb_1
  504   505     2    gb_5
  504   506     2    gb_10
  506   507     2    gb_2
  506   508     2    gb_21
  508   509     2    gb_27
  508   510     2    gb_27
  510   511     2    gb_5
  510   512     2    gb_10
  512   513     2    gb_2
  512   514     2    gb_21
  514   515     2    gb_27
  514   522     2    gb_27
  515   516     2    gb_27
  516   517     2    gb_27
  517   518     2    gb_5
  517   519     2    gb_9
  519   520     2    gb_2
  519   521     2    gb_2
  522   523     2    gb_5
  522   524     2    gb_10
  524   525     2    gb_2
  524   526     2    gb_21
  526   527     2    gb_27
  526   536     2    gb_27
  527   528     2    gb_27
  528   529     2    gb_10
  528   530     2    gb_10
  529   532     2    gb_10
  530   531     2    gb_3
  530   534     2    gb_10
  532   533     2    gb_3
  532   534     2    gb_10
  534   535     2    gb_2
  536   537     2    gb_5
  536   538     2    gb_10
  538   539     2    gb_2
  538   540     2    gb_21
  540   541     2    gb_27
  540   546     2    gb_27
  541   542     2    gb_27
  542   543     2    gb_27
  543   544     2    gb_6
  543   545     2    gb_6
  546   547     2    gb_5
  546   548     2    gb_10
  548   549     2    gb_2
  548   550     2    gb_21
  550   551     2    gb_27
  550   557     2    gb_27
  551   552     2    gb_27
  552   553     2    gb_5
  552   554     2    gb_9
  554   555     2    gb_2
  554   556     2    gb_2
  557   558     2    gb_5
  557   559     2    gb_10
  559   560     2    gb_2
  559   561     2    gb_21
  561   562     2    gb_27
  561   574     2    gb_27
  562   563     2    gb_27
  563   564     2    gb_16
  563   566     2    gb_16
  564   565     2    gb_3
  564   568     2    gb_16
  566   567     2    gb_3
  566   570     2    gb_16
  568   569     2    gb_3
  568   572     2    gb_16
  570   571     2    gb_3
  570   572     2    gb_16
  572   573     2    gb_3
  574   575     2    gb_5
  574   576     2    gb_10
  576   577     2    gb_2
  576   578     2    gb_21
  578   579     2    gb_27
  578   591     2    gb_27
  579   580     2    gb_27
  580   581     2    gb_27
  581   582     2    gb_21
  582   583     2    gb_2
  582   584     2    gb_11
  584   585     2    gb_11
  584   588     2    gb_11
  585   586     2    gb_2
  585   587     2    gb_2
  588   589     2    gb_2
  588   590     2    gb_2
  591   592     2    gb_5
  591   593     2    gb_10
  593   594     2    gb_2
  593   595     2    gb_21
  595   596     2    gb_27
  595   604     2    gb_27
  596   597     2    gb_27
  597   598     2    gb_27
  598   599     2    gb_27
  599   600     2    gb_21
  600   601     2    gb_2
  600   602     2    gb_2
  600   603     2    gb_2
  604   605     2    gb_5
  604   606     2    gb_10
  606   607     2    gb_2
  606   608     2    gb_21
  608   609     2    gb_27
  608   617     2    gb_27
  609   610     2    gb_27
  610   611     2    gb_27
  611   612     2    gb_27
  612   613     2    gb_21
  613   614     2    gb_2
  613   615     2    gb_2
  613   616     2    gb_2
  617   618     2    gb_5
  617   619     2    gb_10
  619   620     2    gb_2
  619   621     2    gb_21
  621   622     2    gb_27
  621   629     2    gb_27
  622   623     2    gb_27
  623   624     2    gb_27
  624   625     2    gb_5
  624   626     2    gb_9
  626   627     2    gb_2
  626   628     2    gb_2
  629   630     2    gb_5
  629   631     2    gb_10
  631   632     2    gb_2
  631   633     2    gb_21
  633   634     2    gb_27
  633   638     2    gb_27
  634   635     2    gb_27
  634   636     2    gb_27
  635   637     2    gb_27
  638   639     2    gb_5
  638   640     2    gb_10
  640   641     2    gb_2
  640   642     2    gb_21
  642   643     2    gb_27
  642   648     2    gb_27
  643   644     2    gb_27
  644   645     2    gb_27
  645   646     2    gb_6
  645   647     2    gb_6
  648   649     2    gb_5
  648   650     2    gb_10
  650   651     2    gb_2
  650   652     2    gb_21
  652   653     2    gb_27
  652   658     2    gb_27
  653   654     2    gb_27
  654   655     2    gb_27
  655   656     2    gb_6
  655   657     2    gb_6
  658   659     2    gb_5
  658   660     2    gb_10
  660   661     2    gb_2
  660   662     2    gb_21
  662   663     2    gb_27
  662   667     2    gb_27
  663   664     2    gb_27
  664   665     2    gb_27
  664   666     2    gb_27
  667   668     2    gb_5
  667   669     2    gb_10
  669   670     2    gb_2
  669   671     2    gb_21
  671   672     2    gb_27
  671   680     2    gb_27
  672   673     2    gb_27
  673   674     2    gb_27
  674   675     2    gb_27
  675   676     2    gb_21
  676   677     2    gb_2
  676   678     2    gb_2
  676   679     2    gb_2
  680   681     2    gb_5
  680   682     2    gb_10
  682   683     2    gb_2
  682   684     2    gb_21
  684   685     2    gb_27
  685   686     2    gb_5
  685   687     2    gb_10
  687   688     2    gb_2
  687   689     2    gb_21
  689   690     2    gb_27
  689   697     2    gb_27
  690   691     2    gb_27
  691   692     2    gb_27
  692   693     2    gb_5
  692   694     2    gb_9
  694   695     2    gb_2
  694   696     2    gb_2
  697   698     2    gb_5
  697   699     2    gb_10
  699   700     2    gb_2
  699   701     2    gb_21
  701   702     2    gb_27
  701   707     2    gb_27
  702   703     2    gb_27
  703   704     2    gb_27
  704   705     2    gb_6
  704   706     2    gb_6
  707   708     2    gb_5
  707   709     2    gb_10
  709   710     2    gb_2
  709   711     2    gb_21
  711   712     2    gb_27
  711   715     2    gb_27
  712   713     2    gb_27
  712   714     2    gb_27
  715   716     2    gb_5
  715   717     2    gb_10
  717   718     2    gb_2
  717   719     2    gb_21
  719   720     2    gb_27
  719   723     2    gb_27
  720   721     2    gb_18
  721   722     2    gb_1
  723   724     2    gb_5
  723   725     2    gb_10
  725   726     2    gb_21
  725   729     2    gb_21
  726   727     2    gb_27
  726   730     2    gb_27
  727   728     2    gb_27
  728   729     2    gb_27
  730   731     2    gb_5
  730   732     2    gb_10
  732   733     2    gb_2
  732   734     2    gb_21
  734   735     2    gb_27
  734   743     2    gb_27
  735   736     2    gb_27
  736   737     2    gb_27
  737   738     2    gb_27
  738   739     2    gb_21
  739   740     2    gb_2
  739   741     2    gb_2
  739   742     2    gb_2
  743   744     2    gb_5
  743   745     2    gb_10
  745   746     2    gb_2
  745   747     2    gb_21
  747   748     2    gb_27
  747   751     2    gb_27
  748   749     2    gb_27
  748   750     2    gb_27
  751   752     2    gb_5
  751   753     2    gb_10
  753   754     2    gb_2
  753   755     2    gb_21
  755   756     2    gb_27
  755   769     2    gb_27
  756   757     2    gb_27
  757   758     2    gb_16
  757   760     2    gb_16
  758   759     2    gb_3
  758   762     2    gb_16
  760   761     2    gb_3
  760   764     2    gb_16
  762   763     2    gb_3
  762   766     2    gb_16
  764   765     2    gb_3
  764   766     2    gb_16
  766   767     2    gb_13
  767   768     2    gb_1
  769   770     2    gb_5
  769   771     2    gb_10
  771   772     2    gb_2
  771   773     2    gb_21
  773   774     2    gb_27
  773   786     2    gb_27
  774   775     2    gb_27
  775   776     2    gb_16
  775   778     2    gb_16
  776   777     2    gb_3
  776   780     2    gb_16
  778   779     2    gb_3
  778   782     2    gb_16
  780   781     2    gb_3
  780   784     2    gb_16
  782   783     2    gb_3
  782   784     2    gb_16
  784   785     2    gb_3
  786   787     2    gb_5
  786   788     2    gb_10
  788   789     2    gb_2
  788   790     2    gb_21
  790   791     2    gb_27
  790   795     2    gb_27
  791   792     2    gb_27
  792   793     2    gb_32
  793   794     2    gb_31
  795   796     2    gb_5
  795   797     2    gb_10
  797   798     2    gb_2
  797   799     2    gb_21
  799   800     2    gb_27
  799   808     2    gb_27
  800   801     2    gb_27
  801   802     2    gb_27
  802   803     2    gb_27
  803   804     2    gb_21
  804   805     2    gb_2
  804   806     2    gb_2
  804   807     2    gb_2
  808   809     2    gb_5
  808   810     2    gb_10
  810   811     2    gb_2
  810   812     2    gb_21
  812   813     2    gb_27
  812   820     2    gb_27
  813   814     2    gb_27
  814   815     2    gb_27
  815   816     2    gb_5
  815   817     2    gb_9
  817   818     2    gb_2
  817   819     2    gb_2
  820   821     2    gb_5
  820   822     2    gb_10
  822   823     2    gb_2
  822   824     2    gb_21
  824   825     2    gb_27
  824   829     2    gb_27
  825   826     2    gb_18
  825   828     2    gb_27
  826   827     2    gb_1
  829   830     2    gb_5
  829   831     2    gb_10
  831   832     2    gb_2
  831   833     2    gb_21
  833   834     2    gb_27
  833   838     2    gb_27
  834   835     2    gb_27
  834   836     2    gb_27
  835   837     2    gb_27
  838   839     2    gb_5
  838   840     2    gb_10
  840   841     2    gb_2
  840   842     2    gb_21
  842   843     2    gb_27
  843   844     2    gb_5
  843   845     2    gb_10
  845   846     2    gb_2
  845   847     2    gb_21
  847   848     2    gb_27
  847   854     2    gb_27
  848   849     2    gb_27
  849   850     2    gb_5
  849   851     2    gb_9
  851   852     2    gb_2
  851   853     2    gb_2
  854   855     2    gb_5
  854   856     2    gb_10
  856   857     2    gb_2
  856   858     2    gb_21
  858   859     2    gb_27
  858   862     2    gb_27
  859   860     2    gb_18
  860   861     2    gb_1
  862   863     2    gb_5
  862   864     2    gb_10
  864   865     2    gb_2
  864   866     2    gb_21
  866   867     2    gb_27
  866   870     2    gb_27
  867   868     2    gb_32
  868   869     2    gb_8
  870   871     2    gb_5
  870   872     2    gb_10
  872   873     2    gb_2
  872   874     2    gb_21
  874   875     2    gb_27
  875   876     2    gb_5
  875   877     2    gb_10
  877   878     2    gb_2
  877   879     2    gb_21
  879   880     2    gb_27
  879   884     2    gb_27
  880   881     2    gb_18
  880   883     2    gb_27
  881   882     2    gb_1
  884   885     2    gb_5
  884   886     2    gb_10
  886   887     2    gb_2
  886   888     2    gb_21
  888   889     2    gb_27
  888   893     2    gb_27
  889   890     2    gb_27
  889   891     2    gb_27
  890   892     2    gb_27
  893   894     2    gb_5
  893   895     2    gb_10
  895   896     2    gb_2
  895   897     2    gb_21
  897   898     2    gb_27
  898   899     2    gb_5
  898   900     2    gb_10
  900   901     2    gb_2
  900   902     2    gb_21
  902   903     2    gb_27
  902   907     2    gb_27
  903   904     2    gb_27
  904   905     2    gb_27
  904   906     2    gb_27
  907   908     2    gb_5
  907   909     2    gb_10
  909   910     2    gb_2
  909   911     2    gb_21
  911   912     2    gb_27
  911   916     2    gb_27
  912   913     2    gb_27
  912   914     2    gb_27
  913   915     2    gb_27
  916   917     2    gb_5
  916   918     2    gb_10
  918   919     2    gb_2
  918   920     2    gb_21
  920   921     2    gb_27
  920   930     2    gb_27
  921   922     2    gb_27
  922   923     2    gb_10
  922   924     2    gb_10
  923   926     2    gb_10
  924   925     2    gb_3
  924   928     2    gb_10
  926   927     2    gb_3
  926   928     2    gb_10
  928   929     2    gb_2
  930   931     2    gb_5
  930   932     2    gb_10
  932   933     2    gb_2
  932   934     2    gb_21
  934   935     2    gb_27
  934   936     2    gb_27
  936   937     2    gb_5
  936   938     2    gb_10
  938   939     2    gb_2
  938   940     2    gb_21
  940   941     2    gb_27
  940   944     2    gb_27
  941   942     2    gb_27
  941   943     2    gb_27
  944   945     2    gb_5
  944   946     2    gb_10
  946   947     2    gb_2
  946   948     2    gb_21
  948   949     2    gb_27
  948   950     2    gb_27
  950   951     2    gb_5
  950   952     2    gb_10
  952   953     2    gb_2
  952   954     2    gb_21
  954   955     2    gb_27
  954   961     2    gb_27
  955   956     2    gb_27
  956   957     2    gb_5
  956   958     2    gb_9
  958   959     2    gb_2
  958   960     2    gb_2
  961   962     2    gb_5
  961   963     2    gb_10
  963   964     2    gb_2
  963   965     2    gb_21
  965   966     2    gb_27
  965   972     2    gb_27
  966   967     2    gb_27
  967   968     2    gb_5
  967   969     2    gb_9
  969   970     2    gb_2
  969   971     2    gb_2
  972   973     2    gb_5
  972   974     2    gb_10
  974   975     2    gb_2
  974   976     2    gb_21
  976   977     2    gb_27
  976   984     2    gb_27
  977   978     2    gb_27
  978   979     2    gb_27
  979   980     2    gb_5
  979   981     2    gb_9
  981   982     2    gb_2
  981   983     2    gb_2
  984   985     2    gb_5
  984   986     2    gb_10
  986   987     2    gb_2
  986   988     2    gb_21
  988   989     2    gb_27
  988   993     2    gb_27
  989   990     2    gb_27
  990   991     2    gb_6
  990   992     2    gb_6
  993   994     2    gb_5
  993   995     2    gb_10
  995   996     2    gb_2
  995   997     2    gb_21
  997   998     2    gb_27
  997  1006     2    gb_27
  998   999     2    gb_27
  999  1000     2    gb_27
 1000  1001     2    gb_27
 1001  1002     2    gb_21
 1002  1003     2    gb_2
 1002  1004     2    gb_2
 1002  1005     2    gb_2
 1006  1007     2    gb_5
 1006  1008     2    gb_10
 1008  1009     2    gb_2
 1008  1010     2    gb_21
 1010  1011     2    gb_27
 1010  1015     2    gb_27
 1011  1012     2    gb_27
 1012  1013     2    gb_27
 1012  1014     2    gb_27
 1015  1016     2    gb_5
 1015  1017     2    gb_10
 1017  1018     2    gb_2
 1017  1019     2    gb_21
 1019  1020     2    gb_27
 1020  1021     2    gb_5
 1020  1022     2    gb_10
 1022  1023     2    gb_2
 1022  1024     2    gb_21
 1024  1025     2    gb_27
 1024  1037     2    gb_27
 1025  1026     2    gb_27
 1026  1027     2    gb_16
 1026  1029     2    gb_16
 1027  1028     2    gb_3
 1027  1031     2    gb_16
 1029  1030     2    gb_3
 1029  1033     2    gb_16
 1031  1032     2    gb_3
 1031  1035     2    gb_16
 1033  1034     2    gb_3
 1033  1035     2    gb_16
 1035  1036     2    gb_3
 1037  1038     2    gb_5
 1037  1039     2    gb_10
 1039  1040     2    gb_2
 1039  1041     2    gb_21
 1041  1042     2    gb_27
 1041  1047     2    gb_27
 1042  1043     2    gb_27
 1043  1044     2    gb_27
 1044  1045     2    gb_6
 1044  1046     2    gb_6
 1047  1048     2    gb_5
 1047  1049     2    gb_10
 1049  1050     2    gb_2
 1049  1051     2    gb_21
 1051  1052     2    gb_27
 1051  1056     2    gb_27
 1052  1053     2    gb_27
 1053  1054     2    gb_6
 1053  1055     2    gb_6
 1056  1057     2    gb_5
 1056  1058     2    gb_10
 1058  1059     2    gb_2
 1058  1060     2    gb_21
 1060  1061     2    gb_27
 1061  1062     2    gb_5
 1061  1063     2    gb_10
 1063  1064     2    gb_2
 1063  1065     2    gb_21
 1065  1066     2    gb_27
 1065  1069     2    gb_27
 1066  1067     2    gb_18
 1067  1068     2    gb_1
 1069  1070     2    gb_5
 1069  1071     2    gb_10
 1071  1072     2    gb_2
 1071  1073     2    gb_21
 1073  1074     2    gb_27
 1073  1077     2    gb_27
 1074  1075     2    gb_27
 1074  1076     2    gb_27
 1077  1078     2    gb_5
 1077  1079     2    gb_10
 1079  1080     2    gb_2
 1079  1081     2    gb_21
 1081  1082     2    gb_27
 1081  1086     2    gb_27
 1082  1083     2    gb_27
 1083  1084     2    gb_27
 1083  1085     2    gb_27
 1086  1087     2    gb_5
 1086  1088     2    gb_10
 1088  1089     2    gb_2
 1088  1090     2    gb_21
 1090  1091     2    gb_27
 1090  1099     2    gb_27
 1091  1092     2    gb_27
 1092  1093     2    gb_27
 1093  1094     2    gb_27
 1094  1095     2    gb_21
 1095  1096     2    gb_2
 1095  1097     2    gb_2
 1095  1098     2    gb_2
 1099  1100     2    gb_5
 1099  1101     2    gb_10
 1101  1102     2    gb_2
 1101  1103     2    gb_21
 1103  1104     2    gb_27
 1103  1111     2    gb_27
 1104  1105     2    gb_27
 1105  1106     2    gb_27
 1106  1107     2    gb_5
 1106  1108     2    gb_9
 1108  1109     2    gb_2
 1108  1110     2    gb_2
 1111  1112     2    gb_5
 1111  1113     2    gb_10
 1113  1114     2    gb_2
 1113  1115     2    gb_21
 1115  1116     2    gb_27
 1115  1128     2    gb_27
 1116  1117     2    gb_27
 1117  1118     2    gb_16
 1117  1120     2    gb_16
 1118  1119     2    gb_3
 1118  1122     2    gb_16
 1120  1121     2    gb_3
 1120  1124     2    gb_16
 1122  1123     2    gb_3
 1122  1126     2    gb_16
 1124  1125     2    gb_3
 1124  1126     2    gb_16
 1126  1127     2    gb_3
 1128  1129     2    gb_5
 1128  1130     2    gb_10
 1130  1131     2    gb_2
 1130  1132     2    gb_21
 1132  1133     2    gb_27
 1132  1137     2    gb_27
 1133  1134     2    gb_27
 1134  1135     2    gb_27
 1134  1136     2    gb_27
 1137  1138     2    gb_5
 1137  1139     2    gb_10
 1139  1140     2    gb_2
 1139  1141     2    gb_21
 1141  1142     2    gb_27
 1141  1145     2    gb_27
 1142  1143     2    gb_18
 1143  1144     2    gb_1
 1145  1146     2    gb_5
 1145  1147     2    gb_10
 1147  1148     2    gb_2
 1147  1149     2    gb_21
 1149  1150     2    gb_27
 1149  1155     2    gb_27
 1150  1151     2    gb_27
 1151  1152     2    gb_27
 1152  1153     2    gb_6
 1152  1154     2    gb_6
 1155  1156     2    gb_5
 1155  1157     2    gb_10
 1157  1158     2    gb_2
 1157  1159     2    gb_21
 1159  1160     2    gb_27
 1159  1164     2    gb_27
 1160  1161     2    gb_18
 1160  1163     2    gb_27
 1161  1162     2    gb_1
 1164  1165     2    gb_5
 1164  1166     2    gb_10
 1166  1167     2    gb_2
 1166  1168     2    gb_21
 1168  1169     2    gb_27
 1168  1174     2    gb_27
 1169  1170     2    gb_27
 1170  1171     2    gb_27
 1171  1172     2    gb_6
 1171  1173     2    gb_6
 1174  1175     2    gb_5
 1174  1176     2    gb_10
 1176  1177     2    gb_2
 1176  1178     2    gb_21
 1178  1179     2    gb_27
 1178  1187     2    gb_27
 1179  1180     2    gb_27
 1180  1181     2    gb_27
 1181  1182     2    gb_27
 1182  1183     2    gb_21
 1183  1184     2    gb_2
 1183  1185     2    gb_2
 1183  1186     2    gb_2
 1187  1188     2    gb_5
 1187  1189     2    gb_10
 1189  1190     2    gb_2
 1189  1191     2    gb_21
 1191  1192     2    gb_27
 1191  1196     2    gb_27
 1192  1193     2    gb_27
 1193  1194     2    gb_32
 1194  1195     2    gb_31
 1196  1197     2    gb_5
 1196  1198     2    gb_10
 1198  1199     2    gb_2
 1198  1200     2    gb_21
 1200  1201     2    gb_27
 1200  1204     2    gb_27
 1201  1202     2    gb_18
 1202  1203     2    gb_1
 1204  1205     2    gb_5
 1204  1206     2    gb_10
 1206  1207     2    gb_21
 1206  1210     2    gb_21
 1207  1208     2    gb_27
 1207  1211     2    gb_27
 1208  1209     2    gb_27
 1209  1210     2    gb_27
 1211  1212     2    gb_5
 1211  1213     2    gb_10
 1213  1214     2    gb_2
 1213  1215     2    gb_21
 1215  1216     2    gb_27
 1215  1221     2    gb_27
 1216  1217     2    gb_27
 1217  1218     2    gb_27
 1218  1219     2    gb_6
 1218  1220     2    gb_6
 1221  1222     2    gb_5
 1221  1223     2    gb_10
 1223  1224     2    gb_2
 1223  1225     2    gb_21
 1225  1226     2    gb_27
 1225  1230     2    gb_27
 1226  1227     2    gb_27
 1227  1228     2    gb_6
 1227  1229     2    gb_6
 1230  1231     2    gb_5
 1230  1232     2    gb_10
 1232  1233     2    gb_2
 1232  1234     2    gb_21
 1234  1235     2    gb_27
 1234  1247     2    gb_27
 1235  1236     2    gb_27
 1236  1237     2    gb_27
 1237  1238     2    gb_21
 1238  1239     2    gb_2
 1238  1240     2    gb_11
 1240  1241     2    gb_11
 1240  1244     2    gb_11
 1241  1242     2    gb_2
 1241  1243     2    gb_2
 1244  1245     2    gb_2
 1244  1246     2    gb_2
 1247  1248     2    gb_5
 1247  1249     2    gb_10
 1249  1250     2    gb_2
 1249  1251     2    gb_21
 1251  1252     2    gb_27
 1251  1253     2    gb_27
 1253  1254     2    gb_5
 1253  1255     2    gb_10
 1255  1256     2    gb_2
 1255  1257     2    gb_21
 1257  1258     2    gb_27
 1257  1266     2    gb_27
 1258  1259     2    gb_27
 1259  1260     2    gb_27
 1260  1261     2    gb_27
 1261  1262     2    gb_21
 1262  1263     2    gb_2
 1262  1264     2    gb_2
 1262  1265     2    gb_2
 1266  1267     2    gb_5
 1266  1268     2    gb_10
 1268  1269     2    gb_2
 1268  1270     2    gb_21
 1270  1271     2    gb_27
 1270  1274     2    gb_27
 1271  1272     2    gb_32
 1272  1273     2    gb_8
 1274  1275     2    gb_5
 1274  1276     2    gb_10
 1276  1277     2    gb_2
 1276  1278     2    gb_21
 1278  1279     2    gb_27
 1278  1291     2    gb_27
 1279  1280     2    gb_27
 1280  1281     2    gb_16
 1280  1283     2    gb_16
 1281  1282     2    gb_3
 1281  1285     2    gb_16
 1283  1284     2    gb_3
 1283  1287     2    gb_16
 1285  1286     2    gb_3
 1285  1289     2    gb_16
 1287  1288     2    gb_3
 1287  1289     2    gb_16
 1289  1290     2    gb_3
 1291  1292     2    gb_5
 1291  1293     2    gb_10
 1293  1294     2    gb_2
 1293  1295     2    gb_21
 1295  1296     2    gb_27
 1295  1301     2    gb_27
 1296  1297     2    gb_27
 1297  1298     2    gb_27
 1298  1299     2    gb_6
 1298  1300     2    gb_6
 1301  1302     2    gb_5
 1301  1303     2    gb_10
 1303  1304     2    gb_2
 1303  1305     2    gb_21
 1305  1306     2    gb_27
 1305  1314     2    gb_27
 1306  1307     2    gb_27
 1307  1308     2    gb_27
 1308  1309     2    gb_27
 1309  1310     2    gb_21
 1310  1311     2    gb_2
 1310  1312     2    gb_2
 1310  1313     2    gb_2
 1314  1315     2    gb_5
 1314  1316     2    gb_10
 1316  1317     2    gb_2
 1316  1318     2    gb_21
 1318  1319     2    gb_27
 1318  1325     2    gb_27
 1319  1320     2    gb_27
 1320  1321     2    gb_5
 1320  1322     2    gb_9
 1322  1323     2    gb_2
 1322  1324     2    gb_2
 1325  1326     2    gb_5
 1325  1327     2    gb_10
 1327  1328     2    gb_2
 1327  1329     2    gb_21
 1329  1330     2    gb_27
 1329  1335     2    gb_27
 1330  1331     2    gb_27
 1331  1332     2    gb_27
 1332  1333     2    gb_6
 1332  1334     2    gb_6
 1335  1336     2    gb_5
 1335  1337     2    gb_10
 1337  1338     2    gb_2
 1337  1339     2    gb_21
 1339  1340     2    gb_27
 1339  1341     2    gb_27
 1341  1342     2    gb_5
 1341  1343     2    gb_10
 1343  1344     2    gb_2
 1343  1345     2    gb_21
 1345  1346     2    gb_27
 1345  1350     2    gb_27
 1346  1347     2    gb_27
 1346  1348     2    gb_27
 1347  1349     2    gb_27
 1350  1351     2    gb_5
 1350  1352     2    gb_10
 1352  1353     2    gb_2
 1352  1354     2    gb_21
 1354  1355     2    gb_27
 1354  1362     2    gb_27
 1355  1356     2    gb_27
 1356  1357     2    gb_27
 1357  1358     2    gb_5
 1357  1359     2    gb_9
 1359  1360     2    gb_2
 1359  1361     2    gb_2
 1362  1363     2    gb_5
 1362  1364     2    gb_10
 1364  1365     2    gb_2
 1364  1366     2    gb_21
 1366  1367     2    gb_27
 1366  1368     2    gb_27
 1368  1369     2    gb_5
 1368  1370     2    gb_10
 1370  1371     2    gb_2
 1370  1372     2    gb_21
 1372  1373     2    gb_27
 1372  1374     2    gb_27
 1374  1375     2    gb_5
 1374  1376     2    gb_10
 1376  1377     2    gb_2
 1376  1378     2    gb_21
 1378  1379     2    gb_27
 1378  1388     2    gb_27
 1379  1380     2    gb_27
 1380  1381     2    gb_10
 1380  1382     2    gb_10
 1381  1384     2    gb_10
 1382  1383     2    gb_3
 1382  1386     2    gb_10
 1384  1385     2    gb_3
 1384  1386     2    gb_10
 1386  1387     2    gb_2
 1388  1389     2    gb_5
 1388  1390     2    gb_10
 1390  1391     2    gb_2
 1390  1392     2    gb_21
 1392  1393     2    gb_27
 1392  1397     2    gb_27
 1393  1394     2    gb_27
 1394  1395     2    gb_6
 1394  1396     2    gb_6
 1397  1398     2    gb_5
 1397  1399     2    gb_10
 1399  1400     2    gb_2
 1399  1401     2    gb_21
 1401  1402     2    gb_27
 1401  1403     2    gb_27
 1403  1404     2    gb_5
 1403  1405     2    gb_10
 1405  1406     2    gb_2
 1405  1407     2    gb_21
 1407  1408     2    gb_27
 1407  1411     2    gb_27
 1408  1409     2    gb_27
 1408  1410     2    gb_27
 1411  1412     2    gb_5
 1411  1413     2    gb_10
 1413  1414     2    gb_2
 1413  1415     2    gb_21
 1415  1416     2    gb_27
 1415  1417     2    gb_27
 1417  1418     2    gb_5
 1417  1419     2    gb_10
 1419  1420     2    gb_2
 1419  1421     2    gb_21
 1421  1422     2    gb_27
 1421  1429     2    gb_27
 1422  1423     2    gb_27
 1423  1424     2    gb_27
 1424  1425     2    gb_5
 1424  1426     2    gb_9
 1426  1427     2    gb_2
 1426  1428     2    gb_2
 1429  1430     2    gb_5
 1429  1431     2    gb_10
 1431  1432     2    gb_2
 1431  1433     2    gb_21
 1433  1434     2    gb_27
 1433  1439     2    gb_27
 1434  1435     2    gb_27
 1435  1436     2    gb_27
 1436  1437     2    gb_6
 1436  1438     2    gb_6
 1439  1440     2    gb_5
 1439  1441     2    gb_10
 1441  1442     2    gb_2
 1441  1443     2    gb_21
 1443  1444     2    gb_27
 1444  1445     2    gb_5
 1444  1446     2    gb_10
 1446  1447     2    gb_2
 1446  1448     2    gb_21
 1448  1449     2    gb_27
 1448  1456     2    gb_27
 1449  1450     2    gb_27
 1450  1451     2    gb_27
 1451  1452     2    gb_5
 1451  1453     2    gb_9
 1453  1454     2    gb_2
 1453  1455     2    gb_2
 1456  1457     2    gb_5
 1456  1458     2    gb_10
 1458  1459     2    gb_2
 1458  1460     2    gb_21
 1460  1461     2    gb_27
 1460  1464     2    gb_27
 1461  1462     2    gb_32
 1462  1463     2    gb_8
 1464  1465     2    gb_5
 1464  1466     2    gb_10
 1466  1467     2    gb_2
 1466  1468     2    gb_21
 1468  1469     2    gb_27
 1468  1481     2    gb_27
 1469  1470     2    gb_27
 1470  1471     2    gb_27
 1471  1472     2    gb_21
 1472  1473     2    gb_2
 1472  1474     2    gb_11
 1474  1475     2    gb_11
 1474  1478     2    gb_11
 1475  1476     2    gb_2
 1475  1477     2    gb_2
 1478  1479     2    gb_2
 1478  1480     2    gb_2
 1481  1482     2    gb_5
 1481  1483     2    gb_10
 1483  1484     2    gb_2
 1483  1485     2    gb_21
 1485  1486     2    gb_27
 1485  1489     2    gb_27
 1486  1487     2    gb_27
 1486  1488     2    gb_27
 1489  1490     2    gb_5
 1489  1491     2    gb_10
 1491  1492     2    gb_2
 1491  1493     2    gb_21
 1493  1494     2    gb_27
 1493  1498     2    gb_27
 1494  1495     2    gb_27
 1495  1496     2    gb_6
 1495  1497     2    gb_6
 1498  1499     2    gb_5
 1498  1500     2    gb_10
 1500  1501     2    gb_2
 1500  1502     2    gb_21
 1502  1503     2    gb_27
 1502  1507     2    gb_27
 1503  1504     2    gb_27
 1504  1505     2    gb_6
 1504  1506     2    gb_6
 1507  1508     2    gb_5
 1507  1509     2    gb_10
 1509  1510     2    gb_2
 1509  1511     2    gb_21
 1511  1512     2    gb_27
 1511  1520     2    gb_27
 1512  1513     2    gb_27
 1513  1514     2    gb_27
 1514  1515     2    gb_27
 1515  1516     2    gb_21
 1516  1517     2    gb_2
 1516  1518     2    gb_2
 1516  1519     2    gb_2
 1520  1521     2    gb_5
 1520  1522     2    gb_10
 1522  1523     2    gb_2
 1522  1524     2    gb_21
 1524  1525     2    gb_27
 1524  1528     2    gb_27
 1525  1526     2    gb_27
 1525  1527     2    gb_27
 1528  1529     2    gb_5
 1528  1530     2    gb_10
 1530  1531     2    gb_2
 1530  1532     2    gb_21
 1532  1533     2    gb_27
 1532  1539     2    gb_27
 1533  1534     2    gb_27
 1534  1535     2    gb_5
 1534  1536     2    gb_9
 1536  1537     2    gb_2
 1536  1538     2    gb_2
 1539  1540     2    gb_5
 1539  1541     2    gb_10
 1541  1542     2    gb_2
 1541  1543     2    gb_21
 1543  1544     2    gb_27
 1543  1556     2    gb_27
 1544  1545     2    gb_27
 1545  1546     2    gb_16
 1545  1548     2    gb_16
 1546  1547     2    gb_3
 1546  1550     2    gb_16
 1548  1549     2    gb_3
 1548  1552     2    gb_16
 1550  1551     2    gb_3
 1550  1554     2    gb_16
 1552  1553     2    gb_3
 1552  1554     2    gb_16
 1554  1555     2    gb_3
 1556  1557     2    gb_5
 1556  1558     2    gb_10
 1558  1559     2    gb_2
 1558  1560     2    gb_21
 1560  1561     2    gb_27
 1560  1570     2    gb_27
 1561  1562     2    gb_27
 1562  1563     2    gb_10
 1562  1564     2    gb_10
 1563  1566     2    gb_10
 1564  1565     2    gb_3
 1564  1568     2    gb_10
 1566  1567     2    gb_3
 1566  1568     2    gb_10
 1568  1569     2    gb_2
 1570  1571     2    gb_5
 1570  1572     2    gb_10
 1572  1573     2    gb_2
 1572  1574     2    gb_21
 1574  1575     2    gb_27
 1574  1587     2    gb_27
 1575  1576     2    gb_27
 1576  1577     2    gb_16
 1576  1579     2    gb_16
 1577  1578     2    gb_3
 1577  1581     2    gb_16
 1579  1580     2    gb_3
 1579  1583     2    gb_16
 1581  1582     2    gb_3
 1581  1585     2    gb_16
 1583  1584     2    gb_3
 1583  1585     2    gb_16
 1585  1586     2    gb_3
 1587  1588     2    gb_5
 1587  1589     2    gb_10
 1589  1590     2    gb_2
 1589  1591     2    gb_21
 1591  1592     2    gb_27
 1591  1596     2    gb_27
 1592  1593     2    gb_27
 1592  1594     2    gb_27
 1593  1595     2    gb_27
 1596  1597     2    gb_5
 1596  1598     2    gb_10
 1598  1599     2    gb_2
 1598  1600     2    gb_21
 1600  1601     2    gb_27
 1600  1605     2    gb_27
 1601  1602     2    gb_27
 1602  1603     2    gb_27
 1602  1604     2    gb_27
 1605  1606     2    gb_5
 1605  1607     2    gb_10
 1607  1608     2    gb_2
 1607  1609     2    gb_21
 1609  1610     2    gb_27
 1609  1622     2    gb_27
 1610  1611     2    gb_27
 1611  1612     2    gb_16
 1611  1614     2    gb_16
 1612  1613     2    gb_3
 1612  1616     2    gb_16
 1614  1615     2    gb_3
 1614  1618     2    gb_16
 1616  1617     2    gb_3
 1616  1620     2    gb_16
 1618  1619     2    gb_3
 1618  1620     2    gb_16
 1620  1621     2    gb_3
 1622  1623     2    gb_5
 1622  1624     2    gb_10
 1624  1625     2    gb_2
 1624  1626     2    gb_21
 1626  1627     2    gb_27
 1626  1633     2    gb_27
 1627  1628     2    gb_27
 1628  1629     2    gb_5
 1628  1630     2    gb_9
 1630  1631     2    gb_2
 1630  1632     2    gb_2
 1633  1634     2    gb_5
 1633  1635     2    gb_10
 1635  1636     2    gb_2
 1635  1637     2    gb_21
 1637  1638     2    gb_27
 1637  1644     2    gb_27
 1638  1639     2    gb_27
 1639  1640     2    gb_5
 1639  1641     2    gb_9
 1641  1642     2    gb_2
 1641  1643     2    gb_2
 1644  1645     2    gb_5
 1644  1646     2    gb_10
 1646  1647     2    gb_2
 1646  1648     2    gb_21
 1648  1649     2    gb_27
 1648  1652     2    gb_27
 1649  1650     2    gb_27
 1649  1651     2    gb_27
 1652  1653     2    gb_5
 1652  1654     2    gb_10
 1654  1655     2    gb_2
 1654  1656     2    gb_21
 1656  1657     2    gb_27
 1656  1661     2    gb_27
 1657  1658     2    gb_27
 1658  1659     2    gb_6
 1658  1660     2    gb_6
 1661  1662     2    gb_5
 1661  1663     2    gb_10
 1663  1664     2    gb_2
 1663  1665     2    gb_21
 1665  1666     2    gb_27
 1666  1667     2    gb_5
 1666  1668     2    gb_10
 1668  1669     2    gb_2
 1668  1670     2    gb_21
 1670  1671     2    gb_27
 1670  1680     2    gb_27
 1671  1672     2    gb_27
 1672  1673     2    gb_10
 1672  1674     2    gb_10
 1673  1676     2    gb_10
 1674  1675     2    gb_3
 1674  1678     2    gb_10
 1676  1677     2    gb_3
 1676  1678     2    gb_10
 1678  1679     2    gb_2
 1680  1681     2    gb_5
 1680  1682     2    gb_10
 1682  1683     2    gb_2
 1682  1684     2    gb_21
 1684  1685     2    gb_27
 1684  1689     2    gb_27
 1685  1686     2    gb_27
 1686  1687     2    gb_27
 1686  1688     2    gb_27
 1689  1690     2    gb_5
 1689  1691     2    gb_10
 1691  1692     2    gb_2
 1691  1693     2    gb_21
 1693  1694     2    gb_27
 1693  1707     2    gb_27
 1694  1695     2    gb_27
 1695  1696     2    gb_16
 1695  1698     2    gb_16
 1696  1697     2    gb_3
 1696  1700     2    gb_16
 1698  1699     2    gb_3
 1698  1702     2    gb_16
 1700  1701     2    gb_3
 1700  1704     2    gb_16
 1702  1703     2    gb_3
 1702  1704     2    gb_16
 1704  1705     2    gb_13
 1705  1706     2    gb_1
 1707  1708     2    gb_5
 1707  1709     2    gb_10
 1709  1710     2    gb_2
 1709  1711     2    gb_21
 1711  1712     2    gb_27
 1711  1717     2    gb_27
 1712  1713     2    gb_27
 1713  1714     2    gb_27
 1714  1715     2    gb_6
 1714  1716     2    gb_6
 1717  1718     2    gb_5
 1717  1719     2    gb_10
 1719  1720     2    gb_2
 1719  1721     2    gb_21
 1721  1722     2    gb_27
 1721  1726     2    gb_27
 1722  1723     2    gb_27
 1723  1724     2    gb_27
 1723  1725     2    gb_27
 1726  1727     2    gb_5
 1726  1728     2    gb_10
 1728  1729     2    gb_2
 1728  1730     2    gb_21
 1730  1731     2    gb_27
 1730  1735     2    gb_27
 1731  1732     2    gb_27
 1732  1733     2    gb_6
 1732  1734     2    gb_6
 1735  1736     2    gb_5
 1735  1737     2    gb_10
 1737  1738     2    gb_2
 1737  1739     2    gb_21
 1739  1740     2    gb_27
 1740  1741     2    gb_5
 1740  1742     2    gb_10
 1742  1743     2    gb_2
 1742  1744     2    gb_21
 1744  1745     2    gb_27
 1744  1757     2    gb_27
 1745  1746     2    gb_27
 1746  1747     2    gb_27
 1747  1748     2    gb_21
 1748  1749     2    gb_2
 1748  1750     2    gb_11
 1750  1751     2    gb_11
 1750  1754     2    gb_11
 1751  1752     2    gb_2
 1751  1753     2    gb_2
 1754  1755     2    gb_2
 1754  1756     2    gb_2
 1757  1758     2    gb_5
 1757  1759     2    gb_10
 1759  1760     2    gb_2
 1759  1761     2    gb_21
 1761  1762     2    gb_27
 1761  1766     2    gb_27
 1762  1763     2    gb_27
 1763  1764     2    gb_32
 1764  1765     2    gb_31
 1766  1767     2    gb_5
 1766  1768     2    gb_10
 1768  1769     2    gb_21
 1768  1772     2    gb_21
 1769  1770     2    gb_27
 1769  1773     2    gb_27
 1770  1771     2    gb_27
 1771  1772     2    gb_27
 1773  1774     2    gb_5
 1773  1775     2    gb_10
 1775  1776     2    gb_2
 1775  1777     2    gb_21
 1777  1778     2    gb_27
 1777  1790     2    gb_27
 1778  1779     2    gb_27
 1779  1780     2    gb_16
 1779  1782     2    gb_16
 1780  1781     2    gb_3
 1780  1784     2    gb_16
 1782  1783     2    gb_3
 1782  1786     2    gb_16
 1784  1785     2    gb_3
 1784  1788     2    gb_16
 1786  1787     2    gb_3
 1786  1788     2    gb_16
 1788  1789     2    gb_3
 1790  1791     2    gb_5
 1790  1792     2    gb_10
 1792  1793     2    gb_21
 1792  1796     2    gb_21
 1793  1794     2    gb_27
 1793  1797     2    gb_27
 1794  1795     2    gb_27
 1795  1796     2    gb_27
 1797  1798     2    gb_5
 1797  1799     2    gb_10
 1799  1800     2    gb_2
 1799  1801     2    gb_21
 1801  1802     2    gb_27
 1801  1805     2    gb_27
 1802  1803     2    gb_27
 1802  1804     2    gb_27
 1805  1806     2    gb_5
 1805  1807     2    gb_10
 1807  1808     2    gb_2
 1807  1809     2    gb_21
 1809  1810     2    gb_27
 1809  1816     2    gb_27
 1810  1811     2    gb_27
 1811  1812     2    gb_5
 1811  1813     2    gb_9
 1813  1814     2    gb_2
 1813  1815     2    gb_2
 1816  1817     2    gb_5
 1816  1818     2    gb_10
 1818  1819     2    gb_2
 1818  1820     2    gb_21
 1820  1821     2    gb_27
 1820  1830     2    gb_27
 1821  1822     2    gb_27
 1822  1823     2    gb_10
 1822  1824     2    gb_10
 1823  1826     2    gb_10
 1824  1825     2    gb_3
 1824  1828     2    gb_10
 1826  1827     2    gb_3
 1826  1828     2    gb_10
 1828  1829     2    gb_2
 1830  1831     2    gb_5
 1830  1832     2    gb_10
 1832  1833     2    gb_2
 1832  1834     2    gb_21
 1834  1835     2    gb_27
 1835  1836     2    gb_5
 1835  1837     2    gb_10
 1837  1838     2    gb_2
 1837  1839     2    gb_21
 1839  1840     2    gb_27
 1839  1841     2    gb_27
 1841  1842     2    gb_5
 1841  1843     2    gb_10
 1843  1844     2    gb_2
 1843  1845     2    gb_21
 1845  1846     2    gb_27
 1845  1849     2    gb_27
 1846  1847     2    gb_18
 1847  1848     2    gb_1
 1849  1850     2    gb_5
 1849  1851     2    gb_10
 1851  1852     2    gb_2
 1851  1853     2    gb_21
 1853  1854     2    gb_27
 1853  1857     2    gb_27
 1854  1855     2    gb_18
 1855  1856     2    gb_1
 1857  1858     2    gb_5
 1857  1859     2    gb_10
 1859  1860     2    gb_2
 1859  1861     2    gb_21
 1861  1862     2    gb_27
 1861  1867     2    gb_27
 1862  1863     2    gb_27
 1863  1864     2    gb_27
 1864  1865     2    gb_6
 1864  1866     2    gb_6
 1867  1868     2    gb_5
 1867  1869     2    gb_10
 1869  1870     2    gb_2
 1869  1871     2    gb_21
 1871  1872     2    gb_27
 1871  1876     2    gb_27
 1872  1873     2    gb_27
 1873  1874     2    gb_6
 1873  1875     2    gb_6
 1876  1877     2    gb_5
 1876  1878     2    gb_10
 1878  1879     2    gb_2
 1878  1880     2    gb_21
 1880  1881     2    gb_27
 1880  1885     2    gb_27
 1881  1882     2    gb_18
 1881  1884     2    gb_27
 1882  1883     2    gb_1
 1885  1886     2    gb_5
 1885  1887     2    gb_10
 1887  1888     2    gb_2
 1887  1889     2    gb_21
 1889  1890     2    gb_27
 1889  1894     2    gb_27
 1890  1891     2    gb_27
 1891  1892     2    gb_27
 1891  1893     2    gb_27
 1894  1895     2    gb_5
 1894  1896     2    gb_10
 1896  1897     2    gb_2
 1896  1898     2    gb_21
 1898  1899     2    gb_27
 1898  1903     2    gb_27
 1899  1900     2    gb_27
 1900  1901     2    gb_27
 1900  1902     2    gb_27
 1903  1904     2    gb_5
 1903  1905     2    gb_10
 1905  1906     2    gb_2
 1905  1907     2    gb_21
 1907  1908     2    gb_27
 1907  1916     2    gb_27
 1908  1909     2    gb_27
 1909  1910     2    gb_27
 1910  1911     2    gb_27
 1911  1912     2    gb_21
 1912  1913     2    gb_2
 1912  1914     2    gb_2
 1912  1915     2    gb_2
 1916  1917     2    gb_5
 1916  1918     2    gb_10
 1918  1919     2    gb_2
 1918  1920     2    gb_21
 1920  1921     2    gb_27
 1920  1925     2    gb_27
 1921  1922     2    gb_27
 1922  1923     2    gb_6
 1922  1924     2    gb_6
 1925  1926     2    gb_5
 1925  1927     2    gb_10
 1927  1928     2    gb_2
 1927  1929     2    gb_21
 1929  1930     2    gb_27
 1929  1931     2    gb_27
 1931  1932     2    gb_5
 1931  1933     2    gb_10
 1933  1934     2    gb_2
 1933  1935     2    gb_21
 1935  1936     2    gb_27
 1935  1937     2    gb_27
 1937  1938     2    gb_5
 1937  1939     2    gb_10
 1939  1940     2    gb_2
 1939  1941     2    gb_21
 1941  1942     2    gb_27
 1941  1950     2    gb_27
 1942  1943     2    gb_27
 1943  1944     2    gb_27
 1944  1945     2    gb_27
 1945  1946     2    gb_21
 1946  1947     2    gb_2
 1946  1948     2    gb_2
 1946  1949     2    gb_2
 1950  1951     2    gb_5
 1950  1952     2    gb_10
 1952  1953     2    gb_2
 1952  1954     2    gb_21
 1954  1955     2    gb_27
 1954  1958     2    gb_27
 1955  1956     2    gb_27
 1955  1957     2    gb_27
 1958  1959     2    gb_5
 1958  1960     2    gb_10
 1960  1961     2    gb_2
 1960  1962     2    gb_21
 1962  1963     2    gb_27
 1962  1966     2    gb_27
 1963  1964     2    gb_32
 1964  1965     2    gb_8
 1966  1967     2    gb_5
 1966  1968     2    gb_10
 1968  1969     2    gb_2
 1968  1970     2    gb_21
 1970  1971     2    gb_27
 1970  1983     2    gb_27
 1971  1972     2    gb_27
 1972  1973     2    gb_27
 1973  1974     2    gb_21
 1974  1975     2    gb_2
 1974  1976     2    gb_11
 1976  1977     2    gb_11
 1976  1980     2    gb_11
 1977  1978     2    gb_2
 1977  1979     2    gb_2
 1980  1981     2    gb_2
 1980  1982     2    gb_2
 1983  1984     2    gb_5
 1983  1985     2    gb_10
 1985  1986     2    gb_2
 1985  1987     2    gb_21
 1987  1988     2    gb_27
 1987  1993     2    gb_27
 1988  1989     2    gb_27
 1989  1990     2    gb_27
 1990  1991     2    gb_6
 1990  1992     2    gb_6
 1993  1994     2    gb_5
 1993  1995     2    gb_10
 1995  1996     2    gb_2
 1995  1997     2    gb_21
 1997  1998     2    gb_27
 1997  2010     2    gb_27
 1998  1999     2    gb_27
 1999  2000     2    gb_16
 1999  2002     2    gb_16
 2000  2001     2    gb_3
 2000  2004     2    gb_16
 2002  2003     2    gb_3
 2002  2006     2    gb_16
 2004  2005     2    gb_3
 2004  2008     2    gb_16
 2006  2007     2    gb_3
 2006  2008     2    gb_16
 2008  2009     2    gb_3
 2010  2011     2    gb_5
 2010  2012     2    gb_10
 2012  2013     2    gb_2
 2012  2014     2    gb_21
 2014  2015     2    gb_27
 2014  2019     2    gb_27
 2015  2016     2    gb_18
 2015  2018     2    gb_27
 2016  2017     2    gb_1
 2019  2020     2    gb_5
 2019  2021     2    gb_10
 2021  2022     2    gb_2
 2021  2023     2    gb_21
 2023  2024     2    gb_27
 2023  2029     2    gb_27
 2024  2025     2    gb_27
 2025  2026     2    gb_27
 2026  2027     2    gb_6
 2026  2028     2    gb_6
 2029  2030     2    gb_5
 2029  2031     2    gb_10
 2031  2032     2    gb_2
 2031  2033     2    gb_21
 2033  2034     2    gb_27
 2033  2046     2    gb_27
 2034  2035     2    gb_27
 2035  2036     2    gb_27
 2036  2037     2    gb_21
 2037  2038     2    gb_2
 2037  2039     2    gb_11
 2039  2040     2    gb_11
 2039  2043     2    gb_11
 2040  2041     2    gb_2
 2040  2042     2    gb_2
 2043  2044     2    gb_2
 2043  2045     2    gb_2
 2046  2047     2    gb_5
 2046  2048     2    gb_10
 2048  2049     2    gb_2
 2048  2050     2    gb_21
 2050  2051     2    gb_27
 2050  2056     2    gb_27
 2051  2052     2    gb_27
 2052  2053     2    gb_27
 2053  2054     2    gb_6
 2053  2055     2    gb_6
 2056  2057     2    gb_5
 2056  2058     2    gb_10
 2058  2059     2    gb_2
 2058  2060     2    gb_21
 2060  2061     2    gb_27
 2060  2068     2    gb_27
 2061  2062     2    gb_27
 2062  2063     2    gb_27
 2063  2064     2    gb_5
 2063  2065     2    gb_9
 2065  2066     2    gb_2
 2065  2067     2    gb_2
 2068  2069     2    gb_5
 2068  2070     2    gb_10
 2070  2071     2    gb_2
 2070  2072     2    gb_21
 2072  2073     2    gb_27
 2073  2074     2    gb_5
 2073  2075     2    gb_10
 2075  2076     2    gb_2
 2075  2077     2    gb_21
 2077  2078     2    gb_27
 2077  2083     2    gb_27
 2078  2079     2    gb_27
 2079  2080     2    gb_27
 2080  2081     2    gb_6
 2080  2082     2    gb_6
 2083  2084     2    gb_5
 2083  2085     2    gb_10
 2085  2086     2    gb_2
 2085  2087     2    gb_21
 2087  2088     2    gb_27
 2087  2091     2    gb_27
 2088  2089     2    gb_27
 2088  2090     2    gb_27
 2091  2092     2    gb_5
 2091  2093     2    gb_10
 2093  2094     2    gb_2
 2093  2095     2    gb_21
 2095  2096     2    gb_27
 2095  2108     2    gb_27
 2096  2097     2    gb_27
 2097  2098     2    gb_27
 2098  2099     2    gb_21
 2099  2100     2    gb_2
 2099  2101     2    gb_11
 2101  2102     2    gb_11
 2101  2105     2    gb_11
 2102  2103     2    gb_2
 2102  2104     2    gb_2
 2105  2106     2    gb_2
 2105  2107     2    gb_2
 2108  2109     2    gb_5
 2108  2110     2    gb_10
 2110  2111     2    gb_2
 2110  2112     2    gb_21
 2112  2113     2    gb_27
 2112  2125     2    gb_27
 2113  2114     2    gb_27
 2114  2115     2    gb_16
 2114  2117     2    gb_16
 2115  2116     2    gb_3
 2115  2119     2    gb_16
 2117  2118     2    gb_3
 2117  2121     2    gb_16
 2119  2120     2    gb_3
 2119  2123     2    gb_16
 2121  2122     2    gb_3
 2121  2123     2    gb_16
 2123  2124     2    gb_3
 2125  2126     2    gb_5
 2125  2127     2    gb_10
 2127  2128     2    gb_2
 2127  2129     2    gb_21
 2129  2130     2    gb_27
 2129  2133     2    gb_27
 2130  2131     2    gb_18
 2131  2132     2    gb_1
 2133  2134     2    gb_5
 2133  2135     2    gb_10
 2135  2136     2    gb_2
 2135  2137     2    gb_21
 2137  2138     2    gb_27
 2137  2139     2    gb_27
 2139  2140     2    gb_5
 2139  2141     2    gb_10
 2141  2142     2    gb_2
 2141  2143     2    gb_21
 2143  2144     2    gb_27
 2143  2147     2    gb_27
 2144  2145     2    gb_27
 2144  2146     2    gb_27
 2147  2148     2    gb_5
 2147  2149     2    gb_10
 2149  2150     2    gb_2
 2149  2151     2    gb_21
 2151  2152     2    gb_27
 2151  2153     2    gb_27
 2153  2154     2    gb_5
 2153  2155     2    gb_10
 2155  2156     2    gb_2
 2155  2157     2    gb_21
 2157  2158     2    gb_27
 2157  2162     2    gb_27
 2158  2159     2    gb_27
 2159  2160     2    gb_27
 2159  2161     2    gb_27
 2162  2163     2    gb_5
 2162  2164     2    gb_10
 2164  2165     2    gb_2
 2164  2166     2    gb_21
 2166  2167     2    gb_27
 2166  2170     2    gb_27
 2167  2168     2    gb_32
 2168  2169     2    gb_8
 2170  2171     2    gb_5
 2170  2172     2    gb_10
 2172  2173     2    gb_2
 2172  2174     2    gb_21
 2174  2175     2    gb_27
 2174  2183     2    gb_27
 2175  2176     2    gb_27
 2176  2177     2    gb_27
 2177  2178     2    gb_27
 2178  2179     2    gb_21
 2179  2180     2    gb_2
 2179  2181     2    gb_2
 2179  2182     2    gb_2
 2183  2184     2    gb_5
 2183  2185     2    gb_10
 2185  2186     2    gb_2
 2185  2187     2    gb_21
 2187  2188     2    gb_27
 2187  2189     2    gb_27
 2189  2190     2    gb_5
 2189  2191     2    gb_10
 2191  2192     2    gb_2
 2191  2193     2    gb_21
 2193  2194     2    gb_27
 2193  2195     2    gb_27
 2195  2196     2    gb_6
 2195  2197     2    gb_6

[ pairs ]
;  ai    aj funct            c0            c1            c2            c3
    1     7     1 
    1    11     1 
    1    12     1 
    2     6     1 
    2    10     1 
    3     6     1 
    3    10     1 
    4     6     1 
    4    10     1 
    5     8     1 
    5    13     1 
    5    14     1 
    6     9     1 
    6    11     1 
    6    12     1 
    7    10     1 
   10    15     1 
   10    23     1 
   11    13     1 
   11    14     1 
   12    16     1 
   12    24     1 
   12    25     1 
   13    15     1 
   13    23     1 
   14    17     1 
   14    26     1 
   14    29     1 
   15    18     1 
   15    24     1 
   15    25     1 
   16    19     1 
   16    23     1 
   17    20     1 
   17    21     1 
   17    22     1 
   23    27     1 
   23    28     1 
   23    30     1 
   24    26     1 
   24    29     1 
   25    31     1 
   25    32     1 
   26    33     1 
   26    34     1 
   27    31     1 
   27    32     1 
   28    30     1 
   29    30     1 
   30    35     1 
   30    39     1 
   31    33     1 
   31    34     1 
   32    36     1 
   32    40     1 
   32    41     1 
   33    35     1 
   33    39     1 
   34    37     1 
   34    42     1 
   34    43     1 
   35    38     1 
   35    40     1 
   35    41     1 
   36    39     1 
   39    44     1 
   39    49     1 
   40    42     1 
   40    43     1 
   41    45     1 
   41    50     1 
   41    51     1 
   42    44     1 
   42    49     1 
   43    46     1 
   43    52     1 
   43    53     1 
   44    47     1 
   44    48     1 
   44    50     1 
   44    51     1 
   45    49     1 
   49    54     1 
   49    58     1 
   50    52     1 
   50    53     1 
   51    55     1 
   51    56     1 
   51    59     1 
   51    60     1 
   52    54     1 
   52    58     1 
   53    57     1 
   53    61     1 
   53    62     1 
   54    59     1 
   54    60     1 
   55    58     1 
   56    57     1 
   56    58     1 
   58    63     1 
   58    69     1 
   59    61     1 
   59    62     1 
   60    64     1 
   60    70     1 
   60    71     1 
   61    63     1 
   61    69     1 
   62    65     1 
   62    66     1 
   62    72     1 
   62    75     1 
   63    67     1 
   63    68     1 
   63    70     1 
   63    71     1 
   64    69     1 
   65    67     1 
   65    68     1 
   69    73     1 
   69    74     1 
   69    76     1 
   70    72     1 
   70    75     1 
   71    77     1 
   71    78     1 
   72    79     1 
   72    80     1 
   73    77     1 
   73    78     1 
   74    76     1 
   75    76     1 
   76    81     1 
   76    86     1 
   77    79     1 
   77    80     1 
   78    82     1 
   78    87     1 
   78    88     1 
   79    81     1 
   79    86     1 
   80    83     1 
   80    89     1 
   80    90     1 
   81    84     1 
   81    85     1 
   81    87     1 
   81    88     1 
   82    86     1 
   86    91     1 
   86    95     1 
   87    89     1 
   87    90     1 
   88    92     1 
   88    96     1 
   88    97     1 
   89    91     1 
   89    95     1 
   90    93     1 
   90    98     1 
   90    99     1 
   91    94     1 
   91    96     1 
   91    97     1 
   92    95     1 
   95   100     1 
   95   104     1 
   96    98     1 
   96    99     1 
   97   101     1 
   97   105     1 
   97   106     1 
   98   100     1 
   98   104     1 
   99   102     1 
   99   103     1 
   99   107     1 
   99   108     1 
  100   105     1 
  100   106     1 
  101   104     1 
  104   109     1 
  104   115     1 
  105   107     1 
  105   108     1 
  106   110     1 
  106   116     1 
  106   117     1 
  107   109     1 
  107   115     1 
  108   111     1 
  108   112     1 
  108   118     1 
  108   119     1 
  109   113     1 
  109   114     1 
  109   116     1 
  109   117     1 
  110   115     1 
  111   113     1 
  111   114     1 
  115   120     1 
  115   128     1 
  116   118     1 
  116   119     1 
  117   121     1 
  117   129     1 
  117   130     1 
  118   120     1 
  118   128     1 
  119   122     1 
  119   131     1 
  119   132     1 
  120   123     1 
  120   129     1 
  120   130     1 
  121   124     1 
  121   128     1 
  122   125     1 
  122   126     1 
  122   127     1 
  128   133     1 
  128   136     1 
  129   131     1 
  129   132     1 
  130   134     1 
  130   135     1 
  130   137     1 
  130   138     1 
  131   133     1 
  131   136     1 
  132   139     1 
  132   140     1 
  133   137     1 
  133   138     1 
  134   136     1 
  135   136     1 
  136   141     1 
  136   145     1 
  137   139     1 
  137   140     1 
  138   142     1 
  138   146     1 
  138   147     1 
  139   141     1 
  139   145     1 
  140   143     1 
  140   144     1 
  140   148     1 
  140   149     1 
  141   146     1 
  141   147     1 
  142   145     1 
  145   150     1 
  145   153     1 
  146   148     1 
  146   149     1 
  147   151     1 
  147   154     1 
  147   155     1 
  148   150     1 
  148   153     1 
  149   152     1 
  149   156     1 
  149   157     1 
  150   154     1 
  150   155     1 
  151   153     1 
  153   158     1 
  153   170     1 
  154   156     1 
  154   157     1 
  155   159     1 
  155   171     1 
  155   172     1 
  156   158     1 
  156   170     1 
  157   160     1 
  157   173     1 
  157   174     1 
  158   161     1 
  158   171     1 
  158   172     1 
  159   162     1 
  159   163     1 
  159   170     1 
  160   164     1 
  160   167     1 
  161   165     1 
  161   166     1 
  161   168     1 
  161   169     1 
  162   164     1 
  162   167     1 
  164   168     1 
  164   169     1 
  165   167     1 
  166   167     1 
  170   175     1 
  170   179     1 
  171   173     1 
  171   174     1 
  172   176     1 
  172   180     1 
  172   181     1 
  173   175     1 
  173   179     1 
  174   177     1 
  174   178     1 
  174   182     1 
  174   183     1 
  175   180     1 
  175   181     1 
  176   179     1 
  179   184     1 
  180   182     1 
  180   183     1 
  181   185     1 
  181   186     1 
  182   184     1 
  183   187     1 
  183   188     1 
  184   189     1 
  184   192     1 
  185   187     1 
  185   188     1 
  186   190     1 
  186   191     1 
  186   193     1 
  186   194     1 
  187   189     1 
  187   192     1 
  188   195     1 
  188   196     1 
  189   193     1 
  189   194     1 
  190   192     1 
  191   192     1 
  192   197     1 
  192   198     1 
  193   195     1 
  193   196     1 
  194   199     1 
  194   200     1 
  195   197     1 
  195   198     1 
  196   201     1 
  196   202     1 
  197   199     1 
  197   200     1 
  198   203     1 
  199   201     1 
  199   202     1 
  200   204     1 
  200   205     1 
  201   203     1 
  202   206     1 
  202   207     1 
  203   208     1 
  203   215     1 
  204   206     1 
  204   207     1 
  205   209     1 
  205   216     1 
  205   217     1 
  206   208     1 
  206   215     1 
  207   210     1 
  207   218     1 
  207   219     1 
  208   211     1 
  208   212     1 
  208   216     1 
  208   217     1 
  209   213     1 
  209   214     1 
  209   215     1 
  211   213     1 
  211   214     1 
  215   220     1 
  215   236     1 
  216   218     1 
  216   219     1 
  217   221     1 
  217   237     1 
  217   238     1 
  218   220     1 
  218   236     1 
  219   222     1 
  219   224     1 
  219   239     1 
  219   240     1 
  220   237     1 
  220   238     1 
  221   236     1 
  236   241     1 
  236   253     1 
  237   239     1 
  237   240     1 
  238   242     1 
  238   254     1 
  238   255     1 
  239   241     1 
  239   253     1 
  240   243     1 
  240   256     1 
  240   257     1 
  241   244     1 
  241   254     1 
  241   255     1 
  242   245     1 
  242   246     1 
  242   253     1 
  243   247     1 
  243   250     1 
  244   248     1 
  244   249     1 
  244   251     1 
  244   252     1 
  245   247     1 
  245   250     1 
  247   251     1 
  247   252     1 
  248   250     1 
  249   250     1 
  253   258     1 
  253   270     1 
  254   256     1 
  254   257     1 
  255   259     1 
  255   271     1 
  255   272     1 
  256   258     1 
  256   270     1 
  257   260     1 
  257   262     1 
  257   273     1 
  257   274     1 
  258   271     1 
  258   272     1 
  259   270     1 
  270   275     1 
  270   278     1 
  271   273     1 
  271   274     1 
  272   276     1 
  272   277     1 
  272   279     1 
  272   280     1 
  273   275     1 
  273   278     1 
  274   281     1 
  274   282     1 
  275   279     1 
  275   280     1 
  276   278     1 
  277   278     1 
  278   283     1 
  278   287     1 
  279   281     1 
  279   282     1 
  280   284     1 
  280   288     1 
  280   289     1 
  281   283     1 
  281   287     1 
  282   285     1 
  282   286     1 
  282   290     1 
  282   291     1 
  283   288     1 
  283   289     1 
  284   287     1 
  287   292     1 
  287   295     1 
  288   290     1 
  288   291     1 
  289   293     1 
  289   294     1 
  289   296     1 
  289   297     1 
  290   292     1 
  290   295     1 
  291   298     1 
  291   299     1 
  292   296     1 
  292   297     1 
  293   295     1 
  294   295     1 
  295   300     1 
  295   304     1 
  296   298     1 
  296   299     1 
  297   301     1 
  297   305     1 
  297   306     1 
  298   300     1 
  298   304     1 
  299   302     1 
  299   303     1 
  299   307     1 
  299   308     1 
  300   305     1 
  300   306     1 
  301   304     1 
  304   309     1 
  305   307     1 
  305   308     1 
  306   310     1 
  306   311     1 
  307   309     1 
  308   312     1 
  308   313     1 
  309   314     1 
  309   318     1 
  310   312     1 
  310   313     1 
  311   315     1 
  311   319     1 
  311   320     1 
  312   314     1 
  312   318     1 
  313   316     1 
  313   317     1 
  313   321     1 
  313   322     1 
  314   319     1 
  314   320     1 
  315   318     1 
  318   323     1 
  318   328     1 
  319   321     1 
  319   322     1 
  320   324     1 
  320   329     1 
  320   330     1 
  321   323     1 
  321   328     1 
  322   325     1 
  322   331     1 
  322   332     1 
  323   326     1 
  323   327     1 
  323   329     1 
  323   330     1 
  324   328     1 
  328   333     1 
  328   338     1 
  329   331     1 
  329   332     1 
  330   334     1 
  330   339     1 
  330   340     1 
  331   333     1 
  331   338     1 
  332   335     1 
  332   341     1 
  332   342     1 
  333   336     1 
  333   337     1 
  333   339     1 
  333   340     1 
  334   338     1 
  338   343     1 
  338   348     1 
  339   341     1 
  339   342     1 
  340   344     1 
  340   349     1 
  340   350     1 
  341   343     1 
  341   348     1 
  342   345     1 
  342   351     1 
  342   352     1 
  343   346     1 
  343   347     1 
  343   349     1 
  343   350     1 
  344   348     1 
  348   353     1 
  348   356     1 
  349   351     1 
  349   352     1 
  350   354     1 
  350   357     1 
  350   358     1 
  351   353     1 
  351   356     1 
  352   355     1 
  352   359     1 
  352   360     1 
  353   357     1 
  353   358     1 
  354   356     1 
  356   361     1 
  356   365     1 
  357   359     1 
  357   360     1 
  358   362     1 
  358   366     1 
  358   367     1 
  359   361     1 
  359   365     1 
  360   363     1 
  360   364     1 
  360   368     1 
  360   369     1 
  361   366     1 
  361   367     1 
  362   365     1 
  365   370     1 
  366   368     1 
  366   369     1 
  367   371     1 
  367   372     1 
  368   370     1 
  369   373     1 
  369   374     1 
  370   375     1 
  370   378     1 
  371   373     1 
  371   374     1 
  372   376     1 
  372   379     1 
  372   380     1 
  373   375     1 
  373   378     1 
  374   377     1 
  374   381     1 
  374   382     1 
  375   379     1 
  375   380     1 
  376   378     1 
  378   383     1 
  378   386     1 
  379   381     1 
  379   382     1 
  380   384     1 
  380   385     1 
  380   387     1 
  380   388     1 
  381   383     1 
  381   386     1 
  382   389     1 
  382   392     1 
  383   387     1 
  383   388     1 
  384   386     1 
  385   386     1 
  386   390     1 
  386   391     1 
  386   393     1 
  387   389     1 
  387   392     1 
  388   394     1 
  388   395     1 
  389   396     1 
  389   397     1 
  390   394     1 
  390   395     1 
  391   393     1 
  392   393     1 
  393   398     1 
  393   399     1 
  394   396     1 
  394   397     1 
  395   400     1 
  395   401     1 
  396   398     1 
  396   399     1 
  397   402     1 
  397   405     1 
  398   400     1 
  398   401     1 
  399   403     1 
  399   404     1 
  399   406     1 
  400   402     1 
  400   405     1 
  401   407     1 
  401   408     1 
  402   409     1 
  402   410     1 
  403   407     1 
  403   408     1 
  404   406     1 
  405   406     1 
  406   411     1 
  406   412     1 
  407   409     1 
  407   410     1 
  408   413     1 
  408   414     1 
  409   411     1 
  409   412     1 
  410   415     1 
  410   416     1 
  411   413     1 
  411   414     1 
  412   417     1 
  412   420     1 
  413   415     1 
  413   416     1 
  414   418     1 
  414   421     1 
  414   422     1 
  415   417     1 
  415   420     1 
  416   419     1 
  416   423     1 
  416   424     1 
  417   421     1 
  417   422     1 
  418   420     1 
  420   425     1 
  420   426     1 
  421   423     1 
  421   424     1 
  422   427     1 
  422   428     1 
  423   425     1 
  423   426     1 
  424   429     1 
  424   430     1 
  425   427     1 
  425   428     1 
  426   431     1 
  426   435     1 
  427   429     1 
  427   430     1 
  428   432     1 
  428   436     1 
  428   437     1 
  429   431     1 
  429   435     1 
  430   433     1 
  430   434     1 
  430   438     1 
  430   439     1 
  431   436     1 
  431   437     1 
  432   435     1 
  435   440     1 
  435   444     1 
  436   438     1 
  436   439     1 
  437   441     1 
  437   445     1 
  437   446     1 
  438   440     1 
  438   444     1 
  439   442     1 
  439   443     1 
  439   447     1 
  439   448     1 
  440   445     1 
  440   446     1 
  441   444     1 
  444   449     1 
  444   453     1 
  445   447     1 
  445   448     1 
  446   450     1 
  446   454     1 
  446   455     1 
  447   449     1 
  447   453     1 
  448   451     1 
  448   452     1 
  448   456     1 
  448   457     1 
  449   454     1 
  449   455     1 
  450   453     1 
  453   458     1 
  453   462     1 
  454   456     1 
  454   457     1 
  455   459     1 
  455   463     1 
  455   464     1 
  456   458     1 
  456   462     1 
  457   460     1 
  457   461     1 
  457   465     1 
  457   466     1 
  458   463     1 
  458   464     1 
  459   462     1 
  462   467     1 
  462   479     1 
  463   465     1 
  463   466     1 
  464   468     1 
  464   480     1 
  464   481     1 
  465   467     1 
  465   479     1 
  466   469     1 
  466   471     1 
  466   482     1 
  466   485     1 
  467   480     1 
  467   481     1 
  468   479     1 
  479   483     1 
  479   484     1 
  479   486     1 
  480   482     1 
  480   485     1 
  481   487     1 
  481   488     1 
  482   489     1 
  482   490     1 
  483   487     1 
  483   488     1 
  484   486     1 
  485   486     1 
  486   491     1 
  486   495     1 
  487   489     1 
  487   490     1 
  488   492     1 
  488   496     1 
  488   497     1 
  489   491     1 
  489   495     1 
  490   493     1 
  490   494     1 
  490   498     1 
  490   499     1 
  491   496     1 
  491   497     1 
  492   495     1 
  495   500     1 
  495   504     1 
  496   498     1 
  496   499     1 
  497   501     1 
  497   503     1 
  497   505     1 
  497   506     1 
  498   500     1 
  498   504     1 
  499   502     1 
  499   507     1 
  499   508     1 
  500   505     1 
  500   506     1 
  501   504     1 
  502   503     1 
  503   504     1 
  504   509     1 
  504   510     1 
  505   507     1 
  505   508     1 
  506   511     1 
  506   512     1 
  507   509     1 
  507   510     1 
  508   513     1 
  508   514     1 
  509   511     1 
  509   512     1 
  510   515     1 
  510   522     1 
  511   513     1 
  511   514     1 
  512   516     1 
  512   523     1 
  512   524     1 
  513   515     1 
  513   522     1 
  514   517     1 
  514   525     1 
  514   526     1 
  515   518     1 
  515   519     1 
  515   523     1 
  515   524     1 
  516   520     1 
  516   521     1 
  516   522     1 
  518   520     1 
  518   521     1 
  522   527     1 
  522   536     1 
  523   525     1 
  523   526     1 
  524   528     1 
  524   537     1 
  524   538     1 
  525   527     1 
  525   536     1 
  526   529     1 
  526   530     1 
  526   539     1 
  526   540     1 
  527   537     1 
  527   538     1 
  528   536     1 
  536   541     1 
  536   546     1 
  537   539     1 
  537   540     1 
  538   542     1 
  538   547     1 
  538   548     1 
  539   541     1 
  539   546     1 
  540   543     1 
  540   549     1 
  540   550     1 
  541   544     1 
  541   545     1 
  541   547     1 
  541   548     1 
  542   546     1 
  546   551     1 
  546   557     1 
  547   549     1 
  547   550     1 
  548   552     1 
  548   558     1 
  548   559     1 
  549   551     1 
  549   557     1 
  550   553     1 
  550   554     1 
  550   560     1 
  550   561     1 
  551   555     1 
  551   556     1 
  551   558     1 
  551   559     1 
  552   557     1 
  553   555     1 
  553   556     1 
  557   562     1 
  557   574     1 
  558   560     1 
  558   561     1 
  559   563     1 
  559   575     1 
  559   576     1 
  560   562     1 
  560   574     1 
  561   564     1 
  561   566     1 
  561   577     1 
  561   578     1 
  562   575     1 
  562   576     1 
  563   574     1 
  574   579     1 
  574   591     1 
  575   577     1 
  575   578     1 
  576   580     1 
  576   592     1 
  576   593     1 
  577   579     1 
  577   591     1 
  578   581     1 
  578   594     1 
  578   595     1 
  579   582     1 
  579   592     1 
  579   593     1 
  580   583     1 
  580   584     1 
  580   591     1 
  581   585     1 
  581   588     1 
  582   586     1 
  582   587     1 
  582   589     1 
  582   590     1 
  583   585     1 
  583   588     1 
  585   589     1 
  585   590     1 
  586   588     1 
  587   588     1 
  591   596     1 
  591   604     1 
  592   594     1 
  592   595     1 
  593   597     1 
  593   605     1 
  593   606     1 
  594   596     1 
  594   604     1 
  595   598     1 
  595   607     1 
  595   608     1 
  596   599     1 
  596   605     1 
  596   606     1 
  597   600     1 
  597   604     1 
  598   601     1 
  598   602     1 
  598   603     1 
  604   609     1 
  604   617     1 
  605   607     1 
  605   608     1 
  606   610     1 
  606   618     1 
  606   619     1 
  607   609     1 
  607   617     1 
  608   611     1 
  608   620     1 
  608   621     1 
  609   612     1 
  609   618     1 
  609   619     1 
  610   613     1 
  610   617     1 
  611   614     1 
  611   615     1 
  611   616     1 
  617   622     1 
  617   629     1 
  618   620     1 
  618   621     1 
  619   623     1 
  619   630     1 
  619   631     1 
  620   622     1 
  620   629     1 
  621   624     1 
  621   632     1 
  621   633     1 
  622   625     1 
  622   626     1 
  622   630     1 
  622   631     1 
  623   627     1 
  623   628     1 
  623   629     1 
  625   627     1 
  625   628     1 
  629   634     1 
  629   638     1 
  630   632     1 
  630   633     1 
  631   635     1 
  631   636     1 
  631   639     1 
  631   640     1 
  632   634     1 
  632   638     1 
  633   637     1 
  633   641     1 
  633   642     1 
  634   639     1 
  634   640     1 
  635   638     1 
  636   637     1 
  636   638     1 
  638   643     1 
  638   648     1 
  639   641     1 
  639   642     1 
  640   644     1 
  640   649     1 
  640   650     1 
  641   643     1 
  641   648     1 
  642   645     1 
  642   651     1 
  642   652     1 
  643   646     1 
  643   647     1 
  643   649     1 
  643   650     1 
  644   648     1 
  648   653     1 
  648   658     1 
  649   651     1 
  649   652     1 
  650   654     1 
  650   659     1 
  650   660     1 
  651   653     1 
  651   658     1 
  652   655     1 
  652   661     1 
  652   662     1 
  653   656     1 
  653   657     1 
  653   659     1 
  653   660     1 
  654   658     1 
  658   663     1 
  658   667     1 
  659   661     1 
  659   662     1 
  660   664     1 
  660   668     1 
  660   669     1 
  661   663     1 
  661   667     1 
  662   665     1 
  662   666     1 
  662   670     1 
  662   671     1 
  663   668     1 
  663   669     1 
  664   667     1 
  667   672     1 
  667   680     1 
  668   670     1 
  668   671     1 
  669   673     1 
  669   681     1 
  669   682     1 
  670   672     1 
  670   680     1 
  671   674     1 
  671   683     1 
  671   684     1 
  672   675     1 
  672   681     1 
  672   682     1 
  673   676     1 
  673   680     1 
  674   677     1 
  674   678     1 
  674   679     1 
  680   685     1 
  681   683     1 
  681   684     1 
  682   686     1 
  682   687     1 
  683   685     1 
  684   688     1 
  684   689     1 
  685   690     1 
  685   697     1 
  686   688     1 
  686   689     1 
  687   691     1 
  687   698     1 
  687   699     1 
  688   690     1 
  688   697     1 
  689   692     1 
  689   700     1 
  689   701     1 
  690   693     1 
  690   694     1 
  690   698     1 
  690   699     1 
  691   695     1 
  691   696     1 
  691   697     1 
  693   695     1 
  693   696     1 
  697   702     1 
  697   707     1 
  698   700     1 
  698   701     1 
  699   703     1 
  699   708     1 
  699   709     1 
  700   702     1 
  700   707     1 
  701   704     1 
  701   710     1 
  701   711     1 
  702   705     1 
  702   706     1 
  702   708     1 
  702   709     1 
  703   707     1 
  707   712     1 
  707   715     1 
  708   710     1 
  708   711     1 
  709   713     1 
  709   714     1 
  709   716     1 
  709   717     1 
  710   712     1 
  710   715     1 
  711   718     1 
  711   719     1 
  712   716     1 
  712   717     1 
  713   715     1 
  714   715     1 
  715   720     1 
  715   723     1 
  716   718     1 
  716   719     1 
  717   721     1 
  717   724     1 
  717   725     1 
  718   720     1 
  718   723     1 
  719   722     1 
  719   726     1 
  719   729     1 
  720   724     1 
  720   725     1 
  721   723     1 
  723   727     1 
  723   728     1 
  723   730     1 
  724   726     1 
  724   729     1 
  725   731     1 
  725   732     1 
  726   733     1 
  726   734     1 
  727   731     1 
  727   732     1 
  728   730     1 
  729   730     1 
  730   735     1 
  730   743     1 
  731   733     1 
  731   734     1 
  732   736     1 
  732   744     1 
  732   745     1 
  733   735     1 
  733   743     1 
  734   737     1 
  734   746     1 
  734   747     1 
  735   738     1 
  735   744     1 
  735   745     1 
  736   739     1 
  736   743     1 
  737   740     1 
  737   741     1 
  737   742     1 
  743   748     1 
  743   751     1 
  744   746     1 
  744   747     1 
  745   749     1 
  745   750     1 
  745   752     1 
  745   753     1 
  746   748     1 
  746   751     1 
  747   754     1 
  747   755     1 
  748   752     1 
  748   753     1 
  749   751     1 
  750   751     1 
  751   756     1 
  751   769     1 
  752   754     1 
  752   755     1 
  753   757     1 
  753   770     1 
  753   771     1 
  754   756     1 
  754   769     1 
  755   758     1 
  755   760     1 
  755   772     1 
  755   773     1 
  756   770     1 
  756   771     1 
  757   769     1 
  762   768     1 
  764   768     1 
  769   774     1 
  769   786     1 
  770   772     1 
  770   773     1 
  771   775     1 
  771   787     1 
  771   788     1 
  772   774     1 
  772   786     1 
  773   776     1 
  773   778     1 
  773   789     1 
  773   790     1 
  774   787     1 
  774   788     1 
  775   786     1 
  786   791     1 
  786   795     1 
  787   789     1 
  787   790     1 
  788   792     1 
  788   796     1 
  788   797     1 
  789   791     1 
  789   795     1 
  790   793     1 
  790   798     1 
  790   799     1 
  791   794     1 
  791   796     1 
  791   797     1 
  792   795     1 
  795   800     1 
  795   808     1 
  796   798     1 
  796   799     1 
  797   801     1 
  797   809     1 
  797   810     1 
  798   800     1 
  798   808     1 
  799   802     1 
  799   811     1 
  799   812     1 
  800   803     1 
  800   809     1 
  800   810     1 
  801   804     1 
  801   808     1 
  802   805     1 
  802   806     1 
  802   807     1 
  808   813     1 
  808   820     1 
  809   811     1 
  809   812     1 
  810   814     1 
  810   821     1 
  810   822     1 
  811   813     1 
  811   820     1 
  812   815     1 
  812   823     1 
  812   824     1 
  813   816     1 
  813   817     1 
  813   821     1 
  813   822     1 
  814   818     1 
  814   819     1 
  814   820     1 
  816   818     1 
  816   819     1 
  820   825     1 
  820   829     1 
  821   823     1 
  821   824     1 
  822   826     1 
  822   828     1 
  822   830     1 
  822   831     1 
  823   825     1 
  823   829     1 
  824   827     1 
  824   832     1 
  824   833     1 
  825   830     1 
  825   831     1 
  826   829     1 
  827   828     1 
  828   829     1 
  829   834     1 
  829   838     1 
  830   832     1 
  830   833     1 
  831   835     1 
  831   836     1 
  831   839     1 
  831   840     1 
  832   834     1 
  832   838     1 
  833   837     1 
  833   841     1 
  833   842     1 
  834   839     1 
  834   840     1 
  835   838     1 
  836   837     1 
  836   838     1 
  838   843     1 
  839   841     1 
  839   842     1 
  840   844     1 
  840   845     1 
  841   843     1 
  842   846     1 
  842   847     1 
  843   848     1 
  843   854     1 
  844   846     1 
  844   847     1 
  845   849     1 
  845   855     1 
  845   856     1 
  846   848     1 
  846   854     1 
  847   850     1 
  847   851     1 
  847   857     1 
  847   858     1 
  848   852     1 
  848   853     1 
  848   855     1 
  848   856     1 
  849   854     1 
  850   852     1 
  850   853     1 
  854   859     1 
  854   862     1 
  855   857     1 
  855   858     1 
  856   860     1 
  856   863     1 
  856   864     1 
  857   859     1 
  857   862     1 
  858   861     1 
  858   865     1 
  858   866     1 
  859   863     1 
  859   864     1 
  860   862     1 
  862   867     1 
  862   870     1 
  863   865     1 
  863   866     1 
  864   868     1 
  864   871     1 
  864   872     1 
  865   867     1 
  865   870     1 
  866   869     1 
  866   873     1 
  866   874     1 
  867   871     1 
  867   872     1 
  868   870     1 
  870   875     1 
  871   873     1 
  871   874     1 
  872   876     1 
  872   877     1 
  873   875     1 
  874   878     1 
  874   879     1 
  875   880     1 
  875   884     1 
  876   878     1 
  876   879     1 
  877   881     1 
  877   883     1 
  877   885     1 
  877   886     1 
  878   880     1 
  878   884     1 
  879   882     1 
  879   887     1 
  879   888     1 
  880   885     1 
  880   886     1 
  881   884     1 
  882   883     1 
  883   884     1 
  884   889     1 
  884   893     1 
  885   887     1 
  885   888     1 
  886   890     1 
  886   891     1 
  886   894     1 
  886   895     1 
  887   889     1 
  887   893     1 
  888   892     1 
  888   896     1 
  888   897     1 
  889   894     1 
  889   895     1 
  890   893     1 
  891   892     1 
  891   893     1 
  893   898     1 
  894   896     1 
  894   897     1 
  895   899     1 
  895   900     1 
  896   898     1 
  897   901     1 
  897   902     1 
  898   903     1 
  898   907     1 
  899   901     1 
  899   902     1 
  900   904     1 
  900   908     1 
  900   909     1 
  901   903     1 
  901   907     1 
  902   905     1 
  902   906     1 
  902   910     1 
  902   911     1 
  903   908     1 
  903   909     1 
  904   907     1 
  907   912     1 
  907   916     1 
  908   910     1 
  908   911     1 
  909   913     1 
  909   914     1 
  909   917     1 
  909   918     1 
  910   912     1 
  910   916     1 
  911   915     1 
  911   919     1 
  911   920     1 
  912   917     1 
  912   918     1 
  913   916     1 
  914   915     1 
  914   916     1 
  916   921     1 
  916   930     1 
  917   919     1 
  917   920     1 
  918   922     1 
  918   931     1 
  918   932     1 
  919   921     1 
  919   930     1 
  920   923     1 
  920   924     1 
  920   933     1 
  920   934     1 
  921   931     1 
  921   932     1 
  922   930     1 
  930   935     1 
  930   936     1 
  931   933     1 
  931   934     1 
  932   937     1 
  932   938     1 
  933   935     1 
  933   936     1 
  934   939     1 
  934   940     1 
  935   937     1 
  935   938     1 
  936   941     1 
  936   944     1 
  937   939     1 
  937   940     1 
  938   942     1 
  938   943     1 
  938   945     1 
  938   946     1 
  939   941     1 
  939   944     1 
  940   947     1 
  940   948     1 
  941   945     1 
  941   946     1 
  942   944     1 
  943   944     1 
  944   949     1 
  944   950     1 
  945   947     1 
  945   948     1 
  946   951     1 
  946   952     1 
  947   949     1 
  947   950     1 
  948   953     1 
  948   954     1 
  949   951     1 
  949   952     1 
  950   955     1 
  950   961     1 
  951   953     1 
  951   954     1 
  952   956     1 
  952   962     1 
  952   963     1 
  953   955     1 
  953   961     1 
  954   957     1 
  954   958     1 
  954   964     1 
  954   965     1 
  955   959     1 
  955   960     1 
  955   962     1 
  955   963     1 
  956   961     1 
  957   959     1 
  957   960     1 
  961   966     1 
  961   972     1 
  962   964     1 
  962   965     1 
  963   967     1 
  963   973     1 
  963   974     1 
  964   966     1 
  964   972     1 
  965   968     1 
  965   969     1 
  965   975     1 
  965   976     1 
  966   970     1 
  966   971     1 
  966   973     1 
  966   974     1 
  967   972     1 
  968   970     1 
  968   971     1 
  972   977     1 
  972   984     1 
  973   975     1 
  973   976     1 
  974   978     1 
  974   985     1 
  974   986     1 
  975   977     1 
  975   984     1 
  976   979     1 
  976   987     1 
  976   988     1 
  977   980     1 
  977   981     1 
  977   985     1 
  977   986     1 
  978   982     1 
  978   983     1 
  978   984     1 
  980   982     1 
  980   983     1 
  984   989     1 
  984   993     1 
  985   987     1 
  985   988     1 
  986   990     1 
  986   994     1 
  986   995     1 
  987   989     1 
  987   993     1 
  988   991     1 
  988   992     1 
  988   996     1 
  988   997     1 
  989   994     1 
  989   995     1 
  990   993     1 
  993   998     1 
  993  1006     1 
  994   996     1 
  994   997     1 
  995   999     1 
  995  1007     1 
  995  1008     1 
  996   998     1 
  996  1006     1 
  997  1000     1 
  997  1009     1 
  997  1010     1 
  998  1001     1 
  998  1007     1 
  998  1008     1 
  999  1002     1 
  999  1006     1 
 1000  1003     1 
 1000  1004     1 
 1000  1005     1 
 1006  1011     1 
 1006  1015     1 
 1007  1009     1 
 1007  1010     1 
 1008  1012     1 
 1008  1016     1 
 1008  1017     1 
 1009  1011     1 
 1009  1015     1 
 1010  1013     1 
 1010  1014     1 
 1010  1018     1 
 1010  1019     1 
 1011  1016     1 
 1011  1017     1 
 1012  1015     1 
 1015  1020     1 
 1016  1018     1 
 1016  1019     1 
 1017  1021     1 
 1017  1022     1 
 1018  1020     1 
 1019  1023     1 
 1019  1024     1 
 1020  1025     1 
 1020  1037     1 
 1021  1023     1 
 1021  1024     1 
 1022  1026     1 
 1022  1038     1 
 1022  1039     1 
 1023  1025     1 
 1023  1037     1 
 1024  1027     1 
 1024  1029     1 
 1024  1040     1 
 1024  1041     1 
 1025  1038     1 
 1025  1039     1 
 1026  1037     1 
 1037  1042     1 
 1037  1047     1 
 1038  1040     1 
 1038  1041     1 
 1039  1043     1 
 1039  1048     1 
 1039  1049     1 
 1040  1042     1 
 1040  1047     1 
 1041  1044     1 
 1041  1050     1 
 1041  1051     1 
 1042  1045     1 
 1042  1046     1 
 1042  1048     1 
 1042  1049     1 
 1043  1047     1 
 1047  1052     1 
 1047  1056     1 
 1048  1050     1 
 1048  1051     1 
 1049  1053     1 
 1049  1057     1 
 1049  1058     1 
 1050  1052     1 
 1050  1056     1 
 1051  1054     1 
 1051  1055     1 
 1051  1059     1 
 1051  1060     1 
 1052  1057     1 
 1052  1058     1 
 1053  1056     1 
 1056  1061     1 
 1057  1059     1 
 1057  1060     1 
 1058  1062     1 
 1058  1063     1 
 1059  1061     1 
 1060  1064     1 
 1060  1065     1 
 1061  1066     1 
 1061  1069     1 
 1062  1064     1 
 1062  1065     1 
 1063  1067     1 
 1063  1070     1 
 1063  1071     1 
 1064  1066     1 
 1064  1069     1 
 1065  1068     1 
 1065  1072     1 
 1065  1073     1 
 1066  1070     1 
 1066  1071     1 
 1067  1069     1 
 1069  1074     1 
 1069  1077     1 
 1070  1072     1 
 1070  1073     1 
 1071  1075     1 
 1071  1076     1 
 1071  1078     1 
 1071  1079     1 
 1072  1074     1 
 1072  1077     1 
 1073  1080     1 
 1073  1081     1 
 1074  1078     1 
 1074  1079     1 
 1075  1077     1 
 1076  1077     1 
 1077  1082     1 
 1077  1086     1 
 1078  1080     1 
 1078  1081     1 
 1079  1083     1 
 1079  1087     1 
 1079  1088     1 
 1080  1082     1 
 1080  1086     1 
 1081  1084     1 
 1081  1085     1 
 1081  1089     1 
 1081  1090     1 
 1082  1087     1 
 1082  1088     1 
 1083  1086     1 
 1086  1091     1 
 1086  1099     1 
 1087  1089     1 
 1087  1090     1 
 1088  1092     1 
 1088  1100     1 
 1088  1101     1 
 1089  1091     1 
 1089  1099     1 
 1090  1093     1 
 1090  1102     1 
 1090  1103     1 
 1091  1094     1 
 1091  1100     1 
 1091  1101     1 
 1092  1095     1 
 1092  1099     1 
 1093  1096     1 
 1093  1097     1 
 1093  1098     1 
 1099  1104     1 
 1099  1111     1 
 1100  1102     1 
 1100  1103     1 
 1101  1105     1 
 1101  1112     1 
 1101  1113     1 
 1102  1104     1 
 1102  1111     1 
 1103  1106     1 
 1103  1114     1 
 1103  1115     1 
 1104  1107     1 
 1104  1108     1 
 1104  1112     1 
 1104  1113     1 
 1105  1109     1 
 1105  1110     1 
 1105  1111     1 
 1107  1109     1 
 1107  1110     1 
 1111  1116     1 
 1111  1128     1 
 1112  1114     1 
 1112  1115     1 
 1113  1117     1 
 1113  1129     1 
 1113  1130     1 
 1114  1116     1 
 1114  1128     1 
 1115  1118     1 
 1115  1120     1 
 1115  1131     1 
 1115  1132     1 
 1116  1129     1 
 1116  1130     1 
 1117  1128     1 
 1128  1133     1 
 1128  1137     1 
 1129  1131     1 
 1129  1132     1 
 1130  1134     1 
 1130  1138     1 
 1130  1139     1 
 1131  1133     1 
 1131  1137     1 
 1132  1135     1 
 1132  1136     1 
 1132  1140     1 
 1132  1141     1 
 1133  1138     1 
 1133  1139     1 
 1134  1137     1 
 1137  1142     1 
 1137  1145     1 
 1138  1140     1 
 1138  1141     1 
 1139  1143     1 
 1139  1146     1 
 1139  1147     1 
 1140  1142     1 
 1140  1145     1 
 1141  1144     1 
 1141  1148     1 
 1141  1149     1 
 1142  1146     1 
 1142  1147     1 
 1143  1145     1 
 1145  1150     1 
 1145  1155     1 
 1146  1148     1 
 1146  1149     1 
 1147  1151     1 
 1147  1156     1 
 1147  1157     1 
 1148  1150     1 
 1148  1155     1 
 1149  1152     1 
 1149  1158     1 
 1149  1159     1 
 1150  1153     1 
 1150  1154     1 
 1150  1156     1 
 1150  1157     1 
 1151  1155     1 
 1155  1160     1 
 1155  1164     1 
 1156  1158     1 
 1156  1159     1 
 1157  1161     1 
 1157  1163     1 
 1157  1165     1 
 1157  1166     1 
 1158  1160     1 
 1158  1164     1 
 1159  1162     1 
 1159  1167     1 
 1159  1168     1 
 1160  1165     1 
 1160  1166     1 
 1161  1164     1 
 1162  1163     1 
 1163  1164     1 
 1164  1169     1 
 1164  1174     1 
 1165  1167     1 
 1165  1168     1 
 1166  1170     1 
 1166  1175     1 
 1166  1176     1 
 1167  1169     1 
 1167  1174     1 
 1168  1171     1 
 1168  1177     1 
 1168  1178     1 
 1169  1172     1 
 1169  1173     1 
 1169  1175     1 
 1169  1176     1 
 1170  1174     1 
 1174  1179     1 
 1174  1187     1 
 1175  1177     1 
 1175  1178     1 
 1176  1180     1 
 1176  1188     1 
 1176  1189     1 
 1177  1179     1 
 1177  1187     1 
 1178  1181     1 
 1178  1190     1 
 1178  1191     1 
 1179  1182     1 
 1179  1188     1 
 1179  1189     1 
 1180  1183     1 
 1180  1187     1 
 1181  1184     1 
 1181  1185     1 
 1181  1186     1 
 1187  1192     1 
 1187  1196     1 
 1188  1190     1 
 1188  1191     1 
 1189  1193     1 
 1189  1197     1 
 1189  1198     1 
 1190  1192     1 
 1190  1196     1 
 1191  1194     1 
 1191  1199     1 
 1191  1200     1 
 1192  1195     1 
 1192  1197     1 
 1192  1198     1 
 1193  1196     1 
 1196  1201     1 
 1196  1204     1 
 1197  1199     1 
 1197  1200     1 
 1198  1202     1 
 1198  1205     1 
 1198  1206     1 
 1199  1201     1 
 1199  1204     1 
 1200  1203     1 
 1200  1207     1 
 1200  1210     1 
 1201  1205     1 
 1201  1206     1 
 1202  1204     1 
 1204  1208     1 
 1204  1209     1 
 1204  1211     1 
 1205  1207     1 
 1205  1210     1 
 1206  1212     1 
 1206  1213     1 
 1207  1214     1 
 1207  1215     1 
 1208  1212     1 
 1208  1213     1 
 1209  1211     1 
 1210  1211     1 
 1211  1216     1 
 1211  1221     1 
 1212  1214     1 
 1212  1215     1 
 1213  1217     1 
 1213  1222     1 
 1213  1223     1 
 1214  1216     1 
 1214  1221     1 
 1215  1218     1 
 1215  1224     1 
 1215  1225     1 
 1216  1219     1 
 1216  1220     1 
 1216  1222     1 
 1216  1223     1 
 1217  1221     1 
 1221  1226     1 
 1221  1230     1 
 1222  1224     1 
 1222  1225     1 
 1223  1227     1 
 1223  1231     1 
 1223  1232     1 
 1224  1226     1 
 1224  1230     1 
 1225  1228     1 
 1225  1229     1 
 1225  1233     1 
 1225  1234     1 
 1226  1231     1 
 1226  1232     1 
 1227  1230     1 
 1230  1235     1 
 1230  1247     1 
 1231  1233     1 
 1231  1234     1 
 1232  1236     1 
 1232  1248     1 
 1232  1249     1 
 1233  1235     1 
 1233  1247     1 
 1234  1237     1 
 1234  1250     1 
 1234  1251     1 
 1235  1238     1 
 1235  1248     1 
 1235  1249     1 
 1236  1239     1 
 1236  1240     1 
 1236  1247     1 
 1237  1241     1 
 1237  1244     1 
 1238  1242     1 
 1238  1243     1 
 1238  1245     1 
 1238  1246     1 
 1239  1241     1 
 1239  1244     1 
 1241  1245     1 
 1241  1246     1 
 1242  1244     1 
 1243  1244     1 
 1247  1252     1 
 1247  1253     1 
 1248  1250     1 
 1248  1251     1 
 1249  1254     1 
 1249  1255     1 
 1250  1252     1 
 1250  1253     1 
 1251  1256     1 
 1251  1257     1 
 1252  1254     1 
 1252  1255     1 
 1253  1258     1 
 1253  1266     1 
 1254  1256     1 
 1254  1257     1 
 1255  1259     1 
 1255  1267     1 
 1255  1268     1 
 1256  1258     1 
 1256  1266     1 
 1257  1260     1 
 1257  1269     1 
 1257  1270     1 
 1258  1261     1 
 1258  1267     1 
 1258  1268     1 
 1259  1262     1 
 1259  1266     1 
 1260  1263     1 
 1260  1264     1 
 1260  1265     1 
 1266  1271     1 
 1266  1274     1 
 1267  1269     1 
 1267  1270     1 
 1268  1272     1 
 1268  1275     1 
 1268  1276     1 
 1269  1271     1 
 1269  1274     1 
 1270  1273     1 
 1270  1277     1 
 1270  1278     1 
 1271  1275     1 
 1271  1276     1 
 1272  1274     1 
 1274  1279     1 
 1274  1291     1 
 1275  1277     1 
 1275  1278     1 
 1276  1280     1 
 1276  1292     1 
 1276  1293     1 
 1277  1279     1 
 1277  1291     1 
 1278  1281     1 
 1278  1283     1 
 1278  1294     1 
 1278  1295     1 
 1279  1292     1 
 1279  1293     1 
 1280  1291     1 
 1291  1296     1 
 1291  1301     1 
 1292  1294     1 
 1292  1295     1 
 1293  1297     1 
 1293  1302     1 
 1293  1303     1 
 1294  1296     1 
 1294  1301     1 
 1295  1298     1 
 1295  1304     1 
 1295  1305     1 
 1296  1299     1 
 1296  1300     1 
 1296  1302     1 
 1296  1303     1 
 1297  1301     1 
 1301  1306     1 
 1301  1314     1 
 1302  1304     1 
 1302  1305     1 
 1303  1307     1 
 1303  1315     1 
 1303  1316     1 
 1304  1306     1 
 1304  1314     1 
 1305  1308     1 
 1305  1317     1 
 1305  1318     1 
 1306  1309     1 
 1306  1315     1 
 1306  1316     1 
 1307  1310     1 
 1307  1314     1 
 1308  1311     1 
 1308  1312     1 
 1308  1313     1 
 1314  1319     1 
 1314  1325     1 
 1315  1317     1 
 1315  1318     1 
 1316  1320     1 
 1316  1326     1 
 1316  1327     1 
 1317  1319     1 
 1317  1325     1 
 1318  1321     1 
 1318  1322     1 
 1318  1328     1 
 1318  1329     1 
 1319  1323     1 
 1319  1324     1 
 1319  1326     1 
 1319  1327     1 
 1320  1325     1 
 1321  1323     1 
 1321  1324     1 
 1325  1330     1 
 1325  1335     1 
 1326  1328     1 
 1326  1329     1 
 1327  1331     1 
 1327  1336     1 
 1327  1337     1 
 1328  1330     1 
 1328  1335     1 
 1329  1332     1 
 1329  1338     1 
 1329  1339     1 
 1330  1333     1 
 1330  1334     1 
 1330  1336     1 
 1330  1337     1 
 1331  1335     1 
 1335  1340     1 
 1335  1341     1 
 1336  1338     1 
 1336  1339     1 
 1337  1342     1 
 1337  1343     1 
 1338  1340     1 
 1338  1341     1 
 1339  1344     1 
 1339  1345     1 
 1340  1342     1 
 1340  1343     1 
 1341  1346     1 
 1341  1350     1 
 1342  1344     1 
 1342  1345     1 
 1343  1347     1 
 1343  1348     1 
 1343  1351     1 
 1343  1352     1 
 1344  1346     1 
 1344  1350     1 
 1345  1349     1 
 1345  1353     1 
 1345  1354     1 
 1346  1351     1 
 1346  1352     1 
 1347  1350     1 
 1348  1349     1 
 1348  1350     1 
 1350  1355     1 
 1350  1362     1 
 1351  1353     1 
 1351  1354     1 
 1352  1356     1 
 1352  1363     1 
 1352  1364     1 
 1353  1355     1 
 1353  1362     1 
 1354  1357     1 
 1354  1365     1 
 1354  1366     1 
 1355  1358     1 
 1355  1359     1 
 1355  1363     1 
 1355  1364     1 
 1356  1360     1 
 1356  1361     1 
 1356  1362     1 
 1358  1360     1 
 1358  1361     1 
 1362  1367     1 
 1362  1368     1 
 1363  1365     1 
 1363  1366     1 
 1364  1369     1 
 1364  1370     1 
 1365  1367     1 
 1365  1368     1 
 1366  1371     1 
 1366  1372     1 
 1367  1369     1 
 1367  1370     1 
 1368  1373     1 
 1368  1374     1 
 1369  1371     1 
 1369  1372     1 
 1370  1375     1 
 1370  1376     1 
 1371  1373     1 
 1371  1374     1 
 1372  1377     1 
 1372  1378     1 
 1373  1375     1 
 1373  1376     1 
 1374  1379     1 
 1374  1388     1 
 1375  1377     1 
 1375  1378     1 
 1376  1380     1 
 1376  1389     1 
 1376  1390     1 
 1377  1379     1 
 1377  1388     1 
 1378  1381     1 
 1378  1382     1 
 1378  1391     1 
 1378  1392     1 
 1379  1389     1 
 1379  1390     1 
 1380  1388     1 
 1388  1393     1 
 1388  1397     1 
 1389  1391     1 
 1389  1392     1 
 1390  1394     1 
 1390  1398     1 
 1390  1399     1 
 1391  1393     1 
 1391  1397     1 
 1392  1395     1 
 1392  1396     1 
 1392  1400     1 
 1392  1401     1 
 1393  1398     1 
 1393  1399     1 
 1394  1397     1 
 1397  1402     1 
 1397  1403     1 
 1398  1400     1 
 1398  1401     1 
 1399  1404     1 
 1399  1405     1 
 1400  1402     1 
 1400  1403     1 
 1401  1406     1 
 1401  1407     1 
 1402  1404     1 
 1402  1405     1 
 1403  1408     1 
 1403  1411     1 
 1404  1406     1 
 1404  1407     1 
 1405  1409     1 
 1405  1410     1 
 1405  1412     1 
 1405  1413     1 
 1406  1408     1 
 1406  1411     1 
 1407  1414     1 
 1407  1415     1 
 1408  1412     1 
 1408  1413     1 
 1409  1411     1 
 1410  1411     1 
 1411  1416     1 
 1411  1417     1 
 1412  1414     1 
 1412  1415     1 
 1413  1418     1 
 1413  1419     1 
 1414  1416     1 
 1414  1417     1 
 1415  1420     1 
 1415  1421     1 
 1416  1418     1 
 1416  1419     1 
 1417  1422     1 
 1417  1429     1 
 1418  1420     1 
 1418  1421     1 
 1419  1423     1 
 1419  1430     1 
 1419  1431     1 
 1420  1422     1 
 1420  1429     1 
 1421  1424     1 
 1421  1432     1 
 1421  1433     1 
 1422  1425     1 
 1422  1426     1 
 1422  1430     1 
 1422  1431     1 
 1423  1427     1 
 1423  1428     1 
 1423  1429     1 
 1425  1427     1 
 1425  1428     1 
 1429  1434     1 
 1429  1439     1 
 1430  1432     1 
 1430  1433     1 
 1431  1435     1 
 1431  1440     1 
 1431  1441     1 
 1432  1434     1 
 1432  1439     1 
 1433  1436     1 
 1433  1442     1 
 1433  1443     1 
 1434  1437     1 
 1434  1438     1 
 1434  1440     1 
 1434  1441     1 
 1435  1439     1 
 1439  1444     1 
 1440  1442     1 
 1440  1443     1 
 1441  1445     1 
 1441  1446     1 
 1442  1444     1 
 1443  1447     1 
 1443  1448     1 
 1444  1449     1 
 1444  1456     1 
 1445  1447     1 
 1445  1448     1 
 1446  1450     1 
 1446  1457     1 
 1446  1458     1 
 1447  1449     1 
 1447  1456     1 
 1448  1451     1 
 1448  1459     1 
 1448  1460     1 
 1449  1452     1 
 1449  1453     1 
 1449  1457     1 
 1449  1458     1 
 1450  1454     1 
 1450  1455     1 
 1450  1456     1 
 1452  1454     1 
 1452  1455     1 
 1456  1461     1 
 1456  1464     1 
 1457  1459     1 
 1457  1460     1 
 1458  1462     1 
 1458  1465     1 
 1458  1466     1 
 1459  1461     1 
 1459  1464     1 
 1460  1463     1 
 1460  1467     1 
 1460  1468     1 
 1461  1465     1 
 1461  1466     1 
 1462  1464     1 
 1464  1469     1 
 1464  1481     1 
 1465  1467     1 
 1465  1468     1 
 1466  1470     1 
 1466  1482     1 
 1466  1483     1 
 1467  1469     1 
 1467  1481     1 
 1468  1471     1 
 1468  1484     1 
 1468  1485     1 
 1469  1472     1 
 1469  1482     1 
 1469  1483     1 
 1470  1473     1 
 1470  1474     1 
 1470  1481     1 
 1471  1475     1 
 1471  1478     1 
 1472  1476     1 
 1472  1477     1 
 1472  1479     1 
 1472  1480     1 
 1473  1475     1 
 1473  1478     1 
 1475  1479     1 
 1475  1480     1 
 1476  1478     1 
 1477  1478     1 
 1481  1486     1 
 1481  1489     1 
 1482  1484     1 
 1482  1485     1 
 1483  1487     1 
 1483  1488     1 
 1483  1490     1 
 1483  1491     1 
 1484  1486     1 
 1484  1489     1 
 1485  1492     1 
 1485  1493     1 
 1486  1490     1 
 1486  1491     1 
 1487  1489     1 
 1488  1489     1 
 1489  1494     1 
 1489  1498     1 
 1490  1492     1 
 1490  1493     1 
 1491  1495     1 
 1491  1499     1 
 1491  1500     1 
 1492  1494     1 
 1492  1498     1 
 1493  1496     1 
 1493  1497     1 
 1493  1501     1 
 1493  1502     1 
 1494  1499     1 
 1494  1500     1 
 1495  1498     1 
 1498  1503     1 
 1498  1507     1 
 1499  1501     1 
 1499  1502     1 
 1500  1504     1 
 1500  1508     1 
 1500  1509     1 
 1501  1503     1 
 1501  1507     1 
 1502  1505     1 
 1502  1506     1 
 1502  1510     1 
 1502  1511     1 
 1503  1508     1 
 1503  1509     1 
 1504  1507     1 
 1507  1512     1 
 1507  1520     1 
 1508  1510     1 
 1508  1511     1 
 1509  1513     1 
 1509  1521     1 
 1509  1522     1 
 1510  1512     1 
 1510  1520     1 
 1511  1514     1 
 1511  1523     1 
 1511  1524     1 
 1512  1515     1 
 1512  1521     1 
 1512  1522     1 
 1513  1516     1 
 1513  1520     1 
 1514  1517     1 
 1514  1518     1 
 1514  1519     1 
 1520  1525     1 
 1520  1528     1 
 1521  1523     1 
 1521  1524     1 
 1522  1526     1 
 1522  1527     1 
 1522  1529     1 
 1522  1530     1 
 1523  1525     1 
 1523  1528     1 
 1524  1531     1 
 1524  1532     1 
 1525  1529     1 
 1525  1530     1 
 1526  1528     1 
 1527  1528     1 
 1528  1533     1 
 1528  1539     1 
 1529  1531     1 
 1529  1532     1 
 1530  1534     1 
 1530  1540     1 
 1530  1541     1 
 1531  1533     1 
 1531  1539     1 
 1532  1535     1 
 1532  1536     1 
 1532  1542     1 
 1532  1543     1 
 1533  1537     1 
 1533  1538     1 
 1533  1540     1 
 1533  1541     1 
 1534  1539     1 
 1535  1537     1 
 1535  1538     1 
 1539  1544     1 
 1539  1556     1 
 1540  1542     1 
 1540  1543     1 
 1541  1545     1 
 1541  1557     1 
 1541  1558     1 
 1542  1544     1 
 1542  1556     1 
 1543  1546     1 
 1543  1548     1 
 1543  1559     1 
 1543  1560     1 
 1544  1557     1 
 1544  1558     1 
 1545  1556     1 
 1556  1561     1 
 1556  1570     1 
 1557  1559     1 
 1557  1560     1 
 1558  1562     1 
 1558  1571     1 
 1558  1572     1 
 1559  1561     1 
 1559  1570     1 
 1560  1563     1 
 1560  1564     1 
 1560  1573     1 
 1560  1574     1 
 1561  1571     1 
 1561  1572     1 
 1562  1570     1 
 1570  1575     1 
 1570  1587     1 
 1571  1573     1 
 1571  1574     1 
 1572  1576     1 
 1572  1588     1 
 1572  1589     1 
 1573  1575     1 
 1573  1587     1 
 1574  1577     1 
 1574  1579     1 
 1574  1590     1 
 1574  1591     1 
 1575  1588     1 
 1575  1589     1 
 1576  1587     1 
 1587  1592     1 
 1587  1596     1 
 1588  1590     1 
 1588  1591     1 
 1589  1593     1 
 1589  1594     1 
 1589  1597     1 
 1589  1598     1 
 1590  1592     1 
 1590  1596     1 
 1591  1595     1 
 1591  1599     1 
 1591  1600     1 
 1592  1597     1 
 1592  1598     1 
 1593  1596     1 
 1594  1595     1 
 1594  1596     1 
 1596  1601     1 
 1596  1605     1 
 1597  1599     1 
 1597  1600     1 
 1598  1602     1 
 1598  1606     1 
 1598  1607     1 
 1599  1601     1 
 1599  1605     1 
 1600  1603     1 
 1600  1604     1 
 1600  1608     1 
 1600  1609     1 
 1601  1606     1 
 1601  1607     1 
 1602  1605     1 
 1605  1610     1 
 1605  1622     1 
 1606  1608     1 
 1606  1609     1 
 1607  1611     1 
 1607  1623     1 
 1607  1624     1 
 1608  1610     1 
 1608  1622     1 
 1609  1612     1 
 1609  1614     1 
 1609  1625     1 
 1609  1626     1 
 1610  1623     1 
 1610  1624     1 
 1611  1622     1 
 1622  1627     1 
 1622  1633     1 
 1623  1625     1 
 1623  1626     1 
 1624  1628     1 
 1624  1634     1 
 1624  1635     1 
 1625  1627     1 
 1625  1633     1 
 1626  1629     1 
 1626  1630     1 
 1626  1636     1 
 1626  1637     1 
 1627  1631     1 
 1627  1632     1 
 1627  1634     1 
 1627  1635     1 
 1628  1633     1 
 1629  1631     1 
 1629  1632     1 
 1633  1638     1 
 1633  1644     1 
 1634  1636     1 
 1634  1637     1 
 1635  1639     1 
 1635  1645     1 
 1635  1646     1 
 1636  1638     1 
 1636  1644     1 
 1637  1640     1 
 1637  1641     1 
 1637  1647     1 
 1637  1648     1 
 1638  1642     1 
 1638  1643     1 
 1638  1645     1 
 1638  1646     1 
 1639  1644     1 
 1640  1642     1 
 1640  1643     1 
 1644  1649     1 
 1644  1652     1 
 1645  1647     1 
 1645  1648     1 
 1646  1650     1 
 1646  1651     1 
 1646  1653     1 
 1646  1654     1 
 1647  1649     1 
 1647  1652     1 
 1648  1655     1 
 1648  1656     1 
 1649  1653     1 
 1649  1654     1 
 1650  1652     1 
 1651  1652     1 
 1652  1657     1 
 1652  1661     1 
 1653  1655     1 
 1653  1656     1 
 1654  1658     1 
 1654  1662     1 
 1654  1663     1 
 1655  1657     1 
 1655  1661     1 
 1656  1659     1 
 1656  1660     1 
 1656  1664     1 
 1656  1665     1 
 1657  1662     1 
 1657  1663     1 
 1658  1661     1 
 1661  1666     1 
 1662  1664     1 
 1662  1665     1 
 1663  1667     1 
 1663  1668     1 
 1664  1666     1 
 1665  1669     1 
 1665  1670     1 
 1666  1671     1 
 1666  1680     1 
 1667  1669     1 
 1667  1670     1 
 1668  1672     1 
 1668  1681     1 
 1668  1682     1 
 1669  1671     1 
 1669  1680     1 
 1670  1673     1 
 1670  1674     1 
 1670  1683     1 
 1670  1684     1 
 1671  1681     1 
 1671  1682     1 
 1672  1680     1 
 1680  1685     1 
 1680  1689     1 
 1681  1683     1 
 1681  1684     1 
 1682  1686     1 
 1682  1690     1 
 1682  1691     1 
 1683  1685     1 
 1683  1689     1 
 1684  1687     1 
 1684  1688     1 
 1684  1692     1 
 1684  1693     1 
 1685  1690     1 
 1685  1691     1 
 1686  1689     1 
 1689  1694     1 
 1689  1707     1 
 1690  1692     1 
 1690  1693     1 
 1691  1695     1 
 1691  1708     1 
 1691  1709     1 
 1692  1694     1 
 1692  1707     1 
 1693  1696     1 
 1693  1698     1 
 1693  1710     1 
 1693  1711     1 
 1694  1708     1 
 1694  1709     1 
 1695  1707     1 
 1700  1706     1 
 1702  1706     1 
 1707  1712     1 
 1707  1717     1 
 1708  1710     1 
 1708  1711     1 
 1709  1713     1 
 1709  1718     1 
 1709  1719     1 
 1710  1712     1 
 1710  1717     1 
 1711  1714     1 
 1711  1720     1 
 1711  1721     1 
 1712  1715     1 
 1712  1716     1 
 1712  1718     1 
 1712  1719     1 
 1713  1717     1 
 1717  1722     1 
 1717  1726     1 
 1718  1720     1 
 1718  1721     1 
 1719  1723     1 
 1719  1727     1 
 1719  1728     1 
 1720  1722     1 
 1720  1726     1 
 1721  1724     1 
 1721  1725     1 
 1721  1729     1 
 1721  1730     1 
 1722  1727     1 
 1722  1728     1 
 1723  1726     1 
 1726  1731     1 
 1726  1735     1 
 1727  1729     1 
 1727  1730     1 
 1728  1732     1 
 1728  1736     1 
 1728  1737     1 
 1729  1731     1 
 1729  1735     1 
 1730  1733     1 
 1730  1734     1 
 1730  1738     1 
 1730  1739     1 
 1731  1736     1 
 1731  1737     1 
 1732  1735     1 
 1735  1740     1 
 1736  1738     1 
 1736  1739     1 
 1737  1741     1 
 1737  1742     1 
 1738  1740     1 
 1739  1743     1 
 1739  1744     1 
 1740  1745     1 
 1740  1757     1 
 1741  1743     1 
 1741  1744     1 
 1742  1746     1 
 1742  1758     1 
 1742  1759     1 
 1743  1745     1 
 1743  1757     1 
 1744  1747     1 
 1744  1760     1 
 1744  1761     1 
 1745  1748     1 
 1745  1758     1 
 1745  1759     1 
 1746  1749     1 
 1746  1750     1 
 1746  1757     1 
 1747  1751     1 
 1747  1754     1 
 1748  1752     1 
 1748  1753     1 
 1748  1755     1 
 1748  1756     1 
 1749  1751     1 
 1749  1754     1 
 1751  1755     1 
 1751  1756     1 
 1752  1754     1 
 1753  1754     1 
 1757  1762     1 
 1757  1766     1 
 1758  1760     1 
 1758  1761     1 
 1759  1763     1 
 1759  1767     1 
 1759  1768     1 
 1760  1762     1 
 1760  1766     1 
 1761  1764     1 
 1761  1769     1 
 1761  1772     1 
 1762  1765     1 
 1762  1767     1 
 1762  1768     1 
 1763  1766     1 
 1766  1770     1 
 1766  1771     1 
 1766  1773     1 
 1767  1769     1 
 1767  1772     1 
 1768  1774     1 
 1768  1775     1 
 1769  1776     1 
 1769  1777     1 
 1770  1774     1 
 1770  1775     1 
 1771  1773     1 
 1772  1773     1 
 1773  1778     1 
 1773  1790     1 
 1774  1776     1 
 1774  1777     1 
 1775  1779     1 
 1775  1791     1 
 1775  1792     1 
 1776  1778     1 
 1776  1790     1 
 1777  1780     1 
 1777  1782     1 
 1777  1793     1 
 1777  1796     1 
 1778  1791     1 
 1778  1792     1 
 1779  1790     1 
 1790  1794     1 
 1790  1795     1 
 1790  1797     1 
 1791  1793     1 
 1791  1796     1 
 1792  1798     1 
 1792  1799     1 
 1793  1800     1 
 1793  1801     1 
 1794  1798     1 
 1794  1799     1 
 1795  1797     1 
 1796  1797     1 
 1797  1802     1 
 1797  1805     1 
 1798  1800     1 
 1798  1801     1 
 1799  1803     1 
 1799  1804     1 
 1799  1806     1 
 1799  1807     1 
 1800  1802     1 
 1800  1805     1 
 1801  1808     1 
 1801  1809     1 
 1802  1806     1 
 1802  1807     1 
 1803  1805     1 
 1804  1805     1 
 1805  1810     1 
 1805  1816     1 
 1806  1808     1 
 1806  1809     1 
 1807  1811     1 
 1807  1817     1 
 1807  1818     1 
 1808  1810     1 
 1808  1816     1 
 1809  1812     1 
 1809  1813     1 
 1809  1819     1 
 1809  1820     1 
 1810  1814     1 
 1810  1815     1 
 1810  1817     1 
 1810  1818     1 
 1811  1816     1 
 1812  1814     1 
 1812  1815     1 
 1816  1821     1 
 1816  1830     1 
 1817  1819     1 
 1817  1820     1 
 1818  1822     1 
 1818  1831     1 
 1818  1832     1 
 1819  1821     1 
 1819  1830     1 
 1820  1823     1 
 1820  1824     1 
 1820  1833     1 
 1820  1834     1 
 1821  1831     1 
 1821  1832     1 
 1822  1830     1 
 1830  1835     1 
 1831  1833     1 
 1831  1834     1 
 1832  1836     1 
 1832  1837     1 
 1833  1835     1 
 1834  1838     1 
 1834  1839     1 
 1835  1840     1 
 1835  1841     1 
 1836  1838     1 
 1836  1839     1 
 1837  1842     1 
 1837  1843     1 
 1838  1840     1 
 1838  1841     1 
 1839  1844     1 
 1839  1845     1 
 1840  1842     1 
 1840  1843     1 
 1841  1846     1 
 1841  1849     1 
 1842  1844     1 
 1842  1845     1 
 1843  1847     1 
 1843  1850     1 
 1843  1851     1 
 1844  1846     1 
 1844  1849     1 
 1845  1848     1 
 1845  1852     1 
 1845  1853     1 
 1846  1850     1 
 1846  1851     1 
 1847  1849     1 
 1849  1854     1 
 1849  1857     1 
 1850  1852     1 
 1850  1853     1 
 1851  1855     1 
 1851  1858     1 
 1851  1859     1 
 1852  1854     1 
 1852  1857     1 
 1853  1856     1 
 1853  1860     1 
 1853  1861     1 
 1854  1858     1 
 1854  1859     1 
 1855  1857     1 
 1857  1862     1 
 1857  1867     1 
 1858  1860     1 
 1858  1861     1 
 1859  1863     1 
 1859  1868     1 
 1859  1869     1 
 1860  1862     1 
 1860  1867     1 
 1861  1864     1 
 1861  1870     1 
 1861  1871     1 
 1862  1865     1 
 1862  1866     1 
 1862  1868     1 
 1862  1869     1 
 1863  1867     1 
 1867  1872     1 
 1867  1876     1 
 1868  1870     1 
 1868  1871     1 
 1869  1873     1 
 1869  1877     1 
 1869  1878     1 
 1870  1872     1 
 1870  1876     1 
 1871  1874     1 
 1871  1875     1 
 1871  1879     1 
 1871  1880     1 
 1872  1877     1 
 1872  1878     1 
 1873  1876     1 
 1876  1881     1 
 1876  1885     1 
 1877  1879     1 
 1877  1880     1 
 1878  1882     1 
 1878  1884     1 
 1878  1886     1 
 1878  1887     1 
 1879  1881     1 
 1879  1885     1 
 1880  1883     1 
 1880  1888     1 
 1880  1889     1 
 1881  1886     1 
 1881  1887     1 
 1882  1885     1 
 1883  1884     1 
 1884  1885     1 
 1885  1890     1 
 1885  1894     1 
 1886  1888     1 
 1886  1889     1 
 1887  1891     1 
 1887  1895     1 
 1887  1896     1 
 1888  1890     1 
 1888  1894     1 
 1889  1892     1 
 1889  1893     1 
 1889  1897     1 
 1889  1898     1 
 1890  1895     1 
 1890  1896     1 
 1891  1894     1 
 1894  1899     1 
 1894  1903     1 
 1895  1897     1 
 1895  1898     1 
 1896  1900     1 
 1896  1904     1 
 1896  1905     1 
 1897  1899     1 
 1897  1903     1 
 1898  1901     1 
 1898  1902     1 
 1898  1906     1 
 1898  1907     1 
 1899  1904     1 
 1899  1905     1 
 1900  1903     1 
 1903  1908     1 
 1903  1916     1 
 1904  1906     1 
 1904  1907     1 
 1905  1909     1 
 1905  1917     1 
 1905  1918     1 
 1906  1908     1 
 1906  1916     1 
 1907  1910     1 
 1907  1919     1 
 1907  1920     1 
 1908  1911     1 
 1908  1917     1 
 1908  1918     1 
 1909  1912     1 
 1909  1916     1 
 1910  1913     1 
 1910  1914     1 
 1910  1915     1 
 1916  1921     1 
 1916  1925     1 
 1917  1919     1 
 1917  1920     1 
 1918  1922     1 
 1918  1926     1 
 1918  1927     1 
 1919  1921     1 
 1919  1925     1 
 1920  1923     1 
 1920  1924     1 
 1920  1928     1 
 1920  1929     1 
 1921  1926     1 
 1921  1927     1 
 1922  1925     1 
 1925  1930     1 
 1925  1931     1 
 1926  1928     1 
 1926  1929     1 
 1927  1932     1 
 1927  1933     1 
 1928  1930     1 
 1928  1931     1 
 1929  1934     1 
 1929  1935     1 
 1930  1932     1 
 1930  1933     1 
 1931  1936     1 
 1931  1937     1 
 1932  1934     1 
 1932  1935     1 
 1933  1938     1 
 1933  1939     1 
 1934  1936     1 
 1934  1937     1 
 1935  1940     1 
 1935  1941     1 
 1936  1938     1 
 1936  1939     1 
 1937  1942     1 
 1937  1950     1 
 1938  1940     1 
 1938  1941     1 
 1939  1943     1 
 1939  1951     1 
 1939  1952     1 
 1940  1942     1 
 1940  1950     1 
 1941  1944     1 
 1941  1953     1 
 1941  1954     1 
 1942  1945     1 
 1942  1951     1 
 1942  1952     1 
 1943  1946     1 
 1943  1950     1 
 1944  1947     1 
 1944  1948     1 
 1944  1949     1 
 1950  1955     1 
 1950  1958     1 
 1951  1953     1 
 1951  1954     1 
 1952  1956     1 
 1952  1957     1 
 1952  1959     1 
 1952  1960     1 
 1953  1955     1 
 1953  1958     1 
 1954  1961     1 
 1954  1962     1 
 1955  1959     1 
 1955  1960     1 
 1956  1958     1 
 1957  1958     1 
 1958  1963     1 
 1958  1966     1 
 1959  1961     1 
 1959  1962     1 
 1960  1964     1 
 1960  1967     1 
 1960  1968     1 
 1961  1963     1 
 1961  1966     1 
 1962  1965     1 
 1962  1969     1 
 1962  1970     1 
 1963  1967     1 
 1963  1968     1 
 1964  1966     1 
 1966  1971     1 
 1966  1983     1 
 1967  1969     1 
 1967  1970     1 
 1968  1972     1 
 1968  1984     1 
 1968  1985     1 
 1969  1971     1 
 1969  1983     1 
 1970  1973     1 
 1970  1986     1 
 1970  1987     1 
 1971  1974     1 
 1971  1984     1 
 1971  1985     1 
 1972  1975     1 
 1972  1976     1 
 1972  1983     1 
 1973  1977     1 
 1973  1980     1 
 1974  1978     1 
 1974  1979     1 
 1974  1981     1 
 1974  1982     1 
 1975  1977     1 
 1975  1980     1 
 1977  1981     1 
 1977  1982     1 
 1978  1980     1 
 1979  1980     1 
 1983  1988     1 
 1983  1993     1 
 1984  1986     1 
 1984  1987     1 
 1985  1989     1 
 1985  1994     1 
 1985  1995     1 
 1986  1988     1 
 1986  1993     1 
 1987  1990     1 
 1987  1996     1 
 1987  1997     1 
 1988  1991     1 
 1988  1992     1 
 1988  1994     1 
 1988  1995     1 
 1989  1993     1 
 1993  1998     1 
 1993  2010     1 
 1994  1996     1 
 1994  1997     1 
 1995  1999     1 
 1995  2011     1 
 1995  2012     1 
 1996  1998     1 
 1996  2010     1 
 1997  2000     1 
 1997  2002     1 
 1997  2013     1 
 1997  2014     1 
 1998  2011     1 
 1998  2012     1 
 1999  2010     1 
 2010  2015     1 
 2010  2019     1 
 2011  2013     1 
 2011  2014     1 
 2012  2016     1 
 2012  2018     1 
 2012  2020     1 
 2012  2021     1 
 2013  2015     1 
 2013  2019     1 
 2014  2017     1 
 2014  2022     1 
 2014  2023     1 
 2015  2020     1 
 2015  2021     1 
 2016  2019     1 
 2017  2018     1 
 2018  2019     1 
 2019  2024     1 
 2019  2029     1 
 2020  2022     1 
 2020  2023     1 
 2021  2025     1 
 2021  2030     1 
 2021  2031     1 
 2022  2024     1 
 2022  2029     1 
 2023  2026     1 
 2023  2032     1 
 2023  2033     1 
 2024  2027     1 
 2024  2028     1 
 2024  2030     1 
 2024  2031     1 
 2025  2029     1 
 2029  2034     1 
 2029  2046     1 
 2030  2032     1 
 2030  2033     1 
 2031  2035     1 
 2031  2047     1 
 2031  2048     1 
 2032  2034     1 
 2032  2046     1 
 2033  2036     1 
 2033  2049     1 
 2033  2050     1 
 2034  2037     1 
 2034  2047     1 
 2034  2048     1 
 2035  2038     1 
 2035  2039     1 
 2035  2046     1 
 2036  2040     1 
 2036  2043     1 
 2037  2041     1 
 2037  2042     1 
 2037  2044     1 
 2037  2045     1 
 2038  2040     1 
 2038  2043     1 
 2040  2044     1 
 2040  2045     1 
 2041  2043     1 
 2042  2043     1 
 2046  2051     1 
 2046  2056     1 
 2047  2049     1 
 2047  2050     1 
 2048  2052     1 
 2048  2057     1 
 2048  2058     1 
 2049  2051     1 
 2049  2056     1 
 2050  2053     1 
 2050  2059     1 
 2050  2060     1 
 2051  2054     1 
 2051  2055     1 
 2051  2057     1 
 2051  2058     1 
 2052  2056     1 
 2056  2061     1 
 2056  2068     1 
 2057  2059     1 
 2057  2060     1 
 2058  2062     1 
 2058  2069     1 
 2058  2070     1 
 2059  2061     1 
 2059  2068     1 
 2060  2063     1 
 2060  2071     1 
 2060  2072     1 
 2061  2064     1 
 2061  2065     1 
 2061  2069     1 
 2061  2070     1 
 2062  2066     1 
 2062  2067     1 
 2062  2068     1 
 2064  2066     1 
 2064  2067     1 
 2068  2073     1 
 2069  2071     1 
 2069  2072     1 
 2070  2074     1 
 2070  2075     1 
 2071  2073     1 
 2072  2076     1 
 2072  2077     1 
 2073  2078     1 
 2073  2083     1 
 2074  2076     1 
 2074  2077     1 
 2075  2079     1 
 2075  2084     1 
 2075  2085     1 
 2076  2078     1 
 2076  2083     1 
 2077  2080     1 
 2077  2086     1 
 2077  2087     1 
 2078  2081     1 
 2078  2082     1 
 2078  2084     1 
 2078  2085     1 
 2079  2083     1 
 2083  2088     1 
 2083  2091     1 
 2084  2086     1 
 2084  2087     1 
 2085  2089     1 
 2085  2090     1 
 2085  2092     1 
 2085  2093     1 
 2086  2088     1 
 2086  2091     1 
 2087  2094     1 
 2087  2095     1 
 2088  2092     1 
 2088  2093     1 
 2089  2091     1 
 2090  2091     1 
 2091  2096     1 
 2091  2108     1 
 2092  2094     1 
 2092  2095     1 
 2093  2097     1 
 2093  2109     1 
 2093  2110     1 
 2094  2096     1 
 2094  2108     1 
 2095  2098     1 
 2095  2111     1 
 2095  2112     1 
 2096  2099     1 
 2096  2109     1 
 2096  2110     1 
 2097  2100     1 
 2097  2101     1 
 2097  2108     1 
 2098  2102     1 
 2098  2105     1 
 2099  2103     1 
 2099  2104     1 
 2099  2106     1 
 2099  2107     1 
 2100  2102     1 
 2100  2105     1 
 2102  2106     1 
 2102  2107     1 
 2103  2105     1 
 2104  2105     1 
 2108  2113     1 
 2108  2125     1 
 2109  2111     1 
 2109  2112     1 
 2110  2114     1 
 2110  2126     1 
 2110  2127     1 
 2111  2113     1 
 2111  2125     1 
 2112  2115     1 
 2112  2117     1 
 2112  2128     1 
 2112  2129     1 
 2113  2126     1 
 2113  2127     1 
 2114  2125     1 
 2125  2130     1 
 2125  2133     1 
 2126  2128     1 
 2126  2129     1 
 2127  2131     1 
 2127  2134     1 
 2127  2135     1 
 2128  2130     1 
 2128  2133     1 
 2129  2132     1 
 2129  2136     1 
 2129  2137     1 
 2130  2134     1 
 2130  2135     1 
 2131  2133     1 
 2133  2138     1 
 2133  2139     1 
 2134  2136     1 
 2134  2137     1 
 2135  2140     1 
 2135  2141     1 
 2136  2138     1 
 2136  2139     1 
 2137  2142     1 
 2137  2143     1 
 2138  2140     1 
 2138  2141     1 
 2139  2144     1 
 2139  2147     1 
 2140  2142     1 
 2140  2143     1 
 2141  2145     1 
 2141  2146     1 
 2141  2148     1 
 2141  2149     1 
 2142  2144     1 
 2142  2147     1 
 2143  2150     1 
 2143  2151     1 
 2144  2148     1 
 2144  2149     1 
 2145  2147     1 
 2146  2147     1 
 2147  2152     1 
 2147  2153     1 
 2148  2150     1 
 2148  2151     1 
 2149  2154     1 
 2149  2155     1 
 2150  2152     1 
 2150  2153     1 
 2151  2156     1 
 2151  2157     1 
 2152  2154     1 
 2152  2155     1 
 2153  2158     1 
 2153  2162     1 
 2154  2156     1 
 2154  2157     1 
 2155  2159     1 
 2155  2163     1 
 2155  2164     1 
 2156  2158     1 
 2156  2162     1 
 2157  2160     1 
 2157  2161     1 
 2157  2165     1 
 2157  2166     1 
 2158  2163     1 
 2158  2164     1 
 2159  2162     1 
 2162  2167     1 
 2162  2170     1 
 2163  2165     1 
 2163  2166     1 
 2164  2168     1 
 2164  2171     1 
 2164  2172     1 
 2165  2167     1 
 2165  2170     1 
 2166  2169     1 
 2166  2173     1 
 2166  2174     1 
 2167  2171     1 
 2167  2172     1 
 2168  2170     1 
 2170  2175     1 
 2170  2183     1 
 2171  2173     1 
 2171  2174     1 
 2172  2176     1 
 2172  2184     1 
 2172  2185     1 
 2173  2175     1 
 2173  2183     1 
 2174  2177     1 
 2174  2186     1 
 2174  2187     1 
 2175  2178     1 
 2175  2184     1 
 2175  2185     1 
 2176  2179     1 
 2176  2183     1 
 2177  2180     1 
 2177  2181     1 
 2177  2182     1 
 2183  2188     1 
 2183  2189     1 
 2184  2186     1 
 2184  2187     1 
 2185  2190     1 
 2185  2191     1 
 2186  2188     1 
 2186  2189     1 
 2187  2192     1 
 2187  2193     1 
 2188  2190     1 
 2188  2191     1 
 2189  2194     1 
 2189  2195     1 
 2190  2192     1 
 2190  2193     1 
 2191  2196     1 
 2191  2197     1 
 2192  2194     1 
 2192  2195     1 
 2194  2196     1 
 2194  2197     1 

[ angles ]
;  ai    aj    ak funct            c0            c1            c2            c3
    2     1     3     2    ga_10
    2     1     4     2    ga_10
    2     1     5     2    ga_11
    3     1     4     2    ga_10
    3     1     5     2    ga_11
    4     1     5     2    ga_11
    1     5     6     2    ga_13
    1     5    10     2    ga_13
    6     5    10     2    ga_13
    5     6     7     2    ga_15
    6     7     8     2    ga_16
    7     8     9     2    ga_4
    5    10    11     2    ga_30
    5    10    12     2    ga_19
   11    10    12     2    ga_33
   10    12    13     2    ga_32
   10    12    14     2    ga_31
   13    12    14     2    ga_18
   12    14    15     2    ga_13
   12    14    23     2    ga_13
   15    14    23     2    ga_13
   14    15    16     2    ga_15
   15    16    17     2    ga_15
   16    17    18     2    ga_15
   17    18    19     2    ga_15
   18    19    20     2    ga_11
   18    19    21     2    ga_11
   18    19    22     2    ga_11
   20    19    21     2    ga_10
   20    19    22     2    ga_10
   21    19    22     2    ga_10
   14    23    24     2    ga_30
   14    23    25     2    ga_19
   24    23    25     2    ga_33
   23    25    26     2    ga_31
   23    25    29     2    ga_31
   26    25    29     2    ga_21
   25    26    27     2    ga_13
   25    26    30     2    ga_13
   27    26    30     2    ga_13
   26    27    28     2    ga_13
   27    28    29     2    ga_13
   25    29    28     2    ga_13
   26    30    31     2    ga_30
   26    30    32     2    ga_19
   31    30    32     2    ga_33
   30    32    33     2    ga_32
   30    32    34     2    ga_31
   33    32    34     2    ga_18
   32    34    35     2    ga_13
   32    34    39     2    ga_13
   35    34    39     2    ga_13
   34    35    36     2    ga_15
   35    36    37     2    ga_16
   36    37    38     2    ga_4
   34    39    40     2    ga_30
   34    39    41     2    ga_19
   40    39    41     2    ga_33
   39    41    42     2    ga_32
   39    41    43     2    ga_31
   42    41    43     2    ga_18
   41    43    44     2    ga_13
   41    43    49     2    ga_13
   44    43    49     2    ga_13
   43    44    45     2    ga_15
   44    45    46     2    ga_15
   45    46    47     2    ga_22
   45    46    48     2    ga_22
   47    46    48     2    ga_38
   43    49    50     2    ga_30
   43    49    51     2    ga_19
   50    49    51     2    ga_33
   49    51    52     2    ga_32
   49    51    53     2    ga_31
   52    51    53     2    ga_18
   51    53    54     2    ga_13
   51    53    58     2    ga_13
   54    53    58     2    ga_13
   53    54    55     2    ga_15
   53    54    56     2    ga_15
   55    54    56     2    ga_15
   54    55    57     2    ga_15
   53    58    59     2    ga_30
   53    58    60     2    ga_19
   59    58    60     2    ga_33
   58    60    61     2    ga_32
   58    60    62     2    ga_31
   61    60    62     2    ga_18
   60    62    63     2    ga_13
   60    62    69     2    ga_13
   63    62    69     2    ga_13
   62    63    64     2    ga_15
   63    64    65     2    ga_30
   63    64    66     2    ga_19
   65    64    66     2    ga_33
   64    66    67     2    ga_23
   64    66    68     2    ga_23
   67    66    68     2    ga_24
   62    69    70     2    ga_30
   62    69    71     2    ga_19
   70    69    71     2    ga_33
   69    71    72     2    ga_31
   69    71    75     2    ga_31
   72    71    75     2    ga_21
   71    72    73     2    ga_13
   71    72    76     2    ga_13
   73    72    76     2    ga_13
   72    73    74     2    ga_13
   73    74    75     2    ga_13
   71    75    74     2    ga_13
   72    76    77     2    ga_30
   72    76    78     2    ga_19
   77    76    78     2    ga_33
   76    78    79     2    ga_32
   76    78    80     2    ga_31
   79    78    80     2    ga_18
   78    80    81     2    ga_13
   78    80    86     2    ga_13
   81    80    86     2    ga_13
   80    81    82     2    ga_15
   81    82    83     2    ga_15
   82    83    84     2    ga_22
   82    83    85     2    ga_22
   84    83    85     2    ga_38
   80    86    87     2    ga_30
   80    86    88     2    ga_19
   87    86    88     2    ga_33
   86    88    89     2    ga_32
   86    88    90     2    ga_31
   89    88    90     2    ga_18
   88    90    91     2    ga_13
   88    90    95     2    ga_13
   91    90    95     2    ga_13
   90    91    92     2    ga_15
   91    92    93     2    ga_16
   92    93    94     2    ga_4
   90    95    96     2    ga_30
   90    95    97     2    ga_19
   96    95    97     2    ga_33
   95    97    98     2    ga_32
   95    97    99     2    ga_31
   98    97    99     2    ga_18
   97    99   100     2    ga_13
   97    99   104     2    ga_13
  100    99   104     2    ga_13
   99   100   101     2    ga_15
  100   101   102     2    ga_15
  100   101   103     2    ga_15
  102   101   103     2    ga_15
   99   104   105     2    ga_30
   99   104   106     2    ga_19
  105   104   106     2    ga_33
  104   106   107     2    ga_32
  104   106   108     2    ga_31
  107   106   108     2    ga_18
  106   108   109     2    ga_13
  106   108   115     2    ga_13
  109   108   115     2    ga_13
  108   109   110     2    ga_15
  109   110   111     2    ga_30
  109   110   112     2    ga_19
  111   110   112     2    ga_33
  110   112   113     2    ga_23
  110   112   114     2    ga_23
  113   112   114     2    ga_24
  108   115   116     2    ga_30
  108   115   117     2    ga_19
  116   115   117     2    ga_33
  115   117   118     2    ga_32
  115   117   119     2    ga_31
  118   117   119     2    ga_18
  117   119   120     2    ga_13
  117   119   128     2    ga_13
  120   119   128     2    ga_13
  119   120   121     2    ga_15
  120   121   122     2    ga_15
  121   122   123     2    ga_15
  122   123   124     2    ga_15
  123   124   125     2    ga_11
  123   124   126     2    ga_11
  123   124   127     2    ga_11
  125   124   126     2    ga_10
  125   124   127     2    ga_10
  126   124   127     2    ga_10
  119   128   129     2    ga_30
  119   128   130     2    ga_19
  129   128   130     2    ga_33
  128   130   131     2    ga_32
  128   130   132     2    ga_31
  131   130   132     2    ga_18
  130   132   133     2    ga_13
  130   132   136     2    ga_13
  133   132   136     2    ga_13
  132   133   134     2    ga_15
  132   133   135     2    ga_15
  134   133   135     2    ga_15
  132   136   137     2    ga_30
  132   136   138     2    ga_19
  137   136   138     2    ga_33
  136   138   139     2    ga_32
  136   138   140     2    ga_31
  139   138   140     2    ga_18
  138   140   141     2    ga_13
  138   140   145     2    ga_13
  141   140   145     2    ga_13
  140   141   142     2    ga_15
  141   142   143     2    ga_15
  141   142   144     2    ga_15
  143   142   144     2    ga_15
  140   145   146     2    ga_30
  140   145   147     2    ga_19
  146   145   147     2    ga_33
  145   147   148     2    ga_32
  145   147   149     2    ga_31
  148   147   149     2    ga_18
  147   149   150     2    ga_13
  147   149   153     2    ga_13
  150   149   153     2    ga_13
  149   150   151     2    ga_13
  150   151   152     2    ga_12
  149   153   154     2    ga_30
  149   153   155     2    ga_19
  154   153   155     2    ga_33
  153   155   156     2    ga_32
  153   155   157     2    ga_31
  156   155   157     2    ga_18
  155   157   158     2    ga_13
  155   157   170     2    ga_13
  158   157   170     2    ga_13
  157   158   159     2    ga_15
  158   159   160     2    ga_15
  159   160   161     2    ga_13
  160   161   162     2    ga_20
  160   161   163     2    ga_33
  162   161   163     2    ga_23
  161   163   164     2    ga_28
  161   163   167     2    ga_28
  164   163   167     2    ga_28
  163   164   165     2    ga_23
  163   164   166     2    ga_23
  165   164   166     2    ga_24
  163   167   168     2    ga_23
  163   167   169     2    ga_23
  168   167   169     2    ga_24
  157   170   171     2    ga_30
  157   170   172     2    ga_19
  171   170   172     2    ga_33
  170   172   173     2    ga_32
  170   172   174     2    ga_31
  173   172   174     2    ga_18
  172   174   175     2    ga_13
  172   174   179     2    ga_13
  175   174   179     2    ga_13
  174   175   176     2    ga_15
  175   176   177     2    ga_15
  175   176   178     2    ga_15
  177   176   178     2    ga_15
  174   179   180     2    ga_30
  174   179   181     2    ga_19
  180   179   181     2    ga_33
  179   181   182     2    ga_32
  179   181   183     2    ga_31
  182   181   183     2    ga_18
  181   183   184     2    ga_13
  183   184   185     2    ga_30
  183   184   186     2    ga_19
  185   184   186     2    ga_33
  184   186   187     2    ga_32
  184   186   188     2    ga_31
  187   186   188     2    ga_18
  186   188   189     2    ga_13
  186   188   192     2    ga_13
  189   188   192     2    ga_13
  188   189   190     2    ga_15
  188   189   191     2    ga_15
  190   189   191     2    ga_15
  188   192   193     2    ga_30
  188   192   194     2    ga_19
  193   192   194     2    ga_33
  192   194   195     2    ga_32
  192   194   196     2    ga_31
  195   194   196     2    ga_18
  194   196   197     2    ga_13
  194   196   198     2    ga_13
  197   196   198     2    ga_13
  196   198   199     2    ga_30
  196   198   200     2    ga_19
  199   198   200     2    ga_33
  198   200   201     2    ga_32
  198   200   202     2    ga_31
  201   200   202     2    ga_18
  200   202   203     2    ga_13
  202   203   204     2    ga_30
  202   203   205     2    ga_19
  204   203   205     2    ga_33
  203   205   206     2    ga_32
  203   205   207     2    ga_31
  206   205   207     2    ga_18
  205   207   208     2    ga_13
  205   207   215     2    ga_13
  208   207   215     2    ga_13
  207   208   209     2    ga_15
  208   209   210     2    ga_15
  209   210   211     2    ga_30
  209   210   212     2    ga_19
  211   210   212     2    ga_33
  210   212   213     2    ga_23
  210   212   214     2    ga_23
  213   212   214     2    ga_24
  207   215   216     2    ga_30
  207   215   217     2    ga_19
  216   215   217     2    ga_33
  215   217   218     2    ga_32
  215   217   219     2    ga_31
  218   217   219     2    ga_18
  217   219   220     2    ga_13
  217   219   236     2    ga_13
  220   219   236     2    ga_13
  219   220   221     2    ga_15
  220   221   222     2    ga_37
  220   221   224     2    ga_37
  222   221   224     2    ga_7
  221   222   223     2    ga_36
  221   222   225     2    ga_7
  223   222   225     2    ga_36
  221   224   227     2    ga_7
  221   224   228     2    ga_39
  227   224   228     2    ga_27
  222   225   226     2    ga_36
  222   225   227     2    ga_7
  226   225   227     2    ga_36
  224   227   225     2    ga_7
  224   227   230     2    ga_27
  225   227   230     2    ga_39
  224   228   229     2    ga_25
  224   228   232     2    ga_27
  229   228   232     2    ga_25
  227   230   231     2    ga_25
  227   230   234     2    ga_27
  231   230   234     2    ga_25
  228   232   233     2    ga_25
  228   232   234     2    ga_27
  233   232   234     2    ga_25
  230   234   232     2    ga_27
  230   234   235     2    ga_25
  232   234   235     2    ga_25
  219   236   237     2    ga_30
  219   236   238     2    ga_19
  237   236   238     2    ga_33
  236   238   239     2    ga_32
  236   238   240     2    ga_31
  239   238   240     2    ga_18
  238   240   241     2    ga_13
  238   240   253     2    ga_13
  241   240   253     2    ga_13
  240   241   242     2    ga_15
  241   242   243     2    ga_15
  242   243   244     2    ga_13
  243   244   245     2    ga_20
  243   244   246     2    ga_33
  245   244   246     2    ga_23
  244   246   247     2    ga_28
  244   246   250     2    ga_28
  247   246   250     2    ga_28
  246   247   248     2    ga_23
  246   247   249     2    ga_23
  248   247   249     2    ga_24
  246   250   251     2    ga_23
  246   250   252     2    ga_23
  251   250   252     2    ga_24
  240   253   254     2    ga_30
  240   253   255     2    ga_19
  254   253   255     2    ga_33
  253   255   256     2    ga_32
  253   255   257     2    ga_31
  256   255   257     2    ga_18
  255   257   258     2    ga_13
  255   257   270     2    ga_13
  258   257   270     2    ga_13
  257   258   259     2    ga_15
  258   259   260     2    ga_27
  258   259   262     2    ga_27
  260   259   262     2    ga_27
  259   260   261     2    ga_25
  259   260   264     2    ga_27
  261   260   264     2    ga_25
  259   262   263     2    ga_25
  259   262   266     2    ga_27
  263   262   266     2    ga_25
  260   264   265     2    ga_25
  260   264   268     2    ga_27
  265   264   268     2    ga_25
  262   266   267     2    ga_25
  262   266   268     2    ga_27
  267   266   268     2    ga_25
  264   268   266     2    ga_27
  264   268   269     2    ga_25
  266   268   269     2    ga_25
  257   270   271     2    ga_30
  257   270   272     2    ga_19
  271   270   272     2    ga_33
  270   272   273     2    ga_32
  270   272   274     2    ga_31
  273   272   274     2    ga_18
  272   274   275     2    ga_13
  272   274   278     2    ga_13
  275   274   278     2    ga_13
  274   275   276     2    ga_15
  274   275   277     2    ga_15
  276   275   277     2    ga_15
  274   278   279     2    ga_30
  274   278   280     2    ga_19
  279   278   280     2    ga_33
  278   280   281     2    ga_32
  278   280   282     2    ga_31
  281   280   282     2    ga_18
  280   282   283     2    ga_13
  280   282   287     2    ga_13
  283   282   287     2    ga_13
  282   283   284     2    ga_15
  283   284   285     2    ga_22
  283   284   286     2    ga_22
  285   284   286     2    ga_38
  282   287   288     2    ga_30
  282   287   289     2    ga_19
  288   287   289     2    ga_33
  287   289   290     2    ga_32
  287   289   291     2    ga_31
  290   289   291     2    ga_18
  289   291   292     2    ga_13
  289   291   295     2    ga_13
  292   291   295     2    ga_13
  291   292   293     2    ga_15
  291   292   294     2    ga_15
  293   292   294     2    ga_15
  291   295   296     2    ga_30
  291   295   297     2    ga_19
  296   295   297     2    ga_33
  295   297   298     2    ga_32
  295   297   299     2    ga_31
  298   297   299     2    ga_18
  297   299   300     2    ga_13
  297   299   304     2    ga_13
  300   299   304     2    ga_13
  299   300   301     2    ga_15
  300   301   302     2    ga_15
  300   301   303     2    ga_15
  302   301   303     2    ga_15
  299   304   305     2    ga_30
  299   304   306     2    ga_19
  305   304   306     2    ga_33
  304   306   307     2    ga_32
  304   306   308     2    ga_31
  307   306   308     2    ga_18
  306   308   309     2    ga_13
  308   309   310     2    ga_30
  308   309   311     2    ga_19
  310   309   311     2    ga_33
  309   311   312     2    ga_32
  309   311   313     2    ga_31
  312   311   313     2    ga_18
  311   313   314     2    ga_13
  311   313   318     2    ga_13
  314   313   318     2    ga_13
  313   314   315     2    ga_15
  314   315   316     2    ga_15
  314   315   317     2    ga_15
  316   315   317     2    ga_15
  313   318   319     2    ga_30
  313   318   320     2    ga_19
  319   318   320     2    ga_33
  318   320   321     2    ga_32
  318   320   322     2    ga_31
  321   320   322     2    ga_18
  320   322   323     2    ga_13
  320   322   328     2    ga_13
  323   322   328     2    ga_13
  322   323   324     2    ga_15
  323   324   325     2    ga_15
  324   325   326     2    ga_22
  324   325   327     2    ga_22
  326   325   327     2    ga_38
  322   328   329     2    ga_30
  322   328   330     2    ga_19
  329   328   330     2    ga_33
  328   330   331     2    ga_32
  328   330   332     2    ga_31
  331   330   332     2    ga_18
  330   332   333     2    ga_13
  330   332   338     2    ga_13
  333   332   338     2    ga_13
  332   333   334     2    ga_15
  333   334   335     2    ga_15
  334   335   336     2    ga_22
  334   335   337     2    ga_22
  336   335   337     2    ga_38
  332   338   339     2    ga_30
  332   338   340     2    ga_19
  339   338   340     2    ga_33
  338   340   341     2    ga_32
  338   340   342     2    ga_31
  341   340   342     2    ga_18
  340   342   343     2    ga_13
  340   342   348     2    ga_13
  343   342   348     2    ga_13
  342   343   344     2    ga_15
  343   344   345     2    ga_15
  344   345   346     2    ga_22
  344   345   347     2    ga_22
  346   345   347     2    ga_38
  342   348   349     2    ga_30
  342   348   350     2    ga_19
  349   348   350     2    ga_33
  348   350   351     2    ga_32
  348   350   352     2    ga_31
  351   350   352     2    ga_18
  350   352   353     2    ga_13
  350   352   356     2    ga_13
  353   352   356     2    ga_13
  352   353   354     2    ga_13
  353   354   355     2    ga_12
  352   356   357     2    ga_30
  352   356   358     2    ga_19
  357   356   358     2    ga_33
  356   358   359     2    ga_32
  356   358   360     2    ga_31
  359   358   360     2    ga_18
  358   360   361     2    ga_13
  358   360   365     2    ga_13
  361   360   365     2    ga_13
  360   361   362     2    ga_15
  361   362   363     2    ga_15
  361   362   364     2    ga_15
  363   362   364     2    ga_15
  360   365   366     2    ga_30
  360   365   367     2    ga_19
  366   365   367     2    ga_33
  365   367   368     2    ga_32
  365   367   369     2    ga_31
  368   367   369     2    ga_18
  367   369   370     2    ga_13
  369   370   371     2    ga_30
  369   370   372     2    ga_19
  371   370   372     2    ga_33
  370   372   373     2    ga_32
  370   372   374     2    ga_31
  373   372   374     2    ga_18
  372   374   375     2    ga_13
  372   374   378     2    ga_13
  375   374   378     2    ga_13
  374   375   376     2    ga_13
  375   376   377     2    ga_12
  374   378   379     2    ga_30
  374   378   380     2    ga_19
  379   378   380     2    ga_33
  378   380   381     2    ga_32
  378   380   382     2    ga_31
  381   380   382     2    ga_18
  380   382   383     2    ga_13
  380   382   386     2    ga_13
  383   382   386     2    ga_13
  382   383   384     2    ga_15
  382   383   385     2    ga_15
  384   383   385     2    ga_15
  382   386   387     2    ga_30
  382   386   388     2    ga_19
  387   386   388     2    ga_33
  386   388   389     2    ga_31
  386   388   392     2    ga_31
  389   388   392     2    ga_21
  388   389   390     2    ga_13
  388   389   393     2    ga_13
  390   389   393     2    ga_13
  389   390   391     2    ga_13
  390   391   392     2    ga_13
  388   392   391     2    ga_13
  389   393   394     2    ga_30
  389   393   395     2    ga_19
  394   393   395     2    ga_33
  393   395   396     2    ga_32
  393   395   397     2    ga_31
  396   395   397     2    ga_18
  395   397   398     2    ga_13
  395   397   399     2    ga_13
  398   397   399     2    ga_13
  397   399   400     2    ga_30
  397   399   401     2    ga_19
  400   399   401     2    ga_33
  399   401   402     2    ga_31
  399   401   405     2    ga_31
  402   401   405     2    ga_21
  401   402   403     2    ga_13
  401   402   406     2    ga_13
  403   402   406     2    ga_13
  402   403   404     2    ga_13
  403   404   405     2    ga_13
  401   405   404     2    ga_13
  402   406   407     2    ga_30
  402   406   408     2    ga_19
  407   406   408     2    ga_33
  406   408   409     2    ga_32
  406   408   410     2    ga_31
  409   408   410     2    ga_18
  408   410   411     2    ga_13
  408   410   412     2    ga_13
  411   410   412     2    ga_13
  410   412   413     2    ga_30
  410   412   414     2    ga_19
  413   412   414     2    ga_33
  412   414   415     2    ga_32
  412   414   416     2    ga_31
  415   414   416     2    ga_18
  414   416   417     2    ga_13
  414   416   420     2    ga_13
  417   416   420     2    ga_13
  416   417   418     2    ga_16
  417   418   419     2    ga_3
  416   420   421     2    ga_30
  416   420   422     2    ga_19
  421   420   422     2    ga_33
  420   422   423     2    ga_32
  420   422   424     2    ga_31
  423   422   424     2    ga_18
  422   424   425     2    ga_13
  422   424   426     2    ga_13
  425   424   426     2    ga_13
  424   426   427     2    ga_30
  424   426   428     2    ga_19
  427   426   428     2    ga_33
  426   428   429     2    ga_32
  426   428   430     2    ga_31
  429   428   430     2    ga_18
  428   430   431     2    ga_13
  428   430   435     2    ga_13
  431   430   435     2    ga_13
  430   431   432     2    ga_15
  431   432   433     2    ga_15
  431   432   434     2    ga_15
  433   432   434     2    ga_15
  430   435   436     2    ga_30
  430   435   437     2    ga_19
  436   435   437     2    ga_33
  435   437   438     2    ga_32
  435   437   439     2    ga_31
  438   437   439     2    ga_18
  437   439   440     2    ga_13
  437   439   444     2    ga_13
  440   439   444     2    ga_13
  439   440   441     2    ga_15
  440   441   442     2    ga_15
  440   441   443     2    ga_15
  442   441   443     2    ga_15
  439   444   445     2    ga_30
  439   444   446     2    ga_19
  445   444   446     2    ga_33
  444   446   447     2    ga_32
  444   446   448     2    ga_31
  447   446   448     2    ga_18
  446   448   449     2    ga_13
  446   448   453     2    ga_13
  449   448   453     2    ga_13
  448   449   450     2    ga_15
  449   450   451     2    ga_15
  449   450   452     2    ga_15
  451   450   452     2    ga_15
  448   453   454     2    ga_30
  448   453   455     2    ga_19
  454   453   455     2    ga_33
  453   455   456     2    ga_32
  453   455   457     2    ga_31
  456   455   457     2    ga_18
  455   457   458     2    ga_13
  455   457   462     2    ga_13
  458   457   462     2    ga_13
  457   458   459     2    ga_15
  458   459   460     2    ga_15
  458   459   461     2    ga_15
  460   459   461     2    ga_15
  457   462   463     2    ga_30
  457   462   464     2    ga_19
  463   462   464     2    ga_33
  462   464   465     2    ga_32
  462   464   466     2    ga_31
  465   464   466     2    ga_18
  464   466   467     2    ga_13
  464   466   479     2    ga_13
  467   466   479     2    ga_13
  466   467   468     2    ga_15
  467   468   469     2    ga_27
  467   468   471     2    ga_27
  469   468   471     2    ga_27
  468   469   470     2    ga_25
  468   469   473     2    ga_27
  470   469   473     2    ga_25
  468   471   472     2    ga_25
  468   471   475     2    ga_27
  472   471   475     2    ga_25
  469   473   474     2    ga_25
  469   473   477     2    ga_27
  474   473   477     2    ga_25
  471   475   476     2    ga_25
  471   475   477     2    ga_27
  476   475   477     2    ga_25
  473   477   475     2    ga_27
  473   477   478     2    ga_25
  475   477   478     2    ga_25
  466   479   480     2    ga_30
  466   479   481     2    ga_19
  480   479   481     2    ga_33
  479   481   482     2    ga_31
  479   481   485     2    ga_31
  482   481   485     2    ga_21
  481   482   483     2    ga_13
  481   482   486     2    ga_13
  483   482   486     2    ga_13
  482   483   484     2    ga_13
  483   484   485     2    ga_13
  481   485   484     2    ga_13
  482   486   487     2    ga_30
  482   486   488     2    ga_19
  487   486   488     2    ga_33
  486   488   489     2    ga_32
  486   488   490     2    ga_31
  489   488   490     2    ga_18
  488   490   491     2    ga_13
  488   490   495     2    ga_13
  491   490   495     2    ga_13
  490   491   492     2    ga_15
  491   492   493     2    ga_15
  491   492   494     2    ga_15
  493   492   494     2    ga_15
  490   495   496     2    ga_30
  490   495   497     2    ga_19
  496   495   497     2    ga_33
  495   497   498     2    ga_32
  495   497   499     2    ga_31
  498   497   499     2    ga_18
  497   499   500     2    ga_13
  497   499   504     2    ga_13
  500   499   504     2    ga_13
  499   500   501     2    ga_13
  499   500   503     2    ga_15
  501   500   503     2    ga_15
  500   501   502     2    ga_12
  499   504   505     2    ga_30
  499   504   506     2    ga_19
  505   504   506     2    ga_33
  504   506   507     2    ga_32
  504   506   508     2    ga_31
  507   506   508     2    ga_18
  506   508   509     2    ga_13
  506   508   510     2    ga_13
  509   508   510     2    ga_13
  508   510   511     2    ga_30
  508   510   512     2    ga_19
  511   510   512     2    ga_33
  510   512   513     2    ga_32
  510   512   514     2    ga_31
  513   512   514     2    ga_18
  512   514   515     2    ga_13
  512   514   522     2    ga_13
  515   514   522     2    ga_13
  514   515   516     2    ga_15
  515   516   517     2    ga_15
  516   517   518     2    ga_30
  516   517   519     2    ga_19
  518   517   519     2    ga_33
  517   519   520     2    ga_23
  517   519   521     2    ga_23
  520   519   521     2    ga_24
  514   522   523     2    ga_30
  514   522   524     2    ga_19
  523   522   524     2    ga_33
  522   524   525     2    ga_32
  522   524   526     2    ga_31
  525   524   526     2    ga_18
  524   526   527     2    ga_13
  524   526   536     2    ga_13
  527   526   536     2    ga_13
  526   527   528     2    ga_15
  527   528   529     2    ga_37
  527   528   530     2    ga_37
  529   528   530     2    ga_7
  528   529   532     2    ga_7
  528   530   531     2    ga_36
  528   530   534     2    ga_7
  531   530   534     2    ga_36
  529   532   533     2    ga_36
  529   532   534     2    ga_7
  533   532   534     2    ga_36
  530   534   532     2    ga_7
  530   534   535     2    ga_36
  532   534   535     2    ga_36
  526   536   537     2    ga_30
  526   536   538     2    ga_19
  537   536   538     2    ga_33
  536   538   539     2    ga_32
  536   538   540     2    ga_31
  539   538   540     2    ga_18
  538   540   541     2    ga_13
  538   540   546     2    ga_13
  541   540   546     2    ga_13
  540   541   542     2    ga_15
  541   542   543     2    ga_15
  542   543   544     2    ga_22
  542   543   545     2    ga_22
  544   543   545     2    ga_38
  540   546   547     2    ga_30
  540   546   548     2    ga_19
  547   546   548     2    ga_33
  546   548   549     2    ga_32
  546   548   550     2    ga_31
  549   548   550     2    ga_18
  548   550   551     2    ga_13
  548   550   557     2    ga_13
  551   550   557     2    ga_13
  550   551   552     2    ga_15
  551   552   553     2    ga_30
  551   552   554     2    ga_19
  553   552   554     2    ga_33
  552   554   555     2    ga_23
  552   554   556     2    ga_23
  555   554   556     2    ga_24
  550   557   558     2    ga_30
  550   557   559     2    ga_19
  558   557   559     2    ga_33
  557   559   560     2    ga_32
  557   559   561     2    ga_31
  560   559   561     2    ga_18
  559   561   562     2    ga_13
  559   561   574     2    ga_13
  562   561   574     2    ga_13
  561   562   563     2    ga_15
  562   563   564     2    ga_27
  562   563   566     2    ga_27
  564   563   566     2    ga_27
  563   564   565     2    ga_25
  563   564   568     2    ga_27
  565   564   568     2    ga_25
  563   566   567     2    ga_25
  563   566   570     2    ga_27
  567   566   570     2    ga_25
  564   568   569     2    ga_25
  564   568   572     2    ga_27
  569   568   572     2    ga_25
  566   570   571     2    ga_25
  566   570   572     2    ga_27
  571   570   572     2    ga_25
  568   572   570     2    ga_27
  568   572   573     2    ga_25
  570   572   573     2    ga_25
  561   574   575     2    ga_30
  561   574   576     2    ga_19
  575   574   576     2    ga_33
  574   576   577     2    ga_32
  574   576   578     2    ga_31
  577   576   578     2    ga_18
  576   578   579     2    ga_13
  576   578   591     2    ga_13
  579   578   591     2    ga_13
  578   579   580     2    ga_15
  579   580   581     2    ga_15
  580   581   582     2    ga_13
  581   582   583     2    ga_20
  581   582   584     2    ga_33
  583   582   584     2    ga_23
  582   584   585     2    ga_28
  582   584   588     2    ga_28
  585   584   588     2    ga_28
  584   585   586     2    ga_23
  584   585   587     2    ga_23
  586   585   587     2    ga_24
  584   588   589     2    ga_23
  584   588   590     2    ga_23
  589   588   590     2    ga_24
  578   591   592     2    ga_30
  578   591   593     2    ga_19
  592   591   593     2    ga_33
  591   593   594     2    ga_32
  591   593   595     2    ga_31
  594   593   595     2    ga_18
  593   595   596     2    ga_13
  593   595   604     2    ga_13
  596   595   604     2    ga_13
  595   596   597     2    ga_15
  596   597   598     2    ga_15
  597   598   599     2    ga_15
  598   599   600     2    ga_15
  599   600   601     2    ga_11
  599   600   602     2    ga_11
  599   600   603     2    ga_11
  601   600   602     2    ga_10
  601   600   603     2    ga_10
  602   600   603     2    ga_10
  595   604   605     2    ga_30
  595   604   606     2    ga_19
  605   604   606     2    ga_33
  604   606   607     2    ga_32
  604   606   608     2    ga_31
  607   606   608     2    ga_18
  606   608   609     2    ga_13
  606   608   617     2    ga_13
  609   608   617     2    ga_13
  608   609   610     2    ga_15
  609   610   611     2    ga_15
  610   611   612     2    ga_15
  611   612   613     2    ga_15
  612   613   614     2    ga_11
  612   613   615     2    ga_11
  612   613   616     2    ga_11
  614   613   615     2    ga_10
  614   613   616     2    ga_10
  615   613   616     2    ga_10
  608   617   618     2    ga_30
  608   617   619     2    ga_19
  618   617   619     2    ga_33
  617   619   620     2    ga_32
  617   619   621     2    ga_31
  620   619   621     2    ga_18
  619   621   622     2    ga_13
  619   621   629     2    ga_13
  622   621   629     2    ga_13
  621   622   623     2    ga_15
  622   623   624     2    ga_15
  623   624   625     2    ga_30
  623   624   626     2    ga_19
  625   624   626     2    ga_33
  624   626   627     2    ga_23
  624   626   628     2    ga_23
  627   626   628     2    ga_24
  621   629   630     2    ga_30
  621   629   631     2    ga_19
  630   629   631     2    ga_33
  629   631   632     2    ga_32
  629   631   633     2    ga_31
  632   631   633     2    ga_18
  631   633   634     2    ga_13
  631   633   638     2    ga_13
  634   633   638     2    ga_13
  633   634   635     2    ga_15
  633   634   636     2    ga_15
  635   634   636     2    ga_15
  634   635   637     2    ga_15
  633   638   639     2    ga_30
  633   638   640     2    ga_19
  639   638   640     2    ga_33
  638   640   641     2    ga_32
  638   640   642     2    ga_31
  641   640   642     2    ga_18
  640   642   643     2    ga_13
  640   642   648     2    ga_13
  643   642   648     2    ga_13
  642   643   644     2    ga_15
  643   644   645     2    ga_15
  644   645   646     2    ga_22
  644   645   647     2    ga_22
  646   645   647     2    ga_38
  642   648   649     2    ga_30
  642   648   650     2    ga_19
  649   648   650     2    ga_33
  648   650   651     2    ga_32
  648   650   652     2    ga_31
  651   650   652     2    ga_18
  650   652   653     2    ga_13
  650   652   658     2    ga_13
  653   652   658     2    ga_13
  652   653   654     2    ga_15
  653   654   655     2    ga_15
  654   655   656     2    ga_22
  654   655   657     2    ga_22
  656   655   657     2    ga_38
  652   658   659     2    ga_30
  652   658   660     2    ga_19
  659   658   660     2    ga_33
  658   660   661     2    ga_32
  658   660   662     2    ga_31
  661   660   662     2    ga_18
  660   662   663     2    ga_13
  660   662   667     2    ga_13
  663   662   667     2    ga_13
  662   663   664     2    ga_15
  663   664   665     2    ga_15
  663   664   666     2    ga_15
  665   664   666     2    ga_15
  662   667   668     2    ga_30
  662   667   669     2    ga_19
  668   667   669     2    ga_33
  667   669   670     2    ga_32
  667   669   671     2    ga_31
  670   669   671     2    ga_18
  669   671   672     2    ga_13
  669   671   680     2    ga_13
  672   671   680     2    ga_13
  671   672   673     2    ga_15
  672   673   674     2    ga_15
  673   674   675     2    ga_15
  674   675   676     2    ga_15
  675   676   677     2    ga_11
  675   676   678     2    ga_11
  675   676   679     2    ga_11
  677   676   678     2    ga_10
  677   676   679     2    ga_10
  678   676   679     2    ga_10
  671   680   681     2    ga_30
  671   680   682     2    ga_19
  681   680   682     2    ga_33
  680   682   683     2    ga_32
  680   682   684     2    ga_31
  683   682   684     2    ga_18
  682   684   685     2    ga_13
  684   685   686     2    ga_30
  684   685   687     2    ga_19
  686   685   687     2    ga_33
  685   687   688     2    ga_32
  685   687   689     2    ga_31
  688   687   689     2    ga_18
  687   689   690     2    ga_13
  687   689   697     2    ga_13
  690   689   697     2    ga_13
  689   690   691     2    ga_15
  690   691   692     2    ga_15
  691   692   693     2    ga_30
  691   692   694     2    ga_19
  693   692   694     2    ga_33
  692   694   695     2    ga_23
  692   694   696     2    ga_23
  695   694   696     2    ga_24
  689   697   698     2    ga_30
  689   697   699     2    ga_19
  698   697   699     2    ga_33
  697   699   700     2    ga_32
  697   699   701     2    ga_31
  700   699   701     2    ga_18
  699   701   702     2    ga_13
  699   701   707     2    ga_13
  702   701   707     2    ga_13
  701   702   703     2    ga_15
  702   703   704     2    ga_15
  703   704   705     2    ga_22
  703   704   706     2    ga_22
  705   704   706     2    ga_38
  701   707   708     2    ga_30
  701   707   709     2    ga_19
  708   707   709     2    ga_33
  707   709   710     2    ga_32
  707   709   711     2    ga_31
  710   709   711     2    ga_18
  709   711   712     2    ga_13
  709   711   715     2    ga_13
  712   711   715     2    ga_13
  711   712   713     2    ga_15
  711   712   714     2    ga_15
  713   712   714     2    ga_15
  711   715   716     2    ga_30
  711   715   717     2    ga_19
  716   715   717     2    ga_33
  715   717   718     2    ga_32
  715   717   719     2    ga_31
  718   717   719     2    ga_18
  717   719   720     2    ga_13
  717   719   723     2    ga_13
  720   719   723     2    ga_13
  719   720   721     2    ga_13
  720   721   722     2    ga_12
  719   723   724     2    ga_30
  719   723   725     2    ga_19
  724   723   725     2    ga_33
  723   725   726     2    ga_31
  723   725   729     2    ga_31
  726   725   729     2    ga_21
  725   726   727     2    ga_13
  725   726   730     2    ga_13
  727   726   730     2    ga_13
  726   727   728     2    ga_13
  727   728   729     2    ga_13
  725   729   728     2    ga_13
  726   730   731     2    ga_30
  726   730   732     2    ga_19
  731   730   732     2    ga_33
  730   732   733     2    ga_32
  730   732   734     2    ga_31
  733   732   734     2    ga_18
  732   734   735     2    ga_13
  732   734   743     2    ga_13
  735   734   743     2    ga_13
  734   735   736     2    ga_15
  735   736   737     2    ga_15
  736   737   738     2    ga_15
  737   738   739     2    ga_15
  738   739   740     2    ga_11
  738   739   741     2    ga_11
  738   739   742     2    ga_11
  740   739   741     2    ga_10
  740   739   742     2    ga_10
  741   739   742     2    ga_10
  734   743   744     2    ga_30
  734   743   745     2    ga_19
  744   743   745     2    ga_33
  743   745   746     2    ga_32
  743   745   747     2    ga_31
  746   745   747     2    ga_18
  745   747   748     2    ga_13
  745   747   751     2    ga_13
  748   747   751     2    ga_13
  747   748   749     2    ga_15
  747   748   750     2    ga_15
  749   748   750     2    ga_15
  747   751   752     2    ga_30
  747   751   753     2    ga_19
  752   751   753     2    ga_33
  751   753   754     2    ga_32
  751   753   755     2    ga_31
  754   753   755     2    ga_18
  753   755   756     2    ga_13
  753   755   769     2    ga_13
  756   755   769     2    ga_13
  755   756   757     2    ga_15
  756   757   758     2    ga_27
  756   757   760     2    ga_27
  758   757   760     2    ga_27
  757   758   759     2    ga_25
  757   758   762     2    ga_27
  759   758   762     2    ga_25
  757   760   761     2    ga_25
  757   760   764     2    ga_27
  761   760   764     2    ga_25
  758   762   763     2    ga_25
  758   762   766     2    ga_27
  763   762   766     2    ga_25
  760   764   765     2    ga_25
  760   764   766     2    ga_27
  765   764   766     2    ga_25
  762   766   764     2    ga_27
  762   766   767     2    ga_27
  764   766   767     2    ga_27
  766   767   768     2    ga_12
  755   769   770     2    ga_30
  755   769   771     2    ga_19
  770   769   771     2    ga_33
  769   771   772     2    ga_32
  769   771   773     2    ga_31
  772   771   773     2    ga_18
  771   773   774     2    ga_13
  771   773   786     2    ga_13
  774   773   786     2    ga_13
  773   774   775     2    ga_15
  774   775   776     2    ga_27
  774   775   778     2    ga_27
  776   775   778     2    ga_27
  775   776   777     2    ga_25
  775   776   780     2    ga_27
  777   776   780     2    ga_25
  775   778   779     2    ga_25
  775   778   782     2    ga_27
  779   778   782     2    ga_25
  776   780   781     2    ga_25
  776   780   784     2    ga_27
  781   780   784     2    ga_25
  778   782   783     2    ga_25
  778   782   784     2    ga_27
  783   782   784     2    ga_25
  780   784   782     2    ga_27
  780   784   785     2    ga_25
  782   784   785     2    ga_25
  773   786   787     2    ga_30
  773   786   788     2    ga_19
  787   786   788     2    ga_33
  786   788   789     2    ga_32
  786   788   790     2    ga_31
  789   788   790     2    ga_18
  788   790   791     2    ga_13
  788   790   795     2    ga_13
  791   790   795     2    ga_13
  790   791   792     2    ga_15
  791   792   793     2    ga_16
  792   793   794     2    ga_4
  790   795   796     2    ga_30
  790   795   797     2    ga_19
  796   795   797     2    ga_33
  795   797   798     2    ga_32
  795   797   799     2    ga_31
  798   797   799     2    ga_18
  797   799   800     2    ga_13
  797   799   808     2    ga_13
  800   799   808     2    ga_13
  799   800   801     2    ga_15
  800   801   802     2    ga_15
  801   802   803     2    ga_15
  802   803   804     2    ga_15
  803   804   805     2    ga_11
  803   804   806     2    ga_11
  803   804   807     2    ga_11
  805   804   806     2    ga_10
  805   804   807     2    ga_10
  806   804   807     2    ga_10
  799   808   809     2    ga_30
  799   808   810     2    ga_19
  809   808   810     2    ga_33
  808   810   811     2    ga_32
  808   810   812     2    ga_31
  811   810   812     2    ga_18
  810   812   813     2    ga_13
  810   812   820     2    ga_13
  813   812   820     2    ga_13
  812   813   814     2    ga_15
  813   814   815     2    ga_15
  814   815   816     2    ga_30
  814   815   817     2    ga_19
  816   815   817     2    ga_33
  815   817   818     2    ga_23
  815   817   819     2    ga_23
  818   817   819     2    ga_24
  812   820   821     2    ga_30
  812   820   822     2    ga_19
  821   820   822     2    ga_33
  820   822   823     2    ga_32
  820   822   824     2    ga_31
  823   822   824     2    ga_18
  822   824   825     2    ga_13
  822   824   829     2    ga_13
  825   824   829     2    ga_13
  824   825   826     2    ga_13
  824   825   828     2    ga_15
  826   825   828     2    ga_15
  825   826   827     2    ga_12
  824   829   830     2    ga_30
  824   829   831     2    ga_19
  830   829   831     2    ga_33
  829   831   832     2    ga_32
  829   831   833     2    ga_31
  832   831   833     2    ga_18
  831   833   834     2    ga_13
  831   833   838     2    ga_13
  834   833   838     2    ga_13
  833   834   835     2    ga_15
  833   834   836     2    ga_15
  835   834   836     2    ga_15
  834   835   837     2    ga_15
  833   838   839     2    ga_30
  833   838   840     2    ga_19
  839   838   840     2    ga_33
  838   840   841     2    ga_32
  838   840   842     2    ga_31
  841   840   842     2    ga_18
  840   842   843     2    ga_13
  842   843   844     2    ga_30
  842   843   845     2    ga_19
  844   843   845     2    ga_33
  843   845   846     2    ga_32
  843   845   847     2    ga_31
  846   845   847     2    ga_18
  845   847   848     2    ga_13
  845   847   854     2    ga_13
  848   847   854     2    ga_13
  847   848   849     2    ga_15
  848   849   850     2    ga_30
  848   849   851     2    ga_19
  850   849   851     2    ga_33
  849   851   852     2    ga_23
  849   851   853     2    ga_23
  852   851   853     2    ga_24
  847   854   855     2    ga_30
  847   854   856     2    ga_19
  855   854   856     2    ga_33
  854   856   857     2    ga_32
  854   856   858     2    ga_31
  857   856   858     2    ga_18
  856   858   859     2    ga_13
  856   858   862     2    ga_13
  859   858   862     2    ga_13
  858   859   860     2    ga_13
  859   860   861     2    ga_12
  858   862   863     2    ga_30
  858   862   864     2    ga_19
  863   862   864     2    ga_33
  862   864   865     2    ga_32
  862   864   866     2    ga_31
  865   864   866     2    ga_18
  864   866   867     2    ga_13
  864   866   870     2    ga_13
  867   866   870     2    ga_13
  866   867   868     2    ga_16
  867   868   869     2    ga_3
  866   870   871     2    ga_30
  866   870   872     2    ga_19
  871   870   872     2    ga_33
  870   872   873     2    ga_32
  870   872   874     2    ga_31
  873   872   874     2    ga_18
  872   874   875     2    ga_13
  874   875   876     2    ga_30
  874   875   877     2    ga_19
  876   875   877     2    ga_33
  875   877   878     2    ga_32
  875   877   879     2    ga_31
  878   877   879     2    ga_18
  877   879   880     2    ga_13
  877   879   884     2    ga_13
  880   879   884     2    ga_13
  879   880   881     2    ga_13
  879   880   883     2    ga_15
  881   880   883     2    ga_15
  880   881   882     2    ga_12
  879   884   885     2    ga_30
  879   884   886     2    ga_19
  885   884   886     2    ga_33
  884   886   887     2    ga_32
  884   886   888     2    ga_31
  887   886   888     2    ga_18
  886   888   889     2    ga_13
  886   888   893     2    ga_13
  889   888   893     2    ga_13
  888   889   890     2    ga_15
  888   889   891     2    ga_15
  890   889   891     2    ga_15
  889   890   892     2    ga_15
  888   893   894     2    ga_30
  888   893   895     2    ga_19
  894   893   895     2    ga_33
  893   895   896     2    ga_32
  893   895   897     2    ga_31
  896   895   897     2    ga_18
  895   897   898     2    ga_13
  897   898   899     2    ga_30
  897   898   900     2    ga_19
  899   898   900     2    ga_33
  898   900   901     2    ga_32
  898   900   902     2    ga_31
  901   900   902     2    ga_18
  900   902   903     2    ga_13
  900   902   907     2    ga_13
  903   902   907     2    ga_13
  902   903   904     2    ga_15
  903   904   905     2    ga_15
  903   904   906     2    ga_15
  905   904   906     2    ga_15
  902   907   908     2    ga_30
  902   907   909     2    ga_19
  908   907   909     2    ga_33
  907   909   910     2    ga_32
  907   909   911     2    ga_31
  910   909   911     2    ga_18
  909   911   912     2    ga_13
  909   911   916     2    ga_13
  912   911   916     2    ga_13
  911   912   913     2    ga_15
  911   912   914     2    ga_15
  913   912   914     2    ga_15
  912   913   915     2    ga_15
  911   916   917     2    ga_30
  911   916   918     2    ga_19
  917   916   918     2    ga_33
  916   918   919     2    ga_32
  916   918   920     2    ga_31
  919   918   920     2    ga_18
  918   920   921     2    ga_13
  918   920   930     2    ga_13
  921   920   930     2    ga_13
  920   921   922     2    ga_15
  921   922   923     2    ga_37
  921   922   924     2    ga_37
  923   922   924     2    ga_7
  922   923   926     2    ga_7
  922   924   925     2    ga_36
  922   924   928     2    ga_7
  925   924   928     2    ga_36
  923   926   927     2    ga_36
  923   926   928     2    ga_7
  927   926   928     2    ga_36
  924   928   926     2    ga_7
  924   928   929     2    ga_36
  926   928   929     2    ga_36
  920   930   931     2    ga_30
  920   930   932     2    ga_19
  931   930   932     2    ga_33
  930   932   933     2    ga_32
  930   932   934     2    ga_31
  933   932   934     2    ga_18
  932   934   935     2    ga_13
  932   934   936     2    ga_13
  935   934   936     2    ga_13
  934   936   937     2    ga_30
  934   936   938     2    ga_19
  937   936   938     2    ga_33
  936   938   939     2    ga_32
  936   938   940     2    ga_31
  939   938   940     2    ga_18
  938   940   941     2    ga_13
  938   940   944     2    ga_13
  941   940   944     2    ga_13
  940   941   942     2    ga_15
  940   941   943     2    ga_15
  942   941   943     2    ga_15
  940   944   945     2    ga_30
  940   944   946     2    ga_19
  945   944   946     2    ga_33
  944   946   947     2    ga_32
  944   946   948     2    ga_31
  947   946   948     2    ga_18
  946   948   949     2    ga_13
  946   948   950     2    ga_13
  949   948   950     2    ga_13
  948   950   951     2    ga_30
  948   950   952     2    ga_19
  951   950   952     2    ga_33
  950   952   953     2    ga_32
  950   952   954     2    ga_31
  953   952   954     2    ga_18
  952   954   955     2    ga_13
  952   954   961     2    ga_13
  955   954   961     2    ga_13
  954   955   956     2    ga_15
  955   956   957     2    ga_30
  955   956   958     2    ga_19
  957   956   958     2    ga_33
  956   958   959     2    ga_23
  956   958   960     2    ga_23
  959   958   960     2    ga_24
  954   961   962     2    ga_30
  954   961   963     2    ga_19
  962   961   963     2    ga_33
  961   963   964     2    ga_32
  961   963   965     2    ga_31
  964   963   965     2    ga_18
  963   965   966     2    ga_13
  963   965   972     2    ga_13
  966   965   972     2    ga_13
  965   966   967     2    ga_15
  966   967   968     2    ga_30
  966   967   969     2    ga_19
  968   967   969     2    ga_33
  967   969   970     2    ga_23
  967   969   971     2    ga_23
  970   969   971     2    ga_24
  965   972   973     2    ga_30
  965   972   974     2    ga_19
  973   972   974     2    ga_33
  972   974   975     2    ga_32
  972   974   976     2    ga_31
  975   974   976     2    ga_18
  974   976   977     2    ga_13
  974   976   984     2    ga_13
  977   976   984     2    ga_13
  976   977   978     2    ga_15
  977   978   979     2    ga_15
  978   979   980     2    ga_30
  978   979   981     2    ga_19
  980   979   981     2    ga_33
  979   981   982     2    ga_23
  979   981   983     2    ga_23
  982   981   983     2    ga_24
  976   984   985     2    ga_30
  976   984   986     2    ga_19
  985   984   986     2    ga_33
  984   986   987     2    ga_32
  984   986   988     2    ga_31
  987   986   988     2    ga_18
  986   988   989     2    ga_13
  986   988   993     2    ga_13
  989   988   993     2    ga_13
  988   989   990     2    ga_15
  989   990   991     2    ga_22
  989   990   992     2    ga_22
  991   990   992     2    ga_38
  988   993   994     2    ga_30
  988   993   995     2    ga_19
  994   993   995     2    ga_33
  993   995   996     2    ga_32
  993   995   997     2    ga_31
  996   995   997     2    ga_18
  995   997   998     2    ga_13
  995   997  1006     2    ga_13
  998   997  1006     2    ga_13
  997   998   999     2    ga_15
  998   999  1000     2    ga_15
  999  1000  1001     2    ga_15
 1000  1001  1002     2    ga_15
 1001  1002  1003     2    ga_11
 1001  1002  1004     2    ga_11
 1001  1002  1005     2    ga_11
 1003  1002  1004     2    ga_10
 1003  1002  1005     2    ga_10
 1004  1002  1005     2    ga_10
  997  1006  1007     2    ga_30
  997  1006  1008     2    ga_19
 1007  1006  1008     2    ga_33
 1006  1008  1009     2    ga_32
 1006  1008  1010     2    ga_31
 1009  1008  1010     2    ga_18
 1008  1010  1011     2    ga_13
 1008  1010  1015     2    ga_13
 1011  1010  1015     2    ga_13
 1010  1011  1012     2    ga_15
 1011  1012  1013     2    ga_15
 1011  1012  1014     2    ga_15
 1013  1012  1014     2    ga_15
 1010  1015  1016     2    ga_30
 1010  1015  1017     2    ga_19
 1016  1015  1017     2    ga_33
 1015  1017  1018     2    ga_32
 1015  1017  1019     2    ga_31
 1018  1017  1019     2    ga_18
 1017  1019  1020     2    ga_13
 1019  1020  1021     2    ga_30
 1019  1020  1022     2    ga_19
 1021  1020  1022     2    ga_33
 1020  1022  1023     2    ga_32
 1020  1022  1024     2    ga_31
 1023  1022  1024     2    ga_18
 1022  1024  1025     2    ga_13
 1022  1024  1037     2    ga_13
 1025  1024  1037     2    ga_13
 1024  1025  1026     2    ga_15
 1025  1026  1027     2    ga_27
 1025  1026  1029     2    ga_27
 1027  1026  1029     2    ga_27
 1026  1027  1028     2    ga_25
 1026  1027  1031     2    ga_27
 1028  1027  1031     2    ga_25
 1026  1029  1030     2    ga_25
 1026  1029  1033     2    ga_27
 1030  1029  1033     2    ga_25
 1027  1031  1032     2    ga_25
 1027  1031  1035     2    ga_27
 1032  1031  1035     2    ga_25
 1029  1033  1034     2    ga_25
 1029  1033  1035     2    ga_27
 1034  1033  1035     2    ga_25
 1031  1035  1033     2    ga_27
 1031  1035  1036     2    ga_25
 1033  1035  1036     2    ga_25
 1024  1037  1038     2    ga_30
 1024  1037  1039     2    ga_19
 1038  1037  1039     2    ga_33
 1037  1039  1040     2    ga_32
 1037  1039  1041     2    ga_31
 1040  1039  1041     2    ga_18
 1039  1041  1042     2    ga_13
 1039  1041  1047     2    ga_13
 1042  1041  1047     2    ga_13
 1041  1042  1043     2    ga_15
 1042  1043  1044     2    ga_15
 1043  1044  1045     2    ga_22
 1043  1044  1046     2    ga_22
 1045  1044  1046     2    ga_38
 1041  1047  1048     2    ga_30
 1041  1047  1049     2    ga_19
 1048  1047  1049     2    ga_33
 1047  1049  1050     2    ga_32
 1047  1049  1051     2    ga_31
 1050  1049  1051     2    ga_18
 1049  1051  1052     2    ga_13
 1049  1051  1056     2    ga_13
 1052  1051  1056     2    ga_13
 1051  1052  1053     2    ga_15
 1052  1053  1054     2    ga_22
 1052  1053  1055     2    ga_22
 1054  1053  1055     2    ga_38
 1051  1056  1057     2    ga_30
 1051  1056  1058     2    ga_19
 1057  1056  1058     2    ga_33
 1056  1058  1059     2    ga_32
 1056  1058  1060     2    ga_31
 1059  1058  1060     2    ga_18
 1058  1060  1061     2    ga_13
 1060  1061  1062     2    ga_30
 1060  1061  1063     2    ga_19
 1062  1061  1063     2    ga_33
 1061  1063  1064     2    ga_32
 1061  1063  1065     2    ga_31
 1064  1063  1065     2    ga_18
 1063  1065  1066     2    ga_13
 1063  1065  1069     2    ga_13
 1066  1065  1069     2    ga_13
 1065  1066  1067     2    ga_13
 1066  1067  1068     2    ga_12
 1065  1069  1070     2    ga_30
 1065  1069  1071     2    ga_19
 1070  1069  1071     2    ga_33
 1069  1071  1072     2    ga_32
 1069  1071  1073     2    ga_31
 1072  1071  1073     2    ga_18
 1071  1073  1074     2    ga_13
 1071  1073  1077     2    ga_13
 1074  1073  1077     2    ga_13
 1073  1074  1075     2    ga_15
 1073  1074  1076     2    ga_15
 1075  1074  1076     2    ga_15
 1073  1077  1078     2    ga_30
 1073  1077  1079     2    ga_19
 1078  1077  1079     2    ga_33
 1077  1079  1080     2    ga_32
 1077  1079  1081     2    ga_31
 1080  1079  1081     2    ga_18
 1079  1081  1082     2    ga_13
 1079  1081  1086     2    ga_13
 1082  1081  1086     2    ga_13
 1081  1082  1083     2    ga_15
 1082  1083  1084     2    ga_15
 1082  1083  1085     2    ga_15
 1084  1083  1085     2    ga_15
 1081  1086  1087     2    ga_30
 1081  1086  1088     2    ga_19
 1087  1086  1088     2    ga_33
 1086  1088  1089     2    ga_32
 1086  1088  1090     2    ga_31
 1089  1088  1090     2    ga_18
 1088  1090  1091     2    ga_13
 1088  1090  1099     2    ga_13
 1091  1090  1099     2    ga_13
 1090  1091  1092     2    ga_15
 1091  1092  1093     2    ga_15
 1092  1093  1094     2    ga_15
 1093  1094  1095     2    ga_15
 1094  1095  1096     2    ga_11
 1094  1095  1097     2    ga_11
 1094  1095  1098     2    ga_11
 1096  1095  1097     2    ga_10
 1096  1095  1098     2    ga_10
 1097  1095  1098     2    ga_10
 1090  1099  1100     2    ga_30
 1090  1099  1101     2    ga_19
 1100  1099  1101     2    ga_33
 1099  1101  1102     2    ga_32
 1099  1101  1103     2    ga_31
 1102  1101  1103     2    ga_18
 1101  1103  1104     2    ga_13
 1101  1103  1111     2    ga_13
 1104  1103  1111     2    ga_13
 1103  1104  1105     2    ga_15
 1104  1105  1106     2    ga_15
 1105  1106  1107     2    ga_30
 1105  1106  1108     2    ga_19
 1107  1106  1108     2    ga_33
 1106  1108  1109     2    ga_23
 1106  1108  1110     2    ga_23
 1109  1108  1110     2    ga_24
 1103  1111  1112     2    ga_30
 1103  1111  1113     2    ga_19
 1112  1111  1113     2    ga_33
 1111  1113  1114     2    ga_32
 1111  1113  1115     2    ga_31
 1114  1113  1115     2    ga_18
 1113  1115  1116     2    ga_13
 1113  1115  1128     2    ga_13
 1116  1115  1128     2    ga_13
 1115  1116  1117     2    ga_15
 1116  1117  1118     2    ga_27
 1116  1117  1120     2    ga_27
 1118  1117  1120     2    ga_27
 1117  1118  1119     2    ga_25
 1117  1118  1122     2    ga_27
 1119  1118  1122     2    ga_25
 1117  1120  1121     2    ga_25
 1117  1120  1124     2    ga_27
 1121  1120  1124     2    ga_25
 1118  1122  1123     2    ga_25
 1118  1122  1126     2    ga_27
 1123  1122  1126     2    ga_25
 1120  1124  1125     2    ga_25
 1120  1124  1126     2    ga_27
 1125  1124  1126     2    ga_25
 1122  1126  1124     2    ga_27
 1122  1126  1127     2    ga_25
 1124  1126  1127     2    ga_25
 1115  1128  1129     2    ga_30
 1115  1128  1130     2    ga_19
 1129  1128  1130     2    ga_33
 1128  1130  1131     2    ga_32
 1128  1130  1132     2    ga_31
 1131  1130  1132     2    ga_18
 1130  1132  1133     2    ga_13
 1130  1132  1137     2    ga_13
 1133  1132  1137     2    ga_13
 1132  1133  1134     2    ga_15
 1133  1134  1135     2    ga_15
 1133  1134  1136     2    ga_15
 1135  1134  1136     2    ga_15
 1132  1137  1138     2    ga_30
 1132  1137  1139     2    ga_19
 1138  1137  1139     2    ga_33
 1137  1139  1140     2    ga_32
 1137  1139  1141     2    ga_31
 1140  1139  1141     2    ga_18
 1139  1141  1142     2    ga_13
 1139  1141  1145     2    ga_13
 1142  1141  1145     2    ga_13
 1141  1142  1143     2    ga_13
 1142  1143  1144     2    ga_12
 1141  1145  1146     2    ga_30
 1141  1145  1147     2    ga_19
 1146  1145  1147     2    ga_33
 1145  1147  1148     2    ga_32
 1145  1147  1149     2    ga_31
 1148  1147  1149     2    ga_18
 1147  1149  1150     2    ga_13
 1147  1149  1155     2    ga_13
 1150  1149  1155     2    ga_13
 1149  1150  1151     2    ga_15
 1150  1151  1152     2    ga_15
 1151  1152  1153     2    ga_22
 1151  1152  1154     2    ga_22
 1153  1152  1154     2    ga_38
 1149  1155  1156     2    ga_30
 1149  1155  1157     2    ga_19
 1156  1155  1157     2    ga_33
 1155  1157  1158     2    ga_32
 1155  1157  1159     2    ga_31
 1158  1157  1159     2    ga_18
 1157  1159  1160     2    ga_13
 1157  1159  1164     2    ga_13
 1160  1159  1164     2    ga_13
 1159  1160  1161     2    ga_13
 1159  1160  1163     2    ga_15
 1161  1160  1163     2    ga_15
 1160  1161  1162     2    ga_12
 1159  1164  1165     2    ga_30
 1159  1164  1166     2    ga_19
 1165  1164  1166     2    ga_33
 1164  1166  1167     2    ga_32
 1164  1166  1168     2    ga_31
 1167  1166  1168     2    ga_18
 1166  1168  1169     2    ga_13
 1166  1168  1174     2    ga_13
 1169  1168  1174     2    ga_13
 1168  1169  1170     2    ga_15
 1169  1170  1171     2    ga_15
 1170  1171  1172     2    ga_22
 1170  1171  1173     2    ga_22
 1172  1171  1173     2    ga_38
 1168  1174  1175     2    ga_30
 1168  1174  1176     2    ga_19
 1175  1174  1176     2    ga_33
 1174  1176  1177     2    ga_32
 1174  1176  1178     2    ga_31
 1177  1176  1178     2    ga_18
 1176  1178  1179     2    ga_13
 1176  1178  1187     2    ga_13
 1179  1178  1187     2    ga_13
 1178  1179  1180     2    ga_15
 1179  1180  1181     2    ga_15
 1180  1181  1182     2    ga_15
 1181  1182  1183     2    ga_15
 1182  1183  1184     2    ga_11
 1182  1183  1185     2    ga_11
 1182  1183  1186     2    ga_11
 1184  1183  1185     2    ga_10
 1184  1183  1186     2    ga_10
 1185  1183  1186     2    ga_10
 1178  1187  1188     2    ga_30
 1178  1187  1189     2    ga_19
 1188  1187  1189     2    ga_33
 1187  1189  1190     2    ga_32
 1187  1189  1191     2    ga_31
 1190  1189  1191     2    ga_18
 1189  1191  1192     2    ga_13
 1189  1191  1196     2    ga_13
 1192  1191  1196     2    ga_13
 1191  1192  1193     2    ga_15
 1192  1193  1194     2    ga_16
 1193  1194  1195     2    ga_4
 1191  1196  1197     2    ga_30
 1191  1196  1198     2    ga_19
 1197  1196  1198     2    ga_33
 1196  1198  1199     2    ga_32
 1196  1198  1200     2    ga_31
 1199  1198  1200     2    ga_18
 1198  1200  1201     2    ga_13
 1198  1200  1204     2    ga_13
 1201  1200  1204     2    ga_13
 1200  1201  1202     2    ga_13
 1201  1202  1203     2    ga_12
 1200  1204  1205     2    ga_30
 1200  1204  1206     2    ga_19
 1205  1204  1206     2    ga_33
 1204  1206  1207     2    ga_31
 1204  1206  1210     2    ga_31
 1207  1206  1210     2    ga_21
 1206  1207  1208     2    ga_13
 1206  1207  1211     2    ga_13
 1208  1207  1211     2    ga_13
 1207  1208  1209     2    ga_13
 1208  1209  1210     2    ga_13
 1206  1210  1209     2    ga_13
 1207  1211  1212     2    ga_30
 1207  1211  1213     2    ga_19
 1212  1211  1213     2    ga_33
 1211  1213  1214     2    ga_32
 1211  1213  1215     2    ga_31
 1214  1213  1215     2    ga_18
 1213  1215  1216     2    ga_13
 1213  1215  1221     2    ga_13
 1216  1215  1221     2    ga_13
 1215  1216  1217     2    ga_15
 1216  1217  1218     2    ga_15
 1217  1218  1219     2    ga_22
 1217  1218  1220     2    ga_22
 1219  1218  1220     2    ga_38
 1215  1221  1222     2    ga_30
 1215  1221  1223     2    ga_19
 1222  1221  1223     2    ga_33
 1221  1223  1224     2    ga_32
 1221  1223  1225     2    ga_31
 1224  1223  1225     2    ga_18
 1223  1225  1226     2    ga_13
 1223  1225  1230     2    ga_13
 1226  1225  1230     2    ga_13
 1225  1226  1227     2    ga_15
 1226  1227  1228     2    ga_22
 1226  1227  1229     2    ga_22
 1228  1227  1229     2    ga_38
 1225  1230  1231     2    ga_30
 1225  1230  1232     2    ga_19
 1231  1230  1232     2    ga_33
 1230  1232  1233     2    ga_32
 1230  1232  1234     2    ga_31
 1233  1232  1234     2    ga_18
 1232  1234  1235     2    ga_13
 1232  1234  1247     2    ga_13
 1235  1234  1247     2    ga_13
 1234  1235  1236     2    ga_15
 1235  1236  1237     2    ga_15
 1236  1237  1238     2    ga_13
 1237  1238  1239     2    ga_20
 1237  1238  1240     2    ga_33
 1239  1238  1240     2    ga_23
 1238  1240  1241     2    ga_28
 1238  1240  1244     2    ga_28
 1241  1240  1244     2    ga_28
 1240  1241  1242     2    ga_23
 1240  1241  1243     2    ga_23
 1242  1241  1243     2    ga_24
 1240  1244  1245     2    ga_23
 1240  1244  1246     2    ga_23
 1245  1244  1246     2    ga_24
 1234  1247  1248     2    ga_30
 1234  1247  1249     2    ga_19
 1248  1247  1249     2    ga_33
 1247  1249  1250     2    ga_32
 1247  1249  1251     2    ga_31
 1250  1249  1251     2    ga_18
 1249  1251  1252     2    ga_13
 1249  1251  1253     2    ga_13
 1252  1251  1253     2    ga_13
 1251  1253  1254     2    ga_30
 1251  1253  1255     2    ga_19
 1254  1253  1255     2    ga_33
 1253  1255  1256     2    ga_32
 1253  1255  1257     2    ga_31
 1256  1255  1257     2    ga_18
 1255  1257  1258     2    ga_13
 1255  1257  1266     2    ga_13
 1258  1257  1266     2    ga_13
 1257  1258  1259     2    ga_15
 1258  1259  1260     2    ga_15
 1259  1260  1261     2    ga_15
 1260  1261  1262     2    ga_15
 1261  1262  1263     2    ga_11
 1261  1262  1264     2    ga_11
 1261  1262  1265     2    ga_11
 1263  1262  1264     2    ga_10
 1263  1262  1265     2    ga_10
 1264  1262  1265     2    ga_10
 1257  1266  1267     2    ga_30
 1257  1266  1268     2    ga_19
 1267  1266  1268     2    ga_33
 1266  1268  1269     2    ga_32
 1266  1268  1270     2    ga_31
 1269  1268  1270     2    ga_18
 1268  1270  1271     2    ga_13
 1268  1270  1274     2    ga_13
 1271  1270  1274     2    ga_13
 1270  1271  1272     2    ga_16
 1271  1272  1273     2    ga_3
 1270  1274  1275     2    ga_30
 1270  1274  1276     2    ga_19
 1275  1274  1276     2    ga_33
 1274  1276  1277     2    ga_32
 1274  1276  1278     2    ga_31
 1277  1276  1278     2    ga_18
 1276  1278  1279     2    ga_13
 1276  1278  1291     2    ga_13
 1279  1278  1291     2    ga_13
 1278  1279  1280     2    ga_15
 1279  1280  1281     2    ga_27
 1279  1280  1283     2    ga_27
 1281  1280  1283     2    ga_27
 1280  1281  1282     2    ga_25
 1280  1281  1285     2    ga_27
 1282  1281  1285     2    ga_25
 1280  1283  1284     2    ga_25
 1280  1283  1287     2    ga_27
 1284  1283  1287     2    ga_25
 1281  1285  1286     2    ga_25
 1281  1285  1289     2    ga_27
 1286  1285  1289     2    ga_25
 1283  1287  1288     2    ga_25
 1283  1287  1289     2    ga_27
 1288  1287  1289     2    ga_25
 1285  1289  1287     2    ga_27
 1285  1289  1290     2    ga_25
 1287  1289  1290     2    ga_25
 1278  1291  1292     2    ga_30
 1278  1291  1293     2    ga_19
 1292  1291  1293     2    ga_33
 1291  1293  1294     2    ga_32
 1291  1293  1295     2    ga_31
 1294  1293  1295     2    ga_18
 1293  1295  1296     2    ga_13
 1293  1295  1301     2    ga_13
 1296  1295  1301     2    ga_13
 1295  1296  1297     2    ga_15
 1296  1297  1298     2    ga_15
 1297  1298  1299     2    ga_22
 1297  1298  1300     2    ga_22
 1299  1298  1300     2    ga_38
 1295  1301  1302     2    ga_30
 1295  1301  1303     2    ga_19
 1302  1301  1303     2    ga_33
 1301  1303  1304     2    ga_32
 1301  1303  1305     2    ga_31
 1304  1303  1305     2    ga_18
 1303  1305  1306     2    ga_13
 1303  1305  1314     2    ga_13
 1306  1305  1314     2    ga_13
 1305  1306  1307     2    ga_15
 1306  1307  1308     2    ga_15
 1307  1308  1309     2    ga_15
 1308  1309  1310     2    ga_15
 1309  1310  1311     2    ga_11
 1309  1310  1312     2    ga_11
 1309  1310  1313     2    ga_11
 1311  1310  1312     2    ga_10
 1311  1310  1313     2    ga_10
 1312  1310  1313     2    ga_10
 1305  1314  1315     2    ga_30
 1305  1314  1316     2    ga_19
 1315  1314  1316     2    ga_33
 1314  1316  1317     2    ga_32
 1314  1316  1318     2    ga_31
 1317  1316  1318     2    ga_18
 1316  1318  1319     2    ga_13
 1316  1318  1325     2    ga_13
 1319  1318  1325     2    ga_13
 1318  1319  1320     2    ga_15
 1319  1320  1321     2    ga_30
 1319  1320  1322     2    ga_19
 1321  1320  1322     2    ga_33
 1320  1322  1323     2    ga_23
 1320  1322  1324     2    ga_23
 1323  1322  1324     2    ga_24
 1318  1325  1326     2    ga_30
 1318  1325  1327     2    ga_19
 1326  1325  1327     2    ga_33
 1325  1327  1328     2    ga_32
 1325  1327  1329     2    ga_31
 1328  1327  1329     2    ga_18
 1327  1329  1330     2    ga_13
 1327  1329  1335     2    ga_13
 1330  1329  1335     2    ga_13
 1329  1330  1331     2    ga_15
 1330  1331  1332     2    ga_15
 1331  1332  1333     2    ga_22
 1331  1332  1334     2    ga_22
 1333  1332  1334     2    ga_38
 1329  1335  1336     2    ga_30
 1329  1335  1337     2    ga_19
 1336  1335  1337     2    ga_33
 1335  1337  1338     2    ga_32
 1335  1337  1339     2    ga_31
 1338  1337  1339     2    ga_18
 1337  1339  1340     2    ga_13
 1337  1339  1341     2    ga_13
 1340  1339  1341     2    ga_13
 1339  1341  1342     2    ga_30
 1339  1341  1343     2    ga_19
 1342  1341  1343     2    ga_33
 1341  1343  1344     2    ga_32
 1341  1343  1345     2    ga_31
 1344  1343  1345     2    ga_18
 1343  1345  1346     2    ga_13
 1343  1345  1350     2    ga_13
 1346  1345  1350     2    ga_13
 1345  1346  1347     2    ga_15
 1345  1346  1348     2    ga_15
 1347  1346  1348     2    ga_15
 1346  1347  1349     2    ga_15
 1345  1350  1351     2    ga_30
 1345  1350  1352     2    ga_19
 1351  1350  1352     2    ga_33
 1350  1352  1353     2    ga_32
 1350  1352  1354     2    ga_31
 1353  1352  1354     2    ga_18
 1352  1354  1355     2    ga_13
 1352  1354  1362     2    ga_13
 1355  1354  1362     2    ga_13
 1354  1355  1356     2    ga_15
 1355  1356  1357     2    ga_15
 1356  1357  1358     2    ga_30
 1356  1357  1359     2    ga_19
 1358  1357  1359     2    ga_33
 1357  1359  1360     2    ga_23
 1357  1359  1361     2    ga_23
 1360  1359  1361     2    ga_24
 1354  1362  1363     2    ga_30
 1354  1362  1364     2    ga_19
 1363  1362  1364     2    ga_33
 1362  1364  1365     2    ga_32
 1362  1364  1366     2    ga_31
 1365  1364  1366     2    ga_18
 1364  1366  1367     2    ga_13
 1364  1366  1368     2    ga_13
 1367  1366  1368     2    ga_13
 1366  1368  1369     2    ga_30
 1366  1368  1370     2    ga_19
 1369  1368  1370     2    ga_33
 1368  1370  1371     2    ga_32
 1368  1370  1372     2    ga_31
 1371  1370  1372     2    ga_18
 1370  1372  1373     2    ga_13
 1370  1372  1374     2    ga_13
 1373  1372  1374     2    ga_13
 1372  1374  1375     2    ga_30
 1372  1374  1376     2    ga_19
 1375  1374  1376     2    ga_33
 1374  1376  1377     2    ga_32
 1374  1376  1378     2    ga_31
 1377  1376  1378     2    ga_18
 1376  1378  1379     2    ga_13
 1376  1378  1388     2    ga_13
 1379  1378  1388     2    ga_13
 1378  1379  1380     2    ga_15
 1379  1380  1381     2    ga_37
 1379  1380  1382     2    ga_37
 1381  1380  1382     2    ga_7
 1380  1381  1384     2    ga_7
 1380  1382  1383     2    ga_36
 1380  1382  1386     2    ga_7
 1383  1382  1386     2    ga_36
 1381  1384  1385     2    ga_36
 1381  1384  1386     2    ga_7
 1385  1384  1386     2    ga_36
 1382  1386  1384     2    ga_7
 1382  1386  1387     2    ga_36
 1384  1386  1387     2    ga_36
 1378  1388  1389     2    ga_30
 1378  1388  1390     2    ga_19
 1389  1388  1390     2    ga_33
 1388  1390  1391     2    ga_32
 1388  1390  1392     2    ga_31
 1391  1390  1392     2    ga_18
 1390  1392  1393     2    ga_13
 1390  1392  1397     2    ga_13
 1393  1392  1397     2    ga_13
 1392  1393  1394     2    ga_15
 1393  1394  1395     2    ga_22
 1393  1394  1396     2    ga_22
 1395  1394  1396     2    ga_38
 1392  1397  1398     2    ga_30
 1392  1397  1399     2    ga_19
 1398  1397  1399     2    ga_33
 1397  1399  1400     2    ga_32
 1397  1399  1401     2    ga_31
 1400  1399  1401     2    ga_18
 1399  1401  1402     2    ga_13
 1399  1401  1403     2    ga_13
 1402  1401  1403     2    ga_13
 1401  1403  1404     2    ga_30
 1401  1403  1405     2    ga_19
 1404  1403  1405     2    ga_33
 1403  1405  1406     2    ga_32
 1403  1405  1407     2    ga_31
 1406  1405  1407     2    ga_18
 1405  1407  1408     2    ga_13
 1405  1407  1411     2    ga_13
 1408  1407  1411     2    ga_13
 1407  1408  1409     2    ga_15
 1407  1408  1410     2    ga_15
 1409  1408  1410     2    ga_15
 1407  1411  1412     2    ga_30
 1407  1411  1413     2    ga_19
 1412  1411  1413     2    ga_33
 1411  1413  1414     2    ga_32
 1411  1413  1415     2    ga_31
 1414  1413  1415     2    ga_18
 1413  1415  1416     2    ga_13
 1413  1415  1417     2    ga_13
 1416  1415  1417     2    ga_13
 1415  1417  1418     2    ga_30
 1415  1417  1419     2    ga_19
 1418  1417  1419     2    ga_33
 1417  1419  1420     2    ga_32
 1417  1419  1421     2    ga_31
 1420  1419  1421     2    ga_18
 1419  1421  1422     2    ga_13
 1419  1421  1429     2    ga_13
 1422  1421  1429     2    ga_13
 1421  1422  1423     2    ga_15
 1422  1423  1424     2    ga_15
 1423  1424  1425     2    ga_30
 1423  1424  1426     2    ga_19
 1425  1424  1426     2    ga_33
 1424  1426  1427     2    ga_23
 1424  1426  1428     2    ga_23
 1427  1426  1428     2    ga_24
 1421  1429  1430     2    ga_30
 1421  1429  1431     2    ga_19
 1430  1429  1431     2    ga_33
 1429  1431  1432     2    ga_32
 1429  1431  1433     2    ga_31
 1432  1431  1433     2    ga_18
 1431  1433  1434     2    ga_13
 1431  1433  1439     2    ga_13
 1434  1433  1439     2    ga_13
 1433  1434  1435     2    ga_15
 1434  1435  1436     2    ga_15
 1435  1436  1437     2    ga_22
 1435  1436  1438     2    ga_22
 1437  1436  1438     2    ga_38
 1433  1439  1440     2    ga_30
 1433  1439  1441     2    ga_19
 1440  1439  1441     2    ga_33
 1439  1441  1442     2    ga_32
 1439  1441  1443     2    ga_31
 1442  1441  1443     2    ga_18
 1441  1443  1444     2    ga_13
 1443  1444  1445     2    ga_30
 1443  1444  1446     2    ga_19
 1445  1444  1446     2    ga_33
 1444  1446  1447     2    ga_32
 1444  1446  1448     2    ga_31
 1447  1446  1448     2    ga_18
 1446  1448  1449     2    ga_13
 1446  1448  1456     2    ga_13
 1449  1448  1456     2    ga_13
 1448  1449  1450     2    ga_15
 1449  1450  1451     2    ga_15
 1450  1451  1452     2    ga_30
 1450  1451  1453     2    ga_19
 1452  1451  1453     2    ga_33
 1451  1453  1454     2    ga_23
 1451  1453  1455     2    ga_23
 1454  1453  1455     2    ga_24
 1448  1456  1457     2    ga_30
 1448  1456  1458     2    ga_19
 1457  1456  1458     2    ga_33
 1456  1458  1459     2    ga_32
 1456  1458  1460     2    ga_31
 1459  1458  1460     2    ga_18
 1458  1460  1461     2    ga_13
 1458  1460  1464     2    ga_13
 1461  1460  1464     2    ga_13
 1460  1461  1462     2    ga_16
 1461  1462  1463     2    ga_3
 1460  1464  1465     2    ga_30
 1460  1464  1466     2    ga_19
 1465  1464  1466     2    ga_33
 1464  1466  1467     2    ga_32
 1464  1466  1468     2    ga_31
 1467  1466  1468     2    ga_18
 1466  1468  1469     2    ga_13
 1466  1468  1481     2    ga_13
 1469  1468  1481     2    ga_13
 1468  1469  1470     2    ga_15
 1469  1470  1471     2    ga_15
 1470  1471  1472     2    ga_13
 1471  1472  1473     2    ga_20
 1471  1472  1474     2    ga_33
 1473  1472  1474     2    ga_23
 1472  1474  1475     2    ga_28
 1472  1474  1478     2    ga_28
 1475  1474  1478     2    ga_28
 1474  1475  1476     2    ga_23
 1474  1475  1477     2    ga_23
 1476  1475  1477     2    ga_24
 1474  1478  1479     2    ga_23
 1474  1478  1480     2    ga_23
 1479  1478  1480     2    ga_24
 1468  1481  1482     2    ga_30
 1468  1481  1483     2    ga_19
 1482  1481  1483     2    ga_33
 1481  1483  1484     2    ga_32
 1481  1483  1485     2    ga_31
 1484  1483  1485     2    ga_18
 1483  1485  1486     2    ga_13
 1483  1485  1489     2    ga_13
 1486  1485  1489     2    ga_13
 1485  1486  1487     2    ga_15
 1485  1486  1488     2    ga_15
 1487  1486  1488     2    ga_15
 1485  1489  1490     2    ga_30
 1485  1489  1491     2    ga_19
 1490  1489  1491     2    ga_33
 1489  1491  1492     2    ga_32
 1489  1491  1493     2    ga_31
 1492  1491  1493     2    ga_18
 1491  1493  1494     2    ga_13
 1491  1493  1498     2    ga_13
 1494  1493  1498     2    ga_13
 1493  1494  1495     2    ga_15
 1494  1495  1496     2    ga_22
 1494  1495  1497     2    ga_22
 1496  1495  1497     2    ga_38
 1493  1498  1499     2    ga_30
 1493  1498  1500     2    ga_19
 1499  1498  1500     2    ga_33
 1498  1500  1501     2    ga_32
 1498  1500  1502     2    ga_31
 1501  1500  1502     2    ga_18
 1500  1502  1503     2    ga_13
 1500  1502  1507     2    ga_13
 1503  1502  1507     2    ga_13
 1502  1503  1504     2    ga_15
 1503  1504  1505     2    ga_22
 1503  1504  1506     2    ga_22
 1505  1504  1506     2    ga_38
 1502  1507  1508     2    ga_30
 1502  1507  1509     2    ga_19
 1508  1507  1509     2    ga_33
 1507  1509  1510     2    ga_32
 1507  1509  1511     2    ga_31
 1510  1509  1511     2    ga_18
 1509  1511  1512     2    ga_13
 1509  1511  1520     2    ga_13
 1512  1511  1520     2    ga_13
 1511  1512  1513     2    ga_15
 1512  1513  1514     2    ga_15
 1513  1514  1515     2    ga_15
 1514  1515  1516     2    ga_15
 1515  1516  1517     2    ga_11
 1515  1516  1518     2    ga_11
 1515  1516  1519     2    ga_11
 1517  1516  1518     2    ga_10
 1517  1516  1519     2    ga_10
 1518  1516  1519     2    ga_10
 1511  1520  1521     2    ga_30
 1511  1520  1522     2    ga_19
 1521  1520  1522     2    ga_33
 1520  1522  1523     2    ga_32
 1520  1522  1524     2    ga_31
 1523  1522  1524     2    ga_18
 1522  1524  1525     2    ga_13
 1522  1524  1528     2    ga_13
 1525  1524  1528     2    ga_13
 1524  1525  1526     2    ga_15
 1524  1525  1527     2    ga_15
 1526  1525  1527     2    ga_15
 1524  1528  1529     2    ga_30
 1524  1528  1530     2    ga_19
 1529  1528  1530     2    ga_33
 1528  1530  1531     2    ga_32
 1528  1530  1532     2    ga_31
 1531  1530  1532     2    ga_18
 1530  1532  1533     2    ga_13
 1530  1532  1539     2    ga_13
 1533  1532  1539     2    ga_13
 1532  1533  1534     2    ga_15
 1533  1534  1535     2    ga_30
 1533  1534  1536     2    ga_19
 1535  1534  1536     2    ga_33
 1534  1536  1537     2    ga_23
 1534  1536  1538     2    ga_23
 1537  1536  1538     2    ga_24
 1532  1539  1540     2    ga_30
 1532  1539  1541     2    ga_19
 1540  1539  1541     2    ga_33
 1539  1541  1542     2    ga_32
 1539  1541  1543     2    ga_31
 1542  1541  1543     2    ga_18
 1541  1543  1544     2    ga_13
 1541  1543  1556     2    ga_13
 1544  1543  1556     2    ga_13
 1543  1544  1545     2    ga_15
 1544  1545  1546     2    ga_27
 1544  1545  1548     2    ga_27
 1546  1545  1548     2    ga_27
 1545  1546  1547     2    ga_25
 1545  1546  1550     2    ga_27
 1547  1546  1550     2    ga_25
 1545  1548  1549     2    ga_25
 1545  1548  1552     2    ga_27
 1549  1548  1552     2    ga_25
 1546  1550  1551     2    ga_25
 1546  1550  1554     2    ga_27
 1551  1550  1554     2    ga_25
 1548  1552  1553     2    ga_25
 1548  1552  1554     2    ga_27
 1553  1552  1554     2    ga_25
 1550  1554  1552     2    ga_27
 1550  1554  1555     2    ga_25
 1552  1554  1555     2    ga_25
 1543  1556  1557     2    ga_30
 1543  1556  1558     2    ga_19
 1557  1556  1558     2    ga_33
 1556  1558  1559     2    ga_32
 1556  1558  1560     2    ga_31
 1559  1558  1560     2    ga_18
 1558  1560  1561     2    ga_13
 1558  1560  1570     2    ga_13
 1561  1560  1570     2    ga_13
 1560  1561  1562     2    ga_15
 1561  1562  1563     2    ga_37
 1561  1562  1564     2    ga_37
 1563  1562  1564     2    ga_7
 1562  1563  1566     2    ga_7
 1562  1564  1565     2    ga_36
 1562  1564  1568     2    ga_7
 1565  1564  1568     2    ga_36
 1563  1566  1567     2    ga_36
 1563  1566  1568     2    ga_7
 1567  1566  1568     2    ga_36
 1564  1568  1566     2    ga_7
 1564  1568  1569     2    ga_36
 1566  1568  1569     2    ga_36
 1560  1570  1571     2    ga_30
 1560  1570  1572     2    ga_19
 1571  1570  1572     2    ga_33
 1570  1572  1573     2    ga_32
 1570  1572  1574     2    ga_31
 1573  1572  1574     2    ga_18
 1572  1574  1575     2    ga_13
 1572  1574  1587     2    ga_13
 1575  1574  1587     2    ga_13
 1574  1575  1576     2    ga_15
 1575  1576  1577     2    ga_27
 1575  1576  1579     2    ga_27
 1577  1576  1579     2    ga_27
 1576  1577  1578     2    ga_25
 1576  1577  1581     2    ga_27
 1578  1577  1581     2    ga_25
 1576  1579  1580     2    ga_25
 1576  1579  1583     2    ga_27
 1580  1579  1583     2    ga_25
 1577  1581  1582     2    ga_25
 1577  1581  1585     2    ga_27
 1582  1581  1585     2    ga_25
 1579  1583  1584     2    ga_25
 1579  1583  1585     2    ga_27
 1584  1583  1585     2    ga_25
 1581  1585  1583     2    ga_27
 1581  1585  1586     2    ga_25
 1583  1585  1586     2    ga_25
 1574  1587  1588     2    ga_30
 1574  1587  1589     2    ga_19
 1588  1587  1589     2    ga_33
 1587  1589  1590     2    ga_32
 1587  1589  1591     2    ga_31
 1590  1589  1591     2    ga_18
 1589  1591  1592     2    ga_13
 1589  1591  1596     2    ga_13
 1592  1591  1596     2    ga_13
 1591  1592  1593     2    ga_15
 1591  1592  1594     2    ga_15
 1593  1592  1594     2    ga_15
 1592  1593  1595     2    ga_15
 1591  1596  1597     2    ga_30
 1591  1596  1598     2    ga_19
 1597  1596  1598     2    ga_33
 1596  1598  1599     2    ga_32
 1596  1598  1600     2    ga_31
 1599  1598  1600     2    ga_18
 1598  1600  1601     2    ga_13
 1598  1600  1605     2    ga_13
 1601  1600  1605     2    ga_13
 1600  1601  1602     2    ga_15
 1601  1602  1603     2    ga_15
 1601  1602  1604     2    ga_15
 1603  1602  1604     2    ga_15
 1600  1605  1606     2    ga_30
 1600  1605  1607     2    ga_19
 1606  1605  1607     2    ga_33
 1605  1607  1608     2    ga_32
 1605  1607  1609     2    ga_31
 1608  1607  1609     2    ga_18
 1607  1609  1610     2    ga_13
 1607  1609  1622     2    ga_13
 1610  1609  1622     2    ga_13
 1609  1610  1611     2    ga_15
 1610  1611  1612     2    ga_27
 1610  1611  1614     2    ga_27
 1612  1611  1614     2    ga_27
 1611  1612  1613     2    ga_25
 1611  1612  1616     2    ga_27
 1613  1612  1616     2    ga_25
 1611  1614  1615     2    ga_25
 1611  1614  1618     2    ga_27
 1615  1614  1618     2    ga_25
 1612  1616  1617     2    ga_25
 1612  1616  1620     2    ga_27
 1617  1616  1620     2    ga_25
 1614  1618  1619     2    ga_25
 1614  1618  1620     2    ga_27
 1619  1618  1620     2    ga_25
 1616  1620  1618     2    ga_27
 1616  1620  1621     2    ga_25
 1618  1620  1621     2    ga_25
 1609  1622  1623     2    ga_30
 1609  1622  1624     2    ga_19
 1623  1622  1624     2    ga_33
 1622  1624  1625     2    ga_32
 1622  1624  1626     2    ga_31
 1625  1624  1626     2    ga_18
 1624  1626  1627     2    ga_13
 1624  1626  1633     2    ga_13
 1627  1626  1633     2    ga_13
 1626  1627  1628     2    ga_15
 1627  1628  1629     2    ga_30
 1627  1628  1630     2    ga_19
 1629  1628  1630     2    ga_33
 1628  1630  1631     2    ga_23
 1628  1630  1632     2    ga_23
 1631  1630  1632     2    ga_24
 1626  1633  1634     2    ga_30
 1626  1633  1635     2    ga_19
 1634  1633  1635     2    ga_33
 1633  1635  1636     2    ga_32
 1633  1635  1637     2    ga_31
 1636  1635  1637     2    ga_18
 1635  1637  1638     2    ga_13
 1635  1637  1644     2    ga_13
 1638  1637  1644     2    ga_13
 1637  1638  1639     2    ga_15
 1638  1639  1640     2    ga_30
 1638  1639  1641     2    ga_19
 1640  1639  1641     2    ga_33
 1639  1641  1642     2    ga_23
 1639  1641  1643     2    ga_23
 1642  1641  1643     2    ga_24
 1637  1644  1645     2    ga_30
 1637  1644  1646     2    ga_19
 1645  1644  1646     2    ga_33
 1644  1646  1647     2    ga_32
 1644  1646  1648     2    ga_31
 1647  1646  1648     2    ga_18
 1646  1648  1649     2    ga_13
 1646  1648  1652     2    ga_13
 1649  1648  1652     2    ga_13
 1648  1649  1650     2    ga_15
 1648  1649  1651     2    ga_15
 1650  1649  1651     2    ga_15
 1648  1652  1653     2    ga_30
 1648  1652  1654     2    ga_19
 1653  1652  1654     2    ga_33
 1652  1654  1655     2    ga_32
 1652  1654  1656     2    ga_31
 1655  1654  1656     2    ga_18
 1654  1656  1657     2    ga_13
 1654  1656  1661     2    ga_13
 1657  1656  1661     2    ga_13
 1656  1657  1658     2    ga_15
 1657  1658  1659     2    ga_22
 1657  1658  1660     2    ga_22
 1659  1658  1660     2    ga_38
 1656  1661  1662     2    ga_30
 1656  1661  1663     2    ga_19
 1662  1661  1663     2    ga_33
 1661  1663  1664     2    ga_32
 1661  1663  1665     2    ga_31
 1664  1663  1665     2    ga_18
 1663  1665  1666     2    ga_13
 1665  1666  1667     2    ga_30
 1665  1666  1668     2    ga_19
 1667  1666  1668     2    ga_33
 1666  1668  1669     2    ga_32
 1666  1668  1670     2    ga_31
 1669  1668  1670     2    ga_18
 1668  1670  1671     2    ga_13
 1668  1670  1680     2    ga_13
 1671  1670  1680     2    ga_13
 1670  1671  1672     2    ga_15
 1671  1672  1673     2    ga_37
 1671  1672  1674     2    ga_37
 1673  1672  1674     2    ga_7
 1672  1673  1676     2    ga_7
 1672  1674  1675     2    ga_36
 1672  1674  1678     2    ga_7
 1675  1674  1678     2    ga_36
 1673  1676  1677     2    ga_36
 1673  1676  1678     2    ga_7
 1677  1676  1678     2    ga_36
 1674  1678  1676     2    ga_7
 1674  1678  1679     2    ga_36
 1676  1678  1679     2    ga_36
 1670  1680  1681     2    ga_30
 1670  1680  1682     2    ga_19
 1681  1680  1682     2    ga_33
 1680  1682  1683     2    ga_32
 1680  1682  1684     2    ga_31
 1683  1682  1684     2    ga_18
 1682  1684  1685     2    ga_13
 1682  1684  1689     2    ga_13
 1685  1684  1689     2    ga_13
 1684  1685  1686     2    ga_15
 1685  1686  1687     2    ga_15
 1685  1686  1688     2    ga_15
 1687  1686  1688     2    ga_15
 1684  1689  1690     2    ga_30
 1684  1689  1691     2    ga_19
 1690  1689  1691     2    ga_33
 1689  1691  1692     2    ga_32
 1689  1691  1693     2    ga_31
 1692  1691  1693     2    ga_18
 1691  1693  1694     2    ga_13
 1691  1693  1707     2    ga_13
 1694  1693  1707     2    ga_13
 1693  1694  1695     2    ga_15
 1694  1695  1696     2    ga_27
 1694  1695  1698     2    ga_27
 1696  1695  1698     2    ga_27
 1695  1696  1697     2    ga_25
 1695  1696  1700     2    ga_27
 1697  1696  1700     2    ga_25
 1695  1698  1699     2    ga_25
 1695  1698  1702     2    ga_27
 1699  1698  1702     2    ga_25
 1696  1700  1701     2    ga_25
 1696  1700  1704     2    ga_27
 1701  1700  1704     2    ga_25
 1698  1702  1703     2    ga_25
 1698  1702  1704     2    ga_27
 1703  1702  1704     2    ga_25
 1700  1704  1702     2    ga_27
 1700  1704  1705     2    ga_27
 1702  1704  1705     2    ga_27
 1704  1705  1706     2    ga_12
 1693  1707  1708     2    ga_30
 1693  1707  1709     2    ga_19
 1708  1707  1709     2    ga_33
 1707  1709  1710     2    ga_32
 1707  1709  1711     2    ga_31
 1710  1709  1711     2    ga_18
 1709  1711  1712     2    ga_13
 1709  1711  1717     2    ga_13
 1712  1711  1717     2    ga_13
 1711  1712  1713     2    ga_15
 1712  1713  1714     2    ga_15
 1713  1714  1715     2    ga_22
 1713  1714  1716     2    ga_22
 1715  1714  1716     2    ga_38
 1711  1717  1718     2    ga_30
 1711  1717  1719     2    ga_19
 1718  1717  1719     2    ga_33
 1717  1719  1720     2    ga_32
 1717  1719  1721     2    ga_31
 1720  1719  1721     2    ga_18
 1719  1721  1722     2    ga_13
 1719  1721  1726     2    ga_13
 1722  1721  1726     2    ga_13
 1721  1722  1723     2    ga_15
 1722  1723  1724     2    ga_15
 1722  1723  1725     2    ga_15
 1724  1723  1725     2    ga_15
 1721  1726  1727     2    ga_30
 1721  1726  1728     2    ga_19
 1727  1726  1728     2    ga_33
 1726  1728  1729     2    ga_32
 1726  1728  1730     2    ga_31
 1729  1728  1730     2    ga_18
 1728  1730  1731     2    ga_13
 1728  1730  1735     2    ga_13
 1731  1730  1735     2    ga_13
 1730  1731  1732     2    ga_15
 1731  1732  1733     2    ga_22
 1731  1732  1734     2    ga_22
 1733  1732  1734     2    ga_38
 1730  1735  1736     2    ga_30
 1730  1735  1737     2    ga_19
 1736  1735  1737     2    ga_33
 1735  1737  1738     2    ga_32
 1735  1737  1739     2    ga_31
 1738  1737  1739     2    ga_18
 1737  1739  1740     2    ga_13
 1739  1740  1741     2    ga_30
 1739  1740  1742     2    ga_19
 1741  1740  1742     2    ga_33
 1740  1742  1743     2    ga_32
 1740  1742  1744     2    ga_31
 1743  1742  1744     2    ga_18
 1742  1744  1745     2    ga_13
 1742  1744  1757     2    ga_13
 1745  1744  1757     2    ga_13
 1744  1745  1746     2    ga_15
 1745  1746  1747     2    ga_15
 1746  1747  1748     2    ga_13
 1747  1748  1749     2    ga_20
 1747  1748  1750     2    ga_33
 1749  1748  1750     2    ga_23
 1748  1750  1751     2    ga_28
 1748  1750  1754     2    ga_28
 1751  1750  1754     2    ga_28
 1750  1751  1752     2    ga_23
 1750  1751  1753     2    ga_23
 1752  1751  1753     2    ga_24
 1750  1754  1755     2    ga_23
 1750  1754  1756     2    ga_23
 1755  1754  1756     2    ga_24
 1744  1757  1758     2    ga_30
 1744  1757  1759     2    ga_19
 1758  1757  1759     2    ga_33
 1757  1759  1760     2    ga_32
 1757  1759  1761     2    ga_31
 1760  1759  1761     2    ga_18
 1759  1761  1762     2    ga_13
 1759  1761  1766     2    ga_13
 1762  1761  1766     2    ga_13
 1761  1762  1763     2    ga_15
 1762  1763  1764     2    ga_16
 1763  1764  1765     2    ga_4
 1761  1766  1767     2    ga_30
 1761  1766  1768     2    ga_19
 1767  1766  1768     2    ga_33
 1766  1768  1769     2    ga_31
 1766  1768  1772     2    ga_31
 1769  1768  1772     2    ga_21
 1768  1769  1770     2    ga_13
 1768  1769  1773     2    ga_13
 1770  1769  1773     2    ga_13
 1769  1770  1771     2    ga_13
 1770  1771  1772     2    ga_13
 1768  1772  1771     2    ga_13
 1769  1773  1774     2    ga_30
 1769  1773  1775     2    ga_19
 1774  1773  1775     2    ga_33
 1773  1775  1776     2    ga_32
 1773  1775  1777     2    ga_31
 1776  1775  1777     2    ga_18
 1775  1777  1778     2    ga_13
 1775  1777  1790     2    ga_13
 1778  1777  1790     2    ga_13
 1777  1778  1779     2    ga_15
 1778  1779  1780     2    ga_27
 1778  1779  1782     2    ga_27
 1780  1779  1782     2    ga_27
 1779  1780  1781     2    ga_25
 1779  1780  1784     2    ga_27
 1781  1780  1784     2    ga_25
 1779  1782  1783     2    ga_25
 1779  1782  1786     2    ga_27
 1783  1782  1786     2    ga_25
 1780  1784  1785     2    ga_25
 1780  1784  1788     2    ga_27
 1785  1784  1788     2    ga_25
 1782  1786  1787     2    ga_25
 1782  1786  1788     2    ga_27
 1787  1786  1788     2    ga_25
 1784  1788  1786     2    ga_27
 1784  1788  1789     2    ga_25
 1786  1788  1789     2    ga_25
 1777  1790  1791     2    ga_30
 1777  1790  1792     2    ga_19
 1791  1790  1792     2    ga_33
 1790  1792  1793     2    ga_31
 1790  1792  1796     2    ga_31
 1793  1792  1796     2    ga_21
 1792  1793  1794     2    ga_13
 1792  1793  1797     2    ga_13
 1794  1793  1797     2    ga_13
 1793  1794  1795     2    ga_13
 1794  1795  1796     2    ga_13
 1792  1796  1795     2    ga_13
 1793  1797  1798     2    ga_30
 1793  1797  1799     2    ga_19
 1798  1797  1799     2    ga_33
 1797  1799  1800     2    ga_32
 1797  1799  1801     2    ga_31
 1800  1799  1801     2    ga_18
 1799  1801  1802     2    ga_13
 1799  1801  1805     2    ga_13
 1802  1801  1805     2    ga_13
 1801  1802  1803     2    ga_15
 1801  1802  1804     2    ga_15
 1803  1802  1804     2    ga_15
 1801  1805  1806     2    ga_30
 1801  1805  1807     2    ga_19
 1806  1805  1807     2    ga_33
 1805  1807  1808     2    ga_32
 1805  1807  1809     2    ga_31
 1808  1807  1809     2    ga_18
 1807  1809  1810     2    ga_13
 1807  1809  1816     2    ga_13
 1810  1809  1816     2    ga_13
 1809  1810  1811     2    ga_15
 1810  1811  1812     2    ga_30
 1810  1811  1813     2    ga_19
 1812  1811  1813     2    ga_33
 1811  1813  1814     2    ga_23
 1811  1813  1815     2    ga_23
 1814  1813  1815     2    ga_24
 1809  1816  1817     2    ga_30
 1809  1816  1818     2    ga_19
 1817  1816  1818     2    ga_33
 1816  1818  1819     2    ga_32
 1816  1818  1820     2    ga_31
 1819  1818  1820     2    ga_18
 1818  1820  1821     2    ga_13
 1818  1820  1830     2    ga_13
 1821  1820  1830     2    ga_13
 1820  1821  1822     2    ga_15
 1821  1822  1823     2    ga_37
 1821  1822  1824     2    ga_37
 1823  1822  1824     2    ga_7
 1822  1823  1826     2    ga_7
 1822  1824  1825     2    ga_36
 1822  1824  1828     2    ga_7
 1825  1824  1828     2    ga_36
 1823  1826  1827     2    ga_36
 1823  1826  1828     2    ga_7
 1827  1826  1828     2    ga_36
 1824  1828  1826     2    ga_7
 1824  1828  1829     2    ga_36
 1826  1828  1829     2    ga_36
 1820  1830  1831     2    ga_30
 1820  1830  1832     2    ga_19
 1831  1830  1832     2    ga_33
 1830  1832  1833     2    ga_32
 1830  1832  1834     2    ga_31
 1833  1832  1834     2    ga_18
 1832  1834  1835     2    ga_13
 1834  1835  1836     2    ga_30
 1834  1835  1837     2    ga_19
 1836  1835  1837     2    ga_33
 1835  1837  1838     2    ga_32
 1835  1837  1839     2    ga_31
 1838  1837  1839     2    ga_18
 1837  1839  1840     2    ga_13
 1837  1839  1841     2    ga_13
 1840  1839  1841     2    ga_13
 1839  1841  1842     2    ga_30
 1839  1841  1843     2    ga_19
 1842  1841  1843     2    ga_33
 1841  1843  1844     2    ga_32
 1841  1843  1845     2    ga_31
 1844  1843  1845     2    ga_18
 1843  1845  1846     2    ga_13
 1843  1845  1849     2    ga_13
 1846  1845  1849     2    ga_13
 1845  1846  1847     2    ga_13
 1846  1847  1848     2    ga_12
 1845  1849  1850     2    ga_30
 1845  1849  1851     2    ga_19
 1850  1849  1851     2    ga_33
 1849  1851  1852     2    ga_32
 1849  1851  1853     2    ga_31
 1852  1851  1853     2    ga_18
 1851  1853  1854     2    ga_13
 1851  1853  1857     2    ga_13
 1854  1853  1857     2    ga_13
 1853  1854  1855     2    ga_13
 1854  1855  1856     2    ga_12
 1853  1857  1858     2    ga_30
 1853  1857  1859     2    ga_19
 1858  1857  1859     2    ga_33
 1857  1859  1860     2    ga_32
 1857  1859  1861     2    ga_31
 1860  1859  1861     2    ga_18
 1859  1861  1862     2    ga_13
 1859  1861  1867     2    ga_13
 1862  1861  1867     2    ga_13
 1861  1862  1863     2    ga_15
 1862  1863  1864     2    ga_15
 1863  1864  1865     2    ga_22
 1863  1864  1866     2    ga_22
 1865  1864  1866     2    ga_38
 1861  1867  1868     2    ga_30
 1861  1867  1869     2    ga_19
 1868  1867  1869     2    ga_33
 1867  1869  1870     2    ga_32
 1867  1869  1871     2    ga_31
 1870  1869  1871     2    ga_18
 1869  1871  1872     2    ga_13
 1869  1871  1876     2    ga_13
 1872  1871  1876     2    ga_13
 1871  1872  1873     2    ga_15
 1872  1873  1874     2    ga_22
 1872  1873  1875     2    ga_22
 1874  1873  1875     2    ga_38
 1871  1876  1877     2    ga_30
 1871  1876  1878     2    ga_19
 1877  1876  1878     2    ga_33
 1876  1878  1879     2    ga_32
 1876  1878  1880     2    ga_31
 1879  1878  1880     2    ga_18
 1878  1880  1881     2    ga_13
 1878  1880  1885     2    ga_13
 1881  1880  1885     2    ga_13
 1880  1881  1882     2    ga_13
 1880  1881  1884     2    ga_15
 1882  1881  1884     2    ga_15
 1881  1882  1883     2    ga_12
 1880  1885  1886     2    ga_30
 1880  1885  1887     2    ga_19
 1886  1885  1887     2    ga_33
 1885  1887  1888     2    ga_32
 1885  1887  1889     2    ga_31
 1888  1887  1889     2    ga_18
 1887  1889  1890     2    ga_13
 1887  1889  1894     2    ga_13
 1890  1889  1894     2    ga_13
 1889  1890  1891     2    ga_15
 1890  1891  1892     2    ga_15
 1890  1891  1893     2    ga_15
 1892  1891  1893     2    ga_15
 1889  1894  1895     2    ga_30
 1889  1894  1896     2    ga_19
 1895  1894  1896     2    ga_33
 1894  1896  1897     2    ga_32
 1894  1896  1898     2    ga_31
 1897  1896  1898     2    ga_18
 1896  1898  1899     2    ga_13
 1896  1898  1903     2    ga_13
 1899  1898  1903     2    ga_13
 1898  1899  1900     2    ga_15
 1899  1900  1901     2    ga_15
 1899  1900  1902     2    ga_15
 1901  1900  1902     2    ga_15
 1898  1903  1904     2    ga_30
 1898  1903  1905     2    ga_19
 1904  1903  1905     2    ga_33
 1903  1905  1906     2    ga_32
 1903  1905  1907     2    ga_31
 1906  1905  1907     2    ga_18
 1905  1907  1908     2    ga_13
 1905  1907  1916     2    ga_13
 1908  1907  1916     2    ga_13
 1907  1908  1909     2    ga_15
 1908  1909  1910     2    ga_15
 1909  1910  1911     2    ga_15
 1910  1911  1912     2    ga_15
 1911  1912  1913     2    ga_11
 1911  1912  1914     2    ga_11
 1911  1912  1915     2    ga_11
 1913  1912  1914     2    ga_10
 1913  1912  1915     2    ga_10
 1914  1912  1915     2    ga_10
 1907  1916  1917     2    ga_30
 1907  1916  1918     2    ga_19
 1917  1916  1918     2    ga_33
 1916  1918  1919     2    ga_32
 1916  1918  1920     2    ga_31
 1919  1918  1920     2    ga_18
 1918  1920  1921     2    ga_13
 1918  1920  1925     2    ga_13
 1921  1920  1925     2    ga_13
 1920  1921  1922     2    ga_15
 1921  1922  1923     2    ga_22
 1921  1922  1924     2    ga_22
 1923  1922  1924     2    ga_38
 1920  1925  1926     2    ga_30
 1920  1925  1927     2    ga_19
 1926  1925  1927     2    ga_33
 1925  1927  1928     2    ga_32
 1925  1927  1929     2    ga_31
 1928  1927  1929     2    ga_18
 1927  1929  1930     2    ga_13
 1927  1929  1931     2    ga_13
 1930  1929  1931     2    ga_13
 1929  1931  1932     2    ga_30
 1929  1931  1933     2    ga_19
 1932  1931  1933     2    ga_33
 1931  1933  1934     2    ga_32
 1931  1933  1935     2    ga_31
 1934  1933  1935     2    ga_18
 1933  1935  1936     2    ga_13
 1933  1935  1937     2    ga_13
 1936  1935  1937     2    ga_13
 1935  1937  1938     2    ga_30
 1935  1937  1939     2    ga_19
 1938  1937  1939     2    ga_33
 1937  1939  1940     2    ga_32
 1937  1939  1941     2    ga_31
 1940  1939  1941     2    ga_18
 1939  1941  1942     2    ga_13
 1939  1941  1950     2    ga_13
 1942  1941  1950     2    ga_13
 1941  1942  1943     2    ga_15
 1942  1943  1944     2    ga_15
 1943  1944  1945     2    ga_15
 1944  1945  1946     2    ga_15
 1945  1946  1947     2    ga_11
 1945  1946  1948     2    ga_11
 1945  1946  1949     2    ga_11
 1947  1946  1948     2    ga_10
 1947  1946  1949     2    ga_10
 1948  1946  1949     2    ga_10
 1941  1950  1951     2    ga_30
 1941  1950  1952     2    ga_19
 1951  1950  1952     2    ga_33
 1950  1952  1953     2    ga_32
 1950  1952  1954     2    ga_31
 1953  1952  1954     2    ga_18
 1952  1954  1955     2    ga_13
 1952  1954  1958     2    ga_13
 1955  1954  1958     2    ga_13
 1954  1955  1956     2    ga_15
 1954  1955  1957     2    ga_15
 1956  1955  1957     2    ga_15
 1954  1958  1959     2    ga_30
 1954  1958  1960     2    ga_19
 1959  1958  1960     2    ga_33
 1958  1960  1961     2    ga_32
 1958  1960  1962     2    ga_31
 1961  1960  1962     2    ga_18
 1960  1962  1963     2    ga_13
 1960  1962  1966     2    ga_13
 1963  1962  1966     2    ga_13
 1962  1963  1964     2    ga_16
 1963  1964  1965     2    ga_3
 1962  1966  1967     2    ga_30
 1962  1966  1968     2    ga_19
 1967  1966  1968     2    ga_33
 1966  1968  1969     2    ga_32
 1966  1968  1970     2    ga_31
 1969  1968  1970     2    ga_18
 1968  1970  1971     2    ga_13
 1968  1970  1983     2    ga_13
 1971  1970  1983     2    ga_13
 1970  1971  1972     2    ga_15
 1971  1972  1973     2    ga_15
 1972  1973  1974     2    ga_13
 1973  1974  1975     2    ga_20
 1973  1974  1976     2    ga_33
 1975  1974  1976     2    ga_23
 1974  1976  1977     2    ga_28
 1974  1976  1980     2    ga_28
 1977  1976  1980     2    ga_28
 1976  1977  1978     2    ga_23
 1976  1977  1979     2    ga_23
 1978  1977  1979     2    ga_24
 1976  1980  1981     2    ga_23
 1976  1980  1982     2    ga_23
 1981  1980  1982     2    ga_24
 1970  1983  1984     2    ga_30
 1970  1983  1985     2    ga_19
 1984  1983  1985     2    ga_33
 1983  1985  1986     2    ga_32
 1983  1985  1987     2    ga_31
 1986  1985  1987     2    ga_18
 1985  1987  1988     2    ga_13
 1985  1987  1993     2    ga_13
 1988  1987  1993     2    ga_13
 1987  1988  1989     2    ga_15
 1988  1989  1990     2    ga_15
 1989  1990  1991     2    ga_22
 1989  1990  1992     2    ga_22
 1991  1990  1992     2    ga_38
 1987  1993  1994     2    ga_30
 1987  1993  1995     2    ga_19
 1994  1993  1995     2    ga_33
 1993  1995  1996     2    ga_32
 1993  1995  1997     2    ga_31
 1996  1995  1997     2    ga_18
 1995  1997  1998     2    ga_13
 1995  1997  2010     2    ga_13
 1998  1997  2010     2    ga_13
 1997  1998  1999     2    ga_15
 1998  1999  2000     2    ga_27
 1998  1999  2002     2    ga_27
 2000  1999  2002     2    ga_27
 1999  2000  2001     2    ga_25
 1999  2000  2004     2    ga_27
 2001  2000  2004     2    ga_25
 1999  2002  2003     2    ga_25
 1999  2002  2006     2    ga_27
 2003  2002  2006     2    ga_25
 2000  2004  2005     2    ga_25
 2000  2004  2008     2    ga_27
 2005  2004  2008     2    ga_25
 2002  2006  2007     2    ga_25
 2002  2006  2008     2    ga_27
 2007  2006  2008     2    ga_25
 2004  2008  2006     2    ga_27
 2004  2008  2009     2    ga_25
 2006  2008  2009     2    ga_25
 1997  2010  2011     2    ga_30
 1997  2010  2012     2    ga_19
 2011  2010  2012     2    ga_33
 2010  2012  2013     2    ga_32
 2010  2012  2014     2    ga_31
 2013  2012  2014     2    ga_18
 2012  2014  2015     2    ga_13
 2012  2014  2019     2    ga_13
 2015  2014  2019     2    ga_13
 2014  2015  2016     2    ga_13
 2014  2015  2018     2    ga_15
 2016  2015  2018     2    ga_15
 2015  2016  2017     2    ga_12
 2014  2019  2020     2    ga_30
 2014  2019  2021     2    ga_19
 2020  2019  2021     2    ga_33
 2019  2021  2022     2    ga_32
 2019  2021  2023     2    ga_31
 2022  2021  2023     2    ga_18
 2021  2023  2024     2    ga_13
 2021  2023  2029     2    ga_13
 2024  2023  2029     2    ga_13
 2023  2024  2025     2    ga_15
 2024  2025  2026     2    ga_15
 2025  2026  2027     2    ga_22
 2025  2026  2028     2    ga_22
 2027  2026  2028     2    ga_38
 2023  2029  2030     2    ga_30
 2023  2029  2031     2    ga_19
 2030  2029  2031     2    ga_33
 2029  2031  2032     2    ga_32
 2029  2031  2033     2    ga_31
 2032  2031  2033     2    ga_18
 2031  2033  2034     2    ga_13
 2031  2033  2046     2    ga_13
 2034  2033  2046     2    ga_13
 2033  2034  2035     2    ga_15
 2034  2035  2036     2    ga_15
 2035  2036  2037     2    ga_13
 2036  2037  2038     2    ga_20
 2036  2037  2039     2    ga_33
 2038  2037  2039     2    ga_23
 2037  2039  2040     2    ga_28
 2037  2039  2043     2    ga_28
 2040  2039  2043     2    ga_28
 2039  2040  2041     2    ga_23
 2039  2040  2042     2    ga_23
 2041  2040  2042     2    ga_24
 2039  2043  2044     2    ga_23
 2039  2043  2045     2    ga_23
 2044  2043  2045     2    ga_24
 2033  2046  2047     2    ga_30
 2033  2046  2048     2    ga_19
 2047  2046  2048     2    ga_33
 2046  2048  2049     2    ga_32
 2046  2048  2050     2    ga_31
 2049  2048  2050     2    ga_18
 2048  2050  2051     2    ga_13
 2048  2050  2056     2    ga_13
 2051  2050  2056     2    ga_13
 2050  2051  2052     2    ga_15
 2051  2052  2053     2    ga_15
 2052  2053  2054     2    ga_22
 2052  2053  2055     2    ga_22
 2054  2053  2055     2    ga_38
 2050  2056  2057     2    ga_30
 2050  2056  2058     2    ga_19
 2057  2056  2058     2    ga_33
 2056  2058  2059     2    ga_32
 2056  2058  2060     2    ga_31
 2059  2058  2060     2    ga_18
 2058  2060  2061     2    ga_13
 2058  2060  2068     2    ga_13
 2061  2060  2068     2    ga_13
 2060  2061  2062     2    ga_15
 2061  2062  2063     2    ga_15
 2062  2063  2064     2    ga_30
 2062  2063  2065     2    ga_19
 2064  2063  2065     2    ga_33
 2063  2065  2066     2    ga_23
 2063  2065  2067     2    ga_23
 2066  2065  2067     2    ga_24
 2060  2068  2069     2    ga_30
 2060  2068  2070     2    ga_19
 2069  2068  2070     2    ga_33
 2068  2070  2071     2    ga_32
 2068  2070  2072     2    ga_31
 2071  2070  2072     2    ga_18
 2070  2072  2073     2    ga_13
 2072  2073  2074     2    ga_30
 2072  2073  2075     2    ga_19
 2074  2073  2075     2    ga_33
 2073  2075  2076     2    ga_32
 2073  2075  2077     2    ga_31
 2076  2075  2077     2    ga_18
 2075  2077  2078     2    ga_13
 2075  2077  2083     2    ga_13
 2078  2077  2083     2    ga_13
 2077  2078  2079     2    ga_15
 2078  2079  2080     2    ga_15
 2079  2080  2081     2    ga_22
 2079  2080  2082     2    ga_22
 2081  2080  2082     2    ga_38
 2077  2083  2084     2    ga_30
 2077  2083  2085     2    ga_19
 2084  2083  2085     2    ga_33
 2083  2085  2086     2    ga_32
 2083  2085  2087     2    ga_31
 2086  2085  2087     2    ga_18
 2085  2087  2088     2    ga_13
 2085  2087  2091     2    ga_13
 2088  2087  2091     2    ga_13
 2087  2088  2089     2    ga_15
 2087  2088  2090     2    ga_15
 2089  2088  2090     2    ga_15
 2087  2091  2092     2    ga_30
 2087  2091  2093     2    ga_19
 2092  2091  2093     2    ga_33
 2091  2093  2094     2    ga_32
 2091  2093  2095     2    ga_31
 2094  2093  2095     2    ga_18
 2093  2095  2096     2    ga_13
 2093  2095  2108     2    ga_13
 2096  2095  2108     2    ga_13
 2095  2096  2097     2    ga_15
 2096  2097  2098     2    ga_15
 2097  2098  2099     2    ga_13
 2098  2099  2100     2    ga_20
 2098  2099  2101     2    ga_33
 2100  2099  2101     2    ga_23
 2099  2101  2102     2    ga_28
 2099  2101  2105     2    ga_28
 2102  2101  2105     2    ga_28
 2101  2102  2103     2    ga_23
 2101  2102  2104     2    ga_23
 2103  2102  2104     2    ga_24
 2101  2105  2106     2    ga_23
 2101  2105  2107     2    ga_23
 2106  2105  2107     2    ga_24
 2095  2108  2109     2    ga_30
 2095  2108  2110     2    ga_19
 2109  2108  2110     2    ga_33
 2108  2110  2111     2    ga_32
 2108  2110  2112     2    ga_31
 2111  2110  2112     2    ga_18
 2110  2112  2113     2    ga_13
 2110  2112  2125     2    ga_13
 2113  2112  2125     2    ga_13
 2112  2113  2114     2    ga_15
 2113  2114  2115     2    ga_27
 2113  2114  2117     2    ga_27
 2115  2114  2117     2    ga_27
 2114  2115  2116     2    ga_25
 2114  2115  2119     2    ga_27
 2116  2115  2119     2    ga_25
 2114  2117  2118     2    ga_25
 2114  2117  2121     2    ga_27
 2118  2117  2121     2    ga_25
 2115  2119  2120     2    ga_25
 2115  2119  2123     2    ga_27
 2120  2119  2123     2    ga_25
 2117  2121  2122     2    ga_25
 2117  2121  2123     2    ga_27
 2122  2121  2123     2    ga_25
 2119  2123  2121     2    ga_27
 2119  2123  2124     2    ga_25
 2121  2123  2124     2    ga_25
 2112  2125  2126     2    ga_30
 2112  2125  2127     2    ga_19
 2126  2125  2127     2    ga_33
 2125  2127  2128     2    ga_32
 2125  2127  2129     2    ga_31
 2128  2127  2129     2    ga_18
 2127  2129  2130     2    ga_13
 2127  2129  2133     2    ga_13
 2130  2129  2133     2    ga_13
 2129  2130  2131     2    ga_13
 2130  2131  2132     2    ga_12
 2129  2133  2134     2    ga_30
 2129  2133  2135     2    ga_19
 2134  2133  2135     2    ga_33
 2133  2135  2136     2    ga_32
 2133  2135  2137     2    ga_31
 2136  2135  2137     2    ga_18
 2135  2137  2138     2    ga_13
 2135  2137  2139     2    ga_13
 2138  2137  2139     2    ga_13
 2137  2139  2140     2    ga_30
 2137  2139  2141     2    ga_19
 2140  2139  2141     2    ga_33
 2139  2141  2142     2    ga_32
 2139  2141  2143     2    ga_31
 2142  2141  2143     2    ga_18
 2141  2143  2144     2    ga_13
 2141  2143  2147     2    ga_13
 2144  2143  2147     2    ga_13
 2143  2144  2145     2    ga_15
 2143  2144  2146     2    ga_15
 2145  2144  2146     2    ga_15
 2143  2147  2148     2    ga_30
 2143  2147  2149     2    ga_19
 2148  2147  2149     2    ga_33
 2147  2149  2150     2    ga_32
 2147  2149  2151     2    ga_31
 2150  2149  2151     2    ga_18
 2149  2151  2152     2    ga_13
 2149  2151  2153     2    ga_13
 2152  2151  2153     2    ga_13
 2151  2153  2154     2    ga_30
 2151  2153  2155     2    ga_19
 2154  2153  2155     2    ga_33
 2153  2155  2156     2    ga_32
 2153  2155  2157     2    ga_31
 2156  2155  2157     2    ga_18
 2155  2157  2158     2    ga_13
 2155  2157  2162     2    ga_13
 2158  2157  2162     2    ga_13
 2157  2158  2159     2    ga_15
 2158  2159  2160     2    ga_15
 2158  2159  2161     2    ga_15
 2160  2159  2161     2    ga_15
 2157  2162  2163     2    ga_30
 2157  2162  2164     2    ga_19
 2163  2162  2164     2    ga_33
 2162  2164  2165     2    ga_32
 2162  2164  2166     2    ga_31
 2165  2164  2166     2    ga_18
 2164  2166  2167     2    ga_13
 2164  2166  2170     2    ga_13
 2167  2166  2170     2    ga_13
 2166  2167  2168     2    ga_16
 2167  2168  2169     2    ga_3
 2166  2170  2171     2    ga_30
 2166  2170  2172     2    ga_19
 2171  2170  2172     2    ga_33
 2170  2172  2173     2    ga_32
 2170  2172  2174     2    ga_31
 2173  2172  2174     2    ga_18
 2172  2174  2175     2    ga_13
 2172  2174  2183     2    ga_13
 2175  2174  2183     2    ga_13
 2174  2175  2176     2    ga_15
 2175  2176  2177     2    ga_15
 2176  2177  2178     2    ga_15
 2177  2178  2179     2    ga_15
 2178  2179  2180     2    ga_11
 2178  2179  2181     2    ga_11
 2178  2179  2182     2    ga_11
 2180  2179  2181     2    ga_10
 2180  2179  2182     2    ga_10
 2181  2179  2182     2    ga_10
 2174  2183  2184     2    ga_30
 2174  2183  2185     2    ga_19
 2184  2183  2185     2    ga_33
 2183  2185  2186     2    ga_32
 2183  2185  2187     2    ga_31
 2186  2185  2187     2    ga_18
 2185  2187  2188     2    ga_13
 2185  2187  2189     2    ga_13
 2188  2187  2189     2    ga_13
 2187  2189  2190     2    ga_30
 2187  2189  2191     2    ga_19
 2190  2189  2191     2    ga_33
 2189  2191  2192     2    ga_32
 2189  2191  2193     2    ga_31
 2192  2191  2193     2    ga_18
 2191  2193  2194     2    ga_13
 2191  2193  2195     2    ga_13
 2194  2193  2195     2    ga_13
 2193  2195  2196     2    ga_22
 2193  2195  2197     2    ga_22
 2196  2195  2197     2    ga_38

[ dihedrals ]
;  ai    aj    ak    al funct            c0            c1            c2            c3            c4            c5
    2     1     5    10     1    gd_39
    1     5     6     7     1    gd_34
    1     5    10    12     1    gd_42
    1     5    10    12     1    gd_45
    5     6     7     8     1    gd_34
    6     7     8     9     1    gd_26
    5    10    12    14     1    gd_14
   10    12    14    23     1    gd_43
   10    12    14    23     1    gd_44
   12    14    15    16     1    gd_34
   12    14    23    25     1    gd_42
   12    14    23    25     1    gd_45
   14    15    16    17     1    gd_34
   15    16    17    18     1    gd_34
   16    17    18    19     1    gd_34
   17    18    19    20     1    gd_29
   14    23    25    26     1    gd_14
   23    25    26    30     1    gd_43
   23    25    26    30     1    gd_44
   26    25    29    28     1    gd_39
   25    26    27    28     1    gd_34
   25    26    30    32     1    gd_42
   25    26    30    32     1    gd_45
   26    27    28    29     1    gd_34
   27    28    29    25     1    gd_34
   26    30    32    34     1    gd_14
   30    32    34    39     1    gd_43
   30    32    34    39     1    gd_44
   32    34    35    36     1    gd_34
   32    34    39    41     1    gd_42
   32    34    39    41     1    gd_45
   34    35    36    37     1    gd_34
   35    36    37    38     1    gd_26
   34    39    41    43     1    gd_14
   39    41    43    49     1    gd_43
   39    41    43    49     1    gd_44
   41    43    44    45     1    gd_34
   41    43    49    51     1    gd_42
   41    43    49    51     1    gd_45
   43    44    45    46     1    gd_34
   44    45    46    48     1    gd_40
   43    49    51    53     1    gd_14
   49    51    53    58     1    gd_43
   49    51    53    58     1    gd_44
   51    53    54    55     1    gd_34
   51    53    58    60     1    gd_42
   51    53    58    60     1    gd_45
   53    54    55    57     1    gd_34
   53    58    60    62     1    gd_14
   58    60    62    69     1    gd_43
   58    60    62    69     1    gd_44
   60    62    63    64     1    gd_34
   60    62    69    71     1    gd_42
   60    62    69    71     1    gd_45
   62    63    64    66     1    gd_40
   63    64    66    67     1    gd_14
   62    69    71    72     1    gd_14
   69    71    72    76     1    gd_43
   69    71    72    76     1    gd_44
   72    71    75    74     1    gd_39
   71    72    73    74     1    gd_34
   71    72    76    78     1    gd_42
   71    72    76    78     1    gd_45
   72    73    74    75     1    gd_34
   73    74    75    71     1    gd_34
   72    76    78    80     1    gd_14
   76    78    80    86     1    gd_43
   76    78    80    86     1    gd_44
   78    80    81    82     1    gd_34
   78    80    86    88     1    gd_42
   78    80    86    88     1    gd_45
   80    81    82    83     1    gd_34
   81    82    83    85     1    gd_40
   80    86    88    90     1    gd_14
   86    88    90    95     1    gd_43
   86    88    90    95     1    gd_44
   88    90    91    92     1    gd_34
   88    90    95    97     1    gd_42
   88    90    95    97     1    gd_45
   90    91    92    93     1    gd_34
   91    92    93    94     1    gd_26
   90    95    97    99     1    gd_14
   95    97    99   104     1    gd_43
   95    97    99   104     1    gd_44
   97    99   100   101     1    gd_34
   97    99   104   106     1    gd_42
   97    99   104   106     1    gd_45
   99   100   101   102     1    gd_34
   99   104   106   108     1    gd_14
  104   106   108   115     1    gd_43
  104   106   108   115     1    gd_44
  106   108   109   110     1    gd_34
  106   108   115   117     1    gd_42
  106   108   115   117     1    gd_45
  108   109   110   112     1    gd_40
  109   110   112   113     1    gd_14
  108   115   117   119     1    gd_14
  115   117   119   128     1    gd_43
  115   117   119   128     1    gd_44
[truncated: 100,909 more chars]
