# Supplementary material for: Is There a Functional Role for the Knotted Topology in Protein UCH-L1?
Source: J Chem Inf Model. 2024 Jul 24;64(17):6827–37. doi: 10.1021/acs.jcim.4c00880 (PMC11388461; doi:10.1021/acs.jcim.4c00880)
Supplement: Supplementary file 2 — ci4c00880_si_002.zip [file ci4c00880_si_002.zip › UCH-L1_files/APO/APO_delta3/REP_1/traj_final.gro]

Protein in water t= 500000.00000 step= 5000000
 2188
    1LYS      N    1   3.774   5.637   1.265
    1LYS     H1    2   3.839   5.683   1.205
    1LYS     H2    3   3.761   5.547   1.224
    1LYS     H3    4   3.690   5.692   1.262
    1LYS     CA    5   3.832   5.653   1.399
    1LYS     CB    6   3.837   5.514   1.463
    1LYS     CG    7   3.701   5.454   1.499
    1LYS     CD    8   3.703   5.309   1.550
    1LYS     CE    9   3.766   5.212   1.450
    1LYS     NZ   10   3.728   5.071   1.471
    1LYS    HZ1   11   3.629   5.065   1.477
    1LYS    HZ2   12   3.754   5.011   1.396
    1LYS    HZ3   13   3.768   5.046   1.560
    1LYS      C   14   3.974   5.707   1.383
    1LYS      O   15   4.046   5.676   1.288
    2PRO      N   16   4.015   5.780   1.486
    2PRO     CA   17   4.155   5.821   1.509
    2PRO     CB   18   4.150   5.895   1.642
    2PRO     CG   19   4.010   5.957   1.649
    2PRO     CD   20   3.925   5.851   1.578
    2PRO      C   21   4.250   5.703   1.531
    2PRO      O   22   4.211   5.593   1.569
    3MET      N   23   4.372   5.731   1.487
    3MET      H   24   4.396   5.818   1.444
    3MET     CA   25   4.492   5.646   1.490
    3MET     CB   26   4.599   5.714   1.403
    3MET     CG   27   4.574   5.679   1.256
    3MET     SD   28   4.440   5.769   1.170
    3MET     CE   29   4.533   5.921   1.157
    3MET      C   30   4.536   5.608   1.631
    3MET      O   31   4.640   5.654   1.679
    4GLU      N   32   4.469   5.509   1.691
    4GLU      H   33   4.394   5.468   1.640
    4GLU     CA   34   4.486   5.453   1.826
    4GLU     CB   35   4.347   5.414   1.877
    4GLU     CG   36   4.338   5.433   2.028
    4GLU     CD   37   4.228   5.355   2.100
    4GLU    OE1   38   4.110   5.377   2.065
    4GLU    OE2   39   4.255   5.247   2.157
    4GLU      C   40   4.574   5.330   1.842
    4GLU      O   41   4.602   5.254   1.749
    5ILE      N   42   4.624   5.323   1.965
    5ILE      H   43   4.584   5.381   2.035
    5ILE     CA   44   4.708   5.216   2.023
    5ILE     CB   45   4.783   5.251   2.152
    5ILE    CG1   46   4.691   5.276   2.271
    5ILE    CG2   47   4.876   5.369   2.126
    5ILE     CD   48   4.755   5.286   2.409
    5ILE      C   49   4.666   5.069   2.022
    5ILE      O   50   4.677   4.996   2.120
    6ASN      N   51   4.605   5.029   1.911
    6ASN      H   52   4.599   5.093   1.835
    6ASN     CA   53   4.536   4.900   1.893
    6ASN     CB   54   4.446   4.908   1.769
    6ASN     CG   55   4.385   4.773   1.730
    6ASN    OD1   56   4.455   4.674   1.708
    6ASN    ND2   57   4.257   4.754   1.762
    6ASN   HD21   58   4.207   4.824   1.812
    6ASN   HD22   59   4.219   4.662   1.773
    6ASN      C   60   4.640   4.789   1.876
    6ASN      O   61   4.713   4.778   1.778
    7PRO      N   62   4.643   4.690   1.964
    7PRO     CA   63   4.741   4.581   1.970
    7PRO     CB   64   4.696   4.484   2.079
    7PRO     CG   65   4.545   4.503   2.087
    7PRO     CD   66   4.533   4.653   2.055
    7PRO      C   67   4.745   4.498   1.841
    7PRO      O   68   4.849   4.481   1.778
    8GLU      N   69   4.634   4.473   1.773
    8GLU      H   70   4.553   4.532   1.778
    8GLU     CA   71   4.628   4.390   1.652
    8GLU     CB   72   4.484   4.361   1.613
    8GLU     CG   73   4.395   4.336   1.735
    8GLU     CD   74   4.251   4.292   1.708
    8GLU    OE1   75   4.221   4.176   1.744
    8GLU    OE2   76   4.171   4.361   1.641
    8GLU      C   77   4.701   4.458   1.535
    8GLU      O   78   4.805   4.412   1.489
    9MET      N   79   4.664   4.583   1.510
    9MET      H   80   4.594   4.632   1.563
    9MET     CA   81   4.737   4.663   1.411
    9MET     CB   82   4.659   4.789   1.371
    9MET     CG   83   4.716   4.880   1.262
    9MET     SD   84   4.627   5.040   1.257
    9MET     CE   85   4.643   5.112   1.418
    9MET      C   86   4.880   4.702   1.451
    9MET      O   87   4.968   4.709   1.366
   10LEU      N   88   4.910   4.738   1.576
   10LEU      H   89   4.834   4.760   1.637
   10LEU     CA   90   5.045   4.757   1.630
   10LEU     CB   91   5.040   4.805   1.776
   10LEU     CG   92   5.095   4.946   1.794
   10LEU    CD1   93   5.021   5.056   1.717
   10LEU    CD2   94   5.110   4.980   1.942
   10LEU      C   95   5.134   4.634   1.616
   10LEU      O   96   5.242   4.651   1.560
   11ASN      N   97   5.085   4.511   1.629
   11ASN      H   98   5.009   4.484   1.689
   11ASN     CA   99   5.165   4.397   1.584
   11ASN     CB  100   5.102   4.266   1.633
   11ASN     CG  101   5.111   4.242   1.784
   11ASN    OD1  102   5.215   4.260   1.847
   11ASN    ND2  103   4.994   4.204   1.836
   11ASN   HD21  104   4.910   4.203   1.782
   11ASN   HD22  105   4.990   4.155   1.923
   11ASN      C  106   5.191   4.380   1.435
   11ASN      O  107   5.302   4.350   1.391
   12LYS      N  108   5.097   4.417   1.348
   12LYS      H  109   5.004   4.413   1.383
   12LYS     CA  110   5.126   4.424   1.204
   12LYS     CB  111   5.006   4.441   1.111
   12LYS     CG  112   4.907   4.328   1.140
   12LYS     CD  113   4.794   4.339   1.038
   12LYS     CE  114   4.664   4.265   1.074
   12LYS     NZ  115   4.569   4.307   0.970
   12LYS    HZ1  116   4.512   4.383   1.001
   12LYS    HZ2  117   4.624   4.335   0.892
   12LYS    HZ3  118   4.506   4.232   0.949
   12LYS      C  119   5.233   4.528   1.170
   12LYS      O  120   5.340   4.487   1.124
   13VAL      N  121   5.228   4.638   1.244
   13VAL      H  122   5.161   4.649   1.318
   13VAL     CA  123   5.327   4.744   1.222
   13VAL     CB  124   5.272   4.871   1.287
   13VAL    CG1  125   5.372   4.987   1.291
   13VAL    CG2  126   5.147   4.925   1.217
   13VAL      C  127   5.467   4.702   1.268
   13VAL      O  128   5.556   4.716   1.185
   14LEU      N  129   5.482   4.643   1.387
   14LEU      H  130   5.405   4.615   1.444
   14LEU     CA  131   5.610   4.596   1.442
   14LEU     CB  132   5.591   4.550   1.587
   14LEU     CG  133   5.733   4.535   1.644
   14LEU    CD1  134   5.795   4.673   1.666
   14LEU    CD2  135   5.722   4.448   1.770
   14LEU      C  136   5.677   4.494   1.349
   14LEU      O  137   5.785   4.515   1.295
   15SER      N  138   5.593   4.402   1.302
   15SER      H  139   5.498   4.408   1.332
   15SER     CA  140   5.631   4.298   1.205
   15SER     CB  141   5.512   4.203   1.191
   15SER     OG  142   5.540   4.109   1.088
   15SER     HG  143   5.611   4.050   1.126
   15SER      C  144   5.674   4.356   1.070
   15SER      O  145   5.754   4.294   0.999
   16ARG      N  146   5.618   4.468   1.023
   16ARG      H  147   5.536   4.505   1.066
   16ARG     CA  148   5.662   4.537   0.901
   16ARG     CB  149   5.543   4.627   0.868
   16ARG     CG  150   5.429   4.551   0.801
   16ARG     CD  151   5.330   4.658   0.754
   16ARG     NE  152   5.362   4.722   0.626
   16ARG     HE  153   5.397   4.814   0.639
   16ARG     CZ  154   5.364   4.668   0.503
   16ARG    NH1  155   5.315   4.548   0.467
   16ARG   HH11  156   5.265   4.498   0.537
   16ARG   HH12  157   5.328   4.513   0.374
   16ARG    NH2  158   5.419   4.745   0.408
   16ARG   HH21  159   5.449   4.838   0.429
   16ARG   HH22  160   5.426   4.704   0.318
   16ARG      C  161   5.791   4.618   0.909
   16ARG      O  162   5.875   4.623   0.819
   17LEU      N  163   5.806   4.680   1.026
   17LEU      H  164   5.724   4.694   1.081
   17LEU     CA  165   5.921   4.764   1.061
   17LEU     CB  166   5.871   4.852   1.176
   17LEU     CG  167   5.795   4.975   1.124
   17LEU    CD1  168   5.736   5.046   1.245
   17LEU    CD2  169   5.897   5.076   1.070
   17LEU      C  170   6.049   4.691   1.101
   17LEU      O  171   6.157   4.732   1.059
   18GLY      N  172   6.041   4.587   1.184
   18GLY      H  173   5.952   4.554   1.215
   18GLY     CA  174   6.157   4.505   1.224
   18GLY      C  175   6.114   4.389   1.315
   18GLY      O  176   6.039   4.400   1.412
   19VAL      N  177   6.138   4.266   1.273
   19VAL      H  178   6.193   4.257   1.190
   19VAL     CA  179   6.105   4.142   1.345
   19VAL     CB  180   6.112   4.017   1.257
   19VAL    CG1  181   6.005   4.019   1.147
   19VAL    CG2  182   6.241   4.010   1.175
   19VAL      C  183   6.188   4.128   1.473
   19VAL      O  184   6.289   4.057   1.476
   20ALA      N  185   6.141   4.191   1.580
   20ALA      H  186   6.085   4.273   1.576
   20ALA     CA  187   6.181   4.174   1.721
   20ALA     CB  188   6.106   4.281   1.800
   20ALA      C  189   6.147   4.037   1.780
   20ALA      O  190   6.031   3.997   1.786
   21GLY      N  191   6.253   3.970   1.825
   21GLY      H  192   6.343   4.013   1.815
   21GLY     CA  193   6.248   3.825   1.843
   21GLY      C  194   6.163   3.772   1.959
   21GLY      O  195   6.211   3.781   2.072
   22GLN      N  196   6.039   3.738   1.927
   22GLN      H  197   6.012   3.728   1.831
   22GLN     CA  198   5.928   3.700   2.015
   22GLN     CB  199   5.964   3.595   2.121
   22GLN     CG  200   5.902   3.458   2.091
   22GLN     CD  201   5.846   3.369   2.202
   22GLN    OE1  202   5.747   3.407   2.264
   22GLN    NE2  203   5.937   3.285   2.251
   22GLN   HE21  204   6.034   3.299   2.232
   22GLN   HE22  205   5.911   3.205   2.305
   22GLN      C  206   5.851   3.814   2.082
   22GLN      O  207   5.745   3.783   2.137
   23TRP      N  208   5.908   3.934   2.078
   23TRP      H  209   5.984   3.954   2.017
   23TRP     CA  210   5.851   4.056   2.135
   23TRP     CB  211   5.955   4.167   2.155
   23TRP     CG  212   6.058   4.141   2.265
   23TRP    CD1  213   6.167   4.065   2.253
   23TRP    HD1  214   6.204   4.014   2.164
   23TRP    CD2  215   6.055   4.199   2.391
   23TRP    NE1  216   6.227   4.069   2.371
   23TRP    HE1  217   6.316   4.028   2.393
   23TRP    CE2  218   6.162   4.143   2.460
   23TRP    CE3  219   5.975   4.292   2.455
   23TRP    HE3  220   5.878   4.316   2.411
   23TRP    CZ2  221   6.190   4.177   2.592
   23TRP    HZ2  222   6.287   4.149   2.634
   23TRP    CZ3  223   6.001   4.327   2.587
   23TRP    HZ3  224   5.931   4.397   2.633
   23TRP    CH2  225   6.108   4.270   2.655
   23TRP    HH2  226   6.142   4.314   2.748
   23TRP      C  227   5.732   4.118   2.061
   23TRP      O  228   5.744   4.150   1.943
   24ARG      N  229   5.624   4.139   2.136
   24ARG      H  230   5.623   4.105   2.230
   24ARG     CA  231   5.494   4.176   2.079
   24ARG     CB  232   5.401   4.062   2.036
   24ARG     CG  233   5.448   3.975   1.919
   24ARG     CD  234   5.463   4.060   1.793
   24ARG     NE  235   5.492   3.971   1.679
   24ARG     HE  236   5.413   3.941   1.625
   24ARG     CZ  237   5.614   3.933   1.640
   24ARG    NH1  238   5.710   4.014   1.689
   24ARG   HH11  239   5.680   4.092   1.743
   24ARG   HH12  240   5.808   3.997   1.678
   24ARG    NH2  241   5.626   3.817   1.574
   24ARG   HH21  242   5.543   3.760   1.569
   24ARG   HH22  243   5.714   3.774   1.553
   24ARG      C  244   5.410   4.267   2.168
   24ARG      O  245   5.418   4.258   2.291
   25PHE      N  246   5.314   4.331   2.102
   25PHE      H  247   5.300   4.313   2.004
   25PHE     CA  248   5.227   4.433   2.162
   25PHE     CB  249   5.185   4.536   2.057
   25PHE     CG  250   5.298   4.635   2.031
   25PHE    CD1  251   5.352   4.719   2.127
   25PHE    HD1  252   5.306   4.723   2.226
   25PHE    CD2  253   5.350   4.645   1.902
   25PHE    HD2  254   5.299   4.578   1.833
   25PHE    CE1  255   5.445   4.817   2.094
   25PHE    HE1  256   5.462   4.899   2.165
   25PHE    CE2  257   5.443   4.744   1.871
   25PHE    HE2  258   5.467   4.755   1.765
   25PHE     CZ  259   5.495   4.832   1.965
   25PHE     HZ  260   5.560   4.913   1.934
   25PHE      C  261   5.102   4.363   2.214
   25PHE      O  262   4.998   4.345   2.150
   26VAL      N  263   5.125   4.300   2.329
   26VAL      H  264   5.205   4.313   2.387
   26VAL     CA  265   5.019   4.220   2.391
   26VAL     CB  266   5.078   4.123   2.494
   26VAL    CG1  267   4.994   4.010   2.553
   26VAL    CG2  268   5.210   4.061   2.449
   26VAL      C  269   4.919   4.307   2.466
   26VAL      O  270   4.963   4.386   2.549
   27ASP      N  271   4.791   4.273   2.449
   27ASP      H  272   4.764   4.218   2.370
   27ASP     CA  273   4.675   4.330   2.518
   27ASP     CB  274   4.545   4.289   2.450
   27ASP     CG  275   4.418   4.355   2.504
   27ASP    OD1  276   4.309   4.306   2.468
   27ASP    OD2  277   4.428   4.470   2.552
   27ASP      C  278   4.667   4.309   2.669
   27ASP      O  279   4.640   4.197   2.714
   28VAL      N  280   4.675   4.424   2.736
   28VAL      H  281   4.641   4.509   2.695
   28VAL     CA  282   4.670   4.435   2.882
   28VAL     CB  283   4.743   4.559   2.934
   28VAL    CG1  284   4.763   4.536   3.084
   28VAL    CG2  285   4.876   4.590   2.867
   28VAL      C  286   4.525   4.442   2.930
   28VAL      O  287   4.486   4.374   3.024
   29LEU      N  288   4.442   4.505   2.847
   29LEU      H  289   4.470   4.528   2.754
   29LEU     CA  290   4.299   4.522   2.877
   29LEU     CB  291   4.222   4.599   2.769
   29LEU     CG  292   4.250   4.749   2.781
   29LEU    CD1  293   4.186   4.816   2.659
   29LEU    CD2  294   4.212   4.815   2.914
   29LEU      C  295   4.227   4.387   2.889
   29LEU      O  296   4.126   4.378   2.959
   30GLY      N  297   4.266   4.289   2.809
   30GLY      H  298   4.308   4.317   2.723
   30GLY     CA  299   4.219   4.150   2.823
   30GLY      C  300   4.242   4.087   2.961
   30GLY      O  301   4.165   3.998   2.996
   31LEU      N  302   4.354   4.118   3.026
   31LEU      H  303   4.402   4.196   2.986
   31LEU     CA  304   4.390   4.046   3.150
   31LEU     CB  305   4.536   4.059   3.194
   31LEU     CG  306   4.633   4.008   3.087
   31LEU    CD1  307   4.775   4.056   3.117
   31LEU    CD2  308   4.632   3.855   3.080
   31LEU      C  309   4.298   4.067   3.270
   31LEU      O  310   4.338   4.121   3.373
   32GLU      N  311   4.177   4.012   3.260
   32GLU      H  312   4.137   3.979   3.175
   32GLU     CA  313   4.078   4.016   3.369
   32GLU     CB  314   3.940   3.975   3.317
   32GLU     CG  315   3.842   4.091   3.295
   32GLU     CD  316   3.780   4.153   3.421
   32GLU    OE1  317   3.756   4.077   3.517
   32GLU    OE2  318   3.763   4.277   3.421
   32GLU      C  319   4.118   3.924   3.485
   32GLU      O  320   4.179   3.820   3.459
   33GLU      N  321   4.076   3.953   3.608
   33GLU      H  322   4.027   4.038   3.626
   33GLU     CA  323   4.112   3.876   3.728
   33GLU     CB  324   4.062   3.933   3.861
   33GLU     CG  325   4.171   4.029   3.906
   33GLU     CD  326   4.138   4.115   4.029
   33GLU    OE1  327   4.147   4.064   4.143
   33GLU    OE2  328   4.127   4.238   4.016
   33GLU      C  329   4.085   3.726   3.723
   33GLU      O  330   4.158   3.641   3.776
   34GLU      N  331   3.981   3.697   3.646
   34GLU      H  332   3.907   3.764   3.636
   34GLU     CA  333   3.929   3.561   3.624
   34GLU     CB  334   3.787   3.572   3.570
   34GLU     CG  335   3.684   3.594   3.681
   34GLU     CD  336   3.550   3.626   3.615
   34GLU    OE1  337   3.506   3.742   3.606
   34GLU    OE2  338   3.492   3.532   3.555
   34GLU      C  339   4.018   3.473   3.537
   34GLU      O  340   3.998   3.351   3.535
   35SER      N  341   4.098   3.536   3.452
   35SER      H  342   4.099   3.636   3.441
   35SER     CA  343   4.183   3.479   3.347
   35SER     CB  344   4.158   3.539   3.208
   35SER     OG  345   4.179   3.680   3.209
   35SER     HG  346   4.105   3.717   3.152
   35SER      C  347   4.331   3.478   3.386
   35SER      O  348   4.397   3.379   3.355
   36LEU      N  349   4.376   3.593   3.436
   36LEU      H  350   4.321   3.676   3.427
   36LEU     CA  351   4.518   3.622   3.462
   36LEU     CB  352   4.535   3.773   3.477
   36LEU     CG  353   4.674   3.804   3.532
   36LEU    CD1  354   4.775   3.812   3.418
   36LEU    CD2  355   4.672   3.925   3.626
   36LEU      C  356   4.564   3.550   3.589
   36LEU      O  357   4.488   3.552   3.685
   37GLY      N  358   4.685   3.494   3.586
   37GLY      H  359   4.744   3.534   3.516
   37GLY     CA  360   4.747   3.388   3.667
   37GLY      C  361   4.899   3.391   3.659
   37GLY      O  362   4.963   3.436   3.754
   38SER      N  363   4.945   3.303   3.571
   38SER      H  364   4.880   3.242   3.524
   38SER     CA  365   5.078   3.330   3.514
   38SER     CB  366   5.126   3.197   3.456
   38SER     OG  367   5.058   3.167   3.334
   38SER     HG  368   4.960   3.157   3.347
   38SER      C  369   5.087   3.447   3.415
   38SER      O  370   4.984   3.512   3.400
   39VAL      N  371   5.205   3.507   3.400
   39VAL      H  372   5.287   3.452   3.418
   39VAL     CA  373   5.225   3.628   3.319
   39VAL     CB  374   5.246   3.747   3.412
   39VAL    CG1  375   5.123   3.804   3.485
   39VAL    CG2  376   5.367   3.737   3.506
   39VAL      C  377   5.342   3.617   3.221
   39VAL      O  378   5.439   3.544   3.243
   40PRO      N  379   5.326   3.668   3.099
   40PRO     CA  380   5.435   3.677   3.001
   40PRO     CB  381   5.382   3.762   2.886
   40PRO     CG  382   5.231   3.740   2.893
   40PRO     CD  383   5.198   3.703   3.038
   40PRO      C  384   5.571   3.734   3.042
   40PRO      O  385   5.582   3.845   3.094
   41ALA      N  386   5.677   3.662   3.008
   41ALA      H  387   5.665   3.577   2.956
   41ALA     CA  388   5.813   3.693   3.055
   41ALA     CB  389   5.857   3.585   3.154
   41ALA      C  390   5.923   3.703   2.950
   41ALA      O  391   5.915   3.631   2.850
   42PRO      N  392   6.009   3.805   2.955
   42PRO     CA  393   5.995   3.930   3.031
   42PRO     CB  394   6.134   3.992   3.042
   42PRO     CG  395   6.207   3.933   2.921
   42PRO     CD  396   6.143   3.796   2.895
   42PRO      C  397   5.900   4.032   2.968
   42PRO      O  398   5.861   4.020   2.852
   43ALA      N  399   5.887   4.147   3.032
   43ALA      H  400   5.900   4.145   3.131
   43ALA     CA  401   5.818   4.267   2.983
   43ALA     CB  402   5.689   4.268   3.064
   43ALA      C  403   5.910   4.389   3.000
   43ALA      O  404   6.012   4.374   3.067
   44CYS      N  405   5.878   4.508   2.950
   44CYS      H  406   5.790   4.521   2.906
   44CYS     CA  407   5.967   4.625   2.958
   44CYS     CB  408   6.080   4.625   2.855
   44CYS     SG  409   6.030   4.643   2.679
   44CYS     HG  410   6.098   4.546   2.619
   44CYS      C  411   5.892   4.758   2.962
   44CYS      O  412   5.869   4.812   3.070
   45ALA      N  413   5.826   4.783   2.850
   45ALA      H  414   5.857   4.743   2.763
   45ALA     CA  415   5.731   4.895   2.845
   45ALA     CB  416   5.760   4.979   2.721
   45ALA      C  417   5.583   4.857   2.845
   45ALA      O  418   5.549   4.749   2.796
   46LEU      N  419   5.502   4.950   2.895
   46LEU      H  420   5.532   5.040   2.927
   46LEU     CA  421   5.356   4.951   2.903
   46LEU     CB  422   5.296   4.969   3.042
   46LEU     CG  423   5.301   4.850   3.139
   46LEU    CD1  424   5.235   4.726   3.079
   46LEU    CD2  425   5.443   4.834   3.194
   46LEU      C  426   5.308   5.071   2.819
   46LEU      O  427   5.363   5.178   2.843
   47LEU      N  428   5.205   5.052   2.738
   47LEU      H  429   5.166   4.962   2.717
   47LEU     CA  430   5.133   5.164   2.675
   47LEU     CB  431   5.130   5.135   2.524
   47LEU     CG  432   5.264   5.130   2.452
   47LEU    CD1  433   5.321   4.989   2.441
   47LEU    CD2  434   5.253   5.193   2.313
   47LEU      C  435   4.997   5.189   2.740
   47LEU      O  436   4.927   5.090   2.757
   48LEU      N  437   4.980   5.307   2.799
   48LEU      H  438   5.031   5.389   2.772
   48LEU     CA  439   4.862   5.344   2.880
   48LEU     CB  440   4.901   5.364   3.026
   48LEU     CG  441   4.954   5.243   3.104
   48LEU    CD1  442   5.013   5.283   3.239
   48LEU    CD2  443   4.837   5.146   3.117
   48LEU      C  444   4.799   5.476   2.834
   48LEU      O  445   4.871   5.574   2.815
   49LEU      N  446   4.672   5.467   2.796
   49LEU      H  447   4.651   5.379   2.753
   49LEU     CA  448   4.594   5.584   2.755
   49LEU     CB  449   4.568   5.562   2.606
   49LEU     CG  450   4.485   5.667   2.532
   49LEU    CD1  451   4.567   5.768   2.452
   49LEU    CD2  452   4.380   5.595   2.448
   49LEU      C  453   4.465   5.595   2.837
   49LEU      O  454   4.405   5.489   2.855
   50PHE      N  455   4.428   5.719   2.867
   50PHE      H  456   4.475   5.798   2.826
   50PHE     CA  457   4.309   5.759   2.943
   50PHE     CB  458   4.345   5.774   3.091
   50PHE     CG  459   4.447   5.885   3.117
   50PHE    CD1  460   4.583   5.859   3.103
   50PHE    HD1  461   4.614   5.763   3.060
   50PHE    CD2  462   4.413   6.008   3.171
   50PHE    HD2  463   4.307   6.032   3.183
   50PHE    CE1  464   4.678   5.953   3.140
   50PHE    HE1  465   4.782   5.923   3.121
   50PHE    CE2  466   4.507   6.101   3.214
   50PHE    HE2  467   4.467   6.187   3.267
   50PHE     CZ  468   4.642   6.072   3.201
   50PHE     HZ  469   4.720   6.139   3.240
   50PHE      C  470   4.241   5.887   2.894
   50PHE      O  471   4.305   5.959   2.817
   51PRO      N  472   4.108   5.891   2.899
   51PRO     CA  473   4.029   6.010   2.864
   51PRO     CB  474   3.885   5.960   2.859
   51PRO     CG  475   3.879   5.841   2.955
   51PRO     CD  476   4.018   5.780   2.934
   51PRO      C  477   4.050   6.126   2.962
   51PRO      O  478   4.080   6.106   3.079
   52LEU      N  479   4.046   6.253   2.921
   52LEU      H  480   4.037   6.283   2.826
   52LEU     CA  481   4.068   6.361   3.018
   52LEU     CB  482   4.150   6.479   2.964
   52LEU     CG  483   4.301   6.461   2.981
   52LEU    CD1  484   4.384   6.581   2.935
   52LEU    CD2  485   4.333   6.431   3.128
   52LEU      C  486   3.948   6.412   3.099
   52LEU      O  487   3.898   6.520   3.068
   53THR      N  488   3.886   6.315   3.165
   53THR      H  489   3.932   6.226   3.161
   53THR     CA  490   3.758   6.315   3.237
   53THR     CB  491   3.682   6.182   3.229
   53THR    OG1  492   3.769   6.069   3.245
   53THR    HG1  493   3.778   6.047   3.342
   53THR    CG2  494   3.607   6.171   3.097
   53THR      C  495   3.785   6.364   3.379
   53THR      O  496   3.900   6.371   3.423
   54ALA      N  497   3.680   6.385   3.457
   54ALA      H  498   3.589   6.347   3.438
   54ALA     CA  499   3.684   6.443   3.592
   54ALA     CB  500   3.542   6.447   3.650
   54ALA      C  501   3.789   6.384   3.686
   54ALA      O  502   3.881   6.460   3.715
   55GLN      N  503   3.791   6.254   3.716
   55GLN      H  504   3.725   6.194   3.672
   55GLN     CA  505   3.886   6.199   3.814
   55GLN     CB  506   3.847   6.064   3.874
   55GLN     CG  507   3.920   6.042   4.006
   55GLN     CD  508   3.870   6.137   4.116
   55GLN    OE1  509   3.942   6.228   4.157
   55GLN    NE2  510   3.741   6.138   4.147
   55GLN   HE21  511   3.674   6.071   4.114
   55GLN   HE22  512   3.709   6.200   4.218
   55GLN      C  513   4.027   6.191   3.755
   55GLN      O  514   4.121   6.227   3.826
   56HISE     N  515   4.037   6.163   3.625
   56HISE     H  516   3.952   6.145   3.576
   56HISE    CA  517   4.165   6.147   3.554
   56HISE    CB  518   4.137   6.107   3.409
   56HISE    CG  519   4.125   5.954   3.404
   56HISE   ND1  520   4.206   5.867   3.463
   56HISE   CD2  521   4.037   5.889   3.329
   56HISE   HD2  522   3.963   5.931   3.261
   56HISE   CE1  523   4.169   5.746   3.421
   56HISE   HE1  524   4.202   5.648   3.455
   56HISE   NE2  525   4.067   5.759   3.337
   56HISE   HE2  526   4.027   5.697   3.270
   56HISE     C  527   4.247   6.276   3.546
   56HISE     O  528   4.359   6.284   3.598
   57GLU      N  529   4.185   6.386   3.505
   57GLU      H  530   4.091   6.379   3.470
   57GLU     CA  531   4.243   6.521   3.514
   57GLU     CB  532   4.125   6.609   3.471
   57GLU     CG  533   4.170   6.729   3.388
   57GLU     CD  534   4.052   6.825   3.376
   57GLU    OE1  535   4.088   6.931   3.319
   57GLU    OE2  536   3.943   6.807   3.433
   57GLU      C  537   4.278   6.559   3.658
   57GLU      O  538   4.390   6.604   3.684
   58ASN      N  539   4.183   6.546   3.749
   58ASN      H  540   4.087   6.530   3.724
   58ASN     CA  541   4.209   6.578   3.890
   58ASN     CB  542   4.091   6.538   3.980
   58ASN     CG  543   4.114   6.550   4.131
   58ASN    OD1  544   4.191   6.635   4.176
   58ASN    ND2  545   4.044   6.475   4.215
   58ASN   HD21  546   4.001   6.386   4.198
   58ASN   HD22  547   4.038   6.503   4.311
   58ASN      C  548   4.336   6.505   3.935
   58ASN      O  549   4.420   6.572   3.994
   59PHE      N  550   4.350   6.374   3.921
   59PHE      H  551   4.269   6.325   3.888
   59PHE     CA  552   4.466   6.287   3.947
   59PHE     CB  553   4.431   6.141   3.919
   59PHE     CG  554   4.380   6.064   4.041
   59PHE    CD1  555   4.466   5.975   4.104
   59PHE    HD1  556   4.560   5.952   4.055
   59PHE    CD2  557   4.259   6.089   4.103
   59PHE    HD2  558   4.184   6.154   4.056
   59PHE    CE1  559   4.432   5.905   4.219
   59PHE    HE1  560   4.505   5.844   4.273
   59PHE    CE2  561   4.221   6.022   4.219
   59PHE    HE2  562   4.133   6.053   4.276
   59PHE     CZ  563   4.306   5.927   4.274
   59PHE     HZ  564   4.281   5.859   4.356
   59PHE      C  565   4.592   6.333   3.874
   59PHE      O  566   4.693   6.348   3.943
   60ARG      N  567   4.583   6.373   3.747
   60ARG      H  568   4.506   6.351   3.688
   60ARG     CA  569   4.697   6.443   3.685
   60ARG     CB  570   4.677   6.433   3.534
   60ARG     CG  571   4.778   6.330   3.482
   60ARG     CD  572   4.911   6.404   3.473
   60ARG     NE  573   5.014   6.306   3.438
   60ARG     HE  574   4.993   6.211   3.462
   60ARG     CZ  575   5.128   6.331   3.371
   60ARG    NH1  576   5.155   6.454   3.327
   60ARG   HH11  577   5.094   6.526   3.361
   60ARG   HH12  578   5.234   6.469   3.268
   60ARG    NH2  579   5.224   6.238   3.363
   60ARG   HH21  580   5.220   6.155   3.418
   60ARG   HH22  581   5.314   6.264   3.328
   60ARG      C  582   4.723   6.581   3.744
   60ARG      O  583   4.841   6.607   3.767
   61LYS      N  584   4.624   6.663   3.777
   61LYS      H  585   4.528   6.646   3.755
   61LYS     CA  586   4.641   6.792   3.846
   61LYS     CB  587   4.503   6.846   3.887
   61LYS     CG  588   4.496   6.975   3.969
   61LYS     CD  589   4.351   7.015   3.996
   61LYS     CE  590   4.279   6.919   4.091
   61LYS     NZ  591   4.141   6.964   4.115
   61LYS    HZ1  592   4.075   6.892   4.096
   61LYS    HZ2  593   4.131   6.971   4.214
   61LYS    HZ3  594   4.119   7.050   4.069
   61LYS      C  595   4.726   6.777   3.972
   61LYS      O  596   4.829   6.842   3.987
   62LYS      N  597   4.688   6.684   4.060
   62LYS      H  598   4.607   6.628   4.046
   62LYS     CA  599   4.760   6.651   4.183
   62LYS     CB  600   4.679   6.548   4.263
   62LYS     CG  601   4.595   6.620   4.368
   62LYS     CD  602   4.478   6.702   4.314
   62LYS     CE  603   4.401   6.781   4.420
   62LYS     NZ  604   4.310   6.701   4.503
   62LYS    HZ1  605   4.238   6.660   4.446
   62LYS    HZ2  606   4.363   6.633   4.554
   62LYS    HZ3  607   4.265   6.758   4.572
   62LYS      C  608   4.898   6.587   4.164
   62LYS      O  609   4.985   6.604   4.251
   63GLN      N  610   4.918   6.508   4.059
   63GLN      H  611   4.835   6.475   4.014
   63GLN     CA  612   5.051   6.461   4.019
   63GLN     CB  613   5.048   6.338   3.929
   63GLN     CG  614   5.010   6.205   3.995
   63GLN     CD  615   4.999   6.099   3.885
   63GLN    OE1  616   4.900   6.086   3.813
   63GLN    NE2  617   5.124   6.066   3.851
   63GLN   HE21  618   5.202   6.103   3.900
   63GLN   HE22  619   5.143   6.016   3.766
   63GLN      C  620   5.146   6.570   3.967
   63GLN      O  621   5.263   6.570   4.007
   64ILE      N  622   5.099   6.669   3.893
   64ILE      H  623   5.004   6.664   3.863
   64ILE     CA  624   5.167   6.793   3.852
   64ILE     CB  625   5.085   6.861   3.743
   64ILE    CG1  626   5.077   6.777   3.615
   64ILE    CG2  627   5.119   7.005   3.705
   64ILE     CD  628   4.942   6.797   3.546
   64ILE      C  629   5.182   6.890   3.970
   64ILE      O  630   5.286   6.954   3.968
   65GLU      N  631   5.082   6.905   4.056
   65GLU      H  632   4.988   6.886   4.027
   65GLU     CA  633   5.099   6.977   4.183
   65GLU     CB  634   4.960   7.006   4.240
   65GLU     CG  635   4.965   7.140   4.314
   65GLU     CD  636   4.827   7.182   4.366
   65GLU    OE1  637   4.824   7.227   4.482
   65GLU    OE2  638   4.730   7.147   4.294
   65GLU      C  639   5.196   6.928   4.291
   65GLU      O  640   5.276   7.010   4.335
   66GLU      N  641   5.207   6.795   4.295
   66GLU      H  642   5.169   6.736   4.224
   66GLU     CA  643   5.299   6.743   4.397
   66GLU     CB  644   5.236   6.611   4.443
   66GLU     CG  645   5.306   6.557   4.567
   66GLU     CD  646   5.224   6.447   4.635
   66GLU    OE1  647   5.254   6.327   4.618
   66GLU    OE2  648   5.144   6.481   4.725
   66GLU      C  649   5.434   6.721   4.329
   66GLU      O  650   5.443   6.653   4.226
   67LEU      N  651   5.533   6.796   4.375
   67LEU      H  652   5.517   6.859   4.451
   67LEU     CA  653   5.666   6.805   4.311
   67LEU     CB  654   5.739   6.928   4.366
   67LEU     CG  655   5.662   7.055   4.330
   67LEU    CD1  656   5.735   7.177   4.386
   67LEU    CD2  657   5.655   7.066   4.178
   67LEU      C  658   5.750   6.679   4.331
   67LEU      O  659   5.819   6.673   4.433
   68LYS      N  660   5.717   6.580   4.248
   68LYS      H  661   5.629   6.583   4.202
   68LYS     CA  662   5.793   6.454   4.252
   68LYS     CB  663   5.715   6.341   4.184
   68LYS     CG  664   5.611   6.289   4.283
   68LYS     CD  665   5.531   6.165   4.242
   68LYS     CE  666   5.630   6.054   4.206
   68LYS     NZ  667   5.562   5.938   4.146
   68LYS    HZ1  668   5.497   5.900   4.213
   68LYS    HZ2  669   5.503   5.970   4.072
   68LYS    HZ3  670   5.622   5.869   4.106
   68LYS      C  671   5.929   6.456   4.183
   68LYS      O  672   5.962   6.558   4.122
   69GLY      N  673   6.015   6.355   4.192
   69GLY      H  674   6.008   6.279   4.257
   69GLY     CA  675   6.144   6.351   4.123
   69GLY      C  676   6.142   6.312   3.974
   69GLY      O  677   6.051   6.252   3.917
   70GLN      N  678   6.236   6.380   3.909
   70GLN      H  679   6.300   6.440   3.956
   70GLN     CA  680   6.258   6.377   3.764
   70GLN     CB  681   6.264   6.522   3.716
   70GLN     CG  682   6.124   6.576   3.689
   70GLN     CD  683   6.124   6.721   3.640
   70GLN    OE1  684   6.209   6.804   3.671
   70GLN    NE2  685   6.009   6.761   3.585
   70GLN   HE21  686   5.929   6.702   3.586
   70GLN   HE22  687   5.995   6.850   3.542
   70GLN      C  688   6.387   6.306   3.722
   70GLN      O  689   6.499   6.350   3.748
   71GLU      N  690   6.373   6.212   3.628
   71GLU      H  691   6.290   6.213   3.572
   71GLU     CA  692   6.486   6.144   3.564
   71GLU     CB  693   6.453   5.995   3.551
   71GLU     CG  694   6.565   5.894   3.575
   71GLU     CD  695   6.685   5.874   3.482
   71GLU    OE1  696   6.706   5.763   3.428
   71GLU    OE2  697   6.775   5.960   3.487
   71GLU      C  698   6.525   6.219   3.436
   71GLU      O  699   6.439   6.292   3.387
   72VAL      N  700   6.647   6.192   3.392
   72VAL      H  701   6.697   6.111   3.422
   72VAL     CA  702   6.699   6.259   3.271
   72VAL     CB  703   6.851   6.278   3.268
   72VAL    CG1  704   6.900   6.367   3.153
   72VAL    CG2  705   6.915   6.317   3.401
   72VAL      C  706   6.649   6.201   3.139
   72VAL      O  707   6.653   6.078   3.132
   73SER      N  708   6.609   6.283   3.043
   73SER      H  709   6.646   6.376   3.053
   73SER     CA  710   6.551   6.239   2.915
   73SER     CB  711   6.468   6.342   2.839
   73SER     OG  712   6.552   6.448   2.794
   73SER     HG  713   6.606   6.484   2.871
   73SER      C  714   6.648   6.174   2.815
   73SER      O  715   6.757   6.231   2.815
   74PRO      N  716   6.610   6.059   2.760
   74PRO     CA  717   6.677   5.988   2.651
   74PRO     CB  718   6.569   5.890   2.604
   74PRO     CG  719   6.513   5.839   2.737
   74PRO     CD  720   6.498   5.975   2.806
   74PRO      C  721   6.708   6.088   2.539
   74PRO      O  722   6.621   6.159   2.488
   75LYS      N  723   6.824   6.062   2.481
   75LYS      H  724   6.892   5.998   2.519
   75LYS     CA  725   6.880   6.142   2.371
   75LYS     CB  726   7.031   6.118   2.369
   75LYS     CG  727   7.125   6.231   2.326
   75LYS     CD  728   7.270   6.186   2.304
   75LYS     CE  729   7.278   6.084   2.190
   75LYS     NZ  730   7.412   6.024   2.194
   75LYS    HZ1  731   7.423   5.967   2.112
   75LYS    HZ2  732   7.477   6.099   2.185
   75LYS    HZ3  733   7.433   5.974   2.278
   75LYS      C  734   6.807   6.136   2.236
   75LYS      O  735   6.844   6.201   2.139
   76VAL      N  736   6.721   6.035   2.224
   76VAL      H  737   6.736   5.950   2.275
   76VAL     CA  738   6.624   6.023   2.114
   76VAL     CB  739   6.557   5.886   2.125
   76VAL    CG1  740   6.647   5.769   2.085
   76VAL    CG2  741   6.491   5.854   2.260
   76VAL      C  742   6.519   6.133   2.097
   76VAL      O  743   6.500   6.216   2.186
   77TYR      N  744   6.454   6.123   1.982
   77TYR      H  745   6.479   6.063   1.906
   77TYR     CA  746   6.366   6.235   1.946
   77TYR     CB  747   6.357   6.251   1.794
   77TYR     CG  748   6.282   6.380   1.757
   77TYR    CD1  749   6.162   6.355   1.692
   77TYR    HD1  750   6.137   6.259   1.647
   77TYR    CD2  751   6.336   6.507   1.770
   77TYR    HD2  752   6.435   6.527   1.811
   77TYR    CE1  753   6.087   6.461   1.643
   77TYR    HE1  754   5.983   6.452   1.611
   77TYR    CE2  755   6.259   6.611   1.719
   77TYR    HE2  756   6.299   6.712   1.734
   77TYR     CZ  757   6.140   6.589   1.651
   77TYR     OH  758   6.075   6.695   1.597
   77TYR     HH  759   6.105   6.782   1.635
   77TYR      C  760   6.224   6.220   2.000
   77TYR      O  761   6.154   6.126   1.961
   78PHE      N  762   6.180   6.318   2.077
   78PHE      H  763   6.239   6.398   2.089
   78PHE     CA  764   6.047   6.310   2.139
   78PHE     CB  765   6.038   6.416   2.249
   78PHE     CG  766   5.922   6.399   2.346
   78PHE    CD1  767   5.799   6.462   2.330
   78PHE    HD1  768   5.794   6.535   2.249
   78PHE    CD2  769   5.940   6.325   2.462
   78PHE    HD2  770   6.027   6.263   2.484
   78PHE    CE1  771   5.699   6.466   2.426
   78PHE    HE1  772   5.606   6.519   2.403
   78PHE    CE2  773   5.843   6.336   2.561
   78PHE    HE2  774   5.872   6.308   2.662
   78PHE     CZ  775   5.720   6.399   2.546
   78PHE     HZ  776   5.631   6.386   2.608
   78PHE      C  777   5.921   6.324   2.052
   78PHE      O  778   5.895   6.427   1.991
   79MET      N  779   5.865   6.209   2.014
   79MET      H  780   5.919   6.127   2.032
   79MET     CA  781   5.740   6.218   1.936
   79MET     CB  782   5.686   6.080   1.897
   79MET     CG  783   5.636   6.078   1.752
   79MET     SD  784   5.513   6.210   1.722
   79MET     CE  785   5.472   6.186   1.551
   79MET      C  786   5.630   6.274   2.026
   79MET      O  787   5.626   6.226   2.140
   80LYS      N  788   5.591   6.395   1.988
   80LYS      H  789   5.626   6.414   1.896
   80LYS     CA  790   5.498   6.466   2.077
   80LYS     CB  791   5.543   6.612   2.084
   80LYS     CG  792   5.465   6.687   2.192
   80LYS     CD  793   5.523   6.829   2.193
   80LYS     CE  794   5.485   6.899   2.062
   80LYS     NZ  795   5.539   7.035   2.057
   80LYS    HZ1  796   5.487   7.103   2.109
   80LYS    HZ2  797   5.633   7.033   2.090
   80LYS    HZ3  798   5.537   7.062   1.961
   80LYS      C  799   5.356   6.446   2.025
   80LYS      O  800   5.329   6.457   1.905
   81GLN      N  801   5.270   6.410   2.120
   81GLN      H  802   5.293   6.387   2.215
   81GLN     CA  803   5.124   6.408   2.101
   81GLN     CB  804   5.066   6.324   2.215
   81GLN     CG  805   4.914   6.317   2.200
   81GLN     CD  806   4.835   6.265   2.320
   81GLN    OE1  807   4.874   6.274   2.436
   81GLN    NE2  808   4.728   6.189   2.301
   81GLN   HE21  809   4.686   6.183   2.210
   81GLN   HE22  810   4.679   6.142   2.374
   81GLN      C  811   5.058   6.546   2.097
   81GLN      O  812   5.077   6.626   2.188
   82THR      N  813   4.985   6.573   1.989
   82THR      H  814   4.975   6.511   1.911
   82THR     CA  815   4.920   6.702   1.961
   82THR     CB  816   4.958   6.771   1.830
   82THR    OG1  817   4.894   6.702   1.722
   82THR    HG1  818   4.916   6.765   1.648
   82THR    CG2  819   5.108   6.780   1.805
   82THR      C  820   4.767   6.701   1.972
   82THR      O  821   4.716   6.789   2.040
   83ILE      N  822   4.708   6.586   1.941
   83ILE      H  823   4.762   6.520   1.889
   83ILE     CA  824   4.564   6.557   1.951
   83ILE     CB  825   4.494   6.571   1.815
   83ILE    CG1  826   4.546   6.464   1.719
   83ILE    CG2  827   4.511   6.708   1.750
   83ILE     CD  828   4.521   6.473   1.568
   83ILE      C  829   4.529   6.424   2.019
   83ILE      O  830   4.624   6.360   2.065
   84GLY      N  831   4.402   6.393   2.040
   84GLY      H  832   4.335   6.465   2.021
   84GLY     CA  833   4.354   6.294   2.138
   84GLY      C  834   4.394   6.150   2.109
   84GLY      O  835   4.494   6.103   2.164
   85ASN      N  836   4.303   6.069   2.055
   85ASN      H  837   4.210   6.105   2.048
   85ASN     CA  838   4.321   5.925   2.034
   85ASN     CB  839   4.190   5.867   1.979
   85ASN     CG  840   4.079   5.897   2.079
   85ASN    OD1  841   4.027   6.008   2.086
   85ASN    ND2  842   4.033   5.804   2.162
   85ASN   HD21  843   4.060   5.709   2.145
   85ASN   HD22  844   3.970   5.834   2.233
   85ASN      C  845   4.441   5.901   1.943
   85ASN      O  846   4.518   5.820   1.994
   86SER      N  847   4.457   5.974   1.832
   86SER      H  848   4.388   6.042   1.807
   86SER     CA  849   4.568   5.965   1.736
   86SER     CB  850   4.548   6.060   1.617
   86SER     OG  851   4.461   5.999   1.522
   86SER     HG  852   4.421   6.070   1.463
   86SER      C  853   4.704   5.977   1.804
   86SER      O  854   4.776   6.076   1.790
   87CYS      N  855   4.739   5.863   1.864
   87CYS      H  856   4.652   5.824   1.895
   87CYS     CA  857   4.864   5.834   1.935
   87CYS     CB  858   4.849   5.829   2.087
   87CYS     SG  859   4.730   5.693   2.120
   87CYS     HG  860   4.618   5.749   2.077
   87CYS      C  861   4.936   5.704   1.897
   87CYS      O  862   5.053   5.693   1.934
   88GLY      N  863   4.887   5.627   1.801
   88GLY      H  864   4.812   5.661   1.745
   88GLY     CA  865   4.951   5.499   1.768
   88GLY      C  866   5.094   5.519   1.717
   88GLY      O  867   5.187   5.468   1.780
   89THR      N  868   5.120   5.623   1.638
   89THR      H  869   5.057   5.689   1.598
   89THR     CA  870   5.254   5.649   1.582
   89THR     CB  871   5.269   5.767   1.486
   89THR    OG1  872   5.211   5.891   1.527
   89THR    HG1  873   5.162   5.936   1.453
   89THR    CG2  874   5.216   5.735   1.346
   89THR      C  875   5.352   5.684   1.694
   89THR      O  876   5.463   5.629   1.693
   90ILE      N  877   5.303   5.763   1.789
   90ILE      H  878   5.207   5.790   1.784
   90ILE     CA  879   5.366   5.814   1.911
   90ILE     CB  880   5.274   5.919   1.972
   90ILE    CG1  881   5.259   6.046   1.887
   90ILE    CG2  882   5.298   5.962   2.117
   90ILE     CD  883   5.132   6.046   1.801
   90ILE      C  884   5.403   5.713   2.021
   90ILE      O  885   5.520   5.702   2.057
   91GLY      N  886   5.301   5.630   2.043
   91GLY      H  887   5.214   5.652   1.999
   91GLY     CA  888   5.311   5.510   2.128
   91GLY      C  889   5.415   5.407   2.082
   91GLY      O  890   5.506   5.388   2.161
   92LEU      N  891   5.429   5.384   1.951
   92LEU      H  892   5.362   5.419   1.886
   92LEU     CA  893   5.530   5.297   1.889
   92LEU     CB  894   5.503   5.271   1.741
   92LEU     CG  895   5.588   5.153   1.692
   92LEU    CD1  896   5.498   5.045   1.633
   92LEU    CD2  897   5.706   5.191   1.603
   92LEU      C  898   5.673   5.349   1.906
   92LEU      O  899   5.755   5.296   1.980
   93ILE      N  900   5.685   5.475   1.864
   93ILE      H  901   5.621   5.530   1.811
   93ILE     CA  902   5.811   5.549   1.878
   93ILE     CB  903   5.801   5.677   1.794
   93ILE    CG1  904   5.815   5.636   1.647
   93ILE    CG2  905   5.911   5.780   1.819
   93ILE     CD  906   5.949   5.588   1.592
   93ILE      C  907   5.861   5.557   2.023
   93ILE      O  908   5.972   5.514   2.053
   94HISE     N  909   5.773   5.588   2.118
   94HISE     H  910   5.682   5.624   2.097
   94HISE    CA  911   5.813   5.589   2.260
   94HISE    CB  912   5.706   5.648   2.353
   94HISE    CG  913   5.705   5.801   2.361
   94HISE   ND1  914   5.734   5.868   2.472
   94HISE   CD2  915   5.655   5.886   2.272
   94HISE   HD2  916   5.661   5.868   2.164
   94HISE   CE1  917   5.687   5.991   2.457
   94HISE   HE1  918   5.663   6.070   2.529
   94HISE   NE2  919   5.642   6.004   2.332
   94HISE   HE2  920   5.631   6.088   2.280
   94HISE     C  921   5.865   5.461   2.326
   94HISE     O  922   5.977   5.460   2.377
   95ALA      N  923   5.790   5.355   2.298
   95ALA      H  924   5.712   5.359   2.235
   95ALA     CA  925   5.821   5.224   2.356
   95ALA     CB  926   5.704   5.131   2.324
   95ALA      C  927   5.953   5.178   2.295
   95ALA      O  928   6.045   5.145   2.370
   96VAL      N  929   5.973   5.191   2.164
   96VAL      H  930   5.898   5.224   2.106
   96VAL     CA  931   6.094   5.144   2.096
   96VAL     CB  932   6.079   5.087   1.955
   96VAL    CG1  933   5.971   4.980   1.942
   96VAL    CG2  934   6.057   5.189   1.843
   96VAL      C  935   6.217   5.233   2.116
   96VAL      O  936   6.325   5.183   2.149
   97ALA      N  937   6.207   5.366   2.113
   97ALA      H  938   6.116   5.406   2.102
   97ALA     CA  939   6.320   5.458   2.128
   97ALA     CB  940   6.282   5.601   2.088
   97ALA      C  941   6.382   5.461   2.267
   97ALA      O  942   6.503   5.482   2.278
   98ASN      N  943   6.307   5.430   2.372
   98ASN      H  944   6.209   5.436   2.355
   98ASN     CA  945   6.348   5.407   2.512
   98ASN     CB  946   6.231   5.463   2.593
   98ASN     CG  947   6.205   5.614   2.589
   98ASN    OD1  948   6.160   5.678   2.493
   98ASN    ND2  949   6.196   5.662   2.712
   98ASN   HD21  950   6.235   5.616   2.792
   98ASN   HD22  951   6.160   5.754   2.731
   98ASN      C  952   6.387   5.264   2.547
   98ASN      O  953   6.382   5.229   2.665
   99ASN      N  954   6.383   5.172   2.450
   99ASN      H  955   6.361   5.196   2.355
   99ASN     CA  956   6.418   5.031   2.472
   99ASN     CB  957   6.302   4.933   2.488
   99ASN     CG  958   6.222   4.963   2.615
   99ASN    OD1  959   6.263   4.928   2.726
   99ASN    ND2  960   6.103   5.023   2.615
   99ASN   HD21  961   6.061   5.060   2.532
   99ASN   HD22  962   6.074   5.042   2.708
   99ASN      C  963   6.522   4.960   2.384
   99ASN      O  964   6.619   4.902   2.433
  100GLN      N  965   6.515   5.002   2.259
  100GLN      H  966   6.446   5.052   2.206
  100GLN     CA  967   6.617   4.981   2.155
  100GLN     CB  968   6.721   5.090   2.129
  100GLN     CG  969   6.658   5.225   2.093
  100GLN     CD  970   6.771   5.328   2.078
  100GLN    OE1  971   6.890   5.299   2.075
  100GLN    NE2  972   6.738   5.454   2.104
  100GLN   HE21  973   6.644   5.475   2.132
  100GLN   HE22  974   6.801   5.531   2.108
  100GLN      C  975   6.678   4.840   2.157
  100GLN      O  976   6.627   4.756   2.083
  101ASP      N  977   6.781   4.821   2.238
  101ASP      H  978   6.810   4.891   2.303
  101ASP     CA  979   6.853   4.693   2.226
  101ASP     CB  980   6.990   4.730   2.284
  101ASP     CG  981   7.080   4.835   2.218
  101ASP    OD1  982   7.080   4.829   2.093
  101ASP    OD2  983   7.154   4.911   2.283
  101ASP      C  984   6.792   4.573   2.300
  101ASP      O  985   6.815   4.455   2.273
  102LYS      N  986   6.698   4.605   2.388
  102LYS      H  987   6.671   4.700   2.399
  102LYS     CA  988   6.619   4.506   2.463
  102LYS     CB  989   6.521   4.577   2.556
  102LYS     CG  990   6.590   4.670   2.656
  102LYS     CD  991   6.491   4.690   2.771
  102LYS     CE  992   6.549   4.818   2.831
  102LYS     NZ  993   6.462   4.884   2.929
  102LYS    HZ1  994   6.487   4.976   2.961
  102LYS    HZ2  995   6.373   4.887   2.883
  102LYS    HZ3  996   6.453   4.830   3.013
  102LYS      C  997   6.536   4.406   2.382
  102LYS      O  998   6.525   4.288   2.415
  103LEU      N  999   6.484   4.455   2.269
  103LEU      H 1000   6.504   4.550   2.245
  103LEU     CA 1001   6.393   4.385   2.177
  103LEU     CB 1002   6.325   4.486   2.084
  103LEU     CG 1003   6.194   4.543   2.140
  103LEU    CD1 1004   6.217   4.648   2.249
  103LEU    CD2 1005   6.108   4.608   2.032
  103LEU      C 1006   6.455   4.270   2.098
  103LEU      O 1007   6.382   4.177   2.065
  104GLY      N 1008   6.576   4.286   2.044
  104GLY      H 1009   6.634   4.366   2.059
  104GLY     CA 1010   6.651   4.189   1.963
  104GLY      C 1011   6.601   4.170   1.819
  104GLY      O 1012   6.548   4.067   1.777
  105PHE      N 1013   6.589   4.284   1.752
  105PHE      H 1014   6.596   4.375   1.792
  105PHE     CA 1015   6.556   4.299   1.610
  105PHE     CB 1016   6.551   4.449   1.580
  105PHE     CG 1017   6.440   4.532   1.643
  105PHE    CD1 1018   6.314   4.504   1.589
  105PHE    HD1 1019   6.309   4.454   1.493
  105PHE    CD2 1020   6.452   4.641   1.729
  105PHE    HD2 1021   6.555   4.672   1.746
  105PHE    CE1 1022   6.203   4.579   1.625
  105PHE    HE1 1023   6.100   4.544   1.613
  105PHE    CE2 1024   6.339   4.711   1.768
  105PHE    HE2 1025   6.344   4.784   1.849
  105PHE     CZ 1026   6.212   4.681   1.719
  105PHE     HZ 1027   6.125   4.732   1.760
  105PHE      C 1028   6.655   4.224   1.520
  105PHE      O 1029   6.772   4.221   1.556
  106GLU      N 1030   6.613   4.198   1.396
  106GLU      H 1031   6.525   4.233   1.363
  106GLU     CA 1032   6.691   4.140   1.286
  106GLU     CB 1033   6.594   4.112   1.171
  106GLU     CG 1034   6.564   4.230   1.078
  106GLU     CD 1035   6.426   4.285   1.116
  106GLU    OE1 1036   6.341   4.291   1.025
  106GLU    OE2 1037   6.411   4.332   1.231
  106GLU      C 1038   6.817   4.217   1.248
  106GLU      O 1039   6.829   4.338   1.266
  107ASP      N 1040   6.910   4.151   1.179
  107ASP      H 1041   6.878   4.061   1.151
  107ASP     CA 1042   7.047   4.188   1.141
  107ASP     CB 1043   7.114   4.054   1.108
  107ASP     CG 1044   7.152   3.978   1.235
  107ASP    OD1 1045   7.222   4.050   1.310
  107ASP    OD2 1046   7.125   3.857   1.246
  107ASP      C 1047   7.053   4.294   1.030
  107ASP      O 1048   7.031   4.263   0.913
  108GLY      N 1049   7.038   4.418   1.076
  108GLY      H 1050   7.033   4.434   1.174
  108GLY     CA 1051   7.034   4.545   1.001
  108GLY      C 1052   6.905   4.626   1.004
  108GLY      O 1053   6.890   4.724   0.932
  109SER      N 1054   6.827   4.613   1.111
  109SER      H 1055   6.859   4.580   1.199
  109SER     CA 1056   6.683   4.641   1.108
  109SER     CB 1057   6.609   4.604   1.237
  109SER     OG 1058   6.468   4.602   1.213
  109SER     HG 1059   6.435   4.508   1.212
  109SER      C 1060   6.654   4.788   1.078
  109SER      O 1061   6.699   4.880   1.147
  110VAL      N 1062   6.548   4.806   1.000
  110VAL      H 1063   6.489   4.727   0.980
  110VAL     CA 1064   6.505   4.940   0.956
  110VAL     CB 1065   6.382   4.920   0.867
  110VAL    CG1 1066   6.250   4.974   0.923
  110VAL    CG2 1067   6.410   4.950   0.720
  110VAL      C 1068   6.484   5.043   1.067
  110VAL      O 1069   6.567   5.133   1.080
  111LEU      N 1070   6.398   5.013   1.164
  111LEU      H 1071   6.342   4.932   1.148
  111LEU     CA 1072   6.359   5.096   1.279
  111LEU     CB 1073   6.228   5.039   1.335
  111LEU     CG 1074   6.152   5.129   1.433
  111LEU    CD1 1075   6.089   5.241   1.349
  111LEU    CD2 1076   6.060   5.046   1.522
  111LEU      C 1077   6.468   5.114   1.385
  111LEU      O 1078   6.484   5.227   1.431
  112LYS      N 1079   6.541   5.010   1.425
  112LYS      H 1080   6.491   4.924   1.432
  112LYS     CA 1081   6.670   5.028   1.494
  112LYS     CB 1082   6.745   4.895   1.504
  112LYS     CG 1083   6.816   4.863   1.635
  112LYS     CD 1084   6.938   4.955   1.644
  112LYS     CE 1085   6.998   4.951   1.785
  112LYS     NZ 1086   7.118   5.036   1.781
  112LYS    HZ1 1087   7.186   4.980   1.732
  112LYS    HZ2 1088   7.097   5.113   1.721
  112LYS    HZ3 1089   7.156   5.066   1.869
  112LYS      C 1090   6.766   5.131   1.435
  112LYS      O 1091   6.790   5.231   1.502
  113GLN      N 1092   6.800   5.117   1.307
  113GLN      H 1093   6.771   5.046   1.244
  113GLN     CA 1094   6.877   5.217   1.232
  113GLN     CB 1095   6.913   5.158   1.095
  113GLN     CG 1096   7.027   5.057   1.112
  113GLN     CD 1097   7.096   5.040   0.977
  113GLN    OE1 1098   7.174   5.124   0.932
  113GLN    NE2 1099   7.074   4.926   0.912
  113GLN   HE21 1100   7.010   4.859   0.951
  113GLN   HE22 1101   7.102   4.916   0.817
  113GLN      C 1102   6.830   5.363   1.226
  113GLN      O 1103   6.895   5.458   1.269
  114PHE      N 1104   6.699   5.376   1.207
  114PHE      H 1105   6.641   5.299   1.181
  114PHE     CA 1106   6.630   5.506   1.208
  114PHE     CB 1107   6.492   5.474   1.148
  114PHE     CG 1108   6.398   5.589   1.184
  114PHE    CD1 1109   6.413   5.716   1.129
  114PHE    HD1 1110   6.470   5.730   1.036
  114PHE    CD2 1111   6.299   5.568   1.279
  114PHE    HD2 1112   6.285   5.473   1.329
  114PHE    CE1 1113   6.330   5.822   1.164
  114PHE    HE1 1114   6.335   5.917   1.111
  114PHE    CE2 1115   6.214   5.672   1.315
  114PHE    HE2 1116   6.167   5.669   1.414
  114PHE     CZ 1117   6.228   5.796   1.255
  114PHE     HZ 1118   6.151   5.870   1.275
  114PHE      C 1119   6.639   5.576   1.344
  114PHE      O 1120   6.674   5.694   1.352
  115LEU      N 1121   6.623   5.499   1.450
  115LEU      H 1122   6.576   5.411   1.440
  115LEU     CA 1123   6.640   5.545   1.589
  115LEU     CB 1124   6.593   5.451   1.700
  115LEU     CG 1125   6.443   5.429   1.678
  115LEU    CD1 1126   6.389   5.325   1.777
  115LEU    CD2 1127   6.369   5.559   1.711
  115LEU      C 1128   6.783   5.584   1.625
  115LEU      O 1129   6.805   5.697   1.669
  116SER      N 1130   6.873   5.503   1.572
  116SER      H 1131   6.859   5.411   1.535
  116SER     CA 1132   7.015   5.525   1.605
  116SER     CB 1133   7.110   5.410   1.570
  116SER     OG 1134   7.093   5.305   1.666
  116SER     HG 1135   7.073   5.340   1.758
  116SER      C 1136   7.077   5.643   1.530
  116SER      O 1137   7.135   5.731   1.593
  117GLU      N 1138   7.019   5.666   1.413
  117GLU      H 1139   6.944   5.602   1.397
  117GLU     CA 1140   7.050   5.783   1.330
  117GLU     CB 1141   6.972   5.763   1.200
  117GLU     CG 1142   7.014   5.861   1.091
  117GLU     CD 1143   6.917   5.866   0.973
  117GLU    OE1 1144   6.948   5.811   0.865
  117GLU    OE2 1145   6.818   5.943   0.981
  117GLU      C 1146   7.007   5.917   1.391
  117GLU      O 1147   7.092   5.987   1.444
  118THR      N 1148   6.881   5.913   1.434
  118THR      H 1149   6.831   5.830   1.457
  118THR     CA 1150   6.819   6.032   1.495
  118THR     CB 1151   6.666   6.019   1.490
  118THR    OG1 1152   6.611   5.896   1.536
  118THR    HG1 1153   6.609   5.823   1.467
  118THR    CG2 1154   6.623   6.046   1.346
  118THR      C 1155   6.867   6.062   1.637
  118THR      O 1156   6.859   6.179   1.672
  119GLU      N 1157   6.917   5.960   1.707
  119GLU      H 1158   6.886   5.866   1.695
  119GLU     CA 1159   6.984   5.981   1.836
  119GLU     CB 1160   7.004   5.844   1.902
  119GLU     CG 1161   6.991   5.852   2.055
  119GLU     CD 1162   7.020   5.718   2.122
  119GLU    OE1 1163   6.920   5.657   2.166
  119GLU    OE2 1164   7.141   5.693   2.146
  119GLU      C 1165   7.112   6.064   1.823
  119GLU      O 1166   7.122   6.170   1.886
  120LYS      N 1167   7.206   6.011   1.746
  120LYS      H 1168   7.186   5.936   1.683
  120LYS     CA 1169   7.328   6.085   1.715
  120LYS     CB 1170   7.437   5.986   1.672
  120LYS     CG 1171   7.406   5.905   1.546
  120LYS     CD 1172   7.494   5.780   1.551
  120LYS     CE 1173   7.465   5.674   1.444
  120LYS     NZ 1174   7.550   5.667   1.324
  120LYS    HZ1 1175   7.643   5.646   1.352
  120LYS    HZ2 1176   7.514   5.596   1.264
  120LYS    HZ3 1177   7.554   5.757   1.280
  120LYS      C 1178   7.331   6.214   1.632
  120LYS      O 1179   7.434   6.279   1.617
  121MET      N 1180   7.211   6.266   1.605
  121MET      H 1181   7.131   6.219   1.642
  121MET     CA 1182   7.196   6.380   1.514
  121MET     CB 1183   7.106   6.354   1.393
  121MET     CG 1184   7.187   6.281   1.285
  121MET     SD 1185   7.103   6.303   1.123
  121MET     CE 1186   7.211   6.200   1.025
  121MET      C 1187   7.138   6.507   1.577
  121MET      O 1188   7.058   6.501   1.670
  122SER      N 1189   7.182   6.622   1.526
  122SER      H 1190   7.268   6.624   1.476
  122SER     CA 1191   7.146   6.760   1.561
  122SER     CB 1192   7.203   6.848   1.450
  122SER     OG 1193   7.193   6.982   1.499
  122SER     HG 1194   7.110   7.023   1.461
  122SER      C 1195   6.995   6.785   1.564
  122SER      O 1196   6.920   6.714   1.496
  123PRO      N 1197   6.935   6.873   1.645
  123PRO     CA 1198   6.790   6.894   1.652
  123PRO     CB 1199   6.774   7.007   1.754
  123PRO     CG 1200   6.888   6.984   1.854
  123PRO     CD 1201   6.999   6.933   1.762
  123PRO      C 1202   6.713   6.914   1.522
  123PRO      O 1203   6.608   6.853   1.500
  124GLU      N 1204   6.758   6.994   1.425
  124GLU      H 1205   6.834   7.058   1.424
  124GLU     CA 1206   6.689   6.990   1.296
  124GLU     CB 1207   6.744   7.099   1.202
  124GLU     CG 1208   6.894   7.086   1.177
  124GLU     CD 1209   6.984   7.164   1.272
  124GLU    OE1 1210   7.003   7.125   1.389
  124GLU    OE2 1211   7.047   7.258   1.217
  124GLU      C 1212   6.686   6.858   1.219
  124GLU      O 1213   6.590   6.813   1.156
  125ASP      N 1214   6.797   6.786   1.232
  125ASP      H 1215   6.876   6.818   1.284
  125ASP     CA 1216   6.815   6.658   1.161
  125ASP     CB 1217   6.965   6.628   1.157
  125ASP     CG 1218   7.048   6.733   1.084
  125ASP    OD1 1219   7.152   6.779   1.136
  125ASP    OD2 1220   6.992   6.778   0.981
  125ASP      C 1221   6.733   6.537   1.205
  125ASP      O 1222   6.714   6.443   1.129
  126ARG      N 1223   6.688   6.551   1.329
  126ARG      H 1224   6.744   6.606   1.391
  126ARG     CA 1225   6.582   6.470   1.391
  126ARG     CB 1226   6.582   6.489   1.543
  126ARG     CG 1227   6.714   6.452   1.611
  126ARG     CD 1228   6.702   6.443   1.763
  126ARG     NE 1229   6.830   6.405   1.824
  126ARG     HE 1230   6.887   6.341   1.772
  126ARG     CZ 1231   6.883   6.467   1.931
  126ARG    NH1 1232   6.814   6.568   1.985
  126ARG   HH11 1233   6.732   6.596   1.935
  126ARG   HH12 1234   6.845   6.619   2.066
  126ARG    NH2 1235   6.990   6.417   1.995
  126ARG   HH21 1236   7.025   6.324   1.978
  126ARG   HH22 1237   7.041   6.486   2.045
  126ARG      C 1238   6.449   6.505   1.323
  126ARG      O 1239   6.420   6.429   1.230
  127ALA      N 1240   6.409   6.631   1.323
  127ALA      H 1241   6.450   6.702   1.381
  127ALA     CA 1242   6.283   6.672   1.260
  127ALA     CB 1243   6.254   6.815   1.308
  127ALA      C 1244   6.275   6.652   1.108
  127ALA      O 1245   6.172   6.614   1.054
  128LYS      N 1246   6.382   6.684   1.036
  128LYS      H 1247   6.463   6.721   1.081
  128LYS     CA 1248   6.411   6.645   0.897
  128LYS     CB 1249   6.550   6.691   0.853
  128LYS     CG 1250   6.552   6.843   0.834
  128LYS     CD 1251   6.693   6.904   0.837
  128LYS     CE 1252   6.784   6.864   0.722
  128LYS     NZ 1253   6.915   6.931   0.726
  128LYS    HZ1 1254   6.978   6.903   0.799
  128LYS    HZ2 1255   6.950   6.927   0.633
  128LYS    HZ3 1256   6.894   7.027   0.746
  128LYS      C 1257   6.391   6.495   0.872
  128LYS      O 1258   6.292   6.454   0.811
  129CYS      N 1259   6.459   6.411   0.949
  129CYS      H 1260   6.525   6.445   1.016
  129CYS     CA 1261   6.454   6.265   0.927
  129CYS     CB 1262   6.569   6.186   0.989
  129CYS     SG 1263   6.558   6.005   0.969
  129CYS     HG 1264   6.688   5.984   0.984
  129CYS      C 1265   6.317   6.205   0.961
  129CYS      O 1266   6.253   6.143   0.876
  130PHE      N 1267   6.259   6.261   1.067
  130PHE      H 1268   6.301   6.335   1.118
  130PHE     CA 1269   6.126   6.231   1.123
  130PHE     CB 1270   6.096   6.307   1.252
  130PHE     CG 1271   6.076   6.195   1.356
  130PHE    CD1 1272   6.178   6.131   1.424
  130PHE    HD1 1273   6.280   6.166   1.407
  130PHE    CD2 1274   5.947   6.144   1.372
  130PHE    HD2 1275   5.862   6.209   1.351
  130PHE    CE1 1276   6.147   6.018   1.498
  130PHE    HE1 1277   6.229   5.962   1.544
  130PHE    CE2 1278   5.914   6.027   1.438
  130PHE    HE2 1279   5.821   5.974   1.418
  130PHE     CZ 1280   6.020   5.961   1.500
  130PHE     HZ 1281   6.007   5.855   1.519
  130PHE      C 1282   6.014   6.257   1.022
  130PHE      O 1283   5.902   6.220   1.056
  131GLU      N 1284   6.032   6.334   0.915
  131GLU      H 1285   6.127   6.366   0.907
  131GLU     CA 1286   5.931   6.361   0.812
  131GLU     CB 1287   5.865   6.499   0.816
  131GLU     CG 1288   5.793   6.507   0.950
  131GLU     CD 1289   5.686   6.616   0.942
  131GLU    OE1 1290   5.618   6.635   0.839
  131GLU    OE2 1291   5.645   6.664   1.050
  131GLU      C 1292   5.979   6.322   0.672
  131GLU      O 1293   5.898   6.337   0.581
  132LYS      N 1294   6.111   6.308   0.663
  132LYS      H 1295   6.179   6.326   0.734
  132LYS     CA 1296   6.167   6.274   0.532
  132LYS     CB 1297   6.277   6.373   0.493
  132LYS     CG 1298   6.201   6.505   0.476
  132LYS     CD 1299   6.318   6.603   0.470
  132LYS     CE 1300   6.271   6.749   0.470
  132LYS     NZ 1301   6.187   6.780   0.354
  132LYS    HZ1 1302   6.219   6.732   0.273
  132LYS    HZ2 1303   6.092   6.750   0.365
  132LYS    HZ3 1304   6.182   6.879   0.339
  132LYS      C 1305   6.205   6.130   0.495
  132LYS      O 1306   6.198   6.094   0.378
  133ASN      N 1307   6.239   6.048   0.595
  133ASN      H 1308   6.247   6.088   0.686
  133ASN     CA 1309   6.289   5.911   0.584
  133ASN     CB 1310   6.362   5.873   0.713
  133ASN     CG 1311   6.451   5.749   0.710
  133ASN    OD1 1312   6.414   5.639   0.669
  133ASN    ND2 1313   6.565   5.749   0.779
  133ASN   HD21 1314   6.576   5.826   0.842
  133ASN   HD22 1315   6.623   5.668   0.771
  133ASN      C 1316   6.179   5.811   0.546
  133ASN      O 1317   6.075   5.807   0.612
  134GLU      N 1318   6.201   5.729   0.444
  134GLU      H 1319   6.279   5.740   0.383
  134GLU     CA 1320   6.113   5.617   0.406
  134GLU     CB 1321   6.169   5.533   0.291
  134GLU     CG 1322   6.252   5.606   0.185
  134GLU     CD 1323   6.400   5.616   0.223
  134GLU    OE1 1324   6.464   5.514   0.193
  134GLU    OE2 1325   6.451   5.712   0.286
  134GLU      C 1326   6.073   5.518   0.516
  134GLU      O 1327   5.956   5.491   0.540
  135ALA      N 1328   6.154   5.507   0.621
  135ALA      H 1329   6.244   5.549   0.615
  135ALA     CA 1330   6.131   5.424   0.740
  135ALA     CB 1331   6.252   5.433   0.833
  135ALA      C 1332   6.014   5.477   0.824
  135ALA      O 1333   5.911   5.410   0.829
  136ILE      N 1334   6.017   5.608   0.847
  136ILE      H 1335   6.093   5.661   0.810
  136ILE     CA 1336   5.907   5.677   0.917
  136ILE     CB 1337   5.953   5.803   0.990
  136ILE    CG1 1338   5.849   5.865   1.084
  136ILE    CG2 1339   6.018   5.903   0.893
  136ILE     CD 1340   5.831   5.761   1.194
  136ILE      C 1341   5.782   5.693   0.830
  136ILE      O 1342   5.668   5.670   0.870
  137GLN      N 1343   5.803   5.730   0.704
  137GLN      H 1344   5.893   5.753   0.666
  137GLN     CA 1345   5.694   5.751   0.609
  137GLN     CB 1346   5.738   5.809   0.474
  137GLN     CG 1347   5.811   5.941   0.501
  137GLN     CD 1348   5.840   6.015   0.370
  137GLN    OE1 1349   5.950   6.001   0.318
  137GLN    NE2 1350   5.751   6.100   0.319
  137GLN   HE21 1351   5.660   6.120   0.354
  137GLN   HE22 1352   5.798   6.162   0.256
  137GLN      C 1353   5.613   5.624   0.581
  137GLN      O 1354   5.491   5.639   0.575
  138ALA      N 1355   5.678   5.507   0.584
  138ALA      H 1356   5.777   5.515   0.587
  138ALA     CA 1357   5.628   5.370   0.571
  138ALA     CB 1358   5.736   5.271   0.527
  138ALA      C 1359   5.573   5.315   0.704
  138ALA      O 1360   5.478   5.238   0.702
  139ALA      N 1361   5.621   5.363   0.818
  139ALA      H 1362   5.715   5.399   0.817
  139ALA     CA 1363   5.559   5.362   0.951
  139ALA     CB 1364   5.635   5.417   1.071
  139ALA      C 1365   5.420   5.424   0.935
  139ALA      O 1366   5.324   5.349   0.953
  140HISE     N 1367   5.412   5.556   0.920
  140HISE     H 1368   5.490   5.617   0.938
  140HISE    CA 1369   5.282   5.624   0.910
  140HISE    CB 1370   5.306   5.774   0.885
  140HISE    CG 1371   5.405   5.853   0.970
  140HISE   ND1 1372   5.409   5.834   1.102
  140HISE   CD2 1373   5.496   5.945   0.940
  140HISE   HD2 1374   5.542   5.949   0.841
  140HISE   CE1 1375   5.505   5.914   1.149
  140HISE   HE1 1376   5.520   5.934   1.255
  140HISE   NE2 1377   5.556   5.988   1.051
  140HISE   HE2 1378   5.590   6.081   1.065
  140HISE     C 1379   5.179   5.571   0.810
  140HISE     O 1380   5.058   5.587   0.823
  141ASP      N 1381   5.231   5.509   0.705
  141ASP      H 1382   5.328   5.528   0.685
  141ASP     CA 1383   5.157   5.418   0.616
  141ASP     CB 1384   5.256   5.372   0.509
  141ASP     CG 1385   5.198   5.347   0.370
  141ASP    OD1 1386   5.179   5.447   0.297
  141ASP    OD2 1387   5.207   5.228   0.332
  141ASP      C 1388   5.084   5.299   0.677
  141ASP      O 1389   4.962   5.304   0.687
  142ALA      N 1390   5.157   5.208   0.741
  142ALA      H 1391   5.256   5.212   0.752
  142ALA     CA 1392   5.104   5.093   0.816
  142ALA     CB 1393   5.215   4.999   0.864
  142ALA      C 1394   5.010   5.131   0.931
  142ALA      O 1395   4.938   5.039   0.968
  143VAL      N 1396   5.037   5.241   1.001
  143VAL      H 1397   5.113   5.301   0.976
  143VAL     CA 1398   4.955   5.289   1.113
  143VAL     CB 1399   5.036   5.377   1.209
  143VAL    CG1 1400   4.965   5.381   1.345
  143VAL    CG2 1401   5.183   5.348   1.241
  143VAL      C 1402   4.833   5.366   1.061
  143VAL      O 1403   4.842   5.468   0.993
  144ALA      N 1404   4.721   5.295   1.070
  144ALA      H 1405   4.724   5.201   1.104
  144ALA     CA 1406   4.591   5.351   1.031
  144ALA     CB 1407   4.557   5.279   0.900
  144ALA      C 1408   4.478   5.367   1.132
  144ALA      O 1409   4.500   5.375   1.252
  145GLN      N 1410   4.366   5.401   1.067
  145GLN      H 1411   4.367   5.440   0.975
  145GLN     CA 1412   4.240   5.415   1.142
  145GLN     CB 1413   4.140   5.482   1.048
  145GLN     CG 1414   4.180   5.621   1.000
  145GLN     CD 1415   4.273   5.636   0.879
  145GLN    OE1 1416   4.332   5.542   0.827
  145GLN    NE2 1417   4.284   5.758   0.826
  145GLN   HE21 1418   4.238   5.838   0.863
  145GLN   HE22 1419   4.337   5.774   0.743
  145GLN      C 1420   4.187   5.281   1.192
  145GLN      O 1421   4.120   5.200   1.128
  146GLU      N 1422   4.206   5.276   1.323
  146GLU      H 1423   4.246   5.350   1.377
  146GLU     CA 1424   4.173   5.159   1.406
  146GLU     CB 1425   4.265   5.045   1.362
  146GLU     CG 1426   4.251   4.909   1.430
  146GLU     CD 1427   4.105   4.865   1.414
  146GLU    OE1 1428   4.067   4.785   1.326
  146GLU    OE2 1429   4.019   4.896   1.499
  146GLU      C 1430   4.189   5.195   1.554
  146GLU      O 1431   4.247   5.300   1.582
  147GLY      N 1432   4.123   5.120   1.642
  147GLY      H 1433   4.077   5.039   1.604
  147GLY     CA 1434   4.136   5.145   1.786
  147GLY      C 1435   4.077   5.037   1.877
  147GLY      O 1436   4.050   4.929   1.825
  148GLN      N 1437   4.081   5.063   2.008
  148GLN      H 1438   4.120   5.149   2.040
  148GLN     CA 1439   4.037   4.981   2.121
  148GLN     CB 1440   4.165   4.932   2.190
  148GLN     CG 1441   4.204   4.801   2.122
  148GLN     CD 1442   4.203   4.684   2.221
  148GLN    OE1 1443   4.104   4.613   2.231
  148GLN    NE2 1444   4.307   4.671   2.303
  148GLN   HE21 1445   4.380   4.738   2.316
  148GLN   HE22 1446   4.295   4.593   2.365
  148GLN      C 1447   3.948   5.049   2.225
  148GLN      O 1448   3.862   4.989   2.289
  149CYS      N 1449   3.976   5.177   2.250
  149CYS      H 1450   4.062   5.216   2.218
  149CYS     CA 1451   3.893   5.254   2.345
  149CYS     CB 1452   3.980   5.371   2.392
  149CYS     SG 1453   3.990   5.516   2.281
  149CYS     HG 1454   4.059   5.452   2.186
  149CYS      C 1455   3.761   5.298   2.282
  149CYS      O 1456   3.760   5.334   2.165
  150ARG      N 1457   3.654   5.326   2.356
  150ARG      H 1458   3.647   5.293   2.450
  150ARG     CA 1459   3.527   5.375   2.299
  150ARG     CB 1460   3.409   5.343   2.391
  150ARG     CG 1461   3.401   5.194   2.426
  150ARG     CD 1462   3.370   5.103   2.307
  150ARG     NE 1463   3.380   4.962   2.348
  150ARG     HE 1464   3.310   4.938   2.416
  150ARG     CZ 1465   3.477   4.880   2.305
  150ARG    NH1 1466   3.580   4.908   2.224
  150ARG   HH11 1467   3.595   5.004   2.199
  150ARG   HH12 1468   3.625   4.837   2.169
  150ARG    NH2 1469   3.483   4.767   2.376
  150ARG   HH21 1470   3.434   4.748   2.461
  150ARG   HH22 1471   3.542   4.689   2.354
  150ARG      C 1472   3.532   5.527   2.281
  150ARG      O 1473   3.523   5.607   2.374
  151VAL      N 1474   3.564   5.564   2.158
  151VAL      H 1475   3.596   5.489   2.100
  151VAL     CA 1476   3.591   5.697   2.101
  151VAL     CB 1477   3.655   5.687   1.962
  151VAL    CG1 1478   3.802   5.648   1.977
  151VAL    CG2 1479   3.573   5.601   1.865
  151VAL      C 1480   3.489   5.811   2.097
  151VAL      O 1481   3.468   5.880   1.997
  152ASP      N 1482   3.438   5.851   2.213
  152ASP      H 1483   3.456   5.805   2.300
  152ASP     CA 1484   3.332   5.953   2.217
  152ASP     CB 1485   3.268   5.949   2.356
  152ASP     CG 1486   3.156   5.846   2.375
  152ASP    OD1 1487   3.043   5.898   2.386
  152ASP    OD2 1488   3.182   5.724   2.386
  152ASP      C 1489   3.369   6.098   2.186
  152ASP      O 1490   3.450   6.164   2.250
  153ASP      N 1491   3.312   6.149   2.077
  153ASP      H 1492   3.250   6.092   2.022
  153ASP     CA 1493   3.330   6.286   2.026
  153ASP     CB 1494   3.216   6.321   1.930
  153ASP     CG 1495   3.207   6.218   1.817
  153ASP    OD1 1496   3.161   6.106   1.849
  153ASP    OD2 1497   3.257   6.247   1.706
  153ASP      C 1498   3.368   6.414   2.100
  153ASP      O 1499   3.460   6.490   2.069
  154LYS      N 1500   3.299   6.421   2.213
  154LYS      H 1501   3.239   6.346   2.239
  154LYS     CA 1502   3.305   6.536   2.306
  154LYS     CB 1503   3.172   6.541   2.381
  154LYS     CG 1504   3.145   6.681   2.438
  154LYS     CD 1505   3.004   6.675   2.497
  154LYS     CE 1506   2.970   6.804   2.571
  154LYS     NZ 1507   2.829   6.803   2.612
  154LYS    HZ1 1508   2.806   6.711   2.644
  154LYS    HZ2 1509   2.806   6.885   2.665
  154LYS    HZ3 1510   2.773   6.813   2.530
  154LYS      C 1511   3.435   6.534   2.386
  154LYS      O 1512   3.478   6.644   2.421
  155VAL      N 1513   3.497   6.420   2.410
  155VAL      H 1514   3.478   6.341   2.352
  155VAL     CA 1515   3.605   6.412   2.511
  155VAL     CB 1516   3.567   6.311   2.619
  155VAL    CG1 1517   3.448   6.363   2.699
  155VAL    CG2 1518   3.523   6.174   2.565
  155VAL      C 1519   3.743   6.392   2.449
  155VAL      O 1520   3.770   6.302   2.369
  156ASN      N 1521   3.839   6.451   2.519
  156ASN      H 1522   3.821   6.485   2.612
  156ASN     CA 1523   3.979   6.441   2.475
  156ASN     CB 1524   4.056   6.573   2.480
  156ASN     CG 1525   4.012   6.647   2.353
  156ASN    OD1 1526   3.988   6.594   2.245
  156ASN    ND2 1527   4.021   6.779   2.364
  156ASN   HD21 1528   4.056   6.806   2.454
  156ASN   HD22 1529   4.001   6.845   2.292
  156ASN      C 1530   4.053   6.335   2.556
  156ASN      O 1531   4.011   6.288   2.662
  157PHE      N 1532   4.157   6.284   2.489
  157PHE      H 1533   4.202   6.340   2.420
  157PHE     CA 1534   4.236   6.175   2.546
  157PHE     CB 1535   4.231   6.046   2.464
  157PHE     CG 1536   4.092   5.985   2.451
  157PHE    CD1 1537   3.973   6.035   2.400
  157PHE    HD1 1538   3.972   6.113   2.324
  157PHE    CD2 1539   4.088   5.856   2.504
  157PHE    HD2 1540   4.181   5.818   2.545
  157PHE    CE1 1541   3.857   5.958   2.406
  157PHE    HE1 1542   3.758   5.992   2.376
  157PHE    CE2 1543   3.972   5.779   2.509
  157PHE    HE2 1544   3.976   5.679   2.552
  157PHE     CZ 1545   3.854   5.828   2.454
  157PHE     HZ 1546   3.757   5.781   2.438
  157PHE      C 1547   4.383   6.213   2.562
  157PHE      O 1548   4.432   6.296   2.486
  158HISE     N 1549   4.439   6.154   2.668
  158HISE     H 1550   4.392   6.097   2.735
  158HISE    CA 1551   4.583   6.168   2.696
  158HISE    CB 1552   4.600   6.259   2.819
  158HISE    CG 1553   4.749   6.293   2.829
  158HISE   ND1 1554   4.811   6.354   2.729
  158HISE   CD2 1555   4.834   6.269   2.929
  158HISE   HD2 1556   4.823   6.234   3.032
  158HISE   CE1 1557   4.941   6.356   2.759
  158HISE   HE1 1558   5.025   6.385   2.696
  158HISE   NE2 1559   4.953   6.301   2.879
  158HISE   HE2 1560   5.040   6.313   2.928
  158HISE     C 1561   4.662   6.039   2.716
  158HISE     O 1562   4.604   5.934   2.740
  159PHE      N 1563   4.789   6.050   2.677
  159PHE      H 1564   4.830   6.141   2.674
  159PHE     CA 1565   4.879   5.934   2.668
  159PHE     CB 1566   4.927   5.929   2.523
  159PHE     CG 1567   4.997   5.809   2.459
  159PHE    CD1 1568   5.135   5.817   2.457
  159PHE    HD1 1569   5.188   5.903   2.499
  159PHE    CD2 1570   4.928   5.690   2.436
  159PHE    HD2 1571   4.823   5.675   2.464
  159PHE    CE1 1572   5.198   5.695   2.434
  159PHE    HE1 1573   5.307   5.684   2.436
  159PHE    CE2 1574   4.994   5.569   2.421
  159PHE    HE2 1575   4.947   5.471   2.427
  159PHE     CZ 1576   5.133   5.573   2.419
  159PHE     HZ 1577   5.193   5.482   2.423
  159PHE      C 1578   5.001   5.933   2.761
  159PHE      O 1579   5.085   6.022   2.747
  160ILE      N 1580   5.023   5.818   2.825
  160ILE      H 1581   4.973   5.737   2.795
  160ILE     CA 1582   5.146   5.776   2.895
  160ILE     CB 1583   5.130   5.784   3.047
  160ILE    CG1 1584   4.996   5.729   3.097
  160ILE    CG2 1585   5.167   5.928   3.081
  160ILE     CD 1586   4.982   5.741   3.249
  160ILE      C 1587   5.211   5.645   2.853
  160ILE      O 1588   5.143   5.558   2.799
  161LEU      N 1589   5.343   5.657   2.840
  161LEU      H 1590   5.380   5.749   2.829
  161LEU     CA 1591   5.435   5.543   2.842
  161LEU     CB 1592   5.541   5.548   2.732
  161LEU     CG 1593   5.618   5.417   2.717
  161LEU    CD1 1594   5.553   5.314   2.625
  161LEU    CD2 1595   5.759   5.443   2.661
  161LEU      C 1596   5.482   5.515   2.985
  161LEU      O 1597   5.522   5.602   3.062
  162PHE      N 1598   5.454   5.392   3.027
  162PHE      H 1599   5.420   5.322   2.964
  162PHE     CA 1600   5.495   5.348   3.161
  162PHE     CB 1601   5.367   5.286   3.217
  162PHE     CG 1602   5.363   5.294   3.370
  162PHE    CD1 1603   5.293   5.393   3.438
  162PHE    HD1 1604   5.237   5.468   3.381
  162PHE    CD2 1605   5.398   5.180   3.442
  162PHE    HD2 1606   5.448   5.099   3.390
  162PHE    CE1 1607   5.268   5.387   3.574
  162PHE    HE1 1608   5.195   5.457   3.616
  162PHE    CE2 1609   5.380   5.175   3.580
  162PHE    HE2 1610   5.426   5.098   3.642
  162PHE     CZ 1611   5.308   5.275   3.646
  162PHE     HZ 1612   5.277   5.272   3.750
  162PHE      C 1613   5.611   5.251   3.137
  162PHE      O 1614   5.594   5.136   3.096
  163ASN      N 1615   5.732   5.298   3.163
  163ASN      H 1616   5.757   5.387   3.202
  163ASN     CA 1617   5.845   5.218   3.113
  163ASN     CB 1618   5.928   5.304   3.018
  163ASN     CG 1619   6.011   5.220   2.920
  163ASN    OD1 1620   5.998   5.098   2.909
  163ASN    ND2 1621   6.118   5.282   2.872
  163ASN   HD21 1622   6.147   5.372   2.906
  163ASN   HD22 1623   6.179   5.233   2.810
  163ASN      C 1624   5.929   5.170   3.231
  163ASN      O 1625   5.955   5.258   3.314
  164ASN      N 1626   5.972   5.044   3.224
  164ASN      H 1627   5.969   4.991   3.140
  164ASN     CA 1628   6.073   4.984   3.313
  164ASN     CB 1629   6.046   4.834   3.326
  164ASN     CG 1630   6.085   4.789   3.467
  164ASN    OD1 1631   6.186   4.824   3.528
  164ASN    ND2 1632   6.004   4.703   3.528
  164ASN   HD21 1633   5.923   4.676   3.476
  164ASN   HD22 1634   6.034   4.668   3.617
  164ASN      C 1635   6.213   5.003   3.255
  164ASN      O 1636   6.232   4.999   3.133
  165VAL      N 1637   6.295   5.065   3.339
  165VAL      H 1638   6.264   5.103   3.426
  165VAL     CA 1639   6.436   5.084   3.302
  165VAL     CB 1640   6.471   5.225   3.255
  165VAL    CG1 1641   6.613   5.239   3.198
  165VAL    CG2 1642   6.375   5.270   3.145
  165VAL      C 1643   6.523   5.047   3.422
  165VAL      O 1644   6.539   5.118   3.521
  166ASP      N 1645   6.541   4.916   3.440
  166ASP      H 1646   6.490   4.855   3.380
  166ASP     CA 1647   6.632   4.849   3.534
  166ASP     CB 1648   6.770   4.914   3.540
  166ASP     CG 1649   6.852   4.858   3.424
  166ASP    OD1 1650   6.932   4.765   3.449
  166ASP    OD2 1651   6.833   4.913   3.313
  166ASP      C 1652   6.561   4.835   3.669
  166ASP      O 1653   6.595   4.912   3.758
  167GLY      N 1654   6.454   4.756   3.675
  167GLY      H 1655   6.432   4.689   3.604
  167GLY     CA 1656   6.364   4.746   3.791
  167GLY      C 1657   6.272   4.861   3.831
  167GLY      O 1658   6.163   4.826   3.875
  168HISE     N 1659   6.328   4.981   3.814
  168HISE     H 1660   6.422   4.987   3.781
  168HISE    CA 1661   6.253   5.106   3.827
  168HISE    CB 1662   6.352   5.218   3.863
  168HISE    CG 1663   6.320   5.263   4.006
  168HISE   ND1 1664   6.369   5.211   4.119
  168HISE   CD2 1665   6.224   5.349   4.038
  168HISE   HD2 1666   6.151   5.399   3.975
  168HISE   CE1 1667   6.302   5.268   4.218
  168HISE   HE1 1668   6.312   5.235   4.322
  168HISE   NE2 1669   6.213   5.354   4.171
  168HISE   HE2 1670   6.140   5.405   4.217
  168HISE     C 1671   6.169   5.141   3.704
  168HISE     O 1672   6.219   5.163   3.594
  169LEU      N 1673   6.045   5.178   3.734
  169LEU      H 1674   6.014   5.185   3.829
  169LEU     CA 1675   5.943   5.227   3.640
  169LEU     CB 1676   5.800   5.191   3.680
  169LEU     CG 1677   5.786   5.038   3.677
  169LEU    CD1 1678   5.719   5.000   3.809
  169LEU    CD2 1679   5.698   4.994   3.560
  169LEU      C 1680   5.937   5.380   3.632
  169LEU      O 1681   5.977   5.452   3.723
  170TYR      N 1682   5.884   5.435   3.524
  170TYR      H 1683   5.876   5.372   3.447
  170TYR     CA 1684   5.892   5.580   3.497
  170TYR     CB 1685   6.020   5.622   3.425
  170TYR     CG 1686   6.150   5.596   3.501
  170TYR    CD1 1687   6.178   5.689   3.600
  170TYR    HD1 1688   6.132   5.787   3.611
  170TYR    CD2 1689   6.229   5.483   3.482
  170TYR    HD2 1690   6.203   5.405   3.410
  170TYR    CE1 1691   6.289   5.659   3.678
  170TYR    HE1 1692   6.284   5.697   3.780
  170TYR    CE2 1693   6.343   5.463   3.559
  170TYR    HE2 1694   6.410   5.379   3.544
  170TYR     CZ 1695   6.378   5.554   3.658
  170TYR     OH 1696   6.501   5.547   3.717
  170TYR     HH 1697   6.520   5.625   3.776
  170TYR      C 1698   5.770   5.619   3.414
  170TYR      O 1699   5.753   5.568   3.303
  171GLU      N 1700   5.728   5.739   3.451
  171GLU      H 1701   5.764   5.789   3.530
  171GLU     CA 1702   5.609   5.794   3.384
  171GLU     CB 1703   5.516   5.843   3.496
  171GLU     CG 1704   5.386   5.910   3.448
  171GLU     CD 1705   5.314   5.957   3.574
  171GLU    OE1 1706   5.227   5.880   3.620
  171GLU    OE2 1707   5.354   6.057   3.638
  171GLU      C 1708   5.641   5.894   3.273
  171GLU      O 1709   5.681   6.006   3.305
  172LEU      N 1710   5.641   5.838   3.152
  172LEU      H 1711   5.601   5.748   3.138
  172LEU     CA 1712   5.672   5.917   3.031
  172LEU     CB 1713   5.776   5.841   2.948
  172LEU     CG 1714   5.824   5.922   2.827
  172LEU    CD1 1715   5.896   6.045   2.883
  172LEU    CD2 1716   5.921   5.836   2.745
  172LEU      C 1717   5.554   5.960   2.945
  172LEU      O 1718   5.497   5.880   2.870
  173ASP      N 1719   5.514   6.084   2.969
  173ASP      H 1720   5.563   6.133   3.041
  173ASP     CA 1721   5.400   6.150   2.903
  173ASP     CB 1722   5.394   6.292   2.960
  173ASP     CG 1723   5.252   6.344   2.935
  173ASP    OD1 1724   5.169   6.340   3.029
  173ASP    OD2 1725   5.237   6.403   2.826
  173ASP      C 1726   5.438   6.163   2.755
  173ASP      O 1727   5.550   6.197   2.719
  174GLY      N 1728   5.324   6.157   2.686
  174GLY      H 1729   5.245   6.122   2.735
  174GLY     CA 1730   5.314   6.183   2.541
  174GLY      C 1731   5.359   6.318   2.486
  174GLY      O 1732   5.396   6.329   2.369
  175ARG      N 1733   5.328   6.418   2.568
  175ARG      H 1734   5.285   6.404   2.657
  175ARG     CA 1735   5.340   6.559   2.529
  175ARG     CB 1736   5.208   6.631   2.556
  175ARG     CG 1737   5.085   6.576   2.483
  175ARG     CD 1738   4.962   6.662   2.513
  175ARG     NE 1739   4.845   6.586   2.465
  175ARG     HE 1740   4.854   6.491   2.496
  175ARG     CZ 1741   4.757   6.612   2.368
  175ARG    NH1 1742   4.756   6.734   2.314
  175ARG   HH11 1743   4.817   6.806   2.348
  175ARG   HH12 1744   4.697   6.756   2.235
  175ARG    NH2 1745   4.645   6.541   2.348
  175ARG   HH21 1746   4.636   6.452   2.392
  175ARG   HH22 1747   4.586   6.562   2.270
  175ARG      C 1748   5.439   6.638   2.615
  175ARG      O 1749   5.501   6.734   2.570
  176MET      N 1750   5.452   6.600   2.742
  176MET      H 1751   5.404   6.520   2.777
  176MET     CA 1752   5.551   6.665   2.830
  176MET     CB 1753   5.493   6.692   2.969
  176MET     CG 1754   5.425   6.827   2.987
  176MET     SD 1755   5.422   6.884   3.161
  176MET     CE 1756   5.288   6.797   3.240
  176MET      C 1757   5.678   6.581   2.841
  176MET      O 1758   5.669   6.466   2.884
  177PRO      N 1759   5.798   6.635   2.823
  177PRO     CA 1760   5.928   6.568   2.838
  177PRO     CB 1761   6.029   6.668   2.782
  177PRO     CG 1762   5.960   6.805   2.793
  177PRO     CD 1763   5.810   6.777   2.788
  177PRO      C 1764   5.962   6.509   2.976
  177PRO      O 1765   5.914   6.562   3.076
  178PHE      N 1766   6.066   6.426   2.982
  178PHE      H 1767   6.099   6.376   2.902
  178PHE     CA 1768   6.132   6.384   3.106
  178PHE     CB 1769   6.158   6.490   3.214
  178PHE     CG 1770   6.218   6.619   3.158
  178PHE    CD1 1771   6.332   6.623   3.079
  178PHE    HD1 1772   6.405   6.544   3.098
  178PHE    CD2 1773   6.148   6.739   3.172
  178PHE    HD2 1774   6.050   6.737   3.220
  178PHE    CE1 1775   6.373   6.736   3.009
  178PHE    HE1 1776   6.427   6.721   2.916
  178PHE    CE2 1777   6.198   6.857   3.118
  178PHE    HE2 1778   6.139   6.944   3.146
  178PHE     CZ 1779   6.302   6.854   3.025
  178PHE     HZ 1780   6.334   6.946   2.976
  178PHE      C 1781   6.051   6.267   3.162
  178PHE      O 1782   5.928   6.271   3.168
  179PRO      N 1783   6.112   6.153   3.192
  179PRO     CA 1784   6.055   6.039   3.266
  179PRO     CB 1785   6.144   5.925   3.216
  179PRO     CG 1786   6.284   5.984   3.199
  179PRO     CD 1787   6.248   6.123   3.145
  179PRO      C 1788   6.058   6.053   3.418
  179PRO      O 1789   6.162   6.087   3.476
  180VAL      N 1790   5.938   6.076   3.469
  180VAL      H 1791   5.866   6.113   3.409
  180VAL     CA 1792   5.905   6.088   3.612
  180VAL     CB 1793   5.762   6.136   3.637
  180VAL    CG1 1794   5.737   6.167   3.785
  180VAL    CG2 1795   5.755   6.264   3.554
  180VAL      C 1796   5.928   5.959   3.690
  180VAL      O 1797   5.884   5.855   3.640
  181ASN      N 1798   5.978   5.978   3.811
  181ASN      H 1799   5.976   6.073   3.843
  181ASN     CA 1800   6.007   5.867   3.904
  181ASN     CB 1801   6.085   5.933   4.018
  181ASN     CG 1802   6.163   5.845   4.116
  181ASN    OD1 1803   6.124   5.794   4.220
  181ASN    ND2 1804   6.283   5.809   4.071
  181ASN   HD21 1805   6.320   5.838   3.983
  181ASN   HD22 1806   6.333   5.755   4.138
  181ASN      C 1807   5.891   5.792   3.969
  181ASN      O 1808   5.794   5.855   4.010
  182HISE     N 1809   5.873   5.667   3.927
  182HISE     H 1810   5.921   5.622   3.852
  182HISE    CA 1811   5.776   5.577   3.991
  182HISE    CB 1812   5.687   5.512   3.885
  182HISE    CG 1813   5.566   5.604   3.874
  182HISE   ND1 1814   5.499   5.668   3.970
  182HISE   CD2 1815   5.502   5.629   3.760
  182HISE   HD2 1816   5.522   5.569   3.671
  182HISE   CE1 1817   5.400   5.739   3.917
  182HISE   HE1 1818   5.310   5.781   3.962
  182HISE   NE2 1819   5.408   5.719   3.785
  182HISE   HE2 1820   5.354   5.763   3.714
  182HISE     C 1821   5.848   5.472   4.075
  182HISE     O 1822   5.968   5.488   4.100
  183GLY      N 1823   5.779   5.374   4.132
  183GLY      H 1824   5.683   5.352   4.114
  183GLY     CA 1825   5.837   5.271   4.219
  183GLY      C 1826   5.921   5.165   4.145
  183GLY      O 1827   5.964   5.185   4.032
  184ALA      N 1828   5.914   5.049   4.209
  184ALA      H 1829   5.858   5.047   4.292
  184ALA     CA 1830   5.993   4.935   4.158
  184ALA     CB 1831   6.133   4.932   4.220
  184ALA      C 1832   5.940   4.792   4.160
  184ALA      O 1833   5.878   4.745   4.256
  185SER      N 1834   5.947   4.733   4.041
  185SER      H 1835   5.998   4.765   3.962
  185SER     CA 1836   5.884   4.601   4.021
  185SER     CB 1837   5.735   4.613   3.990
  185SER     OG 1838   5.674   4.494   3.939
  185SER     HG 1839   5.579   4.483   3.967
  185SER      C 1840   5.949   4.525   3.905
  185SER      O 1841   5.983   4.589   3.806
  186SER      N 1842   5.972   4.395   3.921
  186SER      H 1843   5.912   4.338   3.976
  186SER     CA 1844   6.053   4.317   3.826
  186SER     CB 1845   6.094   4.181   3.883
  186SER     OG 1846   6.186   4.191   3.992
  186SER     HG 1847   6.138   4.198   4.079
  186SER      C 1848   5.991   4.292   3.688
  186SER      O 1849   5.883   4.233   3.682
  187GLU      N 1850   6.076   4.296   3.585
  187GLU      H 1851   6.167   4.329   3.608
  187GLU     CA 1852   6.043   4.276   3.443
  187GLU     CB 1853   6.175   4.292   3.368
  187GLU     CG 1854   6.216   4.439   3.353
  187GLU     CD 1855   6.368   4.448   3.337
  187GLU    OE1 1856   6.417   4.400   3.233
  187GLU    OE2 1857   6.425   4.533   3.409
  187GLU      C 1858   5.970   4.149   3.401
  187GLU      O 1859   5.874   4.165   3.326
  188ASP      N 1860   6.000   4.032   3.458
  188ASP      H 1861   6.082   4.034   3.515
  188ASP     CA 1862   5.931   3.905   3.433
  188ASP     CB 1863   6.010   3.790   3.497
  188ASP     CG 1864   6.013   3.807   3.649
  188ASP    OD1 1865   5.945   3.726   3.716
  188ASP    OD2 1866   6.082   3.899   3.699
  188ASP      C 1867   5.787   3.891   3.481
  188ASP      O 1868   5.712   3.803   3.439
  189THR      N 1869   5.748   3.978   3.574
  189THR      H 1870   5.830   4.009   3.623
  189THR     CA 1871   5.612   3.982   3.629
  189THR     CB 1872   5.609   3.937   3.775
  189THR    OG1 1873   5.722   3.983   3.851
  189THR    HG1 1874   5.786   3.916   3.889
  189THR    CG2 1875   5.610   3.784   3.783
  189THR      C 1876   5.534   4.113   3.632
  189THR      O 1877   5.417   4.119   3.669
  190LEU      N 1878   5.594   4.215   3.571
  190LEU      H 1879   5.693   4.208   3.576
  190LEU     CA 1880   5.537   4.349   3.550
  190LEU     CB 1881   5.643   4.409   3.458
  190LEU     CG 1882   5.640   4.562   3.453
  190LEU    CD1 1883   5.672   4.631   3.585
  190LEU    CD2 1884   5.738   4.595   3.340
  190LEU      C 1885   5.395   4.351   3.493
  190LEU      O 1886   5.323   4.446   3.524
  191LEU      N 1887   5.349   4.249   3.421
  191LEU      H 1888   5.400   4.209   3.344
  191LEU     CA 1889   5.205   4.237   3.397
  191LEU     CB 1890   5.152   4.152   3.282
  191LEU     CG 1891   5.204   4.180   3.140
  191LEU    CD1 1892   5.144   4.094   3.028
  191LEU    CD2 1893   5.177   4.329   3.117
  191LEU      C 1894   5.121   4.225   3.525
  191LEU      O 1895   5.014   4.284   3.513
  192LYS      N 1896   5.159   4.166   3.637
  192LYS      H 1897   5.250   4.124   3.641
  192LYS     CA 1898   5.088   4.183   3.765
  192LYS     CB 1899   5.161   4.096   3.868
  192LYS     CG 1900   5.108   3.959   3.827
  192LYS     CD 1901   5.179   3.853   3.912
  192LYS     CE 1902   5.111   3.720   3.878
  192LYS     NZ 1903   5.175   3.593   3.915
  192LYS    HZ1 1904   5.101   3.531   3.892
  192LYS    HZ2 1905   5.255   3.571   3.859
  192LYS    HZ3 1906   5.202   3.565   4.007
  192LYS      C 1907   5.073   4.324   3.822
  192LYS      O 1908   4.961   4.365   3.852
  193ASP      N 1909   5.180   4.403   3.816
  193ASP      H 1910   5.267   4.356   3.834
  193ASP     CA 1911   5.178   4.547   3.845
  193ASP     CB 1912   5.317   4.611   3.851
  193ASP     CG 1913   5.372   4.562   3.985
  193ASP    OD1 1914   5.395   4.640   4.081
  193ASP    OD2 1915   5.414   4.445   3.996
  193ASP      C 1916   5.094   4.621   3.741
  193ASP      O 1917   5.011   4.701   3.785
  194ALA      N 1918   5.106   4.586   3.613
  194ALA      H 1919   5.177   4.522   3.583
  194ALA     CA 1920   5.008   4.626   3.510
  194ALA     CB 1921   5.037   4.581   3.367
  194ALA      C 1922   4.861   4.599   3.543
  194ALA      O 1923   4.784   4.694   3.531
  195ALA      N 1924   4.818   4.480   3.581
  195ALA      H 1925   4.878   4.400   3.575
  195ALA     CA 1926   4.676   4.465   3.616
  195ALA     CB 1927   4.654   4.317   3.646
  195ALA      C 1928   4.617   4.543   3.733
  195ALA      O 1929   4.499   4.575   3.748
  196LYS      N 1930   4.706   4.570   3.828
  196LYS      H 1931   4.796   4.527   3.835
  196LYS     CA 1932   4.680   4.668   3.934
  196LYS     CB 1933   4.774   4.658   4.054
  196LYS     CG 1934   4.777   4.510   4.096
  196LYS     CD 1935   4.866   4.494   4.219
  196LYS     CE 1936   4.835   4.597   4.329
  196LYS     NZ 1937   4.947   4.609   4.423
  196LYS    HZ1 1938   4.964   4.529   4.480
  196LYS    HZ2 1939   5.029   4.634   4.372
  196LYS    HZ3 1940   4.922   4.678   4.491
  196LYS      C 1941   4.671   4.813   3.887
  196LYS      O 1942   4.569   4.876   3.916
  197VAL      N 1943   4.766   4.858   3.806
  197VAL      H 1944   4.855   4.811   3.812
  197VAL     CA 1945   4.762   4.991   3.743
  197VAL     CB 1946   4.885   5.038   3.666
  197VAL    CG1 1947   4.873   5.182   3.616
  197VAL    CG2 1948   5.015   5.019   3.745
  197VAL      C 1949   4.634   5.007   3.659
  197VAL      O 1950   4.546   5.087   3.690
  198CYS      N 1951   4.610   4.911   3.571
  198CYS      H 1952   4.674   4.835   3.559
  198CYS     CA 1953   4.494   4.902   3.481
  198CYS     CB 1954   4.519   4.780   3.392
  198CYS     SG 1955   4.377   4.725   3.291
  198CYS     HG 1956   4.421   4.604   3.256
  198CYS      C 1957   4.363   4.889   3.559
  198CYS      O 1958   4.259   4.945   3.523
  199ARG      N 1959   4.349   4.819   3.671
  199ARG      H 1960   4.423   4.757   3.696
  199ARG     CA 1961   4.236   4.828   3.765
  199ARG     CB 1962   4.237   4.728   3.881
  199ARG     CG 1963   4.138   4.612   3.865
  199ARG     CD 1964   4.133   4.547   3.727
  199ARG     NE 1965   4.239   4.445   3.733
  199ARG     HE 1966   4.286   4.454   3.821
  199ARG     CZ 1967   4.269   4.360   3.634
  199ARG    NH1 1968   4.208   4.371   3.515
  199ARG   HH11 1969   4.121   4.419   3.502
  199ARG   HH12 1970   4.250   4.316   3.443
  199ARG    NH2 1971   4.321   4.239   3.659
  199ARG   HH21 1972   4.314   4.211   3.755
  199ARG   HH22 1973   4.367   4.189   3.585
  199ARG      C 1974   4.224   4.967   3.827
  199ARG      O 1975   4.122   5.036   3.821
  200GLU      N 1976   4.330   5.017   3.889
  200GLU      H 1977   4.410   4.963   3.915
  200GLU     CA 1978   4.328   5.151   3.950
  200GLU     CB 1979   4.456   5.187   4.026
  200GLU     CG 1980   4.462   5.099   4.151
  200GLU     CD 1981   4.576   5.147   4.241
  200GLU    OE1 1982   4.549   5.186   4.357
  200GLU    OE2 1983   4.686   5.146   4.182
  200GLU      C 1984   4.279   5.271   3.869
  200GLU      O 1985   4.230   5.370   3.922
  201PHE      N 1986   4.318   5.262   3.742
  201PHE      H 1987   4.396   5.200   3.728
  201PHE     CA 1988   4.282   5.358   3.637
  201PHE     CB 1989   4.384   5.348   3.523
  201PHE     CG 1990   4.479   5.467   3.512
  201PHE    CD1 1991   4.598   5.454   3.582
  201PHE    HD1 1992   4.624   5.353   3.614
  201PHE    CD2 1993   4.457   5.574   3.427
  201PHE    HD2 1994   4.388   5.575   3.342
  201PHE    CE1 1995   4.700   5.548   3.571
  201PHE    HE1 1996   4.797   5.525   3.615
  201PHE    CE2 1997   4.560   5.667   3.426
  201PHE    HE2 1998   4.542   5.762   3.375
  201PHE     CZ 1999   4.683   5.660   3.490
  201PHE     HZ 2000   4.764   5.732   3.483
  201PHE      C 2001   4.138   5.337   3.590
  201PHE      O 2002   4.061   5.433   3.583
  202THR      N 2003   4.089   5.215   3.569
  202THR      H 2004   4.147   5.135   3.582
  202THR     CA 2005   3.946   5.199   3.537
  202THR     CB 2006   3.910   5.071   3.463
  202THR    OG1 2007   3.922   4.951   3.541
  202THR    HG1 2008   3.839   4.916   3.584
  202THR    CG2 2009   3.985   5.055   3.331
  202THR      C 2010   3.853   5.222   3.656
  202THR      O 2011   3.752   5.290   3.642
  203GLU      N 2012   3.893   5.176   3.775
  203GLU      H 2013   3.983   5.133   3.778
  203GLU     CA 2014   3.811   5.190   3.896
  203GLU     CB 2015   3.863   5.141   4.031
  203GLU     CG 2016   3.856   4.989   4.026
  203GLU     CD 2017   3.878   4.929   4.165
  203GLU    OE1 2018   3.784   4.922   4.247
  203GLU    OE2 2019   3.998   4.914   4.197
  203GLU      C 2020   3.774   5.334   3.931
  203GLU      O 2021   3.656   5.362   3.950
  204ARG      N 2022   3.875   5.420   3.922
  204ARG      H 2023   3.966   5.397   3.890
  204ARG     CA 2024   3.854   5.564   3.944
  204ARG     CB 2025   3.981   5.649   3.954
  204ARG     CG 2026   4.063   5.677   3.828
  204ARG     CD 2027   4.176   5.774   3.860
  204ARG     NE 2028   4.256   5.804   3.740
  204ARG     HE 2029   4.206   5.824   3.656
  204ARG     CZ 2030   4.389   5.799   3.733
  204ARG    NH1 2031   4.464   5.757   3.835
  204ARG   HH11 2032   4.435   5.731   3.928
  204ARG   HH12 2033   4.562   5.757   3.818
  204ARG    NH2 2034   4.459   5.866   3.640
  204ARG   HH21 2035   4.402   5.907   3.568
  204ARG   HH22 2036   4.558   5.852   3.637
  204ARG      C 2037   3.748   5.632   3.857
  204ARG      O 2038   3.705   5.741   3.895
  205GLU      N 2039   3.718   5.574   3.741
  205GLU      H 2040   3.764   5.495   3.701
  205GLU     CA 2041   3.607   5.631   3.664
  205GLU     CB 2042   3.657   5.696   3.535
  205GLU     CG 2043   3.754   5.810   3.565
  205GLU     CD 2044   3.711   5.952   3.528
  205GLU    OE1 2045   3.588   5.975   3.525
  205GLU    OE2 2046   3.802   6.037   3.514
  205GLU      C 2047   3.502   5.526   3.628
  205GLU      O 2048   3.526   5.411   3.591
  206GLN      N 2049   3.388   5.591   3.606
  206GLN      H 2050   3.383   5.688   3.631
  206GLN     CA 2051   3.260   5.521   3.593
  206GLN     CB 2052   3.149   5.590   3.672
  206GLN     CG 2053   3.176   5.584   3.822
  206GLN     CD 2054   3.082   5.682   3.891
  206GLN    OE1 2055   3.045   5.787   3.839
  206GLN    NE2 2056   3.031   5.644   4.008
  206GLN   HE21 2057   3.041   5.555   4.052
  206GLN   HE22 2058   2.967   5.711   4.045
  206GLN      C 2059   3.221   5.522   3.445
  206GLN      O 2060   3.307   5.522   3.357
  207GLY      N 2061   3.098   5.485   3.411
  207GLY      H 2062   3.031   5.460   3.480
  207GLY     CA 2063   3.048   5.490   3.272
  207GLY      C 2064   3.111   5.382   3.183
  207GLY      O 2065   3.141   5.277   3.239
  208GLU      N 2066   3.109   5.399   3.051
  208GLU      H 2067   3.047   5.471   3.018
  208GLU     CA 2068   3.162   5.307   2.950
  208GLU     CB 2069   3.091   5.331   2.817
  208GLU     CG 2070   3.092   5.475   2.765
  208GLU     CD 2071   2.967   5.554   2.804
  208GLU    OE1 2072   2.873   5.568   2.723
  208GLU    OE2 2073   2.970   5.599   2.921
  208GLU      C 2074   3.315   5.308   2.943
  208GLU      O 2075   3.384   5.407   2.966
  209VAL      N 2076   3.371   5.194   2.905
  209VAL      H 2077   3.317   5.124   2.858
  209VAL     CA 2078   3.517   5.175   2.912
  209VAL     CB 2079   3.549   5.026   2.920
  209VAL    CG1 2080   3.696   4.983   2.916
  209VAL    CG2 2081   3.483   4.971   3.047
  209VAL      C 2082   3.601   5.248   2.807
  209VAL      O 2083   3.609   5.204   2.692
  210ARG      N 2084   3.647   5.367   2.844
  210ARG      H 2085   3.608   5.416   2.922
  210ARG     CA 2086   3.732   5.452   2.759
  210ARG     CB 2087   3.685   5.597   2.751
  210ARG     CG 2088   3.539   5.605   2.706
  210ARG     CD 2089   3.505   5.751   2.677
  210ARG     NE 2090   3.361   5.759   2.649
  210ARG     HE 2091   3.335   5.725   2.559
  210ARG     CZ 2092   3.258   5.793   2.729
  210ARG    NH1 2093   3.282   5.818   2.859
  210ARG   HH11 2094   3.373   5.813   2.901
  210ARG   HH12 2095   3.206   5.842   2.920
  210ARG    NH2 2096   3.134   5.804   2.681
  210ARG   HH21 2097   3.110   5.792   2.585
  210ARG   HH22 2098   3.059   5.812   2.747
  210ARG      C 2099   3.884   5.449   2.775
  210ARG      O 2100   3.963   5.510   2.703
  211PHE      N 2101   3.932   5.374   2.873
  211PHE      H 2102   3.870   5.335   2.941
  211PHE     CA 2103   4.071   5.331   2.894
  211PHE     CB 2104   4.093   5.267   3.032
  211PHE     CG 2105   4.234   5.236   3.082
  211PHE    CD1 2106   4.259   5.099   3.081
  211PHE    HD1 2107   4.175   5.033   3.058
  211PHE    CD2 2108   4.332   5.326   3.121
  211PHE    HD2 2109   4.326   5.434   3.105
  211PHE    CE1 2110   4.385   5.055   3.122
  211PHE    HE1 2111   4.416   4.951   3.114
  211PHE    CE2 2112   4.456   5.277   3.162
  211PHE    HE2 2113   4.532   5.347   3.197
  211PHE     CZ 2114   4.485   5.142   3.163
  211PHE     HZ 2115   4.578   5.108   3.210
  211PHE      C 2116   4.122   5.229   2.792
  211PHE      O 2117   4.044   5.138   2.764
  212SER      N 2118   4.246   5.251   2.749
  212SER      H 2119   4.302   5.324   2.787
  212SER     CA 2120   4.304   5.173   2.638
  212SER     CB 2121   4.290   5.242   2.502
  212SER     OG 2122   4.350   5.168   2.395
  212SER     HG 2123   4.324   5.207   2.307
  212SER      C 2124   4.450   5.142   2.673
  212SER      O 2125   4.521   5.240   2.694
  213ALA      N 2126   4.497   5.020   2.649
  213ALA      H 2127   4.448   4.956   2.589
  213ALA     CA 2128   4.625   4.969   2.699
  213ALA     CB 2129   4.603   4.946   2.848
  213ALA      C 2130   4.683   4.839   2.643
  213ALA      O 2131   4.623   4.732   2.653
  214VAL      N 2132   4.812   4.855   2.614
  214VAL      H 2133   4.863   4.923   2.667
  214VAL     CA 2134   4.890   4.752   2.546
  214VAL     CB 2135   4.888   4.767   2.393
  214VAL    CG1 2136   4.751   4.731   2.336
  214VAL    CG2 2137   4.921   4.910   2.353
  214VAL      C 2138   5.031   4.742   2.605
  214VAL      O 2139   5.074   4.842   2.661
  215ALA      N 2140   5.095   4.625   2.609
  215ALA      H 2141   5.036   4.545   2.605
  215ALA     CA 2142   5.227   4.600   2.668
  215ALA     CB 2143   5.212   4.507   2.788
  215ALA      C 2144   5.334   4.542   2.575
  215ALA      O 2145   5.305   4.445   2.505
  216LEU      N 2146   5.454   4.599   2.573
  216LEU      H 2147   5.470   4.670   2.642
  216LEU     CA 2148   5.569   4.545   2.500
  216LEU     CB 2149   5.668   4.653   2.456
  216LEU     CG 2150   5.756   4.608   2.339
  216LEU    CD1 2151   5.665   4.583   2.218
  216LEU    CD2 2152   5.854   4.722   2.312
  216LEU      C 2153   5.632   4.442   2.594
  216LEU      O 2154   5.693   4.477   2.695
  217CYS      N 2155   5.578   4.323   2.568
  217CYS      H 2156   5.504   4.324   2.501
  217CYS     CA 2157   5.616   4.196   2.633
  217CYS     CB 2158   5.506   4.121   2.708
  217CYS     SG 2159   5.426   4.214   2.844
  217CYS     HG 2160   5.536   4.268   2.895
  217CYS      C 2161   5.674   4.100   2.529
  217CYS      O 2162   5.673   4.135   2.411
  218LYS      N 2163   5.753   4.004   2.575
  218LYS      H 2164   5.789   4.020   2.667
  218LYS     CA 2165   5.796   3.884   2.501
  218LYS     CB 2166   5.915   3.825   2.576
  218LYS     CG 2167   5.995   3.737   2.479
  218LYS     CD 2168   6.129   3.688   2.532
  218LYS     CE 2169   6.172   3.572   2.441
  218LYS     NZ 2170   6.288   3.497   2.491
  218LYS    HZ1 2171   6.262   3.464   2.582
  218LYS    HZ2 2172   6.306   3.421   2.428
  218LYS    HZ3 2173   6.370   3.553   2.502
  218LYS      C 2174   5.680   3.784   2.504
  218LYS      O 2175   5.648   3.733   2.611
  219ALA      N 2176   5.592   3.780   2.404
  219ALA      H 2177   5.584   3.859   2.343
  219ALA     CA 2178   5.487   3.679   2.386
  219ALA     CB 2179   5.367   3.710   2.475
  219ALA      C 2180   5.441   3.650   2.243
  219ALA      O 2181   5.350   3.706   2.183
  220ALA      N 2182   5.510   3.558   2.176
  220ALA      H 2183   5.592   3.511   2.210
  220ALA     CA 2184   5.487   3.527   2.034
  220ALA     CB 2185   5.599   3.573   1.940
  220ALA      C 2186   5.453   3.382   1.999
  220ALA     O1 2187   5.357   3.362   1.921
  220ALA     O2 2188   5.496   3.292   2.073
   6.94393   6.94393   4.91009   0.00000   0.00000   0.00000   0.00000   3.47192   3.47192
