# Supplementary material for: Is There a Functional Role for the Knotted Topology in Protein UCH-L1?
Source: J Chem Inf Model. 2024 Jul 24;64(17):6827–37. doi: 10.1021/acs.jcim.4c00880 (PMC11388461; doi:10.1021/acs.jcim.4c00880)
Supplement: Supplementary file 2 — ci4c00880_si_002.zip [file ci4c00880_si_002.zip › UCH-L1_files/APO/APO_delta3/REP_1/traj_initial.gro]

Protein in water t=   0.00000 step= 0
 2188
    1LYS      N    1   5.307   3.959   3.491
    1LYS     H1    2   5.325   4.003   3.403
    1LYS     H2    3   5.319   4.028   3.562
    1LYS     H3    4   5.372   3.884   3.504
    1LYS     CA    5   5.168   3.912   3.492
    1LYS     CB    6   5.107   3.942   3.629
    1LYS     CG    7   5.169   3.864   3.744
    1LYS     CD    8   5.112   3.909   3.879
    1LYS     CE    9   5.210   3.866   3.990
    1LYS     NZ   10   5.238   3.722   3.994
    1LYS    HZ1   11   5.280   3.672   3.918
    1LYS    HZ2   12   5.300   3.698   4.069
    1LYS    HZ3   13   5.148   3.681   4.008
    1LYS      C   14   5.087   3.977   3.380
    1LYS      O   15   5.110   4.095   3.354
    2PRO      N   16   4.988   3.904   3.329
    2PRO     CA   17   4.887   3.968   3.243
    2PRO     CB   18   4.778   3.863   3.225
    2PRO     CG   19   4.866   3.739   3.209
    2PRO     CD   20   4.965   3.759   3.324
    2PRO      C   21   4.825   4.087   3.316
    2PRO      O   22   4.781   4.077   3.431
    3MET      N   23   4.793   4.178   3.223
    3MET      H   24   4.794   4.153   3.126
    3MET     CA   25   4.723   4.300   3.265
    3MET     CB   26   4.846   4.388   3.288
    3MET     CG   27   4.832   4.515   3.372
    3MET     SD   28   4.991   4.606   3.364
    3MET     CE   29   5.017   4.636   3.190
    3MET      C   30   4.626   4.377   3.176
    3MET      O   31   4.655   4.411   3.061
    4GLU      N   32   4.524   4.431   3.242
    4GLU      H   33   4.515   4.432   3.342
    4GLU     CA   34   4.423   4.504   3.164
    4GLU     CB   35   4.289   4.508   3.238
    4GLU     CG   36   4.217   4.374   3.224
    4GLU     CD   37   4.094   4.366   3.315
    4GLU    OE1   38   3.983   4.379   3.260
    4GLU    OE2   39   4.112   4.385   3.438
    4GLU      C   40   4.479   4.642   3.129
    4GLU      O   41   4.465   4.737   3.205
    5ILE      N   42   4.484   4.654   2.996
    5ILE      H   43   4.442   4.586   2.936
    5ILE     CA   44   4.512   4.783   2.932
    5ILE     CB   45   4.608   4.773   2.813
    5ILE    CG1   46   4.732   4.701   2.866
    5ILE    CG2   47   4.622   4.898   2.725
    5ILE     CD   48   4.795   4.795   2.968
    5ILE      C   49   4.379   4.851   2.900
    5ILE      O   50   4.319   4.816   2.799
    6ASN      N   51   4.312   4.879   3.012
    6ASN      H   52   4.329   4.828   3.096
    6ASN     CA   53   4.208   4.983   3.015
    6ASN     CB   54   4.090   4.919   3.088
    6ASN     CG   55   4.099   4.870   3.232
    6ASN    OD1   56   4.119   4.941   3.330
    6ASN    ND2   57   4.057   4.746   3.257
    6ASN   HD21   58   4.019   4.690   3.183
    6ASN   HD22   59   4.078   4.702   3.344
    6ASN      C   60   4.250   5.112   3.085
    6ASN      O   61   4.335   5.108   3.173
    7PRO      N   62   4.193   5.226   3.046
    7PRO     CA   63   4.225   5.361   3.093
    7PRO     CB   64   4.141   5.467   3.022
    7PRO     CG   65   4.116   5.396   2.889
    7PRO     CD   66   4.103   5.250   2.932
    7PRO      C   67   4.243   5.378   3.244
    7PRO      O   68   4.341   5.443   3.279
    8GLU      N   69   4.152   5.344   3.336
    8GLU      H   70   4.065   5.310   3.300
    8GLU     CA   71   4.164   5.358   3.482
    8GLU     CB   72   4.040   5.315   3.561
    8GLU     CG   73   4.035   5.361   3.707
    8GLU     CD   74   3.916   5.291   3.773
    8GLU    OE1   75   3.941   5.196   3.850
    8GLU    OE2   76   3.806   5.350   3.784
    8GLU      C   77   4.279   5.279   3.544
    8GLU      O   78   4.357   5.336   3.620
    9MET      N   79   4.307   5.156   3.501
    9MET      H   80   4.238   5.093   3.465
    9MET     CA   81   4.431   5.087   3.540
    9MET     CB   82   4.435   4.944   3.487
    9MET     CG   83   4.338   4.851   3.560
    9MET     SD   84   4.403   4.808   3.726
    9MET     CE   85   4.254   4.828   3.821
    9MET      C   86   4.554   5.166   3.493
    9MET      O   87   4.646   5.194   3.570
   10LEU      N   88   4.555   5.210   3.368
   10LEU      H   89   4.499   5.172   3.295
   10LEU     CA   90   4.657   5.301   3.314
   10LEU     CB   91   4.632   5.336   3.167
   10LEU     CG   92   4.653   5.219   3.070
   10LEU    CD1   93   4.611   5.268   2.931
   10LEU    CD2   94   4.802   5.189   3.058
   10LEU      C   95   4.693   5.424   3.398
   10LEU      O   96   4.806   5.459   3.430
   11ASN      N   97   4.588   5.498   3.431
   11ASN      H   98   4.514   5.488   3.365
   11ASN     CA   99   4.581   5.607   3.531
   11ASN     CB  100   4.442   5.671   3.524
   11ASN     CG  101   4.403   5.741   3.394
   11ASN    OD1  102   4.480   5.823   3.344
   11ASN    ND2  103   4.273   5.754   3.369
   11ASN   HD21  104   4.212   5.731   3.445
   11ASN   HD22  105   4.238   5.781   3.279
   11ASN      C  106   4.623   5.574   3.674
   11ASN      O  107   4.695   5.650   3.739
   12LYS      N  108   4.581   5.460   3.728
   12LYS      H  109   4.491   5.425   3.702
   12LYS     CA  110   4.640   5.405   3.851
   12LYS     CB  111   4.569   5.278   3.898
   12LYS     CG  112   4.424   5.309   3.938
   12LYS     CD  113   4.341   5.201   4.008
   12LYS     CE  114   4.208   5.261   4.053
   12LYS     NZ  115   4.131   5.162   4.131
   12LYS    HZ1  116   4.032   5.178   4.132
   12LYS    HZ2  117   4.156   5.067   4.113
   12LYS    HZ3  118   4.153   5.178   4.227
   12LYS      C  119   4.789   5.373   3.851
   12LYS      O  120   4.864   5.424   3.934
   13VAL      N  121   4.840   5.310   3.746
   13VAL      H  122   4.785   5.265   3.676
   13VAL     CA  123   4.983   5.307   3.711
   13VAL     CB  124   5.003   5.231   3.580
   13VAL    CG1  125   5.151   5.225   3.540
   13VAL    CG2  126   4.937   5.094   3.560
   13VAL      C  127   5.054   5.442   3.715
   13VAL      O  128   5.161   5.456   3.774
   14LEU      N  129   4.987   5.541   3.656
   14LEU      H  130   4.907   5.524   3.598
   14LEU     CA  131   5.035   5.679   3.663
   14LEU     CB  132   4.980   5.787   3.569
   14LEU     CG  133   4.992   5.768   3.418
   14LEU    CD1  134   4.896   5.848   3.330
   14LEU    CD2  135   5.130   5.809   3.366
   14LEU      C  136   5.042   5.743   3.802
   14LEU      O  137   5.135   5.820   3.828
   15SER      N  138   4.947   5.712   3.889
   15SER      H  139   4.857   5.690   3.852
   15SER     CA  140   4.955   5.750   4.031
   15SER     CB  141   4.819   5.758   4.099
   15SER     OG  142   4.821   5.756   4.242
   15SER     HG  143   4.832   5.848   4.281
   15SER      C  144   5.050   5.675   4.125
   15SER      O  145   5.141   5.737   4.179
   16ARG      N  146   5.058   5.545   4.099
   16ARG      H  147   4.994   5.486   4.050
   16ARG     CA  148   5.157   5.459   4.165
   16ARG     CB  149   5.126   5.311   4.140
   16ARG     CG  150   5.004   5.273   4.224
   16ARG     CD  151   4.981   5.122   4.212
   16ARG     NE  152   4.868   5.072   4.291
   16ARG     HE  153   4.801   5.023   4.235
   16ARG     CZ  154   4.877   5.030   4.418
   16ARG    NH1  155   4.994   5.022   4.483
   16ARG   HH11  156   5.077   5.033   4.429
   16ARG   HH12  157   5.012   5.044   4.579
   16ARG    NH2  158   4.773   4.981   4.487
   16ARG   HH21  159   4.678   4.974   4.457
   16ARG   HH22  160   4.805   4.957   4.579
   16ARG      C  161   5.304   5.489   4.134
   16ARG      O  162   5.392   5.464   4.216
   17LEU      N  163   5.333   5.517   4.007
   17LEU      H  164   5.272   5.506   3.929
   17LEU     CA  165   5.467   5.555   3.961
   17LEU     CB  166   5.475   5.548   3.809
   17LEU     CG  167   5.492   5.400   3.772
   17LEU    CD1  168   5.503   5.398   3.620
   17LEU    CD2  169   5.617   5.336   3.831
   17LEU      C  170   5.512   5.698   3.989
   17LEU      O  171   5.627   5.733   3.960
   18GLY      N  172   5.429   5.779   4.054
   18GLY      H  173   5.332   5.755   4.056
   18GLY     CA  174   5.461   5.914   4.101
   18GLY      C  175   5.447   6.025   3.996
   18GLY      O  176   5.549   6.090   3.975
   19VAL      N  177   5.338   6.030   3.920
   19VAL      H  178   5.270   5.959   3.903
   19VAL     CA  179   5.331   6.129   3.811
   19VAL     CB  180   5.323   6.049   3.681
   19VAL    CG1  181   5.337   6.139   3.558
   19VAL    CG2  182   5.426   5.936   3.678
   19VAL      C  183   5.215   6.226   3.837
   19VAL      O  184   5.108   6.180   3.878
   20ALA      N  185   5.223   6.351   3.792
   20ALA      H  186   5.301   6.383   3.739
   20ALA     CA  187   5.122   6.456   3.814
   20ALA     CB  188   5.178   6.571   3.731
   20ALA      C  189   4.983   6.422   3.759
   20ALA      O  190   4.972   6.362   3.652
   21GLY      N  191   4.885   6.478   3.828
   21GLY      H  192   4.905   6.523   3.915
   21GLY     CA  193   4.742   6.482   3.792
   21GLY      C  194   4.695   6.548   3.662
   21GLY      O  195   4.601   6.494   3.603
   22GLN      N  196   4.762   6.649   3.607
   22GLN      H  197   4.855   6.659   3.642
   22GLN     CA  198   4.722   6.735   3.495
   22GLN     CB  199   4.831   6.842   3.487
   22GLN     CG  200   4.828   6.935   3.608
   22GLN     CD  201   4.954   7.021   3.603
   22GLN    OE1  202   5.061   6.987   3.654
   22GLN    NE2  203   4.931   7.145   3.562
   22GLN   HE21  204   4.837   7.174   3.546
   22GLN   HE22  205   5.004   7.213   3.551
   22GLN      C  206   4.689   6.679   3.357
   22GLN      O  207   4.595   6.725   3.292
   23TRP      N  208   4.752   6.566   3.328
   23TRP      H  209   4.813   6.526   3.396
   23TRP     CA  210   4.724   6.487   3.207
   23TRP     CB  211   4.855   6.472   3.129
   23TRP     CG  212   4.904   6.604   3.069
   23TRP    CD1  213   4.993   6.683   3.128
   23TRP    HD1  214   5.023   6.676   3.232
   23TRP    CD2  215   4.876   6.656   2.943
   23TRP    NE1  216   5.014   6.789   3.051
   23TRP    HE1  217   5.082   6.862   3.066
   23TRP    CE2  218   4.951   6.773   2.935
   23TRP    CE3  219   4.810   6.613   2.829
   23TRP    HE3  220   4.789   6.506   2.823
   23TRP    CZ2  221   4.956   6.849   2.819
   23TRP    HZ2  222   4.999   6.949   2.819
   23TRP    CZ3  223   4.808   6.688   2.712
   23TRP    HZ3  224   4.781   6.639   2.618
   23TRP    CH2  225   4.883   6.805   2.709
   23TRP    HH2  226   4.886   6.858   2.614
   23TRP      C  227   4.676   6.350   3.255
   23TRP      O  228   4.724   6.301   3.357
   24ARG      N  229   4.580   6.292   3.184
   24ARG      H  230   4.536   6.347   3.112
   24ARG     CA  231   4.517   6.163   3.215
   24ARG     CB  232   4.405   6.182   3.318
   24ARG     CG  233   4.435   6.200   3.467
   24ARG     CD  234   4.501   6.074   3.524
   24ARG     NE  235   4.641   6.107   3.556
   24ARG     HE  236   4.692   6.143   3.478
   24ARG     CZ  237   4.697   6.100   3.678
   24ARG    NH1  238   4.622   6.072   3.785
   24ARG   HH11  239   4.529   6.036   3.784
   24ARG   HH12  240   4.673   6.073   3.871
   24ARG    NH2  241   4.829   6.086   3.697
   24ARG   HH21  242   4.890   6.080   3.618
   24ARG   HH22  243   4.866   6.086   3.790
   24ARG      C  244   4.459   6.085   3.097
   24ARG      O  245   4.389   6.141   3.013
   25PHE      N  246   4.454   5.953   3.106
   25PHE      H  247   4.460   5.903   3.193
   25PHE     CA  248   4.406   5.866   2.998
   25PHE     CB  249   4.460   5.724   3.016
   25PHE     CG  250   4.610   5.706   2.990
   25PHE    CD1  251   4.696   5.691   3.098
   25PHE    HD1  252   4.675   5.736   3.195
   25PHE    CD2  253   4.645   5.671   2.861
   25PHE    HD2  254   4.608   5.730   2.777
   25PHE    CE1  255   4.822   5.634   3.080
   25PHE    HE1  256   4.876   5.590   3.164
   25PHE    CE2  257   4.763   5.598   2.845
   25PHE    HE2  258   4.779   5.537   2.756
   25PHE     CZ  259   4.852   5.592   2.951
   25PHE     HZ  260   4.942   5.534   2.933
   25PHE      C  261   4.254   5.860   2.990
   25PHE      O  262   4.191   5.812   3.085
   26VAL      N  263   4.203   5.878   2.869
   26VAL      H  264   4.258   5.921   2.797
   26VAL     CA  265   4.060   5.862   2.838
   26VAL     CB  266   3.992   5.995   2.803
   26VAL    CG1  267   3.968   6.087   2.922
   26VAL    CG2  268   4.060   6.075   2.692
   26VAL      C  269   4.027   5.755   2.734
   26VAL      O  270   4.092   5.742   2.631
   27ASP      N  271   3.921   5.681   2.763
   27ASP      H  272   3.880   5.694   2.853
   27ASP     CA  273   3.845   5.604   2.663
   27ASP     CB  274   3.717   5.543   2.721
   27ASP     CG  275   3.749   5.441   2.831
   27ASP    OD1  276   3.754   5.475   2.951
   27ASP    OD2  277   3.757   5.321   2.795
   27ASP      C  278   3.800   5.694   2.547
   27ASP      O  279   3.744   5.802   2.564
   28VAL      N  280   3.800   5.623   2.435
   28VAL      H  281   3.848   5.535   2.426
   28VAL     CA  282   3.752   5.663   2.302
   28VAL     CB  283   3.874   5.691   2.213
   28VAL    CG1  284   3.826   5.742   2.078
   28VAL    CG2  285   3.980   5.791   2.259
   28VAL      C  286   3.662   5.556   2.241
   28VAL      O  287   3.703   5.440   2.233
   29LEU      N  288   3.543   5.602   2.203
   29LEU      H  289   3.522   5.697   2.181
   29LEU     CA  290   3.435   5.516   2.154
   29LEU     CB  291   3.310   5.588   2.204
   29LEU     CG  292   3.278   5.588   2.353
   29LEU    CD1  293   3.134   5.637   2.361
   29LEU    CD2  294   3.279   5.447   2.414
   29LEU      C  295   3.432   5.465   2.009
   29LEU      O  296   3.333   5.398   1.982
   30GLY      N  297   3.527   5.505   1.926
   30GLY      H  298   3.614   5.546   1.956
   30GLY     CA  299   3.526   5.459   1.786
   30GLY      C  300   3.651   5.520   1.721
   30GLY      O  301   3.742   5.569   1.786
   31LEU      N  302   3.659   5.502   1.589
   31LEU      H  303   3.576   5.486   1.535
   31LEU     CA  304   3.777   5.540   1.511
   31LEU     CB  305   3.826   5.428   1.420
   31LEU     CG  306   3.874   5.295   1.479
   31LEU    CD1  307   3.870   5.192   1.366
   31LEU    CD2  308   4.014   5.310   1.539
   31LEU      C  309   3.753   5.667   1.429
   31LEU      O  310   3.846   5.738   1.389
   32GLU      N  311   3.628   5.681   1.386
   32GLU      H  312   3.566   5.603   1.388
   32GLU     CA  313   3.570   5.786   1.302
   32GLU     CB  314   3.418   5.771   1.292
   32GLU     CG  315   3.342   5.638   1.283
   32GLU     CD  316   3.373   5.544   1.399
   32GLU    OE1  317   3.336   5.574   1.514
   32GLU    OE2  318   3.455   5.450   1.384
   32GLU      C  319   3.615   5.930   1.329
   32GLU      O  320   3.661   5.955   1.440
   33GLU      N  321   3.576   6.011   1.231
   33GLU      H  322   3.514   5.978   1.159
   33GLU     CA  323   3.595   6.154   1.254
   33GLU     CB  324   3.568   6.239   1.130
   33GLU     CG  325   3.686   6.233   1.032
   33GLU     CD  326   3.804   6.325   1.065
   33GLU    OE1  327   3.919   6.282   1.043
   33GLU    OE2  328   3.790   6.417   1.148
   33GLU      C  329   3.501   6.224   1.352
   33GLU      O  330   3.546   6.303   1.435
   34GLU      N  331   3.376   6.178   1.358
   34GLU      H  332   3.331   6.150   1.273
   34GLU     CA  333   3.282   6.211   1.466
   34GLU     CB  334   3.142   6.183   1.412
   34GLU     CG  335   3.022   6.248   1.481
   34GLU     CD  336   3.035   6.395   1.522
   34GLU    OE1  337   3.004   6.492   1.449
   34GLU    OE2  338   3.063   6.411   1.643
   34GLU      C  339   3.305   6.134   1.596
   34GLU      O  340   3.339   6.015   1.593
   35SER      N  341   3.248   6.188   1.703
   35SER      H  342   3.183   6.262   1.688
   35SER     CA  343   3.274   6.159   1.845
   35SER     CB  344   3.236   6.019   1.894
   35SER     OG  345   3.094   6.011   1.897
   35SER     HG  346   3.069   5.998   1.993
   35SER      C  347   3.413   6.198   1.896
   35SER      O  348   3.432   6.182   2.016
   36LEU      N  349   3.498   6.258   1.813
   36LEU      H  350   3.466   6.303   1.730
   36LEU     CA  351   3.629   6.303   1.863
   36LEU     CB  352   3.732   6.304   1.750
   36LEU     CG  353   3.790   6.163   1.740
   36LEU    CD1  354   3.864   6.142   1.608
   36LEU    CD2  355   3.866   6.116   1.864
   36LEU      C  356   3.620   6.440   1.932
   36LEU      O  357   3.702   6.454   2.023
   37GLY      N  358   3.514   6.517   1.911
   37GLY      H  359   3.468   6.517   1.822
   37GLY     CA  360   3.497   6.641   1.987
   37GLY      C  361   3.463   6.613   2.133
   37GLY      O  362   3.479   6.701   2.218
   38SER      N  363   3.403   6.501   2.173
   38SER      H  364   3.335   6.456   2.115
   38SER     CA  365   3.391   6.439   2.306
   38SER     CB  366   3.317   6.310   2.273
   38SER     OG  367   3.265   6.249   2.392
   38SER     HG  368   3.190   6.303   2.430
   38SER      C  369   3.523   6.409   2.378
   38SER      O  370   3.524   6.410   2.501
   39VAL      N  371   3.630   6.384   2.303
   39VAL      H  372   3.625   6.389   2.203
   39VAL     CA  373   3.758   6.352   2.368
   39VAL     CB  374   3.830   6.257   2.272
   39VAL    CG1  375   3.961   6.208   2.334
   39VAL    CG2  376   3.744   6.134   2.244
   39VAL      C  377   3.842   6.479   2.387
   39VAL      O  378   3.876   6.541   2.286
   40PRO      N  379   3.876   6.519   2.509
   40PRO     CA  380   3.907   6.658   2.547
   40PRO     CB  381   3.893   6.667   2.699
   40PRO     CG  382   3.924   6.524   2.745
   40PRO     CD  383   3.867   6.439   2.632
   40PRO      C  384   4.048   6.701   2.505
   40PRO      O  385   4.153   6.640   2.524
   41ALA      N  386   4.059   6.826   2.459
   41ALA      H  387   3.977   6.881   2.445
   41ALA     CA  388   4.179   6.899   2.418
   41ALA     CB  389   4.139   6.980   2.294
   41ALA      C  390   4.236   6.992   2.525
   41ALA      O  391   4.163   7.057   2.600
   42PRO      N  392   4.369   6.993   2.534
   42PRO     CA  393   4.471   6.915   2.462
   42PRO     CB  394   4.605   6.987   2.469
   42PRO     CG  395   4.591   7.046   2.610
   42PRO     CD  396   4.443   7.084   2.622
   42PRO      C  397   4.498   6.768   2.497
   42PRO      O  398   4.479   6.723   2.610
   43ALA      N  399   4.533   6.701   2.388
   43ALA      H  400   4.538   6.740   2.296
   43ALA     CA  401   4.582   6.563   2.401
   43ALA     CB  402   4.483   6.474   2.326
   43ALA      C  403   4.722   6.539   2.343
   43ALA      O  404   4.763   6.612   2.253
   44CYS      N  405   4.793   6.456   2.419
   44CYS      H  406   4.753   6.395   2.487
   44CYS     CA  407   4.935   6.430   2.392
   44CYS     CB  408   5.020   6.451   2.517
   44CYS     SG  409   4.986   6.370   2.678
   44CYS     HG  410   5.090   6.409   2.752
   44CYS      C  411   4.971   6.296   2.327
   44CYS      O  412   5.085   6.279   2.285
   45ALA      N  413   4.877   6.207   2.297
   45ALA      H  414   4.788   6.246   2.271
   45ALA     CA  415   4.906   6.073   2.244
   45ALA     CB  416   4.977   5.986   2.347
   45ALA      C  417   4.777   6.002   2.207
   45ALA      O  418   4.688   5.986   2.290
   46LEU      N  419   4.790   5.918   2.104
   46LEU      H  420   4.876   5.910   2.053
   46LEU     CA  421   4.684   5.824   2.066
   46LEU     CB  422   4.613   5.853   1.933
   46LEU     CG  423   4.465   5.889   1.953
   46LEU    CD1  424   4.444   6.015   2.036
   46LEU    CD2  425   4.398   5.907   1.817
   46LEU      C  426   4.731   5.679   2.070
   46LEU      O  427   4.809   5.629   1.988
   47LEU      N  428   4.688   5.608   2.174
   47LEU      H  429   4.613   5.623   2.239
   47LEU     CA  430   4.744   5.474   2.195
   47LEU     CB  431   4.796   5.439   2.334
   47LEU     CG  432   4.876   5.549   2.403
   47LEU    CD1  433   4.787   5.648   2.479
   47LEU    CD2  434   4.998   5.513   2.489
   47LEU      C  435   4.645   5.364   2.156
   47LEU      O  436   4.535   5.362   2.210
   48LEU      N  437   4.680   5.268   2.071
   48LEU      H  438   4.776   5.248   2.054
   48LEU     CA  439   4.580   5.174   2.017
   48LEU     CB  440   4.563   5.195   1.867
   48LEU     CG  441   4.457   5.109   1.798
   48LEU    CD1  442   4.318   5.164   1.832
   48LEU    CD2  443   4.474   5.115   1.646
   48LEU      C  444   4.622   5.030   2.047
   48LEU      O  445   4.741   5.002   2.031
   49LEU      N  446   4.533   4.959   2.117
   49LEU      H  447   4.455   5.002   2.161
   49LEU     CA  448   4.535   4.813   2.133
   49LEU     CB  449   4.471   4.794   2.271
   49LEU     CG  450   4.494   4.662   2.343
   49LEU    CD1  451   4.624   4.663   2.423
   49LEU    CD2  452   4.373   4.634   2.433
   49LEU      C  453   4.458   4.735   2.027
   49LEU      O  454   4.335   4.740   2.027
   50PHE      N  455   4.535   4.662   1.947
   50PHE      H  456   4.634   4.675   1.936
   50PHE     CA  457   4.475   4.572   1.847
   50PHE     CB  458   4.476   4.659   1.721
   50PHE     CG  459   4.417   4.595   1.595
   50PHE    CD1  460   4.279   4.582   1.583
   50PHE    HD1  461   4.214   4.613   1.664
   50PHE    CD2  462   4.497   4.576   1.484
   50PHE    HD2  463   4.605   4.594   1.488
   50PHE    CE1  464   4.223   4.538   1.463
   50PHE    HE1  465   4.123   4.494   1.461
   50PHE    CE2  466   4.440   4.545   1.361
   50PHE    HE2  467   4.506   4.514   1.280
   50PHE     CZ  468   4.303   4.523   1.351
   50PHE     HZ  469   4.261   4.488   1.257
   50PHE      C  470   4.553   4.442   1.832
   50PHE      O  471   4.669   4.443   1.872
   51PRO      N  472   4.484   4.332   1.801
   51PRO     CA  473   4.555   4.209   1.763
   51PRO     CB  474   4.452   4.095   1.766
   51PRO     CG  475   4.319   4.169   1.782
   51PRO     CD  476   4.339   4.317   1.817
   51PRO      C  477   4.601   4.216   1.617
   51PRO      O  478   4.533   4.266   1.527
   52LEU      N  479   4.727   4.178   1.599
   52LEU      H  480   4.777   4.130   1.671
   52LEU     CA  481   4.784   4.177   1.464
   52LEU     CB  482   4.916   4.253   1.459
   52LEU     CG  483   4.893   4.404   1.460
   52LEU    CD1  484   5.032   4.468   1.468
   52LEU    CD2  485   4.818   4.459   1.338
   52LEU      C  486   4.828   4.033   1.437
   52LEU      O  487   4.886   3.954   1.512
   53THR      N  488   4.802   4.007   1.309
   53THR      H  489   4.759   4.074   1.249
   53THR     CA  490   4.846   3.884   1.242
   53THR     CB  491   4.797   3.870   1.098
   53THR    OG1  492   4.863   3.954   1.003
   53THR    HG1  493   4.822   4.045   1.015
   53THR    CG2  494   4.644   3.876   1.090
   53THR      C  495   4.998   3.868   1.242
   53THR      O  496   5.076   3.958   1.210
   54ALA      N  497   5.057   3.750   1.263
   54ALA      H  498   5.009   3.678   1.314
   54ALA     CA  499   5.197   3.718   1.233
   54ALA     CB  500   5.214   3.569   1.263
   54ALA      C  501   5.258   3.741   1.095
   54ALA      O  502   5.372   3.782   1.078
   55GLN      N  503   5.173   3.712   0.996
   55GLN      H  504   5.080   3.677   1.001
   55GLN     CA  505   5.205   3.750   0.857
   55GLN     CB  506   5.091   3.710   0.762
   55GLN     CG  507   5.045   3.565   0.774
   55GLN     CD  508   4.937   3.549   0.881
   55GLN    OE1  509   4.964   3.532   1.000
   55GLN    NE2  510   4.809   3.554   0.843
   55GLN   HE21  511   4.778   3.561   0.748
   55GLN   HE22  512   4.746   3.574   0.917
   55GLN      C  513   5.242   3.898   0.849
   55GLN      O  514   5.345   3.926   0.788
   56HISE     N  515   5.159   3.987   0.902
   56HISE     H  516   5.065   3.960   0.921
   56HISE    CA  517   5.192   4.129   0.919
   56HISE    CB  518   5.068   4.204   0.969
   56HISE    CG  519   5.056   4.355   0.951
   56HISE   ND1  520   4.984   4.442   1.022
   56HISE   CD2  521   5.111   4.421   0.850
   56HISE   HD2  522   5.166   4.383   0.764
   56HISE   CE1  523   4.984   4.560   0.960
   56HISE   HE1  524   4.912   4.640   0.977
   56HISE   NE2  525   5.065   4.546   0.856
   56HISE   HE2  526   5.083   4.620   0.791
   56HISE     C  527   5.314   4.161   1.006
   56HISE     O  528   5.412   4.198   0.941
   57GLU      N  529   5.321   4.107   1.127
   57GLU      H  530   5.243   4.054   1.160
   57GLU     CA  531   5.437   4.126   1.215
   57GLU     CB  532   5.406   4.060   1.349
   57GLU     CG  533   5.495   4.112   1.462
   57GLU     CD  534   5.480   4.039   1.596
   57GLU    OE1  535   5.581   4.028   1.669
   57GLU    OE2  536   5.366   4.002   1.632
   57GLU      C  537   5.576   4.092   1.161
   57GLU      O  538   5.661   4.179   1.139
   58ASN      N  539   5.587   3.972   1.105
   58ASN      H  540   5.521   3.897   1.108
   58ASN     CA  541   5.711   3.923   1.042
   58ASN     CB  542   5.700   3.776   0.999
   58ASN     CG  543   5.676   3.672   1.109
   58ASN    OD1  544   5.694   3.701   1.228
   58ASN    ND2  545   5.619   3.559   1.070
   58ASN   HD21  546   5.598   3.544   0.973
   58ASN   HD22  547   5.617   3.485   1.138
   58ASN      C  548   5.761   4.010   0.927
   58ASN      O  549   5.877   4.050   0.916
   59PHE      N  550   5.670   4.044   0.837
   59PHE      H  551   5.577   4.007   0.836
   59PHE     CA  552   5.700   4.130   0.721
   59PHE     CB  553   5.579   4.118   0.628
   59PHE     CG  554   5.592   4.214   0.509
   59PHE    CD1  555   5.554   4.347   0.522
   59PHE    HD1  556   5.492   4.388   0.602
   59PHE    CD2  557   5.665   4.170   0.398
   59PHE    HD2  558   5.695   4.067   0.381
   59PHE    CE1  559   5.594   4.437   0.424
   59PHE    HE1  560   5.579   4.543   0.447
   59PHE    CE2  561   5.693   4.260   0.296
   59PHE    HE2  562   5.743   4.224   0.206
   59PHE     CZ  563   5.667   4.395   0.314
   59PHE     HZ  564   5.697   4.474   0.244
   59PHE      C  565   5.733   4.273   0.763
   59PHE      O  566   5.839   4.321   0.725
   60ARG      N  567   5.651   4.325   0.855
   60ARG      H  568   5.572   4.276   0.891
   60ARG     CA  569   5.669   4.459   0.911
   60ARG     CB  570   5.555   4.501   1.004
   60ARG     CG  571   5.569   4.646   1.049
   60ARG     CD  572   5.478   4.729   0.957
   60ARG     NE  573   5.481   4.873   0.988
   60ARG     HE  574   5.535   4.927   0.924
   60ARG     CZ  575   5.415   4.938   1.085
   60ARG    NH1  576   5.338   4.876   1.175
   60ARG   HH11  577   5.323   4.777   1.174
   60ARG   HH12  578   5.326   4.924   1.262
   60ARG    NH2  579   5.413   5.072   1.088
   60ARG   HH21  580   5.466   5.124   1.022
   60ARG   HH22  581   5.351   5.125   1.146
   60ARG      C  582   5.802   4.481   0.984
   60ARG      O  583   5.876   4.571   0.947
   61LYS      N  584   5.845   4.385   1.066
   61LYS      H  585   5.772   4.327   1.102
   61LYS     CA  586   5.977   4.395   1.130
   61LYS     CB  587   5.997   4.282   1.231
   61LYS     CG  588   5.943   4.292   1.374
   61LYS     CD  589   5.975   4.165   1.454
   61LYS     CE  590   5.917   4.181   1.595
   61LYS     NZ  591   5.947   4.063   1.678
   61LYS    HZ1  592   5.938   3.975   1.632
   61LYS    HZ2  593   6.041   4.075   1.709
   61LYS    HZ3  594   5.892   4.058   1.762
   61LYS      C  595   6.091   4.406   1.028
   61LYS      O  596   6.173   4.497   1.038
   62LYS      N  597   6.085   4.328   0.921
   62LYS      H  598   6.017   4.255   0.916
   62LYS     CA  599   6.178   4.324   0.807
   62LYS     CB  600   6.152   4.209   0.710
   62LYS     CG  601   6.174   4.079   0.788
   62LYS     CD  602   6.177   3.958   0.695
   62LYS     CE  603   6.169   3.823   0.767
   62LYS     NZ  604   6.146   3.707   0.681
   62LYS    HZ1  605   6.129   3.619   0.727
   62LYS    HZ2  606   6.071   3.718   0.616
   62LYS    HZ3  607   6.230   3.687   0.630
   62LYS      C  608   6.179   4.453   0.725
   62LYS      O  609   6.278   4.516   0.688
   63GLN      N  610   6.057   4.497   0.693
   63GLN      H  611   5.980   4.434   0.695
   63GLN     CA  612   6.028   4.630   0.638
   63GLN     CB  613   5.879   4.629   0.606
   63GLN     CG  614   5.833   4.753   0.529
   63GLN     CD  615   5.682   4.769   0.547
   63GLN    OE1  616   5.620   4.731   0.646
   63GLN    NE2  617   5.627   4.839   0.448
   63GLN   HE21  618   5.680   4.877   0.372
   63GLN   HE22  619   5.534   4.870   0.465
   63GLN      C  620   6.084   4.752   0.713
   63GLN      O  621   6.169   4.825   0.663
   64ILE      N  622   6.049   4.757   0.841
   64ILE      H  623   5.990   4.681   0.869
   64ILE     CA  624   6.111   4.846   0.940
   64ILE     CB  625   6.029   4.861   1.068
   64ILE    CG1  626   5.890   4.913   1.030
   64ILE    CG2  627   6.087   4.963   1.166
   64ILE     CD  628   5.796   4.909   1.150
   64ILE      C  629   6.262   4.839   0.962
   64ILE      O  630   6.339   4.934   0.976
   65GLU      N  631   6.313   4.718   0.984
   65GLU      H  632   6.254   4.645   1.018
   65GLU     CA  633   6.456   4.688   0.994
   65GLU     CB  634   6.481   4.543   1.034
   65GLU     CG  635   6.621   4.500   1.078
   65GLU     CD  636   6.666   4.528   1.221
   65GLU    OE1  637   6.621   4.450   1.308
   65GLU    OE2  638   6.759   4.608   1.244
   65GLU      C  639   6.543   4.736   0.877
   65GLU      O  640   6.661   4.768   0.890
   66GLU      N  641   6.494   4.694   0.761
   66GLU      H  642   6.414   4.634   0.756
   66GLU     CA  643   6.547   4.734   0.629
   66GLU     CB  644   6.450   4.702   0.516
   66GLU     CG  645   6.527   4.672   0.387
   66GLU     CD  646   6.425   4.609   0.292
   66GLU    OE1  647   6.377   4.680   0.201
   66GLU    OE2  648   6.401   4.486   0.295
   66GLU      C  649   6.576   4.884   0.626
   66GLU      O  650   6.676   4.930   0.571
   67LEU      N  651   6.483   4.958   0.686
   67LEU      H  652   6.414   4.921   0.748
   67LEU     CA  653   6.485   5.104   0.693
   67LEU     CB  654   6.345   5.165   0.706
   67LEU     CG  655   6.254   5.146   0.585
   67LEU    CD1  656   6.122   5.220   0.609
   67LEU    CD2  657   6.319   5.182   0.451
   67LEU      C  658   6.572   5.178   0.795
   67LEU      O  659   6.608   5.293   0.769
   68LYS      N  660   6.616   5.111   0.901
   68LYS      H  661   6.595   5.014   0.916
   68LYS     CA  662   6.711   5.162   1.000
   68LYS     CB  663   6.851   5.162   0.939
   68LYS     CG  664   6.904   5.021   0.912
   68LYS     CD  665   6.937   4.929   1.030
   68LYS     CE  666   7.004   4.805   0.972
   68LYS     NZ  667   7.015   4.702   1.076
   68LYS    HZ1  668   7.058   4.736   1.160
   68LYS    HZ2  669   6.927   4.664   1.103
   68LYS    HZ3  670   7.062   4.621   1.042
   68LYS      C  671   6.693   5.297   1.070
   68LYS      O  672   6.784   5.355   1.129
   69GLY      N  673   6.568   5.340   1.077
   69GLY      H  674   6.492   5.291   1.033
   69GLY     CA  675   6.531   5.452   1.165
   69GLY      C  676   6.584   5.581   1.103
   69GLY      O  677   6.600   5.684   1.168
   70GLN      N  678   6.598   5.583   0.971
   70GLN      H  679   6.564   5.508   0.914
   70GLN     CA  680   6.665   5.691   0.896
   70GLN     CB  681   6.723   5.630   0.768
   70GLN     CG  682   6.778   5.739   0.675
   70GLN     CD  683   6.846   5.697   0.544
   70GLN    OE1  684   6.965   5.675   0.525
   70GLN    NE2  685   6.758   5.660   0.452
   70GLN   HE21  686   6.662   5.635   0.469
   70GLN   HE22  687   6.807   5.648   0.366
   70GLN      C  688   6.569   5.809   0.888
   70GLN      O  689   6.607   5.924   0.912
   71GLU      N  690   6.440   5.788   0.862
   71GLU      H  691   6.411   5.701   0.822
   71GLU     CA  692   6.339   5.894   0.853
   71GLU     CB  693   6.225   5.841   0.765
   71GLU     CG  694   6.277   5.813   0.624
   71GLU     CD  695   6.199   5.695   0.567
   71GLU    OE1  696   6.102   5.717   0.492
   71GLU    OE2  697   6.244   5.581   0.593
   71GLU      C  698   6.285   5.949   0.985
   71GLU      O  699   6.217   6.051   0.995
   72VAL      N  700   6.337   5.900   1.097
   72VAL      H  701   6.380   5.809   1.098
   72VAL     CA  702   6.304   5.941   1.234
   72VAL     CB  703   6.258   5.814   1.307
   72VAL    CG1  704   6.229   5.812   1.457
   72VAL    CG2  705   6.135   5.754   1.239
   72VAL      C  706   6.401   6.036   1.306
   72VAL      O  707   6.522   6.018   1.306
   73SER      N  708   6.349   6.128   1.386
   73SER      H  709   6.253   6.154   1.379
   73SER     CA  710   6.428   6.222   1.467
   73SER     CB  711   6.356   6.336   1.539
   73SER     OG  712   6.434   6.434   1.608
   73SER     HG  713   6.387   6.521   1.595
   73SER      C  714   6.512   6.158   1.578
   73SER      O  715   6.457   6.083   1.658
   74PRO      N  716   6.642   6.185   1.593
   74PRO     CA  717   6.732   6.141   1.700
   74PRO     CB  718   6.868   6.208   1.682
   74PRO     CG  719   6.872   6.243   1.533
   74PRO     CD  720   6.725   6.251   1.491
   74PRO      C  721   6.674   6.178   1.837
   74PRO      O  722   6.703   6.113   1.937
   75LYS      N  723   6.596   6.287   1.836
   75LYS      H  724   6.590   6.354   1.762
   75LYS     CA  725   6.526   6.338   1.954
   75LYS     CB  726   6.455   6.472   1.932
   75LYS     CG  727   6.538   6.588   1.987
   75LYS     CD  728   6.454   6.716   1.994
   75LYS     CE  729   6.422   6.794   1.867
   75LYS     NZ  730   6.314   6.890   1.891
   75LYS    HZ1  731   6.257   6.907   1.810
   75LYS    HZ2  732   6.254   6.865   1.967
   75LYS    HZ3  733   6.345   6.983   1.914
   75LYS      C  734   6.432   6.243   2.029
   75LYS      O  735   6.413   6.252   2.150
   76VAL      N  736   6.399   6.137   1.955
   76VAL      H  737   6.415   6.122   1.858
   76VAL     CA  738   6.300   6.042   2.009
   76VAL     CB  739   6.235   5.961   1.897
   76VAL    CG1  740   6.131   5.860   1.948
   76VAL    CG2  741   6.167   6.049   1.791
   76VAL      C  742   6.356   5.947   2.115
   76VAL      O  743   6.451   5.874   2.087
   77TYR      N  744   6.272   5.931   2.217
   77TYR      H  745   6.205   6.000   2.242
   77TYR     CA  746   6.292   5.825   2.317
   77TYR     CB  747   6.248   5.873   2.456
   77TYR     CG  748   6.281   5.777   2.570
   77TYR    CD1  749   6.195   5.672   2.601
   77TYR    HD1  750   6.087   5.684   2.590
   77TYR    CD2  751   6.394   5.788   2.650
   77TYR    HD2  752   6.452   5.880   2.649
   77TYR    CE1  753   6.229   5.582   2.702
   77TYR    HE1  754   6.151   5.512   2.732
   77TYR    CE2  755   6.425   5.707   2.759
   77TYR    HE2  756   6.509   5.722   2.826
   77TYR     CZ  757   6.340   5.600   2.783
   77TYR     OH  758   6.350   5.530   2.900
   77TYR     HH  759   6.414   5.568   2.966
   77TYR      C  760   6.209   5.704   2.274
   77TYR      O  761   6.092   5.717   2.237
   78PHE      N  762   6.291   5.605   2.238
   78PHE      H  763   6.390   5.615   2.242
   78PHE     CA  764   6.237   5.471   2.212
   78PHE     CB  765   6.235   5.447   2.061
   78PHE     CG  766   6.181   5.308   2.027
   78PHE    CD1  767   6.045   5.281   2.039
   78PHE    HD1  768   5.972   5.360   2.057
   78PHE    CD2  769   6.276   5.221   1.975
   78PHE    HD2  770   6.382   5.246   1.985
   78PHE    CE1  771   6.006   5.155   1.994
   78PHE    HE1  772   5.902   5.123   1.997
   78PHE    CE2  773   6.235   5.094   1.937
   78PHE    HE2  774   6.307   5.028   1.889
   78PHE     CZ  775   6.099   5.065   1.943
   78PHE     HZ  776   6.066   4.967   1.908
   78PHE      C  777   6.315   5.359   2.282
   78PHE      O  778   6.433   5.376   2.311
   79MET      N  779   6.249   5.243   2.287
   79MET      H  780   6.155   5.241   2.253
   79MET     CA  781   6.294   5.132   2.372
   79MET     CB  782   6.247   5.170   2.513
   79MET     CG  783   6.241   5.055   2.614
   79MET     SD  784   6.204   5.093   2.790
   79MET     CE  785   6.248   4.929   2.842
   79MET      C  786   6.234   4.996   2.335
   79MET      O  787   6.112   4.983   2.347
   80LYS      N  788   6.315   4.891   2.334
   80LYS      H  789   6.393   4.903   2.396
   80LYS     CA  790   6.280   4.757   2.286
   80LYS     CB  791   6.406   4.691   2.229
   80LYS     CG  792   6.455   4.752   2.098
   80LYS     CD  793   6.560   4.667   2.026
   80LYS     CE  794   6.616   4.727   1.897
   80LYS     NZ  795   6.705   4.643   1.816
   80LYS    HZ1  796   6.793   4.636   1.863
   80LYS    HZ2  797   6.660   4.554   1.813
   80LYS    HZ3  798   6.730   4.684   1.728
   80LYS      C  799   6.215   4.671   2.395
   80LYS      O  800   6.281   4.645   2.495
   81GLN      N  801   6.091   4.629   2.371
   81GLN      H  802   6.056   4.665   2.285
   81GLN     CA  803   6.016   4.535   2.456
   81GLN     CB  804   5.874   4.551   2.403
   81GLN     CG  805   5.784   4.485   2.507
   81GLN     CD  806   5.649   4.429   2.461
   81GLN    OE1  807   5.593   4.468   2.359
   81GLN    NE2  808   5.599   4.345   2.551
   81GLN   HE21  809   5.647   4.348   2.639
   81GLN   HE22  810   5.542   4.266   2.529
   81GLN      C  811   6.067   4.390   2.459
   81GLN      O  812   6.029   4.308   2.375
   82THR      N  813   6.157   4.365   2.553
   82THR      H  814   6.182   4.426   2.628
   82THR     CA  815   6.209   4.229   2.572
   82THR     CB  816   6.358   4.232   2.608
   82THR    OG1  817   6.381   4.318   2.720
   82THR    HG1  818   6.470   4.312   2.765
   82THR    CG2  819   6.444   4.272   2.488
   82THR      C  820   6.133   4.125   2.655
   82THR      O  821   6.141   4.004   2.639
   83ILE      N  822   6.058   4.175   2.753
   83ILE      H  823   6.037   4.272   2.766
   83ILE     CA  824   5.982   4.088   2.844
   83ILE     CB  825   5.991   4.153   2.983
   83ILE    CG1  826   6.129   4.201   3.027
   83ILE    CG2  827   5.918   4.083   3.098
   83ILE     CD  828   6.226   4.083   3.032
   83ILE      C  829   5.838   4.091   2.793
   83ILE      O  830   5.784   4.184   2.733
   84GLY      N  831   5.769   3.981   2.823
   84GLY      H  832   5.820   3.897   2.842
   84GLY     CA  833   5.628   3.945   2.804
   84GLY      C  834   5.531   4.031   2.886
   84GLY      O  835   5.578   4.078   2.989
   85ASN      N  836   5.415   4.062   2.827
   85ASN      H  837   5.392   4.038   2.733
   85ASN     CA  838   5.302   4.137   2.884
   85ASN     CB  839   5.237   4.061   2.999
   85ASN     CG  840   5.172   3.924   2.979
   85ASN    OD1  841   5.196   3.839   3.065
   85ASN    ND2  842   5.093   3.904   2.875
   85ASN   HD21  843   5.074   3.965   2.798
   85ASN   HD22  844   5.054   3.812   2.871
   85ASN      C  845   5.336   4.282   2.919
   85ASN      O  846   5.240   4.352   2.952
   86SER      N  847   5.457   4.333   2.897
   86SER      H  848   5.522   4.288   2.836
   86SER     CA  849   5.491   4.474   2.925
   86SER     CB  850   5.642   4.488   2.945
   86SER     OG  851   5.699   4.438   2.824
   86SER     HG  852   5.792   4.406   2.839
   86SER      C  853   5.429   4.581   2.835
   86SER      O  854   5.468   4.697   2.848
   87CYS      N  855   5.312   4.558   2.777
   87CYS      H  856   5.243   4.499   2.820
   87CYS     CA  857   5.263   4.628   2.657
   87CYS     CB  858   5.144   4.553   2.597
   87CYS     SG  859   4.993   4.516   2.695
   87CYS     HG  860   4.935   4.462   2.588
   87CYS      C  861   5.231   4.776   2.680
   87CYS      O  862   5.316   4.860   2.651
   88GLY      N  863   5.135   4.795   2.770
   88GLY      H  864   5.078   4.719   2.801
   88GLY     CA  865   5.083   4.921   2.825
   88GLY      C  866   5.194   5.005   2.889
   88GLY      O  867   5.236   5.107   2.834
   89THR      N  868   5.265   4.937   2.978
   89THR      H  869   5.223   4.859   3.024
   89THR     CA  870   5.389   4.967   3.051
   89THR     CB  871   5.455   4.841   3.108
   89THR    OG1  872   5.350   4.757   3.157
   89THR    HG1  873   5.373   4.687   3.224
   89THR    CG2  874   5.568   4.848   3.211
   89THR      C  875   5.496   5.036   2.966
   89THR      O  876   5.513   5.156   2.987
   90ILE      N  877   5.544   4.967   2.863
   90ILE      H  878   5.502   4.877   2.851
   90ILE     CA  879   5.642   5.032   2.776
   90ILE     CB  880   5.721   4.922   2.704
   90ILE    CG1  881   5.794   4.822   2.794
   90ILE    CG2  882   5.825   4.973   2.604
   90ILE     CD  883   5.895   4.881   2.892
   90ILE      C  884   5.595   5.146   2.685
   90ILE      O  885   5.666   5.245   2.667
   91GLY      N  886   5.469   5.136   2.646
   91GLY      H  887   5.404   5.066   2.676
   91GLY     CA  888   5.404   5.241   2.566
   91GLY      C  889   5.378   5.368   2.647
   91GLY      O  890   5.416   5.478   2.608
   92LEU      N  891   5.345   5.349   2.775
   92LEU      H  892   5.309   5.264   2.812
   92LEU     CA  893   5.335   5.458   2.873
   92LEU     CB  894   5.283   5.394   3.002
   92LEU     CG  895   5.255   5.483   3.124
   92LEU    CD1  896   5.136   5.425   3.200
   92LEU    CD2  897   5.387   5.494   3.200
   92LEU      C  898   5.467   5.534   2.886
   92LEU      O  899   5.466   5.653   2.854
   93ILE      N  900   5.577   5.459   2.898
   93ILE      H  901   5.574   5.361   2.913
   93ILE     CA  902   5.711   5.518   2.912
   93ILE     CB  903   5.808   5.409   2.957
   93ILE    CG1  904   5.771   5.353   3.095
   93ILE    CG2  905   5.953   5.457   2.964
   93ILE     CD  906   5.835   5.214   3.104
   93ILE      C  907   5.758   5.591   2.786
   93ILE      O  908   5.799   5.705   2.811
   94HISE     N  909   5.725   5.541   2.668
   94HISE     H  910   5.690   5.448   2.659
   94HISE    CA  911   5.737   5.618   2.543
   94HISE    CB  912   5.685   5.537   2.425
   94HISE    CG  913   5.746   5.398   2.408
   94HISE   ND1  914   5.692   5.286   2.361
   94HISE   CD2  915   5.876   5.373   2.426
   94HISE   HD2  916   5.940   5.424   2.498
   94HISE   CE1  917   5.785   5.194   2.336
   94HISE   HE1  918   5.762   5.104   2.278
   94HISE   NE2  919   5.896   5.248   2.384
   94HISE   HE2  920   5.975   5.195   2.416
   94HISE     C  921   5.661   5.751   2.533
   94HISE     O  922   5.725   5.854   2.512
   95ALA      N  923   5.532   5.752   2.564
   95ALA      H  924   5.471   5.673   2.559
   95ALA     CA  925   5.450   5.873   2.584
   95ALA     CB  926   5.308   5.823   2.609
   95ALA      C  927   5.507   5.968   2.689
   95ALA      O  928   5.536   6.085   2.663
   96VAL      N  929   5.533   5.918   2.809
   96VAL      H  930   5.495   5.826   2.820
   96VAL     CA  931   5.588   5.990   2.925
   96VAL     CB  932   5.581   5.908   3.054
   96VAL    CG1  933   5.642   5.985   3.171
   96VAL    CG2  934   5.442   5.860   3.097
   96VAL      C  935   5.721   6.057   2.888
   96VAL      O  936   5.726   6.179   2.875
   97ALA      N  937   5.820   5.977   2.852
   97ALA      H  938   5.811   5.877   2.860
   97ALA     CA  939   5.955   6.022   2.816
   97ALA     CB  940   6.043   5.899   2.788
   97ALA      C  941   5.964   6.121   2.699
   97ALA      O  942   6.036   6.220   2.708
   98ASN      N  943   5.876   6.111   2.600
   98ASN      H  944   5.845   6.020   2.573
   98ASN     CA  945   5.874   6.208   2.490
   98ASN     CB  946   5.814   6.136   2.369
   98ASN     CG  947   5.918   6.053   2.294
   98ASN    OD1  948   6.018   6.108   2.248
   98ASN    ND2  949   5.904   5.921   2.304
   98ASN   HD21  950   5.824   5.884   2.352
   98ASN   HD22  951   5.975   5.862   2.266
   98ASN      C  952   5.800   6.340   2.517
   98ASN      O  953   5.831   6.437   2.448
   99ASN      N  954   5.718   6.339   2.621
   99ASN      H  955   5.717   6.251   2.669
   99ASN     CA  956   5.653   6.461   2.671
   99ASN     CB  957   5.503   6.455   2.641
   99ASN     CG  958   5.494   6.447   2.488
   99ASN    OD1  959   5.509   6.545   2.415
   99ASN    ND2  960   5.463   6.330   2.434
   99ASN   HD21  961   5.457   6.250   2.493
   99ASN   HD22  962   5.475   6.317   2.336
   99ASN      C  963   5.669   6.495   2.819
   99ASN      O  964   5.585   6.513   2.908
  100GLN      N  965   5.799   6.493   2.848
  100GLN      H  966   5.861   6.447   2.785
  100GLN     CA  967   5.858   6.532   2.976
  100GLN     CB  968   6.001   6.476   2.977
  100GLN     CG  969   6.020   6.355   3.069
  100GLN     CD  970   6.166   6.311   3.066
  100GLN    OE1  971   6.233   6.312   3.169
  100GLN    NE2  972   6.217   6.248   2.960
  100GLN   HE21  973   6.165   6.233   2.876
  100GLN   HE22  974   6.298   6.192   2.977
  100GLN      C  975   5.856   6.678   3.023
  100GLN      O  976   5.902   6.717   3.130
  101ASP      N  977   5.829   6.755   2.917
  101ASP      H  978   5.834   6.721   2.823
  101ASP     CA  979   5.814   6.901   2.920
  101ASP     CB  980   5.819   6.963   2.780
  101ASP     CG  981   5.729   6.917   2.666
  101ASP    OD1  982   5.699   7.001   2.578
  101ASP    OD2  983   5.675   6.805   2.659
  101ASP      C  984   5.675   6.936   2.975
  101ASP      O  985   5.654   7.018   3.065
  102LYS      N  986   5.577   6.868   2.918
  102LYS      H  987   5.603   6.806   2.845
  102LYS     CA  988   5.433   6.879   2.949
  102LYS     CB  989   5.354   6.803   2.843
  102LYS     CG  990   5.369   6.876   2.709
  102LYS     CD  991   5.298   6.793   2.602
  102LYS     CE  992   5.328   6.864   2.469
  102LYS     NZ  993   5.469   6.859   2.426
  102LYS    HZ1  994   5.485   6.914   2.344
  102LYS    HZ2  995   5.527   6.883   2.503
  102LYS    HZ3  996   5.493   6.765   2.400
  102LYS      C  997   5.393   6.824   3.086
  102LYS      O  998   5.286   6.852   3.141
  103LEU      N  999   5.467   6.720   3.125
  103LEU      H 1000   5.540   6.680   3.070
  103LEU     CA 1001   5.429   6.641   3.243
  103LEU     CB 1002   5.401   6.499   3.193
  103LEU     CG 1003   5.329   6.399   3.283
  103LEU    CD1 1004   5.181   6.435   3.296
  103LEU    CD2 1005   5.350   6.257   3.230
  103LEU      C 1006   5.534   6.649   3.355
  103LEU      O 1007   5.652   6.672   3.330
  104GLY      N 1008   5.480   6.663   3.475
  104GLY      H 1009   5.381   6.680   3.478
  104GLY     CA 1010   5.547   6.670   3.606
  104GLY      C 1011   5.567   6.530   3.664
  104GLY      O 1012   5.475   6.449   3.651
  105PHE      N 1013   5.634   6.538   3.778
  105PHE      H 1014   5.690   6.616   3.805
  105PHE     CA 1015   5.660   6.420   3.862
  105PHE     CB 1016   5.778   6.342   3.803
  105PHE     CG 1017   5.788   6.305   3.655
  105PHE    CD1 1018   5.729   6.189   3.606
  105PHE    HD1 1019   5.679   6.120   3.675
  105PHE    CD2 1020   5.849   6.397   3.572
  105PHE    HD2 1021   5.884   6.495   3.605
  105PHE    CE1 1022   5.725   6.166   3.469
  105PHE    HE1 1023   5.696   6.071   3.424
  105PHE    CE2 1024   5.843   6.372   3.435
  105PHE    HE2 1025   5.855   6.456   3.366
  105PHE     CZ 1026   5.784   6.258   3.382
  105PHE     HZ 1027   5.770   6.242   3.275
  105PHE      C 1028   5.699   6.472   4.001
  105PHE      O 1029   5.769   6.573   4.010
  106GLU      N 1030   5.649   6.409   4.107
  106GLU      H 1031   5.589   6.331   4.090
  106GLU     CA 1032   5.686   6.432   4.247
  106GLU     CB 1033   5.564   6.387   4.327
  106GLU     CG 1034   5.545   6.235   4.325
  106GLU     CD 1035   5.425   6.201   4.413
  106GLU    OE1 1036   5.312   6.180   4.365
  106GLU    OE2 1037   5.452   6.171   4.531
  106GLU      C 1038   5.813   6.368   4.304
  106GLU      O 1039   5.887   6.304   4.230
  107ASP      N 1040   5.853   6.407   4.425
  107ASP      H 1041   5.797   6.474   4.474
  107ASP     CA 1042   5.975   6.361   4.493
  107ASP     CB 1043   5.996   6.417   4.633
  107ASP     CG 1044   6.003   6.569   4.642
  107ASP    OD1 1045   6.080   6.626   4.561
  107ASP    OD2 1046   5.913   6.629   4.704
  107ASP      C 1047   5.978   6.208   4.507
  107ASP      O 1048   5.871   6.149   4.520
  108GLY      N 1049   6.095   6.157   4.473
  108GLY      H 1050   6.171   6.222   4.471
  108GLY     CA 1051   6.123   6.012   4.472
  108GLY      C 1052   6.033   5.936   4.374
  108GLY      O 1053   6.018   5.817   4.401
  109SER      N 1054   5.987   6.003   4.269
  109SER      H 1055   6.005   6.101   4.259
  109SER     CA 1056   5.903   5.946   4.163
  109SER     CB 1057   5.870   6.051   4.056
  109SER     OG 1058   5.791   5.993   3.952
  109SER     HG 1059   5.697   6.024   3.967
  109SER      C 1060   5.983   5.835   4.095
  109SER      O 1061   6.090   5.854   4.037
  110VAL      N 1062   5.919   5.719   4.105
  110VAL      H 1063   5.857   5.701   4.181
  110VAL     CA 1064   5.974   5.596   4.046
  110VAL     CB 1065   5.890   5.476   4.089
  110VAL    CG1 1066   5.951   5.337   4.070
  110VAL    CG2 1067   5.850   5.472   4.237
  110VAL      C 1068   5.983   5.599   3.893
  110VAL      O 1069   6.081   5.547   3.839
  111LEU      N 1070   5.888   5.659   3.823
  111LEU      H 1071   5.824   5.718   3.872
  111LEU     CA 1072   5.899   5.674   3.677
  111LEU     CB 1073   5.768   5.720   3.614
  111LEU     CG 1074   5.748   5.691   3.465
  111LEU    CD1 1075   5.777   5.546   3.427
  111LEU    CD2 1076   5.600   5.714   3.432
  111LEU      C 1077   6.014   5.768   3.639
  111LEU      O 1078   6.089   5.725   3.550
  112LYS      N 1079   6.029   5.886   3.698
  112LYS      H 1080   5.970   5.902   3.777
  112LYS     CA 1081   6.132   5.989   3.676
  112LYS     CB 1082   6.102   6.121   3.747
  112LYS     CG 1083   6.202   6.236   3.729
  112LYS     CD 1084   6.193   6.291   3.586
  112LYS     CE 1085   6.322   6.367   3.557
  112LYS     NZ 1086   6.316   6.514   3.556
  112LYS    HZ1 1087   6.408   6.551   3.565
  112LYS    HZ2 1088   6.278   6.547   3.469
  112LYS    HZ3 1089   6.253   6.557   3.621
  112LYS      C 1090   6.276   5.940   3.692
  112LYS      O 1091   6.364   5.983   3.617
  113GLN      N 1092   6.300   5.845   3.782
  113GLN      H 1093   6.241   5.845   3.862
  113GLN     CA 1094   6.433   5.786   3.805
  113GLN     CB 1095   6.415   5.676   3.909
  113GLN     CG 1096   6.543   5.616   3.966
  113GLN     CD 1097   6.594   5.502   3.877
  113GLN    OE1 1098   6.535   5.395   3.861
  113GLN    NE2 1099   6.723   5.504   3.844
  113GLN   HE21 1100   6.778   5.583   3.873
  113GLN   HE22 1101   6.770   5.444   3.779
  113GLN      C 1102   6.470   5.723   3.671
  113GLN      O 1103   6.576   5.764   3.623
  114PHE      N 1104   6.387   5.637   3.613
  114PHE      H 1105   6.296   5.624   3.654
  114PHE     CA 1106   6.423   5.558   3.495
  114PHE     CB 1107   6.317   5.451   3.467
  114PHE     CG 1108   6.353   5.357   3.352
  114PHE    CD1 1109   6.421   5.240   3.383
  114PHE    HD1 1110   6.455   5.236   3.486
  114PHE    CD2 1111   6.320   5.381   3.219
  114PHE    HD2 1112   6.263   5.470   3.189
  114PHE    CE1 1113   6.448   5.146   3.284
  114PHE    HE1 1114   6.476   5.044   3.313
  114PHE    CE2 1115   6.346   5.288   3.119
  114PHE    HE2 1116   6.320   5.308   3.015
  114PHE     CZ 1117   6.410   5.170   3.153
  114PHE     HZ 1118   6.411   5.084   3.086
  114PHE      C 1119   6.444   5.651   3.375
  114PHE      O 1120   6.558   5.663   3.330
  115LEU      N 1121   6.356   5.750   3.372
  115LEU      H 1122   6.263   5.741   3.408
  115LEU     CA 1123   6.359   5.861   3.275
  115LEU     CB 1124   6.228   5.940   3.269
  115LEU     CG 1125   6.101   5.859   3.238
  115LEU    CD1 1126   5.983   5.956   3.233
  115LEU    CD2 1127   6.126   5.764   3.120
  115LEU      C 1128   6.480   5.954   3.273
  115LEU      O 1129   6.552   5.960   3.174
  116SER      N 1130   6.525   5.981   3.395
  116SER      H 1131   6.479   5.959   3.481
  116SER     CA 1132   6.659   6.031   3.428
  116SER     CB 1133   6.672   6.077   3.574
  116SER     OG 1134   6.784   6.165   3.592
  116SER     HG 1135   6.768   6.247   3.538
  116SER      C 1136   6.777   5.940   3.393
  116SER      O 1137   6.860   5.977   3.311
  117GLU      N 1138   6.776   5.815   3.440
  117GLU      H 1139   6.724   5.793   3.523
  117GLU     CA 1140   6.884   5.721   3.409
  117GLU     CB 1141   6.859   5.603   3.504
  117GLU     CG 1142   6.975   5.505   3.514
  117GLU     CD 1143   6.960   5.399   3.623
  117GLU    OE1 1144   6.852   5.339   3.643
  117GLU    OE2 1145   7.059   5.381   3.698
  117GLU      C 1146   6.901   5.688   3.261
  117GLU      O 1147   7.014   5.670   3.217
  118THR      N 1148   6.791   5.692   3.186
  118THR      H 1149   6.705   5.717   3.230
  118THR     CA 1150   6.781   5.632   3.052
  118THR     CB 1151   6.664   5.534   3.039
  118THR    OG1 1152   6.537   5.585   3.080
  118THR    HG1 1153   6.544   5.577   3.179
  118THR    CG2 1154   6.695   5.410   3.122
  118THR      C 1155   6.767   5.727   2.933
  118THR      O 1156   6.756   5.681   2.819
  119GLU      N 1157   6.814   5.850   2.952
  119GLU      H 1158   6.833   5.875   3.047
  119GLU     CA 1159   6.808   5.953   2.847
  119GLU     CB 1160   6.832   6.090   2.911
  119GLU     CG 1161   6.810   6.202   2.809
  119GLU     CD 1162   6.823   6.338   2.877
  119GLU    OE1 1163   6.798   6.351   2.999
  119GLU    OE2 1164   6.834   6.440   2.805
  119GLU      C 1165   6.920   5.922   2.747
  119GLU      O 1166   6.890   5.857   2.647
  120LYS      N 1167   7.044   5.943   2.790
  120LYS      H 1168   7.068   5.954   2.886
  120LYS     CA 1169   7.158   5.926   2.698
  120LYS     CB 1170   7.271   6.013   2.755
  120LYS     CG 1171   7.244   6.158   2.714
  120LYS     CD 1172   7.374   6.236   2.698
  120LYS     CE 1173   7.404   6.289   2.558
  120LYS     NZ 1174   7.298   6.368   2.495
  120LYS    HZ1 1175   7.204   6.333   2.498
  120LYS    HZ2 1176   7.297   6.460   2.534
  120LYS    HZ3 1177   7.321   6.372   2.398
  120LYS      C 1178   7.197   5.779   2.684
  120LYS      O 1179   7.295   5.742   2.748
  121MET      N 1180   7.131   5.703   2.597
  121MET      H 1181   7.069   5.745   2.531
  121MET     CA 1182   7.161   5.561   2.574
  121MET     CB 1183   7.159   5.463   2.691
  121MET     CG 1184   7.037   5.466   2.784
  121MET     SD 1185   7.011   5.337   2.912
  121MET     CE 1186   7.135   5.380   3.032
  121MET      C 1187   7.075   5.495   2.466
  121MET      O 1188   6.964   5.545   2.450
  122SER      N 1189   7.124   5.381   2.417
  122SER      H 1190   7.220   5.363   2.438
  122SER     CA 1191   7.050   5.302   2.318
  122SER     CB 1192   7.155   5.196   2.285
  122SER     OG 1193   7.151   5.087   2.377
  122SER     HG 1194   7.221   5.113   2.444
  122SER      C 1195   6.916   5.242   2.362
  122SER      O 1196   6.896   5.227   2.483
  123PRO      N 1197   6.828   5.200   2.272
  123PRO     CA 1198   6.710   5.116   2.299
  123PRO     CB 1199   6.649   5.105   2.159
  123PRO     CG 1200   6.678   5.234   2.083
  123PRO     CD 1201   6.819   5.260   2.138
  123PRO      C 1202   6.744   4.982   2.363
  123PRO      O 1203   6.669   4.930   2.445
  124GLU      N 1204   6.850   4.917   2.315
  124GLU      H 1205   6.887   4.917   2.222
  124GLU     CA 1206   6.913   4.798   2.375
  124GLU     CB 1207   7.033   4.738   2.300
  124GLU     CG 1208   6.990   4.691   2.161
  124GLU     CD 1209   6.981   4.806   2.060
  124GLU    OE1 1210   6.870   4.861   2.049
  124GLU    OE2 1211   7.077   4.836   1.985
  124GLU      C 1212   6.960   4.816   2.519
  124GLU      O 1213   6.911   4.739   2.602
  125ASP      N 1214   7.020   4.931   2.548
  125ASP      H 1215   7.078   4.975   2.480
  125ASP     CA 1216   7.051   4.974   2.685
  125ASP     CB 1217   7.147   5.093   2.696
  125ASP     CG 1218   7.288   5.079   2.637
  125ASP    OD1 1219   7.332   4.963   2.647
  125ASP    OD2 1220   7.342   5.163   2.562
  125ASP      C 1221   6.930   5.001   2.774
  125ASP      O 1222   6.926   4.952   2.887
  126ARG      N 1223   6.831   5.071   2.719
  126ARG      H 1224   6.839   5.137   2.644
  126ARG     CA 1225   6.703   5.095   2.786
  126ARG     CB 1226   6.607   5.180   2.703
  126ARG     CG 1227   6.664   5.321   2.691
  126ARG     CD 1228   6.583   5.422   2.609
  126ARG     NE 1229   6.665   5.543   2.591
  126ARG     HE 1230   6.732   5.561   2.662
  126ARG     CZ 1231   6.683   5.606   2.474
  126ARG    NH1 1232   6.635   5.559   2.358
  126ARG   HH11 1233   6.573   5.481   2.358
  126ARG   HH12 1234   6.682   5.586   2.274
  126ARG    NH2 1235   6.738   5.728   2.476
  126ARG   HH21 1236   6.761   5.782   2.557
  126ARG   HH22 1237   6.765   5.756   2.384
  126ARG      C 1238   6.632   4.963   2.819
  126ARG      O 1239   6.576   4.957   2.928
  127ALA      N 1240   6.626   4.868   2.726
  127ALA      H 1241   6.653   4.886   2.632
  127ALA     CA 1242   6.572   4.734   2.754
  127ALA     CB 1243   6.578   4.653   2.625
  127ALA      C 1244   6.631   4.655   2.871
  127ALA      O 1245   6.560   4.613   2.962
  128LYS      N 1246   6.764   4.647   2.866
  128LYS      H 1247   6.810   4.678   2.783
  128LYS     CA 1248   6.843   4.602   2.982
  128LYS     CB 1249   6.990   4.631   2.950
  128LYS     CG 1250   7.046   4.557   2.828
  128LYS     CD 1251   7.046   4.405   2.835
  128LYS     CE 1252   7.105   4.334   2.713
  128LYS     NZ 1253   7.236   4.387   2.674
  128LYS    HZ1 1254   7.224   4.464   2.611
  128LYS    HZ2 1255   7.282   4.421   2.756
  128LYS    HZ3 1256   7.306   4.323   2.641
  128LYS      C 1257   6.807   4.675   3.111
  128LYS      O 1258   6.793   4.613   3.216
  129CYS      N 1259   6.800   4.808   3.104
  129CYS      H 1260   6.846   4.857   3.031
  129CYS     CA 1261   6.763   4.882   3.226
  129CYS     CB 1262   6.774   5.034   3.218
  129CYS     SG 1263   6.945   5.100   3.209
  129CYS     HG 1264   6.982   5.040   3.096
  129CYS      C 1265   6.626   4.846   3.282
  129CYS      O 1266   6.618   4.799   3.396
  130PHE      N 1267   6.528   4.817   3.197
  130PHE      H 1268   6.539   4.818   3.097
  130PHE     CA 1269   6.403   4.758   3.246
  130PHE     CB 1270   6.310   4.751   3.125
  130PHE     CG 1271   6.165   4.713   3.155
  130PHE    CD1 1272   6.072   4.812   3.184
  130PHE    HD1 1273   6.118   4.908   3.207
  130PHE    CD2 1274   6.115   4.583   3.148
  130PHE    HD2 1275   6.185   4.501   3.133
  130PHE    CE1 1276   5.936   4.787   3.203
  130PHE    HE1 1277   5.878   4.872   3.237
  130PHE    CE2 1278   5.982   4.554   3.175
  130PHE    HE2 1279   5.953   4.453   3.206
  130PHE     CZ 1280   5.891   4.655   3.203
  130PHE     HZ 1281   5.791   4.630   3.239
  130PHE      C 1282   6.417   4.621   3.314
  130PHE      O 1283   6.395   4.610   3.434
  131GLU      N 1284   6.498   4.536   3.251
  131GLU      H 1285   6.547   4.562   3.168
  131GLU     CA 1286   6.519   4.397   3.293
  131GLU     CB 1287   6.621   4.341   3.193
  131GLU     CG 1288   6.555   4.307   3.060
  131GLU     CD 1289   6.657   4.262   2.954
  131GLU    OE1 1290   6.754   4.188   2.980
  131GLU    OE2 1291   6.619   4.277   2.836
  131GLU      C 1292   6.565   4.384   3.439
  131GLU      O 1293   6.553   4.273   3.491
  132LYS      N 1294   6.655   4.475   3.474
  132LYS      H 1295   6.681   4.553   3.417
  132LYS     CA 1296   6.703   4.482   3.613
  132LYS     CB 1297   6.852   4.508   3.636
  132LYS     CG 1298   6.900   4.602   3.525
  132LYS     CD 1299   7.049   4.630   3.546
  132LYS     CE 1300   7.083   4.715   3.424
  132LYS     NZ 1301   7.222   4.700   3.377
  132LYS    HZ1 1302   7.269   4.788   3.376
  132LYS    HZ2 1303   7.272   4.634   3.432
  132LYS    HZ3 1304   7.224   4.673   3.281
  132LYS      C 1305   6.631   4.577   3.709
  132LYS      O 1306   6.665   4.571   3.827
  133ASN      N 1307   6.528   4.649   3.665
  133ASN      H 1308   6.489   4.641   3.573
  133ASN     CA 1309   6.452   4.732   3.759
  133ASN     CB 1310   6.402   4.855   3.683
  133ASN     CG 1311   6.326   4.955   3.771
  133ASN    OD1 1312   6.240   4.942   3.858
  133ASN    ND2 1313   6.367   5.079   3.747
  133ASN   HD21 1314   6.455   5.106   3.707
  133ASN   HD22 1315   6.311   5.143   3.800
  133ASN      C 1316   6.347   4.654   3.838
  133ASN      O 1317   6.273   4.583   3.770
  134GLU      N 1318   6.357   4.671   3.969
  134GLU      H 1319   6.411   4.749   4.001
  134GLU     CA 1320   6.266   4.608   4.067
  134GLU     CB 1321   6.331   4.591   4.204
  134GLU     CG 1322   6.442   4.487   4.215
  134GLU     CD 1323   6.389   4.344   4.204
  134GLU    OE1 1324   6.373   4.272   4.305
  134GLU    OE2 1325   6.391   4.295   4.089
  134GLU      C 1326   6.128   4.671   4.082
  134GLU      O 1327   6.029   4.617   4.032
  135ALA      N 1328   6.132   4.803   4.103
  135ALA      H 1329   6.224   4.838   4.122
  135ALA     CA 1330   6.014   4.886   4.132
  135ALA     CB 1331   6.066   5.020   4.185
  135ALA      C 1332   5.917   4.904   4.015
  135ALA      O 1333   5.798   4.891   4.042
  136ILE      N 1334   5.962   4.911   3.890
  136ILE      H 1335   6.055   4.944   3.876
  136ILE     CA 1336   5.874   4.898   3.773
  136ILE     CB 1337   5.954   4.933   3.647
  136ILE    CG1 1338   6.010   5.075   3.654
  136ILE    CG2 1339   5.873   4.917   3.518
  136ILE     CD 1340   6.094   5.108   3.531
  136ILE      C 1341   5.797   4.766   3.762
  136ILE      O 1342   5.676   4.759   3.744
  137GLN      N 1343   5.868   4.657   3.788
  137GLN      H 1344   5.964   4.659   3.817
  137GLN     CA 1345   5.818   4.518   3.792
  137GLN     CB 1346   5.931   4.416   3.798
  137GLN     CG 1347   5.996   4.374   3.666
  137GLN     CD 1348   6.105   4.273   3.700
  137GLN    OE1 1349   6.093   4.151   3.688
  137GLN    NE2 1350   6.220   4.321   3.748
  137GLN   HE21 1351   6.225   4.418   3.770
  137GLN   HE22 1352   6.304   4.267   3.744
  137GLN      C 1353   5.728   4.499   3.915
  137GLN      O 1354   5.620   4.449   3.885
  138ALA      N 1355   5.754   4.554   4.033
  138ALA      H 1356   5.836   4.609   4.046
  138ALA     CA 1357   5.663   4.545   4.148
  138ALA     CB 1358   5.739   4.600   4.269
  138ALA      C 1359   5.536   4.626   4.121
  138ALA      O 1360   5.431   4.565   4.135
  139ALA      N 1361   5.551   4.749   4.071
  139ALA      H 1362   5.639   4.794   4.055
  139ALA     CA 1363   5.443   4.840   4.030
  139ALA     CB 1364   5.509   4.959   3.960
  139ALA      C 1365   5.342   4.773   3.936
  139ALA      O 1366   5.220   4.769   3.953
  140HISE     N 1367   5.400   4.719   3.830
  140HISE     H 1368   5.491   4.746   3.799
  140HISE    CA 1369   5.330   4.648   3.722
  140HISE    CB 1370   5.428   4.607   3.612
  140HISE    CG 1371   5.382   4.527   3.490
  140HISE   ND1 1372   5.345   4.571   3.370
  140HISE   CD2 1373   5.372   4.394   3.496
  140HISE   HD2 1374   5.381   4.323   3.578
  140HISE   CE1 1375   5.294   4.463   3.312
  140HISE   HE1 1376   5.229   4.480   3.226
  140HISE   NE2 1377   5.319   4.353   3.381
  140HISE   HE2 1378   5.340   4.264   3.341
  140HISE     C 1379   5.241   4.531   3.765
  140HISE     O 1380   5.120   4.550   3.761
  141ASP      N 1381   5.306   4.440   3.838
  141ASP      H 1382   5.404   4.426   3.825
  141ASP     CA 1383   5.238   4.327   3.903
  141ASP     CB 1384   5.330   4.212   3.946
  141ASP     CG 1385   5.391   4.147   3.822
  141ASP    OD1 1386   5.483   4.063   3.837
  141ASP    OD2 1387   5.341   4.161   3.708
  141ASP      C 1388   5.142   4.378   4.011
  141ASP      O 1389   5.034   4.320   4.018
  142ALA      N 1390   5.175   4.475   4.096
  142ALA      H 1391   5.267   4.514   4.092
  142ALA     CA 1392   5.080   4.539   4.189
  142ALA     CB 1393   5.154   4.650   4.264
  142ALA      C 1394   4.948   4.587   4.129
  142ALA      O 1395   4.851   4.514   4.150
  143VAL      N 1396   4.958   4.656   4.016
  143VAL      H 1397   5.045   4.697   3.989
  143VAL     CA 1398   4.844   4.698   3.933
  143VAL     CB 1399   4.882   4.812   3.838
  143VAL    CG1 1400   4.763   4.860   3.756
  143VAL    CG2 1401   4.956   4.926   3.907
  143VAL      C 1402   4.768   4.582   3.869
  143VAL      O 1403   4.648   4.558   3.879
  144ALA      N 1404   4.847   4.488   3.817
  144ALA      H 1405   4.945   4.508   3.813
  144ALA     CA 1406   4.798   4.368   3.747
  144ALA     CB 1407   4.908   4.290   3.674
  144ALA      C 1408   4.733   4.271   3.846
  144ALA      O 1409   4.654   4.188   3.802
  145GLN      N 1410   4.770   4.270   3.974
  145GLN      H 1411   4.855   4.316   4.000
  145GLN     CA 1412   4.694   4.191   4.072
  145GLN     CB 1413   4.771   4.150   4.198
  145GLN     CG 1414   4.886   4.061   4.153
  145GLN     CD 1415   5.004   4.054   4.251
  145GLN    OE1 1416   5.015   3.963   4.333
  145GLN    NE2 1417   5.104   4.140   4.238
  145GLN   HE21 1418   5.100   4.205   4.162
  145GLN   HE22 1419   5.183   4.146   4.300
  145GLN      C 1420   4.564   4.262   4.110
  145GLN      O 1421   4.465   4.191   4.121
  146GLU      N 1422   4.542   4.391   4.087
  146GLU      H 1423   4.618   4.451   4.060
  146GLU     CA 1424   4.414   4.457   4.119
  146GLU     CB 1425   4.454   4.587   4.189
  146GLU     CG 1426   4.557   4.578   4.302
  146GLU     CD 1427   4.592   4.722   4.342
  146GLU    OE1 1428   4.509   4.780   4.415
  146GLU    OE2 1429   4.701   4.762   4.295
  146GLU      C 1430   4.317   4.483   4.004
  146GLU      O 1431   4.200   4.505   4.034
  147GLY      N 1432   4.363   4.478   3.879
  147GLY      H 1433   4.459   4.501   3.862
  147GLY     CA 1434   4.278   4.459   3.761
  147GLY      C 1435   4.199   4.329   3.774
  147GLY      O 1436   4.253   4.218   3.780
  148GLN      N 1437   4.068   4.351   3.769
  148GLN      H 1438   4.030   4.443   3.777
  148GLN     CA 1439   3.973   4.239   3.781
  148GLN     CB 1440   3.837   4.296   3.822
  148GLN     CG 1441   3.756   4.380   3.723
  148GLN     CD 1442   3.606   4.379   3.755
  148GLN    OE1 1443   3.520   4.310   3.700
  148GLN    NE2 1444   3.568   4.474   3.840
  148GLN   HE21 1445   3.627   4.541   3.885
  148GLN   HE22 1446   3.468   4.476   3.845
  148GLN      C 1447   3.963   4.122   3.683
  148GLN      O 1448   3.983   4.010   3.729
  149CYS      N 1449   3.963   4.151   3.553
  149CYS      H 1450   4.008   4.236   3.526
  149CYS     CA 1451   3.959   4.039   3.458
  149CYS     CB 1452   3.911   4.083   3.319
  149CYS     SG 1453   3.754   4.177   3.310
  149CYS     HG 1454   3.741   4.176   3.178
  149CYS      C 1455   4.093   3.969   3.436
  149CYS      O 1456   4.196   4.037   3.434
  150ARG      N 1457   4.090   3.838   3.413
  150ARG      H 1458   4.012   3.778   3.429
  150ARG     CA 1459   4.209   3.770   3.359
  150ARG     CB 1460   4.254   3.660   3.455
  150ARG     CG 1461   4.405   3.634   3.460
  150ARG     CD 1462   4.494   3.745   3.515
  150ARG     NE 1463   4.458   3.803   3.645
  150ARG     HE 1464   4.466   3.735   3.718
  150ARG     CZ 1465   4.431   3.928   3.685
  150ARG    NH1 1466   4.479   4.028   3.611
  150ARG   HH11 1467   4.538   4.008   3.533
  150ARG   HH12 1468   4.464   4.125   3.629
  150ARG    NH2 1469   4.337   3.946   3.779
  150ARG   HH21 1470   4.286   3.874   3.825
  150ARG   HH22 1471   4.314   4.042   3.794
  150ARG      C 1472   4.189   3.718   3.216
  150ARG      O 1473   4.203   3.792   3.119
  151VAL      N 1474   4.141   3.597   3.192
  151VAL      H 1475   4.080   3.556   3.260
  151VAL     CA 1476   4.139   3.528   3.062
  151VAL     CB 1477   3.996   3.540   3.008
  151VAL    CG1 1478   3.986   3.447   2.887
  151VAL    CG2 1479   3.891   3.491   3.108
  151VAL      C 1480   4.251   3.559   2.962
  151VAL      O 1481   4.245   3.645   2.874
  152ASP      N 1482   4.362   3.490   2.987
  152ASP      H 1483   4.382   3.443   3.073
  152ASP     CA 1484   4.481   3.503   2.901
  152ASP     CB 1485   4.606   3.487   2.987
  152ASP     CG 1486   4.741   3.502   2.917
  152ASP    OD1 1487   4.742   3.573   2.814
  152ASP    OD2 1488   4.838   3.435   2.958
  152ASP      C 1489   4.483   3.400   2.788
  152ASP      O 1490   4.533   3.288   2.785
  153ASP      N 1491   4.418   3.432   2.676
  153ASP      H 1492   4.389   3.526   2.661
  153ASP     CA 1493   4.391   3.355   2.553
  153ASP     CB 1494   4.247   3.377   2.508
  153ASP     CG 1495   4.200   3.518   2.470
  153ASP    OD1 1496   4.274   3.591   2.401
  153ASP    OD2 1497   4.085   3.547   2.510
  153ASP      C 1498   4.491   3.363   2.438
  153ASP      O 1499   4.469   3.314   2.327
  154LYS      N 1500   4.614   3.403   2.469
  154LYS      H 1501   4.635   3.451   2.554
  154LYS     CA 1502   4.730   3.404   2.379
  154LYS     CB 1503   4.776   3.261   2.353
  154LYS     CG 1504   4.789   3.164   2.471
  154LYS     CD 1505   4.880   3.208   2.585
  154LYS     CE 1506   4.882   3.114   2.706
  154LYS     NZ 1507   4.758   3.109   2.784
  154LYS    HZ1 1508   4.706   3.034   2.742
  154LYS    HZ2 1509   4.772   3.090   2.881
  154LYS    HZ3 1510   4.703   3.192   2.778
  154LYS      C 1511   4.735   3.469   2.240
  154LYS      O 1512   4.846   3.488   2.192
  155VAL      N 1513   4.622   3.530   2.205
  155VAL      H 1514   4.536   3.496   2.244
  155VAL     CA 1515   4.601   3.609   2.083
  155VAL     CB 1516   4.462   3.672   2.089
  155VAL    CG1 1517   4.430   3.774   1.980
  155VAL    CG2 1518   4.360   3.559   2.090
  155VAL      C 1519   4.701   3.725   2.067
  155VAL      O 1520   4.736   3.786   2.167
  156ASN      N 1521   4.752   3.752   1.947
  156ASN      H 1522   4.724   3.694   1.870
  156ASN     CA 1523   4.866   3.841   1.923
  156ASN     CB 1524   4.938   3.786   1.799
  156ASN     CG 1525   5.078   3.845   1.786
  156ASN    OD1 1526   5.164   3.837   1.874
  156ASN    ND2 1527   5.115   3.887   1.666
  156ASN   HD21 1528   5.051   3.891   1.589
  156ASN   HD22 1529   5.210   3.908   1.641
  156ASN      C 1530   4.837   3.990   1.938
  156ASN      O 1531   4.851   4.069   1.844
  157PHE      N 1532   4.795   4.018   2.061
  157PHE      H 1533   4.769   3.947   2.127
  157PHE     CA 1534   4.767   4.156   2.101
  157PHE     CB 1535   4.686   4.169   2.231
  157PHE     CG 1536   4.542   4.121   2.217
  157PHE    CD1 1537   4.453   4.220   2.177
  157PHE    HD1 1538   4.496   4.310   2.133
  157PHE    CD2 1539   4.495   4.000   2.268
  157PHE    HD2 1540   4.559   3.917   2.296
  157PHE    CE1 1541   4.316   4.203   2.189
  157PHE    HE1 1542   4.249   4.262   2.127
  157PHE    CE2 1543   4.358   3.983   2.288
  157PHE    HE2 1544   4.320   3.884   2.313
  157PHE     CZ 1545   4.272   4.084   2.246
  157PHE     HZ 1546   4.173   4.038   2.249
  157PHE      C 1547   4.884   4.253   2.113
  157PHE      O 1548   4.988   4.216   2.167
  158HISE     N 1549   4.876   4.370   2.050
  158HISE     H 1550   4.789   4.402   2.012
  158HISE    CA 1551   4.979   4.475   2.051
  158HISE    CB 1552   5.048   4.487   1.915
  158HISE    CG 1553   5.146   4.378   1.871
  158HISE   ND1 1554   5.274   4.377   1.904
  158HISE   CD2 1555   5.121   4.280   1.784
  158HISE   HD2 1556   5.021   4.238   1.773
  158HISE   CE1 1557   5.332   4.283   1.830
  158HISE   HE1 1558   5.437   4.254   1.821
  158HISE   NE2 1559   5.239   4.228   1.752
  158HISE   HE2 1560   5.266   4.161   1.682
  158HISE     C 1561   4.924   4.609   2.100
  158HISE     O 1562   4.812   4.612   2.150
  159PHE      N 1563   5.022   4.694   2.128
  159PHE      H 1564   5.120   4.677   2.115
  159PHE     CA 1565   4.996   4.827   2.186
  159PHE     CB 1566   4.998   4.820   2.339
  159PHE     CG 1567   4.945   4.945   2.411
  159PHE    CD1 1568   4.811   4.974   2.390
  159PHE    HD1 1569   4.741   4.910   2.337
  159PHE    CD2 1570   5.022   5.030   2.489
  159PHE    HD2 1571   5.131   5.028   2.483
  159PHE    CE1 1572   4.758   5.085   2.455
  159PHE    HE1 1573   4.653   5.110   2.442
  159PHE    CE2 1574   4.971   5.142   2.555
  159PHE    HE2 1575   5.030   5.228   2.586
  159PHE     CZ 1576   4.837   5.169   2.534
  159PHE     HZ 1577   4.800   5.254   2.591
  159PHE      C 1578   5.087   4.938   2.135
  159PHE      O 1579   5.193   4.972   2.187
  160ILE      N 1580   5.023   5.008   2.041
  160ILE      H 1581   4.931   4.983   2.012
  160ILE     CA 1582   5.092   5.100   1.950
  160ILE     CB 1583   5.063   5.046   1.809
  160ILE    CG1 1584   5.148   4.920   1.791
  160ILE    CG2 1585   5.087   5.148   1.698
  160ILE     CD 1586   5.098   4.840   1.671
  160ILE      C 1587   5.056   5.248   1.962
  160ILE      O 1588   4.939   5.282   1.978
  161LEU      N 1589   5.160   5.332   1.968
  161LEU      H 1590   5.253   5.297   1.965
  161LEU     CA 1591   5.145   5.476   1.994
  161LEU     CB 1592   5.239   5.508   2.110
  161LEU     CG 1593   5.268   5.653   2.150
  161LEU    CD1 1594   5.139   5.730   2.180
  161LEU    CD2 1595   5.347   5.647   2.282
  161LEU      C 1596   5.163   5.577   1.881
  161LEU      O 1597   5.269   5.567   1.820
  162PHE      N 1598   5.063   5.662   1.860
  162PHE      H 1599   4.974   5.648   1.903
  162PHE     CA 1600   5.076   5.768   1.759
  162PHE     CB 1601   4.962   5.783   1.657
  162PHE     CG 1602   4.913   5.652   1.594
  162PHE    CD1 1603   4.819   5.570   1.655
  162PHE    HD1 1604   4.728   5.601   1.705
  162PHE    CD2 1605   4.989   5.600   1.490
  162PHE    HD2 1606   5.080   5.647   1.452
  162PHE    CE1 1607   4.812   5.434   1.626
  162PHE    HE1 1608   4.754   5.362   1.685
  162PHE    CE2 1609   4.962   5.471   1.445
  162PHE    HE2 1610   5.024   5.447   1.358
  162PHE     CZ 1611   4.884   5.384   1.519
  162PHE     HZ 1612   4.858   5.282   1.490
  162PHE      C 1613   5.089   5.900   1.834
  162PHE      O 1614   5.004   5.929   1.919
  163ASN      N 1615   5.198   5.971   1.808
  163ASN      H 1616   5.266   5.935   1.744
  163ASN     CA 1617   5.214   6.106   1.865
  163ASN     CB 1618   5.266   6.094   2.008
  163ASN     CG 1619   5.384   6.001   2.033
  163ASN    OD1 1620   5.465   5.967   1.947
  163ASN    ND2 1621   5.409   5.971   2.160
  163ASN   HD21 1622   5.358   6.009   2.237
  163ASN   HD22 1623   5.465   5.889   2.171
  163ASN      C 1624   5.302   6.194   1.776
  163ASN      O 1625   5.336   6.154   1.665
  164ASN      N 1626   5.305   6.323   1.809
  164ASN      H 1627   5.265   6.358   1.894
  164ASN     CA 1628   5.389   6.425   1.745
  164ASN     CB 1629   5.315   6.558   1.732
  164ASN     CG 1630   5.383   6.649   1.629
  164ASN    OD1 1631   5.486   6.710   1.659
  164ASN    ND2 1632   5.323   6.676   1.514
  164ASN   HD21 1633   5.234   6.641   1.486
  164ASN   HD22 1634   5.360   6.751   1.459
  164ASN      C 1635   5.517   6.449   1.824
  164ASN      O 1636   5.511   6.443   1.947
  165VAL      N 1637   5.629   6.438   1.754
  165VAL      H 1638   5.616   6.405   1.660
  165VAL     CA 1639   5.761   6.494   1.786
  165VAL     CB 1640   5.846   6.384   1.850
  165VAL    CG1 1641   5.994   6.393   1.812
  165VAL    CG2 1642   5.816   6.401   1.999
  165VAL      C 1643   5.823   6.569   1.668
  165VAL      O 1644   5.813   6.519   1.556
  166ASP      N 1645   5.870   6.691   1.691
  166ASP      H 1646   5.827   6.745   1.763
  166ASP     CA 1647   5.967   6.770   1.614
  166ASP     CB 1648   6.101   6.696   1.620
  166ASP     CG 1649   6.229   6.759   1.564
  166ASP    OD1 1650   6.247   6.883   1.566
  166ASP    OD2 1651   6.323   6.679   1.542
  166ASP      C 1652   5.908   6.798   1.476
  166ASP      O 1653   5.965   6.772   1.370
  167GLY      N 1654   5.781   6.836   1.475
  167GLY      H 1655   5.740   6.872   1.559
  167GLY     CA 1656   5.704   6.851   1.350
  167GLY      C 1657   5.646   6.724   1.289
  167GLY      O 1658   5.559   6.736   1.203
  168HISE     N 1659   5.688   6.601   1.319
  168HISE     H 1660   5.780   6.593   1.357
  168HISE    CA 1661   5.637   6.481   1.251
  168HISE    CB 1662   5.754   6.400   1.196
  168HISE    CG 1663   5.824   6.459   1.073
  168HISE   ND1 1664   5.930   6.538   1.078
  168HISE   CD2 1665   5.809   6.424   0.945
  168HISE   HD2 1666   5.730   6.359   0.908
  168HISE   CE1 1667   5.991   6.546   0.961
  168HISE   HE1 1668   6.065   6.620   0.930
  168HISE   NE2 1669   5.908   6.482   0.879
  168HISE   HE2 1670   5.912   6.493   0.779
  168HISE     C 1671   5.547   6.387   1.331
  168HISE     O 1672   5.543   6.389   1.454
  169LEU      N 1673   5.446   6.330   1.266
  169LEU      H 1674   5.414   6.373   1.182
  169LEU     CA 1675   5.370   6.215   1.317
  169LEU     CB 1676   5.245   6.201   1.230
  169LEU     CG 1677   5.121   6.150   1.302
  169LEU    CD1 1678   5.119   5.997   1.302
  169LEU    CD2 1679   5.103   6.216   1.439
  169LEU      C 1680   5.458   6.090   1.325
  169LEU      O 1681   5.533   6.059   1.233
  170TYR      N 1682   5.483   6.053   1.450
  170TYR      H 1683   5.437   6.099   1.526
  170TYR     CA 1684   5.552   5.925   1.474
  170TYR     CB 1685   5.672   5.939   1.568
  170TYR     CG 1686   5.791   6.019   1.514
  170TYR    CD1 1687   5.858   5.953   1.412
  170TYR    HD1 1688   5.848   5.845   1.401
  170TYR    CD2 1689   5.818   6.148   1.557
  170TYR    HD2 1690   5.773   6.192   1.646
  170TYR    CE1 1691   5.949   6.032   1.341
  170TYR    HE1 1692   6.018   5.986   1.271
  170TYR    CE2 1693   5.922   6.213   1.492
  170TYR    HE2 1694   5.953   6.304   1.544
  170TYR     CZ 1695   5.983   6.161   1.378
  170TYR     OH 1696   6.099   6.219   1.338
  170TYR     HH 1697   6.086   6.318   1.344
  170TYR      C 1698   5.457   5.819   1.530
  170TYR      O 1699   5.368   5.841   1.611
  171GLU      N 1700   5.474   5.697   1.478
  171GLU      H 1701   5.541   5.681   1.406
  171GLU     CA 1702   5.422   5.567   1.524
  171GLU     CB 1703   5.389   5.478   1.404
  171GLU     CG 1704   5.309   5.354   1.442
  171GLU     CD 1705   5.269   5.273   1.318
  171GLU    OE1 1706   5.207   5.332   1.228
  171GLU    OE2 1707   5.262   5.149   1.335
  171GLU      C 1708   5.533   5.498   1.604
  171GLU      O 1709   5.648   5.500   1.559
  172LEU      N 1710   5.509   5.462   1.729
  172LEU      H 1711   5.426   5.495   1.774
  172LEU     CA 1712   5.602   5.385   1.814
  172LEU     CB 1713   5.651   5.474   1.928
  172LEU     CG 1714   5.751   5.587   1.900
  172LEU    CD1 1715   5.666   5.705   1.852
  172LEU    CD2 1716   5.831   5.607   2.029
  172LEU      C 1717   5.537   5.256   1.864
  172LEU      O 1718   5.417   5.252   1.888
  173ASP      N 1719   5.616   5.152   1.839
  173ASP      H 1720   5.657   5.148   1.748
  173ASP     CA 1721   5.583   5.024   1.904
  173ASP     CB 1722   5.517   4.942   1.793
  173ASP     CG 1723   5.511   4.791   1.818
  173ASP    OD1 1724   5.409   4.738   1.868
  173ASP    OD2 1725   5.600   4.719   1.769
  173ASP      C 1726   5.710   4.953   1.952
  173ASP      O 1727   5.807   4.919   1.886
  174GLY      N 1728   5.687   4.898   2.071
  174GLY      H 1729   5.592   4.892   2.103
  174GLY     CA 1730   5.788   4.817   2.141
  174GLY      C 1731   5.847   4.692   2.077
  174GLY      O 1732   5.954   4.649   2.120
  175ARG      N 1733   5.759   4.623   2.005
  175ARG      H 1734   5.672   4.660   1.972
  175ARG     CA 1735   5.792   4.493   1.943
  175ARG     CB 1736   5.669   4.406   1.916
  175ARG     CG 1737   5.588   4.387   2.044
  175ARG     CD 1738   5.608   4.258   2.123
  175ARG     NE 1739   5.550   4.136   2.066
  175ARG     HE 1740   5.604   4.091   1.994
  175ARG     CZ 1741   5.426   4.088   2.087
  175ARG    NH1 1742   5.341   4.155   2.165
  175ARG   HH11 1743   5.364   4.243   2.208
  175ARG   HH12 1744   5.248   4.122   2.183
  175ARG    NH2 1745   5.374   3.989   2.013
  175ARG   HH21 1746   5.416   3.959   1.927
  175ARG   HH22 1747   5.289   3.945   2.040
  175ARG      C 1748   5.875   4.513   1.816
  175ARG      O 1749   5.941   4.413   1.786
  176MET      N 1750   5.843   4.612   1.734
  176MET      H 1751   5.751   4.651   1.734
  176MET     CA 1752   5.927   4.654   1.620
  176MET     CB 1753   5.852   4.770   1.553
  176MET     CG 1754   5.728   4.733   1.471
  176MET     SD 1755   5.754   4.597   1.350
  176MET     CE 1756   5.611   4.508   1.407
  176MET      C 1757   6.068   4.702   1.653
  176MET      O 1758   6.100   4.757   1.758
  177PRO      N 1759   6.160   4.683   1.558
  177PRO     CA 1760   6.300   4.725   1.572
  177PRO     CB 1761   6.382   4.668   1.457
  177PRO     CG 1762   6.280   4.603   1.363
  177PRO     CD 1763   6.152   4.589   1.445
  177PRO      C 1764   6.331   4.874   1.585
  177PRO      O 1765   6.412   4.914   1.669
  178PHE      N 1766   6.242   4.959   1.534
  178PHE      H 1767   6.164   4.926   1.481
  178PHE     CA 1768   6.266   5.103   1.517
  178PHE     CB 1769   6.338   5.121   1.384
  178PHE     CG 1770   6.488   5.092   1.373
  178PHE    CD1 1771   6.518   4.968   1.319
  178PHE    HD1 1772   6.452   4.925   1.243
  178PHE    CD2 1773   6.592   5.162   1.432
  178PHE    HD2 1774   6.558   5.227   1.512
  178PHE    CE1 1775   6.647   4.916   1.328
  178PHE    HE1 1776   6.656   4.810   1.306
  178PHE    CE2 1777   6.721   5.110   1.444
  178PHE    HE2 1778   6.796   5.151   1.511
  178PHE     CZ 1779   6.751   4.988   1.386
  178PHE     HZ 1780   6.852   4.947   1.387
  178PHE      C 1781   6.133   5.179   1.510
  178PHE      O 1782   6.038   5.120   1.458
  179PRO      N 1783   6.118   5.308   1.538
  179PRO     CA 1784   6.000   5.392   1.513
  179PRO     CB 1785   6.035   5.532   1.566
  179PRO     CG 1786   6.111   5.497   1.694
  179PRO     CD 1787   6.194   5.380   1.642
  179PRO      C 1788   5.959   5.414   1.368
  179PRO      O 1789   6.041   5.403   1.277
  180VAL      N 1790   5.834   5.455   1.345
  180VAL      H 1791   5.769   5.475   1.419
  180VAL     CA 1792   5.779   5.474   1.210
  180VAL     CB 1793   5.668   5.371   1.186
  180VAL    CG1 1794   5.597   5.379   1.051
  180VAL    CG2 1795   5.700   5.225   1.215
  180VAL      C 1796   5.727   5.616   1.190
  180VAL      O 1797   5.652   5.670   1.272
  181ASN      N 1798   5.780   5.683   1.088
  181ASN      H 1799   5.833   5.640   1.015
  181ASN     CA 1800   5.739   5.819   1.050
  181ASN     CB 1801   5.855   5.892   0.983
  181ASN     CG 1802   5.840   6.044   0.982
  181ASN    OD1 1803   5.741   6.109   0.948
  181ASN    ND2 1804   5.950   6.112   1.013
  181ASN   HD21 1805   6.038   6.065   1.024
  181ASN   HD22 1806   5.944   6.208   1.039
  181ASN      C 1807   5.619   5.818   0.955
  181ASN      O 1808   5.629   5.744   0.858
  182HISE     N 1809   5.527   5.913   0.971
  182HISE     H 1810   5.540   5.992   1.031
  182HISE    CA 1811   5.415   5.924   0.876
  182HISE    CB 1812   5.277   5.887   0.930
  182HISE    CG 1813   5.271   5.738   0.965
  182HISE   ND1 1814   5.244   5.644   0.874
  182HISE   CD2 1815   5.263   5.683   1.085
  182HISE   HD2 1816   5.271   5.725   1.185
  182HISE   CE1 1817   5.220   5.531   0.939
  182HISE   HE1 1818   5.170   5.448   0.889
  182HISE   NE2 1819   5.233   5.554   1.069
  182HISE   HE2 1820   5.235   5.488   1.144
  182HISE     C 1821   5.405   6.050   0.789
  182HISE     O 1822   5.342   6.049   0.684
  183GLY      N 1823   5.481   6.155   0.820
  183GLY      H 1824   5.547   6.147   0.895
  183GLY     CA 1825   5.492   6.277   0.739
  183GLY      C 1826   5.453   6.401   0.821
  183GLY      O 1827   5.454   6.386   0.943
  184ALA      N 1828   5.467   6.521   0.765
  184ALA      H 1829   5.516   6.542   0.681
  184ALA     CA 1830   5.431   6.640   0.843
  184ALA     CB 1831   5.435   6.761   0.749
  184ALA      C 1832   5.303   6.642   0.928
  184ALA      O 1833   5.202   6.581   0.893
  185SER      N 1834   5.304   6.715   1.039
  185SER      H 1835   5.394   6.747   1.069
  185SER     CA 1836   5.197   6.710   1.140
  185SER     CB 1837   5.205   6.576   1.213
  185SER     OG 1838   5.107   6.576   1.317
  185SER     HG 1839   5.017   6.595   1.277
  185SER      C 1840   5.202   6.829   1.236
  185SER      O 1841   5.302   6.859   1.301
  186SER      N 1842   5.081   6.878   1.264
  186SER      H 1843   5.007   6.812   1.252
  186SER     CA 1844   5.063   6.987   1.361
  186SER     CB 1845   4.964   7.093   1.313
  186SER     OG 1846   4.933   7.185   1.418
  186SER     HG 1847   4.985   7.269   1.408
  186SER      C 1848   5.032   6.935   1.501
  186SER      O 1849   4.955   6.840   1.519
  187GLU      N 1850   5.093   6.998   1.601
  187GLU      H 1851   5.182   7.040   1.581
  187GLU     CA 1852   5.063   6.980   1.743
  187GLU     CB 1853   5.163   7.060   1.827
  187GLU     CG 1854   5.163   7.001   1.968
  187GLU     CD 1855   5.277   7.041   2.061
  187GLU    OE1 1856   5.339   6.964   2.137
  187GLU    OE2 1857   5.318   7.158   2.051
  187GLU      C 1858   4.916   7.011   1.773
  187GLU      O 1859   4.855   6.935   1.848
  188ASP      N 1860   4.861   7.111   1.706
  188ASP      H 1861   4.905   7.157   1.629
  188ASP     CA 1862   4.719   7.146   1.725
  188ASP     CB 1863   4.677   7.273   1.650
  188ASP     CG 1864   4.545   7.329   1.703
  188ASP    OD1 1865   4.543   7.360   1.824
  188ASP    OD2 1866   4.457   7.373   1.626
  188ASP      C 1867   4.619   7.039   1.681
  188ASP      O 1868   4.532   6.997   1.757
  189THR      N 1869   4.653   6.972   1.571
  189THR      H 1870   4.738   7.000   1.526
  189THR     CA 1871   4.565   6.871   1.512
  189THR     CB 1872   4.562   6.893   1.361
  189THR    OG1 1873   4.695   6.876   1.311
  189THR    HG1 1874   4.703   6.779   1.289
  189THR    CG2 1875   4.504   7.033   1.338
  189THR      C 1876   4.593   6.722   1.535
  189THR      O 1877   4.552   6.637   1.457
  190LEU      N 1878   4.661   6.696   1.646
  190LEU      H 1879   4.715   6.770   1.688
  190LEU     CA 1880   4.701   6.558   1.678
  190LEU     CB 1881   4.766   6.561   1.816
  190LEU     CG 1882   4.919   6.558   1.815
  190LEU    CD1 1883   4.963   6.570   1.961
  190LEU    CD2 1884   4.977   6.428   1.758
  190LEU      C 1885   4.599   6.444   1.676
  190LEU      O 1886   4.634   6.329   1.648
  191LEU      N 1887   4.479   6.470   1.727
  191LEU      H 1888   4.452   6.558   1.767
  191LEU     CA 1889   4.369   6.373   1.723
  191LEU     CB 1890   4.245   6.433   1.789
  191LEU     CG 1891   4.239   6.443   1.942
  191LEU    CD1 1892   4.134   6.536   2.000
  191LEU    CD2 1893   4.199   6.298   1.971
  191LEU      C 1894   4.338   6.318   1.584
  191LEU      O 1895   4.342   6.198   1.555
  192LYS      N 1896   4.306   6.414   1.498
  192LYS      H 1897   4.278   6.505   1.530
  192LYS     CA 1898   4.278   6.394   1.356
  192LYS     CB 1899   4.244   6.526   1.286
  192LYS     CG 1900   4.172   6.528   1.151
  192LYS     CD 1901   4.131   6.673   1.124
  192LYS     CE 1902   4.044   6.684   0.999
  192LYS     NZ 1903   4.118   6.663   0.874
  192LYS    HZ1 1904   4.058   6.676   0.795
  192LYS    HZ2 1905   4.202   6.716   0.867
  192LYS    HZ3 1906   4.156   6.570   0.873
  192LYS      C 1907   4.395   6.336   1.277
  192LYS      O 1908   4.378   6.246   1.194
  193ASP      N 1909   4.517   6.376   1.311
  193ASP      H 1910   4.545   6.438   1.384
  193ASP     CA 1911   4.642   6.330   1.247
  193ASP     CB 1912   4.762   6.418   1.281
  193ASP     CG 1913   4.763   6.558   1.218
  193ASP    OD1 1914   4.877   6.604   1.196
  193ASP    OD2 1915   4.657   6.607   1.175
  193ASP      C 1916   4.674   6.182   1.267
  193ASP      O 1917   4.690   6.102   1.175
  194ALA      N 1918   4.664   6.149   1.395
  194ALA      H 1919   4.679   6.212   1.471
  194ALA     CA 1920   4.680   6.010   1.442
  194ALA     CB 1921   4.688   6.007   1.595
  194ALA      C 1922   4.566   5.914   1.409
  194ALA      O 1923   4.582   5.795   1.384
  195ALA      N 1924   4.444   5.966   1.409
  195ALA      H 1925   4.437   6.056   1.453
  195ALA     CA 1926   4.323   5.891   1.374
  195ALA     CB 1927   4.192   5.947   1.431
  195ALA      C 1928   4.313   5.855   1.226
  195ALA      O 1929   4.288   5.738   1.195
  196LYS      N 1930   4.373   5.935   1.138
  196LYS      H 1931   4.396   6.023   1.178
  196LYS     CA 1932   4.403   5.905   0.997
  196LYS     CB 1933   4.484   6.018   0.933
  196LYS     CG 1934   4.468   5.997   0.783
  196LYS     CD 1935   4.560   6.094   0.708
  196LYS     CE 1936   4.706   6.057   0.734
  196LYS     NZ 1937   4.787   6.138   0.642
  196LYS    HZ1 1938   4.874   6.093   0.620
  196LYS    HZ2 1939   4.728   6.154   0.563
  196LYS    HZ3 1940   4.811   6.227   0.682
  196LYS      C 1941   4.488   5.780   0.977
  196LYS      O 1942   4.438   5.678   0.929
  197VAL      N 1943   4.589   5.778   1.064
  197VAL      H 1944   4.596   5.852   1.131
  197VAL     CA 1945   4.686   5.668   1.067
  197VAL     CB 1946   4.821   5.715   1.121
  197VAL    CG1 1947   4.920   5.598   1.115
  197VAL    CG2 1948   4.880   5.835   1.047
  197VAL      C 1949   4.635   5.550   1.150
  197VAL      O 1950   4.648   5.438   1.101
  198CYS      N 1951   4.548   5.566   1.250
  198CYS      H 1952   4.536   5.653   1.297
  198CYS     CA 1953   4.470   5.462   1.317
  198CYS     CB 1954   4.376   5.510   1.428
  198CYS     SG 1955   4.467   5.535   1.585
  198CYS     HG 1956   4.367   5.574   1.663
  198CYS      C 1957   4.376   5.379   1.229
  198CYS      O 1958   4.403   5.259   1.221
  199ARG      N 1959   4.296   5.445   1.147
  199ARG      H 1960   4.295   5.545   1.144
  199ARG     CA 1961   4.206   5.396   1.042
  199ARG     CB 1962   4.129   5.514   0.982
  199ARG     CG 1963   4.020   5.543   1.085
  199ARG     CD 1964   3.913   5.644   1.042
  199ARG     NE 1965   3.968   5.763   0.976
  199ARG     HE 1966   3.986   5.755   0.878
  199ARG     CZ 1967   3.955   5.885   1.030
  199ARG    NH1 1968   3.912   5.899   1.156
  199ARG   HH11 1969   3.883   5.819   1.209
  199ARG   HH12 1970   3.922   5.981   1.213
  199ARG    NH2 1971   3.961   5.989   0.946
  199ARG   HH21 1972   3.977   5.973   0.849
  199ARG   HH22 1973   3.950   6.080   0.986
  199ARG      C 1974   4.271   5.305   0.937
  199ARG      O 1975   4.255   5.183   0.952
  200GLU      N 1976   4.357   5.359   0.852
  200GLU      H 1977   4.382   5.456   0.846
  200GLU     CA 1978   4.437   5.272   0.765
  200GLU     CB 1979   4.517   5.358   0.667
  200GLU     CG 1980   4.645   5.421   0.723
  200GLU     CD 1981   4.740   5.488   0.623
  200GLU    OE1 1982   4.691   5.564   0.536
  200GLU    OE2 1983   4.860   5.452   0.623
  200GLU      C 1984   4.514   5.154   0.824
  200GLU      O 1985   4.523   5.049   0.760
  201PHE      N 1986   4.563   5.169   0.947
  201PHE      H 1987   4.557   5.259   0.991
  201PHE     CA 1988   4.639   5.063   1.014
  201PHE     CB 1989   4.685   5.097   1.156
  201PHE     CG 1990   4.791   5.013   1.226
  201PHE    CD1 1991   4.886   5.083   1.299
  201PHE    HD1 1992   4.873   5.191   1.298
  201PHE    CD2 1993   4.796   4.874   1.215
  201PHE    HD2 1994   4.715   4.819   1.168
  201PHE    CE1 1995   4.994   5.027   1.366
  201PHE    HE1 1996   5.062   5.097   1.415
  201PHE    CE2 1997   4.907   4.816   1.275
  201PHE    HE2 1998   4.919   4.708   1.268
  201PHE     CZ 1999   5.001   4.890   1.346
  201PHE     HZ 2000   5.086   4.845   1.398
  201PHE      C 2001   4.545   4.943   1.029
  201PHE      O 2002   4.588   4.835   0.991
  202THR      N 2003   4.427   4.975   1.081
  202THR      H 2004   4.405   5.070   1.104
  202THR     CA 2005   4.332   4.870   1.122
  202THR     CB 2006   4.262   4.906   1.253
  202THR    OG1 2007   4.173   4.798   1.280
  202THR    HG1 2008   4.230   4.723   1.314
  202THR    CG2 2009   4.190   5.040   1.244
  202THR      C 2010   4.236   4.826   1.012
  202THR      O 2011   4.219   4.705   0.992
  203GLU      N 2012   4.181   4.921   0.937
  203GLU      H 2013   4.218   5.013   0.943
  203GLU     CA 2014   4.083   4.896   0.830
  203GLU     CB 2015   4.049   5.028   0.761
  203GLU     CG 2016   3.947   5.115   0.835
  203GLU     CD 2017   3.909   5.254   0.784
  203GLU    OE1 2018   3.795   5.297   0.809
  203GLU    OE2 2019   3.997   5.321   0.725
  203GLU      C 2020   4.113   4.799   0.715
  203GLU      O 2021   4.026   4.738   0.653
  204ARG      N 2022   4.241   4.783   0.685
  204ARG      H 2023   4.315   4.832   0.732
  204ARG     CA 2024   4.288   4.666   0.609
  204ARG     CB 2025   4.436   4.673   0.571
  204ARG     CG 2026   4.469   4.795   0.486
  204ARG     CD 2027   4.616   4.830   0.460
  204ARG     NE 2028   4.675   4.839   0.594
  204ARG     HE 2029   4.669   4.756   0.650
  204ARG     CZ 2030   4.757   4.940   0.629
  204ARG    NH1 2031   4.772   5.049   0.553
  204ARG   HH11 2032   4.717   5.063   0.471
  204ARG   HH12 2033   4.821   5.124   0.597
  204ARG    NH2 2034   4.833   4.932   0.739
  204ARG   HH21 2035   4.837   4.845   0.788
  204ARG   HH22 2036   4.881   5.016   0.765
  204ARG      C 2037   4.256   4.528   0.667
  204ARG      O 2038   4.187   4.455   0.595
  205GLU      N 2039   4.269   4.511   0.798
  205GLU      H 2040   4.260   4.583   0.867
  205GLU     CA 2041   4.254   4.381   0.864
  205GLU     CB 2042   4.350   4.386   0.983
  205GLU     CG 2043   4.494   4.423   0.944
  205GLU     CD 2044   4.568   4.341   0.838
  205GLU    OE1 2045   4.659   4.402   0.776
  205GLU    OE2 2046   4.556   4.217   0.833
  205GLU      C 2047   4.109   4.358   0.904
  205GLU      O 2048   4.082   4.306   1.012
  206GLN      N 2049   4.017   4.369   0.808
  206GLN      H 2050   4.057   4.393   0.720
  206GLN     CA 2051   3.871   4.354   0.808
  206GLN     CB 2052   3.818   4.332   0.666
  206GLN     CG 2053   3.838   4.445   0.565
  206GLN     CD 2054   3.762   4.411   0.437
  206GLN    OE1 2055   3.810   4.326   0.362
  206GLN    NE2 2056   3.638   4.453   0.416
  206GLN   HE21 2057   3.581   4.508   0.477
  206GLN   HE22 2058   3.604   4.437   0.323
  206GLN      C 2059   3.805   4.240   0.886
  206GLN      O 2060   3.704   4.264   0.951
  207GLY      N 2061   3.872   4.125   0.887
  207GLY      H 2062   3.948   4.107   0.824
  207GLY     CA 2063   3.830   4.006   0.963
  207GLY      C 2064   3.813   4.026   1.113
  207GLY      O 2065   3.714   3.976   1.167
  208GLU      N 2066   3.908   4.106   1.160
  208GLU      H 2067   3.973   4.144   1.094
  208GLU     CA 2068   3.918   4.142   1.302
  208GLU     CB 2069   4.066   4.168   1.330
  208GLU     CG 2070   4.093   4.185   1.480
  208GLU     CD 2071   4.066   4.055   1.557
  208GLU    OE1 2072   3.952   4.014   1.586
  208GLU    OE2 2073   4.165   3.980   1.573
  208GLU      C 2074   3.822   4.247   1.359
  208GLU      O 2075   3.832   4.366   1.331
  209VAL      N 2076   3.744   4.198   1.456
  209VAL      H 2077   3.750   4.101   1.481
  209VAL     CA 2078   3.649   4.267   1.543
  209VAL     CB 2079   3.523   4.189   1.581
  209VAL    CG1 2080   3.429   4.193   1.460
  209VAL    CG2 2081   3.548   4.056   1.653
  209VAL      C 2082   3.704   4.327   1.673
  209VAL      O 2083   3.651   4.432   1.711
  210ARG      N 2084   3.801   4.260   1.734
  210ARG      H 2085   3.821   4.165   1.710
  210ARG     CA 2086   3.880   4.308   1.848
  210ARG     CB 2087   3.982   4.203   1.892
  210ARG     CG 2088   3.900   4.091   1.957
  210ARG     CD 2089   3.990   3.971   1.990
  210ARG     NE 2090   4.031   3.896   1.871
  210ARG     HE 2091   4.028   3.944   1.783
  210ARG     CZ 2092   4.060   3.765   1.870
  210ARG    NH1 2093   4.071   3.698   1.985
  210ARG   HH11 2094   4.074   3.752   2.070
  210ARG   HH12 2095   4.068   3.598   1.992
  210ARG    NH2 2096   4.122   3.717   1.761
  210ARG   HH21 2097   4.158   3.776   1.689
  210ARG   HH22 2098   4.162   3.625   1.759
  210ARG      C 2099   3.948   4.441   1.814
  210ARG      O 2100   4.024   4.449   1.717
  211PHE      N 2101   3.933   4.539   1.902
  211PHE      H 2102   3.863   4.539   1.973
  211PHE     CA 2103   4.004   4.668   1.911
  211PHE     CB 2104   4.002   4.738   1.775
  211PHE     CG 2105   3.862   4.771   1.724
  211PHE    CD1 2106   3.812   4.899   1.744
  211PHE    HD1 2107   3.879   4.963   1.802
  211PHE    CD2 2108   3.800   4.685   1.634
  211PHE    HD2 2109   3.844   4.594   1.592
  211PHE    CE1 2110   3.702   4.939   1.668
  211PHE    HE1 2111   3.674   5.044   1.664
  211PHE    CE2 2112   3.691   4.730   1.562
  211PHE    HE2 2113   3.649   4.666   1.484
  211PHE     CZ 2114   3.640   4.859   1.573
  211PHE     HZ 2115   3.604   4.904   1.481
  211PHE      C 2116   3.960   4.765   2.021
  211PHE      O 2117   3.850   4.764   2.075
  212SER      N 2118   4.054   4.853   2.055
  212SER      H 2119   4.147   4.840   2.021
  212SER     CA 2120   4.029   4.953   2.159
  212SER     CB 2121   4.038   4.895   2.300
  212SER     OG 2122   3.987   4.976   2.406
  212SER     HG 2123   4.060   4.978   2.474
  212SER      C 2124   4.130   5.068   2.157
  212SER      O 2125   4.251   5.046   2.154
  213ALA      N 2126   4.076   5.185   2.191
  213ALA      H 2127   3.992   5.200   2.243
  213ALA     CA 2128   4.169   5.299   2.204
  213ALA     CB 2129   4.161   5.383   2.076
  213ALA      C 2130   4.169   5.383   2.332
  213ALA      O 2131   4.069   5.396   2.402
  214VAL      N 2132   4.293   5.419   2.362
  214VAL      H 2133   4.367   5.415   2.294
  214VAL     CA 2134   4.318   5.505   2.479
  214VAL     CB 2135   4.390   5.423   2.586
  214VAL    CG1 2136   4.527   5.361   2.560
  214VAL    CG2 2137   4.388   5.501   2.718
  214VAL      C 2138   4.392   5.633   2.438
  214VAL      O 2139   4.478   5.629   2.350
  215ALA      N 2140   4.329   5.745   2.472
  215ALA      H 2141   4.234   5.750   2.502
  215ALA     CA 2142   4.386   5.879   2.453
  215ALA     CB 2143   4.285   5.976   2.390
  215ALA      C 2144   4.442   5.952   2.575
  215ALA      O 2145   4.390   5.955   2.687
  216LEU      N 2146   4.558   6.012   2.552
  216LEU      H 2147   4.607   6.004   2.465
  216LEU     CA 2148   4.628   6.092   2.653
  216LEU     CB 2149   4.777   6.058   2.655
  216LEU     CG 2150   4.814   5.984   2.784
  216LEU    CD1 2151   4.954   5.926   2.763
  216LEU    CD2 2152   4.819   6.092   2.892
  216LEU      C 2153   4.590   6.240   2.661
  216LEU      O 2154   4.665   6.326   2.616
  217CYS      N 2155   4.497   6.275   2.750
  217CYS      H 2156   4.477   6.209   2.823
  217CYS     CA 2157   4.442   6.411   2.752
  217CYS     CB 2158   4.293   6.395   2.722
  217CYS     SG 2159   4.252   6.350   2.550
  217CYS     HG 2160   4.240   6.476   2.508
  217CYS      C 2161   4.454   6.489   2.883
  217CYS      O 2162   4.464   6.422   2.985
  218LYS      N 2163   4.420   6.618   2.877
  218LYS      H 2164   4.395   6.669   2.795
  218LYS     CA 2165   4.424   6.711   2.991
  218LYS     CB 2166   4.415   6.853   2.935
  218LYS     CG 2167   4.463   6.961   3.032
  218LYS     CD 2168   4.615   6.958   3.046
  218LYS     CE 2169   4.677   7.053   3.148
  218LYS     NZ 2170   4.624   7.189   3.168
  218LYS    HZ1 2171   4.539   7.185   3.220
  218LYS    HZ2 2172   4.698   7.235   3.218
  218LYS    HZ3 2173   4.610   7.240   3.083
  218LYS      C 2174   4.306   6.680   3.084
  218LYS      O 2175   4.195   6.662   3.035
  219ALA      N 2176   4.331   6.707   3.212
  219ALA      H 2177   4.425   6.722   3.242
  219ALA     CA 2178   4.223   6.712   3.312
  219ALA     CB 2179   4.253   6.609   3.421
  219ALA      C 2180   4.194   6.852   3.367
  219ALA      O 2181   4.286   6.932   3.387
  220ALA      N 2182   4.071   6.870   3.412
  220ALA      H 2183   4.017   6.793   3.446
  220ALA     CA 2184   4.018   7.006   3.436
  220ALA     CB 2185   3.889   6.995   3.356
  220ALA      C 2186   3.988   7.051   3.579
  220ALA     O1 2187   3.983   7.170   3.616
  220ALA     O2 2188   3.928   6.965   3.648
   6.93810   6.93810   4.90597   0.00000   0.00000   0.00000   0.00000   3.46904   3.46904
