# Supplementary material for: Is There a Functional Role for the Knotted Topology in Protein UCH-L1?
Source: J Chem Inf Model. 2024 Jul 24;64(17):6827–37. doi: 10.1021/acs.jcim.4c00880 (PMC11388461; doi:10.1021/acs.jcim.4c00880)
Supplement: Supplementary file 2 — ci4c00880_si_002.zip [file ci4c00880_si_002.zip › UCH-L1_files/APO/APO_delta3/REP_2/traj_final.gro]

Protein in water t= 500000.00000 step= 5000000
 2188
    1LYS      N    1   6.717   3.990   2.372
    1LYS     H1    2   6.635   3.949   2.330
    1LYS     H2    3   6.734   4.070   2.314
    1LYS     H3    4   6.787   3.923   2.346
    1LYS     CA    5   6.712   4.012   2.517
    1LYS     CB    6   6.852   4.028   2.577
    1LYS     CG    7   6.945   4.141   2.531
    1LYS     CD    8   7.091   4.097   2.542
    1LYS     CE    9   7.184   4.200   2.478
    1LYS     NZ   10   7.274   4.281   2.562
    1LYS    HZ1   11   7.221   4.347   2.615
    1LYS    HZ2   12   7.312   4.220   2.632
    1LYS    HZ3   13   7.336   4.333   2.505
    1LYS      C   14   6.603   4.115   2.546
    1LYS      O   15   6.575   4.197   2.458
    2PRO      N   16   6.542   4.101   2.663
    2PRO     CA   17   6.423   4.180   2.699
    2PRO     CB   18   6.393   4.142   2.844
    2PRO     CG   19   6.442   3.997   2.854
    2PRO     CD   20   6.561   3.990   2.757
    2PRO      C   21   6.456   4.329   2.687
    2PRO      O   22   6.562   4.366   2.737
    3MET      N   23   6.353   4.410   2.667
    3MET      H   24   6.263   4.370   2.648
    3MET     CA   25   6.367   4.554   2.644
    3MET     CB   26   6.392   4.579   2.495
    3MET     CG   27   6.463   4.708   2.454
    3MET     SD   28   6.377   4.869   2.448
    3MET     CE   29   6.519   4.953   2.383
    3MET      C   30   6.244   4.629   2.696
    3MET      O   31   6.129   4.618   2.653
    4GLU      N   32   6.269   4.682   2.815
    4GLU      H   33   6.337   4.632   2.868
    4GLU     CA   34   6.162   4.754   2.885
    4GLU     CB   35   6.167   4.731   3.036
    4GLU     CG   36   6.312   4.741   3.086
    4GLU     CD   37   6.322   4.683   3.227
    4GLU    OE1   38   6.399   4.587   3.242
    4GLU    OE2   39   6.256   4.735   3.319
    4GLU      C   40   6.154   4.904   2.857
    4GLU      O   41   6.254   4.962   2.816
    5ILE      N   42   6.037   4.963   2.881
    5ILE      H   43   5.951   4.912   2.883
    5ILE     CA   44   6.007   5.106   2.865
    5ILE     CB   45   5.857   5.130   2.852
    5ILE    CG1   46   5.773   5.044   2.947
    5ILE    CG2   47   5.820   5.094   2.707
    5ILE     CD   48   5.630   5.097   2.967
    5ILE      C   49   6.077   5.210   2.953
    5ILE      O   50   6.026   5.319   2.980
    6ASN      N   51   6.198   5.178   2.999
    6ASN      H   52   6.255   5.104   2.964
    6ASN     CA   53   6.272   5.262   3.094
    6ASN     CB   54   6.396   5.193   3.151
    6ASN     CG   55   6.475   5.284   3.245
    6ASN    OD1   56   6.574   5.351   3.216
    6ASN    ND2   57   6.444   5.270   3.374
    6ASN   HD21   58   6.368   5.209   3.398
    6ASN   HD22   59   6.501   5.310   3.444
    6ASN      C   60   6.306   5.387   3.013
    6ASN      O   61   6.372   5.369   2.911
    7PRO      N   62   6.270   5.510   3.049
    7PRO     CA   63   6.297   5.626   2.964
    7PRO     CB   64   6.257   5.743   3.054
    7PRO     CG   65   6.162   5.683   3.158
    7PRO     CD   66   6.195   5.535   3.174
    7PRO      C   67   6.440   5.637   2.911
    7PRO      O   68   6.452   5.629   2.788
    8GLU      N   69   6.535   5.635   3.003
    8GLU      H   70   6.519   5.654   3.101
    8GLU     CA   71   6.675   5.647   2.963
    8GLU     CB   72   6.759   5.625   3.089
    8GLU     CG   73   6.911   5.624   3.076
    8GLU     CD   74   6.977   5.632   3.215
    8GLU    OE1   75   7.026   5.523   3.253
    8GLU    OE2   76   6.988   5.737   3.281
    8GLU      C   77   6.722   5.560   2.845
    8GLU      O   78   6.799   5.601   2.760
    9MET      N   79   6.682   5.433   2.850
    9MET      H   80   6.609   5.413   2.915
    9MET     CA   81   6.718   5.324   2.758
    9MET     CB   82   6.661   5.191   2.806
    9MET     CG   83   6.739   5.131   2.923
    9MET     SD   84   6.662   4.972   2.973
    9MET     CE   85   6.627   4.892   2.818
    9MET      C   86   6.646   5.348   2.625
    9MET      O   87   6.727   5.369   2.535
   10LEU      N   88   6.521   5.391   2.634
   10LEU      H   89   6.462   5.383   2.714
   10LEU     CA   90   6.446   5.444   2.519
   10LEU     CB   91   6.296   5.466   2.536
   10LEU     CG   92   6.207   5.341   2.545
   10LEU    CD1   93   6.059   5.375   2.564
   10LEU    CD2   94   6.234   5.251   2.424
   10LEU      C   95   6.503   5.573   2.459
   10LEU      O   96   6.520   5.590   2.339
   11ASN      N   97   6.527   5.669   2.547
   11ASN      H   98   6.484   5.678   2.637
   11ASN     CA   99   6.589   5.798   2.513
   11ASN     CB  100   6.599   5.892   2.633
   11ASN     CG  101   6.463   5.953   2.670
   11ASN    OD1  102   6.375   5.974   2.586
   11ASN    ND2  103   6.447   5.984   2.798
   11ASN   HD21  104   6.512   5.970   2.873
   11ASN   HD22  105   6.367   6.040   2.821
   11ASN      C  106   6.729   5.780   2.454
   11ASN      O  107   6.765   5.865   2.372
   12LYS      N  108   6.813   5.684   2.492
   12LYS      H  109   6.788   5.619   2.565
   12LYS     CA  110   6.946   5.655   2.437
   12LYS     CB  111   7.015   5.562   2.536
   12LYS     CG  112   7.139   5.632   2.592
   12LYS     CD  113   7.224   5.559   2.697
   12LYS     CE  114   7.146   5.495   2.812
   12LYS     NZ  115   7.224   5.404   2.896
   12LYS    HZ1  116   7.165   5.357   2.962
   12LYS    HZ2  117   7.274   5.333   2.845
   12LYS    HZ3  118   7.301   5.450   2.940
   12LYS      C  119   6.946   5.595   2.296
   12LYS      O  120   7.023   5.634   2.208
   13VAL      N  121   6.844   5.511   2.278
   13VAL      H  122   6.803   5.473   2.361
   13VAL     CA  123   6.806   5.453   2.148
   13VAL     CB  124   6.731   5.322   2.173
   13VAL    CG1  125   6.657   5.264   2.053
   13VAL    CG2  126   6.818   5.220   2.247
   13VAL      C  127   6.748   5.549   2.044
   13VAL      O  128   6.813   5.574   1.943
   14LEU      N  129   6.654   5.635   2.083
   14LEU      H  130   6.606   5.622   2.169
   14LEU     CA  131   6.605   5.746   2.000
   14LEU     CB  132   6.504   5.821   2.087
   14LEU     CG  133   6.429   5.933   2.015
   14LEU    CD1  134   6.346   5.893   1.893
   14LEU    CD2  135   6.326   5.986   2.116
   14LEU      C  136   6.716   5.843   1.959
   14LEU      O  137   6.728   5.860   1.838
   15SER      N  138   6.813   5.865   2.047
   15SER      H  139   6.829   5.832   2.140
   15SER     CA  140   6.920   5.962   2.019
   15SER     CB  141   6.980   6.028   2.144
   15SER     OG  142   7.014   5.933   2.246
   15SER     HG  143   6.934   5.935   2.306
   15SER      C  144   7.029   5.904   1.929
   15SER      O  145   7.070   5.981   1.843
   16ARG      N  146   7.071   5.780   1.952
   16ARG      H  147   7.077   5.739   2.043
   16ARG     CA  148   7.156   5.706   1.858
   16ARG     CB  149   7.182   5.566   1.914
   16ARG     CG  150   7.292   5.556   2.020
   16ARG     CD  151   7.434   5.586   1.972
   16ARG     NE  152   7.476   5.482   1.876
   16ARG     HE  153   7.412   5.455   1.804
   16ARG     CZ  154   7.586   5.408   1.897
   16ARG    NH1  155   7.662   5.423   2.007
   16ARG   HH11  156   7.619   5.471   2.084
   16ARG   HH12  157   7.759   5.401   2.006
   16ARG    NH2  158   7.620   5.312   1.810
   16ARG   HH21  159   7.575   5.301   1.722
   16ARG   HH22  160   7.673   5.234   1.842
   16ARG      C  161   7.107   5.685   1.714
   16ARG      O  162   7.192   5.680   1.625
   17LEU      N  163   6.976   5.684   1.696
   17LEU      H  164   6.917   5.683   1.776
   17LEU     CA  165   6.905   5.667   1.568
   17LEU     CB  166   6.766   5.607   1.582
   17LEU     CG  167   6.777   5.457   1.613
   17LEU    CD1  168   6.636   5.402   1.636
   17LEU    CD2  169   6.853   5.370   1.513
   17LEU      C  170   6.895   5.805   1.502
   17LEU      O  171   6.921   5.828   1.384
   18GLY      N  172   6.874   5.907   1.585
   18GLY      H  173   6.817   5.899   1.667
   18GLY     CA  174   6.873   6.047   1.537
   18GLY      C  175   6.835   6.155   1.638
   18GLY      O  176   6.770   6.131   1.740
   19VAL      N  177   6.877   6.275   1.599
   19VAL      H  178   6.901   6.294   1.504
   19VAL     CA  179   6.875   6.396   1.683
   19VAL     CB  180   6.953   6.515   1.625
   19VAL    CG1  181   6.960   6.626   1.730
   19VAL    CG2  182   7.089   6.488   1.560
   19VAL      C  183   6.736   6.441   1.729
   19VAL      O  184   6.655   6.495   1.654
   20ALA      N  185   6.707   6.402   1.852
   20ALA      H  186   6.761   6.330   1.896
   20ALA     CA  187   6.588   6.436   1.931
   20ALA     CB  188   6.559   6.327   2.034
   20ALA      C  189   6.574   6.574   1.997
   20ALA      O  190   6.465   6.630   1.984
   21GLY      N  191   6.683   6.628   2.051
   21GLY      H  192   6.766   6.574   2.065
   21GLY     CA  193   6.702   6.760   2.112
   21GLY      C  194   6.621   6.786   2.239
   21GLY      O  195   6.651   6.757   2.355
   22GLN      N  196   6.509   6.849   2.209
   22GLN      H  197   6.493   6.897   2.123
   22GLN     CA  198   6.402   6.871   2.307
   22GLN     CB  199   6.308   6.987   2.274
   22GLN     CG  200   6.375   7.121   2.245
   22GLN     CD  201   6.301   7.205   2.141
   22GLN    OE1  202   6.189   7.255   2.153
   22GLN    NE2  203   6.366   7.231   2.027
   22GLN   HE21  204   6.452   7.184   2.013
   22GLN   HE22  205   6.327   7.272   1.944
   22GLN      C  206   6.311   6.752   2.338
   22GLN      O  207   6.273   6.734   2.454
   23TRP      N  208   6.296   6.657   2.246
   23TRP      H  209   6.333   6.685   2.157
   23TRP     CA  210   6.204   6.543   2.239
   23TRP     CB  211   6.134   6.533   2.103
   23TRP     CG  212   6.056   6.662   2.076
   23TRP    CD1  213   6.113   6.769   2.023
   23TRP    HD1  214   6.215   6.779   1.984
   23TRP    CD2  215   5.924   6.698   2.100
   23TRP    NE1  216   6.024   6.868   2.013
   23TRP    HE1  217   6.049   6.954   1.969
   23TRP    CE2  218   5.905   6.829   2.058
   23TRP    CE3  219   5.811   6.628   2.141
   23TRP    HE3  220   5.830   6.523   2.165
   23TRP    CZ2  221   5.780   6.890   2.063
   23TRP    HZ2  222   5.769   6.991   2.022
   23TRP    CZ3  223   5.684   6.684   2.145
   23TRP    HZ3  224   5.607   6.631   2.200
   23TRP    CH2  225   5.671   6.817   2.106
   23TRP    HH2  226   5.571   6.858   2.092
   23TRP      C  227   6.250   6.412   2.303
   23TRP      O  228   6.360   6.362   2.277
   24ARG      N  229   6.165   6.361   2.392
   24ARG      H  230   6.073   6.398   2.399
   24ARG     CA  231   6.200   6.249   2.481
   24ARG     CB  232   6.306   6.296   2.580
   24ARG     CG  233   6.257   6.414   2.665
   24ARG     CD  234   6.363   6.492   2.743
   24ARG     NE  235   6.450   6.577   2.660
   24ARG     HE  236   6.438   6.566   2.561
   24ARG     CZ  237   6.517   6.681   2.712
   24ARG    NH1  238   6.512   6.702   2.844
   24ARG   HH11  239   6.449   6.654   2.906
   24ARG   HH12  240   6.574   6.771   2.881
   24ARG    NH2  241   6.590   6.758   2.630
   24ARG   HH21  242   6.583   6.734   2.533
   24ARG   HH22  243   6.650   6.831   2.659
   24ARG      C  244   6.089   6.185   2.564
   24ARG      O  245   5.973   6.224   2.572
   25PHE      N  246   6.132   6.067   2.609
   25PHE      H  247   6.229   6.045   2.597
   25PHE     CA  248   6.054   5.985   2.702
   25PHE     CB  249   6.088   5.837   2.681
   25PHE     CG  250   6.048   5.791   2.543
   25PHE    CD1  251   6.133   5.809   2.434
   25PHE    HD1  252   6.235   5.837   2.460
   25PHE    CD2  253   5.936   5.709   2.530
   25PHE    HD2  254   5.874   5.690   2.618
   25PHE    CE1  255   6.109   5.740   2.316
   25PHE    HE1  256   6.172   5.736   2.227
   25PHE    CE2  257   5.902   5.647   2.411
   25PHE    HE2  258   5.814   5.584   2.405
   25PHE     CZ  259   5.994   5.662   2.308
   25PHE     HZ  260   5.963   5.617   2.214
   25PHE      C  261   6.074   6.034   2.845
   25PHE      O  262   6.179   6.092   2.874
   26VAL      N  263   5.962   6.042   2.916
   26VAL      H  264   5.876   6.017   2.870
   26VAL     CA  265   5.958   6.105   3.049
   26VAL     CB  266   5.884   6.239   3.041
   26VAL    CG1  267   5.897   6.317   3.172
   26VAL    CG2  268   5.936   6.331   2.930
   26VAL      C  269   5.875   6.019   3.144
   26VAL      O  270   5.782   5.951   3.101
   27ASP      N  271   5.934   5.995   3.261
   27ASP      H  272   6.031   6.004   3.284
   27ASP     CA  273   5.857   5.921   3.362
   27ASP     CB  274   5.944   5.860   3.472
   27ASP     CG  275   5.874   5.754   3.557
   27ASP    OD1  276   5.922   5.638   3.556
   27ASP    OD2  277   5.768   5.780   3.618
   27ASP      C  278   5.741   6.001   3.423
   27ASP      O  279   5.762   6.114   3.467
   28VAL      N  280   5.622   5.942   3.428
   28VAL      H  281   5.605   5.852   3.389
   28VAL     CA  282   5.502   6.003   3.488
   28VAL     CB  283   5.406   6.036   3.373
   28VAL    CG1  284   5.472   6.136   3.278
   28VAL    CG2  285   5.348   5.912   3.304
   28VAL      C  286   5.431   5.945   3.611
   28VAL      O  287   5.355   6.026   3.664
   29LEU      N  288   5.483   5.832   3.658
   29LEU      H  289   5.577   5.804   3.637
   29LEU     CA  290   5.419   5.768   3.774
   29LEU     CB  291   5.471   5.625   3.765
   29LEU     CG  292   5.402   5.519   3.851
   29LEU    CD1  293   5.267   5.470   3.796
   29LEU    CD2  294   5.508   5.409   3.861
   29LEU      C  295   5.438   5.834   3.911
   29LEU      O  296   5.544   5.829   3.974
   30GLY      N  297   5.334   5.904   3.954
   30GLY      H  298   5.255   5.911   3.894
   30GLY     CA  299   5.329   5.959   4.090
   30GLY      C  300   5.183   5.985   4.127
   30GLY      O  301   5.134   6.098   4.131
   31LEU      N  302   5.118   5.874   4.163
   31LEU      H  303   5.160   5.793   4.202
   31LEU     CA  304   4.971   5.876   4.164
   31LEU     CB  305   4.917   5.739   4.204
   31LEU     CG  306   4.867   5.657   4.084
   31LEU    CD1  307   4.973   5.552   4.049
   31LEU    CD2  308   4.732   5.593   4.116
   31LEU      C  309   4.917   5.981   4.261
   31LEU      O  310   4.962   5.999   4.374
   32GLU      N  311   4.796   6.018   4.220
   32GLU      H  312   4.768   6.021   4.124
   32GLU     CA  313   4.709   6.091   4.312
   32GLU     CB  314   4.740   6.241   4.305
   32GLU     CG  315   4.739   6.305   4.166
   32GLU     CD  316   4.615   6.393   4.149
   32GLU    OE1  317   4.509   6.338   4.110
   32GLU    OE2  318   4.627   6.513   4.182
   32GLU      C  319   4.564   6.040   4.313
   32GLU      O  320   4.532   5.939   4.251
   33GLU      N  321   4.466   6.110   4.368
   33GLU      H  322   4.493   6.192   4.419
   33GLU     CA  323   4.323   6.077   4.368
   33GLU     CB  324   4.248   6.196   4.427
   33GLU     CG  325   4.108   6.143   4.461
   33GLU     CD  326   4.019   6.247   4.531
   33GLU    OE1  327   4.031   6.243   4.655
   33GLU    OE2  328   3.931   6.315   4.475
   33GLU      C  329   4.260   6.047   4.232
   33GLU      O  330   4.186   5.953   4.205
   34GLU      N  331   4.289   6.137   4.138
   34GLU      H  332   4.343   6.220   4.148
   34GLU     CA  333   4.246   6.131   3.998
   34GLU     CB  334   4.208   6.274   3.959
   34GLU     CG  335   4.085   6.322   4.037
   34GLU     CD  336   4.067   6.474   4.032
   34GLU    OE1  337   3.959   6.533   4.008
   34GLU    OE2  338   4.169   6.537   4.064
   34GLU      C  339   4.352   6.081   3.899
   34GLU      O  340   4.320   5.992   3.821
   35SER      N  341   4.476   6.128   3.915
   35SER      H  342   4.494   6.184   3.996
   35SER     CA  343   4.577   6.127   3.808
   35SER     CB  344   4.612   6.273   3.778
   35SER     OG  345   4.709   6.286   3.674
   35SER     HG  346   4.694   6.378   3.637
   35SER      C  347   4.698   6.038   3.838
   35SER      O  348   4.748   6.031   3.950
   36LEU      N  349   4.753   6.001   3.723
   36LEU      H  350   4.707   6.002   3.635
   36LEU     CA  351   4.884   5.933   3.724
   36LEU     CB  352   4.930   5.905   3.581
   36LEU     CG  353   4.973   5.759   3.566
   36LEU    CD1  354   4.856   5.664   3.539
   36LEU    CD2  355   5.084   5.739   3.463
   36LEU      C  356   5.000   6.018   3.776
   36LEU      O  357   5.105   5.965   3.809
   37GLY      N  358   4.980   6.149   3.775
   37GLY      H  359   4.909   6.192   3.719
   37GLY     CA  360   5.071   6.250   3.831
   37GLY      C  361   5.066   6.381   3.751
   37GLY      O  362   4.960   6.410   3.695
   38SER      N  363   5.184   6.434   3.721
   38SER      H  364   5.272   6.389   3.732
   38SER     CA  365   5.196   6.569   3.664
   38SER     CB  366   5.318   6.649   3.710
   38SER     OG  367   5.299   6.790   3.715
   38SER     HG  368   5.387   6.834   3.696
   38SER      C  369   5.194   6.577   3.511
   38SER      O  370   5.264   6.495   3.451
   39VAL      N  371   5.122   6.670   3.450
   39VAL      H  372   5.070   6.738   3.502
   39VAL     CA  373   5.108   6.676   3.304
   39VAL     CB  374   4.979   6.749   3.263
   39VAL    CG1  375   4.969   6.771   3.112
   39VAL    CG2  376   4.850   6.681   3.310
   39VAL      C  377   5.227   6.738   3.230
   39VAL      O  378   5.266   6.850   3.262
   40PRO      N  379   5.287   6.666   3.136
   40PRO     CA  380   5.394   6.715   3.048
   40PRO     CB  381   5.480   6.591   3.016
   40PRO     CG  382   5.385   6.472   3.035
   40PRO     CD  383   5.277   6.519   3.132
   40PRO      C  384   5.340   6.788   2.924
   40PRO      O  385   5.233   6.745   2.880
   41ALA      N  386   5.414   6.878   2.861
   41ALA      H  387   5.514   6.878   2.855
   41ALA     CA  388   5.353   6.957   2.753
   41ALA     CB  389   5.307   7.091   2.811
   41ALA      C  390   5.426   6.975   2.620
   41ALA      O  391   5.533   7.035   2.625
   42PRO      N  392   5.370   6.915   2.515
   42PRO     CA  393   5.251   6.828   2.507
   42PRO     CB  394   5.194   6.855   2.368
   42PRO     CG  395   5.312   6.890   2.277
   42PRO     CD  396   5.410   6.950   2.378
   42PRO      C  397   5.279   6.679   2.522
   42PRO      O  398   5.380   6.633   2.469
   43ALA      N  399   5.210   6.617   2.618
   43ALA      H  400   5.141   6.662   2.674
   43ALA     CA  401   5.207   6.471   2.628
   43ALA     CB  402   5.130   6.443   2.757
   43ALA      C  403   5.137   6.411   2.506
   43ALA      O  404   5.015   6.419   2.493
   44CYS      N  405   5.228   6.358   2.424
   44CYS      H  406   5.328   6.359   2.426
   44CYS     CA  407   5.189   6.298   2.295
   44CYS     CB  408   5.295   6.293   2.185
   44CYS     SG  409   5.432   6.414   2.186
   44CYS     HG  410   5.487   6.346   2.286
   44CYS      C  411   5.112   6.167   2.302
   44CYS      O  412   4.991   6.172   2.282
   45ALA      N  413   5.166   6.075   2.382
   45ALA      H  414   5.255   6.090   2.424
   45ALA     CA  415   5.118   5.939   2.409
   45ALA     CB  416   5.153   5.840   2.297
   45ALA      C  417   5.161   5.888   2.546
   45ALA      O  418   5.265   5.933   2.595
   46LEU      N  419   5.072   5.828   2.625
   46LEU      H  420   4.977   5.820   2.595
   46LEU     CA  421   5.112   5.766   2.753
   46LEU     CB  422   5.001   5.815   2.845
   46LEU     CG  423   5.029   5.768   2.989
   46LEU    CD1  424   5.176   5.764   3.030
   46LEU    CD2  425   4.964   5.868   3.085
   46LEU      C  426   5.132   5.616   2.736
   46LEU      O  427   5.028   5.555   2.713
   47LEU      N  428   5.250   5.562   2.766
   47LEU      H  429   5.322   5.619   2.805
   47LEU     CA  430   5.286   5.422   2.736
   47LEU     CB  431   5.408   5.407   2.646
   47LEU     CG  432   5.421   5.468   2.506
   47LEU    CD1  433   5.452   5.617   2.518
   47LEU    CD2  434   5.520   5.397   2.413
   47LEU      C  435   5.304   5.343   2.865
   47LEU      O  436   5.393   5.359   2.949
   48LEU      N  437   5.201   5.263   2.891
   48LEU      H  438   5.132   5.244   2.821
   48LEU     CA  439   5.192   5.189   3.018
   48LEU     CB  440   5.045   5.185   3.060
   48LEU     CG  441   4.997   5.323   3.107
   48LEU    CD1  442   4.859   5.343   3.045
   48LEU    CD2  443   5.010   5.332   3.259
   48LEU      C  444   5.240   5.046   2.990
   48LEU      O  445   5.182   4.974   2.911
   49LEU      N  446   5.297   4.993   3.099
   49LEU      H  447   5.306   5.051   3.179
   49LEU     CA  448   5.333   4.851   3.111
   49LEU     CB  449   5.484   4.831   3.095
   49LEU     CG  450   5.530   4.689   3.060
   49LEU    CD1  451   5.504   4.651   2.914
   49LEU    CD2  452   5.676   4.667   3.101
   49LEU      C  453   5.290   4.791   3.245
   49LEU      O  454   5.341   4.838   3.345
   50PHE      N  455   5.200   4.693   3.233
   50PHE      H  456   5.180   4.652   3.145
   50PHE     CA  457   5.151   4.616   3.348
   50PHE     CB  458   4.998   4.618   3.340
   50PHE     CG  459   4.929   4.754   3.343
   50PHE    CD1  460   4.906   4.811   3.468
   50PHE    HD1  461   4.907   4.742   3.552
   50PHE    CD2  462   4.895   4.826   3.229
   50PHE    HD2  463   4.907   4.783   3.130
   50PHE    CE1  464   4.850   4.938   3.474
   50PHE    HE1  465   4.841   4.991   3.569
   50PHE    CE2  466   4.845   4.956   3.235
   50PHE    HE2  467   4.815   5.009   3.145
   50PHE     CZ  468   4.821   5.012   3.360
   50PHE     HZ  469   4.780   5.113   3.365
   50PHE      C  470   5.214   4.477   3.343
   50PHE      O  471   5.174   4.401   3.255
   51PRO      N  472   5.287   4.436   3.446
   51PRO     CA  473   5.341   4.299   3.459
   51PRO     CB  474   5.480   4.326   3.516
   51PRO     CG  475   5.458   4.434   3.624
   51PRO     CD  476   5.366   4.520   3.537
   51PRO      C  477   5.261   4.204   3.548
   51PRO      O  478   5.300   4.167   3.659
   52LEU      N  479   5.154   4.157   3.485
   52LEU      H  480   5.150   4.145   3.386
   52LEU     CA  481   5.045   4.092   3.560
   52LEU     CB  482   4.937   4.082   3.452
   52LEU     CG  483   4.898   4.205   3.371
   52LEU    CD1  484   4.804   4.166   3.256
   52LEU    CD2  485   4.832   4.306   3.465
   52LEU      C  486   5.076   3.948   3.603
   52LEU      O  487   5.149   3.883   3.529
   53THR      N  488   5.023   3.902   3.716
   53THR      H  489   4.939   3.938   3.755
   53THR     CA  490   5.058   3.765   3.754
   53THR     CB  491   5.025   3.733   3.899
   53THR    OG1  492   4.883   3.730   3.914
   53THR    HG1  493   4.857   3.825   3.929
   53THR    CG2  494   5.086   3.825   4.005
   53THR      C  495   4.990   3.662   3.663
   53THR      O  496   5.030   3.545   3.665
   54ALA      N  497   4.899   3.701   3.575
   54ALA      H  498   4.885   3.795   3.541
   54ALA     CA  499   4.814   3.609   3.499
   54ALA     CB  500   4.685   3.571   3.572
   54ALA      C  501   4.780   3.674   3.364
   54ALA      O  502   4.806   3.793   3.345
   55GLN      N  503   4.741   3.589   3.270
   55GLN      H  504   4.730   3.492   3.290
   55GLN     CA  505   4.681   3.634   3.144
   55GLN     CB  506   4.700   3.514   3.051
   55GLN     CG  507   4.844   3.464   3.035
   55GLN     CD  508   4.833   3.340   2.944
   55GLN    OE1  509   4.840   3.350   2.823
   55GLN    NE2  510   4.801   3.223   2.999
   55GLN   HE21  511   4.804   3.216   3.099
   55GLN   HE22  512   4.792   3.146   2.935
   55GLN      C  513   4.540   3.690   3.161
   55GLN      O  514   4.449   3.608   3.174
   56HISE     N  515   4.520   3.816   3.123
   56HISE     H  516   4.583   3.858   3.058
   56HISE    CA  517   4.395   3.892   3.134
   56HISE    CB  518   4.426   4.017   3.216
   56HISE    CG  519   4.439   3.990   3.365
   56HISE   ND1  520   4.344   4.024   3.452
   56HISE   CD2  521   4.552   3.974   3.434
   56HISE   HD2  522   4.649   3.958   3.387
   56HISE   CE1  523   4.401   4.037   3.572
   56HISE   HE1  524   4.347   4.021   3.665
   56HISE   NE2  525   4.529   4.002   3.562
   56HISE   HE2  526   4.594   3.994   3.638
   56HISE     C  527   4.332   3.913   2.996
   56HISE     O  528   4.243   3.993   2.969
   57GLU      N  529   4.371   3.824   2.904
   57GLU      H  530   4.407   3.736   2.934
   57GLU     CA  531   4.326   3.834   2.765
   57GLU     CB  532   4.402   3.734   2.679
   57GLU     CG  533   4.550   3.774   2.668
   57GLU     CD  534   4.629   3.687   2.570
   57GLU    OE1  535   4.563   3.647   2.472
   57GLU    OE2  536   4.750   3.663   2.588
   57GLU      C  537   4.176   3.814   2.742
   57GLU      O  538   4.121   3.868   2.646
   58ASN      N  539   4.122   3.745   2.843
   58ASN      H  540   4.183   3.688   2.898
   58ASN     CA  541   3.979   3.720   2.860
   58ASN     CB  542   3.949   3.637   2.986
   58ASN     CG  543   3.986   3.695   3.122
   58ASN    OD1  544   4.074   3.781   3.134
   58ASN    ND2  545   3.894   3.672   3.215
   58ASN   HD21  546   3.815   3.614   3.198
   58ASN   HD22  547   3.887   3.726   3.299
   58ASN      C  548   3.891   3.845   2.855
   58ASN      O  549   3.806   3.862   2.769
   59PHE      N  550   3.927   3.938   2.944
   59PHE      H  551   3.981   3.903   3.020
   59PHE     CA  552   3.863   4.068   2.968
   59PHE     CB  553   3.929   4.132   3.091
   59PHE     CG  554   3.859   4.257   3.144
   59PHE    CD1  555   3.784   4.251   3.261
   59PHE    HD1  556   3.768   4.155   3.309
   59PHE    CD2  557   3.851   4.374   3.071
   59PHE    HD2  558   3.895   4.381   2.970
   59PHE    CE1  559   3.698   4.353   3.299
   59PHE    HE1  560   3.648   4.337   3.396
   59PHE    CE2  561   3.778   4.482   3.119
   59PHE    HE2  562   3.761   4.564   3.049
   59PHE     CZ  563   3.698   4.474   3.233
   59PHE     HZ  564   3.674   4.561   3.293
   59PHE      C  565   3.861   4.156   2.843
   59PHE      O  566   3.756   4.200   2.797
   60ARG      N  567   3.979   4.160   2.782
   60ARG      H  568   4.044   4.090   2.810
   60ARG     CA  569   4.010   4.233   2.657
   60ARG     CB  570   4.161   4.235   2.635
   60ARG     CG  571   4.198   4.352   2.543
   60ARG     CD  572   4.170   4.489   2.604
   60ARG     NE  573   4.212   4.604   2.523
   60ARG     HE  574   4.209   4.580   2.426
   60ARG     CZ  575   4.220   4.732   2.562
   60ARG    NH1  576   4.199   4.768   2.689
   60ARG   HH11  577   4.204   4.699   2.762
   60ARG   HH12  578   4.152   4.853   2.710
   60ARG    NH2  579   4.226   4.834   2.475
   60ARG   HH21  580   4.218   4.803   2.380
   60ARG   HH22  581   4.196   4.927   2.498
   60ARG      C  582   3.940   4.180   2.532
   60ARG      O  583   3.880   4.264   2.464
   61LYS      N  584   3.917   4.049   2.532
   61LYS      H  585   3.973   3.986   2.585
   61LYS     CA  586   3.826   3.997   2.429
   61LYS     CB  587   3.843   3.848   2.396
   61LYS     CG  588   3.987   3.818   2.353
   61LYS     CD  589   4.020   3.670   2.336
   61LYS     CE  590   4.002   3.589   2.464
   61LYS     NZ  591   4.033   3.449   2.433
   61LYS    HZ1  592   4.065   3.399   2.514
   61LYS    HZ2  593   3.948   3.403   2.407
   61LYS    HZ3  594   4.102   3.434   2.361
   61LYS      C  595   3.678   4.026   2.454
   61LYS      O  596   3.609   4.046   2.354
   62LYS      N  597   3.638   4.023   2.580
   62LYS      H  598   3.684   3.958   2.640
   62LYS     CA  599   3.502   4.068   2.613
   62LYS     CB  600   3.484   4.067   2.765
   62LYS     CG  601   3.492   3.925   2.823
   62LYS     CD  602   3.470   3.938   2.974
   62LYS     CE  603   3.323   3.911   3.008
   62LYS     NZ  604   3.297   3.921   3.152
   62LYS    HZ1  605   3.355   3.859   3.206
   62LYS    HZ2  606   3.306   4.015   3.184
   62LYS    HZ3  607   3.202   3.901   3.177
   62LYS      C  608   3.470   4.209   2.564
   62LYS      O  609   3.391   4.222   2.470
   63GLN      N  610   3.564   4.298   2.594
   63GLN      H  611   3.635   4.277   2.661
   63GLN     CA  612   3.558   4.444   2.577
   63GLN     CB  613   3.693   4.487   2.637
   63GLN     CG  614   3.692   4.637   2.670
   63GLN     CD  615   3.819   4.707   2.718
   63GLN    OE1  616   3.934   4.663   2.720
   63GLN    NE2  617   3.803   4.839   2.722
   63GLN   HE21  618   3.711   4.876   2.716
   63GLN   HE22  619   3.880   4.903   2.726
   63GLN      C  620   3.548   4.481   2.429
   63GLN      O  621   3.493   4.588   2.403
   64ILE      N  622   3.629   4.424   2.341
   64ILE      H  623   3.710   4.374   2.370
   64ILE     CA  624   3.608   4.444   2.197
   64ILE     CB  625   3.737   4.416   2.120
   64ILE    CG1  626   3.797   4.275   2.130
   64ILE    CG2  627   3.835   4.528   2.154
   64ILE     CD  628   3.895   4.252   2.015
   64ILE      C  629   3.492   4.367   2.133
   64ILE      O  630   3.424   4.423   2.048
   65GLU      N  631   3.454   4.247   2.176
   65GLU      H  632   3.517   4.203   2.240
   65GLU     CA  633   3.344   4.173   2.113
   65GLU     CB  634   3.384   4.025   2.115
   65GLU     CG  635   3.470   3.989   1.994
   65GLU     CD  636   3.394   3.952   1.866
   65GLU    OE1  637   3.397   4.021   1.762
   65GLU    OE2  638   3.312   3.860   1.886
   65GLU      C  639   3.198   4.176   2.161
   65GLU      O  640   3.123   4.098   2.102
   66GLU      N  641   3.168   4.240   2.273
   66GLU      H  642   3.241   4.243   2.341
   66GLU     CA  643   3.034   4.276   2.321
   66GLU     CB  644   3.027   4.224   2.465
   66GLU     CG  645   2.991   4.076   2.458
   66GLU     CD  646   2.999   4.015   2.598
   66GLU    OE1  647   2.894   3.986   2.659
   66GLU    OE2  648   3.108   3.974   2.643
   66GLU      C  649   3.001   4.424   2.301
   66GLU      O  650   2.954   4.454   2.191
   67LEU      N  651   3.014   4.504   2.406
   67LEU      H  652   3.027   4.453   2.491
   67LEU     CA  653   2.973   4.645   2.416
   67LEU     CB  654   2.994   4.697   2.558
   67LEU     CG  655   3.142   4.690   2.596
   67LEU    CD1  656   3.174   4.792   2.706
   67LEU    CD2  657   3.179   4.550   2.644
   67LEU      C  658   3.036   4.752   2.326
   67LEU      O  659   3.145   4.733   2.272
   68LYS      N  660   2.965   4.862   2.305
   68LYS      H  661   2.870   4.878   2.333
   68LYS     CA  662   3.022   4.980   2.241
   68LYS     CB  663   2.911   5.076   2.196
   68LYS     CG  664   2.811   5.017   2.096
   68LYS     CD  665   2.855   4.953   1.964
   68LYS     CE  666   2.736   4.882   1.898
   68LYS     NZ  667   2.686   4.761   1.964
   68LYS    HZ1  668   2.632   4.784   2.044
   68LYS    HZ2  669   2.627   4.713   1.900
   68LYS    HZ3  670   2.762   4.697   1.978
   68LYS      C  671   3.142   5.047   2.309
   68LYS      O  672   3.156   5.024   2.429
   69GLY      N  673   3.227   5.110   2.229
   69GLY      H  674   3.217   5.128   2.131
   69GLY     CA  675   3.345   5.176   2.286
   69GLY      C  676   3.458   5.163   2.183
   69GLY      O  677   3.536   5.257   2.173
   70GLN      N  678   3.479   5.040   2.137
   70GLN      H  679   3.444   4.964   2.192
   70GLN     CA  680   3.579   5.018   2.032
   70GLN     CB  681   3.597   4.868   2.010
   70GLN     CG  682   3.470   4.784   2.025
   70GLN     CD  683   3.364   4.787   1.914
   70GLN    OE1  684   3.399   4.809   1.798
   70GLN    NE2  685   3.238   4.746   1.921
   70GLN   HE21  686   3.182   4.733   2.002
   70GLN   HE22  687   3.189   4.749   1.834
   70GLN      C  688   3.543   5.101   1.908
   70GLN      O  689   3.435   5.087   1.852
   71GLU      N  690   3.643   5.171   1.855
   71GLU      H  691   3.738   5.148   1.878
   71GLU     CA  692   3.635   5.274   1.751
   71GLU     CB  693   3.776   5.333   1.738
   71GLU     CG  694   3.814   5.406   1.609
   71GLU     CD  695   3.737   5.533   1.572
   71GLU    OE1  696   3.729   5.631   1.648
   71GLU    OE2  697   3.703   5.547   1.452
   71GLU      C  698   3.577   5.216   1.622
   71GLU      O  699   3.605   5.102   1.586
   72VAL      N  700   3.501   5.303   1.557
   72VAL      H  701   3.499   5.398   1.588
   72VAL     CA  702   3.414   5.278   1.440
   72VAL     CB  703   3.294   5.373   1.446
   72VAL    CG1  704   3.206   5.392   1.323
   72VAL    CG2  705   3.200   5.330   1.558
   72VAL      C  706   3.492   5.255   1.311
   72VAL      O  707   3.448   5.178   1.226
   73SER      N  708   3.619   5.292   1.301
   73SER      H  709   3.651   5.372   1.352
   73SER     CA  710   3.711   5.255   1.192
   73SER     CB  711   3.659   5.317   1.062
   73SER     OG  712   3.736   5.291   0.944
   73SER     HG  713   3.681   5.223   0.896
   73SER      C  714   3.844   5.324   1.223
   73SER      O  715   3.846   5.445   1.206
   74PRO      N  716   3.935   5.249   1.285
   74PRO     CA  717   4.059   5.313   1.331
   74PRO     CB  718   4.129   5.218   1.429
   74PRO     CG  719   4.055   5.085   1.414
   74PRO     CD  720   3.926   5.112   1.337
   74PRO      C  721   4.150   5.357   1.216
   74PRO      O  722   4.141   5.301   1.107
   75LYS      N  723   4.215   5.470   1.243
   75LYS      H  724   4.187   5.534   1.315
   75LYS     CA  725   4.324   5.532   1.167
   75LYS     CB  726   4.329   5.684   1.182
   75LYS     CG  727   4.190   5.747   1.162
   75LYS     CD  728   4.135   5.727   1.021
   75LYS     CE  729   3.994   5.785   1.007
   75LYS     NZ  730   3.887   5.700   1.061
   75LYS    HZ1  731   3.895   5.610   1.016
   75LYS    HZ2  732   3.899   5.688   1.160
   75LYS    HZ3  733   3.797   5.736   1.039
   75LYS      C  734   4.462   5.484   1.213
   75LYS      O  735   4.558   5.497   1.136
   76VAL      N  736   4.472   5.478   1.345
   76VAL      H  737   4.409   5.533   1.399
   76VAL     CA  738   4.590   5.429   1.418
   76VAL     CB  739   4.575   5.431   1.570
   76VAL    CG1  740   4.614   5.567   1.628
   76VAL    CG2  741   4.431   5.396   1.609
   76VAL      C  742   4.665   5.299   1.385
   76VAL      O  743   4.616   5.187   1.382
   77TYR      N  744   4.793   5.311   1.354
   77TYR      H  745   4.840   5.396   1.379
   77TYR     CA  746   4.884   5.198   1.329
   77TYR     CB  747   5.022   5.256   1.298
   77TYR     CG  748   5.062   5.299   1.157
   77TYR    CD1  749   5.156   5.401   1.149
   77TYR    HD1  750   5.192   5.443   1.243
   77TYR    CD2  751   5.014   5.249   1.037
   77TYR    HD2  752   4.966   5.150   1.038
   77TYR    CE1  753   5.188   5.469   1.032
   77TYR    HE1  754   5.251   5.558   1.036
   77TYR    CE2  755   5.045   5.310   0.916
   77TYR    HE2  756   4.986   5.284   0.828
   77TYR     CZ  757   5.124   5.425   0.917
   77TYR     OH  758   5.149   5.489   0.799
   77TYR     HH  759   5.218   5.561   0.804
   77TYR      C  760   4.887   5.082   1.429
   77TYR      O  761   4.911   5.113   1.546
   78PHE      N  762   4.816   4.978   1.386
   78PHE      H  763   4.768   4.979   1.299
   78PHE     CA  764   4.815   4.863   1.479
   78PHE     CB  765   4.679   4.795   1.463
   78PHE     CG  766   4.653   4.674   1.553
   78PHE    CD1  767   4.634   4.695   1.689
   78PHE    HD1  768   4.638   4.798   1.725
   78PHE    CD2  769   4.651   4.549   1.493
   78PHE    HD2  770   4.661   4.547   1.384
   78PHE    CE1  771   4.627   4.583   1.771
   78PHE    HE1  772   4.621   4.603   1.877
   78PHE    CE2  773   4.655   4.441   1.580
   78PHE    HE2  774   4.665   4.340   1.540
   78PHE     CZ  775   4.642   4.455   1.718
   78PHE     HZ  776   4.638   4.363   1.777
   78PHE      C  777   4.926   4.765   1.439
   78PHE      O  778   4.937   4.721   1.325
   79MET      N  779   4.988   4.727   1.550
   79MET      H  780   4.950   4.739   1.642
   79MET     CA  781   5.092   4.624   1.552
   79MET     CB  782   5.234   4.681   1.551
   79MET     CG  783   5.287   4.713   1.411
   79MET     SD  784   5.228   4.870   1.338
   79MET     CE  785   5.292   4.983   1.460
   79MET      C  786   5.073   4.535   1.675
   79MET      O  787   5.054   4.589   1.783
   80LYS      N  788   5.105   4.407   1.657
   80LYS      H  789   5.114   4.371   1.564
   80LYS     CA  790   5.089   4.314   1.770
   80LYS     CB  791   5.029   4.188   1.707
   80LYS     CG  792   4.878   4.189   1.679
   80LYS     CD  793   4.825   4.052   1.638
   80LYS     CE  794   4.673   4.044   1.637
   80LYS     NZ  795   4.644   3.922   1.561
   80LYS    HZ1  796   4.628   3.850   1.629
   80LYS    HZ2  797   4.568   3.929   1.496
   80LYS    HZ3  798   4.726   3.900   1.507
   80LYS      C  799   5.217   4.284   1.849
   80LYS      O  800   5.320   4.268   1.784
   81GLN      N  801   5.217   4.277   1.981
   81GLN      H  802   5.130   4.303   2.025
   81GLN     CA  803   5.327   4.231   2.067
   81GLN     CB  804   5.284   4.273   2.208
   81GLN     CG  805   5.391   4.241   2.312
   81GLN     CD  806   5.337   4.238   2.455
   81GLN    OE1  807   5.219   4.235   2.490
   81GLN    NE2  808   5.425   4.243   2.555
   81GLN   HE21  809   5.522   4.256   2.534
   81GLN   HE22  810   5.392   4.219   2.647
   81GLN      C  811   5.350   4.082   2.042
   81GLN      O  812   5.279   3.996   2.093
   82THR      N  813   5.465   4.052   1.983
   82THR      H  814   5.535   4.105   1.934
   82THR     CA  815   5.499   3.910   1.967
   82THR     CB  816   5.594   3.898   1.847
   82THR    OG1  817   5.718   3.964   1.875
   82THR    HG1  818   5.789   3.914   1.825
   82THR    CG2  819   5.522   3.929   1.716
   82THR      C  820   5.565   3.845   2.089
   82THR      O  821   5.516   3.747   2.143
   83ILE      N  822   5.669   3.909   2.141
   83ILE      H  823   5.690   4.003   2.117
   83ILE     CA  824   5.737   3.865   2.264
   83ILE     CB  825   5.886   3.845   2.235
   83ILE    CG1  826   5.924   3.756   2.116
   83ILE    CG2  827   5.973   3.810   2.356
   83ILE     CD  828   6.074   3.769   2.091
   83ILE      C  829   5.708   3.955   2.385
   83ILE      O  830   5.707   4.076   2.364
   84GLY      N  831   5.669   3.888   2.493
   84GLY      H  832   5.656   3.790   2.482
   84GLY     CA  833   5.617   3.968   2.605
   84GLY      C  834   5.710   4.074   2.664
   84GLY      O  835   5.670   4.189   2.678
   85ASN      N  836   5.835   4.030   2.677
   85ASN      H  837   5.852   3.932   2.687
   85ASN     CA  838   5.952   4.108   2.722
   85ASN     CB  839   6.064   4.012   2.764
   85ASN     CG  840   6.132   3.939   2.648
   85ASN    OD1  841   6.151   3.990   2.538
   85ASN    ND2  842   6.164   3.810   2.657
   85ASN   HD21  843   6.140   3.743   2.727
   85ASN   HD22  844   6.221   3.772   2.583
   85ASN      C  845   5.995   4.224   2.632
   85ASN      O  846   6.032   4.330   2.681
   86SER      N  847   5.966   4.222   2.503
   86SER      H  848   5.908   4.156   2.455
   86SER     CA  849   6.038   4.318   2.419
   86SER     CB  850   6.114   4.255   2.302
   86SER     OG  851   6.216   4.164   2.341
   86SER     HG  852   6.184   4.102   2.412
   86SER      C  853   5.945   4.434   2.379
   86SER      O  854   5.967   4.493   2.274
   87CYS      N  855   5.887   4.501   2.478
   87CYS      H  856   5.931   4.476   2.564
   87CYS     CA  857   5.786   4.607   2.464
   87CYS     CB  858   5.704   4.619   2.593
   87CYS     SG  859   5.797   4.661   2.745
   87CYS     HG  860   5.703   4.639   2.835
   87CYS      C  861   5.827   4.750   2.432
   87CYS      O  862   5.777   4.808   2.336
   88GLY      N  863   5.945   4.781   2.486
   88GLY      H  864   5.997   4.717   2.543
   88GLY     CA  865   6.020   4.906   2.467
   88GLY      C  866   6.035   4.946   2.320
   88GLY      O  867   5.975   5.045   2.279
   89THR      N  868   6.133   4.884   2.253
   89THR      H  869   6.199   4.827   2.301
   89THR     CA  870   6.158   4.890   2.108
   89THR     CB  871   6.269   4.793   2.068
   89THR    OG1  872   6.274   4.679   2.155
   89THR    HG1  873   6.365   4.637   2.159
   89THR    CG2  874   6.408   4.857   2.066
   89THR      C  875   6.037   4.881   2.015
   89THR      O  876   6.034   4.954   1.916
   90ILE      N  877   5.945   4.789   2.044
   90ILE      H  878   5.974   4.718   2.108
   90ILE     CA  879   5.811   4.791   1.984
   90ILE     CB  880   5.713   4.680   2.024
   90ILE    CG1  881   5.784   4.549   1.991
   90ILE    CG2  882   5.592   4.680   1.930
   90ILE     CD  883   5.707   4.446   2.074
   90ILE      C  884   5.746   4.927   2.011
   90ILE      O  885   5.738   5.010   1.920
   91GLY      N  886   5.723   4.968   2.135
   91GLY      H  887   5.748   4.907   2.210
   91GLY     CA  888   5.670   5.098   2.177
   91GLY      C  889   5.743   5.220   2.119
   91GLY      O  890   5.677   5.323   2.107
   92LEU      N  891   5.873   5.213   2.094
   92LEU      H  892   5.928   5.147   2.146
   92LEU     CA  893   5.948   5.320   2.027
   92LEU     CB  894   6.096   5.280   2.018
   92LEU     CG  895   6.191   5.380   1.951
   92LEU    CD1  896   6.222   5.502   2.037
   92LEU    CD2  897   6.319   5.303   1.916
   92LEU      C  898   5.897   5.350   1.886
   92LEU      O  899   5.817   5.442   1.869
   93ILE      N  900   5.911   5.245   1.805
   93ILE      H  901   5.982   5.183   1.836
   93ILE     CA  902   5.863   5.250   1.665
   93ILE     CB  903   5.931   5.152   1.570
   93ILE    CG1  904   5.915   5.002   1.598
   93ILE    CG2  905   6.077   5.192   1.548
   93ILE     CD  906   5.779   4.960   1.540
   93ILE      C  907   5.711   5.257   1.656
   93ILE      O  908   5.655   5.280   1.549
   94HISE     N  909   5.634   5.202   1.750
   94HISE     H  910   5.671   5.135   1.815
   94HISE    CA  911   5.489   5.222   1.745
   94HISE    CB  912   5.424   5.111   1.829
   94HISE    CG  913   5.273   5.090   1.839
   94HISE   ND1  914   5.173   5.165   1.792
   94HISE   CD2  915   5.218   4.989   1.906
   94HISE   HD2  916   5.272   4.901   1.939
   94HISE   CE1  917   5.058   5.104   1.818
   94HISE   HE1  918   4.958   5.130   1.782
   94HISE   NE2  919   5.086   5.000   1.896
   94HISE   HE2  920   5.026   4.935   1.942
   94HISE     C  921   5.449   5.366   1.777
   94HISE     O  922   5.382   5.426   1.693
   95ALA      N  923   5.497   5.416   1.890
   95ALA      H  924   5.560   5.373   1.956
   95ALA     CA  925   5.466   5.554   1.928
   95ALA     CB  926   5.503   5.590   2.072
   95ALA      C  927   5.513   5.666   1.835
   95ALA      O  928   5.425   5.737   1.786
   96VAL      N  929   5.638   5.654   1.789
   96VAL      H  930   5.694   5.580   1.825
   96VAL     CA  931   5.686   5.761   1.701
   96VAL     CB  932   5.839   5.769   1.695
   96VAL    CG1  933   5.906   5.761   1.832
   96VAL    CG2  934   5.892   5.650   1.616
   96VAL      C  935   5.618   5.777   1.565
   96VAL      O  936   5.601   5.889   1.516
   97ALA      N  937   5.567   5.665   1.515
   97ALA      H  938   5.582   5.578   1.562
   97ALA     CA  939   5.490   5.663   1.389
   97ALA     CB  940   5.495   5.522   1.330
   97ALA      C  941   5.343   5.703   1.403
   97ALA      O  942   5.293   5.788   1.330
   98ASN      N  943   5.282   5.660   1.513
   98ASN      H  944   5.322   5.593   1.575
   98ASN     CA  945   5.146   5.704   1.548
   98ASN     CB  946   5.090   5.620   1.663
   98ASN     CG  947   5.017   5.502   1.598
   98ASN    OD1  948   4.943   5.509   1.500
   98ASN    ND2  949   5.048   5.381   1.644
   98ASN   HD21  950   5.108   5.366   1.723
   98ASN   HD22  951   4.994   5.301   1.618
   98ASN      C  952   5.124   5.850   1.589
   98ASN      O  953   5.051   5.913   1.513
   99ASN      N  954   5.222   5.903   1.662
   99ASN      H  955   5.303   5.848   1.679
   99ASN     CA  956   5.208   6.033   1.730
   99ASN     CB  957   5.286   6.023   1.861
   99ASN     CG  958   5.208   5.938   1.963
   99ASN    OD1  959   5.217   5.815   1.968
   99ASN    ND2  960   5.106   6.001   2.019
   99ASN   HD21  961   5.083   6.099   2.014
   99ASN   HD22  962   5.040   5.937   2.058
   99ASN      C  963   5.232   6.164   1.656
   99ASN      O  964   5.273   6.270   1.704
  100GLN      N  965   5.247   6.147   1.525
  100GLN      H  966   5.221   6.059   1.486
  100GLN     CA  967   5.291   6.253   1.433
  100GLN     CB  968   5.281   6.175   1.302
  100GLN     CG  969   5.417   6.111   1.272
  100GLN     CD  970   5.426   6.065   1.126
  100GLN    OE1  971   5.479   6.125   1.033
  100GLN    NE2  972   5.400   5.937   1.102
  100GLN   HE21  973   5.358   5.876   1.169
  100GLN   HE22  974   5.414   5.906   1.008
  100GLN      C  975   5.212   6.382   1.410
  100GLN      O  976   5.242   6.465   1.324
  101ASP      N  977   5.103   6.398   1.484
  101ASP      H  978   5.072   6.327   1.547
  101ASP     CA  979   5.031   6.525   1.503
  101ASP     CB  980   4.883   6.490   1.516
  101ASP     CG  981   4.863   6.413   1.647
  101ASP    OD1  982   4.880   6.289   1.643
  101ASP    OD2  983   4.846   6.478   1.753
  101ASP      C  984   5.101   6.612   1.608
  101ASP      O  985   5.091   6.734   1.593
  102LYS      N  986   5.157   6.557   1.715
  102LYS      H  987   5.132   6.469   1.755
  102LYS     CA  988   5.220   6.639   1.819
  102LYS     CB  989   5.179   6.590   1.958
  102LYS     CG  990   5.039   6.640   1.996
  102LYS     CD  991   5.001   6.606   2.140
  102LYS     CE  992   4.865   6.658   2.184
  102LYS     NZ  993   4.750   6.602   2.112
  102LYS    HZ1  994   4.663   6.619   2.159
  102LYS    HZ2  995   4.737   6.645   2.023
  102LYS    HZ3  996   4.766   6.505   2.094
  102LYS      C  997   5.371   6.664   1.815
  102LYS      O  998   5.424   6.766   1.858
  103LEU      N  999   5.442   6.562   1.768
  103LEU      H 1000   5.393   6.477   1.750
  103LEU     CA 1001   5.589   6.563   1.760
  103LEU     CB 1002   5.641   6.425   1.721
  103LEU     CG 1003   5.613   6.325   1.834
  103LEU    CD1 1004   5.627   6.183   1.780
  103LEU    CD2 1005   5.713   6.335   1.949
  103LEU      C 1006   5.655   6.664   1.666
  103LEU      O 1007   5.596   6.693   1.562
  104GLY      N 1008   5.784   6.690   1.688
  104GLY      H 1009   5.817   6.669   1.780
  104GLY     CA 1010   5.866   6.782   1.608
  104GLY      C 1011   6.016   6.772   1.638
  104GLY      O 1012   6.078   6.849   1.711
  105PHE      N 1013   6.066   6.650   1.620
  105PHE      H 1014   6.010   6.576   1.584
  105PHE     CA 1015   6.205   6.606   1.636
  105PHE     CB 1016   6.239   6.463   1.595
  105PHE     CG 1017   6.160   6.353   1.667
  105PHE    CD1 1018   6.193   6.325   1.800
  105PHE    HD1 1019   6.247   6.402   1.854
  105PHE    CD2 1020   6.054   6.287   1.606
  105PHE    HD2 1021   6.021   6.317   1.507
  105PHE    CE1 1022   6.127   6.228   1.874
  105PHE    HE1 1023   6.145   6.215   1.981
  105PHE    CE2 1024   5.983   6.196   1.683
  105PHE    HE2 1025   5.890   6.154   1.645
  105PHE     CZ 1026   6.025   6.158   1.810
  105PHE     HZ 1027   5.982   6.068   1.854
  105PHE      C 1028   6.299   6.692   1.550
  105PHE      O 1029   6.282   6.714   1.430
  106GLU      N 1030   6.400   6.735   1.625
  106GLU      H 1031   6.404   6.736   1.725
  106GLU     CA 1032   6.505   6.823   1.571
  106GLU     CB 1033   6.598   6.877   1.680
  106GLU     CG 1034   6.510   6.954   1.779
  106GLU     CD 1035   6.596   7.041   1.870
  106GLU    OE1 1036   6.575   7.035   1.994
  106GLU    OE2 1037   6.656   7.140   1.823
  106GLU      C 1038   6.589   6.771   1.454
  106GLU      O 1039   6.690   6.827   1.412
  107ASP      N 1040   6.567   6.648   1.408
  107ASP      H 1041   6.533   6.582   1.475
  107ASP     CA 1042   6.629   6.587   1.289
  107ASP     CB 1043   6.580   6.442   1.278
  107ASP     CG 1044   6.616   6.371   1.148
  107ASP    OD1 1045   6.524   6.349   1.067
  107ASP    OD2 1046   6.736   6.342   1.127
  107ASP      C 1047   6.619   6.658   1.154
  107ASP      O 1048   6.517   6.721   1.126
  108GLY      N 1049   6.735   6.678   1.093
  108GLY      H 1050   6.819   6.677   1.146
  108GLY     CA 1051   6.749   6.718   0.952
  108GLY      C 1052   6.696   6.612   0.855
  108GLY      O 1053   6.618   6.656   0.771
  109SER      N 1054   6.719   6.482   0.865
  109SER      H 1055   6.735   6.455   0.960
  109SER     CA 1056   6.702   6.377   0.763
  109SER     CB 1057   6.787   6.386   0.635
  109SER     OG 1058   6.920   6.342   0.663
  109SER     HG 1059   6.931   6.255   0.615
  109SER      C 1060   6.698   6.231   0.808
  109SER      O 1061   6.611   6.158   0.761
  110VAL      N 1062   6.788   6.197   0.899
  110VAL      H 1063   6.832   6.264   0.959
  110VAL     CA 1064   6.805   6.057   0.940
  110VAL     CB 1065   6.939   6.048   1.012
  110VAL    CG1 1066   6.969   6.149   1.124
  110VAL    CG2 1067   6.961   5.909   1.072
  110VAL      C 1068   6.689   5.982   1.008
  110VAL      O 1069   6.635   5.885   0.955
  111LEU      N 1070   6.624   6.058   1.095
  111LEU      H 1071   6.644   6.155   1.109
  111LEU     CA 1072   6.509   6.018   1.179
  111LEU     CB 1073   6.504   6.078   1.319
  111LEU     CG 1074   6.426   5.993   1.420
  111LEU    CD1 1075   6.525   5.885   1.464
  111LEU    CD2 1076   6.393   6.081   1.540
  111LEU      C 1077   6.377   6.017   1.101
  111LEU      O 1078   6.294   5.926   1.099
  112LYS      N 1079   6.360   6.117   1.015
  112LYS      H 1080   6.437   6.181   1.011
  112LYS     CA 1081   6.259   6.130   0.909
  112LYS     CB 1082   6.288   6.256   0.827
  112LYS     CG 1083   6.244   6.380   0.905
  112LYS     CD 1084   6.308   6.512   0.862
  112LYS     CE 1085   6.254   6.624   0.951
  112LYS     NZ 1086   6.316   6.755   0.924
  112LYS    HZ1 1087   6.339   6.770   0.829
  112LYS    HZ2 1088   6.247   6.824   0.947
  112LYS    HZ3 1089   6.399   6.758   0.980
  112LYS      C 1090   6.262   6.022   0.802
  112LYS      O 1091   6.158   5.989   0.745
  113GLN      N 1092   6.375   5.958   0.772
  113GLN      H 1093   6.456   6.016   0.778
  113GLN     CA 1094   6.399   5.831   0.701
  113GLN     CB 1095   6.547   5.817   0.667
  113GLN     CG 1096   6.592   5.898   0.545
  113GLN     CD 1097   6.732   5.843   0.515
  113GLN    OE1 1098   6.827   5.841   0.593
  113GLN    NE2 1099   6.751   5.800   0.391
  113GLN   HE21 1100   6.682   5.831   0.326
  113GLN   HE22 1101   6.840   5.758   0.372
  113GLN      C 1102   6.353   5.709   0.780
  113GLN      O 1103   6.249   5.658   0.740
  114PHE      N 1104   6.405   5.693   0.901
  114PHE      H 1105   6.493   5.737   0.922
  114PHE     CA 1106   6.348   5.597   0.998
  114PHE     CB 1107   6.439   5.605   1.121
  114PHE     CG 1108   6.566   5.520   1.110
  114PHE    CD1 1109   6.574   5.392   1.164
  114PHE    HD1 1110   6.484   5.331   1.169
  114PHE    CD2 1111   6.680   5.577   1.054
  114PHE    HD2 1112   6.678   5.671   0.997
  114PHE    CE1 1113   6.697   5.328   1.172
  114PHE    HE1 1114   6.712   5.242   1.237
  114PHE    CE2 1115   6.804   5.514   1.062
  114PHE    HE2 1116   6.886   5.555   1.003
  114PHE     CZ 1117   6.809   5.386   1.115
  114PHE     HZ 1118   6.892   5.318   1.095
  114PHE      C 1119   6.200   5.600   1.036
  114PHE      O 1120   6.141   5.493   1.044
  115LEU      N 1121   6.144   5.720   1.049
  115LEU      H 1122   6.204   5.800   1.060
  115LEU     CA 1123   6.001   5.751   1.064
  115LEU     CB 1124   5.974   5.899   1.092
  115LEU     CG 1125   5.944   5.918   1.241
  115LEU    CD1 1126   6.070   5.930   1.326
  115LEU    CD2 1127   5.858   6.043   1.265
  115LEU      C 1128   5.912   5.724   0.942
  115LEU      O 1129   5.818   5.645   0.955
  116SER      N 1130   5.957   5.766   0.824
  116SER      H 1131   6.019   5.844   0.822
  116SER     CA 1132   5.900   5.720   0.697
  116SER     CB 1133   5.936   5.811   0.579
  116SER     OG 1134   6.074   5.817   0.542
  116SER     HG 1135   6.117   5.900   0.578
  116SER      C 1136   5.924   5.578   0.645
  116SER      O 1137   5.840   5.535   0.566
  117GLU      N 1138   6.028   5.509   0.690
  117GLU      H 1139   6.104   5.563   0.727
  117GLU     CA 1140   6.047   5.363   0.684
  117GLU     CB 1141   6.186   5.309   0.719
  117GLU     CG 1142   6.291   5.339   0.612
  117GLU     CD 1143   6.436   5.305   0.650
  117GLU    OE1 1144   6.464   5.185   0.674
  117GLU    OE2 1145   6.522   5.395   0.654
  117GLU      C 1146   5.953   5.294   0.782
  117GLU      O 1147   5.878   5.208   0.736
  118THR      N 1148   5.948   5.341   0.906
  118THR      H 1149   6.004   5.421   0.928
  118THR     CA 1150   5.848   5.284   0.998
  118THR     CB 1151   5.849   5.352   1.135
  118THR    OG1 1152   5.983   5.344   1.186
  118THR    HG1 1153   6.052   5.374   1.121
  118THR    CG2 1154   5.742   5.303   1.233
  118THR      C 1155   5.706   5.276   0.941
  118THR      O 1156   5.655   5.167   0.917
  119GLU      N 1157   5.655   5.388   0.891
  119GLU      H 1158   5.692   5.481   0.904
  119GLU     CA 1159   5.527   5.385   0.820
  119GLU     CB 1160   5.503   5.524   0.760
  119GLU     CG 1161   5.498   5.639   0.861
  119GLU     CD 1162   5.399   5.752   0.832
  119GLU    OE1 1163   5.277   5.730   0.814
  119GLU    OE2 1164   5.446   5.868   0.831
  119GLU      C 1165   5.514   5.285   0.705
  119GLU      O 1166   5.416   5.210   0.709
  120LYS      N 1167   5.598   5.293   0.602
  120LYS      H 1168   5.638   5.381   0.579
  120LYS     CA 1169   5.610   5.206   0.484
  120LYS     CB 1170   5.736   5.262   0.418
  120LYS     CG 1171   5.725   5.234   0.268
  120LYS     CD 1172   5.868   5.231   0.215
  120LYS     CE 1173   5.943   5.099   0.236
  120LYS     NZ 1174   6.083   5.098   0.191
  120LYS    HZ1 1175   6.108   5.020   0.134
  120LYS    HZ2 1176   6.097   5.180   0.136
  120LYS    HZ3 1177   6.137   5.097   0.275
  120LYS      C 1178   5.619   5.055   0.509
  120LYS      O 1179   5.539   4.989   0.442
  121MET      N 1180   5.699   5.016   0.607
  121MET      H 1181   5.770   5.071   0.651
  121MET     CA 1182   5.699   4.876   0.651
  121MET     CB 1183   5.811   4.850   0.753
  121MET     CG 1184   5.947   4.884   0.693
  121MET     SD 1185   6.092   4.870   0.805
  121MET     CE 1186   6.016   4.930   0.954
  121MET      C 1187   5.560   4.825   0.692
  121MET      O 1188   5.496   4.893   0.772
  122SER      N 1189   5.534   4.698   0.660
  122SER      H 1190   5.574   4.644   0.586
  122SER     CA 1191   5.414   4.632   0.712
  122SER     CB 1192   5.395   4.497   0.644
  122SER     OG 1193   5.332   4.519   0.518
  122SER     HG 1194   5.396   4.490   0.447
  122SER      C 1195   5.414   4.614   0.864
  122SER      O 1196   5.511   4.631   0.938
  123PRO      N 1197   5.294   4.601   0.919
  123PRO     CA 1198   5.265   4.565   1.058
  123PRO     CB 1199   5.115   4.536   1.062
  123PRO     CG 1200   5.069   4.653   0.975
  123PRO     CD 1201   5.170   4.655   0.861
  123PRO      C 1202   5.354   4.454   1.114
  123PRO      O 1203   5.440   4.483   1.197
  124GLU      N 1204   5.372   4.354   1.028
  124GLU      H 1205   5.303   4.341   0.956
  124GLU     CA 1206   5.454   4.237   1.060
  124GLU     CB 1207   5.444   4.122   0.959
  124GLU     CG 1208   5.300   4.076   0.941
  124GLU     CD 1209   5.204   4.168   0.865
  124GLU    OE1 1210   5.116   4.225   0.934
  124GLU    OE2 1211   5.222   4.187   0.743
  124GLU      C 1212   5.600   4.279   1.077
  124GLU      O 1213   5.638   4.254   1.191
  125ASP      N 1214   5.653   4.361   0.986
  125ASP      H 1215   5.627   4.362   0.890
  125ASP     CA 1216   5.789   4.414   1.002
  125ASP     CB 1217   5.824   4.471   0.865
  125ASP     CG 1218   5.820   4.374   0.746
  125ASP    OD1 1219   5.707   4.333   0.712
  125ASP    OD2 1220   5.926   4.340   0.690
  125ASP      C 1221   5.804   4.523   1.109
  125ASP      O 1222   5.903   4.514   1.182
  126ARG      N 1223   5.702   4.605   1.128
  126ARG      H 1224   5.626   4.611   1.065
  126ARG     CA 1225   5.703   4.701   1.241
  126ARG     CB 1226   5.584   4.798   1.232
  126ARG     CG 1227   5.576   4.876   1.101
  126ARG     CD 1228   5.473   4.987   1.126
  126ARG     NE 1229   5.407   5.010   0.997
  126ARG     HE 1230   5.469   5.018   0.919
  126ARG     CZ 1231   5.274   5.016   0.976
  126ARG    NH1 1232   5.183   4.996   1.072
  126ARG   HH11 1233   5.209   4.986   1.167
  126ARG   HH12 1234   5.090   5.027   1.053
  126ARG    NH2 1235   5.235   5.014   0.848
  126ARG   HH21 1236   5.304   4.996   0.778
  126ARG   HH22 1237   5.139   5.033   0.826
  126ARG      C 1238   5.731   4.635   1.376
  126ARG      O 1239   5.814   4.674   1.458
  127ALA      N 1240   5.667   4.520   1.394
  127ALA      H 1241   5.628   4.461   1.323
  127ALA     CA 1242   5.656   4.450   1.522
  127ALA     CB 1243   5.534   4.358   1.519
  127ALA      C 1244   5.775   4.367   1.570
  127ALA      O 1245   5.813   4.347   1.685
  128LYS      N 1246   5.857   4.331   1.471
  128LYS      H 1247   5.830   4.341   1.375
  128LYS     CA 1248   5.990   4.270   1.484
  128LYS     CB 1249   5.989   4.127   1.430
  128LYS     CG 1250   5.900   4.032   1.511
  128LYS     CD 1251   5.893   3.894   1.445
  128LYS     CE 1252   5.838   3.904   1.303
  128LYS     NZ 1253   5.827   3.781   1.223
  128LYS    HZ1 1254   5.921   3.751   1.212
  128LYS    HZ2 1255   5.771   3.717   1.277
  128LYS    HZ3 1256   5.793   3.793   1.130
  128LYS      C 1257   6.087   4.367   1.416
  128LYS      O 1258   6.163   4.330   1.327
  129CYS      N 1259   6.084   4.492   1.461
  129CYS      H 1260   6.010   4.516   1.524
  129CYS     CA 1261   6.183   4.592   1.420
  129CYS     CB 1262   6.155   4.731   1.478
  129CYS     SG 1263   6.128   4.717   1.658
  129CYS     HG 1264   6.083   4.842   1.672
  129CYS      C 1265   6.326   4.553   1.457
  129CYS      O 1266   6.419   4.563   1.378
  130PHE      N 1267   6.339   4.496   1.577
  130PHE      H 1268   6.283   4.524   1.655
  130PHE     CA 1269   6.456   4.421   1.623
  130PHE     CB 1270   6.444   4.368   1.766
  130PHE     CG 1271   6.319   4.280   1.782
  130PHE    CD1 1272   6.201   4.345   1.818
  130PHE    HD1 1273   6.194   4.454   1.808
  130PHE    CD2 1274   6.322   4.143   1.762
  130PHE    HD2 1275   6.409   4.080   1.744
  130PHE    CE1 1276   6.088   4.269   1.843
  130PHE    HE1 1277   6.003   4.320   1.888
  130PHE    CE2 1278   6.207   4.070   1.790
  130PHE    HE2 1279   6.217   3.963   1.806
  130PHE     CZ 1280   6.087   4.132   1.823
  130PHE     HZ 1281   5.995   4.073   1.828
  130PHE      C 1282   6.515   4.309   1.537
  130PHE      O 1283   6.631   4.275   1.562
  131GLU      N 1284   6.429   4.249   1.455
  131GLU      H 1285   6.330   4.260   1.455
  131GLU     CA 1286   6.476   4.154   1.352
  131GLU     CB 1287   6.363   4.052   1.336
  131GLU     CG 1288   6.370   3.947   1.447
  131GLU     CD 1289   6.306   3.821   1.388
  131GLU    OE1 1290   6.378   3.719   1.385
  131GLU    OE2 1291   6.181   3.824   1.382
  131GLU      C 1292   6.508   4.219   1.217
  131GLU      O 1293   6.618   4.216   1.161
  132LYS      N 1294   6.415   4.303   1.174
  132LYS      H 1295   6.329   4.295   1.223
  132LYS     CA 1296   6.406   4.379   1.048
  132LYS     CB 1297   6.275   4.457   1.029
  132LYS     CG 1298   6.162   4.355   1.014
  132LYS     CD 1299   6.181   4.252   0.903
  132LYS     CE 1300   6.074   4.143   0.887
  132LYS     NZ 1301   6.098   4.072   0.760
  132LYS    HZ1 1302   6.130   4.136   0.690
  132LYS    HZ2 1303   6.171   4.005   0.770
  132LYS    HZ3 1304   6.021   4.025   0.719
  132LYS      C 1305   6.518   4.478   1.018
  132LYS      O 1306   6.589   4.474   0.918
  133ASN      N 1307   6.544   4.574   1.107
  133ASN      H 1308   6.484   4.590   1.185
  133ASN     CA 1309   6.648   4.678   1.098
  133ASN     CB 1310   6.572   4.805   1.134
  133ASN     CG 1311   6.642   4.935   1.093
  133ASN    OD1 1312   6.716   4.991   1.173
  133ASN    ND2 1313   6.603   4.989   0.979
  133ASN   HD21 1314   6.541   4.934   0.923
  133ASN   HD22 1315   6.639   5.074   0.940
  133ASN      C 1316   6.775   4.666   1.181
  133ASN      O 1317   6.770   4.674   1.304
  134GLU      N 1318   6.889   4.671   1.113
  134GLU      H 1319   6.876   4.672   1.014
  134GLU     CA 1320   7.027   4.657   1.162
  134GLU     CB 1321   7.127   4.649   1.046
  134GLU     CG 1322   7.086   4.556   0.932
  134GLU     CD 1323   7.013   4.625   0.817
  134GLU    OE1 1324   7.081   4.679   0.727
  134GLU    OE2 1325   6.888   4.628   0.812
  134GLU      C 1326   7.059   4.765   1.265
  134GLU      O 1327   7.158   4.745   1.335
  135ALA      N 1328   7.017   4.889   1.238
  135ALA      H 1329   7.007   4.923   1.144
  135ALA     CA 1330   7.030   4.990   1.343
  135ALA     CB 1331   6.996   5.131   1.294
  135ALA      C 1332   6.943   4.967   1.467
  135ALA      O 1333   6.995   4.976   1.578
  136ILE      N 1334   6.811   4.952   1.460
  136ILE      H 1335   6.765   4.968   1.373
  136ILE     CA 1336   6.721   4.928   1.574
  136ILE     CB 1337   6.577   4.927   1.521
  136ILE    CG1 1338   6.534   5.070   1.490
  136ILE    CG2 1339   6.496   4.859   1.632
  136ILE     CD 1340   6.397   5.078   1.422
  136ILE      C 1341   6.773   4.805   1.648
  136ILE      O 1342   6.785   4.811   1.770
  137GLN      N 1343   6.809   4.698   1.577
  137GLN      H 1344   6.775   4.681   1.484
  137GLN     CA 1345   6.867   4.578   1.638
  137GLN     CB 1346   6.894   4.483   1.522
  137GLN     CG 1347   6.946   4.342   1.551
  137GLN     CD 1348   6.975   4.272   1.418
  137GLN    OE1 1349   7.091   4.265   1.377
  137GLN    NE2 1350   6.872   4.214   1.357
  137GLN   HE21 1351   6.786   4.212   1.408
  137GLN   HE22 1352   6.883   4.166   1.270
  137GLN      C 1353   6.992   4.597   1.723
  137GLN      O 1354   6.987   4.582   1.845
  138ALA      N 1355   7.091   4.656   1.657
  138ALA      H 1356   7.076   4.698   1.567
  138ALA     CA 1357   7.220   4.693   1.719
  138ALA     CB 1358   7.312   4.771   1.625
  138ALA      C 1359   7.208   4.770   1.850
  138ALA      O 1360   7.249   4.733   1.960
  139ALA      N 1361   7.121   4.871   1.846
  139ALA      H 1362   7.075   4.883   1.758
  139ALA     CA 1363   7.076   4.964   1.950
  139ALA     CB 1364   6.986   5.060   1.873
  139ALA      C 1365   7.010   4.901   2.073
  139ALA      O 1366   7.058   4.918   2.185
  140HISE     N 1367   6.902   4.828   2.046
  140HISE     H 1368   6.872   4.818   1.951
  140HISE    CA 1369   6.827   4.739   2.135
  140HISE    CB 1370   6.728   4.662   2.047
  140HISE    CG 1371   6.639   4.547   2.093
  140HISE   ND1 1372   6.510   4.553   2.125
  140HISE   CD2 1373   6.674   4.418   2.098
  140HISE   HD2 1374   6.758   4.379   2.041
  140HISE   CE1 1375   6.468   4.432   2.162
  140HISE   HE1 1376   6.362   4.410   2.173
  140HISE   NE2 1377   6.568   4.347   2.138
  140HISE   HE2 1378   6.561   4.248   2.127
  140HISE     C 1379   6.913   4.638   2.212
  140HISE     O 1380   6.927   4.646   2.334
  141ASP      N 1381   7.001   4.576   2.136
  141ASP      H 1382   6.988   4.584   2.037
  141ASP     CA 1383   7.103   4.483   2.187
  141ASP     CB 1384   7.169   4.405   2.073
  141ASP     CG 1385   7.280   4.311   2.120
  141ASP    OD1 1386   7.243   4.196   2.151
  141ASP    OD2 1387   7.393   4.356   2.146
  141ASP      C 1388   7.205   4.558   2.274
  141ASP      O 1389   7.222   4.515   2.388
  142ALA      N 1390   7.245   4.677   2.232
  142ALA      H 1391   7.217   4.713   2.143
  142ALA     CA 1392   7.341   4.752   2.315
  142ALA     CB 1393   7.387   4.880   2.244
  142ALA      C 1394   7.296   4.790   2.456
  142ALA      O 1395   7.379   4.787   2.546
  143VAL      N 1396   7.173   4.840   2.465
  143VAL      H 1397   7.122   4.873   2.385
  143VAL     CA 1398   7.106   4.871   2.592
  143VAL     CB 1399   7.013   4.991   2.571
  143VAL    CG1 1400   7.078   5.127   2.547
  143VAL    CG2 1401   6.896   4.964   2.476
  143VAL      C 1402   7.038   4.767   2.681
  143VAL      O 1403   7.047   4.762   2.804
  144ALA      N 1404   6.971   4.671   2.619
  144ALA      H 1405   6.973   4.662   2.520
  144ALA     CA 1406   6.893   4.567   2.689
  144ALA     CB 1407   6.816   4.487   2.584
  144ALA      C 1408   6.981   4.473   2.770
  144ALA      O 1409   7.068   4.411   2.707
  145GLN      N 1410   6.935   4.440   2.891
  145GLN      H 1411   6.837   4.451   2.904
  145GLN     CA 1412   7.001   4.362   2.997
  145GLN     CB 1413   7.001   4.215   2.952
  145GLN     CG 1414   6.881   4.134   3.001
  145GLN     CD 1415   6.907   3.984   2.994
  145GLN    OE1 1416   6.866   3.909   2.906
  145GLN    NE2 1417   6.987   3.929   3.086
  145GLN   HE21 1418   7.029   3.989   3.154
  145GLN   HE22 1419   6.975   3.835   3.117
  145GLN      C 1420   7.134   4.419   3.044
  145GLN      O 1421   7.226   4.343   3.076
  146GLU      N 1422   7.153   4.551   3.040
  146GLU      H 1423   7.110   4.614   2.975
  146GLU     CA 1424   7.251   4.625   3.121
  146GLU     CB 1425   7.365   4.686   3.039
  146GLU     CG 1426   7.465   4.573   3.016
  146GLU     CD 1427   7.586   4.610   2.930
  146GLU    OE1 1428   7.680   4.681   2.972
  146GLU    OE2 1429   7.587   4.583   2.808
  146GLU      C 1430   7.191   4.736   3.207
  146GLU      O 1431   7.086   4.792   3.179
  147GLY      N 1432   7.253   4.754   3.325
  147GLY      H 1433   7.342   4.710   3.330
  147GLY     CA 1434   7.216   4.843   3.436
  147GLY      C 1435   7.073   4.821   3.484
  147GLY      O 1436   7.035   4.711   3.526
  148GLN      N 1437   6.991   4.926   3.484
  148GLN      H 1438   7.021   5.017   3.459
  148GLN     CA 1439   6.848   4.929   3.518
  148GLN     CB 1440   6.770   5.055   3.479
  148GLN     CG 1441   6.790   5.090   3.332
  148GLN     CD 1442   6.891   5.203   3.312
  148GLN    OE1 1443   7.011   5.175   3.314
  148GLN    NE2 1444   6.843   5.319   3.270
  148GLN   HE21 1445   6.744   5.315   3.253
  148GLN   HE22 1446   6.899   5.401   3.259
  148GLN      C 1447   6.763   4.813   3.463
  148GLN      O 1448   6.670   4.771   3.531
  149CYS      N 1449   6.794   4.765   3.343
  149CYS      H 1450   6.884   4.788   3.307
  149CYS     CA 1451   6.715   4.664   3.272
  149CYS     CB 1452   6.745   4.652   3.123
  149CYS     SG 1453   6.637   4.544   3.022
  149CYS     HG 1454   6.522   4.560   3.086
  149CYS      C 1455   6.732   4.526   3.338
  149CYS      O 1456   6.841   4.480   3.370
  150ARG      N 1457   6.615   4.466   3.356
  150ARG      H 1458   6.525   4.497   3.324
  150ARG     CA 1459   6.596   4.338   3.427
  150ARG     CB 1460   6.477   4.346   3.522
  150ARG     CG 1461   6.503   4.418   3.655
  150ARG     CD 1462   6.371   4.459   3.719
  150ARG     NE 1463   6.375   4.546   3.838
  150ARG     HE 1464   6.448   4.531   3.905
  150ARG     CZ 1465   6.306   4.660   3.850
  150ARG    NH1 1466   6.203   4.698   3.774
  150ARG   HH11 1467   6.170   4.648   3.694
  150ARG   HH12 1468   6.158   4.788   3.779
  150ARG    NH2 1469   6.358   4.751   3.934
  150ARG   HH21 1470   6.441   4.750   3.989
  150ARG   HH22 1471   6.302   4.833   3.938
  150ARG      C 1472   6.559   4.226   3.330
  150ARG      O 1473   6.532   4.243   3.211
  151VAL      N 1474   6.573   4.108   3.389
  151VAL      H 1475   6.625   4.094   3.473
  151VAL     CA 1476   6.520   3.985   3.328
  151VAL     CB 1477   6.585   3.860   3.388
  151VAL    CG1 1478   6.738   3.860   3.378
  151VAL    CG2 1479   6.551   3.842   3.536
  151VAL      C 1480   6.371   3.954   3.311
  151VAL      O 1481   6.284   4.010   3.378
  152ASP      N 1482   6.344   3.881   3.203
  152ASP      H 1483   6.406   3.888   3.125
  152ASP     CA 1484   6.217   3.812   3.177
  152ASP     CB 1485   6.226   3.744   3.040
  152ASP     CG 1486   6.112   3.676   2.965
  152ASP    OD1 1487   5.991   3.686   2.996
  152ASP    OD2 1488   6.140   3.622   2.856
  152ASP      C 1489   6.176   3.716   3.288
  152ASP      O 1490   6.269   3.664   3.350
  153ASP      N 1491   6.044   3.699   3.298
  153ASP      H 1492   5.992   3.702   3.212
  153ASP     CA 1493   5.986   3.631   3.415
  153ASP     CB 1494   5.983   3.720   3.539
  153ASP     CG 1495   5.917   3.660   3.665
  153ASP    OD1 1496   5.803   3.697   3.698
  153ASP    OD2 1497   5.989   3.598   3.746
  153ASP      C 1498   5.853   3.565   3.381
  153ASP      O 1499   5.779   3.593   3.286
  154LYS      N 1500   5.814   3.476   3.470
  154LYS      H 1501   5.866   3.457   3.554
  154LYS     CA 1502   5.687   3.402   3.474
  154LYS     CB 1503   5.673   3.296   3.583
  154LYS     CG 1504   5.695   3.337   3.729
  154LYS     CD 1505   5.627   3.226   3.809
  154LYS     CE 1506   5.705   3.218   3.941
  154LYS     NZ 1507   5.648   3.102   4.012
  154LYS    HZ1 1508   5.697   3.080   4.096
  154LYS    HZ2 1509   5.551   3.118   4.034
  154LYS    HZ3 1510   5.650   3.020   3.955
  154LYS      C 1511   5.553   3.476   3.468
  154LYS      O 1512   5.445   3.429   3.432
  155VAL      N 1513   5.568   3.598   3.520
  155VAL      H 1514   5.646   3.624   3.577
  155VAL     CA 1515   5.460   3.697   3.510
  155VAL     CB 1516   5.474   3.828   3.587
  155VAL    CG1 1517   5.470   3.808   3.739
  155VAL    CG2 1518   5.592   3.913   3.539
  155VAL      C 1519   5.436   3.747   3.367
  155VAL      O 1520   5.517   3.751   3.275
  156ASN      N 1521   5.313   3.789   3.337
  156ASN      H 1522   5.245   3.799   3.410
  156ASN     CA 1523   5.269   3.840   3.207
  156ASN     CB 1524   5.123   3.798   3.186
  156ASN     CG 1525   5.071   3.814   3.043
  156ASN    OD1 1526   5.037   3.926   3.006
  156ASN    ND2 1527   5.053   3.705   2.969
  156ASN   HD21 1528   5.088   3.615   2.994
  156ASN   HD22 1529   5.007   3.715   2.880
  156ASN      C 1530   5.292   3.990   3.186
  156ASN      O 1531   5.213   4.072   3.233
  157PHE      N 1532   5.376   4.017   3.086
  157PHE      H 1533   5.395   3.947   3.018
  157PHE     CA 1534   5.421   4.151   3.045
  157PHE     CB 1535   5.570   4.149   3.010
  157PHE     CG 1536   5.663   4.098   3.120
  157PHE    CD1 1537   5.699   4.177   3.228
  157PHE    HD1 1538   5.656   4.276   3.242
  157PHE    CD2 1539   5.726   3.975   3.102
  157PHE    HD2 1540   5.686   3.913   3.022
  157PHE    CE1 1541   5.793   4.136   3.322
  157PHE    HE1 1542   5.835   4.208   3.391
  157PHE    CE2 1543   5.832   3.937   3.184
  157PHE    HE2 1544   5.900   3.856   3.161
  157PHE     CZ 1545   5.862   4.019   3.292
  157PHE     HZ 1546   5.958   4.013   3.343
  157PHE      C 1547   5.340   4.225   2.939
  157PHE      O 1548   5.377   4.218   2.822
  158HISE     N 1549   5.236   4.297   2.981
  158HISE     H 1550   5.210   4.308   3.077
  158HISE    CA 1551   5.138   4.357   2.889
  158HISE    CB 1552   4.993   4.314   2.915
  158HISE    CG 1553   4.908   4.363   2.798
  158HISE   ND1 1554   4.913   4.302   2.679
  158HISE   CD2 1555   4.824   4.465   2.786
  158HISE   HD2 1556   4.808   4.527   2.874
  158HISE   CE1 1557   4.833   4.369   2.597
  158HISE   HE1 1558   4.815   4.368   2.489
  158HISE   NE2 1559   4.775   4.469   2.661
  158HISE   HE2 1560   4.714   4.536   2.619
  158HISE     C 1561   5.152   4.509   2.875
  158HISE     O 1562   5.170   4.565   2.982
  159PHE      N 1563   5.135   4.549   2.749
  159PHE      H 1564   5.085   4.488   2.687
  159PHE     CA 1565   5.165   4.687   2.707
  159PHE     CB 1566   5.283   4.676   2.612
  159PHE     CG 1567   5.339   4.808   2.558
  159PHE    CD1 1568   5.399   4.902   2.641
  159PHE    HD1 1569   5.390   4.892   2.750
  159PHE    CD2 1570   5.356   4.826   2.421
  159PHE    HD2 1571   5.325   4.740   2.362
  159PHE    CE1 1572   5.471   5.007   2.586
  159PHE    HE1 1573   5.520   5.073   2.658
  159PHE    CE2 1574   5.420   4.936   2.367
  159PHE    HE2 1575   5.392   4.965   2.265
  159PHE     CZ 1576   5.490   5.023   2.450
  159PHE     HZ 1577   5.556   5.105   2.421
  159PHE      C 1578   5.044   4.754   2.641
  159PHE      O 1579   4.978   4.697   2.555
  160ILE      N 1580   5.015   4.873   2.693
  160ILE      H 1581   5.074   4.910   2.765
  160ILE     CA 1582   4.912   4.961   2.637
  160ILE     CB 1583   4.778   4.967   2.711
  160ILE    CG1 1584   4.783   5.005   2.859
  160ILE    CG2 1585   4.704   4.833   2.705
  160ILE     CD 1586   4.644   5.058   2.894
  160ILE      C 1587   4.967   5.101   2.614
  160ILE      O 1588   5.046   5.151   2.694
  161LEU      N 1589   4.915   5.156   2.505
  161LEU      H 1590   4.857   5.106   2.440
  161LEU     CA 1591   4.944   5.293   2.460
  161LEU     CB 1592   4.991   5.324   2.318
  161LEU     CG 1593   5.127   5.266   2.275
  161LEU    CD1 1594   5.106   5.117   2.244
  161LEU    CD2 1595   5.170   5.328   2.143
  161LEU      C 1596   4.814   5.373   2.479
  161LEU      O 1597   4.721   5.360   2.400
  162PHE      N 1598   4.812   5.455   2.583
  162PHE      H 1599   4.891   5.469   2.643
  162PHE     CA 1600   4.703   5.549   2.615
  162PHE     CB 1601   4.692   5.584   2.763
  162PHE     CG 1602   4.552   5.583   2.825
  162PHE    CD1 1603   4.485   5.704   2.839
  162PHE    HD1 1604   4.538   5.797   2.821
  162PHE    CD2 1605   4.482   5.464   2.839
  162PHE    HD2 1606   4.541   5.375   2.862
  162PHE    CE1 1607   4.347   5.704   2.857
  162PHE    HE1 1608   4.302   5.801   2.880
  162PHE    CE2 1609   4.346   5.468   2.864
  162PHE    HE2 1610   4.292   5.375   2.885
  162PHE     CZ 1611   4.274   5.586   2.871
  162PHE     HZ 1612   4.165   5.587   2.881
  162PHE      C 1613   4.712   5.679   2.535
  162PHE      O 1614   4.797   5.764   2.562
  163ASN      N 1615   4.683   5.659   2.407
  163ASN      H 1616   4.609   5.592   2.395
  163ASN     CA 1617   4.724   5.745   2.295
  163ASN     CB 1618   4.772   5.643   2.192
  163ASN     CG 1619   4.881   5.707   2.106
  163ASN    OD1 1620   4.904   5.827   2.108
  163ASN    ND2 1621   4.969   5.630   2.042
  163ASN   HD21 1622   4.945   5.533   2.037
  163ASN   HD22 1623   5.053   5.675   2.012
  163ASN      C 1624   4.645   5.870   2.255
  163ASN      O 1625   4.531   5.851   2.211
  164ASN      N 1626   4.698   5.989   2.278
  164ASN      H 1627   4.780   5.987   2.336
  164ASN     CA 1628   4.645   6.119   2.236
  164ASN     CB 1629   4.676   6.217   2.349
  164ASN     CG 1630   4.633   6.364   2.338
  164ASN    OD1 1631   4.543   6.396   2.261
  164ASN    ND2 1632   4.719   6.441   2.404
  164ASN   HD21 1633   4.795   6.399   2.453
  164ASN   HD22 1634   4.718   6.541   2.403
  164ASN      C 1635   4.687   6.172   2.099
  164ASN      O 1636   4.749   6.277   2.082
  165VAL      N 1637   4.635   6.101   1.999
  165VAL      H 1638   4.549   6.053   2.017
  165VAL     CA 1639   4.651   6.129   1.856
  165VAL     CB 1640   4.681   6.003   1.774
  165VAL    CG1 1641   4.817   5.947   1.813
  165VAL    CG2 1642   4.562   5.906   1.781
  165VAL      C 1643   4.542   6.218   1.795
  165VAL      O 1644   4.459   6.282   1.860
  166ASP      N 1645   4.558   6.226   1.663
  166ASP      H 1646   4.651   6.227   1.625
  166ASP     CA 1647   4.467   6.318   1.593
  166ASP     CB 1648   4.520   6.328   1.450
  166ASP     CG 1649   4.436   6.426   1.369
  166ASP    OD1 1650   4.469   6.547   1.368
  166ASP    OD2 1651   4.334   6.381   1.312
  166ASP      C 1652   4.327   6.257   1.592
  166ASP      O 1653   4.305   6.140   1.562
  167GLY      N 1654   4.252   6.337   1.667
  167GLY      H 1655   4.289   6.413   1.721
  167GLY     CA 1656   4.110   6.304   1.689
  167GLY      C 1657   4.070   6.273   1.833
  167GLY      O 1658   4.062   6.357   1.923
  168HISE     N 1659   4.040   6.144   1.840
  168HISE     H 1660   4.034   6.084   1.760
  168HISE    CA 1661   3.998   6.088   1.969
  168HISE    CB 1662   3.899   5.972   1.949
  168HISE    CG 1663   3.760   6.021   1.910
  168HISE   ND1 1664   3.687   5.977   1.807
  168HISE   CD2 1665   3.681   6.099   1.983
  168HISE   HD2 1666   3.729   6.174   2.046
  168HISE   CE1 1667   3.564   6.025   1.815
  168HISE   HE1 1668   3.477   5.997   1.756
  168HISE   NE2 1669   3.561   6.100   1.925
  168HISE   HE2 1670   3.478   6.137   1.967
  168HISE     C 1671   4.111   6.034   2.056
  168HISE     O 1672   4.228   6.016   2.020
  169LEU      N 1673   4.077   6.005   2.181
  169LEU      H 1674   3.987   6.033   2.215
  169LEU     CA 1675   4.160   5.935   2.281
  169LEU     CB 1676   4.123   5.969   2.425
  169LEU     CG 1677   4.227   5.944   2.535
  169LEU    CD1 1678   4.355   6.021   2.502
  169LEU    CD2 1679   4.168   5.984   2.670
  169LEU      C 1680   4.151   5.783   2.268
  169LEU      O 1681   4.048   5.718   2.290
  170TYR      N 1682   4.266   5.726   2.234
  170TYR      H 1683   4.345   5.777   2.202
  170TYR     CA 1684   4.277   5.581   2.212
  170TYR     CB 1685   4.328   5.571   2.068
  170TYR     CG 1686   4.224   5.613   1.965
  170TYR    CD1 1687   4.261   5.712   1.875
  170TYR    HD1 1688   4.338   5.783   1.905
  170TYR    CD2 1689   4.100   5.550   1.950
  170TYR    HD2 1690   4.070   5.463   2.008
  170TYR    CE1 1691   4.174   5.749   1.774
  170TYR    HE1 1692   4.209   5.819   1.698
  170TYR    CE2 1693   4.009   5.593   1.854
  170TYR    HE2 1694   3.910   5.550   1.863
  170TYR     CZ 1695   4.047   5.691   1.763
  170TYR     OH 1696   3.994   5.682   1.639
  170TYR     HH 1697   3.904   5.640   1.631
  170TYR      C 1698   4.361   5.489   2.301
  170TYR      O 1699   4.483   5.493   2.290
  171GLU      N 1700   4.289   5.393   2.358
  171GLU      H 1701   4.196   5.382   2.324
  171GLU     CA 1702   4.344   5.284   2.439
  171GLU     CB 1703   4.244   5.232   2.542
  171GLU     CG 1704   4.271   5.128   2.651
  171GLU     CD 1705   4.155   5.121   2.751
  171GLU    OE1 1706   4.158   5.196   2.850
  171GLU    OE2 1707   4.063   5.038   2.734
  171GLU      C 1708   4.386   5.168   2.349
  171GLU      O 1709   4.317   5.075   2.308
  172LEU      N 1710   4.501   5.201   2.290
  172LEU      H 1711   4.543   5.290   2.310
  172LEU     CA 1712   4.571   5.113   2.195
  172LEU     CB 1713   4.671   5.200   2.119
  172LEU     CG 1714   4.645   5.200   1.968
  172LEU    CD1 1715   4.732   5.295   1.885
  172LEU    CD2 1716   4.654   5.058   1.913
  172LEU      C 1717   4.641   4.999   2.269
  172LEU      O 1718   4.720   5.011   2.362
  173ASP      N 1719   4.607   4.877   2.227
  173ASP      H 1720   4.562   4.863   2.139
  173ASP     CA 1721   4.641   4.757   2.306
  173ASP     CB 1722   4.519   4.667   2.324
  173ASP     CG 1723   4.555   4.552   2.418
  173ASP    OD1 1724   4.582   4.447   2.356
  173ASP    OD2 1725   4.553   4.559   2.543
  173ASP      C 1726   4.742   4.675   2.226
  173ASP      O 1727   4.736   4.659   2.104
  174GLY      N 1728   4.826   4.605   2.301
  174GLY      H 1729   4.810   4.593   2.399
  174GLY     CA 1730   4.941   4.533   2.244
  174GLY      C 1731   4.916   4.409   2.158
  174GLY      O 1732   4.971   4.380   2.052
  175ARG      N 1733   4.806   4.346   2.196
  175ARG      H 1734   4.742   4.392   2.258
  175ARG     CA 1735   4.773   4.214   2.140
  175ARG     CB 1736   4.774   4.113   2.255
  175ARG     CG 1737   4.911   4.084   2.317
  175ARG     CD 1738   4.896   4.014   2.452
  175ARG     NE 1739   5.013   4.043   2.536
  175ARG     HE 1740   5.072   4.114   2.499
  175ARG     CZ 1741   5.033   4.001   2.661
  175ARG    NH1 1742   4.933   3.949   2.734
  175ARG   HH11 1743   4.845   3.930   2.691
  175ARG   HH12 1744   4.944   3.919   2.829
  175ARG    NH2 1745   5.155   4.020   2.714
  175ARG   HH21 1746   5.223   4.064   2.656
  175ARG   HH22 1747   5.170   4.023   2.812
  175ARG      C 1748   4.639   4.207   2.066
  175ARG      O 1749   4.622   4.116   1.985
  176MET      N 1750   4.539   4.275   2.122
  176MET      H 1751   4.551   4.343   2.193
  176MET     CA 1752   4.404   4.268   2.064
  176MET     CB 1753   4.310   4.242   2.182
  176MET     CG 1754   4.340   4.113   2.259
  176MET     SD 1755   4.380   3.967   2.157
  176MET     CE 1756   4.405   3.842   2.282
  176MET      C 1757   4.360   4.395   1.990
  176MET      O 1758   4.369   4.498   2.056
  177PRO      N 1759   4.307   4.371   1.871
  177PRO     CA 1760   4.271   4.479   1.778
  177PRO     CB 1761   4.258   4.412   1.641
  177PRO     CG 1762   4.211   4.271   1.678
  177PRO     CD 1763   4.270   4.240   1.815
  177PRO      C 1764   4.145   4.556   1.820
  177PRO      O 1765   4.092   4.532   1.928
  178PHE      N 1766   4.127   4.663   1.743
  178PHE      H 1767   4.163   4.659   1.650
  178PHE     CA 1768   4.024   4.764   1.773
  178PHE     CB 1769   3.877   4.721   1.769
  178PHE     CG 1770   3.841   4.635   1.648
  178PHE    CD1 1771   3.807   4.685   1.523
  178PHE    HD1 1772   3.820   4.793   1.515
  178PHE    CD2 1773   3.833   4.497   1.657
  178PHE    HD2 1774   3.880   4.450   1.744
  178PHE    CE1 1775   3.757   4.601   1.424
  178PHE    HE1 1776   3.725   4.660   1.338
  178PHE    CE2 1777   3.781   4.408   1.563
  178PHE    HE2 1778   3.737   4.311   1.588
  178PHE     CZ 1779   3.746   4.464   1.441
  178PHE     HZ 1780   3.720   4.403   1.354
  178PHE      C 1781   4.037   4.853   1.897
  178PHE      O 1782   4.002   4.803   2.003
  179PRO      N 1783   4.108   4.963   1.870
  179PRO     CA 1784   4.136   5.061   1.975
  179PRO     CB 1785   4.213   5.173   1.905
  179PRO     CG 1786   4.296   5.092   1.806
  179PRO     CD 1787   4.195   4.989   1.754
  179PRO      C 1788   4.006   5.115   2.037
  179PRO      O 1789   3.907   5.146   1.970
  180VAL      N 1790   3.994   5.084   2.165
  180VAL      H 1791   4.037   4.999   2.197
  180VAL     CA 1792   3.901   5.145   2.261
  180VAL     CB 1793   3.886   5.075   2.396
  180VAL    CG1 1794   3.801   5.151   2.499
  180VAL    CG2 1795   3.849   4.927   2.382
  180VAL      C 1796   3.898   5.297   2.270
  180VAL      O 1797   3.984   5.353   2.339
  181ASN      N 1798   3.794   5.353   2.209
  181ASN      H 1799   3.711   5.301   2.187
  181ASN     CA 1800   3.773   5.498   2.199
  181ASN     CB 1801   3.687   5.536   2.079
  181ASN     CG 1802   3.671   5.687   2.061
  181ASN    OD1 1803   3.699   5.767   2.150
  181ASN    ND2 1804   3.654   5.713   1.932
  181ASN   HD21 1805   3.658   5.643   1.860
  181ASN   HD22 1806   3.669   5.810   1.915
  181ASN      C 1807   3.714   5.545   2.332
  181ASN      O 1808   3.617   5.490   2.385
  182HISE     N 1809   3.794   5.622   2.406
  182HISE     H 1810   3.885   5.638   2.369
  182HISE    CA 1811   3.759   5.685   2.534
  182HISE    CB 1812   3.881   5.711   2.623
  182HISE    CG 1813   3.907   5.592   2.716
  182HISE   ND1 1814   3.834   5.558   2.822
  182HISE   CD2 1815   4.001   5.499   2.703
  182HISE   HD2 1816   4.078   5.489   2.627
  182HISE   CE1 1817   3.888   5.450   2.877
  182HISE   HE1 1818   3.858   5.390   2.964
  182HISE   NE2 1819   3.990   5.410   2.802
  182HISE   HE2 1820   4.047   5.330   2.821
  182HISE     C 1821   3.667   5.806   2.528
  182HISE     O 1822   3.558   5.805   2.586
  183GLY      N 1823   3.705   5.897   2.439
  183GLY      H 1824   3.754   5.862   2.359
  183GLY     CA 1825   3.664   6.038   2.440
  183GLY      C 1826   3.751   6.130   2.353
  183GLY      O 1827   3.838   6.083   2.280
  184ALA      N 1828   3.708   6.255   2.343
  184ALA      H 1829   3.609   6.272   2.348
  184ALA     CA 1830   3.783   6.368   2.287
  184ALA     CB 1831   3.696   6.493   2.300
  184ALA      C 1832   3.918   6.384   2.357
  184ALA      O 1833   3.926   6.377   2.479
  185SER      N 1834   4.007   6.444   2.278
  185SER      H 1835   3.988   6.500   2.198
  185SER     CA 1836   4.147   6.441   2.323
  185SER     CB 1837   4.246   6.405   2.211
  185SER     OG 1838   4.221   6.485   2.096
  185SER     HG 1839   4.155   6.451   2.029
  185SER      C 1840   4.208   6.564   2.391
  185SER      O 1841   4.172   6.678   2.361
  186SER      N 1842   4.285   6.532   2.495
  186SER      H 1843   4.305   6.436   2.514
  186SER     CA 1844   4.347   6.631   2.584
  186SER     CB 1845   4.243   6.720   2.653
  186SER     OG 1846   4.189   6.653   2.768
  186SER     HG 1847   4.170   6.714   2.844
  186SER      C 1848   4.442   6.564   2.683
  186SER      O 1849   4.436   6.443   2.704
  187GLU      N 1850   4.550   6.636   2.712
  187GLU      H 1851   4.579   6.704   2.645
  187GLU     CA 1852   4.651   6.601   2.812
  187GLU     CB 1853   4.755   6.713   2.824
  187GLU     CG 1854   4.851   6.703   2.706
  187GLU     CD 1855   4.795   6.779   2.585
  187GLU    OE1 1856   4.843   6.891   2.559
  187GLU    OE2 1857   4.710   6.725   2.511
  187GLU      C 1858   4.606   6.581   2.957
  187GLU      O 1859   4.634   6.481   3.022
  188ASP      N 1860   4.522   6.673   3.006
  188ASP      H 1861   4.492   6.751   2.951
  188ASP     CA 1862   4.465   6.659   3.141
  188ASP     CB 1863   4.385   6.786   3.173
  188ASP     CG 1864   4.255   6.824   3.102
  188ASP    OD1 1865   4.161   6.883   3.160
  188ASP    OD2 1866   4.255   6.800   2.979
  188ASP      C 1867   4.384   6.531   3.158
  188ASP      O 1868   4.400   6.460   3.257
  189THR      N 1869   4.297   6.500   3.062
  189THR      H 1870   4.270   6.572   2.998
  189THR     CA 1871   4.222   6.375   3.046
  189THR     CB 1872   4.130   6.381   2.924
  189THR    OG1 1873   4.194   6.397   2.797
  189THR    HG1 1874   4.205   6.495   2.779
  189THR    CG2 1875   4.004   6.465   2.946
  189THR      C 1876   4.297   6.242   3.036
  189THR      O 1877   4.272   6.152   3.117
  190LEU      N 1878   4.402   6.246   2.955
  190LEU      H 1879   4.391   6.308   2.877
  190LEU     CA 1880   4.507   6.144   2.942
  190LEU     CB 1881   4.630   6.200   2.869
  190LEU     CG 1882   4.732   6.103   2.808
  190LEU    CD1 1883   4.661   6.022   2.700
  190LEU    CD2 1884   4.860   6.175   2.763
  190LEU      C 1885   4.548   6.083   3.076
  190LEU      O 1886   4.515   5.967   3.095
  191LEU      N 1887   4.613   6.160   3.163
  191LEU      H 1888   4.635   6.256   3.148
  191LEU     CA 1889   4.669   6.102   3.286
  191LEU     CB 1890   4.767   6.202   3.348
  191LEU     CG 1891   4.897   6.224   3.271
  191LEU    CD1 1892   4.881   6.306   3.141
  191LEU    CD2 1893   4.991   6.289   3.372
  191LEU      C 1894   4.553   6.059   3.377
  191LEU      O 1895   4.571   5.985   3.474
  192LYS      N 1896   4.433   6.116   3.365
  192LYS      H 1897   4.420   6.189   3.299
  192LYS     CA 1898   4.326   6.079   3.459
  192LYS     CB 1899   4.223   6.188   3.490
  192LYS     CG 1900   4.274   6.312   3.563
  192LYS     CD 1901   4.151   6.392   3.607
  192LYS     CE 1902   4.075   6.461   3.494
  192LYS     NZ 1903   3.963   6.546   3.538
  192LYS    HZ1 1904   3.932   6.609   3.467
  192LYS    HZ2 1905   3.887   6.490   3.570
  192LYS    HZ3 1906   3.996   6.608   3.609
  192LYS      C 1907   4.257   5.952   3.408
  192LYS      O 1908   4.234   5.855   3.481
  193ASP      N 1909   4.229   5.942   3.279
  193ASP      H 1910   4.241   6.018   3.214
  193ASP     CA 1911   4.165   5.824   3.219
  193ASP     CB 1912   4.112   5.842   3.077
  193ASP     CG 1913   3.980   5.919   3.068
  193ASP    OD1 1914   3.988   6.025   3.003
  193ASP    OD2 1915   3.879   5.890   3.136
  193ASP      C 1916   4.267   5.710   3.226
  193ASP      O 1917   4.231   5.610   3.286
  194ALA      N 1918   4.398   5.733   3.214
  194ALA      H 1919   4.433   5.815   3.169
  194ALA     CA 1920   4.506   5.635   3.232
  194ALA     CB 1921   4.644   5.693   3.201
  194ALA      C 1922   4.497   5.575   3.372
  194ALA      O 1923   4.512   5.455   3.397
  195ALA      N 1924   4.485   5.663   3.470
  195ALA      H 1925   4.480   5.760   3.445
  195ALA     CA 1926   4.476   5.644   3.616
  195ALA     CB 1927   4.484   5.779   3.688
  195ALA      C 1928   4.354   5.560   3.654
  195ALA      O 1929   4.365   5.472   3.739
  196LYS      N 1930   4.243   5.572   3.582
  196LYS      H 1931   4.220   5.639   3.512
  196LYS     CA 1932   4.132   5.478   3.599
  196LYS     CB 1933   3.999   5.516   3.533
  196LYS     CG 1934   3.946   5.642   3.601
  196LYS     CD 1935   3.810   5.686   3.546
  196LYS     CE 1936   3.828   5.724   3.399
  196LYS     NZ 1937   3.694   5.720   3.339
  196LYS    HZ1 1938   3.667   5.625   3.323
  196LYS    HZ2 1939   3.619   5.760   3.393
  196LYS    HZ3 1940   3.689   5.768   3.252
  196LYS      C 1941   4.159   5.332   3.562
  196LYS      O 1942   4.151   5.239   3.643
  197VAL      N 1943   4.220   5.320   3.445
  197VAL      H 1944   4.197   5.389   3.376
  197VAL     CA 1945   4.278   5.196   3.390
  197VAL     CB 1946   4.328   5.228   3.249
  197VAL    CG1 1947   4.419   5.123   3.185
  197VAL    CG2 1948   4.207   5.266   3.164
  197VAL      C 1949   4.385   5.133   3.479
  197VAL      O 1950   4.381   5.015   3.514
  198CYS      N 1951   4.470   5.216   3.539
  198CYS      H 1952   4.483   5.308   3.503
  198CYS     CA 1953   4.569   5.178   3.640
  198CYS     CB 1954   4.663   5.295   3.669
  198CYS     SG 1955   4.772   5.329   3.526
  198CYS     HG 1956   4.674   5.389   3.459
  198CYS      C 1957   4.510   5.128   3.772
  198CYS      O 1958   4.532   5.013   3.811
  199ARG      N 1959   4.407   5.198   3.818
  199ARG      H 1960   4.397   5.294   3.790
  199ARG     CA 1961   4.317   5.154   3.925
  199ARG     CB 1962   4.213   5.258   3.969
  199ARG     CG 1963   4.270   5.374   4.051
  199ARG     CD 1964   4.149   5.465   4.071
  199ARG     NE 1965   4.175   5.584   4.153
  199ARG     HE 1966   4.239   5.651   4.113
  199ARG     CZ 1967   4.114   5.608   4.269
  199ARG    NH1 1968   4.025   5.521   4.320
  199ARG   HH11 1969   4.009   5.434   4.274
  199ARG   HH12 1970   3.952   5.560   4.377
  199ARG    NH2 1971   4.153   5.707   4.351
  199ARG   HH21 1972   4.222   5.776   4.328
  199ARG   HH22 1973   4.092   5.725   4.427
  199ARG      C 1974   4.246   5.020   3.903
  199ARG      O 1975   4.265   4.922   3.975
  200GLU      N 1976   4.187   5.009   3.785
  200GLU      H 1977   4.184   5.085   3.721
  200GLU     CA 1978   4.121   4.884   3.744
  200GLU     CB 1979   4.033   4.895   3.620
  200GLU     CG 1980   3.912   4.982   3.655
  200GLU     CD 1981   3.785   4.928   3.588
  200GLU    OE1 1982   3.713   4.865   3.670
  200GLU    OE2 1983   3.766   4.944   3.466
  200GLU      C 1984   4.209   4.762   3.718
  200GLU      O 1985   4.175   4.647   3.747
  201PHE      N 1986   4.325   4.781   3.655
  201PHE      H 1987   4.344   4.859   3.596
  201PHE     CA 1988   4.425   4.675   3.639
  201PHE     CB 1989   4.525   4.692   3.525
  201PHE     CG 1990   4.451   4.647   3.399
  201PHE    CD1 1991   4.428   4.512   3.377
  201PHE    HD1 1992   4.424   4.442   3.461
  201PHE    CD2 1993   4.433   4.738   3.294
  201PHE    HD2 1994   4.445   4.843   3.319
  201PHE    CE1 1995   4.403   4.467   3.248
  201PHE    HE1 1996   4.423   4.362   3.228
  201PHE    CE2 1997   4.395   4.695   3.167
  201PHE    HE2 1998   4.357   4.764   3.092
  201PHE     CZ 1999   4.382   4.559   3.146
  201PHE     HZ 2000   4.339   4.520   3.054
  201PHE      C 2001   4.492   4.634   3.770
  201PHE      O 2002   4.520   4.515   3.786
  202THR      N 2003   4.515   4.727   3.862
  202THR      H 2004   4.505   4.825   3.844
  202THR     CA 2005   4.574   4.689   3.992
  202THR     CB 2006   4.637   4.798   4.078
  202THR    OG1 2007   4.542   4.885   4.139
  202THR    HG1 2008   4.534   4.967   4.082
  202THR    CG2 2009   4.753   4.875   4.015
  202THR      C 2010   4.482   4.606   4.081
  202THR      O 2011   4.519   4.517   4.158
  203GLU      N 2012   4.360   4.658   4.082
  203GLU      H 2013   4.338   4.753   4.060
  203GLU     CA 2014   4.247   4.589   4.146
  203GLU     CB 2015   4.121   4.676   4.148
  203GLU     CG 2016   4.138   4.801   4.234
  203GLU     CD 2017   4.011   4.869   4.284
  203GLU    OE1 2018   3.944   4.812   4.372
  203GLU    OE2 2019   3.972   4.969   4.218
  203GLU      C 2020   4.202   4.457   4.085
  203GLU      O 2021   4.167   4.364   4.159
  204ARG      N 2022   4.206   4.451   3.952
  204ARG      H 2023   4.252   4.520   3.896
  204ARG     CA 2024   4.180   4.323   3.886
  204ARG     CB 2025   4.178   4.341   3.734
  204ARG     CG 2026   4.073   4.255   3.665
  204ARG     CD 2027   4.067   4.297   3.518
  204ARG     NE 2028   3.979   4.416   3.514
  204ARG     HE 2029   3.900   4.411   3.575
  204ARG     CZ 2030   3.979   4.517   3.427
  204ARG    NH1 2031   4.068   4.515   3.326
  204ARG   HH11 2032   4.137   4.444   3.323
  204ARG   HH12 2033   4.061   4.587   3.256
  204ARG    NH2 2034   3.900   4.619   3.463
  204ARG   HH21 2035   3.863   4.602   3.554
  204ARG   HH22 2036   3.866   4.697   3.410
  204ARG      C 2037   4.283   4.213   3.911
  204ARG      O 2038   4.255   4.095   3.895
  205GLU      N 2039   4.404   4.258   3.944
  205GLU      H 2040   4.426   4.353   3.921
  205GLU     CA 2041   4.503   4.169   4.005
  205GLU     CB 2042   4.638   4.238   3.982
  205GLU     CG 2043   4.701   4.194   3.850
  205GLU     CD 2044   4.741   4.047   3.853
  205GLU    OE1 2045   4.735   3.973   3.753
  205GLU    OE2 2046   4.793   4.005   3.959
  205GLU      C 2047   4.485   4.139   4.154
  205GLU      O 2048   4.400   4.200   4.219
  206GLN      N 2049   4.538   4.025   4.196
  206GLN      H 2050   4.584   3.970   4.126
  206GLN     CA 2051   4.527   3.986   4.338
  206GLN     CB 2052   4.590   3.847   4.353
  206GLN     CG 2053   4.724   3.804   4.292
  206GLN     CD 2054   4.774   3.665   4.332
  206GLN    OE1 2055   4.751   3.561   4.271
  206GLN    NE2 2056   4.892   3.669   4.393
  206GLN   HE21 2057   4.936   3.759   4.398
  206GLN   HE22 2058   4.949   3.587   4.404
  206GLN      C 2059   4.581   4.083   4.444
  206GLN      O 2060   4.531   4.070   4.555
  207GLY      N 2061   4.675   4.170   4.408
  207GLY      H 2062   4.743   4.142   4.341
  207GLY     CA 2063   4.709   4.276   4.505
  207GLY      C 2064   4.779   4.386   4.425
  207GLY      O 2065   4.803   4.385   4.304
  208GLU      N 2066   4.818   4.490   4.497
  208GLU      H 2067   4.783   4.505   4.589
  208GLU     CA 2068   4.888   4.608   4.442
  208GLU     CB 2069   4.920   4.691   4.567
  208GLU     CG 2070   4.943   4.839   4.537
  208GLU     CD 2071   4.981   4.928   4.656
  208GLU    OE1 2072   5.101   4.934   4.690
  208GLU    OE2 2073   4.884   4.984   4.712
  208GLU      C 2074   5.028   4.580   4.386
  208GLU      O 2075   5.125   4.559   4.459
  209VAL      N 2076   5.019   4.545   4.258
  209VAL      H 2077   4.931   4.515   4.220
  209VAL     CA 2078   5.130   4.526   4.164
  209VAL     CB 2079   5.088   4.452   4.037
  209VAL    CG1 2080   5.100   4.301   4.057
  209VAL    CG2 2081   4.947   4.477   3.984
  209VAL      C 2082   5.203   4.657   4.133
  209VAL      O 2083   5.140   4.761   4.112
  210ARG      N 2084   5.332   4.636   4.109
  210ARG      H 2085   5.368   4.542   4.108
  210ARG     CA 2086   5.424   4.745   4.077
  210ARG     CB 2087   5.562   4.727   4.141
  210ARG     CG 2088   5.571   4.778   4.285
  210ARG     CD 2089   5.520   4.677   4.388
  210ARG     NE 2090   5.510   4.734   4.523
  210ARG     HE 2091   5.419   4.729   4.564
  210ARG     CZ 2092   5.595   4.785   4.613
  210ARG    NH1 2093   5.727   4.794   4.593
  210ARG   HH11 2094   5.769   4.766   4.507
  210ARG   HH12 2095   5.787   4.819   4.670
  210ARG    NH2 2096   5.544   4.835   4.727
  210ARG   HH21 2097   5.450   4.819   4.758
  210ARG   HH22 2098   5.588   4.918   4.763
  210ARG      C 2099   5.432   4.744   3.924
  210ARG      O 2100   5.475   4.648   3.860
  211PHE      N 2101   5.379   4.851   3.866
  211PHE      H 2102   5.358   4.934   3.918
  211PHE     CA 2103   5.371   4.876   3.721
  211PHE     CB 2104   5.228   4.869   3.667
  211PHE     CG 2105   5.138   4.989   3.700
  211PHE    CD1 2106   5.136   5.096   3.612
  211PHE    HD1 2107   5.204   5.099   3.526
  211PHE    CD2 2108   5.061   4.988   3.816
  211PHE    HD2 2109   5.030   4.899   3.872
  211PHE    CE1 2110   5.066   5.211   3.643
  211PHE    HE1 2111   5.058   5.300   3.581
  211PHE    CE2 2112   4.991   5.103   3.851
  211PHE    HE2 2113   4.920   5.104   3.933
  211PHE     CZ 2114   4.997   5.211   3.764
  211PHE     HZ 2115   4.934   5.297   3.787
  211PHE      C 2116   5.443   5.001   3.670
  211PHE      O 2117   5.485   5.081   3.753
  212SER      N 2118   5.484   5.000   3.543
  212SER      H 2119   5.435   4.935   3.485
  212SER     CA 2120   5.545   5.122   3.488
  212SER     CB 2121   5.667   5.084   3.403
  212SER     OG 2122   5.730   5.201   3.351
  212SER     HG 2123   5.814   5.179   3.301
  212SER      C 2124   5.447   5.199   3.400
  212SER      O 2125   5.360   5.152   3.327
  213ALA      N 2126   5.478   5.325   3.372
  213ALA      H 2127   5.571   5.354   3.395
  213ALA     CA 2128   5.402   5.424   3.295
  213ALA     CB 2129   5.291   5.469   3.390
  213ALA      C 2130   5.497   5.535   3.248
  213ALA      O 2131   5.537   5.623   3.325
  214VAL      N 2132   5.514   5.545   3.117
  214VAL      H 2133   5.477   5.473   3.059
  214VAL     CA 2134   5.607   5.642   3.056
  214VAL     CB 2135   5.741   5.580   3.019
  214VAL    CG1 2136   5.820   5.501   3.124
  214VAL    CG2 2137   5.738   5.522   2.877
  214VAL      C 2138   5.538   5.724   2.948
  214VAL      O 2139   5.459   5.673   2.868
  215ALA      N 2140   5.576   5.851   2.943
  215ALA      H 2141   5.640   5.894   3.006
  215ALA     CA 2142   5.516   5.942   2.844
  215ALA     CB 2143   5.452   6.054   2.926
  215ALA      C 2144   5.603   6.014   2.740
  215ALA      O 2145   5.712   6.059   2.778
  216LEU      N 2146   5.565   6.032   2.615
  216LEU      H 2147   5.475   5.993   2.593
  216LEU     CA 2148   5.633   6.098   2.503
  216LEU     CB 2149   5.586   6.042   2.368
  216LEU     CG 2150   5.691   5.967   2.286
  216LEU    CD1 2151   5.621   5.909   2.162
  216LEU    CD2 2152   5.805   6.058   2.239
  216LEU      C 2153   5.599   6.247   2.510
  216LEU      O 2154   5.485   6.282   2.481
  217CYS      N 2155   5.709   6.321   2.521
  217CYS      H 2156   5.795   6.276   2.545
  217CYS     CA 2157   5.697   6.466   2.545
  217CYS     CB 2158   5.651   6.511   2.684
  217CYS     SG 2159   5.568   6.674   2.679
  217CYS     HG 2160   5.471   6.644   2.593
  217CYS      C 2161   5.824   6.546   2.517
  217CYS      O 2162   5.927   6.491   2.479
  218LYS      N 2163   5.806   6.678   2.527
  218LYS      H 2164   5.732   6.709   2.586
  218LYS     CA 2165   5.917   6.774   2.513
  218LYS     CB 2166   5.851   6.907   2.475
  218LYS     CG 2167   5.949   6.982   2.386
  218LYS     CD 2168   5.895   7.116   2.336
  218LYS     CE 2169   5.774   7.177   2.408
  218LYS     NZ 2170   5.760   7.316   2.363
  218LYS    HZ1 2171   5.747   7.313   2.263
  218LYS    HZ2 2172   5.697   7.366   2.421
  218LYS    HZ3 2173   5.850   7.358   2.375
  218LYS      C 2174   5.989   6.788   2.647
  218LYS      O 2175   5.937   6.770   2.757
  219ALA      N 2176   6.109   6.843   2.634
  219ALA      H 2177   6.166   6.810   2.559
  219ALA     CA 2178   6.181   6.898   2.750
  219ALA     CB 2179   6.310   6.958   2.692
  219ALA      C 2180   6.118   7.004   2.842
  219ALA      O 2181   6.019   7.067   2.805
  220ALA      N 2182   6.165   6.993   2.966
  220ALA      H 2183   6.208   6.910   3.003
  220ALA     CA 2184   6.159   7.103   3.062
  220ALA     CB 2185   6.018   7.105   3.120
  220ALA      C 2186   6.254   7.077   3.180
  220ALA     O1 2187   6.289   6.958   3.194
  220ALA     O2 2188   6.284   7.173   3.253
   6.92407   6.92407   4.89604   0.00000   0.00000   0.00000   0.00000   3.46203   3.46203
