# Supplementary material for: Is There a Functional Role for the Knotted Topology in Protein UCH-L1?
Source: J Chem Inf Model. 2024 Jul 24;64(17):6827–37. doi: 10.1021/acs.jcim.4c00880 (PMC11388461; doi:10.1021/acs.jcim.4c00880)
Supplement: Supplementary file 2 — ci4c00880_si_002.zip [file ci4c00880_si_002.zip › UCH-L1_files/APO/APO_delta3/REP_2/traj_initial.gro]

Protein in water t=   0.00000 step= 0
 2188
    1LYS      N    1   5.275   3.875   3.526
    1LYS     H1    2   5.320   3.790   3.497
    1LYS     H2    3   5.299   3.938   3.452
    1LYS     H3    4   5.324   3.916   3.602
    1LYS     CA    5   5.132   3.856   3.556
    1LYS     CB    6   5.102   3.910   3.696
    1LYS     CG    7   5.174   3.829   3.804
    1LYS     CD    8   5.107   3.846   3.941
    1LYS     CE    9   5.162   3.762   4.057
    1LYS     NZ   10   5.166   3.617   4.033
    1LYS    HZ1   11   5.208   3.587   4.118
    1LYS    HZ2   12   5.076   3.574   4.030
    1LYS    HZ3   13   5.223   3.597   3.953
    1LYS      C   14   5.042   3.918   3.449
    1LYS      O   15   5.070   4.033   3.414
    2PRO      N   16   4.929   3.859   3.412
    2PRO     CA   17   4.836   3.917   3.313
    2PRO     CB   18   4.764   3.797   3.252
    2PRO     CG   19   4.788   3.680   3.347
    2PRO     CD   20   4.909   3.715   3.434
    2PRO      C   21   4.742   4.022   3.372
    2PRO      O   22   4.663   4.002   3.464
    3MET      N   23   4.718   4.119   3.283
    3MET      H   24   4.726   4.095   3.186
    3MET     CA   25   4.683   4.257   3.317
    3MET     CB   26   4.805   4.339   3.362
    3MET     CG   27   4.746   4.457   3.440
    3MET     SD   28   4.859   4.558   3.542
    3MET     CE   29   4.970   4.600   3.409
    3MET      C   30   4.581   4.326   3.225
    3MET      O   31   4.611   4.331   3.106
    4GLU      N   32   4.466   4.359   3.282
    4GLU      H   33   4.445   4.335   3.377
    4GLU     CA   34   4.361   4.439   3.218
    4GLU     CB   35   4.242   4.475   3.308
    4GLU     CG   36   4.153   4.350   3.311
    4GLU     CD   37   4.050   4.362   3.424
    4GLU    OE1   38   3.929   4.361   3.391
    4GLU    OE2   39   4.085   4.342   3.542
    4GLU      C   40   4.417   4.574   3.173
    4GLU      O   41   4.449   4.663   3.252
    5ILE      N   42   4.446   4.588   3.044
    5ILE      H   43   4.411   4.519   2.980
    5ILE     CA   44   4.493   4.712   2.982
    5ILE     CB   45   4.581   4.692   2.859
    5ILE    CG1   46   4.674   4.573   2.886
    5ILE    CG2   47   4.659   4.817   2.816
    5ILE     CD   48   4.780   4.594   2.994
    5ILE      C   49   4.382   4.812   2.948
    5ILE      O   50   4.322   4.814   2.841
    6ASN      N   51   4.323   4.855   3.059
    6ASN      H   52   4.357   4.812   3.143
    6ASN     CA   53   4.217   4.957   3.064
    6ASN     CB   54   4.094   4.891   3.127
    6ASN     CG   55   4.054   4.907   3.274
    6ASN    OD1   56   4.102   4.988   3.353
    6ASN    ND2   57   3.967   4.818   3.320
    6ASN   HD21   58   3.929   4.748   3.260
    6ASN   HD22   59   3.954   4.812   3.419
    6ASN      C   60   4.254   5.089   3.132
    6ASN      O   61   4.351   5.096   3.208
    7PRO      N   62   4.193   5.202   3.098
    7PRO     CA   63   4.231   5.336   3.145
    7PRO     CB   64   4.139   5.436   3.076
    7PRO     CG   65   4.101   5.357   2.950
    7PRO     CD   66   4.081   5.215   3.004
    7PRO      C   67   4.237   5.345   3.298
    7PRO      O   68   4.344   5.386   3.342
    8GLU      N   69   4.138   5.296   3.372
    8GLU      H   70   4.047   5.280   3.334
    8GLU     CA   71   4.137   5.293   3.519
    8GLU     CB   72   4.004   5.231   3.563
    8GLU     CG   73   3.967   5.275   3.705
    8GLU     CD   74   3.847   5.193   3.750
    8GLU    OE1   75   3.879   5.093   3.818
    8GLU    OE2   76   3.735   5.249   3.747
    8GLU      C   77   4.260   5.217   3.572
    8GLU      O   78   4.327   5.267   3.662
    9MET      N   79   4.300   5.108   3.507
    9MET      H   80   4.236   5.058   3.449
    9MET     CA   81   4.413   5.023   3.547
    9MET     CB   82   4.406   4.882   3.489
    9MET     CG   83   4.292   4.806   3.557
    9MET     SD   84   4.330   4.706   3.705
    9MET     CE   85   4.201   4.774   3.807
    9MET      C   86   4.551   5.088   3.531
    9MET      O   87   4.625   5.108   3.628
   10LEU      N   88   4.563   5.146   3.412
   10LEU      H   89   4.494   5.123   3.344
   10LEU     CA   90   4.682   5.229   3.385
   10LEU     CB   91   4.675   5.272   3.238
   10LEU     CG   92   4.705   5.150   3.150
   10LEU    CD1   93   4.604   5.153   3.035
   10LEU    CD2   94   4.849   5.141   3.100
   10LEU      C   95   4.702   5.349   3.476
   10LEU      O   96   4.815   5.375   3.518
   11ASN      N   97   4.591   5.417   3.504
   11ASN      H   98   4.510   5.398   3.448
   11ASN     CA   99   4.565   5.519   3.607
   11ASN     CB  100   4.420   5.566   3.596
   11ASN     CG  101   4.402   5.664   3.480
   11ASN    OD1  102   4.492   5.695   3.401
   11ASN    ND2  103   4.280   5.707   3.449
   11ASN   HD21  104   4.201   5.713   3.511
   11ASN   HD22  105   4.273   5.732   3.353
   11ASN      C  106   4.612   5.484   3.748
   11ASN      O  107   4.694   5.547   3.815
   12LYS      N  108   4.575   5.360   3.780
   12LYS      H  109   4.503   5.302   3.743
   12LYS     CA  110   4.630   5.304   3.905
   12LYS     CB  111   4.544   5.189   3.956
   12LYS     CG  112   4.399   5.232   3.977
   12LYS     CD  113   4.310   5.130   4.049
   12LYS     CE  114   4.169   5.189   4.057
   12LYS     NZ  115   4.084   5.107   4.144
   12LYS    HZ1  116   3.999   5.155   4.165
   12LYS    HZ2  117   4.046   5.025   4.101
   12LYS    HZ3  118   4.128   5.092   4.232
   12LYS      C  119   4.778   5.267   3.906
   12LYS      O  120   4.830   5.288   4.015
   13VAL      N  121   4.844   5.237   3.794
   13VAL      H  122   4.785   5.209   3.718
   13VAL     CA  123   4.990   5.223   3.791
   13VAL     CB  124   5.045   5.153   3.666
   13VAL    CG1  125   5.195   5.125   3.673
   13VAL    CG2  126   4.982   5.015   3.643
   13VAL      C  127   5.053   5.363   3.797
   13VAL      O  128   5.157   5.367   3.864
   14LEU      N  129   4.997   5.462   3.729
   14LEU      H  130   4.932   5.446   3.655
   14LEU     CA  131   5.047   5.600   3.743
   14LEU     CB  132   4.998   5.690   3.630
   14LEU     CG  133   5.070   5.649   3.501
   14LEU    CD1  134   4.999   5.713   3.381
   14LEU    CD2  135   5.214   5.701   3.500
   14LEU      C  136   5.036   5.668   3.880
   14LEU      O  137   5.128   5.738   3.922
   15SER      N  138   4.936   5.627   3.958
   15SER      H  139   4.850   5.592   3.921
   15SER     CA  140   4.929   5.666   4.099
   15SER     CB  141   4.797   5.617   4.158
   15SER     OG  142   4.785   5.674   4.289
   15SER     HG  143   4.829   5.618   4.359
   15SER      C  144   5.048   5.606   4.175
   15SER      O  145   5.122   5.670   4.249
   16ARG      N  146   5.062   5.475   4.154
   16ARG      H  147   4.989   5.410   4.133
   16ARG     CA  148   5.180   5.410   4.212
   16ARG     CB  149   5.173   5.260   4.184
   16ARG     CG  150   5.066   5.194   4.271
   16ARG     CD  151   5.083   5.042   4.265
   16ARG     NE  152   4.981   4.978   4.349
   16ARG     HE  153   4.888   4.985   4.314
   16ARG     CZ  154   5.004   4.925   4.470
   16ARG    NH1  155   5.120   4.932   4.536
   16ARG   HH11  156   5.197   4.984   4.498
   16ARG   HH12  157   5.133   4.870   4.613
   16ARG    NH2  158   4.910   4.847   4.526
   16ARG   HH21  159   4.836   4.820   4.465
   16ARG   HH22  160   4.917   4.819   4.622
   16ARG      C  161   5.322   5.454   4.174
   16ARG      O  162   5.408   5.468   4.261
   17LEU      N  163   5.345   5.458   4.043
   17LEU      H  164   5.287   5.414   3.974
   17LEU     CA  165   5.478   5.502   4.000
   17LEU     CB  166   5.499   5.471   3.852
   17LEU     CG  167   5.490   5.330   3.794
   17LEU    CD1  168   5.496   5.329   3.641
   17LEU    CD2  169   5.599   5.238   3.851
   17LEU      C  170   5.520   5.649   4.011
   17LEU      O  171   5.634   5.686   3.984
   18GLY      N  172   5.424   5.734   4.048
   18GLY      H  173   5.326   5.717   4.045
   18GLY     CA  174   5.450   5.866   4.106
   18GLY      C  175   5.437   5.997   4.027
   18GLY      O  176   5.530   6.077   4.017
   19VAL      N  177   5.325   6.012   3.958
   19VAL      H  178   5.239   5.972   3.989
   19VAL     CA  179   5.306   6.108   3.848
   19VAL     CB  180   5.308   6.023   3.720
   19VAL    CG1  181   5.245   6.080   3.592
   19VAL    CG2  182   5.452   5.983   3.688
   19VAL      C  183   5.177   6.189   3.862
   19VAL      O  184   5.063   6.144   3.871
   20ALA      N  185   5.199   6.317   3.834
   20ALA      H  186   5.289   6.334   3.795
   20ALA     CA  187   5.102   6.428   3.836
   20ALA     CB  188   5.142   6.539   3.739
   20ALA      C  189   4.954   6.397   3.811
   20ALA      O  190   4.918   6.338   3.709
   21GLY      N  191   4.871   6.464   3.889
   21GLY      H  192   4.904   6.494   3.979
   21GLY     CA  193   4.724   6.451   3.881
   21GLY      C  194   4.659   6.515   3.759
   21GLY      O  195   4.551   6.474   3.717
   22GLN      N  196   4.735   6.601   3.691
   22GLN      H  197   4.831   6.600   3.719
   22GLN     CA  198   4.693   6.681   3.575
   22GLN     CB  199   4.789   6.798   3.558
   22GLN     CG  200   4.788   6.892   3.679
   22GLN     CD  201   4.919   6.970   3.686
   22GLN    OE1  202   5.031   6.924   3.708
   22GLN    NE2  203   4.921   7.100   3.654
   22GLN   HE21  204   4.836   7.149   3.635
   22GLN   HE22  205   4.992   7.156   3.695
   22GLN      C  206   4.661   6.617   3.440
   22GLN      O  207   4.577   6.672   3.368
   23TRP      N  208   4.722   6.502   3.413
   23TRP      H  209   4.769   6.452   3.486
   23TRP     CA  210   4.722   6.428   3.286
   23TRP     CB  211   4.848   6.439   3.200
   23TRP     CG  212   4.889   6.574   3.142
   23TRP    CD1  213   4.976   6.662   3.191
   23TRP    HD1  214   5.039   6.644   3.278
   23TRP    CD2  215   4.863   6.616   3.012
   23TRP    NE1  216   4.988   6.766   3.108
   23TRP    HE1  217   5.041   6.850   3.119
   23TRP    CE2  218   4.927   6.738   2.994
   23TRP    CE3  219   4.782   6.557   2.915
   23TRP    HE3  220   4.720   6.469   2.933
   23TRP    CZ2  221   4.909   6.807   2.874
   23TRP    HZ2  222   4.976   6.886   2.841
   23TRP    CZ3  223   4.759   6.633   2.802
   23TRP    HZ3  224   4.700   6.592   2.720
   23TRP    CH2  225   4.817   6.758   2.782
   23TRP    HH2  226   4.795   6.819   2.694
   23TRP      C  227   4.688   6.283   3.319
   23TRP      O  228   4.749   6.237   3.416
   24ARG      N  229   4.573   6.235   3.272
   24ARG      H  230   4.504   6.287   3.221
   24ARG     CA  231   4.512   6.106   3.309
   24ARG     CB  232   4.400   6.104   3.413
   24ARG     CG  233   4.430   6.164   3.551
   24ARG     CD  234   4.502   6.062   3.640
   24ARG     NE  235   4.647   6.043   3.626
   24ARG     HE  236   4.678   5.980   3.554
   24ARG     CZ  237   4.740   6.075   3.716
   24ARG    NH1  238   4.706   6.111   3.840
   24ARG   HH11  239   4.609   6.115   3.865
   24ARG   HH12  240   4.774   6.125   3.912
   24ARG    NH2  241   4.871   6.065   3.688
   24ARG   HH21  242   4.908   6.044   3.598
   24ARG   HH22  243   4.939   6.076   3.761
   24ARG      C  244   4.457   6.040   3.183
   24ARG      O  245   4.425   6.098   3.079
   25PHE      N  246   4.457   5.908   3.196
   25PHE      H  247   4.490   5.853   3.273
   25PHE     CA  248   4.396   5.831   3.086
   25PHE     CB  249   4.442   5.686   3.077
   25PHE     CG  250   4.590   5.651   3.057
   25PHE    CD1  251   4.679   5.594   3.147
   25PHE    HD1  252   4.649   5.560   3.246
   25PHE    CD2  253   4.638   5.680   2.930
   25PHE    HD2  254   4.563   5.694   2.852
   25PHE    CE1  255   4.814   5.581   3.117
   25PHE    HE1  256   4.867   5.523   3.194
   25PHE    CE2  257   4.772   5.667   2.898
   25PHE    HE2  258   4.815   5.704   2.805
   25PHE     CZ  259   4.863   5.622   2.994
   25PHE     HZ  260   4.968   5.612   2.967
   25PHE      C  261   4.243   5.830   3.082
   25PHE      O  262   4.184   5.808   3.188
   26VAL      N  263   4.195   5.826   2.958
   26VAL      H  264   4.251   5.830   2.876
   26VAL     CA  265   4.050   5.821   2.931
   26VAL     CB  266   3.989   5.959   2.906
   26VAL    CG1  267   4.005   6.058   3.022
   26VAL    CG2  268   4.053   6.011   2.777
   26VAL      C  269   4.014   5.719   2.823
   26VAL      O  270   4.094   5.697   2.732
   27ASP      N  271   3.899   5.655   2.837
   27ASP      H  272   3.854   5.656   2.927
   27ASP     CA  273   3.828   5.581   2.731
   27ASP     CB  274   3.704   5.524   2.799
   27ASP     CG  275   3.708   5.453   2.935
   27ASP    OD1  276   3.686   5.521   3.037
   27ASP    OD2  277   3.755   5.338   2.948
   27ASP      C  278   3.795   5.659   2.604
   27ASP      O  279   3.740   5.769   2.607
   28VAL      N  280   3.816   5.590   2.493
   28VAL      H  281   3.889   5.522   2.492
   28VAL     CA  282   3.762   5.633   2.363
   28VAL     CB  283   3.887   5.658   2.279
   28VAL    CG1  284   3.849   5.725   2.147
   28VAL    CG2  285   3.991   5.745   2.350
   28VAL      C  286   3.669   5.532   2.295
   28VAL      O  287   3.705   5.415   2.280
   29LEU      N  288   3.544   5.576   2.279
   29LEU      H  289   3.514   5.670   2.269
   29LEU     CA  290   3.438   5.479   2.248
   29LEU     CB  291   3.304   5.532   2.299
   29LEU     CG  292   3.295   5.564   2.448
   29LEU    CD1  293   3.186   5.669   2.471
   29LEU    CD2  294   3.253   5.443   2.530
   29LEU      C  295   3.432   5.444   2.099
   29LEU      O  296   3.352   5.358   2.065
   30GLY      N  297   3.525   5.496   2.019
   30GLY      H  298   3.583   5.572   2.048
   30GLY     CA  299   3.536   5.464   1.876
   30GLY      C  300   3.655   5.519   1.799
   30GLY      O  301   3.721   5.617   1.835
   31LEU      N  302   3.661   5.464   1.678
   31LEU      H  303   3.598   5.391   1.650
   31LEU     CA  304   3.769   5.485   1.581
   31LEU     CB  305   3.799   5.367   1.487
   31LEU     CG  306   3.835   5.234   1.553
   31LEU    CD1  307   3.857   5.118   1.456
   31LEU    CD2  308   3.966   5.244   1.630
   31LEU      C  309   3.768   5.613   1.497
   31LEU      O  310   3.862   5.663   1.435
   32GLU      N  311   3.643   5.649   1.470
   32GLU      H  312   3.573   5.582   1.496
   32GLU     CA  313   3.582   5.761   1.396
   32GLU     CB  314   3.430   5.746   1.398
   32GLU     CG  315   3.370   5.624   1.327
   32GLU     CD  316   3.380   5.485   1.392
   32GLU    OE1  317   3.375   5.468   1.515
   32GLU    OE2  318   3.409   5.391   1.315
   32GLU      C  319   3.622   5.902   1.440
   32GLU      O  320   3.621   5.931   1.559
   33GLU      N  321   3.620   5.995   1.345
   33GLU      H  322   3.615   5.966   1.249
   33GLU     CA  323   3.629   6.139   1.371
   33GLU     CB  324   3.668   6.215   1.244
   33GLU     CG  325   3.819   6.217   1.222
   33GLU     CD  326   3.868   6.321   1.121
   33GLU    OE1  327   3.942   6.285   1.027
   33GLU    OE2  328   3.807   6.430   1.113
   33GLU      C  329   3.516   6.204   1.451
   33GLU      O  330   3.550   6.277   1.545
   34GLU      N  331   3.394   6.154   1.433
   34GLU      H  332   3.367   6.110   1.347
   34GLU     CA  333   3.286   6.160   1.532
   34GLU     CB  334   3.150   6.133   1.468
   34GLU     CG  335   3.033   6.176   1.557
   34GLU     CD  336   3.045   6.319   1.612
   34GLU    OE1  337   3.040   6.412   1.529
   34GLU    OE2  338   3.065   6.339   1.733
   34GLU      C  339   3.301   6.073   1.657
   34GLU      O  340   3.345   5.958   1.656
   35SER      N  341   3.276   6.141   1.768
   35SER      H  342   3.215   6.219   1.757
   35SER     CA  343   3.297   6.102   1.909
   35SER     CB  344   3.259   5.962   1.956
   35SER     OG  345   3.118   5.943   1.956
   35SER     HG  346   3.094   5.927   1.860
   35SER      C  347   3.437   6.133   1.964
   35SER      O  348   3.446   6.138   2.086
   36LEU      N  349   3.521   6.187   1.876
   36LEU      H  350   3.511   6.165   1.779
   36LEU     CA  351   3.654   6.237   1.911
   36LEU     CB  352   3.759   6.248   1.801
   36LEU     CG  353   3.837   6.118   1.780
   36LEU    CD1  354   3.950   6.149   1.682
   36LEU    CD2  355   3.909   6.062   1.903
   36LEU      C  356   3.642   6.371   1.985
   36LEU      O  357   3.707   6.380   2.088
   37GLY      N  358   3.533   6.443   1.958
   37GLY      H  359   3.474   6.427   1.879
   37GLY     CA  360   3.499   6.570   2.024
   37GLY      C  361   3.475   6.556   2.174
   37GLY      O  362   3.495   6.649   2.252
   38SER      N  363   3.434   6.436   2.213
   38SER      H  364   3.410   6.367   2.144
   38SER     CA  365   3.417   6.386   2.350
   38SER     CB  366   3.314   6.273   2.342
   38SER     OG  367   3.292   6.220   2.473
   38SER     HG  368   3.206   6.168   2.471
   38SER      C  369   3.542   6.344   2.428
   38SER      O  370   3.534   6.328   2.549
   39VAL      N  371   3.655   6.321   2.362
   39VAL      H  372   3.660   6.340   2.264
   39VAL     CA  373   3.783   6.296   2.430
   39VAL     CB  374   3.871   6.216   2.334
   39VAL    CG1  375   4.006   6.172   2.391
   39VAL    CG2  376   3.804   6.086   2.289
   39VAL      C  377   3.842   6.430   2.475
   39VAL      O  378   3.838   6.522   2.393
   40PRO      N  379   3.874   6.444   2.603
   40PRO     CA  380   3.905   6.573   2.666
   40PRO     CB  381   3.904   6.550   2.817
   40PRO     CG  382   3.813   6.428   2.833
   40PRO     CD  383   3.833   6.346   2.705
   40PRO      C  384   4.042   6.632   2.632
   40PRO      O  385   4.151   6.575   2.635
   41ALA      N  386   4.020   6.754   2.584
   41ALA      H  387   3.931   6.786   2.552
   41ALA     CA  388   4.121   6.852   2.541
   41ALA     CB  389   4.060   6.967   2.461
   41ALA      C  390   4.208   6.913   2.651
   41ALA      O  391   4.154   6.944   2.758
   42PRO      N  392   4.339   6.920   2.628
   42PRO     CA  393   4.411   6.851   2.520
   42PRO     CB  394   4.530   6.944   2.498
   42PRO     CG  395   4.554   6.994   2.641
   42PRO     CD  396   4.414   7.026   2.695
   42PRO      C  397   4.449   6.708   2.559
   42PRO      O  398   4.434   6.667   2.674
   43ALA      N  399   4.453   6.632   2.449
   43ALA      H  400   4.399   6.655   2.368
   43ALA     CA  401   4.527   6.505   2.446
   43ALA     CB  402   4.444   6.412   2.358
   43ALA      C  403   4.673   6.497   2.400
   43ALA      O  404   4.713   6.579   2.317
   44CYS      N  405   4.751   6.404   2.454
   44CYS      H  406   4.730   6.360   2.541
   44CYS     CA  407   4.890   6.392   2.408
   44CYS     CB  408   4.997   6.459   2.494
   44CYS     SG  409   5.012   6.368   2.652
   44CYS     HG  410   5.139   6.406   2.660
   44CYS      C  411   4.941   6.254   2.367
   44CYS      O  412   5.049   6.248   2.309
   45ALA      N  413   4.854   6.152   2.368
   45ALA      H  414   4.757   6.173   2.356
   45ALA     CA  415   4.899   6.020   2.323
   45ALA     CB  416   4.980   5.956   2.436
   45ALA      C  417   4.779   5.927   2.305
   45ALA      O  418   4.695   5.915   2.394
   46LEU      N  419   4.769   5.870   2.186
   46LEU      H  420   4.832   5.898   2.113
   46LEU     CA  421   4.663   5.775   2.148
   46LEU     CB  422   4.610   5.811   2.009
   46LEU     CG  423   4.458   5.830   2.009
   46LEU    CD1  424   4.407   5.947   2.094
   46LEU    CD2  425   4.394   5.839   1.871
   46LEU      C  426   4.712   5.631   2.135
   46LEU      O  427   4.798   5.595   2.055
   47LEU      N  428   4.673   5.554   2.237
   47LEU      H  429   4.603   5.590   2.298
   47LEU     CA  430   4.720   5.416   2.253
   47LEU     CB  431   4.775   5.404   2.395
   47LEU     CG  432   4.890   5.489   2.451
   47LEU    CD1  433   4.835   5.617   2.515
   47LEU    CD2  434   5.003   5.417   2.523
   47LEU      C  435   4.610   5.315   2.218
   47LEU      O  436   4.500   5.318   2.273
   48LEU      N  437   4.642   5.214   2.138
   48LEU      H  438   4.737   5.191   2.118
   48LEU     CA  439   4.553   5.108   2.088
   48LEU     CB  440   4.543   5.126   1.936
   48LEU     CG  441   4.435   5.037   1.874
   48LEU    CD1  442   4.294   5.082   1.913
   48LEU    CD2  443   4.468   5.019   1.726
   48LEU      C  444   4.597   4.967   2.127
   48LEU      O  445   4.709   4.925   2.099
   49LEU      N  446   4.493   4.894   2.168
   49LEU      H  447   4.405   4.941   2.168
   49LEU     CA  448   4.500   4.752   2.205
   49LEU     CB  449   4.443   4.729   2.345
   49LEU     CG  450   4.449   4.582   2.385
   49LEU    CD1  451   4.589   4.555   2.440
   49LEU    CD2  452   4.345   4.539   2.489
   49LEU      C  453   4.427   4.669   2.099
   49LEU      O  454   4.305   4.679   2.085
   50PHE      N  455   4.506   4.588   2.029
   50PHE      H  456   4.600   4.582   2.062
   50PHE     CA  457   4.457   4.505   1.917
   50PHE     CB  458   4.454   4.595   1.793
   50PHE     CG  459   4.398   4.537   1.663
   50PHE    CD1  460   4.262   4.542   1.636
   50PHE    HD1  461   4.198   4.535   1.724
   50PHE    CD2  462   4.480   4.493   1.560
   50PHE    HD2  463   4.589   4.495   1.570
   50PHE    CE1  464   4.208   4.497   1.516
   50PHE    HE1  465   4.101   4.515   1.504
   50PHE    CE2  466   4.426   4.450   1.440
   50PHE    HE2  467   4.490   4.404   1.364
   50PHE     CZ  468   4.289   4.445   1.417
   50PHE     HZ  469   4.253   4.430   1.315
   50PHE      C  470   4.536   4.377   1.891
   50PHE      O  471   4.659   4.365   1.891
   51PRO      N  472   4.464   4.271   1.857
   51PRO     CA  473   4.520   4.141   1.817
   51PRO     CB  474   4.413   4.032   1.829
   51PRO     CG  475   4.307   4.101   1.915
   51PRO     CD  476   4.323   4.251   1.894
   51PRO      C  477   4.574   4.136   1.674
   51PRO      O  478   4.500   4.135   1.576
   52LEU      N  479   4.705   4.117   1.659
   52LEU      H  480   4.771   4.095   1.731
   52LEU     CA  481   4.767   4.106   1.526
   52LEU     CB  482   4.893   4.193   1.530
   52LEU     CG  483   4.860   4.342   1.537
   52LEU    CD1  484   4.983   4.429   1.567
   52LEU    CD2  485   4.824   4.399   1.400
   52LEU      C  486   4.823   3.969   1.490
   52LEU      O  487   4.880   3.897   1.572
   53THR      N  488   4.823   3.936   1.361
   53THR      H  489   4.802   4.002   1.288
   53THR     CA  490   4.870   3.807   1.309
   53THR     CB  491   4.823   3.786   1.165
   53THR    OG1  492   4.879   3.879   1.072
   53THR    HG1  493   4.830   3.966   1.081
   53THR    CG2  494   4.672   3.803   1.149
   53THR      C  495   5.022   3.788   1.316
   53THR      O  496   5.106   3.876   1.325
   54ALA      N  497   5.051   3.659   1.301
   54ALA      H  498   4.987   3.582   1.304
   54ALA     CA  499   5.191   3.617   1.280
   54ALA     CB  500   5.203   3.467   1.304
   54ALA      C  501   5.240   3.656   1.141
   54ALA      O  502   5.354   3.701   1.126
   55GLN      N  503   5.156   3.637   1.039
   55GLN      H  504   5.100   3.555   1.036
   55GLN     CA  505   5.167   3.701   0.907
   55GLN     CB  506   5.052   3.676   0.809
   55GLN     CG  507   5.019   3.528   0.787
   55GLN     CD  508   4.928   3.482   0.901
   55GLN    OE1  509   4.973   3.415   0.994
   55GLN    NE2  510   4.806   3.533   0.895
   55GLN   HE21  511   4.789   3.594   0.817
   55GLN   HE22  512   4.725   3.491   0.937
   55GLN      C  513   5.218   3.845   0.907
   55GLN      O  514   5.326   3.868   0.854
   56HISE     N  515   5.143   3.934   0.971
   56HISE     H  516   5.054   3.906   1.006
   56HISE    CA  517   5.182   4.076   0.976
   56HISE    CB  518   5.069   4.144   1.052
   56HISE    CG  519   5.058   4.293   1.016
   56HISE   ND1  520   4.947   4.361   1.043
   56HISE   CD2  521   5.146   4.371   0.955
   56HISE   HD2  522   5.233   4.339   0.899
   56HISE   CE1  523   4.960   4.481   0.988
   56HISE   HE1  524   4.880   4.550   0.961
   56HISE   NE2  525   5.081   4.486   0.933
   56HISE   HE2  526   5.112   4.566   0.883
   56HISE     C  527   5.310   4.089   1.059
   56HISE     O  528   5.408   4.129   0.998
   57GLU      N  529   5.317   4.048   1.186
   57GLU      H  530   5.243   3.997   1.230
   57GLU     CA  531   5.434   4.070   1.271
   57GLU     CB  532   5.407   3.993   1.401
   57GLU     CG  533   5.483   4.046   1.522
   57GLU     CD  534   5.460   3.980   1.658
   57GLU    OE1  535   5.550   3.971   1.744
   57GLU    OE2  536   5.344   3.938   1.680
   57GLU      C  537   5.570   4.028   1.215
   57GLU      O  538   5.665   4.106   1.214
   58ASN      N  539   5.566   3.913   1.148
   58ASN      H  540   5.485   3.856   1.132
   58ASN     CA  541   5.684   3.857   1.081
   58ASN     CB  542   5.653   3.715   1.033
   58ASN     CG  543   5.659   3.611   1.145
   58ASN    OD1  544   5.754   3.616   1.223
   58ASN    ND2  545   5.575   3.508   1.156
   58ASN   HD21  546   5.507   3.482   1.087
   58ASN   HD22  547   5.591   3.454   1.239
   58ASN      C  548   5.745   3.941   0.968
   58ASN      O  549   5.866   3.950   0.949
   59PHE      N  550   5.654   3.977   0.878
   59PHE      H  551   5.557   3.959   0.896
   59PHE     CA  552   5.681   4.066   0.764
   59PHE     CB  553   5.552   4.069   0.683
   59PHE     CG  554   5.572   4.156   0.559
   59PHE    CD1  555   5.528   4.288   0.547
   59PHE    HD1  556   5.508   4.344   0.639
   59PHE    CD2  557   5.636   4.096   0.451
   59PHE    HD2  558   5.675   3.995   0.467
   59PHE    CE1  559   5.544   4.349   0.424
   59PHE    HE1  560   5.509   4.451   0.410
   59PHE    CE2  561   5.652   4.155   0.327
   59PHE    HE2  562   5.723   4.123   0.251
   59PHE     CZ  563   5.602   4.284   0.315
   59PHE     HZ  564   5.633   4.345   0.231
   59PHE      C  565   5.716   4.207   0.813
   59PHE      O  566   5.823   4.261   0.784
   60ARG      N  567   5.651   4.254   0.919
   60ARG      H  568   5.584   4.199   0.968
   60ARG     CA  569   5.657   4.396   0.953
   60ARG     CB  570   5.523   4.427   1.020
   60ARG     CG  571   5.514   4.569   1.076
   60ARG     CD  572   5.450   4.661   0.972
   60ARG     NE  573   5.468   4.804   0.999
   60ARG     HE  574   5.509   4.861   0.928
   60ARG     CZ  575   5.424   4.877   1.102
   60ARG    NH1  576   5.357   4.830   1.208
   60ARG   HH11  577   5.317   4.738   1.208
   60ARG   HH12  578   5.364   4.873   1.298
   60ARG    NH2  579   5.455   5.007   1.094
   60ARG   HH21  580   5.507   5.042   1.016
   60ARG   HH22  581   5.428   5.064   1.172
   60ARG      C  582   5.781   4.427   1.037
   60ARG      O  583   5.847   4.527   1.010
   61LYS      N  584   5.821   4.338   1.128
   61LYS      H  585   5.762   4.268   1.169
   61LYS     CA  586   5.951   4.350   1.194
   61LYS     CB  587   5.991   4.237   1.290
   61LYS     CG  588   5.907   4.221   1.417
   61LYS     CD  589   5.926   4.096   1.502
   61LYS     CE  590   5.861   4.097   1.641
   61LYS     NZ  591   5.924   4.000   1.732
   61LYS    HZ1  592   5.884   4.004   1.824
   61LYS    HZ2  593   5.905   3.907   1.701
   61LYS    HZ3  594   6.021   4.025   1.732
   61LYS      C  595   6.069   4.360   1.097
   61LYS      O  596   6.158   4.442   1.121
   62LYS      N  597   6.057   4.289   0.985
   62LYS      H  598   5.982   4.223   0.980
   62LYS     CA  599   6.167   4.283   0.889
   62LYS     CB  600   6.163   4.157   0.802
   62LYS     CG  601   6.173   4.026   0.879
   62LYS     CD  602   6.144   3.909   0.785
   62LYS     CE  603   6.127   3.782   0.869
   62LYS     NZ  604   6.162   3.660   0.794
   62LYS    HZ1  605   6.255   3.672   0.759
   62LYS    HZ2  606   6.158   3.588   0.863
   62LYS    HZ3  607   6.093   3.633   0.727
   62LYS      C  608   6.166   4.407   0.799
   62LYS      O  609   6.264   4.481   0.790
   63GLN      N  610   6.044   4.449   0.764
   63GLN      H  611   5.968   4.384   0.765
   63GLN     CA  612   6.010   4.571   0.689
   63GLN     CB  613   5.859   4.572   0.664
   63GLN     CG  614   5.805   4.692   0.588
   63GLN     CD  615   5.652   4.701   0.590
   63GLN    OE1  616   5.585   4.599   0.601
   63GLN    NE2  617   5.599   4.822   0.570
   63GLN   HE21  618   5.649   4.908   0.565
   63GLN   HE22  619   5.500   4.829   0.564
   63GLN      C  620   6.051   4.697   0.766
   63GLN      O  621   6.090   4.798   0.708
   64ILE      N  622   6.033   4.704   0.897
   64ILE      H  623   5.985   4.631   0.947
   64ILE     CA  624   6.083   4.821   0.970
   64ILE     CB  625   6.009   4.829   1.103
   64ILE    CG1  626   5.862   4.862   1.074
   64ILE    CG2  627   6.061   4.941   1.193
   64ILE     CD  628   5.769   4.819   1.187
   64ILE      C  629   6.235   4.815   0.989
   64ILE      O  630   6.296   4.916   0.956
   65GLU      N  631   6.294   4.703   1.029
   65GLU      H  632   6.255   4.611   1.022
   65GLU     CA  633   6.439   4.698   1.053
   65GLU     CB  634   6.491   4.574   1.127
   65GLU     CG  635   6.637   4.578   1.171
   65GLU     CD  636   6.688   4.462   1.257
   65GLU    OE1  637   6.716   4.353   1.201
   65GLU    OE2  638   6.687   4.490   1.379
   65GLU      C  639   6.524   4.721   0.928
   65GLU      O  640   6.622   4.796   0.931
   66GLU      N  641   6.471   4.683   0.812
   66GLU      H  642   6.386   4.632   0.800
   66GLU     CA  643   6.521   4.714   0.677
   66GLU     CB  644   6.416   4.682   0.571
   66GLU     CG  645   6.460   4.568   0.479
   66GLU     CD  646   6.357   4.540   0.369
   66GLU    OE1  647   6.376   4.598   0.261
   66GLU    OE2  648   6.272   4.455   0.405
   66GLU      C  649   6.564   4.858   0.650
   66GLU      O  650   6.672   4.888   0.600
   67LEU      N  651   6.483   4.944   0.711
   67LEU      H  652   6.391   4.924   0.743
   67LEU     CA  653   6.510   5.089   0.722
   67LEU     CB  654   6.382   5.170   0.744
   67LEU     CG  655   6.290   5.142   0.624
   67LEU    CD1  656   6.147   5.167   0.673
   67LEU    CD2  657   6.324   5.232   0.505
   67LEU      C  658   6.614   5.144   0.819
   67LEU      O  659   6.672   5.245   0.779
   68LYS      N  660   6.649   5.067   0.921
   68LYS      H  661   6.608   4.976   0.914
   68LYS     CA  662   6.758   5.089   1.018
   68LYS     CB  663   6.896   5.078   0.954
   68LYS     CG  664   6.935   4.932   0.930
   68LYS     CD  665   6.942   4.844   1.055
   68LYS     CE  666   7.001   4.711   1.007
   68LYS     NZ  667   6.975   4.606   1.107
   68LYS    HZ1  668   6.949   4.637   1.198
   68LYS    HZ2  669   6.900   4.555   1.065
   68LYS    HZ3  670   7.049   4.540   1.122
   68LYS      C  671   6.741   5.212   1.107
   68LYS      O  672   6.844   5.269   1.143
   69GLY      N  673   6.618   5.256   1.132
   69GLY      H  674   6.535   5.202   1.118
   69GLY     CA  675   6.588   5.366   1.224
   69GLY      C  676   6.632   5.504   1.173
   69GLY      O  677   6.630   5.596   1.254
   70GLN      N  678   6.645   5.516   1.041
   70GLN      H  679   6.617   5.435   0.989
   70GLN     CA  680   6.691   5.630   0.961
   70GLN     CB  681   6.728   5.582   0.820
   70GLN     CG  682   6.756   5.693   0.719
   70GLN     CD  683   6.830   5.643   0.595
   70GLN    OE1  684   6.950   5.622   0.606
   70GLN    NE2  685   6.770   5.590   0.488
   70GLN   HE21  686   6.672   5.574   0.494
   70GLN   HE22  687   6.831   5.551   0.419
   70GLN      C  688   6.591   5.746   0.962
   70GLN      O  689   6.614   5.840   1.038
   71GLU      N  690   6.467   5.719   0.923
   71GLU      H  691   6.451   5.626   0.890
   71GLU     CA  692   6.360   5.819   0.910
   71GLU     CB  693   6.240   5.771   0.828
   71GLU     CG  694   6.291   5.772   0.684
   71GLU     CD  695   6.225   5.662   0.600
   71GLU    OE1  696   6.167   5.682   0.492
   71GLU    OE2  697   6.244   5.544   0.636
   71GLU      C  698   6.318   5.883   1.043
   71GLU      O  699   6.229   5.968   1.047
   72VAL      N  700   6.345   5.812   1.152
   72VAL      H  701   6.417   5.743   1.144
   72VAL     CA  702   6.315   5.844   1.292
   72VAL     CB  703   6.335   5.721   1.381
   72VAL    CG1  704   6.287   5.745   1.524
   72VAL    CG2  705   6.272   5.592   1.327
   72VAL      C  706   6.410   5.949   1.351
   72VAL      O  707   6.526   5.954   1.311
   73SER      N  708   6.360   6.042   1.431
   73SER      H  709   6.262   6.056   1.415
   73SER     CA  710   6.427   6.136   1.522
   73SER     CB  711   6.335   6.238   1.588
   73SER     OG  712   6.420   6.339   1.643
   73SER     HG  713   6.409   6.421   1.587
   73SER      C  714   6.518   6.077   1.631
   73SER      O  715   6.468   5.995   1.707
   74PRO      N  716   6.637   6.132   1.654
   74PRO     CA  717   6.720   6.098   1.770
   74PRO     CB  718   6.843   6.185   1.745
   74PRO     CG  719   6.857   6.186   1.593
   74PRO     CD  720   6.712   6.206   1.551
   74PRO      C  721   6.659   6.130   1.907
   74PRO      O  722   6.683   6.056   2.003
   75LYS      N  723   6.562   6.221   1.917
   75LYS      H  724   6.537   6.265   1.831
   75LYS     CA  725   6.502   6.273   2.041
   75LYS     CB  726   6.420   6.398   2.008
   75LYS     CG  727   6.521   6.505   1.968
   75LYS     CD  728   6.454   6.632   1.915
   75LYS     CE  729   6.373   6.698   2.026
   75LYS     NZ  730   6.277   6.797   1.976
   75LYS    HZ1  731   6.191   6.761   1.938
   75LYS    HZ2  732   6.249   6.872   2.037
   75LYS    HZ3  733   6.309   6.843   1.893
   75LYS      C  734   6.414   6.171   2.115
   75LYS      O  735   6.401   6.178   2.237
   76VAL      N  736   6.380   6.067   2.040
   76VAL      H  737   6.438   6.051   1.960
   76VAL     CA  738   6.282   5.962   2.072
   76VAL     CB  739   6.239   5.897   1.940
   76VAL    CG1  740   6.158   5.769   1.963
   76VAL    CG2  741   6.142   5.994   1.872
   76VAL      C  742   6.336   5.862   2.174
   76VAL      O  743   6.433   5.793   2.145
   77TYR      N  744   6.266   5.852   2.287
   77TYR      H  745   6.192   5.916   2.307
   77TYR     CA  746   6.289   5.748   2.388
   77TYR     CB  747   6.245   5.785   2.530
   77TYR     CG  748   6.277   5.675   2.631
   77TYR    CD1  749   6.191   5.567   2.644
   77TYR    HD1  750   6.097   5.567   2.589
   77TYR    CD2  751   6.386   5.691   2.715
   77TYR    HD2  752   6.458   5.770   2.695
   77TYR    CE1  753   6.198   5.482   2.754
   77TYR    HE1  754   6.121   5.406   2.757
   77TYR    CE2  755   6.396   5.609   2.827
   77TYR    HE2  756   6.462   5.646   2.905
   77TYR     CZ  757   6.300   5.509   2.845
   77TYR     OH  758   6.299   5.425   2.951
   77TYR     HH  759   6.391   5.431   2.990
   77TYR      C  760   6.210   5.622   2.351
   77TYR      O  761   6.091   5.621   2.320
   78PHE      N  762   6.301   5.535   2.308
   78PHE      H  763   6.393   5.567   2.287
   78PHE     CA  764   6.256   5.400   2.271
   78PHE     CB  765   6.274   5.373   2.122
   78PHE     CG  766   6.212   5.244   2.070
   78PHE    CD1  767   6.074   5.224   2.073
   78PHE    HD1  768   6.011   5.311   2.092
   78PHE    CD2  769   6.287   5.136   2.023
   78PHE    HD2  770   6.394   5.145   2.007
   78PHE    CE1  771   6.010   5.104   2.046
   78PHE    HE1  772   5.907   5.083   2.075
   78PHE    CE2  773   6.226   5.017   1.987
   78PHE    HE2  774   6.291   4.930   1.975
   78PHE     CZ  775   6.089   4.998   2.003
   78PHE     HZ  776   6.038   4.909   1.967
   78PHE      C  777   6.315   5.280   2.347
   78PHE      O  778   6.432   5.292   2.382
   79MET      N  779   6.242   5.169   2.346
   79MET      H  780   6.195   5.139   2.263
   79MET     CA  781   6.266   5.053   2.433
   79MET     CB  782   6.243   5.083   2.581
   79MET     CG  783   6.236   4.969   2.683
   79MET     SD  784   6.280   4.985   2.860
   79MET     CE  785   6.221   4.820   2.889
   79MET      C  786   6.206   4.924   2.378
   79MET      O  787   6.087   4.920   2.347
   80LYS      N  788   6.297   4.827   2.371
   80LYS      H  789   6.392   4.849   2.393
   80LYS     CA  790   6.269   4.688   2.333
   80LYS     CB  791   6.395   4.613   2.289
   80LYS     CG  792   6.436   4.674   2.155
   80LYS     CD  793   6.566   4.613   2.102
   80LYS     CE  794   6.599   4.692   1.976
   80LYS     NZ  795   6.717   4.648   1.899
   80LYS    HZ1  796   6.694   4.559   1.860
   80LYS    HZ2  797   6.754   4.711   1.830
   80LYS    HZ3  798   6.787   4.625   1.966
   80LYS      C  799   6.197   4.610   2.443
   80LYS      O  800   6.245   4.599   2.556
   81GLN      N  801   6.085   4.552   2.401
   81GLN      H  802   6.028   4.595   2.332
   81GLN     CA  803   6.007   4.466   2.492
   81GLN     CB  804   5.857   4.480   2.466
   81GLN     CG  805   5.785   4.418   2.585
   81GLN     CD  806   5.639   4.381   2.561
   81GLN    OE1  807   5.573   4.430   2.469
   81GLN    NE2  808   5.589   4.284   2.637
   81GLN   HE21  809   5.634   4.224   2.703
   81GLN   HE22  810   5.494   4.266   2.611
   81GLN      C  811   6.062   4.324   2.478
   81GLN      O  812   6.054   4.255   2.376
   82THR      N  813   6.121   4.299   2.595
   82THR      H  814   6.147   4.375   2.654
   82THR     CA  815   6.175   4.164   2.616
   82THR     CB  816   6.320   4.163   2.665
   82THR    OG1  817   6.345   4.255   2.772
   82THR    HG1  818   6.418   4.221   2.831
   82THR    CG2  819   6.412   4.183   2.544
   82THR      C  820   6.110   4.080   2.726
   82THR      O  821   6.102   3.957   2.721
   83ILE      N  822   6.058   4.143   2.832
   83ILE      H  823   6.070   4.242   2.831
   83ILE     CA  824   5.974   4.078   2.934
   83ILE     CB  825   5.998   4.149   3.067
   83ILE    CG1  826   6.140   4.130   3.121
   83ILE    CG2  827   5.894   4.118   3.176
   83ILE     CD  828   6.184   3.990   3.162
   83ILE      C  829   5.833   4.036   2.895
   83ILE      O  830   5.766   4.094   2.809
   84GLY      N  831   5.784   3.921   2.940
   84GLY      H  832   5.845   3.851   2.976
   84GLY     CA  833   5.644   3.880   2.920
   84GLY      C  834   5.542   3.973   2.986
   84GLY      O  835   5.564   4.007   3.102
   85ASN      N  836   5.425   3.988   2.925
   85ASN      H  837   5.410   3.946   2.835
   85ASN     CA  838   5.317   4.075   2.973
   85ASN     CB  839   5.273   4.036   3.115
   85ASN     CG  840   5.204   3.900   3.126
   85ASN    OD1  841   5.238   3.817   3.210
   85ASN    ND2  842   5.111   3.873   3.035
   85ASN   HD21  843   5.066   3.948   2.987
   85ASN   HD22  844   5.081   3.779   3.016
   85ASN      C  845   5.329   4.227   2.975
   85ASN      O  846   5.224   4.290   2.962
   86SER      N  847   5.446   4.290   2.969
   86SER      H  848   5.524   4.233   2.943
   86SER     CA  849   5.476   4.433   2.984
   86SER     CB  850   5.623   4.446   3.022
   86SER     OG  851   5.702   4.362   2.937
   86SER     HG  852   5.792   4.401   2.917
   86SER      C  853   5.442   4.519   2.862
   86SER      O  854   5.478   4.636   2.862
   87CYS      N  855   5.337   4.484   2.787
   87CYS      H  856   5.282   4.404   2.810
   87CYS     CA  857   5.279   4.559   2.674
   87CYS     CB  858   5.179   4.488   2.583
   87CYS     SG  859   5.040   4.412   2.674
   87CYS     HG  860   4.965   4.395   2.566
   87CYS      C  861   5.233   4.699   2.714
   87CYS      O  862   5.308   4.793   2.689
   88GLY      N  863   5.128   4.700   2.796
   88GLY      H  864   5.093   4.618   2.841
   88GLY     CA  865   5.070   4.831   2.829
   88GLY      C  866   5.160   4.924   2.911
   88GLY      O  867   5.170   5.041   2.875
   89THR      N  868   5.252   4.861   2.984
   89THR      H  869   5.242   4.765   3.008
   89THR     CA  870   5.362   4.915   3.066
   89THR     CB  871   5.433   4.812   3.154
   89THR    OG1  872   5.331   4.745   3.230
   89THR    HG1  873   5.342   4.732   3.328
   89THR    CG2  874   5.556   4.865   3.228
   89THR      C  875   5.464   4.985   2.976
   89THR      O  876   5.497   5.100   3.005
   90ILE      N  877   5.518   4.913   2.878
   90ILE      H  878   5.490   4.818   2.864
   90ILE     CA  879   5.611   4.972   2.781
   90ILE     CB  880   5.674   4.853   2.709
   90ILE    CG1  881   5.762   4.763   2.795
   90ILE    CG2  882   5.722   4.885   2.567
   90ILE     CD  883   5.885   4.837   2.847
   90ILE      C  884   5.553   5.082   2.690
   90ILE      O  885   5.622   5.183   2.684
   91GLY      N  886   5.421   5.081   2.670
   91GLY      H  887   5.365   5.001   2.688
   91GLY     CA  888   5.345   5.187   2.602
   91GLY      C  889   5.324   5.307   2.694
   91GLY      O  890   5.361   5.416   2.650
   92LEU      N  891   5.292   5.280   2.820
   92LEU      H  892   5.256   5.188   2.836
   92LEU     CA  893   5.281   5.374   2.933
   92LEU     CB  894   5.255   5.293   3.060
   92LEU     CG  895   5.247   5.372   3.191
   92LEU    CD1  896   5.114   5.339   3.259
   92LEU    CD2  897   5.366   5.346   3.284
   92LEU      C  898   5.408   5.457   2.950
   92LEU      O  899   5.408   5.576   2.922
   93ILE      N  900   5.525   5.394   2.956
   93ILE      H  901   5.515   5.301   2.992
   93ILE     CA  902   5.657   5.456   2.972
   93ILE     CB  903   5.764   5.368   3.037
   93ILE    CG1  904   5.708   5.301   3.163
   93ILE    CG2  905   5.894   5.437   3.078
   93ILE     CD  906   5.754   5.156   3.181
   93ILE      C  907   5.711   5.530   2.850
   93ILE      O  908   5.772   5.636   2.869
   94HISE     N  909   5.698   5.484   2.726
   94HISE     H  910   5.659   5.393   2.709
   94HISE    CA  911   5.728   5.571   2.612
   94HISE    CB  912   5.703   5.513   2.472
   94HISE    CG  913   5.762   5.376   2.441
   94HISE   ND1  914   5.712   5.296   2.347
   94HISE   CD2  915   5.860   5.308   2.501
   94HISE   HD2  916   5.923   5.333   2.586
   94HISE   CE1  917   5.780   5.181   2.351
   94HISE   HE1  918   5.763   5.103   2.277
   94HISE   NE2  919   5.864   5.184   2.453
   94HISE   HE2  920   5.907   5.105   2.497
   94HISE     C  921   5.660   5.708   2.617
   94HISE     O  922   5.727   5.809   2.600
   95ALA      N  923   5.532   5.703   2.652
   95ALA      H  924   5.479   5.620   2.634
   95ALA     CA  925   5.453   5.827   2.654
   95ALA     CB  926   5.303   5.795   2.653
   95ALA      C  927   5.490   5.924   2.766
   95ALA      O  928   5.508   6.042   2.736
   96VAL      N  929   5.514   5.869   2.885
   96VAL      H  930   5.504   5.771   2.904
   96VAL     CA  931   5.572   5.954   2.990
   96VAL     CB  932   5.587   5.885   3.125
   96VAL    CG1  933   5.644   5.979   3.232
   96VAL    CG2  934   5.454   5.825   3.171
   96VAL      C  935   5.713   5.999   2.952
   96VAL      O  936   5.739   6.119   2.945
   97ALA      N  937   5.804   5.910   2.914
   97ALA      H  938   5.782   5.813   2.924
   97ALA     CA  939   5.942   5.948   2.881
   97ALA     CB  940   6.023   5.820   2.861
   97ALA      C  941   5.961   6.042   2.761
   97ALA      O  942   6.065   6.108   2.757
   98ASN      N  943   5.870   6.040   2.665
   98ASN      H  944   5.808   5.964   2.646
   98ASN     CA  945   5.872   6.143   2.560
   98ASN     CB  946   5.827   6.089   2.424
   98ASN     CG  947   5.937   6.000   2.366
   98ASN    OD1  948   6.053   6.022   2.333
   98ASN    ND2  949   5.908   5.871   2.385
   98ASN   HD21  950   5.822   5.836   2.422
   98ASN   HD22  951   5.980   5.810   2.353
   98ASN      C  952   5.802   6.274   2.597
   98ASN      O  953   5.811   6.370   2.521
   99ASN      N  954   5.702   6.283   2.684
   99ASN      H  955   5.673   6.197   2.726
   99ASN     CA  956   5.632   6.408   2.717
   99ASN     CB  957   5.487   6.415   2.668
   99ASN     CG  958   5.489   6.403   2.516
   99ASN    OD1  959   5.497   6.505   2.447
   99ASN    ND2  960   5.443   6.289   2.465
   99ASN   HD21  961   5.405   6.214   2.519
   99ASN   HD22  962   5.426   6.289   2.367
   99ASN      C  963   5.652   6.457   2.860
   99ASN      O  964   5.565   6.523   2.916
  100GLN      N  965   5.781   6.452   2.893
  100GLN      H  966   5.846   6.423   2.823
  100GLN     CA  967   5.829   6.495   3.025
  100GLN     CB  968   5.967   6.452   3.076
  100GLN     CG  969   5.974   6.304   3.114
  100GLN     CD  970   6.114   6.256   3.153
  100GLN    OE1  971   6.151   6.265   3.270
  100GLN    NE2  972   6.184   6.192   3.060
  100GLN   HE21  973   6.154   6.179   2.965
  100GLN   HE22  974   6.270   6.152   3.092
  100GLN      C  975   5.820   6.644   3.055
  100GLN      O  976   5.803   6.679   3.171
  101ASP      N  977   5.805   6.718   2.945
  101ASP      H  978   5.798   6.677   2.854
  101ASP     CA  979   5.778   6.862   2.947
  101ASP     CB  980   5.802   6.926   2.810
  101ASP     CG  981   5.701   6.869   2.709
  101ASP    OD1  982   5.667   6.949   2.619
  101ASP    OD2  983   5.663   6.750   2.710
  101ASP      C  984   5.636   6.893   2.996
  101ASP      O  985   5.626   6.982   3.080
  102LYS      N  986   5.539   6.805   2.973
  102LYS      H  987   5.564   6.740   2.902
  102LYS     CA  988   5.396   6.819   3.007
  102LYS     CB  989   5.315   6.744   2.901
  102LYS     CG  990   5.323   6.816   2.766
  102LYS     CD  991   5.254   6.741   2.652
  102LYS     CE  992   5.285   6.784   2.509
  102LYS     NZ  993   5.425   6.786   2.463
  102LYS    HZ1  994   5.415   6.807   2.366
  102LYS    HZ2  995   5.469   6.862   2.511
  102LYS    HZ3  996   5.461   6.694   2.481
  102LYS      C  997   5.361   6.773   3.149
  102LYS      O  998   5.272   6.823   3.218
  103LEU      N  999   5.425   6.662   3.182
  103LEU      H 1000   5.496   6.622   3.123
  103LEU     CA 1001   5.401   6.588   3.306
  103LEU     CB 1002   5.379   6.443   3.263
  103LEU     CG 1003   5.325   6.344   3.366
  103LEU    CD1 1004   5.172   6.346   3.369
  103LEU    CD2 1005   5.372   6.214   3.302
  103LEU      C 1006   5.510   6.588   3.414
  103LEU      O 1007   5.631   6.593   3.393
  104GLY      N 1008   5.459   6.624   3.531
  104GLY      H 1009   5.368   6.664   3.540
  104GLY     CA 1010   5.536   6.635   3.656
  104GLY      C 1011   5.531   6.509   3.742
  104GLY      O 1012   5.438   6.428   3.742
  105PHE      N 1013   5.630   6.508   3.831
  105PHE      H 1014   5.699   6.580   3.841
  105PHE     CA 1015   5.661   6.392   3.915
  105PHE     CB 1016   5.787   6.309   3.887
  105PHE     CG 1017   5.817   6.267   3.743
  105PHE    CD1 1018   5.773   6.141   3.706
  105PHE    HD1 1019   5.753   6.066   3.782
  105PHE    CD2 1020   5.858   6.360   3.647
  105PHE    HD2 1021   5.872   6.462   3.682
  105PHE    CE1 1022   5.747   6.117   3.571
  105PHE    HE1 1023   5.677   6.040   3.540
  105PHE    CE2 1024   5.848   6.328   3.512
  105PHE    HE2 1025   5.891   6.388   3.432
  105PHE     CZ 1026   5.788   6.208   3.475
  105PHE     HZ 1027   5.773   6.196   3.368
  105PHE      C 1028   5.688   6.441   4.058
  105PHE      O 1029   5.746   6.547   4.081
  106GLU      N 1030   5.637   6.370   4.158
  106GLU      H 1031   5.582   6.288   4.141
  106GLU     CA 1032   5.662   6.399   4.300
  106GLU     CB 1033   5.545   6.344   4.382
  106GLU     CG 1034   5.509   6.200   4.347
  106GLU     CD 1035   5.410   6.140   4.447
  106GLU    OE1 1036   5.318   6.210   4.495
  106GLU    OE2 1037   5.422   6.018   4.468
  106GLU      C 1038   5.796   6.339   4.342
  106GLU      O 1039   5.876   6.287   4.265
  107ASP      N 1040   5.831   6.380   4.464
  107ASP      H 1041   5.783   6.448   4.519
  107ASP     CA 1042   5.955   6.330   4.525
  107ASP     CB 1043   5.966   6.402   4.660
  107ASP     CG 1044   5.939   6.552   4.654
  107ASP    OD1 1045   6.036   6.628   4.673
  107ASP    OD2 1046   5.825   6.600   4.636
  107ASP      C 1047   5.959   6.178   4.540
  107ASP      O 1048   5.852   6.125   4.567
  108GLY      N 1049   6.076   6.124   4.508
  108GLY      H 1050   6.154   6.168   4.464
  108GLY     CA 1051   6.102   5.980   4.525
  108GLY      C 1052   6.027   5.897   4.421
  108GLY      O 1053   6.026   5.775   4.440
  109SER      N 1054   5.991   5.961   4.310
  109SER      H 1055   6.047   6.037   4.277
  109SER     CA 1056   5.916   5.889   4.207
  109SER     CB 1057   5.866   5.986   4.100
  109SER     OG 1058   5.816   5.924   3.982
  109SER     HG 1059   5.718   5.943   3.971
  109SER      C 1060   5.991   5.768   4.150
  109SER      O 1061   6.102   5.775   4.096
  110VAL      N 1062   5.929   5.651   4.153
  110VAL      H 1063   5.860   5.624   4.221
  110VAL     CA 1064   5.988   5.530   4.093
  110VAL     CB 1065   5.908   5.403   4.124
  110VAL    CG1 1066   5.953   5.279   4.047
  110VAL    CG2 1067   5.897   5.378   4.275
  110VAL      C 1068   6.003   5.543   3.941
  110VAL      O 1069   6.107   5.498   3.892
  111LEU      N 1070   5.916   5.621   3.878
  111LEU      H 1071   5.832   5.660   3.916
  111LEU     CA 1072   5.920   5.656   3.736
  111LEU     CB 1073   5.776   5.692   3.696
  111LEU     CG 1074   5.750   5.702   3.545
  111LEU    CD1 1075   5.827   5.595   3.467
  111LEU    CD2 1076   5.599   5.687   3.526
  111LEU      C 1077   6.034   5.748   3.694
  111LEU      O 1078   6.123   5.703   3.621
  112LYS      N 1079   6.046   5.859   3.767
  112LYS      H 1080   5.982   5.872   3.843
  112LYS     CA 1081   6.150   5.961   3.752
  112LYS     CB 1082   6.133   6.078   3.849
  112LYS     CG 1083   6.223   6.196   3.815
  112LYS     CD 1084   6.197   6.243   3.672
  112LYS     CE 1085   6.313   6.323   3.613
  112LYS     NZ 1086   6.339   6.454   3.675
  112LYS    HZ1 1087   6.275   6.524   3.643
  112LYS    HZ2 1088   6.342   6.442   3.774
  112LYS    HZ3 1089   6.430   6.483   3.647
  112LYS      C 1090   6.293   5.905   3.756
  112LYS      O 1091   6.362   5.931   3.658
  113GLN      N 1092   6.313   5.812   3.849
  113GLN      H 1093   6.244   5.792   3.919
  113GLN     CA 1094   6.440   5.739   3.861
  113GLN     CB 1095   6.421   5.642   3.978
  113GLN     CG 1096   6.548   5.572   4.026
  113GLN     CD 1097   6.582   5.452   3.937
  113GLN    OE1 1098   6.504   5.357   3.922
  113GLN    NE2 1099   6.693   5.465   3.866
  113GLN   HE21 1100   6.735   5.556   3.863
  113GLN   HE22 1101   6.723   5.397   3.800
  113GLN      C 1102   6.468   5.660   3.733
  113GLN      O 1103   6.573   5.684   3.674
  114PHE      N 1104   6.369   5.592   3.677
  114PHE      H 1105   6.273   5.593   3.705
  114PHE     CA 1106   6.394   5.513   3.556
  114PHE     CB 1107   6.279   5.414   3.534
  114PHE     CG 1108   6.322   5.305   3.436
  114PHE    CD1 1109   6.369   5.182   3.481
  114PHE    HD1 1110   6.380   5.164   3.588
  114PHE    CD2 1111   6.320   5.326   3.299
  114PHE    HD2 1112   6.282   5.422   3.264
  114PHE    CE1 1113   6.403   5.074   3.400
  114PHE    HE1 1114   6.469   4.995   3.437
  114PHE    CE2 1115   6.358   5.225   3.211
  114PHE    HE2 1116   6.367   5.229   3.103
  114PHE     CZ 1117   6.396   5.102   3.264
  114PHE     HZ 1118   6.413   5.025   3.190
  114PHE      C 1119   6.416   5.596   3.429
  114PHE      O 1120   6.493   5.570   3.336
  115LEU      N 1121   6.346   5.708   3.429
  115LEU      H 1122   6.280   5.729   3.502
  115LEU     CA 1123   6.357   5.812   3.326
  115LEU     CB 1124   6.242   5.914   3.328
  115LEU     CG 1125   6.107   5.842   3.327
  115LEU    CD1 1126   5.990   5.941   3.332
  115LEU    CD2 1127   6.087   5.739   3.216
  115LEU      C 1128   6.493   5.882   3.323
  115LEU      O 1129   6.559   5.865   3.221
  116SER      N 1130   6.539   5.930   3.438
  116SER      H 1131   6.471   5.939   3.511
  116SER     CA 1132   6.672   5.990   3.458
  116SER     CB 1133   6.679   6.045   3.601
  116SER     OG 1134   6.795   6.128   3.612
  116SER     HG 1135   6.819   6.116   3.708
  116SER      C 1136   6.787   5.893   3.433
  116SER      O 1137   6.871   5.923   3.349
  117GLU      N 1138   6.761   5.770   3.477
  117GLU      H 1139   6.681   5.756   3.535
  117GLU     CA 1140   6.853   5.657   3.458
  117GLU     CB 1141   6.813   5.534   3.539
  117GLU     CG 1142   6.910   5.416   3.541
  117GLU     CD 1143   6.870   5.298   3.629
  117GLU    OE1 1144   6.753   5.255   3.643
  117GLU    OE2 1145   6.965   5.251   3.696
  117GLU      C 1146   6.870   5.608   3.314
  117GLU      O 1147   6.982   5.590   3.268
  118THR      N 1148   6.764   5.618   3.234
  118THR      H 1149   6.671   5.652   3.249
  118THR     CA 1150   6.776   5.554   3.102
  118THR     CB 1151   6.670   5.447   3.076
  118THR    OG1 1152   6.538   5.502   3.078
  118THR    HG1 1153   6.531   5.537   3.172
  118THR    CG2 1154   6.678   5.340   3.185
  118THR      C 1155   6.767   5.646   2.980
  118THR      O 1156   6.745   5.609   2.865
  119GLU      N 1157   6.791   5.776   2.999
  119GLU      H 1158   6.813   5.813   3.089
  119GLU     CA 1159   6.813   5.869   2.888
  119GLU     CB 1160   6.835   6.009   2.945
  119GLU     CG 1161   6.794   6.116   2.843
  119GLU     CD 1162   6.801   6.258   2.900
  119GLU    OE1 1163   6.874   6.281   2.998
  119GLU    OE2 1164   6.749   6.355   2.841
  119GLU      C 1165   6.934   5.836   2.800
  119GLU      O 1166   6.917   5.798   2.684
  120LYS      N 1167   7.053   5.824   2.858
  120LYS      H 1168   7.068   5.846   2.954
  120LYS     CA 1169   7.165   5.793   2.768
  120LYS     CB 1170   7.282   5.891   2.778
  120LYS     CG 1171   7.246   6.028   2.720
  120LYS     CD 1172   7.368   6.117   2.695
  120LYS     CE 1173   7.334   6.236   2.604
  120LYS     NZ 1174   7.286   6.204   2.469
  120LYS    HZ1 1175   7.207   6.143   2.479
  120LYS    HZ2 1176   7.261   6.288   2.422
  120LYS    HZ3 1177   7.369   6.176   2.421
  120LYS      C 1178   7.211   5.648   2.773
  120LYS      O 1179   7.315   5.618   2.833
  121MET      N 1180   7.152   5.573   2.680
  121MET      H 1181   7.117   5.623   2.600
  121MET     CA 1182   7.169   5.429   2.661
  121MET     CB 1183   7.140   5.352   2.790
  121MET     CG 1184   7.006   5.358   2.863
  121MET     SD 1185   7.028   5.280   3.027
  121MET     CE 1186   7.161   5.379   3.092
  121MET      C 1187   7.079   5.375   2.549
  121MET      O 1188   6.969   5.428   2.534
  122SER      N 1189   7.118   5.267   2.483
  122SER      H 1190   7.190   5.207   2.519
  122SER     CA 1191   7.048   5.207   2.368
  122SER     CB 1192   7.122   5.101   2.287
  122SER     OG 1193   7.138   4.990   2.376
  122SER     HG 1194   7.198   5.014   2.452
  122SER      C 1195   6.915   5.147   2.416
  122SER      O 1196   6.898   5.109   2.532
  123PRO      N 1197   6.820   5.127   2.325
  123PRO     CA 1198   6.699   5.045   2.339
  123PRO     CB 1199   6.636   5.040   2.200
  123PRO     CG 1200   6.675   5.176   2.143
  123PRO     CD 1201   6.817   5.200   2.197
  123PRO      C 1202   6.722   4.909   2.405
  123PRO      O 1203   6.651   4.885   2.502
  124GLU      N 1204   6.832   4.841   2.371
  124GLU      H 1205   6.898   4.886   2.311
  124GLU     CA 1206   6.891   4.723   2.434
  124GLU     CB 1207   7.000   4.666   2.343
  124GLU     CG 1208   6.957   4.629   2.201
  124GLU     CD 1209   6.985   4.736   2.096
  124GLU    OE1 1210   6.924   4.845   2.101
  124GLU    OE2 1211   7.050   4.712   1.992
  124GLU      C 1212   6.936   4.731   2.581
  124GLU      O 1213   6.880   4.661   2.665
  125ASP      N 1214   7.015   4.835   2.600
  125ASP      H 1215   7.061   4.875   2.520
  125ASP     CA 1216   7.052   4.875   2.736
  125ASP     CB 1217   7.156   4.984   2.761
  125ASP     CG 1218   7.283   4.981   2.676
  125ASP    OD1 1219   7.358   4.881   2.686
  125ASP    OD2 1220   7.293   5.065   2.585
  125ASP      C 1221   6.937   4.923   2.825
  125ASP      O 1222   6.921   4.864   2.932
  126ARG      N 1223   6.841   4.986   2.758
  126ARG      H 1224   6.855   5.026   2.667
  126ARG     CA 1225   6.717   5.018   2.831
  126ARG     CB 1226   6.624   5.107   2.748
  126ARG     CG 1227   6.683   5.248   2.748
  126ARG     CD 1228   6.590   5.335   2.662
  126ARG     NE 1229   6.654   5.466   2.651
  126ARG     HE 1230   6.673   5.517   2.735
  126ARG     CZ 1231   6.686   5.525   2.535
  126ARG    NH1 1232   6.657   5.471   2.415
  126ARG   HH11 1233   6.613   5.382   2.411
  126ARG   HH12 1234   6.685   5.520   2.333
  126ARG    NH2 1235   6.748   5.643   2.517
  126ARG   HH21 1236   6.794   5.703   2.583
  126ARG   HH22 1237   6.719   5.690   2.434
  126ARG      C 1238   6.637   4.895   2.873
  126ARG      O 1239   6.580   4.888   2.982
  127ALA      N 1240   6.635   4.795   2.785
  127ALA      H 1241   6.652   4.802   2.687
  127ALA     CA 1242   6.576   4.668   2.827
  127ALA     CB 1243   6.566   4.576   2.705
  127ALA      C 1244   6.640   4.596   2.947
  127ALA      O 1245   6.572   4.536   3.029
  128LYS      N 1246   6.771   4.610   2.960
  128LYS      H 1247   6.827   4.609   2.877
  128LYS     CA 1248   6.847   4.547   3.069
  128LYS     CB 1249   6.990   4.512   3.026
  128LYS     CG 1250   6.993   4.409   2.913
  128LYS     CD 1251   7.135   4.374   2.868
  128LYS     CE 1252   7.128   4.258   2.768
  128LYS     NZ 1253   7.087   4.288   2.630
  128LYS    HZ1 1254   6.996   4.326   2.614
  128LYS    HZ2 1255   7.150   4.356   2.593
  128LYS    HZ3 1256   7.090   4.213   2.564
  128LYS      C 1257   6.843   4.625   3.201
  128LYS      O 1258   6.846   4.561   3.306
  129CYS      N 1259   6.818   4.755   3.194
  129CYS      H 1260   6.851   4.814   3.121
  129CYS     CA 1261   6.761   4.828   3.309
  129CYS     CB 1262   6.742   4.973   3.265
  129CYS     SG 1263   6.905   5.044   3.223
  129CYS     HG 1264   6.861   5.165   3.189
  129CYS      C 1265   6.620   4.785   3.350
  129CYS      O 1266   6.598   4.769   3.470
  130PHE      N 1267   6.519   4.768   3.265
  130PHE      H 1268   6.518   4.809   3.174
  130PHE     CA 1269   6.391   4.705   3.301
  130PHE     CB 1270   6.304   4.680   3.178
  130PHE     CG 1271   6.155   4.660   3.209
  130PHE    CD1 1272   6.077   4.772   3.235
  130PHE    HD1 1273   6.116   4.862   3.282
  130PHE    CD2 1274   6.097   4.534   3.199
  130PHE    HD2 1275   6.155   4.453   3.154
  130PHE    CE1 1276   5.940   4.763   3.254
  130PHE    HE1 1277   5.871   4.838   3.217
  130PHE    CE2 1278   5.960   4.523   3.217
  130PHE    HE2 1279   5.911   4.426   3.208
  130PHE     CZ 1280   5.884   4.636   3.243
  130PHE     HZ 1281   5.775   4.641   3.238
  130PHE      C 1282   6.413   4.570   3.371
  130PHE      O 1283   6.355   4.557   3.479
  131GLU      N 1284   6.485   4.483   3.301
  131GLU      H 1285   6.493   4.488   3.202
  131GLU     CA 1286   6.512   4.350   3.359
  131GLU     CB 1287   6.594   4.267   3.260
  131GLU     CG 1288   6.525   4.255   3.123
  131GLU     CD 1289   6.589   4.158   3.024
  131GLU    OE1 1290   6.712   4.138   3.038
  131GLU    OE2 1291   6.527   4.105   2.929
  131GLU      C 1292   6.590   4.350   3.491
  131GLU      O 1293   6.567   4.260   3.571
  132LYS      N 1294   6.668   4.452   3.522
  132LYS      H 1295   6.687   4.521   3.452
  132LYS     CA 1296   6.730   4.478   3.653
  132LYS     CB 1297   6.858   4.559   3.632
  132LYS     CG 1298   6.966   4.468   3.572
  132LYS     CD 1299   7.102   4.536   3.559
  132LYS     CE 1300   7.118   4.643   3.451
  132LYS     NZ 1301   7.254   4.699   3.450
  132LYS    HZ1 1302   7.294   4.693   3.542
  132LYS    HZ2 1303   7.308   4.658   3.377
  132LYS    HZ3 1304   7.252   4.793   3.416
  132LYS      C 1305   6.640   4.531   3.765
  132LYS      O 1306   6.668   4.511   3.883
  133ASN      N 1307   6.539   4.608   3.726
  133ASN      H 1308   6.532   4.649   3.635
  133ASN     CA 1309   6.455   4.673   3.828
  133ASN     CB 1310   6.386   4.787   3.751
  133ASN     CG 1311   6.354   4.899   3.850
  133ASN    OD1 1312   6.247   4.908   3.910
  133ASN    ND2 1313   6.421   5.013   3.834
  133ASN   HD21 1314   6.499   5.019   3.772
  133ASN   HD22 1315   6.364   5.091   3.858
  133ASN      C 1316   6.356   4.590   3.909
  133ASN      O 1317   6.269   4.521   3.854
  134GLU      N 1318   6.353   4.618   4.039
  134GLU      H 1319   6.395   4.700   4.078
  134GLU     CA 1320   6.265   4.543   4.129
  134GLU     CB 1321   6.336   4.505   4.259
  134GLU     CG 1322   6.460   4.417   4.249
  134GLU     CD 1323   6.432   4.283   4.181
  134GLU    OE1 1324   6.415   4.188   4.261
  134GLU    OE2 1325   6.426   4.282   4.056
  134GLU      C 1326   6.127   4.605   4.153
  134GLU      O 1327   6.020   4.549   4.132
  135ALA      N 1328   6.124   4.738   4.153
  135ALA      H 1329   6.204   4.783   4.115
  135ALA     CA 1330   6.010   4.824   4.189
  135ALA     CB 1331   6.082   4.954   4.224
  135ALA      C 1332   5.912   4.829   4.072
  135ALA      O 1333   5.790   4.823   4.086
  136ILE      N 1334   5.965   4.832   3.950
  136ILE      H 1335   6.053   4.873   3.925
  136ILE     CA 1336   5.876   4.827   3.833
  136ILE     CB 1337   5.957   4.838   3.703
  136ILE    CG1 1338   5.979   4.986   3.670
  136ILE    CG2 1339   5.880   4.791   3.580
  136ILE     CD 1340   6.108   5.004   3.590
  136ILE      C 1341   5.797   4.697   3.852
  136ILE      O 1342   5.675   4.708   3.856
  137GLN      N 1343   5.862   4.582   3.867
  137GLN      H 1344   5.960   4.582   3.886
  137GLN     CA 1345   5.792   4.453   3.864
  137GLN     CB 1346   5.898   4.343   3.865
  137GLN     CG 1347   5.972   4.332   3.732
  137GLN     CD 1348   6.072   4.216   3.720
  137GLN    OE1 1349   6.025   4.106   3.691
  137GLN    NE2 1350   6.192   4.246   3.769
  137GLN   HE21 1351   6.208   4.343   3.784
  137GLN   HE22 1352   6.250   4.184   3.822
  137GLN      C 1353   5.691   4.438   3.978
  137GLN      O 1354   5.575   4.402   3.961
  138ALA      N 1355   5.730   4.497   4.091
  138ALA      H 1356   5.828   4.517   4.096
  138ALA     CA 1357   5.649   4.522   4.211
  138ALA     CB 1358   5.734   4.579   4.326
  138ALA      C 1359   5.522   4.606   4.199
  138ALA      O 1360   5.413   4.551   4.216
  139ALA      N 1361   5.533   4.724   4.140
  139ALA      H 1362   5.624   4.759   4.118
  139ALA     CA 1363   5.410   4.802   4.117
  139ALA     CB 1364   5.457   4.943   4.078
  139ALA      C 1365   5.316   4.733   4.018
  139ALA      O 1366   5.196   4.733   4.042
  140HISE     N 1367   5.367   4.671   3.912
  140HISE     H 1368   5.467   4.673   3.904
  140HISE    CA 1369   5.301   4.600   3.801
  140HISE    CB 1370   5.403   4.554   3.697
  140HISE    CG 1371   5.335   4.484   3.578
  140HISE   ND1 1372   5.320   4.540   3.458
  140HISE   CD2 1373   5.307   4.355   3.565
  140HISE   HD2 1374   5.314   4.287   3.650
  140HISE   CE1 1375   5.288   4.443   3.373
  140HISE   HE1 1376   5.255   4.453   3.270
  140HISE   NE2 1377   5.286   4.326   3.437
  140HISE   HE2 1378   5.275   4.230   3.413
  140HISE     C 1379   5.223   4.480   3.856
  140HISE     O 1380   5.101   4.477   3.841
  141ASP      N 1381   5.295   4.391   3.923
  141ASP      H 1382   5.390   4.380   3.895
  141ASP     CA 1383   5.234   4.270   3.980
  141ASP     CB 1384   5.346   4.175   4.021
  141ASP     CG 1385   5.398   4.087   3.907
  141ASP    OD1 1386   5.511   4.035   3.917
  141ASP    OD2 1387   5.342   4.088   3.796
  141ASP      C 1388   5.122   4.285   4.084
  141ASP      O 1389   5.022   4.213   4.088
  142ALA      N 1390   5.134   4.397   4.154
  142ALA      H 1391   5.209   4.456   4.123
  142ALA     CA 1392   5.037   4.454   4.250
  142ALA     CB 1393   5.084   4.570   4.337
  142ALA      C 1394   4.903   4.490   4.187
  142ALA      O 1395   4.805   4.427   4.226
  143VAL      N 1396   4.912   4.577   4.086
  143VAL      H 1397   5.002   4.615   4.064
  143VAL     CA 1398   4.805   4.624   3.997
  143VAL     CB 1399   4.856   4.740   3.911
  143VAL    CG1 1400   4.743   4.797   3.825
  143VAL    CG2 1401   4.913   4.851   3.999
  143VAL      C 1402   4.738   4.519   3.909
  143VAL      O 1403   4.616   4.523   3.891
  144ALA      N 1404   4.820   4.419   3.876
  144ALA      H 1405   4.908   4.453   3.843
  144ALA     CA 1406   4.768   4.297   3.813
  144ALA     CB 1407   4.884   4.209   3.765
  144ALA      C 1408   4.682   4.217   3.912
  144ALA      O 1409   4.569   4.178   3.882
  145GLN      N 1410   4.736   4.199   4.032
  145GLN      H 1411   4.833   4.215   4.049
  145GLN     CA 1412   4.656   4.129   4.134
  145GLN     CB 1413   4.747   4.105   4.255
  145GLN     CG 1414   4.846   3.991   4.231
  145GLN     CD 1415   4.947   3.997   4.346
  145GLN    OE1 1416   4.917   3.930   4.444
  145GLN    NE2 1417   5.046   4.086   4.347
  145GLN   HE21 1418   5.052   4.135   4.260
  145GLN   HE22 1419   5.122   4.085   4.412
  145GLN      C 1420   4.533   4.210   4.176
  145GLN      O 1421   4.427   4.151   4.195
  146GLU      N 1422   4.542   4.342   4.191
  146GLU      H 1423   4.626   4.394   4.178
  146GLU     CA 1424   4.421   4.423   4.209
  146GLU     CB 1425   4.454   4.568   4.246
  146GLU     CG 1426   4.543   4.585   4.369
  146GLU     CD 1427   4.563   4.732   4.407
  146GLU    OE1 1428   4.569   4.760   4.529
  146GLU    OE2 1429   4.569   4.814   4.313
  146GLU      C 1430   4.315   4.432   4.099
  146GLU      O 1431   4.216   4.496   4.134
  147GLY      N 1432   4.346   4.410   3.971
  147GLY      H 1433   4.444   4.412   3.953
  147GLY     CA 1434   4.241   4.389   3.871
  147GLY      C 1435   4.166   4.256   3.884
  147GLY      O 1436   4.231   4.153   3.901
  148GLN      N 1437   4.043   4.262   3.835
  148GLN      H 1438   4.017   4.335   3.771
  148GLN     CA 1439   3.945   4.155   3.857
  148GLN     CB 1440   3.813   4.225   3.890
  148GLN     CG 1441   3.759   4.299   3.767
  148GLN     CD 1442   3.620   4.351   3.803
  148GLN    OE1 1443   3.515   4.289   3.783
  148GLN    NE2 1444   3.616   4.457   3.883
  148GLN   HE21 1445   3.692   4.514   3.915
  148GLN   HE22 1446   3.526   4.486   3.916
  148GLN      C 1447   3.939   4.038   3.758
  148GLN      O 1448   3.920   3.926   3.805
  149CYS      N 1449   3.938   4.058   3.627
  149CYS      H 1450   3.937   4.149   3.585
  149CYS     CA 1451   3.940   3.952   3.525
  149CYS     CB 1452   3.897   4.012   3.390
  149CYS     SG 1453   3.757   4.129   3.397
  149CYS     HG 1454   3.824   4.242   3.379
  149CYS      C 1455   4.083   3.902   3.504
  149CYS      O 1456   4.177   3.982   3.507
  150ARG      N 1457   4.110   3.776   3.472
  150ARG      H 1458   4.045   3.700   3.480
  150ARG     CA 1459   4.247   3.736   3.434
  150ARG     CB 1460   4.292   3.625   3.529
  150ARG     CG 1461   4.444   3.616   3.522
  150ARG     CD 1462   4.520   3.732   3.588
  150ARG     NE 1463   4.477   3.767   3.724
  150ARG     HE 1464   4.456   3.681   3.771
  150ARG     CZ 1465   4.450   3.891   3.766
  150ARG    NH1 1466   4.463   4.002   3.692
  150ARG   HH11 1467   4.487   3.998   3.595
  150ARG   HH12 1468   4.451   4.092   3.735
  150ARG    NH2 1469   4.394   3.911   3.887
  150ARG   HH21 1470   4.371   3.831   3.942
  150ARG   HH22 1471   4.367   4.006   3.899
  150ARG      C 1472   4.259   3.684   3.290
  150ARG      O 1473   4.352   3.734   3.227
  151VAL      N 1474   4.189   3.576   3.254
  151VAL      H 1475   4.117   3.548   3.317
  151VAL     CA 1476   4.189   3.504   3.126
  151VAL     CB 1477   4.054   3.533   3.061
  151VAL    CG1 1478   4.032   3.483   2.918
  151VAL    CG2 1479   3.940   3.460   3.133
  151VAL      C 1480   4.303   3.539   3.029
  151VAL      O 1481   4.295   3.631   2.949
  152ASP      N 1482   4.396   3.444   3.024
  152ASP      H 1483   4.411   3.377   3.096
  152ASP     CA 1484   4.501   3.439   2.921
  152ASP     CB 1485   4.643   3.414   2.972
  152ASP     CG 1486   4.767   3.444   2.887
  152ASP    OD1 1487   4.756   3.466   2.765
  152ASP    OD2 1488   4.875   3.416   2.943
  152ASP      C 1489   4.448   3.331   2.826
  152ASP      O 1490   4.504   3.222   2.830
  153ASP      N 1491   4.365   3.367   2.728
  153ASP      H 1492   4.319   3.455   2.723
  153ASP     CA 1493   4.322   3.284   2.615
  153ASP     CB 1494   4.181   3.326   2.574
  153ASP     CG 1495   4.165   3.476   2.551
  153ASP    OD1 1496   4.197   3.518   2.437
  153ASP    OD2 1497   4.117   3.556   2.634
  153ASP      C 1498   4.419   3.280   2.496
  153ASP      O 1499   4.390   3.260   2.378
  154LYS      N 1500   4.540   3.330   2.517
  154LYS      H 1501   4.554   3.395   2.592
  154LYS     CA 1502   4.670   3.321   2.447
  154LYS     CB 1503   4.708   3.176   2.417
  154LYS     CG 1504   4.746   3.104   2.546
  154LYS     CD 1505   4.878   3.150   2.607
  154LYS     CE 1506   4.907   3.071   2.735
  154LYS     NZ 1507   4.828   3.118   2.849
  154LYS    HZ1 1508   4.861   3.206   2.882
  154LYS    HZ2 1509   4.730   3.127   2.832
  154LYS    HZ3 1510   4.833   3.056   2.927
  154LYS      C 1511   4.690   3.413   2.327
  154LYS      O 1512   4.780   3.398   2.245
  155VAL      N 1513   4.586   3.486   2.288
  155VAL      H 1514   4.506   3.490   2.349
  155VAL     CA 1515   4.585   3.575   2.172
  155VAL     CB 1516   4.446   3.637   2.155
  155VAL    CG1 1517   4.437   3.738   2.041
  155VAL    CG2 1518   4.337   3.532   2.131
  155VAL      C 1519   4.690   3.686   2.182
  155VAL      O 1520   4.694   3.756   2.283
  156ASN      N 1521   4.754   3.714   2.069
  156ASN      H 1522   4.737   3.661   1.986
  156ASN     CA 1523   4.850   3.824   2.047
  156ASN     CB 1524   4.924   3.792   1.917
  156ASN     CG 1525   5.053   3.867   1.883
  156ASN    OD1 1526   5.130   3.923   1.961
  156ASN    ND2 1527   5.087   3.875   1.754
  156ASN   HD21 1528   5.021   3.858   1.681
  156ASN   HD22 1529   5.184   3.894   1.739
  156ASN      C 1530   4.803   3.969   2.051
  156ASN      O 1531   4.816   4.043   1.954
  157PHE      N 1532   4.740   4.010   2.161
  157PHE      H 1533   4.685   3.946   2.215
  157PHE     CA 1534   4.716   4.154   2.179
  157PHE     CB 1535   4.630   4.165   2.305
  157PHE     CG 1536   4.484   4.136   2.270
  157PHE    CD1 1537   4.393   4.238   2.244
  157PHE    HD1 1538   4.427   4.335   2.208
  157PHE    CD2 1539   4.438   4.013   2.316
  157PHE    HD2 1540   4.513   3.945   2.357
  157PHE    CE1 1541   4.257   4.217   2.263
  157PHE    HE1 1542   4.191   4.301   2.239
  157PHE    CE2 1543   4.303   3.994   2.343
  157PHE    HE2 1544   4.257   3.907   2.390
  157PHE     CZ 1545   4.213   4.095   2.311
  157PHE     HZ 1546   4.106   4.077   2.321
  157PHE      C 1547   4.841   4.240   2.196
  157PHE      O 1548   4.911   4.237   2.298
  158HISE     N 1549   4.878   4.304   2.086
  158HISE     H 1550   4.828   4.284   2.002
  158HISE    CA 1551   4.981   4.409   2.092
  158HISE    CB 1552   5.031   4.433   1.949
  158HISE    CG 1553   5.142   4.341   1.900
  158HISE   ND1 1554   5.274   4.357   1.907
  158HISE   CD2 1555   5.121   4.232   1.827
  158HISE   HD2 1556   5.025   4.188   1.802
  158HISE   CE1 1557   5.332   4.264   1.832
  158HISE   HE1 1558   5.436   4.270   1.798
  158HISE   NE2 1559   5.238   4.184   1.783
  158HISE   HE2 1560   5.255   4.091   1.751
  158HISE     C 1561   4.935   4.545   2.146
  158HISE     O 1562   4.816   4.573   2.136
  159PHE      N 1563   5.032   4.630   2.175
  159PHE      H 1564   5.131   4.614   2.167
  159PHE     CA 1565   4.999   4.765   2.225
  159PHE     CB 1566   5.005   4.764   2.378
  159PHE     CG 1567   4.929   4.879   2.444
  159PHE    CD1 1568   4.792   4.876   2.466
  159PHE    HD1 1569   4.732   4.800   2.415
  159PHE    CD2 1570   5.005   4.985   2.490
  159PHE    HD2 1571   5.110   4.997   2.464
  159PHE    CE1 1572   4.727   4.980   2.530
  159PHE    HE1 1573   4.621   4.974   2.557
  159PHE    CE2 1574   4.942   5.089   2.558
  159PHE    HE2 1575   4.995   5.161   2.619
  159PHE     CZ 1576   4.803   5.089   2.571
  159PHE     HZ 1577   4.764   5.185   2.604
  159PHE      C 1578   5.090   4.874   2.169
  159PHE      O 1579   5.199   4.908   2.215
  160ILE      N 1580   5.018   4.951   2.089
  160ILE      H 1581   4.918   4.960   2.092
  160ILE     CA 1582   5.086   5.050   2.004
  160ILE     CB 1583   5.075   5.016   1.855
  160ILE    CG1 1584   5.117   4.873   1.820
  160ILE    CG2 1585   5.150   5.110   1.761
  160ILE     CD 1586   5.071   4.822   1.683
  160ILE      C 1587   5.042   5.194   2.029
  160ILE      O 1588   4.932   5.211   2.081
  161LEU      N 1589   5.137   5.287   2.026
  161LEU      H 1590   5.230   5.256   2.009
  161LEU     CA 1591   5.121   5.426   2.072
  161LEU     CB 1592   5.224   5.446   2.183
  161LEU     CG 1593   5.273   5.585   2.222
  161LEU    CD1 1594   5.153   5.675   2.252
  161LEU    CD2 1595   5.361   5.573   2.347
  161LEU      C 1596   5.156   5.522   1.957
  161LEU      O 1597   5.257   5.502   1.891
  162PHE      N 1598   5.055   5.600   1.920
  162PHE      H 1599   4.966   5.598   1.965
  162PHE     CA 1600   5.066   5.698   1.810
  162PHE     CB 1601   4.954   5.668   1.711
  162PHE     CG 1602   4.927   5.524   1.668
  162PHE    CD1 1603   4.848   5.443   1.749
  162PHE    HD1 1604   4.776   5.495   1.812
  162PHE    CD2 1605   4.983   5.479   1.549
  162PHE    HD2 1606   5.056   5.537   1.492
  162PHE    CE1 1607   4.835   5.308   1.717
  162PHE    HE1 1608   4.799   5.241   1.795
  162PHE    CE2 1609   4.965   5.343   1.525
  162PHE    HE2 1610   4.990   5.307   1.425
  162PHE     CZ 1611   4.894   5.254   1.603
  162PHE     HZ 1612   4.871   5.153   1.569
  162PHE      C 1613   5.067   5.844   1.856
  162PHE      O 1614   4.979   5.888   1.929
  163ASN      N 1615   5.170   5.920   1.820
  163ASN      H 1616   5.249   5.879   1.774
  163ASN     CA 1617   5.202   6.049   1.883
  163ASN     CB 1618   5.227   6.042   2.034
  163ASN     CG 1619   5.353   5.975   2.087
  163ASN    OD1 1620   5.399   5.879   2.025
  163ASN    ND2 1621   5.433   6.032   2.177
  163ASN   HD21 1622   5.405   6.120   2.215
  163ASN   HD22 1623   5.517   5.985   2.204
  163ASN      C 1624   5.322   6.124   1.824
  163ASN      O 1625   5.389   6.082   1.730
  164ASN      N 1626   5.314   6.255   1.845
  164ASN      H 1627   5.247   6.301   1.902
  164ASN     CA 1628   5.406   6.353   1.783
  164ASN     CB 1629   5.330   6.473   1.727
  164ASN     CG 1630   5.398   6.553   1.617
  164ASN    OD1 1631   5.501   6.619   1.635
  164ASN    ND2 1632   5.340   6.560   1.498
  164ASN   HD21 1633   5.249   6.532   1.466
  164ASN   HD22 1634   5.393   6.611   1.430
  164ASN      C 1635   5.523   6.395   1.873
  164ASN      O 1636   5.497   6.434   1.986
  165VAL      N 1637   5.641   6.389   1.812
  165VAL      H 1638   5.655   6.343   1.725
  165VAL     CA 1639   5.773   6.435   1.859
  165VAL     CB 1640   5.852   6.324   1.928
  165VAL    CG1 1641   5.993   6.363   1.971
  165VAL    CG2 1642   5.787   6.271   2.057
  165VAL      C 1643   5.841   6.492   1.735
  165VAL      O 1644   5.836   6.427   1.631
  166ASP      N 1645   5.916   6.601   1.752
  166ASP      H 1646   5.915   6.652   1.838
  166ASP     CA 1647   6.000   6.660   1.646
  166ASP     CB 1648   6.111   6.562   1.609
  166ASP     CG 1649   6.252   6.617   1.587
  166ASP    OD1 1650   6.285   6.716   1.656
  166ASP    OD2 1651   6.321   6.565   1.496
  166ASP      C 1652   5.927   6.717   1.524
  166ASP      O 1653   5.984   6.745   1.419
  167GLY      N 1654   5.802   6.755   1.547
  167GLY      H 1655   5.760   6.741   1.637
  167GLY     CA 1656   5.697   6.776   1.446
  167GLY      C 1657   5.648   6.658   1.363
  167GLY      O 1658   5.555   6.661   1.282
  168HISE     N 1659   5.709   6.542   1.387
  168HISE     H 1660   5.771   6.526   1.464
  168HISE    CA 1661   5.669   6.423   1.310
  168HISE    CB 1662   5.798   6.362   1.254
  168HISE    CG 1663   5.846   6.453   1.140
  168HISE   ND1 1664   5.937   6.549   1.150
  168HISE   CD2 1665   5.823   6.427   1.012
  168HISE   HD2 1666   5.762   6.346   0.971
  168HISE   CE1 1667   5.976   6.578   1.026
  168HISE   HE1 1668   6.047   6.658   1.006
  168HISE   NE2 1669   5.906   6.503   0.942
  168HISE   HE2 1670   5.880   6.532   0.849
  168HISE     C 1671   5.588   6.321   1.390
  168HISE     O 1672   5.587   6.321   1.513
  169LEU      N 1673   5.500   6.258   1.313
  169LEU      H 1674   5.493   6.278   1.215
  169LEU     CA 1675   5.405   6.158   1.365
  169LEU     CB 1676   5.286   6.140   1.271
  169LEU     CG 1677   5.161   6.070   1.324
  169LEU    CD1 1678   5.183   5.923   1.363
  169LEU    CD2 1679   5.097   6.143   1.443
  169LEU      C 1680   5.480   6.026   1.379
  169LEU      O 1681   5.495   5.957   1.278
  170TYR      N 1682   5.519   5.993   1.501
  170TYR      H 1683   5.468   6.031   1.579
  170TYR     CA 1684   5.574   5.861   1.536
  170TYR     CB 1685   5.700   5.870   1.622
  170TYR     CG 1686   5.814   5.941   1.550
  170TYR    CD1 1687   5.886   5.869   1.455
  170TYR    HD1 1688   5.849   5.767   1.444
  170TYR    CD2 1689   5.828   6.079   1.565
  170TYR    HD2 1690   5.747   6.135   1.611
  170TYR    CE1 1691   5.985   5.931   1.379
  170TYR    HE1 1692   6.015   5.877   1.289
  170TYR    CE2 1693   5.925   6.138   1.484
  170TYR    HE2 1694   5.929   6.247   1.474
  170TYR     CZ 1695   6.008   6.067   1.399
  170TYR     OH 1696   6.110   6.129   1.335
  170TYR     HH 1697   6.095   6.228   1.332
  170TYR      C 1698   5.472   5.758   1.587
  170TYR      O 1699   5.376   5.783   1.660
  171GLU      N 1700   5.493   5.637   1.537
  171GLU      H 1701   5.542   5.626   1.451
  171GLU     CA 1702   5.441   5.512   1.595
  171GLU     CB 1703   5.387   5.432   1.476
  171GLU     CG 1704   5.320   5.303   1.524
  171GLU     CD 1705   5.271   5.219   1.407
  171GLU    OE1 1706   5.193   5.261   1.318
  171GLU    OE2 1707   5.341   5.118   1.385
  171GLU      C 1708   5.551   5.436   1.669
  171GLU      O 1709   5.665   5.428   1.623
  172LEU      N 1710   5.512   5.395   1.789
  172LEU      H 1711   5.421   5.427   1.815
  172LEU     CA 1712   5.593   5.319   1.886
  172LEU     CB 1713   5.634   5.416   1.998
  172LEU     CG 1714   5.758   5.495   1.957
  172LEU    CD1 1715   5.749   5.613   1.860
  172LEU    CD2 1716   5.810   5.536   2.094
  172LEU      C 1717   5.521   5.199   1.947
  172LEU      O 1718   5.404   5.206   1.986
  173ASP      N 1719   5.582   5.081   1.943
  173ASP      H 1720   5.618   5.059   1.852
  173ASP     CA 1721   5.567   4.962   2.028
  173ASP     CB 1722   5.467   4.866   1.963
  173ASP     CG 1723   5.524   4.776   1.853
  173ASP    OD1 1724   5.541   4.835   1.744
  173ASP    OD2 1725   5.548   4.657   1.880
  173ASP      C 1726   5.704   4.896   2.043
  173ASP      O 1727   5.791   4.904   1.956
  174GLY      N 1728   5.700   4.826   2.156
  174GLY      H 1729   5.613   4.788   2.188
  174GLY     CA 1730   5.825   4.764   2.200
  174GLY      C 1731   5.860   4.629   2.136
  174GLY      O 1732   5.972   4.581   2.150
  175ARG      N 1733   5.768   4.560   2.070
  175ARG      H 1734   5.673   4.590   2.071
  175ARG     CA 1735   5.799   4.430   2.007
  175ARG     CB 1736   5.673   4.351   1.971
  175ARG     CG 1737   5.591   4.327   2.098
  175ARG     CD 1738   5.618   4.194   2.167
  175ARG     NE 1739   5.556   4.071   2.115
  175ARG     HE 1740   5.621   4.003   2.079
  175ARG     CZ 1741   5.430   4.027   2.110
  175ARG    NH1 1742   5.331   4.102   2.162
  175ARG   HH11 1743   5.347   4.182   2.220
  175ARG   HH12 1744   5.239   4.081   2.128
  175ARG    NH2 1745   5.400   3.912   2.050
  175ARG   HH21 1746   5.476   3.858   2.012
  175ARG   HH22 1747   5.304   3.889   2.033
  175ARG      C 1748   5.882   4.449   1.880
  175ARG      O 1749   5.977   4.376   1.852
  176MET      N 1750   5.854   4.555   1.805
  176MET      H 1751   5.793   4.628   1.838
  176MET     CA 1752   5.922   4.594   1.681
  176MET     CB 1753   5.835   4.696   1.607
  176MET     CG 1754   5.699   4.640   1.566
  176MET     SD 1755   5.704   4.504   1.444
  176MET     CE 1756   5.539   4.437   1.459
  176MET      C 1757   6.064   4.647   1.702
  176MET      O 1758   6.096   4.695   1.811
  177PRO      N 1759   6.157   4.635   1.608
  177PRO     CA 1760   6.297   4.680   1.623
  177PRO     CB 1761   6.375   4.623   1.505
  177PRO     CG 1762   6.267   4.607   1.397
  177PRO     CD 1763   6.145   4.566   1.479
  177PRO      C 1764   6.317   4.831   1.633
  177PRO      O 1765   6.393   4.878   1.718
  178PHE      N 1766   6.241   4.909   1.556
  178PHE      H 1767   6.166   4.862   1.509
  178PHE     CA 1768   6.260   5.053   1.536
  178PHE     CB 1769   6.356   5.084   1.421
  178PHE     CG 1770   6.501   5.045   1.449
  178PHE    CD1 1771   6.547   4.929   1.388
  178PHE    HD1 1772   6.490   4.867   1.319
  178PHE    CD2 1773   6.591   5.133   1.508
  178PHE    HD2 1774   6.554   5.223   1.556
  178PHE    CE1 1775   6.682   4.898   1.394
  178PHE    HE1 1776   6.714   4.794   1.385
  178PHE    CE2 1777   6.727   5.105   1.505
  178PHE    HE2 1778   6.800   5.180   1.536
  178PHE     CZ 1779   6.775   4.988   1.446
  178PHE     HZ 1780   6.883   4.981   1.442
  178PHE      C 1781   6.127   5.129   1.528
  178PHE      O 1782   6.031   5.070   1.478
  179PRO      N 1783   6.122   5.257   1.562
  179PRO     CA 1784   5.999   5.337   1.555
  179PRO     CB 1785   6.023   5.467   1.632
  179PRO     CG 1786   6.136   5.422   1.725
  179PRO     CD 1787   6.222   5.325   1.645
  179PRO      C 1788   5.963   5.359   1.407
  179PRO      O 1789   6.049   5.358   1.319
  180VAL      N 1790   5.837   5.395   1.386
  180VAL      H 1791   5.766   5.385   1.456
  180VAL     CA 1792   5.791   5.411   1.247
  180VAL     CB 1793   5.668   5.326   1.214
  180VAL    CG1 1794   5.612   5.337   1.072
  180VAL    CG2 1795   5.703   5.177   1.224
  180VAL      C 1796   5.748   5.555   1.222
  180VAL      O 1797   5.656   5.607   1.285
  181ASN      N 1798   5.804   5.611   1.115
  181ASN      H 1799   5.882   5.564   1.074
  181ASN     CA 1800   5.767   5.748   1.075
  181ASN     CB 1801   5.883   5.823   1.010
  181ASN     CG 1802   5.859   5.973   1.026
  181ASN    OD1 1803   5.754   6.035   1.006
  181ASN    ND2 1804   5.966   6.049   1.046
  181ASN   HD21 1805   6.060   6.015   1.056
  181ASN   HD22 1806   5.944   6.146   1.052
  181ASN      C 1807   5.650   5.754   0.977
  181ASN      O 1808   5.644   5.682   0.877
  182HISE     N 1809   5.552   5.837   1.012
  182HISE     H 1810   5.553   5.885   1.099
  182HISE    CA 1811   5.425   5.855   0.940
  182HISE    CB 1812   5.305   5.815   1.027
  182HISE    CG 1813   5.316   5.664   1.047
  182HISE   ND1 1814   5.273   5.565   0.969
  182HISE   CD2 1815   5.343   5.616   1.168
  182HISE   HD2 1816   5.363   5.676   1.257
  182HISE   CE1 1817   5.280   5.455   1.043
  182HISE   HE1 1818   5.263   5.351   1.015
  182HISE   NE2 1819   5.327   5.484   1.164
  182HISE   HE2 1820   5.338   5.426   1.245
  182HISE     C 1821   5.395   5.996   0.888
  182HISE     O 1822   5.285   6.026   0.842
  183GLY      N 1823   5.501   6.076   0.892
  183GLY      H 1824   5.580   6.063   0.951
  183GLY     CA 1825   5.501   6.207   0.825
  183GLY      C 1826   5.486   6.327   0.919
  183GLY      O 1827   5.472   6.314   1.040
  184ALA      N 1828   5.479   6.439   0.848
  184ALA      H 1829   5.511   6.441   0.753
  184ALA     CA 1830   5.453   6.569   0.912
  184ALA     CB 1831   5.487   6.680   0.812
  184ALA      C 1832   5.310   6.573   0.965
  184ALA      O 1833   5.214   6.532   0.900
  185SER      N 1834   5.306   6.640   1.080
  185SER      H 1835   5.388   6.687   1.111
  185SER     CA 1836   5.186   6.648   1.166
  185SER     CB 1837   5.167   6.514   1.238
  185SER     OG 1838   5.078   6.509   1.350
  185SER     HG 1839   4.983   6.509   1.320
  185SER      C 1840   5.194   6.761   1.268
  185SER      O 1841   5.307   6.803   1.293
  186SER      N 1842   5.082   6.781   1.337
  186SER      H 1843   5.028   6.706   1.374
  186SER     CA 1844   5.077   6.895   1.429
  186SER     CB 1845   4.978   7.008   1.397
  186SER     OG 1846   4.973   7.115   1.492
  186SER     HG 1847   4.955   7.200   1.443
  186SER      C 1848   5.034   6.834   1.563
  186SER      O 1849   4.937   6.759   1.559
  187GLU      N 1850   5.093   6.889   1.669
  187GLU      H 1851   5.177   6.943   1.665
  187GLU     CA 1852   5.066   6.864   1.812
  187GLU     CB 1853   5.176   6.926   1.899
  187GLU     CG 1854   5.152   6.900   2.048
  187GLU     CD 1855   5.264   6.958   2.135
  187GLU    OE1 1856   5.358   6.882   2.167
  187GLU    OE2 1857   5.263   7.074   2.181
  187GLU      C 1858   4.927   6.912   1.853
  187GLU      O 1859   4.857   6.840   1.923
  188ASP      N 1860   4.876   7.013   1.783
  188ASP      H 1861   4.923   7.058   1.707
  188ASP     CA 1862   4.741   7.071   1.789
  188ASP     CB 1863   4.747   7.200   1.707
  188ASP     CG 1864   4.624   7.290   1.720
  188ASP    OD1 1865   4.568   7.311   1.830
  188ASP    OD2 1866   4.582   7.346   1.616
  188ASP      C 1867   4.636   6.977   1.728
  188ASP      O 1868   4.529   6.955   1.784
  189THR      N 1869   4.669   6.908   1.620
  189THR      H 1870   4.759   6.903   1.576
  189THR     CA 1871   4.578   6.805   1.567
  189THR     CB 1872   4.562   6.813   1.415
  189THR    OG1 1873   4.691   6.799   1.354
  189THR    HG1 1874   4.716   6.704   1.336
  189THR    CG2 1875   4.502   6.942   1.360
  189THR      C 1876   4.606   6.658   1.597
  189THR      O 1877   4.565   6.574   1.517
  190LEU      N 1878   4.666   6.628   1.712
  190LEU      H 1879   4.697   6.702   1.772
  190LEU     CA 1880   4.704   6.489   1.741
  190LEU     CB 1881   4.773   6.495   1.877
  190LEU     CG 1882   4.926   6.492   1.862
  190LEU    CD1 1883   4.992   6.506   1.999
  190LEU    CD2 1884   4.982   6.372   1.785
  190LEU      C 1885   4.598   6.380   1.759
  190LEU      O 1886   4.630   6.264   1.734
  191LEU      N 1887   4.478   6.419   1.800
  191LEU      H 1888   4.479   6.490   1.870
  191LEU     CA 1889   4.369   6.320   1.786
  191LEU     CB 1890   4.238   6.373   1.844
  191LEU     CG 1891   4.224   6.371   1.996
  191LEU    CD1 1892   4.097   6.451   2.027
  191LEU    CD2 1893   4.206   6.226   2.039
  191LEU      C 1894   4.348   6.278   1.641
  191LEU      O 1895   4.386   6.168   1.600
  192LYS      N 1896   4.331   6.383   1.560
  192LYS      H 1897   4.324   6.477   1.593
  192LYS     CA 1898   4.298   6.368   1.418
  192LYS     CB 1899   4.276   6.504   1.352
  192LYS     CG 1900   4.219   6.489   1.211
  192LYS     CD 1901   4.186   6.627   1.156
  192LYS     CE 1902   4.089   6.625   1.038
  192LYS     NZ 1903   4.110   6.536   0.923
  192LYS    HZ1 1904   4.076   6.582   0.841
  192LYS    HZ2 1905   4.209   6.520   0.919
  192LYS    HZ3 1906   4.057   6.457   0.952
  192LYS      C 1907   4.410   6.293   1.346
  192LYS      O 1908   4.381   6.204   1.266
  193ASP      N 1909   4.535   6.335   1.362
  193ASP      H 1910   4.553   6.426   1.400
  193ASP     CA 1911   4.646   6.265   1.296
  193ASP     CB 1912   4.784   6.331   1.302
  193ASP     CG 1913   4.790   6.463   1.225
  193ASP    OD1 1914   4.786   6.563   1.300
  193ASP    OD2 1915   4.794   6.461   1.100
  193ASP      C 1916   4.673   6.117   1.324
  193ASP      O 1917   4.664   6.043   1.227
  194ALA      N 1918   4.678   6.079   1.451
  194ALA      H 1919   4.662   6.146   1.523
  194ALA     CA 1920   4.692   5.940   1.499
  194ALA     CB 1921   4.708   5.950   1.651
  194ALA      C 1922   4.570   5.856   1.464
  194ALA      O 1923   4.598   5.753   1.402
  195ALA      N 1924   4.447   5.906   1.471
  195ALA      H 1925   4.437   6.003   1.494
  195ALA     CA 1926   4.317   5.843   1.440
  195ALA     CB 1927   4.198   5.934   1.473
  195ALA      C 1928   4.302   5.810   1.291
  195ALA      O 1929   4.224   5.722   1.256
  196LYS      N 1930   4.383   5.873   1.206
  196LYS      H 1931   4.422   5.962   1.229
  196LYS     CA 1932   4.387   5.839   1.063
  196LYS     CB 1933   4.447   5.948   0.974
  196LYS     CG 1934   4.421   5.919   0.826
  196LYS     CD 1935   4.509   6.004   0.736
  196LYS     CE 1936   4.654   5.969   0.772
  196LYS     NZ 1937   4.753   6.007   0.671
  196LYS    HZ1 1938   4.755   6.107   0.670
  196LYS    HZ2 1939   4.845   5.978   0.699
  196LYS    HZ3 1940   4.728   5.976   0.579
  196LYS      C 1941   4.464   5.708   1.043
  196LYS      O 1942   4.405   5.606   1.008
  197VAL      N 1943   4.579   5.702   1.110
  197VAL      H 1944   4.605   5.774   1.175
  197VAL     CA 1945   4.680   5.596   1.115
  197VAL     CB 1946   4.812   5.643   1.175
  197VAL    CG1 1947   4.911   5.526   1.179
  197VAL    CG2 1948   4.872   5.756   1.091
  197VAL      C 1949   4.615   5.479   1.189
  197VAL      O 1950   4.625   5.366   1.140
  198CYS      N 1951   4.535   5.512   1.289
  198CYS      H 1952   4.530   5.607   1.320
  198CYS     CA 1953   4.477   5.403   1.369
  198CYS     CB 1954   4.442   5.429   1.516
  198CYS     SG 1955   4.548   5.541   1.614
  198CYS     HG 1956   4.655   5.463   1.614
  198CYS      C 1957   4.367   5.326   1.297
  198CYS      O 1958   4.369   5.203   1.297
  199ARG      N 1959   4.303   5.398   1.205
  199ARG      H 1960   4.328   5.489   1.174
  199ARG     CA 1961   4.198   5.331   1.125
  199ARG     CB 1962   4.106   5.436   1.062
  199ARG     CG 1963   4.026   5.501   1.175
  199ARG     CD 1964   3.896   5.569   1.129
  199ARG     NE 1965   3.931   5.688   1.051
  199ARG     HE 1966   3.943   5.681   0.952
  199ARG     CZ 1967   3.953   5.810   1.102
  199ARG    NH1 1968   3.945   5.839   1.232
  199ARG   HH11 1969   3.916   5.769   1.298
  199ARG   HH12 1970   3.948   5.932   1.268
  199ARG    NH2 1971   4.010   5.904   1.025
  199ARG   HH21 1972   4.005   5.900   0.925
  199ARG   HH22 1973   4.059   5.981   1.066
  199ARG      C 1974   4.262   5.257   1.007
  199ARG      O 1975   4.236   5.138   0.992
  200GLU      N 1976   4.354   5.316   0.931
  200GLU      H 1977   4.373   5.411   0.956
  200GLU     CA 1978   4.442   5.255   0.830
  200GLU     CB 1979   4.553   5.354   0.793
  200GLU     CG 1980   4.641   5.307   0.677
  200GLU     CD 1981   4.744   5.415   0.641
  200GLU    OE1 1982   4.728   5.492   0.544
  200GLU    OE2 1983   4.856   5.399   0.694
  200GLU      C 1984   4.498   5.120   0.876
  200GLU      O 1985   4.502   5.024   0.799
  201PHE      N 1986   4.549   5.116   0.998
  201PHE      H 1987   4.563   5.208   1.035
  201PHE     CA 1988   4.595   4.998   1.073
  201PHE     CB 1989   4.640   5.034   1.214
  201PHE     CG 1990   4.756   4.954   1.275
  201PHE    CD1 1991   4.869   5.033   1.293
  201PHE    HD1 1992   4.870   5.134   1.253
  201PHE    CD2 1993   4.758   4.815   1.275
  201PHE    HD2 1994   4.674   4.754   1.244
  201PHE    CE1 1995   4.985   4.971   1.338
  201PHE    HE1 1996   5.080   5.023   1.347
  201PHE    CE2 1997   4.875   4.751   1.313
  201PHE    HE2 1998   4.888   4.643   1.300
  201PHE     CZ 1999   4.981   4.832   1.352
  201PHE     HZ 2000   5.053   4.790   1.422
  201PHE      C 2001   4.491   4.885   1.080
  201PHE      O 2002   4.504   4.786   1.009
  202THR      N 2003   4.382   4.903   1.154
  202THR      H 2004   4.364   4.992   1.196
  202THR     CA 2005   4.270   4.814   1.186
  202THR     CB 2006   4.197   4.858   1.313
  202THR    OG1 2007   4.087   4.772   1.343
  202THR    HG1 2008   4.097   4.719   1.428
  202THR    CG2 2009   4.137   4.998   1.302
  202THR      C 2010   4.168   4.780   1.076
  202THR      O 2011   4.151   4.661   1.053
  203GLU      N 2012   4.121   4.875   0.996
  203GLU      H 2013   4.133   4.971   1.019
  203GLU     CA 2014   4.024   4.849   0.888
  203GLU     CB 2015   3.996   4.982   0.817
  203GLU     CG 2016   3.933   5.092   0.903
  203GLU     CD 2017   3.918   5.226   0.829
  203GLU    OE1 2018   3.831   5.304   0.872
  203GLU    OE2 2019   3.999   5.239   0.734
  203GLU      C 2020   4.056   4.727   0.802
  203GLU      O 2021   3.966   4.648   0.774
  204ARG      N 2022   4.184   4.710   0.771
  204ARG      H 2023   4.256   4.751   0.827
  204ARG     CA 2024   4.239   4.612   0.677
  204ARG     CB 2025   4.386   4.634   0.639
  204ARG     CG 2026   4.421   4.772   0.584
  204ARG     CD 2027   4.568   4.792   0.548
  204ARG     NE 2028   4.667   4.786   0.657
  204ARG     HE 2029   4.681   4.696   0.700
  204ARG     CZ 2030   4.752   4.882   0.693
  204ARG    NH1 2031   4.764   4.994   0.620
  204ARG   HH11 2032   4.703   5.003   0.542
  204ARG   HH12 2033   4.834   5.065   0.633
  204ARG    NH2 2034   4.829   4.859   0.800
  204ARG   HH21 2035   4.819   4.772   0.848
  204ARG   HH22 2036   4.919   4.902   0.804
  204ARG      C 2037   4.217   4.465   0.712
  204ARG      O 2038   4.173   4.385   0.630
  205GLU      N 2039   4.232   4.444   0.843
  205GLU      H 2040   4.295   4.503   0.893
  205GLU     CA 2041   4.210   4.312   0.902
  205GLU     CB 2042   4.292   4.300   1.031
  205GLU     CG 2043   4.387   4.180   1.031
  205GLU     CD 2044   4.492   4.192   0.921
  205GLU    OE1 2045   4.533   4.306   0.889
  205GLU    OE2 2046   4.543   4.087   0.876
  205GLU      C 2047   4.065   4.276   0.934
  205GLU      O 2048   4.029   4.260   1.051
  206GLN      N 2049   3.981   4.273   0.831
  206GLN      H 2050   4.022   4.288   0.741
  206GLN     CA 2051   3.835   4.257   0.826
  206GLN     CB 2052   3.776   4.250   0.685
  206GLN     CG 2053   3.817   4.371   0.601
  206GLN     CD 2054   3.767   4.339   0.460
  206GLN    OE1 2055   3.825   4.258   0.388
  206GLN    NE2 2056   3.642   4.376   0.435
  206GLN   HE21 2057   3.584   4.441   0.485
  206GLN   HE22 2058   3.611   4.364   0.341
  206GLN      C 2059   3.766   4.144   0.904
  206GLN      O 2060   3.645   4.146   0.929
  207GLY      N 2061   3.834   4.031   0.918
  207GLY      H 2062   3.921   4.022   0.870
  207GLY     CA 2063   3.788   3.915   0.996
  207GLY      C 2064   3.803   3.933   1.147
  207GLY      O 2065   3.751   3.845   1.215
  208GLU      N 2066   3.876   4.029   1.203
  208GLU      H 2067   3.920   4.095   1.142
  208GLU     CA 2068   3.898   4.056   1.346
  208GLU     CB 2069   4.044   4.092   1.373
  208GLU     CG 2070   4.076   4.103   1.523
  208GLU     CD 2071   4.057   3.975   1.604
  208GLU    OE1 2072   3.958   3.970   1.681
  208GLU    OE2 2073   4.138   3.882   1.589
  208GLU      C 2074   3.807   4.165   1.404
  208GLU      O 2075   3.771   4.266   1.344
  209VAL      N 2076   3.745   4.130   1.516
  209VAL      H 2077   3.770   4.042   1.557
  209VAL     CA 2078   3.652   4.218   1.588
  209VAL     CB 2079   3.525   4.141   1.623
  209VAL    CG1 2080   3.446   4.119   1.494
  209VAL    CG2 2081   3.548   4.019   1.713
  209VAL      C 2082   3.714   4.284   1.712
  209VAL      O 2083   3.655   4.380   1.762
  210ARG      N 2084   3.809   4.220   1.780
  210ARG      H 2085   3.858   4.146   1.734
  210ARG     CA 2086   3.856   4.264   1.912
  210ARG     CB 2087   3.936   4.145   1.965
  210ARG     CG 2088   3.864   4.015   1.999
  210ARG     CD 2089   3.969   3.910   2.036
  210ARG     NE 2090   4.043   3.843   1.928
  210ARG     HE 2091   4.053   3.894   1.843
  210ARG     CZ 2092   4.065   3.711   1.915
  210ARG    NH1 2093   4.033   3.612   1.999
  210ARG   HH11 2094   4.009   3.639   2.092
  210ARG   HH12 2095   4.045   3.517   1.969
  210ARG    NH2 2096   4.091   3.672   1.789
  210ARG   HH21 2097   4.119   3.736   1.718
  210ARG   HH22 2098   4.092   3.574   1.771
  210ARG      C 2099   3.947   4.387   1.908
  210ARG      O 2100   4.034   4.386   1.821
  211PHE      N 2101   3.913   4.492   1.982
  211PHE      H 2102   3.822   4.496   2.024
  211PHE     CA 2103   3.986   4.619   1.987
  211PHE     CB 2104   3.966   4.697   1.858
  211PHE     CG 2105   3.829   4.726   1.795
  211PHE    CD1 2106   3.773   4.845   1.838
  211PHE    HD1 2107   3.790   4.900   1.931
  211PHE    CD2 2108   3.794   4.660   1.678
  211PHE    HD2 2109   3.852   4.571   1.652
  211PHE    CE1 2110   3.666   4.892   1.763
  211PHE    HE1 2111   3.612   4.981   1.795
  211PHE    CE2 2112   3.691   4.711   1.600
  211PHE    HE2 2113   3.661   4.659   1.509
  211PHE     CZ 2114   3.631   4.828   1.644
  211PHE     HZ 2115   3.541   4.870   1.599
  211PHE      C 2116   3.949   4.707   2.107
  211PHE      O 2117   3.836   4.702   2.155
  212SER      N 2118   4.050   4.771   2.164
  212SER      H 2119   4.143   4.758   2.129
  212SER     CA 2120   4.030   4.876   2.265
  212SER     CB 2121   4.030   4.827   2.410
  212SER     OG 2122   3.971   4.929   2.491
  212SER     HG 2123   3.881   4.948   2.452
  212SER      C 2124   4.119   4.997   2.234
  212SER      O 2125   4.238   4.985   2.203
  213ALA      N 2126   4.075   5.118   2.268
  213ALA      H 2127   3.981   5.126   2.301
  213ALA     CA 2128   4.145   5.246   2.258
  213ALA     CB 2129   4.080   5.323   2.143
  213ALA      C 2130   4.131   5.334   2.382
  213ALA      O 2131   4.031   5.348   2.452
  214VAL      N 2132   4.252   5.379   2.414
  214VAL      H 2133   4.333   5.355   2.361
  214VAL     CA 2134   4.286   5.468   2.526
  214VAL     CB 2135   4.355   5.386   2.634
  214VAL    CG1 2136   4.484   5.312   2.597
  214VAL    CG2 2137   4.387   5.460   2.764
  214VAL      C 2138   4.360   5.594   2.479
  214VAL      O 2139   4.457   5.595   2.404
  215ALA      N 2140   4.323   5.708   2.536
  215ALA      H 2141   4.264   5.704   2.617
  215ALA     CA 2142   4.389   5.837   2.510
  215ALA     CB 2143   4.286   5.923   2.436
  215ALA      C 2144   4.427   5.902   2.643
  215ALA      O 2145   4.362   5.873   2.743
  216LEU      N 2146   4.546   5.960   2.636
  216LEU      H 2147   4.591   5.975   2.548
  216LEU     CA 2148   4.610   6.033   2.747
  216LEU     CB 2149   4.763   6.027   2.736
  216LEU     CG 2150   4.841   6.033   2.867
  216LEU    CD1 2151   4.990   6.008   2.847
  216LEU    CD2 2152   4.829   6.159   2.952
  216LEU      C 2153   4.571   6.181   2.746
  216LEU      O 2154   4.617   6.259   2.663
  217CYS      N 2155   4.491   6.227   2.842
  217CYS      H 2156   4.473   6.183   2.930
  217CYS     CA 2157   4.416   6.353   2.835
  217CYS     CB 2158   4.276   6.329   2.776
  217CYS     SG 2159   4.263   6.235   2.620
  217CYS     HG 2160   4.391   6.246   2.584
  217CYS      C 2161   4.423   6.438   2.962
  217CYS      O 2162   4.458   6.391   3.070
  218LYS      N 2163   4.393   6.567   2.946
  218LYS      H 2164   4.366   6.605   2.857
  218LYS     CA 2165   4.399   6.663   3.057
  218LYS     CB 2166   4.388   6.806   3.003
  218LYS     CG 2167   4.449   6.909   3.098
  218LYS     CD 2168   4.597   6.883   3.124
  218LYS     CE 2169   4.657   6.975   3.231
  218LYS     NZ 2170   4.644   7.116   3.192
  218LYS    HZ1 2171   4.554   7.155   3.211
  218LYS    HZ2 2172   4.710   7.170   3.243
  218LYS    HZ3 2173   4.660   7.123   3.093
  218LYS      C 2174   4.282   6.642   3.153
  218LYS      O 2175   4.172   6.621   3.101
  219ALA      N 2176   4.306   6.678   3.278
  219ALA      H 2177   4.399   6.696   3.312
  219ALA     CA 2178   4.209   6.681   3.388
  219ALA     CB 2179   4.268   6.618   3.514
  219ALA      C 2180   4.168   6.826   3.417
  219ALA      O 2181   4.256   6.912   3.431
  220ALA      N 2182   4.041   6.843   3.451
  220ALA      H 2183   3.987   6.770   3.492
  220ALA     CA 2184   3.973   6.974   3.452
  220ALA     CB 2185   3.895   6.989   3.322
  220ALA      C 2186   3.877   6.972   3.572
  220ALA     O1 2187   3.825   7.080   3.606
  220ALA     O2 2188   3.855   6.863   3.628
   6.93497   6.93497   4.90375   0.00000   0.00000   0.00000   0.00000   3.46747   3.46747
