# Supplementary material for: Is There a Functional Role for the Knotted Topology in Protein UCH-L1?
Source: J Chem Inf Model. 2024 Jul 24;64(17):6827–37. doi: 10.1021/acs.jcim.4c00880 (PMC11388461; doi:10.1021/acs.jcim.4c00880)
Supplement: Supplementary file 2 — ci4c00880_si_002.zip [file ci4c00880_si_002.zip › UCH-L1_files/APO/APO_delta3/REP_3/traj_final.gro]

Protein in water t= 500000.00000 step= 5000000
 2188
    1LYS      N    1   4.653   6.725   3.561
    1LYS     H1    2   4.629   6.737   3.657
    1LYS     H2    3   4.750   6.735   3.542
    1LYS     H3    4   4.608   6.805   3.519
    1LYS     CA    5   4.618   6.593   3.508
    1LYS     CB    6   4.470   6.563   3.529
    1LYS     CG    7   4.430   6.546   3.676
    1LYS     CD    8   4.279   6.564   3.683
    1LYS     CE    9   4.230   6.445   3.765
    1LYS     NZ   10   4.084   6.433   3.764
    1LYS    HZ1   11   4.050   6.525   3.786
    1LYS    HZ2   12   4.054   6.392   3.677
    1LYS    HZ3   13   4.062   6.381   3.847
    1LYS      C   14   4.659   6.570   3.362
    1LYS      O   15   4.667   6.666   3.286
    2PRO      N   16   4.673   6.444   3.321
    2PRO     CA   17   4.668   6.409   3.178
    2PRO     CB   18   4.746   6.277   3.170
    2PRO     CG   19   4.736   6.216   3.310
    2PRO     CD   20   4.695   6.327   3.408
    2PRO      C   21   4.527   6.411   3.119
    2PRO      O   22   4.429   6.410   3.193
    3MET      N   23   4.527   6.412   2.986
    3MET      H   24   4.603   6.404   2.922
    3MET     CA   25   4.405   6.419   2.904
    3MET     CB   26   4.436   6.443   2.756
    3MET     CG   27   4.491   6.584   2.733
    3MET     SD   28   4.364   6.715   2.718
    3MET     CE   29   4.455   6.857   2.662
    3MET      C   30   4.327   6.289   2.928
    3MET      O   31   4.381   6.181   2.909
    4GLU      N   32   4.199   6.317   2.901
    4GLU      H   33   4.168   6.411   2.890
    4GLU     CA   34   4.086   6.226   2.876
    4GLU     CB   35   3.974   6.310   2.816
    4GLU     CG   36   3.873   6.360   2.920
    4GLU     CD   37   3.803   6.248   2.998
    4GLU    OE1   38   3.754   6.158   2.926
    4GLU    OE2   39   3.773   6.259   3.119
    4GLU      C   40   4.114   6.108   2.782
    4GLU      O   41   4.169   6.124   2.673
    5ILE      N   42   4.076   5.991   2.832
    5ILE      H   43   3.999   5.991   2.896
    5ILE     CA   44   4.106   5.865   2.762
    5ILE     CB   45   4.203   5.779   2.843
    5ILE    CG1   46   4.169   5.765   2.991
    5ILE    CG2   47   4.346   5.830   2.819
    5ILE     CD   48   4.264   5.672   3.067
    5ILE      C   49   3.991   5.781   2.706
    5ILE      O   50   3.991   5.661   2.679
    6ASN      N   51   3.880   5.853   2.690
    6ASN      H   52   3.884   5.952   2.676
    6ASN     CA   53   3.744   5.805   2.662
    6ASN     CB   54   3.661   5.907   2.740
    6ASN     CG   55   3.517   5.905   2.687
    6ASN    OD1   56   3.485   5.981   2.596
    6ASN    ND2   57   3.439   5.802   2.719
    6ASN   HD21   58   3.471   5.728   2.778
    6ASN   HD22   59   3.358   5.791   2.662
    6ASN      C   60   3.717   5.798   2.511
    6ASN      O   61   3.751   5.899   2.449
    7PRO      N   62   3.642   5.698   2.466
    7PRO     CA   63   3.608   5.677   2.325
    7PRO     CB   64   3.521   5.552   2.317
    7PRO     CG   65   3.591   5.464   2.419
    7PRO     CD   66   3.624   5.566   2.528
    7PRO      C   67   3.547   5.798   2.251
    7PRO      O   68   3.604   5.847   2.154
    8GLU      N   69   3.436   5.847   2.304
    8GLU      H   70   3.378   5.791   2.363
    8GLU     CA   71   3.387   5.979   2.261
    8GLU     CB   72   3.269   6.024   2.347
    8GLU     CG   73   3.158   5.918   2.348
    8GLU     CD   74   3.182   5.784   2.418
    8GLU    OE1   75   3.135   5.677   2.371
    8GLU    OE2   76   3.246   5.793   2.525
    8GLU      C   77   3.491   6.092   2.260
    8GLU      O   78   3.479   6.192   2.190
    9MET      N   79   3.591   6.088   2.348
    9MET      H   80   3.575   6.042   2.435
    9MET     CA   81   3.691   6.195   2.350
    9MET     CB   82   3.756   6.221   2.486
    9MET     CG   83   3.661   6.289   2.584
    9MET     SD   84   3.636   6.465   2.538
    9MET     CE   85   3.609   6.526   2.703
    9MET      C   86   3.800   6.162   2.247
    9MET      O   87   3.822   6.236   2.151
   10LEU      N   88   3.840   6.036   2.244
   10LEU      H   89   3.798   5.970   2.307
   10LEU     CA   90   3.940   5.984   2.151
   10LEU     CB   91   4.005   5.854   2.199
   10LEU     CG   92   4.077   5.861   2.332
   10LEU    CD1   93   4.094   5.720   2.389
   10LEU    CD2   94   4.206   5.943   2.331
   10LEU      C   95   3.917   5.974   2.000
   10LEU      O   96   4.007   5.982   1.916
   11ASN      N   97   3.788   5.968   1.969
   11ASN      H   98   3.722   5.922   2.028
   11ASN     CA   99   3.745   5.997   1.831
   11ASN     CB  100   3.594   5.977   1.818
   11ASN     CG  101   3.557   5.831   1.842
   11ASN    OD1  102   3.611   5.732   1.795
   11ASN    ND2  103   3.436   5.817   1.896
   11ASN   HD21  104   3.384   5.897   1.928
   11ASN   HD22  105   3.393   5.729   1.915
   11ASN      C  106   3.766   6.142   1.791
   11ASN      O  107   3.800   6.160   1.674
   12LYS      N  108   3.738   6.241   1.875
   12LYS      H  109   3.690   6.235   1.963
   12LYS     CA  110   3.760   6.381   1.839
   12LYS     CB  111   3.725   6.485   1.946
   12LYS     CG  112   3.592   6.458   2.016
   12LYS     CD  113   3.581   6.540   2.145
   12LYS     CE  114   3.441   6.559   2.204
   12LYS     NZ  115   3.461   6.599   2.344
   12LYS    HZ1  116   3.526   6.673   2.358
   12LYS    HZ2  117   3.374   6.626   2.386
   12LYS    HZ3  118   3.483   6.521   2.403
   12LYS      C  119   3.906   6.411   1.806
   12LYS      O  120   3.935   6.467   1.701
   13VAL      N  121   3.993   6.349   1.885
   13VAL      H  122   3.970   6.292   1.964
   13VAL     CA  123   4.139   6.348   1.865
   13VAL     CB  124   4.208   6.290   1.988
   13VAL    CG1  125   4.361   6.275   1.982
   13VAL    CG2  126   4.160   6.373   2.106
   13VAL      C  127   4.183   6.277   1.737
   13VAL      O  128   4.235   6.344   1.647
   14LEU      N  129   4.123   6.160   1.717
   14LEU      H  130   4.065   6.112   1.782
   14LEU     CA  131   4.133   6.087   1.589
   14LEU     CB  132   4.051   5.961   1.610
   14LEU     CG  133   4.082   5.845   1.515
   14LEU    CD1  134   4.197   5.760   1.571
   14LEU    CD2  135   3.963   5.766   1.460
   14LEU      C  136   4.096   6.168   1.465
   14LEU      O  137   4.176   6.179   1.371
   15SER      N  138   3.980   6.234   1.465
   15SER      H  139   3.913   6.219   1.536
   15SER     CA  140   3.938   6.324   1.357
   15SER     CB  141   3.794   6.371   1.383
   15SER     OG  142   3.738   6.439   1.271
   15SER     HG  143   3.668   6.373   1.243
   15SER      C  144   4.025   6.449   1.343
   15SER      O  145   4.058   6.477   1.228
   16ARG      N  146   4.079   6.507   1.449
   16ARG      H  147   4.037   6.494   1.538
   16ARG     CA  148   4.174   6.620   1.446
   16ARG     CB  149   4.174   6.688   1.582
   16ARG     CG  150   4.079   6.808   1.594
   16ARG     CD  151   4.135   6.916   1.502
   16ARG     NE  152   4.063   7.040   1.532
   16ARG     HE  153   4.095   7.065   1.624
   16ARG     CZ  154   3.958   7.097   1.471
   16ARG    NH1  155   3.902   7.040   1.363
   16ARG   HH11  156   3.939   6.955   1.324
   16ARG   HH12  157   3.832   7.097   1.323
   16ARG    NH2  158   3.906   7.216   1.506
   16ARG   HH21  159   3.952   7.264   1.582
   16ARG   HH22  160   3.825   7.257   1.465
   16ARG      C  161   4.317   6.591   1.402
   16ARG      O  162   4.384   6.672   1.338
   17LEU      N  163   4.361   6.468   1.430
   17LEU      H  164   4.318   6.430   1.511
   17LEU     CA  165   4.474   6.410   1.357
   17LEU     CB  166   4.523   6.283   1.427
   17LEU     CG  167   4.572   6.313   1.569
   17LEU    CD1  168   4.607   6.181   1.639
   17LEU    CD2  169   4.695   6.404   1.562
   17LEU      C  170   4.464   6.374   1.208
   17LEU      O  171   4.565   6.386   1.138
   18GLY      N  172   4.346   6.326   1.171
   18GLY      H  173   4.279   6.303   1.242
   18GLY     CA  174   4.302   6.270   1.043
   18GLY      C  175   4.361   6.133   1.010
   18GLY      O  176   4.460   6.124   0.938
   19VAL      N  177   4.324   6.034   1.090
   19VAL      H  178   4.274   6.057   1.174
   19VAL     CA  179   4.374   5.899   1.059
   19VAL     CB  180   4.359   5.816   1.187
   19VAL    CG1  181   4.395   5.670   1.161
   19VAL    CG2  182   4.458   5.868   1.292
   19VAL      C  183   4.304   5.839   0.938
   19VAL      O  184   4.183   5.814   0.940
   20ALA      N  185   4.386   5.802   0.840
   20ALA      H  186   4.482   5.799   0.868
   20ALA     CA  187   4.357   5.738   0.711
   20ALA     CB  188   4.483   5.715   0.628
   20ALA      C  189   4.281   5.606   0.723
   20ALA      O  190   4.332   5.501   0.761
   21GLY      N  191   4.157   5.608   0.676
   21GLY      H  192   4.115   5.696   0.660
   21GLY     CA  193   4.069   5.491   0.690
   21GLY      C  194   3.946   5.534   0.770
   21GLY      O  195   3.953   5.625   0.852
   22GLN      N  196   3.838   5.460   0.748
   22GLN      H  197   3.846   5.372   0.702
   22GLN     CA  198   3.708   5.465   0.817
   22GLN     CB  199   3.612   5.378   0.735
   22GLN     CG  200   3.570   5.438   0.600
   22GLN     CD  201   3.510   5.333   0.506
   22GLN    OE1  202   3.574   5.260   0.430
   22GLN    NE2  203   3.379   5.325   0.490
   22GLN   HE21  204   3.313   5.390   0.528
   22GLN   HE22  205   3.352   5.240   0.445
   22GLN      C  206   3.713   5.425   0.964
   22GLN      O  207   3.625   5.354   1.010
   23TRP      N  208   3.813   5.477   1.036
   23TRP      H  209   3.881   5.538   0.997
   23TRP     CA  210   3.831   5.444   1.178
   23TRP     CB  211   3.978   5.467   1.215
   23TRP     CG  212   4.077   5.382   1.135
   23TRP    CD1  213   4.141   5.435   1.031
   23TRP    HD1  214   4.158   5.542   1.021
   23TRP    CD2  215   4.102   5.245   1.134
   23TRP    NE1  216   4.193   5.337   0.957
   23TRP    HE1  217   4.269   5.356   0.895
   23TRP    CE2  218   4.174   5.220   1.018
   23TRP    CE3  219   4.065   5.142   1.220
   23TRP    HE3  220   4.044   5.172   1.322
   23TRP    CZ2  221   4.218   5.092   0.988
   23TRP    HZ2  222   4.294   5.087   0.910
   23TRP    CZ3  223   4.100   5.014   1.180
   23TRP    HZ3  224   4.053   4.936   1.240
   23TRP    CH2  225   4.178   4.986   1.068
   23TRP    HH2  226   4.224   4.887   1.056
   23TRP      C  227   3.744   5.514   1.283
   23TRP      O  228   3.691   5.621   1.254
   24ARG      N  229   3.731   5.444   1.396
   24ARG      H  230   3.781   5.359   1.405
   24ARG     CA  231   3.643   5.469   1.511
   24ARG     CB  232   3.502   5.415   1.484
   24ARG     CG  233   3.397   5.498   1.556
   24ARG     CD  234   3.387   5.641   1.499
   24ARG     NE  235   3.262   5.706   1.541
   24ARG     HE  236   3.189   5.637   1.541
   24ARG     CZ  237   3.247   5.831   1.587
   24ARG    NH1  238   3.354   5.911   1.576
   24ARG   HH11  239   3.438   5.878   1.534
   24ARG   HH12  240   3.360   6.005   1.608
   24ARG    NH2  241   3.126   5.885   1.605
   24ARG   HH21  242   3.042   5.839   1.576
   24ARG   HH22  243   3.127   5.976   1.647
   24ARG      C  244   3.701   5.399   1.635
   24ARG      O  245   3.778   5.307   1.610
   25PHE      N  246   3.705   5.470   1.747
   25PHE      H  247   3.696   5.569   1.752
   25PHE     CA  248   3.745   5.403   1.872
   25PHE     CB  249   3.802   5.497   1.979
   25PHE     CG  250   3.951   5.533   1.967
   25PHE    CD1  251   4.000   5.648   1.906
   25PHE    HD1  252   3.938   5.703   1.836
   25PHE    CD2  253   4.043   5.450   2.029
   25PHE    HD2  254   4.006   5.373   2.095
   25PHE    CE1  255   4.136   5.675   1.905
   25PHE    HE1  256   4.176   5.759   1.845
   25PHE    CE2  257   4.181   5.468   2.022
   25PHE    HE2  258   4.245   5.390   2.062
   25PHE     CZ  259   4.225   5.582   1.955
   25PHE     HZ  260   4.332   5.585   1.934
   25PHE      C  261   3.639   5.323   1.948
   25PHE      O  262   3.521   5.356   1.944
   26VAL      N  263   3.685   5.208   1.997
   26VAL      H  264   3.776   5.174   1.975
   26VAL     CA  265   3.597   5.109   2.062
   26VAL     CB  266   3.560   4.993   1.970
   26VAL    CG1  267   3.673   4.899   1.931
   26VAL    CG2  268   3.427   4.923   1.995
   26VAL      C  269   3.664   5.068   2.194
   26VAL      O  270   3.779   5.026   2.203
   27ASP      N  271   3.585   5.066   2.301
   27ASP      H  272   3.494   5.107   2.299
   27ASP     CA  273   3.617   5.020   2.437
   27ASP     CB  274   3.499   5.050   2.530
   27ASP     CG  275   3.528   5.035   2.679
   27ASP    OD1  276   3.506   5.119   2.769
   27ASP    OD2  277   3.564   4.922   2.720
   27ASP      C  278   3.639   4.868   2.430
   27ASP      O  279   3.559   4.804   2.364
   28VAL      N  280   3.756   4.824   2.476
   28VAL      H  281   3.803   4.877   2.547
   28VAL     CA  282   3.783   4.680   2.479
   28VAL     CB  283   3.885   4.632   2.375
   28VAL    CG1  284   3.828   4.630   2.233
   28VAL    CG2  285   4.017   4.707   2.389
   28VAL      C  286   3.800   4.607   2.612
   28VAL      O  287   3.843   4.492   2.617
   29LEU      N  288   3.744   4.665   2.718
   29LEU      H  289   3.693   4.750   2.709
   29LEU     CA  290   3.755   4.603   2.851
   29LEU     CB  291   3.686   4.700   2.947
   29LEU     CG  292   3.723   4.675   3.093
   29LEU    CD1  293   3.874   4.699   3.107
   29LEU    CD2  294   3.655   4.773   3.188
   29LEU      C  295   3.696   4.463   2.867
   29LEU      O  296   3.765   4.382   2.928
   30GLY      N  297   3.576   4.437   2.816
   30GLY      H  298   3.517   4.505   2.771
   30GLY     CA  299   3.500   4.311   2.818
   30GLY      C  300   3.554   4.216   2.711
   30GLY      O  301   3.482   4.173   2.621
   31LEU      N  302   3.686   4.209   2.697
   31LEU      H  303   3.756   4.257   2.750
   31LEU     CA  304   3.737   4.094   2.621
   31LEU     CB  305   3.870   4.131   2.556
   31LEU     CG  306   3.868   4.111   2.405
   31LEU    CD1  307   3.765   4.203   2.339
   31LEU    CD2  308   4.006   4.151   2.353
   31LEU      C  309   3.754   3.973   2.713
   31LEU      O  310   3.774   3.999   2.832
   32GLU      N  311   3.716   3.858   2.656
   32GLU      H  312   3.686   3.856   2.561
   32GLU     CA  313   3.719   3.733   2.733
   32GLU     CB  314   3.583   3.666   2.711
   32GLU     CG  315   3.558   3.544   2.799
   32GLU     CD  316   3.638   3.420   2.759
   32GLU    OE1  317   3.704   3.364   2.850
   32GLU    OE2  318   3.624   3.378   2.642
   32GLU      C  319   3.837   3.661   2.668
   32GLU      O  320   3.879   3.699   2.559
   33GLU      N  321   3.894   3.564   2.739
   33GLU      H  322   3.845   3.499   2.798
   33GLU     CA  323   4.025   3.511   2.697
   33GLU     CB  324   4.094   3.444   2.815
   33GLU     CG  325   4.093   3.538   2.936
   33GLU     CD  326   4.143   3.481   3.069
   33GLU    OE1  327   4.261   3.441   3.085
   33GLU    OE2  328   4.068   3.488   3.168
   33GLU      C  329   4.022   3.413   2.579
   33GLU      O  330   4.111   3.409   2.494
   34GLU      N  331   3.916   3.336   2.561
   34GLU      H  332   3.845   3.325   2.631
   34GLU     CA  333   3.917   3.233   2.456
   34GLU     CB  334   3.893   3.099   2.526
   34GLU     CG  335   3.918   2.966   2.454
   34GLU     CD  336   3.909   2.846   2.548
   34GLU    OE1  337   4.013   2.803   2.603
   34GLU    OE2  338   3.799   2.789   2.563
   34GLU      C  339   3.811   3.257   2.348
   34GLU      O  340   3.841   3.237   2.231
   35SER      N  341   3.691   3.303   2.384
   35SER      H  342   3.688   3.334   2.479
   35SER     CA  343   3.576   3.321   2.294
   35SER     CB  344   3.457   3.365   2.378
   35SER     OG  345   3.488   3.489   2.443
   35SER     HG  346   3.546   3.476   2.523
   35SER      C  347   3.583   3.414   2.174
   35SER      O  348   3.503   3.401   2.081
   36LEU      N  349   3.663   3.520   2.187
   36LEU      H  350   3.680   3.536   2.284
   36LEU     CA  351   3.705   3.621   2.088
   36LEU     CB  352   3.792   3.559   1.979
   36LEU     CG  353   3.933   3.511   2.014
   36LEU    CD1  354   4.008   3.487   1.884
   36LEU    CD2  355   4.006   3.601   2.114
   36LEU      C  356   3.584   3.691   2.026
   36LEU      O  357   3.597   3.744   1.917
   37GLY      N  358   3.477   3.717   2.101
   37GLY      H  359   3.464   3.697   2.198
   37GLY     CA  360   3.355   3.775   2.043
   37GLY      C  361   3.350   3.926   2.021
   37GLY      O  362   3.331   3.970   1.907
   38SER      N  363   3.391   4.002   2.122
   38SER      H  364   3.435   3.967   2.205
   38SER     CA  365   3.376   4.148   2.118
   38SER     CB  366   3.346   4.198   2.260
   38SER     OG  367   3.430   4.122   2.347
   38SER     HG  368   3.448   4.181   2.426
   38SER      C  369   3.498   4.222   2.061
   38SER      O  370   3.538   4.328   2.106
   39VAL      N  371   3.569   4.155   1.970
   39VAL      H  372   3.551   4.059   1.952
   39VAL     CA  373   3.692   4.205   1.906
   39VAL     CB  374   3.770   4.083   1.856
   39VAL    CG1  375   3.812   3.999   1.977
   39VAL    CG2  376   3.693   4.003   1.751
   39VAL      C  377   3.693   4.312   1.798
   39VAL      O  378   3.590   4.330   1.733
   40PRO      N  379   3.791   4.401   1.796
   40PRO     CA  380   3.804   4.505   1.692
   40PRO     CB  381   3.918   4.597   1.735
   40PRO     CG  382   3.999   4.521   1.839
   40PRO     CD  383   3.896   4.423   1.897
   40PRO      C  384   3.825   4.444   1.553
   40PRO      O  385   3.896   4.345   1.533
   41ALA      N  386   3.792   4.530   1.458
   41ALA      H  387   3.761   4.625   1.465
   41ALA     CA  388   3.795   4.491   1.316
   41ALA     CB  389   3.653   4.460   1.268
   41ALA      C  390   3.865   4.595   1.228
   41ALA      O  391   3.810   4.703   1.206
   42PRO      N  392   3.982   4.557   1.180
   42PRO     CA  393   4.064   4.450   1.238
   42PRO     CB  394   4.136   4.394   1.116
   42PRO     CG  395   4.171   4.523   1.042
   42PRO     CD  396   4.045   4.609   1.058
   42PRO      C  397   4.151   4.512   1.347
   42PRO      O  398   4.137   4.630   1.384
   43ALA      N  399   4.210   4.418   1.420
   43ALA      H  400   4.203   4.319   1.405
   43ALA     CA  401   4.292   4.448   1.538
   43ALA     CB  402   4.327   4.312   1.601
   43ALA      C  403   4.419   4.530   1.515
   43ALA      O  404   4.527   4.474   1.489
   44CYS      N  405   4.402   4.651   1.463
   44CYS      H  406   4.307   4.681   1.451
   44CYS     CA  407   4.509   4.729   1.401
   44CYS     CB  408   4.442   4.828   1.305
   44CYS     SG  409   4.355   4.960   1.398
   44CYS     HG  410   4.324   5.047   1.303
   44CYS      C  411   4.604   4.802   1.496
   44CYS      O  412   4.724   4.817   1.476
   45ALA      N  413   4.547   4.826   1.614
   45ALA      H  414   4.450   4.842   1.632
   45ALA     CA  415   4.625   4.861   1.734
   45ALA     CB  416   4.722   4.979   1.735
   45ALA      C  417   4.537   4.872   1.859
   45ALA      O  418   4.439   4.946   1.864
   46LEU      N  419   4.589   4.799   1.957
   46LEU      H  420   4.661   4.732   1.939
   46LEU     CA  421   4.520   4.781   2.086
   46LEU     CB  422   4.518   4.634   2.126
   46LEU     CG  423   4.458   4.535   2.025
   46LEU    CD1  424   4.486   4.401   2.093
   46LEU    CD2  425   4.308   4.557   2.003
   46LEU      C  426   4.596   4.861   2.192
   46LEU      O  427   4.711   4.837   2.227
   47LEU      N  428   4.539   4.975   2.231
   47LEU      H  429   4.449   5.010   2.204
   47LEU     CA  430   4.592   5.071   2.327
   47LEU     CB  431   4.554   5.218   2.302
   47LEU     CG  432   4.606   5.286   2.174
   47LEU    CD1  433   4.528   5.246   2.049
   47LEU    CD2  434   4.628   5.434   2.206
   47LEU      C  435   4.539   5.033   2.465
   47LEU      O  436   4.419   5.042   2.492
   48LEU      N  437   4.627   4.974   2.545
   48LEU      H  438   4.721   4.954   2.516
   48LEU     CA  439   4.599   4.923   2.679
   48LEU     CB  440   4.650   4.779   2.693
   48LEU     CG  441   4.535   4.685   2.655
   48LEU    CD1  442   4.533   4.655   2.505
   48LEU    CD2  443   4.535   4.568   2.753
   48LEU      C  444   4.667   5.002   2.791
   48LEU      O  445   4.784   4.984   2.823
   49LEU      N  446   4.586   5.085   2.856
   49LEU      H  447   4.487   5.078   2.847
   49LEU     CA  448   4.644   5.191   2.940
   49LEU     CB  449   4.578   5.327   2.924
   49LEU     CG  450   4.595   5.376   2.779
   49LEU    CD1  451   4.461   5.404   2.711
   49LEU    CD2  452   4.694   5.493   2.776
   49LEU      C  453   4.627   5.153   3.088
   49LEU      O  454   4.520   5.118   3.137
   50PHE      N  455   4.733   5.176   3.164
   50PHE      H  456   4.811   5.237   3.149
   50PHE     CA  457   4.743   5.125   3.302
   50PHE     CB  458   4.807   4.986   3.313
   50PHE     CG  459   4.958   4.982   3.288
   50PHE    CD1  460   4.999   5.008   3.158
   50PHE    HD1  461   4.927   5.040   3.083
   50PHE    CD2  462   5.039   4.948   3.395
   50PHE    HD2  463   4.988   4.923   3.488
   50PHE    CE1  464   5.137   5.007   3.143
   50PHE    HE1  465   5.179   5.042   3.048
   50PHE    CE2  466   5.177   4.951   3.377
   50PHE    HE2  467   5.240   4.896   3.447
   50PHE     CZ  468   5.223   4.976   3.248
   50PHE     HZ  469   5.330   4.974   3.226
   50PHE      C  470   4.803   5.225   3.401
   50PHE      O  471   4.891   5.296   3.352
   51PRO      N  472   4.767   5.217   3.529
   51PRO     CA  473   4.829   5.307   3.628
   51PRO     CB  474   4.738   5.326   3.749
   51PRO     CG  475   4.651   5.201   3.732
   51PRO     CD  476   4.647   5.154   3.586
   51PRO      C  477   4.964   5.248   3.670
   51PRO      O  478   4.974   5.135   3.719
   52LEU      N  479   5.070   5.322   3.642
   52LEU      H  480   5.045   5.415   3.614
   52LEU     CA  481   5.208   5.281   3.671
   52LEU     CB  482   5.303   5.358   3.579
   52LEU     CG  483   5.446   5.305   3.569
   52LEU    CD1  484   5.466   5.171   3.497
   52LEU    CD2  485   5.523   5.406   3.485
   52LEU      C  486   5.229   5.309   3.820
   52LEU      O  487   5.274   5.414   3.865
   53THR      N  488   5.212   5.204   3.900
   53THR      H  489   5.166   5.125   3.859
   53THR     CA  490   5.216   5.184   4.045
   53THR     CB  491   5.084   5.224   4.113
   53THR    OG1  492   5.099   5.215   4.255
   53THR    HG1  493   5.009   5.214   4.298
   53THR    CG2  494   4.985   5.116   4.070
   53THR      C  495   5.261   5.041   4.076
   53THR      O  496   5.243   4.948   3.997
   54ALA      N  497   5.278   5.018   4.206
   54ALA      H  498   5.254   5.089   4.271
   54ALA     CA  499   5.326   4.893   4.268
   54ALA     CB  500   5.274   4.893   4.412
   54ALA      C  501   5.309   4.757   4.201
   54ALA      O  502   5.400   4.707   4.135
   55GLN      N  503   5.197   4.692   4.230
   55GLN      H  504   5.117   4.740   4.267
   55GLN     CA  505   5.169   4.557   4.179
   55GLN     CB  506   5.038   4.500   4.234
   55GLN     CG  507   5.040   4.416   4.361
   55GLN     CD  508   4.912   4.333   4.370
   55GLN    OE1  509   4.799   4.375   4.346
   55GLN    NE2  510   4.933   4.202   4.375
   55GLN   HE21  511   5.025   4.162   4.368
   55GLN   HE22  512   4.859   4.138   4.398
   55GLN      C  513   5.175   4.552   4.026
   55GLN      O  514   5.223   4.452   3.973
   56HISE     N  515   5.132   4.652   3.948
   56HISE     H  516   5.053   4.704   3.980
   56HISE    CA  517   5.142   4.664   3.802
   56HISE    CB  518   5.048   4.765   3.737
   56HISE    CG  519   4.901   4.752   3.778
   56HISE   ND1  520   4.840   4.655   3.846
   56HISE   CD2  521   4.815   4.853   3.769
   56HISE   HD2  522   4.825   4.942   3.706
   56HISE   CE1  523   4.718   4.696   3.877
   56HISE   HE1  524   4.653   4.657   3.956
   56HISE   NE2  525   4.702   4.819   3.830
   56HISE   HE2  526   4.613   4.864   3.830
   56HISE     C  527   5.290   4.680   3.767
   56HISE     O  528   5.336   4.617   3.671
   57GLU      N  529   5.362   4.765   3.841
   57GLU      H  530   5.337   4.820   3.920
   57GLU     CA  531   5.499   4.801   3.802
   57GLU     CB  532   5.541   4.921   3.887
   57GLU     CG  533   5.649   4.991   3.803
   57GLU     CD  534   5.749   5.070   3.888
   57GLU    OE1  535   5.840   5.011   3.950
   57GLU    OE2  536   5.729   5.193   3.891
   57GLU      C  537   5.588   4.678   3.819
   57GLU      O  538   5.659   4.641   3.725
   58ASN      N  539   5.567   4.610   3.931
   58ASN      H  540   5.503   4.645   3.999
   58ASN     CA  541   5.622   4.477   3.963
   58ASN     CB  542   5.594   4.443   4.109
   58ASN     CG  543   5.703   4.495   4.204
   58ASN    OD1  544   5.812   4.543   4.177
   58ASN    ND2  545   5.661   4.512   4.329
   58ASN   HD21  546   5.568   4.491   4.358
   58ASN   HD22  547   5.724   4.551   4.396
   58ASN      C  548   5.582   4.364   3.869
   58ASN      O  549   5.666   4.279   3.838
   59PHE      N  550   5.456   4.359   3.825
   59PHE      H  551   5.383   4.404   3.876
   59PHE     CA  552   5.415   4.266   3.718
   59PHE     CB  553   5.263   4.282   3.701
   59PHE     CG  554   5.199   4.201   3.589
   59PHE    CD1  555   5.175   4.064   3.596
   59PHE    HD1  556   5.240   4.005   3.660
   59PHE    CD2  557   5.131   4.271   3.489
   59PHE    HD2  558   5.174   4.367   3.461
   59PHE    CE1  559   5.092   3.998   3.505
   59PHE    HE1  560   5.080   3.890   3.512
   59PHE    CE2  561   5.042   4.206   3.405
   59PHE    HE2  562   4.984   4.262   3.332
   59PHE     CZ  563   5.015   4.069   3.414
   59PHE     HZ  564   4.950   4.007   3.354
   59PHE      C  565   5.483   4.301   3.586
   59PHE      O  566   5.558   4.216   3.540
   60ARG      N  567   5.473   4.427   3.543
   60ARG      H  568   5.407   4.493   3.579
   60ARG     CA  569   5.549   4.483   3.431
   60ARG     CB  570   5.537   4.636   3.430
   60ARG     CG  571   5.545   4.681   3.284
   60ARG     CD  572   5.421   4.640   3.205
   60ARG     NE  573   5.445   4.675   3.064
   60ARG     HE  574   5.463   4.771   3.043
   60ARG     CZ  575   5.443   4.587   2.963
   60ARG    NH1  576   5.425   4.455   2.976
   60ARG   HH11  577   5.399   4.424   3.068
   60ARG   HH12  578   5.440   4.398   2.895
   60ARG    NH2  579   5.465   4.620   2.835
   60ARG   HH21  580   5.484   4.715   2.809
   60ARG   HH22  581   5.452   4.549   2.766
   60ARG      C  582   5.699   4.450   3.425
   60ARG      O  583   5.735   4.403   3.317
   61LYS      N  584   5.764   4.458   3.541
   61LYS      H  585   5.723   4.498   3.623
   61LYS     CA  586   5.900   4.404   3.552
   61LYS     CB  587   5.950   4.419   3.696
   61LYS     CG  588   5.983   4.567   3.718
   61LYS     CD  589   6.020   4.599   3.863
   61LYS     CE  590   6.161   4.546   3.893
   61LYS     NZ  591   6.198   4.603   4.023
   61LYS    HZ1  592   6.210   4.702   4.014
   61LYS    HZ2  593   6.130   4.592   4.096
   61LYS    HZ3  594   6.284   4.564   4.057
   61LYS      C  595   5.909   4.257   3.510
   61LYS      O  596   5.966   4.222   3.407
   62LYS      N  597   5.829   4.177   3.580
   62LYS      H  598   5.758   4.224   3.632
   62LYS     CA  599   5.821   4.032   3.557
   62LYS     CB  600   5.728   3.980   3.667
   62LYS     CG  601   5.702   3.831   3.687
   62LYS     CD  602   5.573   3.794   3.614
   62LYS     CE  603   5.550   3.643   3.610
   62LYS     NZ  604   5.517   3.603   3.748
   62LYS    HZ1  605   5.602   3.603   3.801
   62LYS    HZ2  606   5.456   3.674   3.782
   62LYS    HZ3  607   5.473   3.514   3.752
   62LYS      C  608   5.777   3.995   3.416
   62LYS      O  609   5.845   3.917   3.349
   63GLN      N  610   5.685   4.073   3.360
   63GLN      H  611   5.626   4.135   3.411
   63GLN     CA  612   5.637   4.059   3.222
   63GLN     CB  613   5.532   4.167   3.197
   63GLN     CG  614   5.392   4.131   3.248
   63GLN     CD  615   5.289   4.218   3.176
   63GLN    OE1  616   5.281   4.340   3.183
   63GLN    NE2  617   5.202   4.155   3.097
   63GLN   HE21  618   5.178   4.058   3.101
   63GLN   HE22  619   5.160   4.199   3.018
   63GLN      C  620   5.752   4.079   3.123
   63GLN      O  621   5.779   3.999   3.034
   64ILE      N  622   5.815   4.196   3.134
   64ILE      H  623   5.786   4.276   3.186
   64ILE     CA  624   5.921   4.224   3.036
   64ILE     CB  625   5.950   4.374   3.023
   64ILE    CG1  626   6.007   4.427   3.154
   64ILE    CG2  627   5.825   4.449   2.978
   64ILE     CD  628   6.066   4.568   3.160
   64ILE      C  629   6.049   4.142   3.049
   64ILE      O  630   6.146   4.158   2.974
   65GLU      N  631   6.062   4.066   3.157
   65GLU      H  632   6.023   4.091   3.245
   65GLU     CA  633   6.166   3.964   3.177
   65GLU     CB  634   6.216   3.947   3.321
   65GLU     CG  635   6.276   4.080   3.368
   65GLU     CD  636   6.392   4.071   3.468
   65GLU    OE1  637   6.460   4.174   3.491
   65GLU    OE2  638   6.420   3.970   3.536
   65GLU      C  639   6.133   3.826   3.119
   65GLU      O  640   6.220   3.750   3.075
   66GLU      N  641   6.006   3.793   3.141
   66GLU      H  642   5.958   3.832   3.219
   66GLU     CA  643   5.936   3.679   3.080
   66GLU     CB  644   5.791   3.672   3.128
   66GLU     CG  645   5.779   3.607   3.266
   66GLU     CD  646   5.801   3.455   3.265
   66GLU    OE1  647   5.730   3.388   3.187
   66GLU    OE2  648   5.870   3.399   3.352
   66GLU      C  649   5.930   3.678   2.927
   66GLU      O  650   5.949   3.573   2.864
   67LEU      N  651   5.888   3.790   2.870
   67LEU      H  652   5.858   3.868   2.924
   67LEU     CA  653   5.876   3.811   2.725
   67LEU     CB  654   5.767   3.914   2.694
   67LEU     CG  655   5.630   3.860   2.735
   67LEU    CD1  656   5.529   3.975   2.727
   67LEU    CD2  657   5.579   3.745   2.647
   67LEU      C  658   6.006   3.857   2.658
   67LEU      O  659   6.050   3.971   2.669
   68LYS      N  660   6.028   3.787   2.547
   68LYS      H  661   5.950   3.741   2.505
   68LYS     CA  662   6.143   3.804   2.457
   68LYS     CB  663   6.159   3.677   2.374
   68LYS     CG  664   6.057   3.658   2.262
   68LYS     CD  665   6.057   3.518   2.204
   68LYS     CE  666   5.970   3.494   2.081
   68LYS     NZ  667   5.973   3.361   2.022
   68LYS    HZ1  668   5.951   3.294   2.093
   68LYS    HZ2  669   5.903   3.343   1.953
   68LYS    HZ3  670   6.054   3.333   1.970
   68LYS      C  671   6.148   3.932   2.373
   68LYS      O  672   6.039   3.980   2.342
   69GLY      N  673   6.267   3.967   2.326
   69GLY      H  674   6.343   3.902   2.325
   69GLY     CA  675   6.285   4.099   2.261
   69GLY      C  676   6.412   4.182   2.280
   69GLY      O  677   6.431   4.273   2.198
   70GLN      N  678   6.507   4.116   2.344
   70GLN      H  679   6.509   4.017   2.350
   70GLN     CA  680   6.639   4.173   2.378
   70GLN     CB  681   6.689   4.096   2.500
   70GLN     CG  682   6.609   4.132   2.626
   70GLN     CD  683   6.679   4.240   2.709
   70GLN    OE1  684   6.798   4.225   2.737
   70GLN    NE2  685   6.600   4.332   2.764
   70GLN   HE21  686   6.503   4.338   2.742
   70GLN   HE22  687   6.635   4.392   2.835
   70GLN      C  688   6.743   4.177   2.266
   70GLN      O  689   6.751   4.090   2.178
   71GLU      N  690   6.843   4.264   2.273
   71GLU      H  691   6.840   4.345   2.332
   71GLU     CA  692   6.954   4.276   2.179
   71GLU     CB  693   7.056   4.161   2.177
   71GLU     CG  694   7.120   4.139   2.314
   71GLU     CD  695   7.214   4.243   2.374
   71GLU    OE1  696   7.173   4.312   2.469
   71GLU    OE2  697   7.337   4.231   2.356
   71GLU      C  698   6.920   4.333   2.041
   71GLU      O  699   6.974   4.437   2.003
   72VAL      N  700   6.826   4.269   1.972
   72VAL      H  701   6.763   4.208   2.021
   72VAL     CA  702   6.781   4.302   1.837
   72VAL     CB  703   6.705   4.186   1.773
   72VAL    CG1  704   6.791   4.061   1.760
   72VAL    CG2  705   6.568   4.163   1.837
   72VAL      C  706   6.705   4.436   1.831
   72VAL      O  707   6.653   4.490   1.928
   73SER      N  708   6.721   4.503   1.717
   73SER      H  709   6.812   4.498   1.674
   73SER     CA  710   6.638   4.614   1.668
   73SER     CB  711   6.679   4.654   1.526
   73SER     OG  712   6.774   4.760   1.539
   73SER     HG  713   6.758   4.814   1.621
   73SER      C  714   6.487   4.589   1.665
   73SER      O  715   6.436   4.510   1.585
   74PRO      N  716   6.415   4.675   1.736
   74PRO     CA  717   6.270   4.665   1.714
   74PRO     CB  718   6.207   4.745   1.828
   74PRO     CG  719   6.307   4.724   1.942
   74PRO     CD  720   6.443   4.722   1.872
   74PRO      C  721   6.239   4.738   1.582
   74PRO      O  722   6.256   4.859   1.572
   75LYS      N  723   6.145   4.675   1.512
   75LYS      H  724   6.122   4.580   1.528
   75LYS     CA  725   6.098   4.726   1.382
   75LYS     CB  726   6.092   4.616   1.275
   75LYS     CG  727   6.082   4.670   1.133
   75LYS     CD  728   6.221   4.724   1.098
   75LYS     CE  729   6.234   4.793   0.962
   75LYS     NZ  730   6.378   4.806   0.936
   75LYS    HZ1  731   6.412   4.892   0.974
   75LYS    HZ2  732   6.421   4.727   0.983
   75LYS    HZ3  733   6.403   4.800   0.840
   75LYS      C  734   5.972   4.811   1.389
   75LYS      O  735   5.872   4.773   1.328
   76VAL      N  736   5.991   4.932   1.442
   76VAL      H  737   6.086   4.950   1.466
   76VAL     CA  738   5.889   5.031   1.476
   76VAL     CB  739   5.793   4.993   1.588
   76VAL    CG1  740   5.691   4.894   1.529
   76VAL    CG2  741   5.866   4.942   1.713
   76VAL      C  742   5.960   5.158   1.527
   76VAL      O  743   6.081   5.151   1.549
   77TYR      N  744   5.889   5.269   1.540
   77TYR      H  745   5.790   5.260   1.533
   77TYR     CA  746   5.941   5.398   1.589
   77TYR     CB  747   5.838   5.503   1.548
   77TYR     CG  748   5.819   5.517   1.397
   77TYR    CD1  749   5.711   5.446   1.344
   77TYR    HD1  750   5.650   5.383   1.408
   77TYR    CD2  751   5.906   5.581   1.309
   77TYR    HD2  752   5.994   5.634   1.345
   77TYR    CE1  753   5.704   5.430   1.206
   77TYR    HE1  754   5.643   5.345   1.173
   77TYR    CE2  755   5.898   5.569   1.171
   77TYR    HE2  756   5.957   5.621   1.095
   77TYR     CZ  757   5.798   5.486   1.121
   77TYR     OH  758   5.793   5.448   0.991
   77TYR     HH  759   5.731   5.372   0.973
   77TYR      C  760   5.979   5.410   1.737
   77TYR      O  761   5.937   5.505   1.804
   78PHE      N  762   6.064   5.319   1.786
   78PHE      H  763   6.108   5.255   1.724
   78PHE     CA  764   6.091   5.305   1.929
   78PHE     CB  765   6.181   5.189   1.972
   78PHE     CG  766   6.315   5.188   1.897
   78PHE    CD1  767   6.430   5.231   1.963
   78PHE    HD1  768   6.423   5.274   2.062
   78PHE    CD2  769   6.325   5.115   1.779
   78PHE    HD2  770   6.234   5.061   1.753
   78PHE    CE1  771   6.553   5.194   1.909
   78PHE    HE1  772   6.640   5.200   1.974
   78PHE    CE2  773   6.448   5.083   1.722
   78PHE    HE2  774   6.466   5.003   1.651
   78PHE     CZ  775   6.563   5.123   1.789
   78PHE     HZ  776   6.662   5.100   1.751
   78PHE      C  777   6.139   5.427   2.007
   78PHE      O  778   6.233   5.496   1.969
   79MET      N  779   6.055   5.470   2.101
   79MET      H  780   5.971   5.420   2.124
   79MET     CA  781   6.074   5.595   2.174
   79MET     CB  782   5.959   5.694   2.152
   79MET     CG  783   5.823   5.661   2.215
   79MET     SD  784   5.703   5.790   2.164
   79MET     CE  785   5.572   5.720   2.263
   79MET      C  786   6.089   5.587   2.327
   79MET      O  787   6.041   5.496   2.394
   80LYS      N  788   6.157   5.688   2.381
   80LYS      H  789   6.181   5.760   2.316
   80LYS     CA  790   6.177   5.709   2.525
   80LYS     CB  791   6.319   5.673   2.568
   80LYS     CG  792   6.341   5.678   2.720
   80LYS     CD  793   6.477   5.625   2.764
   80LYS     CE  794   6.504   5.661   2.910
   80LYS     NZ  795   6.629   5.590   2.943
   80LYS    HZ1  796   6.640   5.597   3.042
   80LYS    HZ2  797   6.625   5.495   2.912
   80LYS    HZ3  798   6.706   5.630   2.894
   80LYS      C  799   6.136   5.852   2.564
   80LYS      O  800   6.216   5.942   2.538
   81GLN      N  801   6.009   5.859   2.600
   81GLN      H  802   5.957   5.773   2.604
   81GLN     CA  803   5.935   5.977   2.647
   81GLN     CB  804   5.797   5.939   2.701
   81GLN     CG  805   5.689   5.923   2.594
   81GLN     CD  806   5.554   5.912   2.665
   81GLN    OE1  807   5.506   5.804   2.701
   81GLN    NE2  808   5.493   6.029   2.684
   81GLN   HE21  809   5.530   6.115   2.648
   81GLN   HE22  810   5.401   6.021   2.722
   81GLN      C  811   6.007   6.063   2.751
   81GLN      O  812   6.041   6.021   2.862
   82THR      N  813   6.017   6.193   2.723
   82THR      H  814   5.945   6.237   2.669
   82THR     CA  815   6.103   6.291   2.790
   82THR     CB  816   6.218   6.330   2.695
   82THR    OG1  817   6.300   6.422   2.767
   82THR    HG1  818   6.359   6.360   2.818
   82THR    CG2  819   6.181   6.403   2.566
   82THR      C  820   6.033   6.416   2.843
   82THR      O  821   6.054   6.445   2.961
   83ILE      N  822   5.943   6.469   2.760
   83ILE      H  823   5.919   6.427   2.673
   83ILE     CA  824   5.867   6.589   2.799
   83ILE     CB  825   5.830   6.657   2.666
   83ILE    CG1  826   5.949   6.698   2.579
   83ILE    CG2  827   5.731   6.772   2.681
   83ILE     CD  828   6.061   6.783   2.639
   83ILE      C  829   5.752   6.562   2.896
   83ILE      O  830   5.741   6.630   2.998
   84GLY      N  831   5.663   6.470   2.862
   84GLY      H  832   5.677   6.414   2.781
   84GLY     CA  833   5.556   6.432   2.956
   84GLY      C  834   5.411   6.441   2.909
   84GLY      O  835   5.325   6.480   2.988
   85ASN      N  836   5.388   6.407   2.782
   85ASN      H  837   5.462   6.372   2.726
   85ASN     CA  838   5.256   6.429   2.721
   85ASN     CB  839   5.265   6.449   2.570
   85ASN     CG  840   5.172   6.562   2.526
   85ASN    OD1  841   5.062   6.579   2.577
   85ASN    ND2  842   5.218   6.648   2.435
   85ASN   HD21  843   5.311   6.634   2.402
   85ASN   HD22  844   5.176   6.738   2.423
   85ASN      C  845   5.159   6.315   2.753
   85ASN      O  846   5.197   6.204   2.791
   86SER      N  847   5.032   6.337   2.719
   86SER      H  848   5.000   6.418   2.669
   86SER     CA  849   4.931   6.236   2.753
   86SER     CB  850   4.798   6.307   2.729
   86SER     OG  851   4.775   6.385   2.847
   86SER     HG  852   4.812   6.475   2.826
   86SER      C  853   4.932   6.097   2.688
   86SER      O  854   4.911   6.078   2.568
   87CYS      N  855   4.930   6.004   2.782
   87CYS      H  856   4.921   6.030   2.879
   87CYS     CA  857   4.952   5.861   2.758
   87CYS     CB  858   4.928   5.788   2.890
   87CYS     SG  859   4.776   5.830   2.983
   87CYS     HG  860   4.849   5.872   3.086
   87CYS      C  861   4.888   5.784   2.642
   87CYS      O  862   4.958   5.758   2.545
   88GLY      N  863   4.758   5.812   2.636
   88GLY      H  864   4.719   5.882   2.695
   88GLY     CA  865   4.665   5.763   2.533
   88GLY      C  866   4.684   5.833   2.398
   88GLY      O  867   4.730   5.769   2.303
   89THR      N  868   4.691   5.965   2.391
   89THR      H  869   4.678   6.021   2.473
   89THR     CA  870   4.721   6.041   2.269
   89THR     CB  871   4.706   6.192   2.282
   89THR    OG1  872   4.594   6.227   2.364
   89THR    HG1  873   4.546   6.303   2.321
   89THR    CG2  874   4.686   6.266   2.150
   89THR      C  875   4.859   6.010   2.211
   89THR      O  876   4.879   5.986   2.093
   90ILE      N  877   4.955   6.005   2.303
   90ILE      H  878   4.936   6.031   2.398
   90ILE     CA  879   5.090   5.956   2.272
   90ILE     CB  880   5.188   5.976   2.388
   90ILE    CG1  881   5.218   6.124   2.400
   90ILE    CG2  882   5.310   5.883   2.387
   90ILE     CD  883   5.293   6.187   2.283
   90ILE      C  884   5.093   5.819   2.205
   90ILE      O  885   5.146   5.802   2.095
   91GLY      N  886   5.038   5.715   2.266
   91GLY      H  887   5.019   5.731   2.364
   91GLY     CA  888   5.013   5.582   2.210
   91GLY      C  889   4.938   5.582   2.077
   91GLY      O  890   4.970   5.505   1.987
   92LEU      N  891   4.839   5.670   2.062
   92LEU      H  892   4.799   5.718   2.140
   92LEU     CA  893   4.767   5.686   1.935
   92LEU     CB  894   4.648   5.777   1.963
   92LEU     CG  895   4.548   5.807   1.852
   92LEU    CD1  896   4.506   5.684   1.771
   92LEU    CD2  897   4.438   5.909   1.883
   92LEU      C  898   4.859   5.731   1.821
   92LEU      O  899   4.898   5.644   1.743
   93ILE      N  900   4.924   5.845   1.841
   93ILE      H  901   4.916   5.887   1.931
   93ILE     CA  902   5.023   5.899   1.747
   93ILE     CB  903   5.067   6.043   1.776
   93ILE    CG1  904   5.121   6.070   1.917
   93ILE    CG2  905   4.948   6.134   1.743
   93ILE     CD  906   5.239   6.167   1.923
   93ILE      C  907   5.139   5.805   1.719
   93ILE      O  908   5.189   5.790   1.608
   94HISE     N  909   5.184   5.734   1.824
   94HISE     H  910   5.165   5.755   1.920
   94HISE    CA  911   5.287   5.630   1.811
   94HISE    CB  912   5.345   5.576   1.941
   94HISE    CG  913   5.483   5.510   1.928
   94HISE   ND1  914   5.501   5.380   1.901
   94HISE   CD2  915   5.597   5.576   1.910
   94HISE   HD2  916   5.609   5.682   1.924
   94HISE   CE1  917   5.626   5.368   1.856
   94HISE   HE1  918   5.680   5.274   1.843
   94HISE   NE2  919   5.685   5.488   1.863
   94HISE   HE2  920   5.781   5.505   1.839
   94HISE     C  921   5.241   5.510   1.727
   94HISE     O  922   5.297   5.479   1.622
   95ALA      N  923   5.123   5.458   1.760
   95ALA      H  924   5.074   5.497   1.838
   95ALA     CA  925   5.059   5.347   1.688
   95ALA     CB  926   4.951   5.293   1.782
   95ALA      C  927   5.011   5.378   1.546
   95ALA      O  928   5.052   5.314   1.450
   96VAL      N  929   4.972   5.505   1.526
   96VAL      H  930   4.948   5.564   1.602
   96VAL     CA  931   4.935   5.556   1.393
   96VAL     CB  932   4.881   5.698   1.405
   96VAL    CG1  933   4.844   5.764   1.272
   96VAL    CG2  934   4.742   5.684   1.468
   96VAL      C  935   5.055   5.548   1.298
   96VAL      O  936   5.024   5.536   1.179
   97ALA      N  937   5.169   5.593   1.348
   97ALA      H  938   5.164   5.639   1.437
   97ALA     CA  939   5.301   5.587   1.283
   97ALA     CB  940   5.400   5.677   1.355
   97ALA      C  941   5.357   5.446   1.265
   97ALA      O  942   5.423   5.409   1.168
   98ASN      N  943   5.345   5.359   1.366
   98ASN      H  944   5.329   5.399   1.456
   98ASN     CA  945   5.395   5.222   1.352
   98ASN     CB  946   5.392   5.137   1.478
   98ASN     CG  947   5.457   5.203   1.600
   98ASN    OD1  948   5.564   5.262   1.589
   98ASN    ND2  949   5.393   5.188   1.714
   98ASN   HD21  950   5.306   5.139   1.723
   98ASN   HD22  951   5.412   5.253   1.786
   98ASN      C  952   5.314   5.149   1.244
   98ASN      O  953   5.376   5.074   1.169
   99ASN      N  954   5.183   5.148   1.265
   99ASN      H  955   5.150   5.201   1.342
   99ASN     CA  956   5.093   5.092   1.162
   99ASN     CB  957   4.975   5.017   1.224
   99ASN     CG  958   4.999   4.866   1.237
   99ASN    OD1  959   5.019   4.826   1.352
   99ASN    ND2  960   5.004   4.783   1.134
   99ASN   HD21  961   5.001   4.833   1.047
   99ASN   HD22  962   5.005   4.682   1.135
   99ASN      C  963   5.049   5.177   1.042
   99ASN      O  964   4.939   5.146   0.996
  100GLN      N  965   5.131   5.255   0.972
  100GLN      H  966   5.228   5.248   0.995
  100GLN     CA  967   5.094   5.340   0.858
  100GLN     CB  968   5.204   5.432   0.805
  100GLN     CG  969   5.232   5.542   0.908
  100GLN     CD  970   5.358   5.608   0.853
  100GLN    OE1  971   5.356   5.689   0.760
  100GLN    NE2  972   5.474   5.567   0.902
  100GLN   HE21  973   5.475   5.493   0.971
  100GLN   HE22  974   5.556   5.601   0.856
  100GLN      C  975   5.036   5.269   0.735
  100GLN      O  976   4.978   5.335   0.648
  101ASP      N  977   5.054   5.137   0.730
  101ASP      H  978   5.135   5.104   0.779
  101ASP     CA  979   4.978   5.048   0.644
  101ASP     CB  980   5.045   4.910   0.650
  101ASP     CG  981   5.063   4.850   0.790
  101ASP    OD1  982   4.976   4.772   0.834
  101ASP    OD2  983   5.156   4.892   0.862
  101ASP      C  984   4.829   5.047   0.677
  101ASP      O  985   4.752   5.109   0.603
  102LYS      N  986   4.794   4.965   0.777
  102LYS      H  987   4.860   4.899   0.811
  102LYS     CA  988   4.658   4.962   0.834
  102LYS     CB  989   4.638   4.866   0.952
  102LYS     CG  990   4.624   4.720   0.908
  102LYS     CD  991   4.620   4.607   1.010
  102LYS     CE  992   4.608   4.467   0.948
  102LYS     NZ  993   4.740   4.408   0.922
  102LYS    HZ1  994   4.723   4.316   0.887
  102LYS    HZ2  995   4.792   4.465   0.859
  102LYS    HZ3  996   4.797   4.404   1.003
  102LYS      C  997   4.610   5.102   0.869
  102LYS      O  998   4.507   5.141   0.814
  103LEU      N  999   4.681   5.184   0.946
  103LEU      H 1000   4.778   5.167   0.964
  103LEU     CA 1001   4.636   5.319   0.988
  103LEU     CB 1002   4.662   5.340   1.137
  103LEU     CG 1003   4.584   5.252   1.234
  103LEU    CD1 1004   4.670   5.253   1.360
  103LEU    CD2 1005   4.446   5.309   1.268
  103LEU      C 1006   4.696   5.437   0.911
  103LEU      O 1007   4.663   5.448   0.793
  104GLY      N 1008   4.792   5.512   0.963
  104GLY      H 1009   4.833   5.484   1.049
  104GLY     CA 1010   4.846   5.632   0.894
  104GLY      C 1011   4.769   5.764   0.894
  104GLY      O 1012   4.661   5.769   0.953
  105PHE      N 1013   4.846   5.869   0.868
  105PHE      H 1014   4.945   5.857   0.861
  105PHE     CA 1015   4.800   6.009   0.870
  105PHE     CB 1016   4.903   6.108   0.925
  105PHE     CG 1017   4.949   6.091   1.070
  105PHE    CD1 1018   4.852   6.112   1.167
  105PHE    HD1 1019   4.749   6.134   1.138
  105PHE    CD2 1020   5.084   6.082   1.102
  105PHE    HD2 1021   5.164   6.101   1.031
  105PHE    CE1 1022   4.894   6.125   1.299
  105PHE    HE1 1023   4.825   6.164   1.374
  105PHE    CE2 1024   5.119   6.092   1.236
  105PHE    HE2 1025   5.224   6.112   1.254
  105PHE     CZ 1026   5.026   6.107   1.339
  105PHE     HZ 1027   5.054   6.121   1.443
  105PHE      C 1028   4.767   6.060   0.730
  105PHE      O 1029   4.837   6.035   0.632
  106GLU      N 1030   4.649   6.121   0.718
  106GLU      H 1031   4.576   6.120   0.787
  106GLU     CA 1032   4.606   6.186   0.594
  106GLU     CB 1033   4.458   6.225   0.597
  106GLU     CG 1034   4.372   6.102   0.566
  106GLU     CD 1035   4.363   6.058   0.420
  106GLU    OE1 1036   4.419   5.949   0.398
  106GLU    OE2 1037   4.321   6.139   0.335
  106GLU      C 1038   4.681   6.302   0.528
  106GLU      O 1039   4.712   6.302   0.409
  107ASP      N 1040   4.712   6.398   0.615
  107ASP      H 1041   4.688   6.387   0.711
  107ASP     CA 1042   4.801   6.513   0.591
  107ASP     CB 1043   4.766   6.628   0.685
  107ASP     CG 1044   4.824   6.763   0.642
  107ASP    OD1 1045   4.786   6.818   0.537
  107ASP    OD2 1046   4.915   6.817   0.708
  107ASP      C 1047   4.951   6.482   0.600
  107ASP      O 1048   4.991   6.439   0.707
  108GLY      N 1049   5.022   6.535   0.501
  108GLY      H 1050   4.978   6.533   0.411
  108GLY     CA 1051   5.169   6.540   0.491
  108GLY      C 1052   5.240   6.631   0.592
  108GLY      O 1053   5.330   6.573   0.652
  109SER      N 1054   5.180   6.744   0.628
  109SER      H 1055   5.084   6.769   0.620
  109SER     CA 1056   5.236   6.831   0.733
  109SER     CB 1057   5.172   6.970   0.739
  109SER     OG 1058   5.236   7.058   0.646
  109SER     HG 1059   5.182   7.141   0.637
  109SER      C 1060   5.234   6.767   0.872
  109SER      O 1061   5.331   6.767   0.947
  110VAL      N 1062   5.121   6.709   0.909
  110VAL      H 1063   5.035   6.743   0.872
  110VAL     CA 1064   5.113   6.622   1.028
  110VAL     CB 1065   4.972   6.565   1.042
  110VAL    CG1 1066   4.953   6.474   1.164
  110VAL    CG2 1067   4.854   6.663   1.041
  110VAL      C 1068   5.220   6.514   1.045
  110VAL      O 1069   5.265   6.494   1.157
  111LEU      N 1070   5.259   6.446   0.938
  111LEU      H 1071   5.211   6.452   0.851
  111LEU     CA 1072   5.350   6.330   0.943
  111LEU     CB 1073   5.359   6.252   0.812
  111LEU     CG 1074   5.447   6.128   0.829
  111LEU    CD1 1075   5.407   6.034   0.942
  111LEU    CD2 1076   5.448   6.050   0.698
  111LEU      C 1077   5.489   6.382   0.984
  111LEU      O 1078   5.536   6.352   1.094
  112LYS      N 1079   5.529   6.475   0.898
  112LYS      H 1080   5.485   6.495   0.810
  112LYS     CA 1081   5.648   6.557   0.923
  112LYS     CB 1082   5.677   6.660   0.813
  112LYS     CG 1083   5.685   6.593   0.676
  112LYS     CD 1084   5.710   6.693   0.562
  112LYS     CE 1085   5.858   6.728   0.549
  112LYS     NZ 1086   5.876   6.826   0.441
  112LYS    HZ1 1087   5.819   6.906   0.458
  112LYS    HZ2 1088   5.970   6.859   0.455
  112LYS    HZ3 1089   5.875   6.780   0.352
  112LYS      C 1090   5.671   6.634   1.054
  112LYS      O 1091   5.785   6.679   1.063
  113GLN      N 1092   5.562   6.666   1.122
  113GLN      H 1093   5.472   6.680   1.081
  113GLN     CA 1094   5.570   6.719   1.259
  113GLN     CB 1095   5.435   6.778   1.304
  113GLN     CG 1096   5.398   6.907   1.231
  113GLN     CD 1097   5.283   6.984   1.296
  113GLN    OE1 1098   5.264   6.978   1.417
  113GLN    NE2 1099   5.211   7.065   1.219
  113GLN   HE21 1100   5.240   7.089   1.126
  113GLN   HE22 1101   5.116   7.083   1.243
  113GLN      C 1102   5.604   6.620   1.370
  113GLN      O 1103   5.685   6.650   1.458
  114PHE      N 1104   5.531   6.509   1.367
  114PHE      H 1105   5.462   6.483   1.300
  114PHE     CA 1106   5.559   6.395   1.456
  114PHE     CB 1107   5.442   6.297   1.462
  114PHE     CG 1108   5.310   6.341   1.526
  114PHE    CD1 1109   5.301   6.376   1.660
  114PHE    HD1 1110   5.353   6.311   1.731
  114PHE    CD2 1111   5.208   6.373   1.438
  114PHE    HD2 1112   5.203   6.310   1.349
  114PHE    CE1 1113   5.188   6.441   1.707
  114PHE    HE1 1114   5.157   6.438   1.812
  114PHE    CE2 1115   5.090   6.427   1.489
  114PHE    HE2 1116   4.996   6.405   1.438
  114PHE     CZ 1117   5.083   6.469   1.621
  114PHE     HZ 1118   5.004   6.541   1.644
  114PHE      C 1119   5.681   6.309   1.421
  114PHE      O 1120   5.754   6.276   1.514
  115LEU      N 1121   5.701   6.277   1.293
  115LEU      H 1122   5.642   6.309   1.219
  115LEU     CA 1123   5.811   6.189   1.253
  115LEU     CB 1124   5.759   6.073   1.168
  115LEU     CG 1125   5.708   5.956   1.251
  115LEU    CD1 1126   5.646   5.854   1.154
  115LEU    CD2 1127   5.818   5.892   1.338
  115LEU      C 1128   5.922   6.248   1.165
  115LEU      O 1129   5.908   6.357   1.110
  116SER      N 1130   6.027   6.170   1.140
  116SER      H 1131   6.017   6.076   1.173
  116SER     CA 1132   6.153   6.205   1.072
  116SER     CB 1133   6.224   6.314   1.152
  116SER     OG 1134   6.345   6.367   1.097
  116SER     HG 1135   6.347   6.454   1.146
  116SER      C 1136   6.231   6.078   1.038
  116SER      O 1137   6.182   5.968   1.061
  117GLU      N 1138   6.358   6.095   1.003
  117GLU      H 1139   6.392   6.188   0.994
  117GLU     CA 1140   6.464   6.001   0.965
  117GLU     CB 1141   6.590   6.057   0.898
  117GLU     CG 1142   6.569   6.061   0.747
  117GLU     CD 1143   6.657   6.157   0.667
  117GLU    OE1 1144   6.701   6.259   0.724
  117GLU    OE2 1145   6.695   6.111   0.557
  117GLU      C 1146   6.513   5.927   1.089
  117GLU      O 1147   6.606   5.968   1.158
  118THR      N 1148   6.437   5.821   1.117
  118THR      H 1149   6.354   5.793   1.069
  118THR     CA 1150   6.452   5.755   1.248
  118THR     CB 1151   6.333   5.661   1.267
  118THR    OG1 1152   6.299   5.568   1.164
  118THR    HG1 1153   6.252   5.489   1.203
  118THR    CG2 1154   6.226   5.755   1.319
  118THR      C 1155   6.581   5.680   1.284
  118THR      O 1156   6.603   5.652   1.401
  119GLU      N 1157   6.651   5.626   1.184
  119GLU      H 1158   6.612   5.627   1.092
  119GLU     CA 1159   6.783   5.562   1.197
  119GLU     CB 1160   6.811   5.483   1.070
  119GLU     CG 1161   6.853   5.559   0.944
  119GLU     CD 1162   6.746   5.653   0.887
  119GLU    OE1 1163   6.677   5.611   0.792
  119GLU    OE2 1164   6.739   5.767   0.934
  119GLU      C 1165   6.899   5.656   1.229
  119GLU      O 1166   6.967   5.618   1.324
  120LYS      N 1167   6.891   5.781   1.180
  120LYS      H 1168   6.835   5.802   1.101
  120LYS     CA 1169   6.973   5.890   1.233
  120LYS     CB 1170   6.962   6.012   1.142
  120LYS     CG 1171   7.063   6.124   1.170
  120LYS     CD 1172   7.127   6.170   1.040
  120LYS     CE 1173   7.209   6.060   0.971
  120LYS     NZ 1174   7.232   6.089   0.829
  120LYS    HZ1 1175   7.250   6.187   0.820
  120LYS    HZ2 1176   7.301   6.029   0.792
  120LYS    HZ3 1177   7.140   6.080   0.789
  120LYS      C 1178   6.941   5.925   1.379
  120LYS      O 1179   7.033   5.939   1.460
  121MET      N 1180   6.812   5.932   1.407
  121MET      H 1181   6.746   5.894   1.342
  121MET     CA 1182   6.754   5.997   1.527
  121MET     CB 1183   6.632   6.084   1.499
  121MET     CG 1184   6.673   6.214   1.431
  121MET     SD 1185   6.530   6.308   1.366
  121MET     CE 1186   6.418   6.304   1.504
  121MET      C 1187   6.735   5.916   1.655
  121MET      O 1188   6.671   5.811   1.650
  122SER      N 1189   6.784   5.970   1.766
  122SER      H 1190   6.854   6.039   1.760
  122SER     CA 1191   6.778   5.909   1.901
  122SER     CB 1192   6.859   5.977   2.010
  122SER     OG 1193   6.793   6.093   2.060
  122SER     HG 1194   6.861   6.152   2.102
  122SER      C 1195   6.636   5.877   1.948
  122SER      O 1196   6.539   5.936   1.900
  123PRO      N 1197   6.612   5.777   2.031
  123PRO     CA 1198   6.486   5.759   2.104
  123PRO     CB 1199   6.512   5.654   2.212
  123PRO     CG 1200   6.625   5.566   2.159
  123PRO     CD 1201   6.698   5.663   2.066
  123PRO      C 1202   6.429   5.885   2.171
  123PRO      O 1203   6.307   5.896   2.179
  124GLU      N 1204   6.518   5.968   2.224
  124GLU      H 1205   6.605   5.934   2.261
  124GLU     CA 1206   6.491   6.103   2.272
  124GLU     CB 1207   6.597   6.164   2.364
  124GLU     CG 1208   6.576   6.121   2.509
  124GLU     CD 1209   6.711   6.117   2.582
  124GLU    OE1 1210   6.785   6.021   2.551
  124GLU    OE2 1211   6.742   6.212   2.657
  124GLU      C 1212   6.444   6.205   2.168
  124GLU      O 1213   6.340   6.268   2.189
  125ASP      N 1214   6.521   6.219   2.061
  125ASP      H 1215   6.615   6.186   2.052
  125ASP     CA 1216   6.486   6.301   1.944
  125ASP     CB 1217   6.593   6.316   1.836
  125ASP     CG 1218   6.686   6.433   1.868
  125ASP    OD1 1219   6.666   6.541   1.808
  125ASP    OD2 1220   6.774   6.420   1.956
  125ASP      C 1221   6.348   6.261   1.891
  125ASP      O 1222   6.259   6.343   1.872
  126ARG      N 1223   6.324   6.131   1.874
  126ARG      H 1224   6.401   6.070   1.888
  126ARG     CA 1225   6.198   6.068   1.831
  126ARG     CB 1226   6.208   5.917   1.822
  126ARG     CG 1227   6.287   5.852   1.707
  126ARG     CD 1228   6.319   5.706   1.740
  126ARG     NE 1229   6.435   5.655   1.667
  126ARG     HE 1230   6.439   5.691   1.574
  126ARG     CZ 1231   6.508   5.550   1.707
  126ARG    NH1 1232   6.476   5.484   1.819
  126ARG   HH11 1233   6.385   5.503   1.857
  126ARG   HH12 1234   6.543   5.438   1.877
  126ARG    NH2 1235   6.613   5.503   1.638
  126ARG   HH21 1236   6.637   5.545   1.549
  126ARG   HH22 1237   6.678   5.442   1.684
  126ARG      C 1238   6.080   6.101   1.923
  126ARG      O 1239   5.982   6.162   1.881
  127ALA      N 1240   6.107   6.088   2.053
  127ALA      H 1241   6.190   6.040   2.081
  127ALA     CA 1242   6.011   6.131   2.155
  127ALA     CB 1243   6.055   6.098   2.298
  127ALA      C 1244   5.977   6.280   2.147
  127ALA      O 1245   5.859   6.314   2.146
  128LYS      N 1246   6.078   6.365   2.130
  128LYS      H 1247   6.168   6.339   2.166
  128LYS     CA 1248   6.062   6.511   2.128
  128LYS     CB 1249   6.199   6.580   2.126
  128LYS     CG 1250   6.267   6.599   2.262
  128LYS     CD 1251   6.393   6.683   2.245
  128LYS     CE 1252   6.452   6.724   2.381
  128LYS     NZ 1253   6.577   6.800   2.378
  128LYS    HZ1 1254   6.644   6.747   2.327
  128LYS    HZ2 1255   6.579   6.893   2.343
  128LYS    HZ3 1256   6.611   6.803   2.473
  128LYS      C 1257   5.987   6.559   2.005
  128LYS      O 1258   5.898   6.643   2.015
  129CYS      N 1259   5.997   6.487   1.893
  129CYS      H 1260   6.040   6.396   1.893
  129CYS     CA 1261   5.917   6.520   1.775
  129CYS     CB 1262   5.989   6.477   1.646
  129CYS     SG 1263   6.019   6.301   1.602
  129CYS     HG 1264   5.891   6.300   1.568
  129CYS      C 1265   5.772   6.472   1.783
  129CYS      O 1266   5.684   6.554   1.753
  130PHE      N 1267   5.747   6.360   1.849
  130PHE      H 1268   5.819   6.296   1.877
  130PHE     CA 1269   5.615   6.310   1.890
  130PHE     CB 1270   5.605   6.166   1.939
  130PHE     CG 1271   5.652   6.066   1.832
  130PHE    CD1 1272   5.577   6.031   1.722
  130PHE    HD1 1273   5.477   6.070   1.707
  130PHE    CD2 1274   5.757   5.981   1.865
  130PHE    HD2 1275   5.817   6.005   1.953
  130PHE    CE1 1276   5.614   5.918   1.648
  130PHE    HE1 1277   5.559   5.896   1.556
  130PHE    CE2 1278   5.786   5.863   1.799
  130PHE    HE2 1279   5.874   5.802   1.826
  130PHE     CZ 1280   5.719   5.833   1.681
  130PHE     HZ 1281   5.730   5.733   1.638
  130PHE      C 1282   5.543   6.389   2.000
  130PHE      O 1283   5.437   6.448   1.977
  131GLU      N 1284   5.608   6.408   2.114
  131GLU      H 1285   5.702   6.376   2.115
  131GLU     CA 1286   5.560   6.483   2.231
  131GLU     CB 1287   5.647   6.454   2.353
  131GLU     CG 1288   5.611   6.326   2.428
  131GLU     CD 1289   5.682   6.303   2.561
  131GLU    OE1 1290   5.806   6.286   2.568
  131GLU    OE2 1291   5.612   6.299   2.664
  131GLU      C 1292   5.543   6.633   2.203
  131GLU      O 1293   5.460   6.699   2.264
  132LYS      N 1294   5.630   6.693   2.122
  132LYS      H 1295   5.713   6.652   2.085
  132LYS     CA 1296   5.604   6.836   2.098
  132LYS     CB 1297   5.717   6.908   2.171
  132LYS     CG 1298   5.696   6.966   2.311
  132LYS     CD 1299   5.826   7.029   2.363
  132LYS     CE 1300   5.815   7.167   2.427
  132LYS     NZ 1301   5.945   7.195   2.488
  132LYS    HZ1 1302   5.977   7.288   2.467
  132LYS    HZ2 1303   5.946   7.193   2.588
  132LYS    HZ3 1304   6.007   7.122   2.460
  132LYS      C 1305   5.593   6.874   1.951
  132LYS      O 1306   5.684   6.884   1.869
  133ASN      N 1307   5.477   6.933   1.922
  133ASN      H 1308   5.397   6.930   1.982
  133ASN     CA 1309   5.439   6.980   1.788
  133ASN     CB 1310   5.440   6.873   1.679
  133ASN     CG 1311   5.353   6.758   1.729
  133ASN    OD1 1312   5.231   6.760   1.711
  133ASN    ND2 1313   5.424   6.646   1.737
  133ASN   HD21 1314   5.523   6.638   1.732
  133ASN   HD22 1315   5.372   6.561   1.727
  133ASN      C 1316   5.300   7.043   1.798
  133ASN      O 1317   5.227   7.006   1.890
  134GLU      N 1318   5.260   7.105   1.687
  134GLU      H 1319   5.317   7.109   1.605
  134GLU     CA 1320   5.132   7.174   1.670
  134GLU     CB 1321   5.142   7.278   1.558
  134GLU     CG 1322   5.176   7.401   1.641
  134GLU     CD 1323   5.180   7.527   1.556
  134GLU    OE1 1324   5.077   7.588   1.519
  134GLU    OE2 1325   5.295   7.566   1.526
  134GLU      C 1326   5.012   7.082   1.648
  134GLU      O 1327   4.902   7.107   1.698
  135ALA      N 1328   5.043   6.969   1.585
  135ALA      H 1329   5.136   6.963   1.546
  135ALA     CA 1330   4.942   6.868   1.552
  135ALA     CB 1331   4.993   6.772   1.444
  135ALA      C 1332   4.881   6.794   1.671
  135ALA      O 1333   4.761   6.768   1.659
  136ILE      N 1334   4.960   6.773   1.776
  136ILE      H 1335   5.058   6.759   1.762
  136ILE     CA 1336   4.906   6.733   1.907
  136ILE     CB 1337   5.014   6.659   1.986
  136ILE    CG1 1338   4.940   6.588   2.100
  136ILE    CG2 1339   5.141   6.733   2.028
  136ILE     CD 1340   5.022   6.473   2.159
  136ILE      C 1341   4.826   6.843   1.977
  136ILE      O 1342   4.719   6.814   2.031
  137GLN      N 1343   4.872   6.967   1.963
  137GLN      H 1344   4.968   6.978   1.936
  137GLN     CA 1345   4.808   7.081   2.030
  137GLN     CB 1346   4.904   7.197   2.000
  137GLN     CG 1347   4.879   7.326   2.079
  137GLN     CD 1348   4.969   7.447   2.051
  137GLN    OE1 1349   5.006   7.523   2.140
  137GLN    NE2 1350   4.954   7.504   1.931
  137GLN   HE21 1351   4.898   7.460   1.861
  137GLN   HE22 1352   5.002   7.590   1.916
  137GLN      C 1353   4.665   7.103   1.979
  137GLN      O 1354   4.571   7.096   2.058
  138ALA      N 1355   4.655   7.074   1.850
  138ALA      H 1356   4.738   7.084   1.793
  138ALA     CA 1357   4.527   7.060   1.780
  138ALA     CB 1358   4.556   7.049   1.631
  138ALA      C 1359   4.437   6.945   1.827
  138ALA      O 1360   4.332   6.979   1.881
  139ALA      N 1361   4.501   6.830   1.850
  139ALA      H 1362   4.598   6.831   1.826
  139ALA     CA 1363   4.433   6.714   1.909
  139ALA     CB 1364   4.520   6.589   1.916
  139ALA      C 1365   4.379   6.736   2.051
  139ALA      O 1366   4.272   6.688   2.088
  140HISE     N 1367   4.468   6.799   2.127
  140HISE     H 1368   4.563   6.808   2.098
  140HISE    CA 1369   4.445   6.835   2.268
  140HISE    CB 1370   4.577   6.886   2.326
  140HISE    CG 1371   4.669   6.773   2.373
  140HISE   ND1 1372   4.634   6.660   2.434
  140HISE   CD2 1373   4.802   6.773   2.373
  140HISE   HD2 1374   4.862   6.852   2.329
  140HISE   CE1 1375   4.739   6.588   2.472
  140HISE   HE1 1376   4.736   6.493   2.527
  140HISE   NE2 1377   4.842   6.665   2.440
  140HISE   HE2 1378   4.937   6.640   2.458
  140HISE     C 1379   4.339   6.946   2.271
  140HISE     O 1380   4.253   6.926   2.356
  141ASP      N 1381   4.342   7.048   2.185
  141ASP      H 1382   4.411   7.058   2.113
  141ASP     CA 1383   4.232   7.145   2.186
  141ASP     CB 1384   4.271   7.251   2.082
  141ASP     CG 1385   4.159   7.347   2.044
  141ASP    OD1 1386   4.156   7.452   2.111
  141ASP    OD2 1387   4.086   7.326   1.944
  141ASP      C 1388   4.091   7.088   2.168
  141ASP      O 1389   3.999   7.130   2.237
  142ALA      N 1390   4.085   6.985   2.084
  142ALA      H 1391   4.155   6.964   2.016
  142ALA     CA 1392   3.960   6.915   2.049
  142ALA     CB 1393   4.003   6.817   1.941
  142ALA      C 1394   3.900   6.843   2.171
  142ALA      O 1395   3.784   6.807   2.154
  143VAL      N 1396   3.984   6.812   2.270
  143VAL      H 1397   4.081   6.836   2.273
  143VAL     CA 1398   3.939   6.741   2.390
  143VAL     CB 1399   4.009   6.609   2.422
  143VAL    CG1 1400   3.943   6.497   2.341
  143VAL    CG2 1401   4.159   6.612   2.394
  143VAL      C 1402   3.954   6.828   2.516
  143VAL      O 1403   3.879   6.800   2.609
  144ALA      N 1404   4.048   6.922   2.522
  144ALA      H 1405   4.113   6.931   2.447
  144ALA     CA 1406   4.073   7.027   2.622
  144ALA     CB 1407   3.956   7.124   2.606
  144ALA      C 1408   4.085   6.988   2.769
  144ALA      O 1409   4.169   7.049   2.836
  145GLN      N 1410   3.999   6.901   2.822
  145GLN      H 1411   3.950   6.841   2.759
  145GLN     CA 1412   3.982   6.851   2.959
  145GLN     CB 1413   3.856   6.765   2.952
  145GLN     CG 1414   3.733   6.849   2.985
  145GLN     CD 1415   3.595   6.782   2.979
  145GLN    OE1 1416   3.520   6.787   2.882
  145GLN    NE2 1417   3.554   6.720   3.090
  145GLN   HE21 1418   3.604   6.726   3.176
  145GLN   HE22 1419   3.476   6.657   3.084
  145GLN      C 1420   4.098   6.774   3.022
  145GLN      O 1421   4.134   6.663   2.985
  146GLU      N 1422   4.142   6.841   3.128
  146GLU      H 1423   4.130   6.938   3.145
  146GLU     CA 1424   4.221   6.765   3.226
  146GLU     CB 1425   4.276   6.865   3.328
  146GLU     CG 1426   4.402   6.929   3.271
  146GLU     CD 1427   4.458   7.040   3.360
  146GLU    OE1 1428   4.420   7.159   3.358
  146GLU    OE2 1429   4.540   6.991   3.440
  146GLU      C 1430   4.134   6.650   3.279
  146GLU      O 1431   4.043   6.688   3.352
  147GLY      N 1432   4.164   6.528   3.235
  147GLY      H 1433   4.260   6.500   3.228
  147GLY     CA 1434   4.061   6.424   3.226
  147GLY      C 1435   4.010   6.367   3.358
  147GLY      O 1436   4.067   6.362   3.467
  148GLN      N 1437   3.883   6.329   3.348
  148GLN      H 1438   3.833   6.329   3.262
  148GLN     CA 1439   3.804   6.286   3.465
  148GLN     CB 1440   3.681   6.374   3.482
  148GLN     CG 1441   3.626   6.383   3.624
  148GLN     CD 1442   3.697   6.497   3.698
  148GLN    OE1 1443   3.817   6.520   3.685
  148GLN    NE2 1444   3.638   6.542   3.809
  148GLN   HE21 1445   3.547   6.506   3.829
  148GLN   HE22 1446   3.678   6.622   3.854
  148GLN      C 1447   3.774   6.136   3.473
  148GLN      O 1448   3.771   6.073   3.578
  149CYS      N 1449   3.753   6.077   3.355
  149CYS      H 1450   3.763   6.131   3.271
  149CYS     CA 1451   3.719   5.935   3.336
  149CYS     CB 1452   3.656   5.917   3.197
  149CYS     SG 1453   3.768   5.899   3.054
  149CYS     HG 1454   3.732   6.018   3.006
  149CYS      C 1455   3.845   5.851   3.362
  149CYS      O 1456   3.942   5.877   3.292
  150ARG      N 1457   3.859   5.787   3.477
  150ARG      H 1458   3.775   5.779   3.531
  150ARG     CA 1459   3.978   5.707   3.513
  150ARG     CB 1460   3.989   5.595   3.409
  150ARG     CG 1461   3.892   5.484   3.453
  150ARG     CD 1462   3.871   5.385   3.339
  150ARG     NE 1463   3.797   5.270   3.393
  150ARG     HE 1464   3.815   5.254   3.490
  150ARG     CZ 1465   3.767   5.158   3.325
  150ARG    NH1 1466   3.820   5.125   3.207
  150ARG   HH11 1467   3.881   5.192   3.164
  150ARG   HH12 1468   3.811   5.035   3.164
  150ARG    NH2 1469   3.680   5.073   3.381
  150ARG   HH21 1470   3.645   5.089   3.473
  150ARG   HH22 1471   3.662   4.987   3.333
  150ARG      C 1472   4.111   5.775   3.545
  150ARG      O 1473   4.198   5.723   3.615
  151VAL      N 1474   4.138   5.886   3.478
  151VAL      H 1475   4.084   5.910   3.397
  151VAL     CA 1476   4.259   5.964   3.506
  151VAL     CB 1477   4.277   6.071   3.398
  151VAL    CG1 1478   4.399   6.154   3.436
  151VAL    CG2 1479   4.286   6.020   3.254
  151VAL      C 1480   4.268   6.022   3.648
  151VAL      O 1481   4.195   6.116   3.677
  152ASP      N 1482   4.338   5.941   3.728
  152ASP      H 1483   4.360   5.850   3.693
  152ASP     CA 1484   4.364   5.960   3.872
  152ASP     CB 1485   4.425   5.828   3.920
  152ASP     CG 1486   4.423   5.808   4.071
  152ASP    OD1 1487   4.522   5.854   4.132
  152ASP    OD2 1488   4.315   5.754   4.103
  152ASP      C 1489   4.466   6.068   3.906
  152ASP      O 1490   4.548   6.106   3.823
  153ASP      N 1491   4.436   6.141   4.014
  153ASP      H 1492   4.355   6.122   4.068
  153ASP     CA 1493   4.505   6.258   4.069
  153ASP     CB 1494   4.403   6.328   4.159
  153ASP     CG 1495   4.340   6.244   4.270
  153ASP    OD1 1496   4.392   6.240   4.383
  153ASP    OD2 1497   4.236   6.182   4.237
  153ASP      C 1498   4.642   6.226   4.129
  153ASP      O 1499   4.713   6.322   4.158
  154LYS      N 1500   4.663   6.102   4.172
  154LYS      H 1501   4.599   6.029   4.149
  154LYS     CA 1502   4.780   6.054   4.247
  154LYS     CB 1503   4.733   5.977   4.370
  154LYS     CG 1504   4.623   6.044   4.452
  154LYS     CD 1505   4.556   5.957   4.559
  154LYS     CE 1506   4.480   5.839   4.499
  154LYS     NZ 1507   4.367   5.875   4.412
  154LYS    HZ1 1508   4.359   5.824   4.326
  154LYS    HZ2 1509   4.298   5.849   4.481
  154LYS    HZ3 1510   4.367   5.974   4.404
  154LYS      C 1511   4.875   5.967   4.164
  154LYS      O 1512   4.970   6.020   4.107
  155VAL      N 1513   4.822   5.855   4.116
  155VAL      H 1514   4.724   5.858   4.098
  155VAL     CA 1515   4.909   5.756   4.051
  155VAL     CB 1516   4.862   5.611   4.065
  155VAL    CG1 1517   4.913   5.550   4.196
  155VAL    CG2 1518   4.712   5.589   4.047
  155VAL      C 1519   4.939   5.790   3.905
  155VAL      O 1520   4.850   5.844   3.839
  156ASN      N 1521   5.064   5.768   3.866
  156ASN      H 1522   5.130   5.719   3.924
  156ASN     CA 1523   5.109   5.798   3.730
  156ASN     CB 1524   5.262   5.793   3.724
  156ASN     CG 1525   5.321   5.894   3.821
  156ASN    OD1 1526   5.284   6.007   3.853
  156ASN    ND2 1527   5.428   5.855   3.891
  156ASN   HD21 1528   5.464   5.762   3.884
  156ASN   HD22 1529   5.459   5.917   3.962
  156ASN      C 1530   5.054   5.701   3.625
  156ASN      O 1531   5.031   5.585   3.659
  157PHE      N 1532   5.019   5.750   3.506
  157PHE      H 1533   5.033   5.843   3.472
  157PHE     CA 1534   4.966   5.659   3.404
  157PHE     CB 1535   4.844   5.709   3.325
  157PHE     CG 1536   4.704   5.667   3.368
  157PHE    CD1 1537   4.635   5.576   3.289
  157PHE    HD1 1538   4.687   5.532   3.204
  157PHE    CD2 1539   4.656   5.699   3.495
  157PHE    HD2 1540   4.721   5.762   3.555
  157PHE    CE1 1541   4.519   5.519   3.340
  157PHE    HE1 1542   4.458   5.460   3.272
  157PHE    CE2 1543   4.537   5.647   3.544
  157PHE    HE2 1544   4.500   5.665   3.645
  157PHE     CZ 1545   4.469   5.556   3.465
  157PHE     HZ 1546   4.375   5.518   3.505
  157PHE      C 1547   5.079   5.616   3.310
  157PHE      O 1548   5.182   5.683   3.304
  158HISE     N 1549   5.056   5.506   3.238
  158HISE     H 1550   4.969   5.458   3.252
  158HISE    CA 1551   5.146   5.453   3.135
  158HISE    CB 1552   5.254   5.361   3.192
  158HISE    CG 1553   5.370   5.362   3.093
  158HISE   ND1 1554   5.404   5.447   2.996
  158HISE   CD2 1555   5.456   5.260   3.090
  158HISE   HD2 1556   5.454   5.175   3.158
  158HISE   CE1 1557   5.510   5.392   2.938
  158HISE   HE1 1558   5.573   5.449   2.870
  158HISE   NE2 1559   5.547   5.278   2.995
  158HISE   HE2 1560   5.617   5.213   2.964
  158HISE     C 1561   5.066   5.370   3.034
  158HISE     O 1562   4.957   5.322   3.065
  159PHE      N 1563   5.119   5.331   2.918
  159PHE      H 1564   5.212   5.362   2.896
  159PHE     CA 1565   5.058   5.234   2.826
  159PHE     CB 1566   5.022   5.291   2.689
  159PHE     CG 1567   5.147   5.356   2.627
  159PHE    CD1 1568   5.211   5.286   2.526
  159PHE    HD1 1569   5.224   5.179   2.545
  159PHE    CD2 1570   5.173   5.492   2.629
  159PHE    HD2 1571   5.135   5.550   2.713
  159PHE    CE1 1572   5.298   5.343   2.433
  159PHE    HE1 1573   5.318   5.281   2.347
  159PHE    CE2 1574   5.261   5.554   2.540
  159PHE    HE2 1575   5.291   5.654   2.571
  159PHE     CZ 1576   5.326   5.479   2.443
  159PHE     HZ 1577   5.409   5.524   2.389
  159PHE      C 1578   5.128   5.101   2.798
  159PHE      O 1579   5.246   5.087   2.830
  160ILE      N 1580   5.047   5.004   2.757
  160ILE      H 1581   4.950   5.010   2.780
  160ILE     CA 1582   5.092   4.893   2.672
  160ILE     CB 1583   5.046   4.760   2.731
  160ILE    CG1 1584   5.121   4.731   2.861
  160ILE    CG2 1585   5.091   4.652   2.633
  160ILE     CD 1586   5.028   4.641   2.943
  160ILE      C 1587   5.037   4.927   2.533
  160ILE      O 1588   4.921   4.967   2.519
  161LEU      N 1589   5.121   4.899   2.434
  161LEU      H 1590   5.220   4.892   2.448
  161LEU     CA 1591   5.079   4.920   2.295
  161LEU     CB 1592   5.169   5.023   2.227
  161LEU     CG 1593   5.088   5.106   2.127
  161LEU    CD1 1594   4.970   5.184   2.186
  161LEU    CD2 1595   5.163   5.208   2.043
  161LEU      C 1596   5.094   4.793   2.209
  161LEU      O 1597   5.204   4.741   2.193
  162PHE      N 1598   4.983   4.729   2.171
  162PHE      H 1599   4.890   4.755   2.196
  162PHE     CA 1600   4.996   4.606   2.092
  162PHE     CB 1601   4.893   4.503   2.140
  162PHE     CG 1602   4.922   4.444   2.278
  162PHE    CD1 1603   4.845   4.486   2.386
  162PHE    HD1 1604   4.802   4.587   2.386
  162PHE    CD2 1605   4.991   4.323   2.283
  162PHE    HD2 1606   5.032   4.267   2.200
  162PHE    CE1 1607   4.836   4.414   2.505
  162PHE    HE1 1608   4.778   4.452   2.589
  162PHE    CE2 1609   4.982   4.250   2.402
  162PHE    HE2 1610   5.052   4.170   2.420
  162PHE     CZ 1611   4.905   4.294   2.509
  162PHE     HZ 1612   4.898   4.237   2.602
  162PHE      C 1613   4.974   4.625   1.942
  162PHE      O 1614   4.863   4.660   1.900
  163ASN      N 1615   5.086   4.644   1.873
  163ASN      H 1616   5.174   4.608   1.903
  163ASN     CA 1617   5.086   4.682   1.731
  163ASN     CB 1618   5.189   4.795   1.714
  163ASN     CG 1619   5.127   4.932   1.692
  163ASN    OD1 1620   5.156   5.031   1.760
  163ASN    ND2 1621   5.044   4.951   1.589
  163ASN   HD21 1622   5.025   4.873   1.530
  163ASN   HD22 1623   5.018   5.045   1.567
  163ASN      C 1624   5.095   4.575   1.622
  163ASN      O 1625   5.199   4.510   1.619
  164ASN      N 1626   5.001   4.588   1.530
  164ASN      H 1627   4.925   4.653   1.523
  164ASN     CA 1628   4.986   4.484   1.428
  164ASN     CB 1629   4.837   4.467   1.397
  164ASN     CG 1630   4.788   4.347   1.315
  164ASN    OD1 1631   4.839   4.325   1.206
  164ASN    ND2 1632   4.674   4.288   1.347
  164ASN   HD21 1633   4.620   4.335   1.417
  164ASN   HD22 1634   4.647   4.203   1.302
  164ASN      C 1635   5.075   4.486   1.303
  164ASN      O 1636   5.032   4.505   1.190
  165VAL      N 1637   5.202   4.512   1.335
  165VAL      H 1638   5.229   4.489   1.428
  165VAL     CA 1639   5.314   4.523   1.241
  165VAL     CB 1640   5.446   4.556   1.311
  165VAL    CG1 1641   5.563   4.597   1.221
  165VAL    CG2 1642   5.424   4.655   1.425
  165VAL      C 1643   5.338   4.391   1.166
  165VAL      O 1644   5.321   4.283   1.222
  166ASP      N 1645   5.364   4.411   1.037
  166ASP      H 1646   5.345   4.503   1.001
  166ASP     CA 1647   5.410   4.309   0.942
  166ASP     CB 1648   5.428   4.366   0.802
  166ASP     CG 1649   5.290   4.383   0.736
  166ASP    OD1 1650   5.249   4.497   0.708
  166ASP    OD2 1651   5.232   4.280   0.695
  166ASP      C 1652   5.541   4.246   0.989
  166ASP      O 1653   5.640   4.311   1.022
  167GLY      N 1654   5.546   4.115   0.966
  167GLY      H 1655   5.463   4.071   0.929
  167GLY     CA 1656   5.652   4.030   1.021
  167GLY      C 1657   5.643   3.977   1.165
  167GLY      O 1658   5.608   3.860   1.182
  168HISE     N 1659   5.632   4.069   1.259
  168HISE     H 1660   5.641   4.168   1.242
  168HISE    CA 1661   5.616   4.038   1.401
  168HISE    CB 1662   5.752   4.045   1.472
  168HISE    CG 1663   5.852   3.945   1.415
  168HISE   ND1 1664   5.979   3.969   1.384
  168HISE   CD2 1665   5.833   3.813   1.410
  168HISE   HD2 1666   5.741   3.759   1.433
  168HISE   CE1 1667   6.030   3.852   1.348
  168HISE   HE1 1668   6.137   3.834   1.337
  168HISE   NE2 1669   5.940   3.754   1.359
  168HISE   HE2 1670   5.955   3.655   1.354
  168HISE     C 1671   5.527   4.135   1.481
  168HISE     O 1672   5.544   4.255   1.485
  169LEU      N 1673   5.437   4.066   1.552
  169LEU      H 1674   5.440   3.967   1.552
  169LEU     CA 1675   5.338   4.134   1.637
  169LEU     CB 1676   5.244   4.028   1.694
  169LEU     CG 1677   5.146   3.972   1.592
  169LEU    CD1 1678   5.072   3.845   1.633
  169LEU    CD2 1679   5.040   4.078   1.559
  169LEU      C 1680   5.416   4.200   1.751
  169LEU      O 1681   5.464   4.130   1.839
  170TYR      N 1682   5.431   4.332   1.743
  170TYR      H 1683   5.423   4.383   1.657
  170TYR     CA 1684   5.492   4.413   1.849
  170TYR     CB 1685   5.566   4.538   1.799
  170TYR     CG 1686   5.697   4.495   1.733
  170TYR    CD1 1687   5.811   4.493   1.812
  170TYR    HD1 1688   5.814   4.522   1.918
  170TYR    CD2 1689   5.700   4.465   1.597
  170TYR    HD2 1690   5.613   4.486   1.536
  170TYR    CE1 1691   5.937   4.476   1.755
  170TYR    HE1 1692   6.029   4.467   1.812
  170TYR    CE2 1693   5.825   4.444   1.540
  170TYR    HE2 1694   5.829   4.448   1.431
  170TYR     CZ 1695   5.939   4.446   1.619
  170TYR     OH 1696   6.059   4.425   1.558
  170TYR     HH 1697   6.038   4.365   1.481
  170TYR      C 1698   5.408   4.451   1.970
  170TYR      O 1699   5.305   4.517   1.960
  171GLU      N 1700   5.465   4.425   2.089
  171GLU      H 1701   5.558   4.390   2.088
  171GLU     CA 1702   5.429   4.484   2.219
  171GLU     CB 1703   5.428   4.375   2.326
  171GLU     CG 1704   5.327   4.411   2.435
  171GLU     CD 1705   5.359   4.318   2.552
  171GLU    OE1 1706   5.431   4.216   2.540
  171GLU    OE2 1707   5.312   4.342   2.666
  171GLU      C 1708   5.527   4.595   2.259
  171GLU      O 1709   5.642   4.569   2.292
  172LEU      N 1710   5.477   4.719   2.265
  172LEU      H 1711   5.380   4.732   2.245
  172LEU     CA 1712   5.549   4.845   2.284
  172LEU     CB 1713   5.532   4.949   2.173
  172LEU     CG 1714   5.587   4.913   2.034
  172LEU    CD1 1715   5.472   4.903   1.934
  172LEU    CD2 1716   5.685   5.024   1.992
  172LEU      C 1717   5.513   4.927   2.409
  172LEU      O 1718   5.413   4.904   2.476
  173ASP      N 1719   5.604   5.016   2.444
  173ASP      H 1720   5.694   5.019   2.401
  173ASP     CA 1721   5.591   5.112   2.555
  173ASP     CB 1722   5.647   5.031   2.672
  173ASP     CG 1723   5.690   5.097   2.804
  173ASP    OD1 1724   5.681   5.032   2.910
  173ASP    OD2 1725   5.747   5.208   2.804
  173ASP      C 1726   5.673   5.236   2.519
  173ASP      O 1727   5.783   5.225   2.466
  174GLY      N 1728   5.611   5.343   2.568
  174GLY      H 1729   5.539   5.331   2.636
  174GLY     CA 1730   5.666   5.479   2.554
  174GLY      C 1731   5.797   5.522   2.622
  174GLY      O 1732   5.851   5.627   2.588
  175ARG      N 1733   5.849   5.450   2.721
  175ARG      H 1734   5.809   5.362   2.746
  175ARG     CA 1735   5.980   5.485   2.777
  175ARG     CB 1736   5.957   5.529   2.921
  175ARG     CG 1737   5.873   5.657   2.929
  175ARG     CD 1738   5.888   5.700   3.075
  175ARG     NE 1739   5.850   5.840   3.098
  175ARG     HE 1740   5.754   5.863   3.112
  175ARG     CZ 1741   5.922   5.949   3.132
  175ARG    NH1 1742   6.054   5.933   3.142
  175ARG   HH11 1743   6.100   5.848   3.119
  175ARG   HH12 1744   6.110   6.007   3.181
  175ARG    NH2 1745   5.857   6.060   3.169
  175ARG   HH21 1746   5.757   6.071   3.172
  175ARG   HH22 1747   5.910   6.145   3.168
  175ARG      C 1748   6.087   5.376   2.764
  175ARG      O 1749   6.165   5.355   2.856
  176MET      N 1750   6.087   5.313   2.646
  176MET      H 1751   6.033   5.341   2.567
  176MET     CA 1752   6.164   5.192   2.614
  176MET     CB 1753   6.073   5.070   2.602
  176MET     CG 1754   6.026   5.006   2.733
  176MET     SD 1755   6.129   5.029   2.882
  176MET     CE 1756   6.104   4.874   2.966
  176MET      C 1757   6.259   5.192   2.494
  176MET      O 1758   6.203   5.196   2.385
  177PRO      N 1759   6.390   5.184   2.518
  177PRO     CA 1760   6.488   5.153   2.413
  177PRO     CB 1761   6.621   5.151   2.488
  177PRO     CG 1762   6.604   5.247   2.606
  177PRO     CD 1763   6.453   5.247   2.634
  177PRO      C 1764   6.457   5.019   2.343
  177PRO      O 1765   6.449   5.017   2.220
  178PHE      N 1766   6.406   4.918   2.410
  178PHE      H 1767   6.395   4.914   2.509
  178PHE     CA 1768   6.382   4.791   2.340
  178PHE     CB 1769   6.475   4.675   2.375
  178PHE     CG 1770   6.616   4.699   2.322
  178PHE    CD1 1771   6.704   4.776   2.396
  178PHE    HD1 1772   6.662   4.816   2.488
  178PHE    CD2 1773   6.668   4.635   2.209
  178PHE    HD2 1774   6.605   4.566   2.153
  178PHE    CE1 1775   6.839   4.788   2.362
  178PHE    HE1 1776   6.903   4.824   2.441
  178PHE    CE2 1777   6.797   4.660   2.164
  178PHE    HE2 1778   6.821   4.661   2.058
  178PHE     CZ 1779   6.886   4.729   2.245
  178PHE     HZ 1780   6.988   4.734   2.205
  178PHE      C 1781   6.243   4.729   2.358
  178PHE      O 1782   6.212   4.684   2.468
  179PRO      N 1783   6.153   4.755   2.263
  179PRO     CA 1784   6.017   4.699   2.264
  179PRO     CB 1785   5.941   4.769   2.151
  179PRO     CG 1786   5.995   4.911   2.174
  179PRO     CD 1787   6.144   4.885   2.194
  179PRO      C 1788   6.026   4.549   2.234
  179PRO      O 1789   6.092   4.517   2.135
  180VAL      N 1790   5.930   4.481   2.297
  180VAL      H 1791   5.841   4.526   2.297
  180VAL     CA 1792   5.933   4.333   2.302
  180VAL     CB 1793   5.884   4.295   2.441
  180VAL    CG1 1794   5.807   4.163   2.449
  180VAL    CG2 1795   5.994   4.295   2.547
  180VAL      C 1796   5.854   4.280   2.183
  180VAL      O 1797   5.768   4.347   2.125
  181ASN      N 1798   5.872   4.153   2.148
  181ASN      H 1799   5.925   4.101   2.216
  181ASN     CA 1800   5.811   4.085   2.033
  181ASN     CB 1801   5.934   4.033   1.957
  181ASN     CG 1802   5.908   3.977   1.818
  181ASN    OD1 1803   5.823   3.890   1.795
  181ASN    ND2 1804   5.989   4.024   1.725
  181ASN   HD21 1805   6.058   4.095   1.743
  181ASN   HD22 1806   5.982   3.997   1.628
  181ASN      C 1807   5.723   3.967   2.069
  181ASN      O 1808   5.755   3.899   2.167
  182HISE     N 1809   5.608   3.954   2.003
  182HISE     H 1810   5.569   4.021   1.940
  182HISE    CA 1811   5.521   3.836   2.019
  182HISE    CB 1812   5.375   3.871   2.051
  182HISE    CG 1813   5.344   3.914   2.194
  182HISE   ND1 1814   5.252   3.859   2.273
  182HISE   CD2 1815   5.409   4.010   2.259
  182HISE   HD2 1816   5.506   4.057   2.245
  182HISE   CE1 1817   5.259   3.923   2.389
  182HISE   HE1 1818   5.197   3.899   2.475
  182HISE   NE2 1819   5.347   4.023   2.376
  182HISE   HE2 1820   5.356   4.099   2.438
  182HISE     C 1821   5.520   3.723   1.917
  182HISE     O 1822   5.455   3.618   1.929
  183GLY      N 1823   5.617   3.717   1.825
  183GLY      H 1824   5.688   3.787   1.815
  183GLY     CA 1825   5.613   3.624   1.713
  183GLY      C 1826   5.520   3.651   1.595
  183GLY      O 1827   5.487   3.763   1.556
  184ALA      N 1828   5.519   3.549   1.511
  184ALA      H 1829   5.559   3.463   1.545
  184ALA     CA 1830   5.443   3.547   1.386
  184ALA     CB 1831   5.448   3.411   1.317
  184ALA      C 1832   5.301   3.606   1.389
  184ALA      O 1833   5.228   3.605   1.488
  185SER      N 1834   5.258   3.645   1.270
  185SER      H 1835   5.308   3.629   1.185
  185SER     CA 1836   5.131   3.719   1.261
  185SER     CB 1837   5.127   3.841   1.169
  185SER     OG 1838   5.001   3.908   1.173
  185SER     HG 1839   5.023   3.998   1.132
  185SER      C 1840   5.000   3.638   1.251
  185SER      O 1841   4.983   3.557   1.161
  186SER      N 1842   4.928   3.661   1.360
  186SER      H 1843   4.963   3.726   1.428
  186SER     CA 1844   4.800   3.599   1.398
  186SER     CB 1845   4.817   3.465   1.467
  186SER     OG 1846   4.703   3.388   1.507
  186SER     HG 1847   4.741   3.296   1.515
  186SER      C 1848   4.711   3.684   1.489
  186SER      O 1849   4.755   3.724   1.597
  187GLU      N 1850   4.592   3.717   1.439
  187GLU      H 1851   4.582   3.726   1.339
  187GLU     CA 1852   4.495   3.789   1.522
  187GLU     CB 1853   4.376   3.827   1.434
  187GLU     CG 1854   4.392   3.967   1.377
  187GLU     CD 1855   4.265   4.024   1.315
  187GLU    OE1 1856   4.196   4.099   1.386
  187GLU    OE2 1857   4.250   4.010   1.191
  187GLU      C 1858   4.444   3.710   1.641
  187GLU      O 1859   4.455   3.761   1.753
  188ASP      N 1860   4.433   3.578   1.628
  188ASP      H 1861   4.463   3.537   1.542
  188ASP     CA 1862   4.395   3.483   1.734
  188ASP     CB 1863   4.412   3.342   1.678
  188ASP     CG 1864   4.315   3.243   1.743
  188ASP    OD1 1865   4.367   3.132   1.770
  188ASP    OD2 1866   4.192   3.255   1.720
  188ASP      C 1867   4.493   3.487   1.852
  188ASP      O 1868   4.453   3.526   1.962
  189THR      N 1869   4.622   3.484   1.819
  189THR      H 1870   4.650   3.471   1.725
  189THR     CA 1871   4.729   3.491   1.920
  189THR     CB 1872   4.866   3.441   1.872
  189THR    OG1 1873   4.919   3.533   1.775
  189THR    HG1 1874   5.017   3.519   1.782
  189THR    CG2 1875   4.864   3.296   1.824
  189THR      C 1876   4.751   3.619   1.999
  189THR      O 1877   4.730   3.628   2.120
  190LEU      N 1878   4.758   3.727   1.921
  190LEU      H 1879   4.770   3.713   1.822
  190LEU     CA 1880   4.755   3.868   1.962
  190LEU     CB 1881   4.750   3.967   1.845
  190LEU     CG 1882   4.790   4.104   1.898
  190LEU    CD1 1883   4.931   4.107   1.957
  190LEU    CD2 1884   4.802   4.220   1.799
  190LEU      C 1885   4.630   3.901   2.044
  190LEU      O 1886   4.638   3.952   2.156
  191LEU      N 1887   4.512   3.862   1.999
  191LEU      H 1888   4.499   3.826   1.907
  191LEU     CA 1889   4.394   3.904   2.077
  191LEU     CB 1890   4.269   3.926   1.992
  191LEU     CG 1891   4.271   4.029   1.878
  191LEU    CD1 1892   4.159   3.998   1.779
  191LEU    CD2 1893   4.257   4.172   1.931
  191LEU      C 1894   4.373   3.818   2.202
  191LEU      O 1895   4.336   3.868   2.308
  192LYS      N 1896   4.394   3.687   2.201
  192LYS      H 1897   4.417   3.638   2.117
  192LYS     CA 1898   4.404   3.604   2.322
  192LYS     CB 1899   4.428   3.457   2.286
  192LYS     CG 1900   4.303   3.391   2.227
  192LYS     CD 1901   4.328   3.256   2.159
  192LYS     CE 1902   4.190   3.216   2.105
  192LYS     NZ 1903   4.194   3.087   2.034
  192LYS    HZ1 1904   4.257   3.099   1.957
  192LYS    HZ2 1905   4.223   3.015   2.097
  192LYS    HZ3 1906   4.101   3.068   2.003
  192LYS      C 1907   4.512   3.656   2.417
  192LYS      O 1908   4.475   3.685   2.531
  193ASP      N 1909   4.633   3.683   2.370
  193ASP      H 1910   4.670   3.651   2.283
  193ASP     CA 1911   4.728   3.743   2.464
  193ASP     CB 1912   4.873   3.744   2.415
  193ASP     CG 1913   4.939   3.614   2.460
  193ASP    OD1 1914   4.936   3.517   2.382
  193ASP    OD2 1915   4.993   3.609   2.573
  193ASP      C 1916   4.688   3.882   2.516
  193ASP      O 1917   4.707   3.917   2.632
  194ALA      N 1918   4.612   3.949   2.430
  194ALA      H 1919   4.586   3.914   2.340
  194ALA     CA 1920   4.564   4.083   2.466
  194ALA     CB 1921   4.528   4.167   2.342
  194ALA      C 1922   4.446   4.089   2.564
  194ALA      O 1923   4.450   4.164   2.661
  195ALA      N 1924   4.351   3.997   2.547
  195ALA      H 1925   4.345   3.940   2.465
  195ALA     CA 1926   4.244   3.969   2.644
  195ALA     CB 1927   4.143   3.878   2.574
  195ALA      C 1928   4.293   3.916   2.779
  195ALA      O 1929   4.256   3.971   2.882
  196LYS      N 1930   4.393   3.829   2.772
  196LYS      H 1931   4.446   3.804   2.691
  196LYS     CA 1932   4.457   3.768   2.890
  196LYS     CB 1933   4.567   3.674   2.841
  196LYS     CG 1934   4.636   3.604   2.959
  196LYS     CD 1935   4.708   3.474   2.922
  196LYS     CE 1936   4.809   3.476   2.808
  196LYS     NZ 1937   4.866   3.342   2.783
  196LYS    HZ1 1938   4.792   3.277   2.764
  196LYS    HZ2 1939   4.934   3.346   2.709
  196LYS    HZ3 1940   4.906   3.302   2.865
  196LYS      C 1941   4.518   3.871   2.985
  196LYS      O 1942   4.488   3.868   3.104
  197VAL      N 1943   4.600   3.966   2.940
  197VAL      H 1944   4.638   3.960   2.848
  197VAL     CA 1945   4.637   4.084   3.019
  197VAL     CB 1946   4.767   4.154   2.980
  197VAL    CG1 1947   4.873   4.045   2.997
  197VAL    CG2 1948   4.761   4.218   2.841
  197VAL      C 1949   4.532   4.179   3.077
  197VAL      O 1950   4.533   4.190   3.199
  198CYS      N 1951   4.424   4.186   2.998
  198CYS      H 1952   4.425   4.128   2.917
  198CYS     CA 1953   4.307   4.267   3.034
  198CYS     CB 1954   4.223   4.296   2.910
  198CYS     SG 1955   4.110   4.436   2.943
  198CYS     HG 1956   4.046   4.436   2.827
  198CYS      C 1957   4.231   4.202   3.150
  198CYS      O 1958   4.206   4.271   3.249
  199ARG      N 1959   4.213   4.071   3.137
  199ARG      H 1960   4.226   4.020   3.052
  199ARG     CA 1961   4.167   3.988   3.250
  199ARG     CB 1962   4.145   3.845   3.203
  199ARG     CG 1963   4.016   3.829   3.122
  199ARG     CD 1964   3.883   3.835   3.197
  199ARG     NE 1965   3.877   3.731   3.301
  199ARG     HE 1966   3.950   3.664   3.289
  199ARG     CZ 1967   3.771   3.706   3.379
  199ARG    NH1 1968   3.652   3.767   3.367
  199ARG   HH11 1969   3.629   3.842   3.304
  199ARG   HH12 1970   3.591   3.752   3.445
  199ARG    NH2 1971   3.779   3.597   3.455
  199ARG   HH21 1972   3.861   3.541   3.440
  199ARG   HH22 1973   3.732   3.595   3.544
  199ARG      C 1974   4.263   3.993   3.369
  199ARG      O 1975   4.196   4.011   3.471
  200GLU      N 1976   4.395   3.983   3.357
  200GLU      H 1977   4.450   3.971   3.274
  200GLU     CA 1978   4.478   3.993   3.477
  200GLU     CB 1979   4.627   3.959   3.463
  200GLU     CG 1980   4.660   3.813   3.433
  200GLU     CD 1981   4.807   3.789   3.469
  200GLU    OE1 1982   4.850   3.837   3.576
  200GLU    OE2 1983   4.859   3.697   3.403
  200GLU      C 1984   4.464   4.133   3.537
  200GLU      O 1985   4.430   4.138   3.655
  201PHE      N 1986   4.458   4.238   3.455
  201PHE      H 1987   4.468   4.238   3.356
  201PHE     CA 1988   4.442   4.375   3.505
  201PHE     CB 1989   4.499   4.483   3.413
  201PHE     CG 1990   4.650   4.485   3.393
  201PHE    CD1 1991   4.706   4.442   3.273
  201PHE    HD1 1992   4.643   4.412   3.189
  201PHE    CD2 1993   4.727   4.560   3.481
  201PHE    HD2 1994   4.696   4.572   3.585
  201PHE    CE1 1995   4.837   4.475   3.238
  201PHE    HE1 1996   4.874   4.437   3.143
  201PHE    CE2 1997   4.857   4.594   3.444
  201PHE    HE2 1998   4.915   4.664   3.503
  201PHE     CZ 1999   4.914   4.551   3.325
  201PHE     HZ 2000   4.995   4.609   3.281
  201PHE      C 2001   4.311   4.418   3.571
  201PHE      O 2002   4.315   4.458   3.687
  202THR      N 2003   4.200   4.369   3.518
  202THR      H 2004   4.188   4.332   3.426
  202THR     CA 2005   4.067   4.388   3.579
  202THR     CB 2006   3.949   4.350   3.490
  202THR    OG1 2007   3.956   4.215   3.443
  202THR    HG1 2008   3.956   4.214   3.343
  202THR    CG2 2009   3.931   4.440   3.368
  202THR      C 2010   4.059   4.324   3.717
  202THR      O 2011   4.034   4.390   3.818
  203GLU      N 2012   4.119   4.208   3.743
  203GLU      H 2013   4.161   4.161   3.666
  203GLU     CA 2014   4.114   4.135   3.871
  203GLU     CB 2015   4.129   3.985   3.845
  203GLU     CG 2016   4.061   3.914   3.962
  203GLU     CD 2017   4.069   3.761   3.966
  203GLU    OE1 2018   4.182   3.720   4.001
  203GLU    OE2 2019   3.973   3.691   3.926
  203GLU      C 2020   4.213   4.192   3.973
  203GLU      O 2021   4.179   4.187   4.091
  204ARG      N 2022   4.321   4.247   3.918
  204ARG      H 2023   4.346   4.236   3.821
  204ARG     CA 2024   4.423   4.304   4.007
  204ARG     CB 2025   4.557   4.334   3.939
  204ARG     CG 2026   4.666   4.313   4.044
  204ARG     CD 2027   4.810   4.317   3.992
  204ARG     NE 2028   4.859   4.208   3.907
  204ARG     HE 2029   4.893   4.126   3.952
  204ARG     CZ 2030   4.885   4.230   3.777
  204ARG    NH1 2031   4.888   4.355   3.730
  204ARG   HH11 2032   4.863   4.432   3.789
  204ARG   HH12 2033   4.949   4.371   3.652
  204ARG    NH2 2034   4.888   4.122   3.697
  204ARG   HH21 2035   4.872   4.031   3.735
  204ARG   HH22 2036   4.915   4.127   3.601
  204ARG      C 2037   4.370   4.435   4.064
  204ARG      O 2038   4.364   4.455   4.185
  205GLU      N 2039   4.311   4.515   3.976
  205GLU      H 2040   4.323   4.498   3.879
  205GLU     CA 2041   4.239   4.640   4.005
  205GLU     CB 2042   4.210   4.705   3.870
  205GLU     CG 2043   4.331   4.770   3.804
  205GLU     CD 2044   4.349   4.911   3.861
  205GLU    OE1 2045   4.460   4.967   3.850
  205GLU    OE2 2046   4.248   4.977   3.894
  205GLU      C 2047   4.122   4.639   4.103
  205GLU      O 2048   4.137   4.670   4.221
  206GLN      N 2049   4.013   4.578   4.055
  206GLN      H 2050   4.023   4.511   3.983
  206GLN     CA 2051   3.880   4.583   4.116
  206GLN     CB 2052   3.848   4.477   4.222
  206GLN     CG 2053   3.906   4.344   4.174
  206GLN     CD 2054   3.859   4.223   4.253
  206GLN    OE1 2055   3.739   4.204   4.274
  206GLN    NE2 2056   3.956   4.137   4.285
  206GLN   HE21 2057   4.047   4.145   4.246
  206GLN   HE22 2058   3.948   4.056   4.343
  206GLN      C 2059   3.828   4.721   4.155
  206GLN      O 2060   3.884   4.825   4.119
  207GLY      N 2061   3.708   4.723   4.213
  207GLY      H 2062   3.676   4.639   4.256
  207GLY     CA 2063   3.631   4.847   4.231
  207GLY      C 2064   3.586   4.926   4.108
  207GLY      O 2065   3.576   4.859   4.005
  208GLU      N 2066   3.586   5.058   4.114
  208GLU      H 2067   3.620   5.104   4.196
  208GLU     CA 2068   3.564   5.134   3.989
  208GLU     CB 2069   3.541   5.281   4.025
  208GLU     CG 2070   3.418   5.292   4.115
  208GLU     CD 2071   3.434   5.402   4.220
  208GLU    OE1 2072   3.385   5.514   4.195
  208GLU    OE2 2073   3.474   5.371   4.334
  208GLU      C 2074   3.664   5.120   3.874
  208GLU      O 2075   3.639   5.177   3.768
  209VAL      N 2076   3.775   5.049   3.891
  209VAL      H 2077   3.791   4.995   3.974
  209VAL     CA 2078   3.880   5.024   3.791
  209VAL     CB 2079   3.834   4.920   3.689
  209VAL    CG1 2080   3.932   4.888   3.576
  209VAL    CG2 2081   3.803   4.786   3.758
  209VAL      C 2082   3.939   5.153   3.734
  209VAL      O 2083   3.881   5.201   3.637
  210ARG      N 2084   4.066   5.169   3.769
  210ARG      H 2085   4.110   5.117   3.842
  210ARG     CA 2086   4.142   5.281   3.712
  210ARG     CB 2087   4.262   5.316   3.800
  210ARG     CG 2088   4.224   5.383   3.932
  210ARG     CD 2089   4.163   5.521   3.910
  210ARG     NE 2090   4.021   5.514   3.949
  210ARG     HE 2091   3.991   5.428   3.991
  210ARG     CZ 2092   3.939   5.618   3.933
  210ARG    NH1 2093   3.972   5.739   3.888
  210ARG   HH11 2094   4.070   5.758   3.895
  210ARG   HH12 2095   3.908   5.812   3.863
  210ARG    NH2 2096   3.806   5.609   3.951
  210ARG   HH21 2097   3.756   5.529   3.983
  210ARG   HH22 2098   3.745   5.685   3.929
  210ARG      C 2099   4.192   5.244   3.572
  210ARG      O 2100   4.200   5.337   3.493
  211PHE      N 2101   4.242   5.120   3.569
  211PHE      H 2102   4.239   5.049   3.639
  211PHE     CA 2103   4.286   5.063   3.441
  211PHE     CB 2104   4.320   4.916   3.463
  211PHE     CG 2105   4.338   4.823   3.343
  211PHE    CD1 2106   4.238   4.734   3.305
  211PHE    HD1 2107   4.168   4.712   3.386
  211PHE    CD2 2108   4.447   4.848   3.261
  211PHE    HD2 2109   4.538   4.897   3.295
  211PHE    CE1 2110   4.237   4.673   3.180
  211PHE    HE1 2111   4.159   4.606   3.145
  211PHE    CE2 2112   4.452   4.781   3.139
  211PHE    HE2 2113   4.533   4.793   3.067
  211PHE     CZ 2114   4.345   4.702   3.098
  211PHE     HZ 2115   4.358   4.653   3.002
  211PHE      C 2116   4.182   5.087   3.331
  211PHE      O 2117   4.064   5.076   3.366
  212SER      N 2118   4.230   5.100   3.208
  212SER      H 2119   4.326   5.076   3.197
  212SER     CA 2120   4.156   5.130   3.084
  212SER     CB 2121   4.126   5.277   3.055
  212SER     OG 2122   3.993   5.269   3.004
  212SER     HG 2123   3.969   5.349   2.950
  212SER      C 2124   4.214   5.074   2.954
  212SER      O 2125   4.332   5.094   2.928
  213ALA      N 2126   4.120   5.021   2.876
  213ALA      H 2127   4.025   5.016   2.906
  213ALA     CA 2128   4.161   4.962   2.748
  213ALA     CB 2129   4.172   4.809   2.744
  213ALA      C 2130   4.077   5.015   2.632
  213ALA      O 2131   3.955   4.999   2.636
  214VAL      N 2132   4.151   5.062   2.532
  214VAL      H 2133   4.249   5.047   2.524
  214VAL     CA 2134   4.095   5.111   2.404
  214VAL     CB 2135   4.105   5.262   2.384
  214VAL    CG1 2136   3.986   5.327   2.454
  214VAL    CG2 2137   4.235   5.325   2.432
  214VAL      C 2138   4.145   5.038   2.279
  214VAL      O 2139   4.266   5.024   2.260
  215ALA      N 2140   4.059   5.036   2.177
  215ALA      H 2141   3.963   5.064   2.179
  215ALA     CA 2142   4.096   4.977   2.048
  215ALA     CB 2143   4.043   4.835   2.036
  215ALA      C 2144   4.039   5.066   1.936
  215ALA      O 2145   3.927   5.115   1.949
  216LEU      N 2146   4.133   5.085   1.844
  216LEU      H 2147   4.226   5.052   1.856
  216LEU     CA 2148   4.117   5.151   1.714
  216LEU     CB 2149   4.258   5.189   1.668
  216LEU     CG 2150   4.262   5.342   1.661
  216LEU    CD1 2151   4.413   5.364   1.665
  216LEU    CD2 2152   4.186   5.403   1.543
  216LEU      C 2153   4.054   5.045   1.622
  216LEU      O 2154   4.091   4.929   1.626
  217CYS      N 2155   3.941   5.090   1.568
  217CYS      H 2156   3.920   5.189   1.566
  217CYS     CA 2157   3.854   4.998   1.493
  217CYS     CB 2158   3.752   4.932   1.586
  217CYS     SG 2159   3.640   4.799   1.534
  217CYS     HG 2160   3.547   4.809   1.628
  217CYS      C 2161   3.772   5.066   1.383
  217CYS      O 2162   3.800   5.184   1.368
  218LYS      N 2163   3.698   5.000   1.293
  218LYS      H 2164   3.670   4.906   1.306
  218LYS     CA 2165   3.606   5.062   1.196
  218LYS     CB 2166   3.600   4.972   1.073
  218LYS     CG 2167   3.724   4.936   0.991
  218LYS     CD 2168   3.789   5.052   0.915
  218LYS     CE 2169   3.903   4.995   0.831
  218LYS     NZ 2170   3.843   4.931   0.712
  218LYS    HZ1 2171   3.784   4.995   0.663
  218LYS    HZ2 2172   3.919   4.905   0.652
  218LYS    HZ3 2173   3.790   4.847   0.727
  218LYS      C 2174   3.461   5.099   1.227
  218LYS      O 2175   3.387   5.010   1.272
  219ALA      N 2176   3.425   5.215   1.176
  219ALA      H 2177   3.491   5.286   1.146
  219ALA     CA 2178   3.285   5.260   1.179
  219ALA     CB 2179   3.300   5.413   1.177
  219ALA      C 2180   3.192   5.214   1.067
  219ALA      O 2181   3.074   5.247   1.071
  220ALA      N 2182   3.251   5.147   0.968
  220ALA      H 2183   3.344   5.111   0.974
  220ALA     CA 2184   3.193   5.128   0.834
  220ALA     CB 2185   3.188   5.265   0.766
  220ALA      C 2186   3.276   5.026   0.757
  220ALA     O1 2187   3.249   5.003   0.637
  220ALA     O2 2188   3.379   4.977   0.810
   6.91994   6.91994   4.89313   0.00000   0.00000   0.00000   0.00000   3.45997   3.45997
