# Supplementary material for: Is There a Functional Role for the Knotted Topology in Protein UCH-L1?
Source: J Chem Inf Model. 2024 Jul 24;64(17):6827–37. doi: 10.1021/acs.jcim.4c00880 (PMC11388461; doi:10.1021/acs.jcim.4c00880)
Supplement: Supplementary file 2 — ci4c00880_si_002.zip [file ci4c00880_si_002.zip › UCH-L1_files/APO/APO_delta3/REP_3/traj_initial.gro]

Protein in water t=   0.00000 step= 0
 2188
    1LYS      N    1   5.279   3.851   3.527
    1LYS     H1    2   5.315   3.873   3.436
    1LYS     H2    3   5.295   3.929   3.587
    1LYS     H3    4   5.338   3.778   3.563
    1LYS     CA    5   5.136   3.820   3.519
    1LYS     CB    6   5.062   3.841   3.652
    1LYS     CG    7   5.105   3.730   3.748
    1LYS     CD    8   5.083   3.790   3.887
    1LYS     CE    9   5.096   3.680   3.993
    1LYS     NZ   10   5.233   3.629   3.993
    1LYS    HZ1   11   5.227   3.567   4.072
    1LYS    HZ2   12   5.254   3.573   3.913
    1LYS    HZ3   13   5.307   3.696   4.004
    1LYS      C   14   5.070   3.908   3.412
    1LYS      O   15   5.123   4.013   3.377
    2PRO      N   16   4.972   3.851   3.343
    2PRO     CA   17   4.878   3.922   3.255
    2PRO     CB   18   4.788   3.809   3.205
    2PRO     CG   19   4.886   3.692   3.188
    2PRO     CD   20   4.966   3.707   3.318
    2PRO      C   21   4.793   4.017   3.340
    2PRO      O   22   4.771   4.002   3.460
    3MET      N   23   4.762   4.128   3.273
    3MET      H   24   4.770   4.126   3.174
    3MET     CA   25   4.711   4.257   3.324
    3MET     CB   26   4.838   4.334   3.360
    3MET     CG   27   4.812   4.469   3.428
    3MET     SD   28   4.965   4.570   3.431
    3MET     CE   29   4.992   4.583   3.256
    3MET      C   30   4.628   4.331   3.219
    3MET      O   31   4.654   4.329   3.099
    4GLU      N   32   4.520   4.387   3.273
    4GLU      H   33   4.526   4.407   3.371
    4GLU     CA   34   4.422   4.460   3.191
    4GLU     CB   35   4.280   4.461   3.249
    4GLU     CG   36   4.216   4.323   3.270
    4GLU     CD   37   4.072   4.345   3.315
    4GLU    OE1   38   3.986   4.374   3.229
    4GLU    OE2   39   4.048   4.345   3.438
    4GLU      C   40   4.469   4.596   3.139
    4GLU      O   41   4.496   4.691   3.212
    5ILE      N   42   4.459   4.609   3.007
    5ILE      H   43   4.432   4.535   2.945
    5ILE     CA   44   4.498   4.736   2.946
    5ILE     CB   45   4.587   4.723   2.822
    5ILE    CG1   46   4.679   4.601   2.818
    5ILE    CG2   47   4.665   4.854   2.811
    5ILE     CD   48   4.790   4.612   2.923
    5ILE      C   49   4.377   4.829   2.934
    5ILE      O   50   4.314   4.832   2.829
    6ASN      N   51   4.328   4.861   3.054
    6ASN      H   52   4.345   4.798   3.129
    6ASN     CA   53   4.218   4.956   3.079
    6ASN     CB   54   4.103   4.887   3.153
    6ASN     CG   55   4.112   4.858   3.303
    6ASN    OD1   56   4.136   4.943   3.390
    6ASN    ND2   57   4.077   4.735   3.339
    6ASN   HD21   58   4.045   4.667   3.273
    6ASN   HD22   59   4.084   4.714   3.436
    6ASN      C   60   4.249   5.097   3.128
    6ASN      O   61   4.325   5.098   3.225
    7PRO      N   62   4.188   5.209   3.089
    7PRO     CA   63   4.233   5.344   3.124
    7PRO     CB   64   4.135   5.429   3.042
    7PRO     CG   65   4.116   5.346   2.915
    7PRO     CD   66   4.089   5.211   2.981
    7PRO      C   67   4.242   5.370   3.274
    7PRO      O   68   4.340   5.431   3.317
    8GLU      N   69   4.146   5.316   3.349
    8GLU      H   70   4.054   5.307   3.311
    8GLU     CA   71   4.147   5.305   3.496
    8GLU     CB   72   4.013   5.254   3.548
    8GLU     CG   73   4.003   5.296   3.694
    8GLU     CD   74   3.870   5.278   3.767
    8GLU    OE1   75   3.866   5.223   3.879
    8GLU    OE2   76   3.765   5.286   3.699
    8GLU      C   77   4.267   5.233   3.559
    8GLU      O   78   4.354   5.300   3.614
    9MET      N   79   4.303   5.114   3.514
    9MET      H   80   4.231   5.053   3.479
    9MET     CA   81   4.426   5.048   3.559
    9MET     CB   82   4.439   4.897   3.539
    9MET     CG   83   4.353   4.814   3.634
    9MET     SD   84   4.411   4.815   3.807
    9MET     CE   85   4.255   4.762   3.875
    9MET      C   86   4.557   5.116   3.518
    9MET      O   87   4.635   5.143   3.609
   10LEU      N   88   4.562   5.169   3.396
   10LEU      H   89   4.484   5.163   3.333
   10LEU     CA   90   4.668   5.261   3.356
   10LEU     CB   91   4.643   5.304   3.211
   10LEU     CG   92   4.677   5.184   3.123
   10LEU    CD1   93   4.623   5.187   2.980
   10LEU    CD2   94   4.822   5.134   3.121
   10LEU      C   95   4.689   5.385   3.443
   10LEU      O   96   4.803   5.415   3.478
   11ASN      N   97   4.578   5.451   3.475
   11ASN      H   98   4.488   5.435   3.435
   11ASN     CA   99   4.570   5.563   3.570
   11ASN     CB  100   4.430   5.624   3.570
   11ASN     CG  101   4.376   5.698   3.447
   11ASN    OD1  102   4.449   5.753   3.366
   11ASN    ND2  103   4.245   5.718   3.455
   11ASN   HD21  104   4.184   5.709   3.534
   11ASN   HD22  105   4.203   5.738   3.366
   11ASN      C  106   4.622   5.534   3.711
   11ASN      O  107   4.710   5.601   3.765
   12LYS      N  108   4.583   5.415   3.757
   12LYS      H  109   4.499   5.371   3.725
   12LYS     CA  110   4.640   5.366   3.884
   12LYS     CB  111   4.567   5.249   3.949
   12LYS     CG  112   4.430   5.301   3.994
   12LYS     CD  113   4.355   5.174   4.034
   12LYS     CE  114   4.208   5.204   4.065
   12LYS     NZ  115   4.128   5.089   4.109
   12LYS    HZ1  116   4.172   5.058   4.193
   12LYS    HZ2  117   4.037   5.125   4.131
   12LYS    HZ3  118   4.129   5.008   4.050
   12LYS      C  119   4.790   5.333   3.886
   12LYS      O  120   4.849   5.342   3.993
   13VAL      N  121   4.841   5.275   3.778
   13VAL      H  122   4.784   5.231   3.709
   13VAL     CA  123   4.984   5.246   3.760
   13VAL     CB  124   5.034   5.177   3.633
   13VAL    CG1  125   5.179   5.128   3.622
   13VAL    CG2  126   4.934   5.066   3.602
   13VAL      C  127   5.056   5.381   3.769
   13VAL      O  128   5.135   5.399   3.862
   14LEU      N  129   5.005   5.484   3.702
   14LEU      H  130   4.935   5.480   3.631
   14LEU     CA  131   5.072   5.614   3.712
   14LEU     CB  132   5.012   5.707   3.606
   14LEU     CG  133   5.090   5.688   3.476
   14LEU    CD1  134   5.029   5.750   3.350
   14LEU    CD2  135   5.237   5.730   3.480
   14LEU      C  136   5.072   5.678   3.851
   14LEU      O  137   5.181   5.711   3.897
   15SER      N  138   4.965   5.658   3.928
   15SER      H  139   4.881   5.637   3.879
   15SER     CA  140   4.944   5.686   4.071
   15SER     CB  141   4.806   5.655   4.129
   15SER     OG  142   4.795   5.699   4.264
   15SER     HG  143   4.814   5.797   4.268
   15SER      C  144   5.047   5.618   4.162
   15SER      O  145   5.098   5.694   4.244
   16ARG      N  146   5.049   5.485   4.154
   16ARG      H  147   4.991   5.424   4.100
   16ARG     CA  148   5.164   5.415   4.213
   16ARG     CB  149   5.136   5.269   4.178
   16ARG     CG  150   5.037   5.200   4.272
   16ARG     CD  151   5.051   5.055   4.227
   16ARG     NE  152   4.948   4.974   4.293
   16ARG     HE  153   4.858   4.969   4.249
   16ARG     CZ  154   4.939   4.918   4.414
   16ARG    NH1  155   5.036   4.937   4.505
   16ARG   HH11  156   5.122   4.985   4.489
   16ARG   HH12  157   5.026   4.888   4.592
   16ARG    NH2  158   4.850   4.821   4.436
   16ARG   HH21  159   4.778   4.793   4.373
   16ARG   HH22  160   4.868   4.778   4.525
   16ARG      C  161   5.308   5.447   4.173
   16ARG      O  162   5.388   5.454   4.265
   17LEU      N  163   5.334   5.473   4.045
   17LEU      H  164   5.271   5.450   3.971
   17LEU     CA  165   5.465   5.511   3.992
   17LEU     CB  166   5.474   5.517   3.840
   17LEU     CG  167   5.462   5.377   3.779
   17LEU    CD1  168   5.461   5.397   3.628
   17LEU    CD2  169   5.554   5.277   3.851
   17LEU      C  170   5.525   5.644   4.038
   17LEU      O  171   5.646   5.666   4.035
   18GLY      N  172   5.439   5.742   4.066
   18GLY      H  173   5.341   5.736   4.049
   18GLY     CA  174   5.477   5.875   4.116
   18GLY      C  175   5.476   5.994   4.020
   18GLY      O  176   5.568   6.075   4.020
   19VAL      N  177   5.357   6.036   3.978
   19VAL      H  178   5.283   6.036   4.045
   19VAL     CA  179   5.327   6.112   3.856
   19VAL     CB  180   5.289   6.011   3.747
   19VAL    CG1  181   5.236   6.076   3.618
   19VAL    CG2  182   5.412   5.933   3.699
   19VAL      C  183   5.214   6.210   3.886
   19VAL      O  184   5.132   6.191   3.975
   20ALA      N  185   5.232   6.323   3.817
   20ALA      H  186   5.318   6.346   3.773
   20ALA     CA  187   5.138   6.435   3.833
   20ALA     CB  188   5.204   6.567   3.791
   20ALA      C  189   5.003   6.403   3.768
   20ALA      O  190   4.989   6.351   3.658
   21GLY      N  191   4.903   6.440   3.848
   21GLY      H  192   4.928   6.487   3.932
   21GLY     CA  193   4.761   6.421   3.816
   21GLY      C  194   4.705   6.499   3.697
   21GLY      O  195   4.590   6.474   3.663
   22GLN      N  196   4.780   6.595   3.643
   22GLN      H  197   4.861   6.628   3.691
   22GLN     CA  198   4.740   6.684   3.532
   22GLN     CB  199   4.858   6.779   3.511
   22GLN     CG  200   4.840   6.899   3.604
   22GLN     CD  201   4.969   6.970   3.644
   22GLN    OE1  202   5.065   6.916   3.699
   22GLN    NE2  203   4.980   7.097   3.606
   22GLN   HE21  204   4.906   7.138   3.553
   22GLN   HE22  205   5.070   7.139   3.615
   22GLN      C  206   4.694   6.624   3.399
   22GLN      O  207   4.613   6.685   3.330
   23TRP      N  208   4.748   6.504   3.377
   23TRP      H  209   4.820   6.467   3.435
   23TRP     CA  210   4.712   6.425   3.258
   23TRP     CB  211   4.825   6.406   3.157
   23TRP     CG  212   4.867   6.543   3.103
   23TRP    CD1  213   4.953   6.620   3.168
   23TRP    HD1  214   5.005   6.592   3.260
   23TRP    CD2  215   4.852   6.600   2.977
   23TRP    NE1  216   4.991   6.725   3.095
   23TRP    HE1  217   5.075   6.778   3.110
   23TRP    CE2  218   4.931   6.715   2.977
   23TRP    CE3  219   4.777   6.556   2.869
   23TRP    HE3  220   4.727   6.459   2.862
   23TRP    CZ2  221   4.917   6.788   2.860
   23TRP    HZ2  222   4.966   6.886   2.860
   23TRP    CZ3  223   4.779   6.628   2.751
   23TRP    HZ3  224   4.706   6.609   2.672
   23TRP    CH2  225   4.851   6.747   2.745
   23TRP    HH2  226   4.840   6.798   2.649
   23TRP      C  227   4.653   6.289   3.297
   23TRP      O  228   4.711   6.219   3.380
   24ARG      N  229   4.539   6.259   3.234
   24ARG      H  230   4.505   6.323   3.165
   24ARG     CA  231   4.470   6.131   3.249
   24ARG     CB  232   4.348   6.147   3.340
   24ARG     CG  233   4.381   6.166   3.488
   24ARG     CD  234   4.434   6.041   3.559
   24ARG     NE  235   4.573   6.080   3.586
   24ARG     HE  236   4.628   6.099   3.505
   24ARG     CZ  237   4.640   6.074   3.702
   24ARG    NH1  238   4.581   6.033   3.816
   24ARG   HH11  239   4.485   6.006   3.824
   24ARG   HH12  240   4.645   5.995   3.883
   24ARG    NH2  241   4.774   6.080   3.697
   24ARG   HH21  242   4.814   6.085   3.606
   24ARG   HH22  243   4.829   6.072   3.780
   24ARG      C  244   4.430   6.056   3.122
   24ARG      O  245   4.432   6.108   3.011
   25PHE      N  246   4.437   5.923   3.131
   25PHE      H  247   4.470   5.871   3.210
   25PHE     CA  248   4.384   5.836   3.025
   25PHE     CB  249   4.451   5.699   3.041
   25PHE     CG  250   4.599   5.679   3.005
   25PHE    CD1  251   4.687   5.659   3.111
   25PHE    HD1  252   4.658   5.671   3.215
   25PHE    CD2  253   4.650   5.651   2.879
   25PHE    HD2  254   4.581   5.651   2.794
   25PHE    CE1  255   4.816   5.616   3.083
   25PHE    HE1  256   4.882   5.579   3.161
   25PHE    CE2  257   4.780   5.615   2.847
   25PHE    HE2  258   4.830   5.645   2.755
   25PHE     CZ  259   4.867   5.597   2.955
   25PHE     HZ  260   4.966   5.555   2.937
   25PHE      C  261   4.232   5.823   3.025
   25PHE      O  262   4.168   5.802   3.128
   26VAL      N  263   4.181   5.854   2.906
   26VAL      H  264   4.229   5.878   2.821
   26VAL     CA  265   4.038   5.837   2.876
   26VAL     CB  266   3.968   5.964   2.828
   26VAL    CG1  267   3.960   6.062   2.945
   26VAL    CG2  268   4.011   6.021   2.692
   26VAL      C  269   4.014   5.729   2.771
   26VAL      O  270   4.093   5.692   2.684
   27ASP      N  271   3.904   5.657   2.791
   27ASP      H  272   3.877   5.633   2.884
   27ASP     CA  273   3.831   5.561   2.706
   27ASP     CB  274   3.719   5.489   2.781
   27ASP     CG  275   3.764   5.407   2.902
   27ASP    OD1  276   3.801   5.479   2.997
   27ASP    OD2  277   3.775   5.282   2.900
   27ASP      C  278   3.768   5.609   2.575
   27ASP      O  279   3.677   5.691   2.579
   28VAL      N  280   3.836   5.590   2.462
   28VAL      H  281   3.930   5.556   2.461
   28VAL     CA  282   3.781   5.642   2.336
   28VAL     CB  283   3.884   5.664   2.224
   28VAL    CG1  284   3.821   5.750   2.114
   28VAL    CG2  285   4.011   5.724   2.283
   28VAL      C  286   3.680   5.542   2.281
   28VAL      O  287   3.728   5.433   2.251
   29LEU      N  288   3.560   5.585   2.242
   29LEU      H  289   3.522   5.677   2.249
   29LEU     CA  290   3.450   5.496   2.202
   29LEU     CB  291   3.325   5.567   2.254
   29LEU     CG  292   3.317   5.577   2.407
   29LEU    CD1  293   3.200   5.661   2.458
   29LEU    CD2  294   3.315   5.441   2.477
   29LEU      C  295   3.434   5.452   2.057
   29LEU      O  296   3.330   5.391   2.030
   30GLY      N  297   3.539   5.477   1.980
   30GLY      H  298   3.620   5.523   2.017
   30GLY     CA  299   3.520   5.465   1.834
   30GLY      C  300   3.648   5.510   1.763
   30GLY      O  301   3.723   5.583   1.827
   31LEU      N  302   3.660   5.484   1.633
   31LEU      H  303   3.580   5.458   1.579
   31LEU     CA  304   3.782   5.512   1.556
   31LEU     CB  305   3.831   5.388   1.482
   31LEU     CG  306   3.908   5.304   1.584
   31LEU    CD1  307   3.935   5.160   1.540
   31LEU    CD2  308   4.034   5.369   1.642
   31LEU      C  309   3.764   5.621   1.450
   31LEU      O  310   3.859   5.682   1.401
   32GLU      N  311   3.639   5.642   1.410
   32GLU      H  312   3.561   5.583   1.430
   32GLU     CA  313   3.596   5.752   1.323
   32GLU     CB  314   3.444   5.753   1.328
   32GLU     CG  315   3.385   5.616   1.294
   32GLU     CD  316   3.345   5.537   1.419
   32GLU    OE1  317   3.241   5.566   1.482
   32GLU    OE2  318   3.430   5.455   1.460
   32GLU      C  319   3.644   5.894   1.354
   32GLU      O  320   3.671   5.919   1.471
   33GLU      N  321   3.619   5.988   1.263
   33GLU      H  322   3.608   5.962   1.167
   33GLU     CA  323   3.622   6.133   1.286
   33GLU     CB  324   3.619   6.220   1.160
   33GLU     CG  325   3.738   6.200   1.066
   33GLU     CD  326   3.817   6.330   1.048
   33GLU    OE1  327   3.926   6.347   1.108
   33GLU    OE2  328   3.747   6.428   1.015
   33GLU      C  329   3.522   6.182   1.391
   33GLU      O  330   3.552   6.273   1.467
   34GLU      N  331   3.398   6.139   1.365
   34GLU      H  332   3.377   6.072   1.294
   34GLU     CA  333   3.284   6.155   1.456
   34GLU     CB  334   3.161   6.102   1.382
   34GLU     CG  335   3.032   6.112   1.463
   34GLU     CD  336   3.001   6.252   1.515
   34GLU    OE1  337   3.010   6.347   1.435
   34GLU    OE2  338   2.980   6.278   1.636
   34GLU      C  339   3.315   6.081   1.587
   34GLU      O  340   3.398   5.991   1.591
   35SER      N  341   3.267   6.144   1.694
   35SER      H  342   3.185   6.202   1.691
   35SER     CA  343   3.295   6.110   1.834
   35SER     CB  344   3.260   5.966   1.871
   35SER     OG  345   3.123   5.950   1.836
   35SER     HG  346   3.108   5.876   1.770
   35SER      C  347   3.423   6.164   1.898
   35SER      O  348   3.421   6.179   2.020
   36LEU      N  349   3.520   6.207   1.818
   36LEU      H  350   3.528   6.175   1.723
   36LEU     CA  351   3.636   6.281   1.869
   36LEU     CB  352   3.745   6.308   1.766
   36LEU     CG  353   3.818   6.179   1.727
   36LEU    CD1  354   3.926   6.206   1.622
   36LEU    CD2  355   3.875   6.100   1.845
   36LEU      C  356   3.626   6.404   1.960
   36LEU      O  357   3.718   6.436   2.034
   37GLY      N  358   3.525   6.489   1.943
   37GLY      H  359   3.465   6.475   1.864
   37GLY     CA  360   3.499   6.599   2.037
   37GLY      C  361   3.489   6.573   2.187
   37GLY      O  362   3.516   6.665   2.265
   38SER      N  363   3.439   6.453   2.216
   38SER      H  364   3.390   6.399   2.147
   38SER     CA  365   3.425   6.398   2.351
   38SER     CB  366   3.352   6.263   2.348
   38SER     OG  367   3.307   6.250   2.483
   38SER     HG  368   3.253   6.166   2.478
   38SER      C  369   3.557   6.360   2.418
   38SER      O  370   3.570   6.380   2.539
   39VAL      N  371   3.664   6.356   2.339
   39VAL      H  372   3.664   6.377   2.241
   39VAL     CA  373   3.798   6.339   2.398
   39VAL     CB  374   3.885   6.282   2.286
   39VAL    CG1  375   4.030   6.288   2.337
   39VAL    CG2  376   3.839   6.142   2.244
   39VAL      C  377   3.836   6.474   2.459
   39VAL      O  378   3.861   6.559   2.374
   40PRO      N  379   3.865   6.490   2.588
   40PRO     CA  380   3.905   6.618   2.649
   40PRO     CB  381   3.943   6.579   2.792
   40PRO     CG  382   3.861   6.453   2.817
   40PRO     CD  383   3.861   6.379   2.683
   40PRO      C  384   4.029   6.671   2.578
   40PRO      O  385   4.121   6.595   2.548
   41ALA      N  386   4.018   6.792   2.524
   41ALA      H  387   3.940   6.854   2.537
   41ALA     CA  388   4.129   6.872   2.469
   41ALA     CB  389   4.062   6.972   2.375
   41ALA      C  390   4.222   6.939   2.571
   41ALA      O  391   4.162   6.994   2.663
   42PRO      N  392   4.354   6.942   2.557
   42PRO     CA  393   4.437   6.871   2.458
   42PRO     CB  394   4.564   6.955   2.449
   42PRO     CG  395   4.576   7.032   2.580
   42PRO     CD  396   4.434   7.036   2.637
   42PRO      C  397   4.471   6.729   2.503
   42PRO      O  398   4.483   6.693   2.620
   43ALA      N  399   4.484   6.646   2.400
   43ALA      H  400   4.440   6.666   2.312
   43ALA     CA  401   4.531   6.507   2.406
   43ALA     CB  402   4.440   6.410   2.331
   43ALA      C  403   4.676   6.502   2.358
   43ALA      O  404   4.716   6.577   2.268
   44CYS      N  405   4.756   6.433   2.439
   44CYS      H  406   4.719   6.372   2.508
   44CYS     CA  407   4.895   6.423   2.392
   44CYS     CB  408   4.988   6.485   2.497
   44CYS     SG  409   4.993   6.379   2.646
   44CYS     HG  410   5.071   6.286   2.591
   44CYS      C  411   4.945   6.284   2.351
   44CYS      O  412   5.060   6.263   2.313
   45ALA      N  413   4.856   6.188   2.328
   45ALA      H  414   4.777   6.221   2.276
   45ALA     CA  415   4.890   6.047   2.306
   45ALA     CB  416   4.966   5.999   2.430
   45ALA      C  417   4.767   5.958   2.281
   45ALA      O  418   4.685   5.945   2.372
   46LEU      N  419   4.762   5.908   2.159
   46LEU      H  420   4.832   5.942   2.096
   46LEU     CA  421   4.667   5.803   2.117
   46LEU     CB  422   4.603   5.830   1.980
   46LEU     CG  423   4.460   5.879   2.000
   46LEU    CD1  424   4.457   6.006   2.085
   46LEU    CD2  425   4.401   5.881   1.859
   46LEU      C  426   4.735   5.666   2.114
   46LEU      O  427   4.843   5.650   2.058
   47LEU      N  428   4.677   5.569   2.184
   47LEU      H  429   4.596   5.584   2.240
   47LEU     CA  430   4.726   5.431   2.190
   47LEU     CB  431   4.781   5.396   2.328
   47LEU     CG  432   4.865   5.502   2.399
   47LEU    CD1  433   4.765   5.590   2.475
   47LEU    CD2  434   4.967   5.451   2.501
   47LEU      C  435   4.612   5.332   2.163
   47LEU      O  436   4.494   5.355   2.189
   48LEU      N  437   4.651   5.223   2.098
   48LEU      H  438   4.747   5.201   2.077
   48LEU     CA  439   4.561   5.119   2.048
   48LEU     CB  440   4.561   5.140   1.897
   48LEU     CG  441   4.446   5.070   1.824
   48LEU    CD1  442   4.315   5.121   1.882
   48LEU    CD2  443   4.450   5.118   1.679
   48LEU      C  444   4.609   4.977   2.079
   48LEU      O  445   4.727   4.943   2.072
   49LEU      N  446   4.519   4.899   2.137
   49LEU      H  447   4.435   4.944   2.167
   49LEU     CA  448   4.521   4.754   2.164
   49LEU     CB  449   4.464   4.732   2.304
   49LEU     CG  450   4.491   4.586   2.343
   49LEU    CD1  451   4.637   4.568   2.386
   49LEU    CD2  452   4.391   4.548   2.452
   49LEU      C  453   4.436   4.685   2.057
   49LEU      O  454   4.313   4.693   2.047
   50PHE      N  455   4.505   4.597   1.985
   50PHE      H  456   4.597   4.569   2.011
   50PHE     CA  457   4.457   4.517   1.872
   50PHE     CB  458   4.469   4.598   1.743
   50PHE     CG  459   4.398   4.550   1.616
   50PHE    CD1  460   4.263   4.569   1.588
   50PHE    HD1  461   4.203   4.607   1.670
   50PHE    CD2  462   4.470   4.479   1.520
   50PHE    HD2  463   4.571   4.455   1.553
   50PHE    CE1  464   4.213   4.527   1.465
   50PHE    HE1  465   4.109   4.550   1.442
   50PHE    CE2  466   4.425   4.443   1.394
   50PHE    HE2  467   4.490   4.398   1.318
   50PHE     CZ  468   4.291   4.467   1.367
   50PHE     HZ  469   4.248   4.447   1.269
   50PHE      C  470   4.521   4.378   1.859
   50PHE      O  471   4.635   4.362   1.903
   51PRO      N  472   4.455   4.281   1.798
   51PRO     CA  473   4.527   4.157   1.767
   51PRO     CB  474   4.442   4.036   1.806
   51PRO     CG  475   4.301   4.092   1.818
   51PRO     CD  476   4.314   4.245   1.822
   51PRO      C  477   4.576   4.151   1.622
   51PRO      O  478   4.507   4.159   1.521
   52LEU      N  479   4.707   4.128   1.613
   52LEU      H  480   4.770   4.119   1.690
   52LEU     CA  481   4.775   4.116   1.484
   52LEU     CB  482   4.902   4.200   1.484
   52LEU     CG  483   4.872   4.350   1.494
   52LEU    CD1  484   4.998   4.432   1.522
   52LEU    CD2  485   4.816   4.375   1.354
   52LEU      C  486   4.824   3.976   1.445
   52LEU      O  487   4.856   3.889   1.526
   53THR      N  488   4.806   3.950   1.316
   53THR      H  489   4.761   4.021   1.262
   53THR     CA  490   4.848   3.826   1.248
   53THR     CB  491   4.800   3.818   1.103
   53THR    OG1  492   4.851   3.922   1.019
   53THR    HG1  493   4.844   4.014   1.056
   53THR    CG2  494   4.649   3.800   1.085
   53THR      C  495   5.001   3.821   1.251
   53THR      O  496   5.072   3.921   1.240
   54ALA      N  497   5.043   3.699   1.280
   54ALA      H  498   4.980   3.634   1.323
   54ALA     CA  499   5.186   3.664   1.280
   54ALA     CB  500   5.217   3.528   1.344
   54ALA      C  501   5.268   3.674   1.151
   54ALA      O  502   5.372   3.739   1.161
   55GLN      N  503   5.194   3.665   1.041
   55GLN      H  504   5.102   3.627   1.034
   55GLN     CA  505   5.245   3.675   0.903
   55GLN     CB  506   5.145   3.635   0.794
   55GLN     CG  507   5.088   3.493   0.803
   55GLN     CD  508   4.965   3.499   0.893
   55GLN    OE1  509   4.962   3.503   1.016
   55GLN    NE2  510   4.853   3.524   0.825
   55GLN   HE21  511   4.858   3.539   0.726
   55GLN   HE22  512   4.766   3.505   0.871
   55GLN      C  513   5.287   3.821   0.889
   55GLN      O  514   5.400   3.853   0.851
   56HISE     N  515   5.192   3.909   0.919
   56HISE     H  516   5.097   3.881   0.930
   56HISE    CA  517   5.213   4.055   0.909
   56HISE    CB  518   5.082   4.126   0.944
   56HISE    CG  519   5.080   4.278   0.966
   56HISE   ND1  520   5.026   4.332   1.075
   56HISE   CD2  521   5.126   4.377   0.891
   56HISE   HD2  522   5.181   4.365   0.798
   56HISE   CE1  523   5.049   4.463   1.073
   56HISE   HE1  524   5.016   4.528   1.154
   56HISE   NE2  525   5.116   4.490   0.961
   56HISE   HE2  526   5.146   4.581   0.934
   56HISE     C  527   5.317   4.096   1.014
   56HISE     O  528   5.400   4.172   0.965
   57GLU      N  529   5.313   4.049   1.138
   57GLU      H  530   5.237   3.989   1.163
   57GLU     CA  531   5.406   4.083   1.247
   57GLU     CB  532   5.371   4.022   1.383
   57GLU     CG  533   5.450   4.079   1.501
   57GLU     CD  534   5.456   3.983   1.620
   57GLU    OE1  535   5.518   4.027   1.719
   57GLU    OE2  536   5.366   3.898   1.635
   57GLU      C  537   5.548   4.044   1.208
   57GLU      O  538   5.634   4.132   1.204
   58ASN      N  539   5.562   3.924   1.151
   58ASN      H  540   5.478   3.871   1.140
   58ASN     CA  541   5.682   3.875   1.081
   58ASN     CB  542   5.658   3.739   1.015
   58ASN     CG  543   5.645   3.620   1.111
   58ASN    OD1  544   5.699   3.611   1.221
   58ASN    ND2  545   5.590   3.514   1.053
   58ASN   HD21  546   5.553   3.513   0.960
   58ASN   HD22  547   5.588   3.430   1.107
   58ASN      C  548   5.742   3.976   0.983
   58ASN      O  549   5.857   4.017   0.996
   59PHE      N  550   5.666   3.999   0.876
   59PHE      H  551   5.584   3.945   0.856
   59PHE     CA  552   5.686   4.101   0.773
   59PHE     CB  553   5.575   4.095   0.668
   59PHE     CG  554   5.590   4.199   0.557
   59PHE    CD1  555   5.494   4.299   0.549
   59PHE    HD1  556   5.411   4.307   0.619
   59PHE    CD2  557   5.698   4.202   0.470
   59PHE    HD2  558   5.764   4.115   0.468
   59PHE    CE1  559   5.509   4.400   0.454
   59PHE    HE1  560   5.444   4.486   0.465
   59PHE    CE2  561   5.715   4.299   0.372
   59PHE    HE2  562   5.803   4.297   0.308
   59PHE     CZ  563   5.615   4.395   0.364
   59PHE     HZ  564   5.617   4.461   0.277
   59PHE      C  565   5.707   4.243   0.827
   59PHE      O  566   5.819   4.289   0.802
   60ARG      N  567   5.629   4.292   0.923
   60ARG      H  568   5.543   4.242   0.934
   60ARG     CA  569   5.654   4.423   0.985
   60ARG     CB  570   5.548   4.448   1.093
   60ARG     CG  571   5.534   4.597   1.121
   60ARG     CD  572   5.453   4.677   1.018
   60ARG     NE  573   5.474   4.822   1.035
   60ARG     HE  574   5.507   4.866   0.952
   60ARG     CZ  575   5.407   4.891   1.129
   60ARG    NH1  576   5.300   4.850   1.198
   60ARG   HH11  577   5.261   4.762   1.172
   60ARG   HH12  578   5.270   4.901   1.279
   60ARG    NH2  579   5.437   5.021   1.132
   60ARG   HH21  580   5.508   5.054   1.070
   60ARG   HH22  581   5.381   5.089   1.180
   60ARG      C  582   5.795   4.435   1.043
   60ARG      O  583   5.865   4.529   1.007
   61LYS      N  584   5.843   4.325   1.100
   61LYS      H  585   5.795   4.238   1.104
   61LYS     CA  586   5.976   4.322   1.162
   61LYS     CB  587   6.002   4.200   1.251
   61LYS     CG  588   5.933   4.210   1.387
   61LYS     CD  589   5.931   4.073   1.456
   61LYS     CE  590   5.840   4.073   1.579
   61LYS     NZ  591   5.838   3.939   1.639
   61LYS    HZ1  592   5.929   3.901   1.658
   61LYS    HZ2  593   5.776   3.952   1.716
   61LYS    HZ3  594   5.804   3.879   1.566
   61LYS      C  595   6.097   4.341   1.070
   61LYS      O  596   6.163   4.445   1.075
   62LYS      N  597   6.077   4.267   0.962
   62LYS      H  598   5.999   4.206   0.952
   62LYS     CA  599   6.158   4.267   0.839
   62LYS     CB  600   6.127   4.152   0.743
   62LYS     CG  601   6.149   4.017   0.813
   62LYS     CD  602   6.195   3.912   0.712
   62LYS     CE  603   6.266   3.805   0.794
   62LYS     NZ  604   6.285   3.686   0.710
   62LYS    HZ1  605   6.310   3.603   0.760
   62LYS    HZ2  606   6.199   3.676   0.660
   62LYS    HZ3  607   6.361   3.710   0.650
   62LYS      C  608   6.161   4.400   0.763
   62LYS      O  609   6.268   4.458   0.743
   63GLN      N  610   6.040   4.449   0.741
   63GLN      H  611   5.959   4.402   0.776
   63GLN     CA  612   6.005   4.571   0.666
   63GLN     CB  613   5.852   4.583   0.663
   63GLN     CG  614   5.804   4.689   0.563
   63GLN     CD  615   5.656   4.725   0.583
   63GLN    OE1  616   5.567   4.644   0.607
   63GLN    NE2  617   5.620   4.851   0.563
   63GLN   HE21  618   5.693   4.918   0.549
   63GLN   HE22  619   5.526   4.881   0.581
   63GLN      C  620   6.071   4.692   0.732
   63GLN      O  621   6.144   4.760   0.661
   64ILE      N  622   6.047   4.712   0.862
   64ILE      H  623   5.970   4.676   0.914
   64ILE     CA  624   6.118   4.813   0.941
   64ILE     CB  625   6.046   4.828   1.075
   64ILE    CG1  626   5.898   4.863   1.058
   64ILE    CG2  627   6.118   4.927   1.166
   64ILE     CD  628   5.827   4.877   1.192
   64ILE      C  629   6.266   4.785   0.970
   64ILE      O  630   6.342   4.880   0.953
   65GLU      N  631   6.312   4.662   0.993
   65GLU      H  632   6.246   4.589   1.011
   65GLU     CA  633   6.456   4.641   1.008
   65GLU     CB  634   6.490   4.497   1.047
   65GLU     CG  635   6.640   4.479   1.074
   65GLU     CD  636   6.682   4.492   1.220
   65GLU    OE1  637   6.644   4.408   1.305
   65GLU    OE2  638   6.737   4.600   1.252
   65GLU      C  639   6.537   4.676   0.883
   65GLU      O  640   6.641   4.742   0.885
   66GLU      N  641   6.474   4.652   0.768
   66GLU      H  642   6.404   4.581   0.758
   66GLU     CA  643   6.525   4.695   0.637
   66GLU     CB  644   6.424   4.648   0.532
   66GLU     CG  645   6.476   4.666   0.390
   66GLU     CD  646   6.385   4.597   0.289
   66GLU    OE1  647   6.301   4.671   0.233
   66GLU    OE2  648   6.414   4.479   0.259
   66GLU      C  649   6.562   4.843   0.619
   66GLU      O  650   6.667   4.871   0.561
   67LEU      N  651   6.486   4.934   0.680
   67LEU      H  652   6.392   4.920   0.709
   67LEU     CA  653   6.513   5.078   0.684
   67LEU     CB  654   6.377   5.147   0.700
   67LEU     CG  655   6.291   5.130   0.575
   67LEU    CD1  656   6.148   5.172   0.609
   67LEU    CD2  657   6.343   5.217   0.460
   67LEU      C  658   6.619   5.127   0.782
   67LEU      O  659   6.638   5.247   0.805
   68LYS      N  660   6.650   5.038   0.876
   68LYS      H  661   6.599   4.952   0.879
   68LYS     CA  662   6.731   5.064   0.996
   68LYS     CB  663   6.875   5.054   0.945
   68LYS     CG  664   6.924   4.909   0.936
   68LYS     CD  665   6.924   4.823   1.062
   68LYS     CE  666   6.983   4.688   1.018
   68LYS     NZ  667   7.002   4.597   1.131
   68LYS    HZ1  668   6.908   4.574   1.156
   68LYS    HZ2  669   7.035   4.510   1.093
   68LYS    HZ3  670   7.049   4.627   1.214
   68LYS      C  671   6.702   5.184   1.087
   68LYS      O  672   6.798   5.246   1.134
   69GLY      N  673   6.579   5.234   1.092
   69GLY      H  674   6.498   5.176   1.082
   69GLY     CA  675   6.547   5.358   1.164
   69GLY      C  676   6.611   5.482   1.102
   69GLY      O  677   6.628   5.579   1.175
   70GLN      N  678   6.651   5.487   0.975
   70GLN      H  679   6.626   5.410   0.917
   70GLN     CA  680   6.718   5.600   0.907
   70GLN     CB  681   6.747   5.567   0.761
   70GLN     CG  682   6.829   5.671   0.685
   70GLN     CD  683   6.879   5.629   0.546
   70GLN    OE1  684   6.977   5.555   0.533
   70GLN    NE2  685   6.793   5.658   0.449
   70GLN   HE21  686   6.697   5.676   0.470
   70GLN   HE22  687   6.820   5.647   0.353
   70GLN      C  688   6.636   5.729   0.905
   70GLN      O  689   6.677   5.845   0.913
   71GLU      N  690   6.505   5.711   0.888
   71GLU      H  691   6.476   5.623   0.850
   71GLU     CA  692   6.407   5.820   0.883
   71GLU     CB  693   6.286   5.789   0.795
   71GLU     CG  694   6.318   5.790   0.646
   71GLU     CD  695   6.217   5.702   0.571
   71GLU    OE1  696   6.100   5.743   0.557
   71GLU    OE2  697   6.262   5.599   0.517
   71GLU      C  698   6.358   5.869   1.020
   71GLU      O  699   6.296   5.975   1.029
   72VAL      N  700   6.389   5.794   1.125
   72VAL      H  701   6.427   5.703   1.111
   72VAL     CA  702   6.358   5.830   1.264
   72VAL     CB  703   6.342   5.703   1.349
   72VAL    CG1  704   6.283   5.729   1.487
   72VAL    CG2  705   6.252   5.600   1.281
   72VAL      C  706   6.458   5.925   1.330
   72VAL      O  707   6.578   5.900   1.340
   73SER      N  708   6.391   6.027   1.382
   73SER      H  709   6.297   6.043   1.350
   73SER     CA  710   6.442   6.136   1.466
   73SER     CB  711   6.327   6.224   1.516
   73SER     OG  712   6.389   6.311   1.611
   73SER     HG  713   6.353   6.404   1.605
   73SER      C  714   6.511   6.073   1.587
   73SER      O  715   6.444   6.025   1.678
   74PRO      N  716   6.635   6.115   1.612
   74PRO     CA  717   6.724   6.065   1.718
   74PRO     CB  718   6.860   6.129   1.694
   74PRO     CG  719   6.856   6.173   1.547
   74PRO     CD  720   6.709   6.207   1.525
   74PRO      C  721   6.669   6.103   1.855
   74PRO      O  722   6.690   6.022   1.945
   75LYS      N  723   6.573   6.196   1.861
   75LYS      H  724   6.553   6.265   1.791
   75LYS     CA  725   6.516   6.241   1.988
   75LYS     CB  726   6.450   6.378   1.974
   75LYS     CG  727   6.532   6.499   1.931
   75LYS     CD  728   6.479   6.635   1.977
   75LYS     CE  729   6.333   6.655   1.936
   75LYS     NZ  730   6.300   6.796   1.962
   75LYS    HZ1  731   6.353   6.867   1.916
   75LYS    HZ2  732   6.204   6.814   1.940
   75LYS    HZ3  733   6.294   6.816   2.060
   75LYS      C  734   6.414   6.153   2.060
   75LYS      O  735   6.415   6.154   2.183
   76VAL      N  736   6.354   6.068   1.978
   76VAL      H  737   6.338   6.099   1.884
   76VAL     CA  738   6.272   5.950   2.008
   76VAL     CB  739   6.222   5.889   1.877
   76VAL    CG1  740   6.112   5.787   1.903
   76VAL    CG2  741   6.164   6.003   1.793
   76VAL      C  742   6.338   5.845   2.098
   76VAL      O  743   6.422   5.769   2.050
   77TYR      N  744   6.295   5.853   2.223
   77TYR      H  745   6.231   5.926   2.248
   77TYR     CA  746   6.322   5.752   2.326
   77TYR     CB  747   6.286   5.795   2.468
   77TYR     CG  748   6.315   5.688   2.573
   77TYR    CD1  749   6.215   5.596   2.603
   77TYR    HD1  750   6.127   5.579   2.540
   77TYR    CD2  751   6.411   5.720   2.669
   77TYR    HD2  752   6.477   5.804   2.647
   77TYR    CE1  753   6.219   5.531   2.725
   77TYR    HE1  754   6.135   5.468   2.753
   77TYR    CE2  755   6.421   5.650   2.788
   77TYR    HE2  756   6.503   5.664   2.859
   77TYR     CZ  757   6.325   5.552   2.813
   77TYR     OH  758   6.339   5.476   2.924
   77TYR     HH  759   6.422   5.494   2.976
   77TYR      C  760   6.235   5.632   2.290
   77TYR      O  761   6.113   5.638   2.297
   78PHE      N  762   6.307   5.525   2.256
   78PHE      H  763   6.403   5.521   2.228
   78PHE     CA  764   6.236   5.398   2.231
   78PHE     CB  765   6.234   5.387   2.079
   78PHE     CG  766   6.194   5.248   2.030
   78PHE    CD1  767   6.065   5.200   2.048
   78PHE    HD1  768   5.982   5.267   2.071
   78PHE    CD2  769   6.290   5.153   1.997
   78PHE    HD2  770   6.373   5.187   1.935
   78PHE    CE1  771   6.032   5.065   2.036
   78PHE    HE1  772   5.928   5.038   2.052
   78PHE    CE2  773   6.258   5.018   1.985
   78PHE    HE2  774   6.326   4.951   1.932
   78PHE     CZ  775   6.130   4.970   2.010
   78PHE     HZ  776   6.093   4.871   1.983
   78PHE      C  777   6.311   5.286   2.302
   78PHE      O  778   6.423   5.311   2.348
   79MET      N  779   6.252   5.167   2.307
   79MET      H  780   6.186   5.154   2.233
   79MET     CA  781   6.315   5.052   2.374
   79MET     CB  782   6.332   5.069   2.525
   79MET     CG  783   6.203   5.051   2.604
   79MET     SD  784   6.243   5.015   2.779
   79MET     CE  785   6.227   4.838   2.771
   79MET      C  786   6.248   4.920   2.333
   79MET      O  787   6.128   4.899   2.317
   80LYS      N  788   6.334   4.820   2.319
   80LYS      H  789   6.420   4.826   2.369
   80LYS     CA  790   6.293   4.686   2.273
   80LYS     CB  791   6.416   4.615   2.217
   80LYS     CG  792   6.452   4.655   2.073
   80LYS     CD  793   6.582   4.590   2.025
   80LYS     CE  794   6.641   4.672   1.910
   80LYS     NZ  795   6.754   4.606   1.843
   80LYS    HZ1  796   6.775   4.519   1.888
   80LYS    HZ2  797   6.736   4.595   1.745
   80LYS    HZ3  798   6.843   4.648   1.862
   80LYS      C  799   6.224   4.605   2.383
   80LYS      O  800   6.264   4.606   2.499
   81GLN      N  801   6.102   4.561   2.353
   81GLN      H  802   6.064   4.568   2.261
   81GLN     CA  803   6.026   4.482   2.451
   81GLN     CB  804   5.875   4.489   2.428
   81GLN     CG  805   5.812   4.453   2.563
   81GLN     CD  806   5.668   4.411   2.532
   81GLN    OE1  807   5.577   4.486   2.496
   81GLN    NE2  808   5.643   4.288   2.574
   81GLN   HE21  809   5.709   4.236   2.628
   81GLN   HE22  810   5.560   4.244   2.539
   81GLN      C  811   6.077   4.338   2.457
   81GLN      O  812   6.060   4.262   2.362
   82THR      N  813   6.156   4.305   2.559
   82THR      H  814   6.209   4.375   2.607
   82THR     CA  815   6.208   4.169   2.577
   82THR     CB  816   6.344   4.158   2.646
   82THR    OG1  817   6.357   4.250   2.755
   82THR    HG1  818   6.446   4.233   2.798
   82THR    CG2  819   6.446   4.201   2.540
   82THR      C  820   6.124   4.074   2.663
   82THR      O  821   6.118   3.955   2.632
   83ILE      N  822   6.063   4.130   2.766
   83ILE      H  823   6.064   4.230   2.766
   83ILE     CA  824   5.981   4.060   2.866
   83ILE     CB  825   5.989   4.153   2.987
   83ILE    CG1  826   6.125   4.185   3.049
   83ILE    CG2  827   5.874   4.127   3.085
   83ILE     CD  828   6.181   4.048   3.091
   83ILE      C  829   5.840   4.032   2.813
   83ILE      O  830   5.787   4.096   2.722
   84GLY      N  831   5.782   3.928   2.871
   84GLY      H  832   5.839   3.871   2.931
   84GLY     CA  833   5.642   3.891   2.845
   84GLY      C  834   5.539   3.975   2.920
   84GLY      O  835   5.556   4.005   3.038
   85ASN      N  836   5.420   3.988   2.863
   85ASN      H  837   5.386   3.912   2.808
   85ASN     CA  838   5.310   4.077   2.904
   85ASN     CB  839   5.253   4.009   3.028
   85ASN     CG  840   5.154   3.896   2.998
   85ASN    OD1  841   5.170   3.795   3.066
   85ASN    ND2  842   5.074   3.905   2.892
   85ASN   HD21  843   5.076   3.989   2.839
   85ASN   HD22  844   5.005   3.834   2.874
   85ASN      C  845   5.332   4.227   2.923
   85ASN      O  846   5.230   4.295   2.938
   86SER      N  847   5.456   4.274   2.918
   86SER      H  848   5.534   4.212   2.905
   86SER     CA  849   5.482   4.418   2.928
   86SER     CB  850   5.620   4.433   2.993
   86SER     OG  851   5.717   4.383   2.900
   86SER     HG  852   5.808   4.415   2.927
   86SER      C  853   5.454   4.521   2.819
   86SER      O  854   5.502   4.634   2.816
   87CYS      N  855   5.358   4.478   2.737
   87CYS      H  856   5.327   4.384   2.727
   87CYS     CA  857   5.300   4.562   2.631
   87CYS     CB  858   5.201   4.493   2.537
   87CYS     SG  859   5.058   4.438   2.636
   87CYS     HG  860   4.990   4.379   2.538
   87CYS      C  861   5.258   4.703   2.675
   87CYS      O  862   5.331   4.798   2.648
   88GLY      N  863   5.146   4.723   2.744
   88GLY      H  864   5.088   4.644   2.764
   88GLY     CA  865   5.088   4.852   2.782
   88GLY      C  866   5.179   4.935   2.873
   88GLY      O  867   5.179   5.058   2.869
   89THR      N  868   5.263   4.862   2.946
   89THR      H  869   5.242   4.768   2.973
   89THR     CA  870   5.367   4.913   3.037
   89THR     CB  871   5.423   4.807   3.131
   89THR    OG1  872   5.315   4.715   3.153
   89THR    HG1  873   5.310   4.680   3.247
   89THR    CG2  874   5.490   4.861   3.258
   89THR      C  875   5.474   4.986   2.956
   89THR      O  876   5.500   5.102   2.988
   90ILE      N  877   5.532   4.922   2.854
   90ILE      H  878   5.512   4.826   2.836
   90ILE     CA  879   5.623   4.985   2.758
   90ILE     CB  880   5.703   4.877   2.685
   90ILE    CG1  881   5.773   4.776   2.775
   90ILE    CG2  882   5.796   4.932   2.576
   90ILE     CD  883   5.879   4.843   2.864
   90ILE      C  884   5.563   5.104   2.683
   90ILE      O  885   5.621   5.213   2.686
   91GLY      N  886   5.436   5.094   2.645
   91GLY      H  887   5.392   5.004   2.652
   91GLY     CA  888   5.364   5.197   2.570
   91GLY      C  889   5.344   5.320   2.658
   91GLY      O  890   5.355   5.430   2.603
   92LEU      N  891   5.310   5.302   2.785
   92LEU      H  892   5.278   5.216   2.826
   92LEU     CA  893   5.297   5.414   2.879
   92LEU     CB  894   5.276   5.353   3.018
   92LEU     CG  895   5.212   5.450   3.117
   92LEU    CD1  896   5.118   5.373   3.210
   92LEU    CD2  897   5.322   5.512   3.203
   92LEU      C  898   5.431   5.488   2.889
   92LEU      O  899   5.434   5.606   2.854
   93ILE      N  900   5.538   5.416   2.918
   93ILE      H  901   5.532   5.324   2.957
   93ILE     CA  902   5.673   5.474   2.926
   93ILE     CB  903   5.772   5.371   2.982
   93ILE    CG1  904   5.724   5.296   3.107
   93ILE    CG2  905   5.906   5.441   3.003
   93ILE     CD  906   5.793   5.160   3.108
   93ILE      C  907   5.723   5.548   2.802
   93ILE      O  908   5.780   5.656   2.817
   94HISE     N  909   5.686   5.510   2.680
   94HISE     H  910   5.622   5.436   2.661
   94HISE    CA  911   5.716   5.592   2.561
   94HISE    CB  912   5.686   5.514   2.433
   94HISE    CG  913   5.773   5.397   2.388
   94HISE   ND1  914   5.737   5.295   2.310
   94HISE   CD2  915   5.890   5.363   2.442
   94HISE   HD2  916   5.948   5.417   2.517
   94HISE   CE1  917   5.822   5.194   2.324
   94HISE   HE1  918   5.837   5.106   2.261
   94HISE   NE2  919   5.914   5.237   2.410
   94HISE   HE2  920   5.988   5.179   2.444
   94HISE     C  921   5.652   5.730   2.547
   94HISE     O  922   5.720   5.832   2.555
   95ALA      N  923   5.521   5.727   2.570
   95ALA      H  924   5.473   5.639   2.562
   95ALA     CA  925   5.426   5.839   2.580
   95ALA     CB  926   5.280   5.803   2.609
   95ALA      C  927   5.474   5.940   2.685
   95ALA      O  928   5.466   6.061   2.667
   96VAL      N  929   5.507   5.894   2.805
   96VAL      H  930   5.489   5.797   2.823
   96VAL     CA  931   5.571   5.974   2.910
   96VAL     CB  932   5.567   5.898   3.043
   96VAL    CG1  933   5.655   5.954   3.155
   96VAL    CG2  934   5.421   5.915   3.085
   96VAL      C  935   5.713   6.019   2.875
   96VAL      O  936   5.722   6.141   2.863
   97ALA      N  937   5.809   5.932   2.845
   97ALA      H  938   5.786   5.835   2.858
   97ALA     CA  939   5.947   5.972   2.817
   97ALA     CB  940   6.028   5.851   2.769
   97ALA      C  941   5.958   6.088   2.718
   97ALA      O  942   6.039   6.179   2.736
   98ASN      N  943   5.892   6.069   2.604
   98ASN      H  944   5.856   5.980   2.577
   98ASN     CA  945   5.891   6.171   2.498
   98ASN     CB  946   5.844   6.098   2.371
   98ASN     CG  947   5.945   6.002   2.308
   98ASN    OD1  948   6.063   6.033   2.289
   98ASN    ND2  949   5.901   5.877   2.293
   98ASN   HD21  950   5.803   5.860   2.296
   98ASN   HD22  951   5.957   5.795   2.283
   98ASN      C  952   5.805   6.296   2.522
   98ASN      O  953   5.827   6.383   2.438
   99ASN      N  954   5.747   6.308   2.640
   99ASN      H  955   5.746   6.235   2.708
   99ASN     CA  956   5.671   6.425   2.686
   99ASN     CB  957   5.526   6.408   2.639
   99ASN     CG  958   5.518   6.475   2.501
   99ASN    OD1  959   5.574   6.580   2.469
   99ASN    ND2  960   5.431   6.429   2.412
   99ASN   HD21  961   5.377   6.348   2.434
   99ASN   HD22  962   5.441   6.469   2.321
   99ASN      C  963   5.679   6.458   2.835
   99ASN      O  964   5.586   6.505   2.901
  100GLN      N  965   5.801   6.457   2.888
  100GLN      H  966   5.881   6.442   2.829
  100GLN     CA  967   5.826   6.504   3.025
  100GLN     CB  968   5.963   6.451   3.070
  100GLN     CG  969   5.970   6.299   3.082
  100GLN     CD  970   6.114   6.272   3.126
  100GLN    OE1  971   6.157   6.276   3.241
  100GLN    NE2  972   6.201   6.254   3.027
  100GLN   HE21  973   6.171   6.256   2.932
  100GLN   HE22  974   6.295   6.246   3.061
  100GLN      C  975   5.831   6.655   3.049
  100GLN      O  976   5.876   6.706   3.151
  101ASP      N  977   5.813   6.736   2.946
  101ASP      H  978   5.805   6.700   2.853
  101ASP     CA  979   5.779   6.879   2.960
  101ASP     CB  980   5.805   6.947   2.825
  101ASP     CG  981   5.719   6.898   2.709
  101ASP    OD1  982   5.663   6.981   2.634
  101ASP    OD2  983   5.703   6.775   2.691
  101ASP      C  984   5.636   6.909   3.005
  101ASP      O  985   5.622   6.970   3.111
  102LYS      N  986   5.545   6.829   2.950
  102LYS      H  987   5.572   6.782   2.866
  102LYS     CA  988   5.401   6.840   2.976
  102LYS     CB  989   5.313   6.787   2.863
  102LYS     CG  990   5.349   6.848   2.727
  102LYS     CD  991   5.304   6.755   2.614
  102LYS     CE  992   5.339   6.813   2.477
  102LYS     NZ  993   5.482   6.833   2.447
  102LYS    HZ1  994   5.488   6.889   2.364
  102LYS    HZ2  995   5.527   6.886   2.518
  102LYS    HZ3  996   5.533   6.748   2.435
  102LYS      C  997   5.360   6.772   3.107
  102LYS      O  998   5.260   6.807   3.169
  103LEU      N  999   5.442   6.678   3.152
  103LEU      H 1000   5.522   6.652   3.099
  103LEU     CA 1001   5.413   6.595   3.271
  103LEU     CB 1002   5.403   6.458   3.204
  103LEU     CG 1003   5.357   6.350   3.302
  103LEU    CD1 1004   5.204   6.354   3.298
  103LEU    CD2 1005   5.427   6.216   3.281
  103LEU      C 1006   5.518   6.602   3.381
  103LEU      O 1007   5.635   6.571   3.356
  104GLY      N 1008   5.477   6.650   3.498
  104GLY      H 1009   5.392   6.702   3.498
  104GLY     CA 1010   5.545   6.643   3.628
  104GLY      C 1011   5.548   6.506   3.696
  104GLY      O 1012   5.473   6.413   3.668
  105PHE      N 1013   5.644   6.508   3.788
  105PHE      H 1014   5.679   6.592   3.829
  105PHE     CA 1015   5.678   6.388   3.865
  105PHE     CB 1016   5.814   6.338   3.817
  105PHE     CG 1017   5.799   6.275   3.678
  105PHE    CD1 1018   5.738   6.151   3.665
  105PHE    HD1 1019   5.674   6.120   3.747
  105PHE    CD2 1020   5.860   6.334   3.568
  105PHE    HD2 1021   5.894   6.436   3.587
  105PHE    CE1 1022   5.727   6.097   3.537
  105PHE    HE1 1023   5.655   6.016   3.522
  105PHE    CE2 1024   5.866   6.277   3.441
  105PHE    HE2 1025   5.901   6.332   3.354
  105PHE     CZ 1026   5.792   6.160   3.432
  105PHE     HZ 1027   5.797   6.109   3.336
  105PHE      C 1028   5.697   6.427   4.012
  105PHE      O 1029   5.710   6.546   4.039
  106GLU      N 1030   5.683   6.325   4.097
  106GLU      H 1031   5.660   6.233   4.067
  106GLU     CA 1032   5.687   6.349   4.242
  106GLU     CB 1033   5.565   6.303   4.321
  106GLU     CG 1034   5.545   6.153   4.346
  106GLU     CD 1035   5.429   6.125   4.442
  106GLU    OE1 1036   5.309   6.147   4.414
  106GLU    OE2 1037   5.456   6.083   4.556
  106GLU      C 1038   5.822   6.315   4.306
  106GLU      O 1039   5.914   6.268   4.237
  107ASP      N 1040   5.835   6.344   4.435
  107ASP      H 1041   5.758   6.381   4.487
  107ASP     CA 1042   5.963   6.320   4.502
  107ASP     CB 1043   5.949   6.381   4.641
  107ASP     CG 1044   5.969   6.533   4.643
  107ASP    OD1 1045   6.082   6.577   4.672
  107ASP    OD2 1046   5.872   6.605   4.612
  107ASP      C 1047   5.981   6.169   4.518
  107ASP      O 1048   5.884   6.095   4.537
  108GLY      N 1049   6.104   6.124   4.491
  108GLY      H 1050   6.173   6.182   4.447
  108GLY     CA 1051   6.146   5.984   4.496
  108GLY      C 1052   6.071   5.888   4.403
  108GLY      O 1053   6.078   5.768   4.425
  109SER      N 1054   6.021   5.943   4.293
  109SER      H 1055   5.994   6.039   4.297
  109SER     CA 1056   5.955   5.868   4.184
  109SER     CB 1057   5.922   5.964   4.070
  109SER     OG 1058   5.843   5.898   3.971
  109SER     HG 1059   5.785   5.976   3.946
  109SER      C 1060   6.038   5.755   4.122
  109SER      O 1061   6.154   5.775   4.087
  110VAL      N 1062   5.959   5.653   4.092
  110VAL      H 1063   5.863   5.658   4.119
  110VAL     CA 1064   5.996   5.526   4.027
  110VAL     CB 1065   5.893   5.416   4.049
  110VAL    CG1 1066   5.943   5.281   3.995
  110VAL    CG2 1067   5.841   5.408   4.192
  110VAL      C 1068   6.014   5.548   3.877
  110VAL      O 1069   6.123   5.528   3.823
  111LEU      N 1070   5.925   5.626   3.815
  111LEU      H 1071   5.868   5.689   3.868
  111LEU     CA 1072   5.932   5.661   3.673
  111LEU     CB 1073   5.789   5.702   3.637
  111LEU     CG 1074   5.764   5.686   3.487
  111LEU    CD1 1075   5.780   5.542   3.438
  111LEU    CD2 1076   5.622   5.737   3.457
  111LEU      C 1077   6.038   5.765   3.637
  111LEU      O 1078   6.132   5.733   3.565
  112LYS      N 1079   6.053   5.862   3.726
  112LYS      H 1080   5.984   5.877   3.797
  112LYS     CA 1081   6.157   5.966   3.713
  112LYS     CB 1082   6.129   6.073   3.819
  112LYS     CG 1083   6.214   6.198   3.796
  112LYS     CD 1084   6.193   6.250   3.654
  112LYS     CE 1085   6.271   6.379   3.628
  112LYS     NZ 1086   6.257   6.440   3.494
  112LYS    HZ1 1087   6.297   6.372   3.433
  112LYS    HZ2 1088   6.160   6.457   3.475
  112LYS    HZ3 1089   6.314   6.522   3.502
  112LYS      C 1090   6.293   5.900   3.734
  112LYS      O 1091   6.380   5.929   3.652
  113GLN      N 1092   6.301   5.800   3.822
  113GLN      H 1093   6.238   5.791   3.899
  113GLN     CA 1094   6.434   5.739   3.836
  113GLN     CB 1095   6.433   5.649   3.959
  113GLN     CG 1096   6.562   5.572   3.989
  113GLN     CD 1097   6.591   5.445   3.909
  113GLN    OE1 1098   6.496   5.391   3.853
  113GLN    NE2 1099   6.714   5.396   3.893
  113GLN   HE21 1100   6.792   5.426   3.948
  113GLN   HE22 1101   6.731   5.335   3.816
  113GLN      C 1102   6.483   5.662   3.713
  113GLN      O 1103   6.590   5.695   3.662
  114PHE      N 1104   6.387   5.596   3.649
  114PHE      H 1105   6.304   5.576   3.700
  114PHE     CA 1106   6.406   5.521   3.524
  114PHE     CB 1107   6.293   5.420   3.499
  114PHE     CG 1108   6.333   5.308   3.403
  114PHE    CD1 1109   6.380   5.189   3.459
  114PHE    HD1 1110   6.411   5.202   3.562
  114PHE    CD2 1111   6.326   5.329   3.266
  114PHE    HD2 1112   6.277   5.418   3.227
  114PHE    CE1 1113   6.428   5.089   3.375
  114PHE    HE1 1114   6.459   4.995   3.421
  114PHE    CE2 1115   6.382   5.232   3.182
  114PHE    HE2 1116   6.371   5.244   3.075
  114PHE     CZ 1117   6.426   5.113   3.238
  114PHE     HZ 1118   6.444   5.029   3.171
  114PHE      C 1119   6.432   5.613   3.405
  114PHE      O 1120   6.540   5.600   3.348
  115LEU      N 1121   6.356   5.722   3.398
  115LEU      H 1122   6.273   5.730   3.453
  115LEU     CA 1123   6.369   5.810   3.281
  115LEU     CB 1124   6.251   5.907   3.281
  115LEU     CG 1125   6.123   5.827   3.254
  115LEU    CD1 1126   5.997   5.914   3.258
  115LEU    CD2 1127   6.111   5.759   3.118
  115LEU      C 1128   6.497   5.894   3.288
  115LEU      O 1129   6.559   5.910   3.183
  116SER      N 1130   6.543   5.925   3.409
  116SER      H 1131   6.474   5.915   3.481
  116SER     CA 1132   6.676   5.985   3.426
  116SER     CB 1133   6.686   6.014   3.576
  116SER     OG 1134   6.810   6.070   3.620
  116SER     HG 1135   6.793   6.107   3.711
  116SER      C 1136   6.791   5.891   3.390
  116SER      O 1137   6.875   5.929   3.309
  117GLU      N 1138   6.793   5.772   3.450
  117GLU      H 1139   6.714   5.745   3.505
  117GLU     CA 1140   6.904   5.676   3.440
  117GLU     CB 1141   6.879   5.572   3.550
  117GLU     CG 1142   6.951   5.440   3.526
  117GLU     CD 1143   6.944   5.332   3.635
  117GLU    OE1 1144   6.836   5.271   3.643
  117GLU    OE2 1145   7.046   5.303   3.702
  117GLU      C 1146   6.915   5.614   3.301
  117GLU      O 1147   7.026   5.621   3.248
  118THR      N 1148   6.806   5.606   3.225
  118THR      H 1149   6.722   5.625   3.275
  118THR     CA 1150   6.801   5.552   3.089
  118THR     CB 1151   6.673   5.473   3.061
  118THR    OG1 1152   6.550   5.538   3.093
  118THR    HG1 1153   6.549   5.549   3.192
  118THR    CG2 1154   6.693   5.337   3.129
  118THR      C 1155   6.820   5.646   2.969
  118THR      O 1156   6.797   5.612   2.853
  119GLU      N 1157   6.847   5.773   2.997
  119GLU      H 1158   6.876   5.804   3.087
  119GLU     CA 1159   6.832   5.875   2.891
  119GLU     CB 1160   6.835   6.016   2.951
  119GLU     CG 1161   6.768   6.113   2.853
  119GLU     CD 1162   6.782   6.253   2.914
  119GLU    OE1 1163   6.704   6.287   3.005
  119GLU    OE2 1164   6.851   6.337   2.853
  119GLU      C 1165   6.930   5.862   2.775
  119GLU      O 1166   6.887   5.838   2.662
  120LYS      N 1167   7.058   5.837   2.801
  120LYS      H 1168   7.084   5.809   2.893
  120LYS     CA 1169   7.168   5.837   2.702
  120LYS     CB 1170   7.282   5.932   2.740
  120LYS     CG 1171   7.223   6.072   2.724
  120LYS     CD 1172   7.308   6.192   2.767
  120LYS     CE 1173   7.408   6.226   2.656
  120LYS     NZ 1174   7.359   6.310   2.546
  120LYS    HZ1 1175   7.424   6.321   2.471
  120LYS    HZ2 1176   7.276   6.275   2.503
  120LYS    HZ3 1177   7.336   6.401   2.580
  120LYS      C 1178   7.223   5.696   2.680
  120LYS      O 1179   7.322   5.659   2.743
  121MET      N 1180   7.146   5.606   2.619
  121MET      H 1181   7.062   5.642   2.578
  121MET     CA 1182   7.180   5.466   2.590
  121MET     CB 1183   7.188   5.374   2.712
  121MET     CG 1184   7.075   5.388   2.814
  121MET     SD 1185   7.089   5.261   2.946
  121MET     CE 1186   7.145   5.357   3.085
  121MET      C 1187   7.076   5.410   2.493
  121MET      O 1188   6.962   5.450   2.513
  122SER      N 1189   7.120   5.304   2.425
  122SER      H 1190   7.207   5.263   2.451
  122SER     CA 1191   7.051   5.242   2.311
  122SER     CB 1192   7.134   5.132   2.244
  122SER     OG 1193   7.149   5.013   2.322
  122SER     HG 1194   7.220   5.021   2.391
  122SER      C 1195   6.919   5.177   2.355
  122SER      O 1196   6.902   5.137   2.470
  123PRO      N 1197   6.833   5.150   2.257
  123PRO     CA 1198   6.716   5.063   2.274
  123PRO     CB 1199   6.652   5.047   2.136
  123PRO     CG 1200   6.681   5.182   2.071
  123PRO     CD 1201   6.816   5.222   2.130
  123PRO      C 1202   6.734   4.927   2.342
  123PRO      O 1203   6.643   4.874   2.405
  124GLU      N 1204   6.845   4.862   2.310
  124GLU      H 1205   6.868   4.861   2.212
  124GLU     CA 1206   6.896   4.744   2.381
  124GLU     CB 1207   7.009   4.681   2.299
  124GLU     CG 1208   6.965   4.622   2.165
  124GLU     CD 1209   6.972   4.714   2.043
  124GLU    OE1 1210   6.898   4.814   2.034
  124GLU    OE2 1211   7.046   4.686   1.946
  124GLU      C 1212   6.931   4.765   2.529
  124GLU      O 1213   6.872   4.697   2.612
  125ASP      N 1214   7.013   4.864   2.563
  125ASP      H 1215   7.056   4.928   2.499
  125ASP     CA 1216   7.056   4.892   2.701
  125ASP     CB 1217   7.162   5.003   2.707
  125ASP     CG 1218   7.293   4.988   2.630
  125ASP    OD1 1219   7.370   4.893   2.659
  125ASP    OD2 1220   7.309   5.068   2.536
  125ASP      C 1221   6.944   4.942   2.792
  125ASP      O 1222   6.952   4.931   2.914
  126ARG      N 1223   6.840   5.000   2.732
  126ARG      H 1224   6.849   5.038   2.640
  126ARG     CA 1225   6.719   5.044   2.803
  126ARG     CB 1226   6.638   5.141   2.718
  126ARG     CG 1227   6.700   5.280   2.703
  126ARG     CD 1228   6.603   5.379   2.637
  126ARG     NE 1229   6.676   5.505   2.614
  126ARG     HE 1230   6.738   5.531   2.688
  126ARG     CZ 1231   6.681   5.563   2.493
  126ARG    NH1 1232   6.635   5.504   2.382
  126ARG   HH11 1233   6.585   5.419   2.400
  126ARG   HH12 1234   6.646   5.554   2.296
  126ARG    NH2 1235   6.736   5.685   2.479
  126ARG   HH21 1236   6.788   5.734   2.549
  126ARG   HH22 1237   6.727   5.727   2.389
  126ARG      C 1238   6.634   4.921   2.837
  126ARG      O 1239   6.588   4.906   2.950
  127ALA      N 1240   6.620   4.833   2.739
  127ALA      H 1241   6.655   4.857   2.648
  127ALA     CA 1242   6.573   4.696   2.763
  127ALA     CB 1243   6.571   4.608   2.638
  127ALA      C 1244   6.646   4.613   2.869
  127ALA      O 1245   6.585   4.559   2.962
  128LYS      N 1246   6.777   4.636   2.875
  128LYS      H 1247   6.825   4.668   2.794
  128LYS     CA 1248   6.857   4.570   2.979
  128LYS     CB 1249   7.005   4.577   2.942
  128LYS     CG 1250   7.054   4.513   2.811
  128LYS     CD 1251   7.034   4.362   2.801
  128LYS     CE 1252   7.034   4.316   2.656
  128LYS     NZ 1253   7.139   4.216   2.630
  128LYS    HZ1 1254   7.130   4.203   2.531
  128LYS    HZ2 1255   7.231   4.253   2.646
  128LYS    HZ3 1256   7.123   4.130   2.678
  128LYS      C 1257   6.844   4.644   3.112
  128LYS      O 1258   6.842   4.577   3.216
  129CYS      N 1259   6.830   4.776   3.112
  129CYS      H 1260   6.865   4.833   3.037
  129CYS     CA 1261   6.796   4.835   3.242
  129CYS     CB 1262   6.783   4.987   3.232
  129CYS     SG 1263   6.934   5.089   3.210
  129CYS     HG 1264   6.960   5.049   3.086
  129CYS      C 1265   6.666   4.781   3.303
  129CYS      O 1266   6.646   4.754   3.421
  130PHE      N 1267   6.565   4.784   3.217
  130PHE      H 1268   6.568   4.820   3.123
  130PHE     CA 1269   6.430   4.732   3.245
  130PHE     CB 1270   6.342   4.760   3.123
  130PHE     CG 1271   6.194   4.760   3.161
  130PHE    CD1 1272   6.128   4.871   3.212
  130PHE    HD1 1273   6.164   4.969   3.183
  130PHE    CD2 1274   6.131   4.636   3.153
  130PHE    HD2 1275   6.191   4.549   3.127
  130PHE    CE1 1276   5.993   4.857   3.244
  130PHE    HE1 1277   5.932   4.945   3.265
  130PHE    CE2 1278   5.996   4.624   3.183
  130PHE    HE2 1279   5.953   4.524   3.186
  130PHE     CZ 1280   5.927   4.736   3.228
  130PHE     HZ 1281   5.819   4.720   3.226
  130PHE      C 1282   6.432   4.587   3.294
  130PHE      O 1283   6.368   4.555   3.394
  131GLU      N 1284   6.517   4.501   3.238
  131GLU      H 1285   6.561   4.528   3.152
  131GLU     CA 1286   6.546   4.367   3.290
  131GLU     CB 1287   6.631   4.287   3.192
  131GLU     CG 1288   6.547   4.223   3.081
  131GLU     CD 1289   6.628   4.174   2.960
  131GLU    OE1 1290   6.701   4.076   2.984
  131GLU    OE2 1291   6.599   4.212   2.845
  131GLU      C 1292   6.613   4.355   3.427
  131GLU      O 1293   6.636   4.250   3.487
  132LYS      N 1294   6.679   4.464   3.463
  132LYS      H 1295   6.704   4.534   3.396
  132LYS     CA 1296   6.736   4.472   3.599
  132LYS     CB 1297   6.880   4.522   3.589
  132LYS     CG 1298   6.983   4.423   3.536
  132LYS     CD 1299   7.123   4.484   3.544
  132LYS     CE 1300   7.159   4.596   3.446
  132LYS     NZ 1301   7.298   4.639   3.464
  132LYS    HZ1 1302   7.300   4.662   3.561
  132LYS    HZ2 1303   7.362   4.568   3.434
  132LYS    HZ3 1304   7.317   4.727   3.421
  132LYS      C 1305   6.655   4.548   3.704
  132LYS      O 1306   6.692   4.541   3.821
  133ASN      N 1307   6.561   4.635   3.669
  133ASN      H 1308   6.547   4.666   3.575
  133ASN     CA 1309   6.477   4.706   3.767
  133ASN     CB 1310   6.414   4.828   3.699
  133ASN     CG 1311   6.347   4.916   3.805
  133ASN    OD1 1312   6.243   4.883   3.862
  133ASN    ND2 1313   6.413   5.024   3.846
  133ASN   HD21 1314   6.510   5.037   3.825
  133ASN   HD22 1315   6.374   5.104   3.891
  133ASN      C 1316   6.370   4.620   3.836
  133ASN      O 1317   6.295   4.543   3.777
  134GLU      N 1318   6.379   4.620   3.968
  134GLU      H 1319   6.450   4.674   4.013
  134GLU     CA 1320   6.294   4.558   4.071
  134GLU     CB 1321   6.360   4.540   4.207
  134GLU     CG 1322   6.494   4.466   4.206
  134GLU     CD 1323   6.461   4.317   4.220
  134GLU    OE1 1324   6.366   4.276   4.291
  134GLU    OE2 1325   6.549   4.245   4.168
  134GLU      C 1326   6.158   4.625   4.091
  134GLU      O 1327   6.053   4.564   4.073
  135ALA      N 1328   6.164   4.758   4.101
  135ALA      H 1329   6.245   4.813   4.082
  135ALA     CA 1330   6.052   4.848   4.132
  135ALA     CB 1331   6.112   4.988   4.148
  135ALA      C 1332   5.937   4.866   4.034
  135ALA      O 1333   5.820   4.852   4.069
  136ILE      N 1334   5.972   4.840   3.908
  136ILE      H 1335   6.066   4.869   3.889
  136ILE     CA 1336   5.876   4.829   3.797
  136ILE     CB 1337   5.945   4.885   3.673
  136ILE    CG1 1338   6.018   5.017   3.699
  136ILE    CG2 1339   5.845   4.904   3.559
  136ILE     CD 1340   6.092   5.071   3.576
  136ILE      C 1341   5.801   4.696   3.788
  136ILE      O 1342   5.678   4.698   3.794
  137GLN      N 1343   5.869   4.590   3.830
  137GLN      H 1344   5.968   4.598   3.844
  137GLN     CA 1345   5.809   4.456   3.836
  137GLN     CB 1346   5.921   4.354   3.855
  137GLN     CG 1347   6.001   4.330   3.727
  137GLN     CD 1348   6.104   4.216   3.726
  137GLN    OE1 1349   6.079   4.096   3.718
  137GLN    NE2 1350   6.229   4.260   3.730
  137GLN   HE21 1351   6.240   4.360   3.730
  137GLN   HE22 1352   6.307   4.206   3.761
  137GLN      C 1353   5.717   4.459   3.958
  137GLN      O 1354   5.602   4.416   3.952
  138ALA      N 1355   5.766   4.510   4.071
  138ALA      H 1356   5.865   4.526   4.073
  138ALA     CA 1357   5.677   4.531   4.186
  138ALA     CB 1358   5.769   4.603   4.284
  138ALA      C 1359   5.547   4.612   4.179
  138ALA      O 1360   5.442   4.565   4.222
  139ALA      N 1361   5.546   4.722   4.104
  139ALA      H 1362   5.635   4.763   4.084
  139ALA     CA 1363   5.429   4.806   4.074
  139ALA     CB 1364   5.478   4.941   4.021
  139ALA      C 1365   5.351   4.732   3.965
  139ALA      O 1366   5.232   4.714   3.990
  140HISE     N 1367   5.407   4.683   3.855
  140HISE     H 1368   5.504   4.697   3.837
  140HISE    CA 1369   5.344   4.598   3.753
  140HISE    CB 1370   5.451   4.568   3.648
  140HISE    CG 1371   5.400   4.502   3.520
  140HISE   ND1 1372   5.347   4.560   3.413
  140HISE   CD2 1373   5.402   4.370   3.503
  140HISE   HD2 1374   5.395   4.302   3.588
  140HISE   CE1 1375   5.319   4.463   3.327
  140HISE   HE1 1376   5.301   4.481   3.221
  140HISE   NE2 1377   5.353   4.346   3.382
  140HISE   HE2 1378   5.346   4.258   3.336
  140HISE     C 1379   5.268   4.474   3.800
  140HISE     O 1380   5.147   4.492   3.816
  141ASP      N 1381   5.330   4.384   3.876
  141ASP      H 1382   5.429   4.384   3.884
  141ASP     CA 1383   5.252   4.275   3.937
  141ASP     CB 1384   5.346   4.162   3.977
  141ASP     CG 1385   5.399   4.089   3.853
  141ASP    OD1 1386   5.498   4.019   3.883
  141ASP    OD2 1387   5.363   4.102   3.734
  141ASP      C 1388   5.149   4.311   4.045
  141ASP      O 1389   5.054   4.235   4.059
  142ALA      N 1390   5.154   4.430   4.104
  142ALA      H 1391   5.236   4.485   4.088
  142ALA     CA 1392   5.053   4.475   4.202
  142ALA     CB 1393   5.096   4.610   4.260
  142ALA      C 1394   4.924   4.494   4.122
  142ALA      O 1395   4.818   4.440   4.153
  143VAL      N 1396   4.940   4.567   4.012
  143VAL      H 1397   5.034   4.589   3.985
  143VAL     CA 1398   4.836   4.613   3.919
  143VAL     CB 1399   4.867   4.727   3.822
  143VAL    CG1 1400   4.761   4.760   3.717
  143VAL    CG2 1401   4.896   4.849   3.910
  143VAL      C 1402   4.774   4.493   3.847
  143VAL      O 1403   4.651   4.482   3.845
  144ALA      N 1404   4.859   4.395   3.817
  144ALA      H 1405   4.957   4.415   3.817
  144ALA     CA 1406   4.809   4.268   3.763
  144ALA     CB 1407   4.925   4.179   3.716
  144ALA      C 1408   4.720   4.188   3.858
  144ALA      O 1409   4.631   4.119   3.809
  145GLN      N 1410   4.762   4.191   3.984
  145GLN      H 1411   4.843   4.246   4.004
  145GLN     CA 1412   4.697   4.126   4.099
  145GLN     CB 1413   4.791   4.097   4.216
  145GLN     CG 1414   4.882   3.976   4.193
  145GLN     CD 1415   4.973   3.956   4.314
  145GLN    OE1 1416   4.932   3.920   4.424
  145GLN    NE2 1417   5.091   4.018   4.303
  145GLN   HE21 1418   5.119   4.072   4.224
  145GLN   HE22 1419   5.152   3.992   4.378
  145GLN      C 1420   4.569   4.196   4.145
  145GLN      O 1421   4.471   4.129   4.176
  146GLU      N 1422   4.568   4.326   4.116
  146GLU      H 1423   4.655   4.375   4.119
  146GLU     CA 1424   4.448   4.411   4.127
  146GLU     CB 1425   4.467   4.555   4.176
  146GLU     CG 1426   4.540   4.552   4.310
  146GLU     CD 1427   4.540   4.696   4.363
  146GLU    OE1 1428   4.528   4.707   4.487
  146GLU    OE2 1429   4.564   4.789   4.283
  146GLU      C 1430   4.343   4.406   4.016
  146GLU      O 1431   4.225   4.391   4.048
  147GLY      N 1432   4.383   4.407   3.889
  147GLY      H 1433   4.482   4.410   3.875
  147GLY     CA 1434   4.287   4.389   3.779
  147GLY      C 1435   4.220   4.251   3.785
  147GLY      O 1436   4.283   4.146   3.796
  148GLN      N 1437   4.088   4.258   3.800
  148GLN      H 1438   4.044   4.348   3.809
  148GLN     CA 1439   4.000   4.146   3.834
  148GLN     CB 1440   3.870   4.195   3.898
  148GLN     CG 1441   3.771   4.267   3.807
  148GLN     CD 1442   3.644   4.312   3.879
  148GLN    OE1 1443   3.611   4.261   3.986
  148GLN    NE2 1444   3.564   4.395   3.812
  148GLN   HE21 1445   3.581   4.414   3.715
  148GLN   HE22 1446   3.499   4.450   3.865
  148GLN      C 1447   3.978   4.043   3.723
  148GLN      O 1448   3.948   3.927   3.750
  149CYS      N 1449   4.008   4.076   3.598
  149CYS      H 1450   4.069   4.154   3.582
  149CYS     CA 1451   3.995   3.987   3.481
  149CYS     CB 1452   3.932   4.047   3.355
  149CYS     SG 1453   3.753   4.080   3.372
  149CYS     HG 1454   3.767   4.203   3.421
  149CYS      C 1455   4.128   3.924   3.438
  149CYS      O 1456   4.220   4.006   3.440
  150ARG      N 1457   4.123   3.807   3.376
  150ARG      H 1458   4.037   3.775   3.336
  150ARG     CA 1459   4.242   3.740   3.321
  150ARG     CB 1460   4.289   3.631   3.419
  150ARG     CG 1461   4.439   3.602   3.416
  150ARG     CD 1462   4.527   3.711   3.477
  150ARG     NE 1463   4.488   3.743   3.615
  150ARG     HE 1464   4.472   3.668   3.679
  150ARG     CZ 1465   4.482   3.868   3.664
  150ARG    NH1 1466   4.518   3.974   3.591
  150ARG   HH11 1467   4.554   3.962   3.499
  150ARG   HH12 1468   4.537   4.062   3.636
  150ARG    NH2 1469   4.448   3.883   3.793
  150ARG   HH21 1470   4.425   3.802   3.847
  150ARG   HH22 1471   4.447   3.977   3.828
  150ARG      C 1472   4.228   3.690   3.177
  150ARG      O 1473   4.251   3.778   3.094
  151VAL      N 1474   4.190   3.564   3.159
  151VAL      H 1475   4.168   3.510   3.240
  151VAL     CA 1476   4.182   3.501   3.026
  151VAL     CB 1477   4.044   3.522   2.963
  151VAL    CG1 1478   4.040   3.449   2.829
  151VAL    CG2 1479   3.934   3.473   3.057
  151VAL      C 1480   4.300   3.531   2.934
  151VAL      O 1481   4.298   3.629   2.860
  152ASP      N 1482   4.400   3.444   2.945
  152ASP      H 1483   4.379   3.364   3.002
  152ASP     CA 1484   4.520   3.441   2.861
  152ASP     CB 1485   4.646   3.418   2.945
  152ASP     CG 1486   4.779   3.440   2.873
  152ASP    OD1 1487   4.779   3.461   2.750
  152ASP    OD2 1488   4.884   3.416   2.936
  152ASP      C 1489   4.507   3.341   2.746
  152ASP      O 1490   4.578   3.244   2.719
  153ASP      N 1491   4.405   3.379   2.669
  153ASP      H 1492   4.372   3.473   2.677
  153ASP     CA 1493   4.367   3.313   2.543
  153ASP     CB 1494   4.244   3.384   2.486
  153ASP     CG 1495   4.268   3.535   2.480
  153ASP    OD1 1496   4.359   3.577   2.405
  153ASP    OD2 1497   4.188   3.604   2.547
  153ASP      C 1498   4.470   3.278   2.435
  153ASP      O 1499   4.443   3.193   2.351
  154LYS      N 1500   4.589   3.333   2.460
  154LYS      H 1501   4.595   3.377   2.550
  154LYS     CA 1502   4.707   3.329   2.373
  154LYS     CB 1503   4.764   3.189   2.348
  154LYS     CG 1504   4.804   3.123   2.481
  154LYS     CD 1505   4.928   3.183   2.546
  154LYS     CE 1506   4.960   3.108   2.675
  154LYS     NZ 1507   4.862   3.142   2.779
  154LYS    HZ1 1508   4.887   3.233   2.813
  154LYS    HZ2 1509   4.769   3.151   2.744
  154LYS    HZ3 1510   4.860   3.069   2.847
  154LYS      C 1511   4.708   3.411   2.244
  154LYS      O 1512   4.785   3.377   2.154
  155VAL      N 1513   4.596   3.477   2.215
  155VAL      H 1514   4.524   3.498   2.281
  155VAL     CA 1515   4.591   3.557   2.091
  155VAL     CB 1516   4.446   3.604   2.094
  155VAL    CG1 1517   4.417   3.710   1.988
  155VAL    CG2 1518   4.353   3.483   2.080
  155VAL      C 1519   4.685   3.677   2.104
  155VAL      O 1520   4.697   3.736   2.211
  156ASN      N 1521   4.730   3.724   1.988
  156ASN      H 1522   4.668   3.726   1.910
  156ASN     CA 1523   4.850   3.808   1.975
  156ASN     CB 1524   4.927   3.763   1.851
  156ASN     CG 1525   5.064   3.822   1.820
  156ASN    OD1 1526   5.141   3.869   1.904
  156ASN    ND2 1527   5.092   3.829   1.690
  156ASN   HD21 1528   5.025   3.804   1.620
  156ASN   HD22 1529   5.186   3.847   1.662
  156ASN      C 1530   4.821   3.958   1.985
  156ASN      O 1531   4.820   4.032   1.886
  157PHE      N 1532   4.774   3.996   2.103
  157PHE      H 1533   4.765   3.927   2.175
  157PHE     CA 1534   4.748   4.136   2.140
  157PHE     CB 1535   4.670   4.166   2.268
  157PHE     CG 1536   4.532   4.101   2.254
  157PHE    CD1 1537   4.428   4.190   2.231
  157PHE    HD1 1538   4.442   4.297   2.215
  157PHE    CD2 1539   4.509   3.970   2.295
  157PHE    HD2 1540   4.568   3.927   2.376
  157PHE    CE1 1541   4.295   4.149   2.233
  157PHE    HE1 1542   4.211   4.217   2.228
  157PHE    CE2 1543   4.377   3.928   2.295
  157PHE    HE2 1544   4.355   3.821   2.288
  157PHE     CZ 1545   4.273   4.015   2.265
  157PHE     HZ 1546   4.172   3.975   2.271
  157PHE      C 1547   4.877   4.217   2.149
  157PHE      O 1548   4.962   4.191   2.235
  158HISE     N 1549   4.875   4.317   2.061
  158HISE     H 1550   4.807   4.313   1.988
  158HISE    CA 1551   4.984   4.415   2.049
  158HISE    CB 1552   5.028   4.422   1.903
  158HISE    CG 1553   5.136   4.321   1.864
  158HISE   ND1 1554   5.266   4.343   1.878
  158HISE   CD2 1555   5.115   4.203   1.807
  158HISE   HD2 1556   5.022   4.147   1.814
  158HISE   CE1 1557   5.327   4.240   1.820
  158HISE   HE1 1558   5.434   4.220   1.831
  158HISE   NE2 1559   5.235   4.156   1.775
  158HISE   HE2 1560   5.255   4.068   1.732
  158HISE     C 1561   4.930   4.554   2.081
  158HISE     O 1562   4.820   4.597   2.047
  159PHE      N 1563   5.021   4.630   2.142
  159PHE      H 1564   5.119   4.617   2.127
  159PHE     CA 1565   4.991   4.765   2.193
  159PHE     CB 1566   4.990   4.754   2.345
  159PHE     CG 1567   4.934   4.872   2.426
  159PHE    CD1 1568   4.796   4.888   2.424
  159PHE    HD1 1569   4.733   4.805   2.391
  159PHE    CD2 1570   5.012   4.977   2.473
  159PHE    HD2 1571   5.120   4.969   2.468
  159PHE    CE1 1572   4.737   5.004   2.472
  159PHE    HE1 1573   4.628   5.005   2.476
  159PHE    CE2 1574   4.956   5.095   2.522
  159PHE    HE2 1575   5.018   5.167   2.576
  159PHE     CZ 1576   4.818   5.106   2.522
  159PHE     HZ 1577   4.772   5.190   2.574
  159PHE      C 1578   5.091   4.869   2.143
  159PHE      O 1579   5.191   4.898   2.208
  160ILE      N 1580   5.034   4.951   2.055
  160ILE      H 1581   4.935   4.964   2.053
  160ILE     CA 1582   5.105   5.052   1.974
  160ILE     CB 1583   5.082   5.023   1.826
  160ILE    CG1 1584   5.129   4.881   1.794
  160ILE    CG2 1585   5.157   5.116   1.730
  160ILE     CD 1586   5.054   4.806   1.683
  160ILE      C 1587   5.047   5.190   2.001
  160ILE      O 1588   4.928   5.203   2.032
  161LEU      N 1589   5.138   5.287   2.003
  161LEU      H 1590   5.233   5.261   1.986
  161LEU     CA 1591   5.119   5.428   2.041
  161LEU     CB 1592   5.192   5.430   2.176
  161LEU     CG 1593   5.258   5.564   2.211
  161LEU    CD1 1594   5.164   5.678   2.250
  161LEU    CD2 1595   5.374   5.543   2.307
  161LEU      C 1596   5.160   5.518   1.924
  161LEU      O 1597   5.268   5.499   1.869
  162PHE      N 1598   5.075   5.616   1.893
  162PHE      H 1599   5.000   5.627   1.958
  162PHE     CA 1600   5.090   5.713   1.783
  162PHE     CB 1601   4.959   5.712   1.704
  162PHE     CG 1602   4.924   5.572   1.653
  162PHE    CD1 1603   4.820   5.508   1.721
  162PHE    HD1 1604   4.755   5.564   1.788
  162PHE    CD2 1605   4.998   5.505   1.557
  162PHE    HD2 1606   5.068   5.542   1.483
  162PHE    CE1 1607   4.791   5.375   1.694
  162PHE    HE1 1608   4.711   5.321   1.745
  162PHE    CE2 1609   4.972   5.370   1.533
  162PHE    HE2 1610   5.048   5.302   1.496
  162PHE     CZ 1611   4.867   5.307   1.600
  162PHE     HZ 1612   4.843   5.202   1.583
  162PHE      C 1613   5.105   5.854   1.840
  162PHE      O 1614   5.014   5.902   1.908
  163ASN      N 1615   5.203   5.929   1.792
  163ASN      H 1616   5.278   5.888   1.740
  163ASN     CA 1617   5.225   6.067   1.839
  163ASN     CB 1618   5.275   6.074   1.983
  163ASN     CG 1619   5.417   6.028   2.018
  163ASN    OD1 1620   5.504   6.004   1.935
  163ASN    ND2 1621   5.444   5.997   2.145
  163ASN   HD21 1622   5.373   6.029   2.208
  163ASN   HD22 1623   5.520   5.936   2.168
  163ASN      C 1624   5.320   6.161   1.764
  163ASN      O 1625   5.390   6.127   1.669
  164ASN      N 1626   5.304   6.290   1.789
  164ASN      H 1627   5.220   6.330   1.827
  164ASN     CA 1628   5.395   6.391   1.734
  164ASN     CB 1629   5.309   6.514   1.703
  164ASN     CG 1630   5.380   6.619   1.618
  164ASN    OD1 1631   5.468   6.689   1.668
  164ASN    ND2 1632   5.352   6.625   1.488
  164ASN   HD21 1633   5.276   6.575   1.447
  164ASN   HD22 1634   5.410   6.678   1.426
  164ASN      C 1635   5.520   6.426   1.815
  164ASN      O 1636   5.519   6.466   1.931
  165VAL      N 1637   5.632   6.403   1.747
  165VAL      H 1638   5.635   6.378   1.650
  165VAL     CA 1639   5.767   6.418   1.802
  165VAL     CB 1640   5.816   6.281   1.849
  165VAL    CG1 1641   5.968   6.271   1.858
  165VAL    CG2 1642   5.767   6.247   1.990
  165VAL      C 1643   5.852   6.473   1.686
  165VAL      O 1644   5.826   6.439   1.571
  166ASP      N 1645   5.927   6.580   1.710
  166ASP      H 1646   5.950   6.604   1.804
  166ASP     CA 1647   6.006   6.653   1.610
  166ASP     CB 1648   6.126   6.560   1.588
  166ASP     CG 1649   6.259   6.615   1.536
  166ASP    OD1 1650   6.307   6.717   1.590
  166ASP    OD2 1651   6.326   6.544   1.457
  166ASP      C 1652   5.938   6.710   1.485
  166ASP      O 1653   5.992   6.717   1.375
  167GLY      N 1654   5.817   6.762   1.502
  167GLY      H 1655   5.785   6.775   1.596
  167GLY     CA 1656   5.726   6.800   1.393
  167GLY      C 1657   5.651   6.688   1.320
  167GLY      O 1658   5.543   6.711   1.265
  168HISE     N 1659   5.715   6.572   1.310
  168HISE     H 1660   5.815   6.578   1.314
  168HISE    CA 1661   5.659   6.448   1.254
  168HISE    CB 1662   5.775   6.357   1.213
  168HISE    CG 1663   5.854   6.409   1.093
  168HISE   ND1 1664   5.962   6.486   1.101
  168HISE   CD2 1665   5.830   6.386   0.964
  168HISE   HD2 1666   5.766   6.304   0.932
  168HISE   CE1 1667   6.005   6.510   0.978
  168HISE   HE1 1668   6.082   6.580   0.944
  168HISE   NE2 1669   5.925   6.445   0.893
  168HISE   HE2 1670   5.927   6.436   0.793
  168HISE     C 1671   5.564   6.366   1.342
  168HISE     O 1672   5.575   6.361   1.464
  169LEU      N 1673   5.480   6.288   1.275
  169LEU      H 1674   5.443   6.313   1.185
  169LEU     CA 1675   5.407   6.170   1.324
  169LEU     CB 1676   5.280   6.140   1.244
  169LEU     CG 1677   5.160   6.074   1.313
  169LEU    CD1 1678   5.181   5.931   1.365
  169LEU    CD2 1679   5.120   6.159   1.434
  169LEU      C 1680   5.488   6.040   1.332
  169LEU      O 1681   5.544   5.996   1.232
  170TYR      N 1682   5.500   5.996   1.457
  170TYR      H 1683   5.455   6.043   1.533
  170TYR     CA 1684   5.572   5.872   1.487
  170TYR     CB 1685   5.691   5.903   1.577
  170TYR     CG 1686   5.797   5.977   1.494
  170TYR    CD1 1687   5.882   5.898   1.418
  170TYR    HD1 1688   5.872   5.790   1.404
  170TYR    CD2 1689   5.822   6.113   1.491
  170TYR    HD2 1690   5.743   6.171   1.540
  170TYR    CE1 1691   5.988   5.953   1.346
  170TYR    HE1 1692   6.044   5.893   1.275
  170TYR    CE2 1693   5.935   6.166   1.430
  170TYR    HE2 1694   5.966   6.266   1.462
  170TYR     CZ 1695   6.021   6.087   1.354
  170TYR     OH 1696   6.135   6.130   1.294
  170TYR     HH 1697   6.140   6.229   1.305
  170TYR      C 1698   5.479   5.773   1.558
  170TYR      O 1699   5.395   5.804   1.643
  171GLU      N 1700   5.503   5.652   1.510
  171GLU      H 1701   5.551   5.642   1.423
  171GLU     CA 1702   5.436   5.529   1.556
  171GLU     CB 1703   5.382   5.439   1.445
  171GLU     CG 1704   5.305   5.314   1.489
  171GLU     CD 1705   5.295   5.217   1.371
  171GLU    OE1 1706   5.254   5.260   1.261
  171GLU    OE2 1707   5.298   5.094   1.394
  171GLU      C 1708   5.539   5.449   1.637
  171GLU      O 1709   5.651   5.428   1.591
  172LEU      N 1710   5.508   5.398   1.755
  172LEU      H 1711   5.416   5.407   1.793
  172LEU     CA 1712   5.599   5.331   1.850
  172LEU     CB 1713   5.644   5.422   1.964
  172LEU     CG 1714   5.781   5.487   1.946
  172LEU    CD1 1715   5.801   5.584   1.829
  172LEU    CD2 1716   5.827   5.547   2.079
  172LEU      C 1717   5.531   5.199   1.889
  172LEU      O 1718   5.413   5.208   1.924
  173ASP      N 1719   5.620   5.100   1.894
  173ASP      H 1720   5.705   5.117   1.845
  173ASP     CA 1721   5.591   4.959   1.924
  173ASP     CB 1722   5.549   4.897   1.790
  173ASP     CG 1723   5.507   4.751   1.808
  173ASP    OD1 1724   5.470   4.701   1.700
  173ASP    OD2 1725   5.527   4.682   1.910
  173ASP      C 1726   5.721   4.895   1.973
  173ASP      O 1727   5.815   4.859   1.902
  174GLY      N 1728   5.713   4.846   2.097
  174GLY      H 1729   5.635   4.871   2.154
  174GLY     CA 1730   5.822   4.779   2.169
  174GLY      C 1731   5.876   4.650   2.107
  174GLY      O 1732   5.996   4.627   2.108
  175ARG      N 1733   5.779   4.584   2.044
  175ARG      H 1734   5.684   4.609   2.062
  175ARG     CA 1735   5.806   4.453   1.983
  175ARG     CB 1736   5.668   4.402   1.942
  175ARG     CG 1737   5.560   4.383   2.049
  175ARG     CD 1738   5.575   4.274   2.154
  175ARG     NE 1739   5.525   4.146   2.101
  175ARG     HE 1740   5.565   4.120   2.013
  175ARG     CZ 1741   5.404   4.095   2.127
  175ARG    NH1 1742   5.313   4.168   2.194
  175ARG   HH11 1743   5.329   4.265   2.213
  175ARG   HH12 1744   5.230   4.129   2.234
  175ARG    NH2 1745   5.366   3.983   2.065
  175ARG   HH21 1746   5.423   3.930   2.002
  175ARG   HH22 1747   5.272   3.950   2.074
  175ARG      C 1748   5.899   4.462   1.862
  175ARG      O 1749   5.977   4.369   1.839
  176MET      N 1750   5.866   4.565   1.785
  176MET      H 1751   5.780   4.615   1.800
  176MET     CA 1752   5.940   4.607   1.665
  176MET     CB 1753   5.869   4.721   1.591
  176MET     CG 1754   5.738   4.672   1.529
  176MET     SD 1755   5.755   4.536   1.407
  176MET     CE 1756   5.624   4.429   1.463
  176MET      C 1757   6.085   4.650   1.685
  176MET      O 1758   6.118   4.649   1.803
  177PRO      N 1759   6.178   4.648   1.590
  177PRO     CA 1760   6.316   4.693   1.613
  177PRO     CB 1761   6.396   4.645   1.492
  177PRO     CG 1762   6.290   4.623   1.384
  177PRO     CD 1763   6.174   4.568   1.466
  177PRO      C 1764   6.337   4.843   1.636
  177PRO      O 1765   6.408   4.887   1.726
  178PHE      N 1766   6.275   4.911   1.541
  178PHE      H 1767   6.188   4.875   1.506
  178PHE     CA 1768   6.281   5.058   1.537
  178PHE     CB 1769   6.357   5.094   1.409
  178PHE     CG 1770   6.503   5.048   1.408
  178PHE    CD1 1771   6.526   4.932   1.335
  178PHE    HD1 1772   6.444   4.879   1.286
  178PHE    CD2 1773   6.602   5.137   1.448
  178PHE    HD2 1774   6.581   5.234   1.494
  178PHE    CE1 1775   6.657   4.903   1.299
  178PHE    HE1 1776   6.689   4.808   1.255
  178PHE    CE2 1777   6.732   5.098   1.418
  178PHE    HE2 1778   6.813   5.168   1.439
  178PHE     CZ 1779   6.760   4.984   1.344
  178PHE     HZ 1780   6.863   4.962   1.315
  178PHE      C 1781   6.144   5.124   1.524
  178PHE      O 1782   6.050   5.053   1.486
  179PRO      N 1783   6.134   5.253   1.554
  179PRO     CA 1784   6.012   5.329   1.527
  179PRO     CB 1785   6.036   5.463   1.598
  179PRO     CG 1786   6.133   5.425   1.710
  179PRO     CD 1787   6.226   5.322   1.646
  179PRO      C 1788   5.984   5.358   1.379
  179PRO      O 1789   6.074   5.348   1.295
  180VAL      N 1790   5.859   5.393   1.352
  180VAL      H 1791   5.789   5.399   1.423
  180VAL     CA 1792   5.798   5.425   1.222
  180VAL     CB 1793   5.685   5.330   1.184
  180VAL    CG1 1794   5.582   5.380   1.082
  180VAL    CG2 1795   5.740   5.199   1.126
  180VAL      C 1796   5.759   5.573   1.219
  180VAL      O 1797   5.669   5.625   1.285
  181ASN      N 1798   5.803   5.633   1.109
  181ASN      H 1799   5.863   5.578   1.050
  181ASN     CA 1800   5.760   5.768   1.070
  181ASN     CB 1801   5.879   5.847   1.015
  181ASN     CG 1802   5.864   5.999   1.012
  181ASN    OD1 1803   5.766   6.056   0.963
  181ASN    ND2 1804   5.984   6.057   1.009
  181ASN   HD21 1805   6.070   6.007   1.009
  181ASN   HD22 1806   5.991   6.156   1.002
  181ASN      C 1807   5.647   5.773   0.967
  181ASN      O 1808   5.658   5.732   0.851
  182HISE     N 1809   5.543   5.845   1.007
  182HISE     H 1810   5.546   5.892   1.096
  182HISE    CA 1811   5.426   5.872   0.923
  182HISE    CB 1812   5.301   5.845   1.007
  182HISE    CG 1813   5.277   5.694   1.023
  182HISE   ND1 1814   5.211   5.622   0.933
  182HISE   CD2 1815   5.306   5.612   1.123
  182HISE   HD2 1816   5.364   5.636   1.212
  182HISE   CE1 1817   5.205   5.497   0.977
  182HISE   HE1 1818   5.166   5.412   0.920
  182HISE   NE2 1819   5.259   5.490   1.098
  182HISE   HE2 1820   5.266   5.413   1.161
  182HISE     C 1821   5.413   6.011   0.861
  182HISE     O 1822   5.303   6.056   0.831
  183GLY      N 1823   5.529   6.068   0.830
  183GLY      H 1824   5.615   6.037   0.871
  183GLY     CA 1825   5.524   6.203   0.772
  183GLY      C 1826   5.476   6.316   0.863
  183GLY      O 1827   5.442   6.314   0.981
  184ALA      N 1828   5.463   6.428   0.791
  184ALA      H 1829   5.504   6.419   0.700
  184ALA     CA 1830   5.412   6.555   0.843
  184ALA     CB 1831   5.373   6.653   0.731
  184ALA      C 1832   5.289   6.544   0.934
  184ALA      O 1833   5.193   6.475   0.902
  185SER      N 1834   5.276   6.646   1.018
  185SER      H 1835   5.330   6.726   0.990
  185SER     CA 1836   5.177   6.645   1.127
  185SER     CB 1837   5.211   6.528   1.220
  185SER     OG 1838   5.134   6.533   1.340
  185SER     HG 1839   5.036   6.531   1.320
  185SER      C 1840   5.193   6.774   1.209
  185SER      O 1841   5.296   6.840   1.202
  186SER      N 1842   5.086   6.813   1.277
  186SER      H 1843   5.025   6.740   1.308
  186SER     CA 1844   5.094   6.927   1.370
  186SER     CB 1845   5.001   7.039   1.323
  186SER     OG 1846   4.965   7.133   1.425
  186SER     HG 1847   5.034   7.204   1.432
  186SER      C 1848   5.046   6.864   1.501
  186SER      O 1849   4.948   6.790   1.511
  187GLU      N 1850   5.105   6.922   1.605
  187GLU      H 1851   5.166   7.000   1.592
  187GLU     CA 1852   5.089   6.879   1.745
  187GLU     CB 1853   5.194   6.926   1.845
  187GLU     CG 1854   5.173   6.864   1.983
  187GLU     CD 1855   5.264   6.901   2.100
  187GLU    OE1 1856   5.343   6.812   2.140
  187GLU    OE2 1857   5.248   7.010   2.158
  187GLU      C 1858   4.950   6.927   1.788
  187GLU      O 1859   4.876   6.853   1.854
  188ASP      N 1860   4.910   7.036   1.724
  188ASP      H 1861   4.960   7.095   1.660
  188ASP     CA 1862   4.771   7.082   1.726
  188ASP     CB 1863   4.757   7.202   1.632
  188ASP     CG 1864   4.632   7.283   1.670
  188ASP    OD1 1865   4.601   7.314   1.787
  188ASP    OD2 1866   4.562   7.335   1.580
  188ASP      C 1867   4.666   6.981   1.680
  188ASP      O 1868   4.567   6.959   1.749
  189THR      N 1869   4.704   6.907   1.576
  189THR      H 1870   4.779   6.928   1.513
  189THR     CA 1871   4.621   6.802   1.515
  189THR     CB 1872   4.613   6.831   1.365
  189THR    OG1 1873   4.742   6.819   1.303
  189THR    HG1 1874   4.779   6.728   1.320
  189THR    CG2 1875   4.555   6.971   1.347
  189THR      C 1876   4.636   6.653   1.546
  189THR      O 1877   4.550   6.584   1.492
  190LEU      N 1878   4.690   6.633   1.666
  190LEU      H 1879   4.680   6.703   1.737
  190LEU     CA 1880   4.723   6.498   1.713
  190LEU     CB 1881   4.780   6.508   1.855
  190LEU     CG 1882   4.932   6.496   1.865
  190LEU    CD1 1883   4.985   6.485   2.008
  190LEU    CD2 1884   4.991   6.385   1.778
  190LEU      C 1885   4.615   6.390   1.723
  190LEU      O 1886   4.652   6.274   1.703
  191LEU      N 1887   4.490   6.430   1.743
  191LEU      H 1888   4.460   6.519   1.776
  191LEU     CA 1889   4.377   6.336   1.738
  191LEU     CB 1890   4.256   6.410   1.796
  191LEU     CG 1891   4.253   6.408   1.949
  191LEU    CD1 1892   4.142   6.501   2.000
  191LEU    CD2 1893   4.250   6.266   2.006
  191LEU      C 1894   4.358   6.292   1.592
  191LEU      O 1895   4.374   6.174   1.561
  192LYS      N 1896   4.343   6.387   1.501
  192LYS      H 1897   4.351   6.486   1.514
  192LYS     CA 1898   4.313   6.362   1.359
  192LYS     CB 1899   4.281   6.496   1.292
  192LYS     CG 1900   4.229   6.478   1.150
  192LYS     CD 1901   4.205   6.618   1.091
  192LYS     CE 1902   4.100   6.602   0.981
  192LYS     NZ 1903   4.162   6.584   0.849
  192LYS    HZ1 1904   4.094   6.579   0.776
  192LYS    HZ2 1905   4.209   6.669   0.826
  192LYS    HZ3 1906   4.238   6.519   0.851
  192LYS      C 1907   4.429   6.294   1.286
  192LYS      O 1908   4.407   6.197   1.214
  193ASP      N 1909   4.546   6.323   1.342
  193ASP      H 1910   4.541   6.411   1.390
  193ASP     CA 1911   4.667   6.272   1.276
  193ASP     CB 1912   4.791   6.357   1.306
  193ASP     CG 1913   4.816   6.479   1.217
  193ASP    OD1 1914   4.882   6.573   1.265
  193ASP    OD2 1915   4.790   6.469   1.095
  193ASP      C 1916   4.692   6.122   1.290
  193ASP      O 1917   4.739   6.055   1.198
  194ALA      N 1918   4.687   6.096   1.420
  194ALA      H 1919   4.694   6.171   1.486
  194ALA     CA 1920   4.686   5.961   1.478
  194ALA     CB 1921   4.698   5.969   1.630
  194ALA      C 1922   4.562   5.880   1.438
  194ALA      O 1923   4.580   5.762   1.405
  195ALA      N 1924   4.442   5.935   1.440
  195ALA      H 1925   4.416   6.028   1.468
  195ALA     CA 1926   4.324   5.856   1.401
  195ALA     CB 1927   4.187   5.916   1.433
  195ALA      C 1928   4.331   5.816   1.253
  195ALA      O 1929   4.281   5.710   1.218
  196LYS      N 1930   4.396   5.897   1.169
  196LYS      H 1931   4.412   5.994   1.185
  196LYS     CA 1932   4.426   5.853   1.032
  196LYS     CB 1933   4.504   5.964   0.961
  196LYS     CG 1934   4.501   5.944   0.810
  196LYS     CD 1935   4.625   6.001   0.740
  196LYS     CE 1936   4.752   5.916   0.758
  196LYS     NZ 1937   4.863   5.942   0.665
  196LYS    HZ1 1938   4.942   5.881   0.671
  196LYS    HZ2 1939   4.837   5.947   0.569
  196LYS    HZ3 1940   4.900   6.032   0.688
  196LYS      C 1941   4.497   5.717   1.033
  196LYS      O 1942   4.436   5.620   0.988
  197VAL      N 1943   4.615   5.710   1.093
  197VAL      H 1944   4.654   5.781   1.152
  197VAL     CA 1945   4.688   5.583   1.113
  197VAL     CB 1946   4.824   5.597   1.181
  197VAL    CG1 1947   4.921   5.481   1.158
  197VAL    CG2 1948   4.890   5.731   1.148
  197VAL      C 1949   4.617   5.463   1.175
  197VAL      O 1950   4.623   5.355   1.116
  198CYS      N 1951   4.548   5.488   1.286
  198CYS      H 1952   4.566   5.570   1.340
  198CYS     CA 1953   4.457   5.389   1.345
  198CYS     CB 1954   4.360   5.457   1.443
  198CYS     SG 1955   4.456   5.540   1.575
  198CYS     HG 1956   4.365   5.586   1.661
  198CYS      C 1957   4.375   5.322   1.235
  198CYS      O 1958   4.377   5.200   1.228
  199ARG      N 1959   4.289   5.398   1.167
  199ARG      H 1960   4.283   5.498   1.177
  199ARG     CA 1961   4.199   5.346   1.064
  199ARG     CB 1962   4.109   5.458   1.011
  199ARG     CG 1963   4.001   5.487   1.115
  199ARG     CD 1964   3.901   5.592   1.068
  199ARG     NE 1965   3.959   5.719   1.021
  199ARG     HE 1966   3.992   5.725   0.927
  199ARG     CZ 1967   3.979   5.836   1.083
  199ARG    NH1 1968   3.954   5.852   1.214
  199ARG   HH11 1969   3.918   5.780   1.273
  199ARG   HH12 1970   3.970   5.940   1.258
  199ARG    NH2 1971   3.977   5.941   1.000
  199ARG   HH21 1972   3.965   5.933   0.901
  199ARG   HH22 1973   4.020   6.023   1.037
  199ARG      C 1974   4.258   5.261   0.952
  199ARG      O 1975   4.228   5.142   0.947
  200GLU      N 1976   4.371   5.303   0.894
  200GLU      H 1977   4.417   5.390   0.911
  200GLU     CA 1978   4.444   5.224   0.795
  200GLU     CB 1979   4.538   5.315   0.716
  200GLU     CG 1980   4.658   5.369   0.795
  200GLU     CD 1981   4.768   5.425   0.704
  200GLU    OE1 1982   4.737   5.486   0.599
  200GLU    OE2 1983   4.886   5.397   0.735
  200GLU      C 1984   4.505   5.095   0.851
  200GLU      O 1985   4.495   4.993   0.782
  201PHE      N 1986   4.551   5.105   0.975
  201PHE      H 1987   4.570   5.191   1.022
  201PHE     CA 1988   4.593   4.985   1.047
  201PHE     CB 1989   4.638   5.025   1.188
  201PHE     CG 1990   4.778   4.970   1.218
  201PHE    CD1 1991   4.870   5.056   1.276
  201PHE    HD1 1992   4.864   5.164   1.266
  201PHE    CD2 1993   4.788   4.834   1.245
  201PHE    HD2 1994   4.720   4.760   1.202
  201PHE    CE1 1995   4.978   5.006   1.348
  201PHE    HE1 1996   5.044   5.077   1.399
  201PHE    CE2 1997   4.900   4.784   1.311
  201PHE    HE2 1998   4.896   4.684   1.355
  201PHE     CZ 1999   5.000   4.869   1.355
  201PHE     HZ 2000   5.077   4.830   1.422
  201PHE      C 2001   4.481   4.881   1.054
  201PHE      O 2002   4.497   4.767   1.011
  202THR      N 2003   4.368   4.920   1.113
  202THR      H 2004   4.368   5.006   1.165
  202THR     CA 2005   4.251   4.833   1.131
  202THR     CB 2006   4.166   4.863   1.254
  202THR    OG1 2007   4.091   4.743   1.276
  202THR    HG1 2008   4.151   4.669   1.305
  202THR    CG2 2009   4.081   4.990   1.240
  202THR      C 2010   4.166   4.797   1.009
  202THR      O 2011   4.152   4.678   0.983
  203GLU      N 2012   4.137   4.896   0.925
  203GLU      H 2013   4.191   4.980   0.933
  203GLU     CA 2014   4.049   4.878   0.809
  203GLU     CB 2015   4.025   5.015   0.747
  203GLU     CG 2016   3.936   5.096   0.842
  203GLU     CD 2017   3.882   5.230   0.793
  203GLU    OE1 2018   3.771   5.275   0.831
  203GLU    OE2 2019   3.960   5.299   0.723
  203GLU      C 2020   4.095   4.777   0.704
  203GLU      O 2021   4.017   4.728   0.623
  204ARG      N 2022   4.225   4.746   0.710
  204ARG      H 2023   4.288   4.807   0.758
  204ARG     CA 2024   4.280   4.635   0.631
  204ARG     CB 2025   4.432   4.651   0.627
  204ARG     CG 2026   4.485   4.779   0.562
  204ARG     CD 2027   4.637   4.766   0.546
  204ARG     NE 2028   4.699   4.723   0.672
  204ARG     HE 2029   4.707   4.624   0.681
  204ARG     CZ 2030   4.777   4.803   0.746
  204ARG    NH1 2031   4.824   4.920   0.703
  204ARG   HH11 2032   4.810   4.946   0.607
  204ARG   HH12 2033   4.878   4.984   0.758
  204ARG    NH2 2034   4.812   4.758   0.867
  204ARG   HH21 2035   4.768   4.677   0.906
  204ARG   HH22 2036   4.879   4.796   0.931
  204ARG      C 2037   4.238   4.494   0.673
  204ARG      O 2038   4.159   4.435   0.599
  205GLU      N 2039   4.250   4.475   0.804
  205GLU      H 2040   4.282   4.550   0.862
  205GLU     CA 2041   4.216   4.353   0.879
  205GLU     CB 2042   4.306   4.366   1.002
  205GLU     CG 2043   4.373   4.232   1.033
  205GLU     CD 2044   4.464   4.183   0.920
  205GLU    OE1 2045   4.576   4.233   0.897
  205GLU    OE2 2046   4.414   4.097   0.845
  205GLU      C 2047   4.071   4.318   0.911
  205GLU      O 2048   4.032   4.279   1.021
  206GLN      N 2049   3.994   4.307   0.803
  206GLN      H 2050   4.036   4.300   0.713
  206GLN     CA 2051   3.850   4.278   0.795
  206GLN     CB 2052   3.789   4.266   0.656
  206GLN     CG 2053   3.811   4.392   0.572
  206GLN     CD 2054   3.736   4.371   0.440
  206GLN    OE1 2055   3.758   4.294   0.347
  206GLN    NE2 2056   3.684   4.488   0.404
  206GLN   HE21 2057   3.701   4.568   0.461
  206GLN   HE22 2058   3.617   4.483   0.330
  206GLN      C 2059   3.797   4.153   0.867
  206GLN      O 2060   3.686   4.164   0.920
  207GLY      N 2061   3.877   4.052   0.898
  207GLY      H 2062   3.975   4.044   0.878
  207GLY     CA 2063   3.825   3.939   0.977
  207GLY      C 2064   3.797   3.969   1.124
  207GLY      O 2065   3.699   3.928   1.186
  208GLU      N 2066   3.888   4.052   1.176
  208GLU      H 2067   3.961   4.083   1.116
  208GLU     CA 2068   3.886   4.082   1.320
  208GLU     CB 2069   4.036   4.085   1.353
  208GLU     CG 2070   4.086   4.091   1.497
  208GLU     CD 2071   4.039   3.968   1.575
  208GLU    OE1 2072   3.922   3.961   1.619
  208GLU    OE2 2073   4.118   3.871   1.573
  208GLU      C 2074   3.802   4.198   1.372
  208GLU      O 2075   3.797   4.305   1.311
  209VAL      N 2076   3.730   4.161   1.477
  209VAL      H 2077   3.710   4.065   1.498
  209VAL     CA 2078   3.641   4.251   1.552
  209VAL     CB 2079   3.502   4.188   1.558
  209VAL    CG1 2080   3.450   4.184   1.414
  209VAL    CG2 2081   3.509   4.039   1.593
  209VAL      C 2082   3.690   4.308   1.685
  209VAL      O 2083   3.629   4.405   1.731
  210ARG      N 2084   3.799   4.252   1.737
  210ARG      H 2085   3.855   4.185   1.689
  210ARG     CA 2086   3.869   4.287   1.861
  210ARG     CB 2087   3.953   4.175   1.923
  210ARG     CG 2088   3.865   4.064   1.981
  210ARG     CD 2089   3.952   3.942   2.012
  210ARG     NE 2090   4.000   3.866   1.896
  210ARG     HE 2091   3.991   3.918   1.811
  210ARG     CZ 2092   4.035   3.736   1.898
  210ARG    NH1 2093   4.048   3.656   2.005
  210ARG   HH11 2094   4.039   3.685   2.100
  210ARG   HH12 2095   4.046   3.560   1.978
  210ARG    NH2 2096   4.056   3.680   1.778
  210ARG   HH21 2097   4.047   3.743   1.701
  210ARG   HH22 2098   4.074   3.582   1.771
  210ARG      C 2099   3.956   4.413   1.848
  210ARG      O 2100   4.037   4.424   1.756
  211PHE      N 2101   3.922   4.500   1.943
  211PHE      H 2102   3.853   4.474   2.010
  211PHE     CA 2103   3.992   4.629   1.953
  211PHE     CB 2104   3.990   4.726   1.835
  211PHE     CG 2105   3.856   4.740   1.764
  211PHE    CD1 2106   3.781   4.853   1.796
  211PHE    HD1 2107   3.820   4.913   1.878
  211PHE    CD2 2108   3.813   4.662   1.657
  211PHE    HD2 2109   3.860   4.564   1.648
  211PHE    CE1 2110   3.666   4.890   1.727
  211PHE    HE1 2111   3.620   4.988   1.741
  211PHE    CE2 2112   3.702   4.701   1.583
  211PHE    HE2 2113   3.685   4.651   1.488
  211PHE     CZ 2114   3.634   4.818   1.613
  211PHE     HZ 2115   3.535   4.836   1.570
  211PHE      C 2116   3.965   4.717   2.075
  211PHE      O 2117   3.853   4.728   2.125
  212SER      N 2118   4.064   4.796   2.117
  212SER      H 2119   4.151   4.777   2.073
  212SER     CA 2120   4.043   4.898   2.221
  212SER     CB 2121   4.052   4.833   2.359
  212SER     OG 2122   4.005   4.916   2.466
  212SER     HG 2123   3.905   4.918   2.460
  212SER      C 2124   4.136   5.019   2.208
  212SER      O 2125   4.254   5.001   2.179
  213ALA      N 2126   4.094   5.134   2.260
  213ALA      H 2127   4.008   5.127   2.310
  213ALA     CA 2128   4.152   5.263   2.219
  213ALA     CB 2129   4.070   5.323   2.105
  213ALA      C 2130   4.158   5.356   2.341
  213ALA      O 2131   4.058   5.378   2.408
  214VAL      N 2132   4.278   5.400   2.377
  214VAL      H 2133   4.351   5.379   2.311
  214VAL     CA 2134   4.301   5.474   2.502
  214VAL     CB 2135   4.366   5.383   2.607
  214VAL    CG1 2136   4.485   5.304   2.552
  214VAL    CG2 2137   4.410   5.463   2.730
  214VAL      C 2138   4.370   5.608   2.476
  214VAL      O 2139   4.469   5.599   2.403
  215ALA      N 2140   4.311   5.723   2.507
  215ALA      H 2141   4.223   5.719   2.554
  215ALA     CA 2142   4.361   5.859   2.483
  215ALA     CB 2143   4.262   5.950   2.411
  215ALA      C 2144   4.413   5.934   2.606
  215ALA      O 2145   4.346   5.923   2.709
  216LEU      N 2146   4.534   5.987   2.595
  216LEU      H 2147   4.589   5.964   2.514
  216LEU     CA 2148   4.596   6.055   2.709
  216LEU     CB 2149   4.742   6.009   2.715
  216LEU     CG 2150   4.811   6.015   2.851
  216LEU    CD1 2151   4.939   5.933   2.837
  216LEU    CD2 2152   4.841   6.161   2.885
  216LEU      C 2153   4.583   6.207   2.710
  216LEU      O 2154   4.633   6.288   2.632
  217CYS      N 2155   4.488   6.244   2.795
  217CYS      H 2156   4.438   6.178   2.852
  217CYS     CA 2157   4.423   6.376   2.796
  217CYS     CB 2158   4.271   6.370   2.780
  217CYS     SG 2159   4.234   6.322   2.608
  217CYS     HG 2160   4.233   6.444   2.554
  217CYS      C 2161   4.445   6.463   2.920
  217CYS      O 2162   4.453   6.418   3.034
  218LYS      N 2163   4.434   6.594   2.899
  218LYS      H 2164   4.461   6.639   2.814
  218LYS     CA 2165   4.437   6.692   3.008
  218LYS     CB 2166   4.470   6.830   2.950
  218LYS     CG 2167   4.497   6.949   3.042
  218LYS     CD 2168   4.640   6.950   3.096
  218LYS     CE 2169   4.660   7.052   3.209
  218LYS     NZ 2170   4.659   7.189   3.156
  218LYS    HZ1 2171   4.691   7.252   3.226
  218LYS    HZ2 2172   4.704   7.201   3.068
  218LYS    HZ3 2173   4.564   7.216   3.141
  218LYS      C 2174   4.320   6.697   3.106
  218LYS      O 2175   4.203   6.709   3.069
  219ALA      N 2176   4.354   6.682   3.234
  219ALA      H 2177   4.452   6.684   3.256
  219ALA     CA 2178   4.255   6.670   3.341
  219ALA     CB 2179   4.308   6.575   3.448
  219ALA      C 2180   4.231   6.811   3.397
  219ALA      O 2181   4.324   6.881   3.437
  220ALA      N 2182   4.104   6.839   3.425
  220ALA      H 2183   4.021   6.787   3.403
  220ALA     CA 2184   4.055   6.973   3.458
  220ALA     CB 2185   3.951   7.012   3.353
  220ALA      C 2186   3.993   6.972   3.598
  220ALA     O1 2187   3.919   7.068   3.627
  220ALA     O2 2188   4.000   6.869   3.668
   6.93625   6.93625   4.90467   0.00000   0.00000   0.00000   0.00000   3.46813   3.46813
