# Supplementary material for: Is There a Functional Role for the Knotted Topology in Protein UCH-L1?
Source: J Chem Inf Model. 2024 Jul 24;64(17):6827–37. doi: 10.1021/acs.jcim.4c00880 (PMC11388461; doi:10.1021/acs.jcim.4c00880)
Supplement: Supplementary file 2 — ci4c00880_si_002.zip [file ci4c00880_si_002.zip › UCH-L1_files/APO/APO_delta3/REP_4/traj_final.gro]

Protein in water t= 500000.00000 step= 5000000
 2188
    1LYS      N    1   4.250   5.804   3.960
    1LYS     H1    2   4.240   5.839   4.053
    1LYS     H2    3   4.214   5.878   3.904
    1LYS     H3    4   4.194   5.721   3.962
    1LYS     CA    5   4.388   5.770   3.922
    1LYS     CB    6   4.475   5.786   4.046
    1LYS     CG    7   4.494   5.933   4.086
    1LYS     CD    8   4.552   5.965   4.224
    1LYS     CE    9   4.692   5.909   4.250
    1LYS     NZ   10   4.760   5.968   4.366
    1LYS    HZ1   11   4.845   5.915   4.371
    1LYS    HZ2   12   4.777   6.066   4.355
    1LYS    HZ3   13   4.713   5.959   4.454
    1LYS      C   14   4.388   5.622   3.881
    1LYS      O   15   4.330   5.541   3.953
    2PRO      N   16   4.443   5.588   3.765
    2PRO     CA   17   4.454   5.448   3.721
    2PRO     CB   18   4.502   5.464   3.577
    2PRO     CG   19   4.596   5.584   3.595
    2PRO     CD   20   4.525   5.683   3.688
    2PRO      C   21   4.556   5.372   3.806
    2PRO      O   22   4.626   5.419   3.895
    3MET      N   23   4.543   5.240   3.792
    3MET      H   24   4.472   5.194   3.738
    3MET     CA   25   4.643   5.151   3.853
    3MET     CB   26   4.600   5.005   3.868
    3MET     CG   27   4.502   5.008   3.985
    3MET     SD   28   4.334   5.079   3.966
    3MET     CE   29   4.313   5.154   4.126
    3MET      C   30   4.789   5.152   3.807
    3MET      O   31   4.807   5.161   3.686
    4GLU      N   32   4.882   5.138   3.901
    4GLU      H   33   4.858   5.132   3.998
    4GLU     CA   34   5.025   5.144   3.871
    4GLU     CB   35   5.101   5.171   4.001
    4GLU     CG   36   5.246   5.214   3.980
    4GLU     CD   37   5.262   5.348   3.908
    4GLU    OE1   38   5.241   5.346   3.784
    4GLU    OE2   39   5.285   5.449   3.978
    4GLU      C   40   5.084   5.030   3.787
    4GLU      O   41   5.075   4.913   3.823
    5ILE      N   42   5.157   5.074   3.684
    5ILE      H   43   5.165   5.172   3.671
    5ILE     CA   44   5.221   4.991   3.580
    5ILE     CB   45   5.243   5.076   3.455
    5ILE    CG1   46   5.297   5.217   3.479
    5ILE    CG2   47   5.124   5.077   3.359
    5ILE     CD   48   5.315   5.305   3.355
    5ILE      C   49   5.343   4.908   3.620
    5ILE      O   50   5.446   4.913   3.553
    6ASN      N   51   5.326   4.839   3.733
    6ASN      H   52   5.235   4.827   3.774
    6ASN     CA   53   5.432   4.759   3.796
    6ASN     CB   54   5.360   4.685   3.909
    6ASN     CG   55   5.449   4.604   4.004
    6ASN    OD1   56   5.442   4.482   3.996
    6ASN    ND2   57   5.546   4.654   4.080
    6ASN   HD21   58   5.554   4.753   4.095
    6ASN   HD22   59   5.621   4.593   4.106
    6ASN      C   60   5.509   4.659   3.710
    6ASN      O   61   5.444   4.589   3.633
    7PRO      N   62   5.637   4.639   3.740
    7PRO     CA   63   5.715   4.541   3.663
    7PRO     CB   64   5.859   4.561   3.712
    7PRO     CG   65   5.865   4.711   3.743
    7PRO     CD   66   5.725   4.744   3.795
    7PRO      C   67   5.671   4.395   3.677
    7PRO      O   68   5.629   4.335   3.579
    8GLU      N   69   5.647   4.358   3.803
    8GLU      H   70   5.658   4.420   3.880
    8GLU     CA   71   5.595   4.223   3.829
    8GLU     CB   72   5.582   4.189   3.978
    8GLU     CG   73   5.724   4.166   4.029
    8GLU     CD   74   5.783   4.025   4.019
    8GLU    OE1   75   5.899   4.013   3.974
    8GLU    OE2   76   5.709   3.931   4.057
    8GLU      C   77   5.456   4.198   3.770
    8GLU      O   78   5.434   4.089   3.718
    9MET      N   79   5.367   4.295   3.787
    9MET      H   80   5.387   4.373   3.846
    9MET     CA   81   5.237   4.287   3.719
    9MET     CB   82   5.159   4.409   3.769
    9MET     CG   83   5.046   4.383   3.868
    9MET     SD   84   5.078   4.255   3.994
    9MET     CE   85   5.010   4.337   4.136
    9MET      C   86   5.230   4.287   3.566
    9MET      O   87   5.156   4.206   3.510
   10LEU      N   88   5.322   4.360   3.502
   10LEU      H   89   5.357   4.446   3.538
   10LEU     CA   90   5.329   4.360   3.355
   10LEU     CB   91   5.384   4.490   3.297
   10LEU     CG   92   5.289   4.609   3.307
   10LEU    CD1   93   5.353   4.733   3.242
   10LEU    CD2   94   5.151   4.580   3.249
   10LEU      C   95   5.400   4.234   3.304
   10LEU      O   96   5.358   4.190   3.197
   11ASN      N   97   5.487   4.166   3.378
   11ASN      H   98   5.533   4.214   3.453
   11ASN     CA   99   5.531   4.030   3.346
   11ASN     CB  100   5.633   3.982   3.450
   11ASN     CG  101   5.757   4.071   3.462
   11ASN    OD1  102   5.793   4.129   3.360
   11ASN    ND2  103   5.826   4.066   3.575
   11ASN   HD21  104   5.794   4.010   3.652
   11ASN   HD22  105   5.923   4.092   3.569
   11ASN      C  106   5.407   3.940   3.352
   11ASN      O  107   5.383   3.868   3.256
   12LYS      N  108   5.333   3.939   3.463
   12LYS      H  109   5.360   4.003   3.535
   12LYS     CA  110   5.212   3.857   3.478
   12LYS     CB  111   5.141   3.865   3.613
   12LYS     CG  112   5.219   3.787   3.720
   12LYS     CD  113   5.155   3.808   3.857
   12LYS     CE  114   5.187   3.943   3.921
   12LYS     NZ  115   5.134   3.971   4.055
   12LYS    HZ1  116   5.165   3.893   4.111
   12LYS    HZ2  117   5.171   4.052   4.100
   12LYS    HZ3  118   5.034   3.978   4.055
   12LYS      C  119   5.112   3.879   3.365
   12LYS      O  120   5.068   3.777   3.312
   13VAL      N  121   5.092   4.005   3.326
   13VAL      H  122   5.109   4.080   3.390
   13VAL     CA  123   5.002   4.037   3.214
   13VAL     CB  124   4.959   4.183   3.204
   13VAL    CG1  125   4.867   4.216   3.086
   13VAL    CG2  126   4.893   4.223   3.336
   13VAL      C  127   5.061   3.983   3.083
   13VAL      O  128   4.987   3.920   3.008
   14LEU      N  129   5.190   3.996   3.056
   14LEU      H  130   5.243   4.052   3.120
   14LEU     CA  131   5.265   3.936   2.945
   14LEU     CB  132   5.415   3.963   2.959
   14LEU     CG  133   5.499   3.937   2.834
   14LEU    CD1  134   5.501   4.070   2.758
   14LEU    CD2  135   5.636   3.904   2.892
   14LEU      C  136   5.244   3.785   2.928
   14LEU      O  137   5.199   3.740   2.823
   15SER      N  138   5.255   3.712   3.038
   15SER      H  139   5.303   3.750   3.117
   15SER     CA  140   5.211   3.572   3.050
   15SER     CB  141   5.245   3.535   3.194
   15SER     OG  142   5.193   3.410   3.238
   15SER     HG  143   5.233   3.337   3.182
   15SER      C  144   5.061   3.556   3.024
   15SER      O  145   5.032   3.488   2.926
   16ARG      N  146   4.968   3.619   3.096
   16ARG      H  147   4.997   3.694   3.156
   16ARG     CA  148   4.824   3.603   3.074
   16ARG     CB  149   4.749   3.695   3.170
   16ARG     CG  150   4.776   3.678   3.320
   16ARG     CD  151   4.713   3.544   3.355
   16ARG     NE  152   4.719   3.525   3.501
   16ARG     HE  153   4.796   3.577   3.537
   16ARG     CZ  154   4.651   3.442   3.581
   16ARG    NH1  155   4.550   3.376   3.521
   16ARG   HH11  156   4.525   3.398   3.427
   16ARG   HH12  157   4.486   3.328   3.580
   16ARG    NH2  158   4.649   3.462   3.713
   16ARG   HH21  159   4.700   3.540   3.751
   16ARG   HH22  160   4.591   3.408   3.773
   16ARG      C  161   4.775   3.632   2.932
   16ARG      O  162   4.695   3.556   2.877
   17LEU      N  163   4.826   3.737   2.868
   17LEU      H  164   4.878   3.803   2.923
   17LEU     CA  165   4.809   3.769   2.726
   17LEU     CB  166   4.844   3.911   2.683
   17LEU     CG  167   4.763   4.013   2.764
   17LEU    CD1  168   4.808   4.156   2.731
   17LEU    CD2  169   4.611   3.993   2.760
   17LEU      C  170   4.869   3.675   2.621
   17LEU      O  171   4.842   3.684   2.501
   18GLY      N  172   4.944   3.579   2.674
   18GLY      H  173   4.925   3.547   2.767
   18GLY     CA  174   5.007   3.474   2.592
   18GLY      C  175   5.114   3.533   2.500
   18GLY      O  176   5.113   3.497   2.383
   19VAL      N  177   5.214   3.607   2.549
   19VAL      H  178   5.213   3.659   2.634
   19VAL     CA  179   5.314   3.662   2.456
   19VAL     CB  180   5.347   3.808   2.485
   19VAL    CG1  181   5.442   3.872   2.383
   19VAL    CG2  182   5.217   3.889   2.482
   19VAL      C  183   5.443   3.580   2.468
   19VAL      O  184   5.505   3.550   2.570
   20ALA      N  185   5.502   3.564   2.350
   20ALA      H  186   5.474   3.623   2.274
   20ALA     CA  187   5.624   3.489   2.316
   20ALA     CB  188   5.623   3.455   2.167
   20ALA      C  189   5.754   3.561   2.351
   20ALA      O  190   5.760   3.679   2.318
   21GLY      N  191   5.858   3.480   2.365
   21GLY      H  192   5.849   3.383   2.341
   21GLY     CA  193   5.992   3.524   2.407
   21GLY      C  194   6.028   3.565   2.550
   21GLY      O  195   5.938   3.611   2.620
   22GLN      N  196   6.158   3.549   2.573
   22GLN      H  197   6.226   3.529   2.502
   22GLN     CA  198   6.229   3.590   2.695
   22GLN     CB  199   6.374   3.547   2.675
   22GLN     CG  200   6.384   3.399   2.714
   22GLN     CD  201   6.523   3.348   2.677
   22GLN    OE1  202   6.605   3.408   2.607
   22GLN    NE2  203   6.562   3.246   2.753
   22GLN   HE21  204   6.507   3.219   2.832
   22GLN   HE22  205   6.653   3.205   2.744
   22GLN      C  206   6.217   3.737   2.737
   22GLN      O  207   6.309   3.790   2.799
   23TRP      N  208   6.100   3.799   2.734
   23TRP      H  209   6.017   3.748   2.712
   23TRP     CA  210   6.082   3.941   2.767
   23TRP     CB  211   5.986   4.009   2.669
   23TRP     CG  212   6.035   3.991   2.525
   23TRP    CD1  213   5.992   3.888   2.454
   23TRP    HD1  214   5.896   3.840   2.470
   23TRP    CD2  215   6.133   4.061   2.455
   23TRP    NE1  216   6.071   3.873   2.348
   23TRP    HE1  217   6.077   3.787   2.298
   23TRP    CE2  218   6.151   3.980   2.343
   23TRP    CE3  219   6.201   4.181   2.471
   23TRP    HE3  220   6.181   4.242   2.559
   23TRP    CZ2  221   6.244   4.025   2.250
   23TRP    HZ2  222   6.277   3.961   2.168
   23TRP    CZ3  223   6.287   4.225   2.371
   23TRP    HZ3  224   6.322   4.328   2.374
   23TRP    CH2  225   6.308   4.148   2.257
   23TRP    HH2  226   6.386   4.176   2.186
   23TRP      C  227   6.029   3.954   2.910
   23TRP      O  228   5.949   3.873   2.958
   24ARG      N  229   6.093   4.053   2.971
   24ARG      H  230   6.175   4.087   2.924
   24ARG     CA  231   6.066   4.105   3.106
   24ARG     CB  232   6.182   4.073   3.201
   24ARG     CG  233   6.181   3.932   3.260
   24ARG     CD  234   6.064   3.911   3.356
   24ARG     NE  235   6.034   3.768   3.359
   24ARG     HE  236   6.023   3.727   3.268
   24ARG     CZ  237   6.000   3.688   3.461
   24ARG    NH1  238   5.992   3.739   3.585
   24ARG   HH11  239   6.021   3.832   3.606
   24ARG   HH12  240   5.949   3.685   3.657
   24ARG    NH2  241   5.987   3.555   3.443
   24ARG   HH21  242   6.007   3.518   3.352
   24ARG   HH22  243   5.963   3.497   3.521
   24ARG      C  244   6.051   4.257   3.111
   24ARG      O  245   6.124   4.329   3.042
   25PHE      N  246   5.956   4.309   3.188
   25PHE      H  247   5.884   4.252   3.228
   25PHE     CA  248   5.954   4.446   3.241
   25PHE     CB  249   5.813   4.491   3.280
   25PHE     CG  250   5.726   4.516   3.157
   25PHE    CD1  251   5.728   4.647   3.109
   25PHE    HD1  252   5.754   4.732   3.172
   25PHE    CD2  253   5.651   4.418   3.093
   25PHE    HD2  254   5.650   4.315   3.130
   25PHE    CE1  255   5.642   4.676   3.004
   25PHE    HE1  256   5.657   4.768   2.948
   25PHE    CE2  257   5.561   4.452   2.994
   25PHE    HE2  258   5.497   4.378   2.945
   25PHE     CZ  259   5.550   4.585   2.953
   25PHE     HZ  260   5.456   4.610   2.903
   25PHE      C  261   6.046   4.476   3.360
   25PHE      O  262   6.066   4.397   3.452
   26VAL      N  263   6.118   4.586   3.339
   26VAL      H  264   6.117   4.633   3.251
   26VAL     CA  265   6.196   4.658   3.441
   26VAL     CB  266   6.347   4.641   3.424
   26VAL    CG1  267   6.381   4.492   3.436
   26VAL    CG2  268   6.401   4.706   3.296
   26VAL      C  269   6.147   4.801   3.464
   26VAL      O  270   6.109   4.865   3.366
   27ASP      N  271   6.195   4.857   3.575
   27ASP      H  272   6.241   4.807   3.648
   27ASP     CA  273   6.169   4.999   3.603
   27ASP     CB  274   6.145   5.035   3.750
   27ASP     CG  275   6.091   5.168   3.803
   27ASP    OD1  276   6.124   5.274   3.746
   27ASP    OD2  277   6.031   5.152   3.911
   27ASP      C  278   6.275   5.087   3.535
   27ASP      O  279   6.394   5.058   3.542
   28VAL      N  280   6.229   5.203   3.488
   28VAL      H  281   6.130   5.220   3.488
   28VAL     CA  282   6.317   5.309   3.438
   28VAL     CB  283   6.324   5.314   3.285
   28VAL    CG1  284   6.404   5.196   3.230
   28VAL    CG2  285   6.183   5.312   3.226
   28VAL      C  286   6.300   5.453   3.488
   28VAL      O  287   6.366   5.538   3.428
   29LEU      N  288   6.239   5.471   3.604
   29LEU      H  289   6.201   5.403   3.666
   29LEU     CA  290   6.209   5.607   3.652
   29LEU     CB  291   6.097   5.598   3.755
   29LEU     CG  292   6.026   5.727   3.798
   29LEU    CD1  293   5.993   5.818   3.680
   29LEU    CD2  294   5.916   5.692   3.898
   29LEU      C  295   6.332   5.684   3.702
   29LEU      O  296   6.369   5.680   3.819
   30GLY      N  297   6.367   5.775   3.612
   30GLY      H  298   6.324   5.771   3.521
   30GLY     CA  299   6.473   5.876   3.624
   30GLY      C  300   6.508   5.941   3.490
   30GLY      O  301   6.624   5.923   3.453
   31LEU      N  302   6.413   6.021   3.440
   31LEU      H  303   6.361   6.078   3.503
   31LEU     CA  304   6.416   6.068   3.301
   31LEU     CB  305   6.279   6.120   3.258
   31LEU     CG  306   6.173   6.012   3.231
   31LEU    CD1  307   6.228   5.914   3.126
   31LEU    CD2  308   6.110   5.936   3.347
   31LEU      C  309   6.513   6.184   3.280
   31LEU      O  310   6.481   6.301   3.260
   32GLU      N  311   6.632   6.135   3.248
   32GLU      H  312   6.657   6.044   3.283
   32GLU     CA  313   6.751   6.209   3.204
   32GLU     CB  314   6.835   6.238   3.329
   32GLU     CG  315   6.940   6.349   3.312
   32GLU     CD  316   7.057   6.317   3.219
   32GLU    OE1  317   7.152   6.252   3.268
   32GLU    OE2  318   7.058   6.375   3.108
   32GLU      C  319   6.822   6.125   3.099
   32GLU      O  320   6.869   6.013   3.121
   33GLU      N  321   6.853   6.201   2.994
   33GLU      H  322   6.891   6.293   3.004
   33GLU     CA  323   6.898   6.144   2.866
   33GLU     CB  324   6.916   6.250   2.757
   33GLU     CG  325   6.800   6.350   2.752
   33GLU     CD  326   6.846   6.486   2.699
   33GLU    OE1  327   6.899   6.564   2.781
   33GLU    OE2  328   6.826   6.513   2.579
   33GLU      C  329   7.030   6.068   2.876
   33GLU      O  330   7.051   5.977   2.796
   34GLU      N  331   7.120   6.112   2.963
   34GLU      H  332   7.118   6.201   3.009
   34GLU     CA  333   7.244   6.038   2.992
   34GLU     CB  334   7.353   6.143   3.015
   34GLU     CG  335   7.394   6.214   2.886
   34GLU     CD  336   7.509   6.314   2.898
   34GLU    OE1  337   7.600   6.285   2.817
   34GLU    OE2  338   7.518   6.402   2.987
   34GLU      C  339   7.234   5.934   3.105
   34GLU      O  340   7.291   5.826   3.090
   35SER      N  341   7.170   5.978   3.213
   35SER      H  342   7.143   6.073   3.225
   35SER     CA  343   7.158   5.883   3.325
   35SER     CB  344   7.126   5.940   3.463
   35SER     OG  345   6.997   6.001   3.470
   35SER     HG  346   6.935   5.932   3.506
   35SER      C  347   7.067   5.760   3.311
   35SER      O  348   7.079   5.668   3.391
   36LEU      N  349   6.967   5.765   3.224
   36LEU      H  350   6.935   5.847   3.177
   36LEU     CA  351   6.878   5.651   3.199
   36LEU     CB  352   6.784   5.689   3.084
   36LEU     CG  353   6.645   5.736   3.128
   36LEU    CD1  354   6.550   5.747   3.008
   36LEU    CD2  355   6.585   5.620   3.208
   36LEU      C  356   6.962   5.532   3.150
   36LEU      O  357   7.048   5.546   3.063
   37GLY      N  358   6.922   5.413   3.195
   37GLY      H  359   6.831   5.398   3.235
   37GLY     CA  360   6.999   5.292   3.164
   37GLY      C  361   6.932   5.158   3.194
   37GLY      O  362   6.817   5.145   3.152
   38SER      N  363   7.011   5.055   3.223
   38SER      H  364   7.106   5.060   3.194
   38SER     CA  365   6.963   4.927   3.279
   38SER     CB  366   6.909   4.928   3.423
   38SER     OG  367   7.018   4.952   3.513
   38SER     HG  368   7.034   5.045   3.546
   38SER      C  369   6.878   4.832   3.195
   38SER      O  370   6.885   4.712   3.223
   39VAL      N  371   6.805   4.878   3.094
   39VAL      H  372   6.764   4.969   3.092
   39VAL     CA  373   6.750   4.796   2.985
   39VAL     CB  374   6.697   4.868   2.861
   39VAL    CG1  375   6.584   4.964   2.895
   39VAL    CG2  376   6.798   4.936   2.768
   39VAL      C  377   6.850   4.691   2.935
   39VAL      O  378   6.969   4.716   2.915
   40PRO      N  379   6.809   4.565   2.939
   40PRO     CA  380   6.872   4.457   2.861
   40PRO     CB  381   6.844   4.323   2.929
   40PRO     CG  382   6.797   4.362   3.069
   40PRO     CD  383   6.745   4.505   3.057
   40PRO      C  384   6.845   4.464   2.711
   40PRO      O  385   6.732   4.452   2.663
   41ALA      N  386   6.964   4.472   2.650
   41ALA      H  387   7.044   4.496   2.705
   41ALA     CA  388   6.991   4.437   2.510
   41ALA     CB  389   7.138   4.465   2.478
   41ALA      C  390   6.948   4.298   2.461
   41ALA      O  391   7.017   4.202   2.494
   42PRO      N  392   6.847   4.285   2.376
   42PRO     CA  393   6.770   4.399   2.325
   42PRO     CB  394   6.759   4.366   2.176
   42PRO     CG  395   6.730   4.215   2.180
   42PRO     CD  396   6.817   4.166   2.296
   42PRO      C  397   6.631   4.426   2.384
   42PRO      O  398   6.569   4.347   2.455
   43ALA      N  399   6.598   4.553   2.361
   43ALA      H  400   6.637   4.608   2.287
   43ALA     CA  401   6.472   4.612   2.407
   43ALA     CB  402   6.504   4.726   2.504
   43ALA      C  403   6.376   4.655   2.296
   43ALA      O  404   6.434   4.688   2.192
   44CYS      N  405   6.246   4.636   2.313
   44CYS      H  406   6.212   4.616   2.405
   44CYS     CA  407   6.142   4.670   2.214
   44CYS     CB  408   6.065   4.543   2.179
   44CYS     SG  409   6.002   4.461   2.330
   44CYS     HG  410   5.981   4.339   2.282
   44CYS      C  411   6.056   4.788   2.258
   44CYS      O  412   6.051   4.894   2.196
   45ALA      N  413   5.973   4.769   2.361
   45ALA      H  414   5.968   4.684   2.413
   45ALA     CA  415   5.872   4.867   2.404
   45ALA     CB  416   5.736   4.799   2.420
   45ALA      C  417   5.902   4.944   2.533
   45ALA      O  418   5.931   4.884   2.637
   46LEU      N  419   5.882   5.075   2.529
   46LEU      H  420   5.886   5.117   2.438
   46LEU     CA  421   5.880   5.167   2.643
   46LEU     CB  422   6.007   5.253   2.635
   46LEU     CG  423   6.054   5.329   2.758
   46LEU    CD1  424   6.199   5.374   2.736
   46LEU    CD2  425   5.966   5.450   2.790
   46LEU      C  426   5.748   5.237   2.675
   46LEU      O  427   5.684   5.296   2.588
   47LEU      N  428   5.710   5.232   2.803
   47LEU      H  429   5.767   5.194   2.876
   47LEU     CA  430   5.580   5.269   2.860
   47LEU     CB  431   5.501   5.156   2.927
   47LEU     CG  432   5.416   5.070   2.833
   47LEU    CD1  433   5.504   4.991   2.736
   47LEU    CD2  434   5.344   4.957   2.906
   47LEU      C  435   5.587   5.389   2.955
   47LEU      O  436   5.646   5.384   3.062
   48LEU      N  437   5.529   5.500   2.910
   48LEU      H  438   5.494   5.500   2.816
   48LEU     CA  439   5.519   5.629   2.980
   48LEU     CB  440   5.577   5.750   2.906
   48LEU     CG  441   5.729   5.753   2.888
   48LEU    CD1  442   5.766   5.848   2.774
   48LEU    CD2  443   5.805   5.782   3.018
   48LEU      C  444   5.377   5.663   3.025
   48LEU      O  445   5.290   5.688   2.941
   49LEU      N  446   5.359   5.671   3.156
   49LEU      H  447   5.428   5.635   3.218
   49LEU     CA  448   5.229   5.713   3.213
   49LEU     CB  449   5.156   5.611   3.301
   49LEU     CG  450   5.011   5.651   3.326
   49LEU    CD1  451   4.933   5.671   3.195
   49LEU    CD2  452   4.937   5.549   3.412
   49LEU      C  453   5.240   5.849   3.281
   49LEU      O  454   5.317   5.852   3.376
   50PHE      N  455   5.183   5.957   3.227
   50PHE      H  456   5.130   5.950   3.142
   50PHE     CA  457   5.186   6.089   3.292
   50PHE     CB  458   5.310   6.168   3.248
   50PHE     CG  459   5.330   6.172   3.096
   50PHE    CD1  460   5.279   6.273   3.015
   50PHE    HD1  461   5.185   6.315   3.051
   50PHE    CD2  462   5.449   6.115   3.050
   50PHE    HD2  463   5.511   6.057   3.118
   50PHE    CE1  464   5.333   6.320   2.896
   50PHE    HE1  465   5.279   6.375   2.819
   50PHE    CE2  466   5.515   6.158   2.936
   50PHE    HE2  467   5.596   6.101   2.889
   50PHE     CZ  468   5.455   6.262   2.866
   50PHE     HZ  469   5.505   6.300   2.776
   50PHE      C  470   5.057   6.170   3.286
   50PHE      O  471   4.956   6.106   3.256
   51PRO      N  472   5.042   6.280   3.359
   51PRO     CA  473   4.928   6.373   3.353
   51PRO     CB  474   4.958   6.475   3.463
   51PRO     CG  475   5.010   6.385   3.576
   51PRO     CD  476   5.107   6.305   3.488
   51PRO      C  477   4.927   6.447   3.219
   51PRO      O  478   5.031   6.454   3.153
   52LEU      N  479   4.811   6.508   3.197
   52LEU      H  480   4.727   6.480   3.243
   52LEU     CA  481   4.789   6.584   3.073
   52LEU     CB  482   4.782   6.486   2.955
   52LEU     CG  483   4.868   6.542   2.841
   52LEU    CD1  484   5.018   6.528   2.866
   52LEU    CD2  485   4.812   6.491   2.708
   52LEU      C  486   4.671   6.681   3.075
   52LEU      O  487   4.558   6.634   3.063
   53THR      N  488   4.699   6.810   3.094
   53THR      H  489   4.790   6.845   3.118
   53THR     CA  490   4.607   6.924   3.101
   53THR     CB  491   4.682   7.054   3.134
   53THR    OG1  492   4.780   7.090   3.037
   53THR    HG1  493   4.802   7.186   3.059
   53THR    CG2  494   4.724   7.046   3.281
   53THR      C  495   4.536   6.953   2.968
   53THR      O  496   4.557   6.878   2.872
   54ALA      N  497   4.444   7.048   2.971
   54ALA      H  498   4.404   7.091   3.052
   54ALA     CA  499   4.378   7.083   2.844
   54ALA     CB  500   4.269   7.184   2.881
   54ALA      C  501   4.480   7.135   2.742
   54ALA      O  502   4.489   7.083   2.631
   55GLN      N  503   4.580   7.215   2.779
   55GLN      H  504   4.575   7.253   2.872
   55GLN     CA  505   4.672   7.276   2.682
   55GLN     CB  506   4.766   7.373   2.754
   55GLN     CG  507   4.851   7.443   2.648
   55GLN     CD  508   4.996   7.472   2.691
   55GLN    OE1  509   5.074   7.519   2.608
   55GLN    NE2  510   5.023   7.465   2.821
   55GLN   HE21  511   4.962   7.444   2.898
   55GLN   HE22  512   5.111   7.503   2.848
   55GLN      C  513   4.751   7.163   2.616
   55GLN      O  514   4.754   7.146   2.494
   56HISE     N  515   4.809   7.085   2.706
   56HISE     H  516   4.802   7.097   2.805
   56HISE    CA  517   4.880   6.964   2.660
   56HISE    CB  518   4.954   6.916   2.785
   56HISE    CG  519   5.083   6.991   2.817
   56HISE   ND1  520   5.171   7.048   2.734
   56HISE   CD2  521   5.122   7.031   2.938
   56HISE   HD2  522   5.062   7.031   3.029
   56HISE   CE1  523   5.273   7.104   2.797
   56HISE   HE1  524   5.355   7.165   2.758
   56HISE   NE2  525   5.236   7.098   2.924
   56HISE   HE2  526   5.293   7.131   3.000
   56HISE     C  527   4.810   6.853   2.581
   56HISE     O  528   4.878   6.799   2.494
   57GLU      N  529   4.678   6.845   2.595
   57GLU      H  530   4.635   6.890   2.673
   57GLU     CA  531   4.598   6.764   2.503
   57GLU     CB  532   4.448   6.762   2.535
   57GLU     CG  533   4.410   6.687   2.663
   57GLU     CD  534   4.259   6.661   2.663
   57GLU    OE1  535   4.217   6.551   2.620
   57GLU    OE2  536   4.189   6.747   2.721
   57GLU      C  537   4.612   6.825   2.364
   57GLU      O  538   4.648   6.760   2.266
   58ASN      N  539   4.584   6.954   2.346
   58ASN      H  540   4.543   7.009   2.418
   58ASN     CA  541   4.574   7.019   2.214
   58ASN     CB  542   4.530   7.165   2.226
   58ASN     CG  543   4.438   7.206   2.341
   58ASN    OD1  544   4.360   7.120   2.382
   58ASN    ND2  545   4.427   7.333   2.381
   58ASN   HD21  546   4.480   7.410   2.345
   58ASN   HD22  547   4.358   7.359   2.448
   58ASN      C  548   4.712   7.017   2.149
   58ASN      O  549   4.721   7.008   2.026
   59PHE      N  550   4.818   7.031   2.228
   59PHE      H  551   4.812   7.045   2.327
   59PHE     CA  552   4.951   7.019   2.168
   59PHE     CB  553   5.066   7.065   2.259
   59PHE     CG  554   5.088   7.214   2.236
   59PHE    CD1  555   5.008   7.323   2.268
   59PHE    HD1  556   4.918   7.307   2.326
   59PHE    CD2  557   5.201   7.245   2.160
   59PHE    HD2  558   5.283   7.174   2.168
   59PHE    CE1  559   5.041   7.453   2.232
   59PHE    HE1  560   4.994   7.538   2.282
   59PHE    CE2  561   5.232   7.374   2.120
   59PHE    HE2  562   5.327   7.389   2.068
   59PHE     CZ  563   5.151   7.483   2.153
   59PHE     HZ  564   5.169   7.586   2.122
   59PHE      C  565   4.991   6.877   2.130
   59PHE      O  566   5.046   6.863   2.020
   60ARG      N  567   4.946   6.774   2.201
   60ARG      H  568   4.899   6.775   2.289
   60ARG     CA  569   4.978   6.640   2.151
   60ARG     CB  570   4.954   6.539   2.264
   60ARG     CG  571   4.997   6.394   2.240
   60ARG     CD  572   5.144   6.390   2.201
   60ARG     NE  573   5.189   6.253   2.229
   60ARG     HE  574   5.111   6.191   2.241
   60ARG     CZ  575   5.307   6.201   2.191
   60ARG    NH1  576   5.394   6.276   2.123
   60ARG   HH11  577   5.368   6.370   2.101
   60ARG   HH12  578   5.484   6.240   2.098
   60ARG    NH2  579   5.336   6.075   2.226
   60ARG   HH21  580   5.268   6.016   2.268
   60ARG   HH22  581   5.430   6.043   2.243
   60ARG      C  582   4.894   6.607   2.027
   60ARG      O  583   4.949   6.554   1.931
   61LYS      N  584   4.773   6.662   2.021
   61LYS      H  585   4.725   6.672   2.108
   61LYS     CA  586   4.689   6.660   1.900
   61LYS     CB  587   4.563   6.742   1.927
   61LYS     CG  588   4.459   6.734   1.816
   61LYS     CD  589   4.336   6.823   1.839
   61LYS     CE  590   4.223   6.800   1.738
   61LYS     NZ  591   4.263   6.844   1.604
   61LYS    HZ1  592   4.183   6.833   1.545
   61LYS    HZ2  593   4.298   6.938   1.605
   61LYS    HZ3  594   4.338   6.786   1.574
   61LYS      C  595   4.760   6.705   1.772
   61LYS      O  596   4.790   6.630   1.679
   62LYS      N  597   4.820   6.822   1.783
   62LYS      H  598   4.834   6.856   1.876
   62LYS     CA  599   4.899   6.898   1.684
   62LYS     CB  600   4.936   7.039   1.731
   62LYS     CG  601   4.852   7.160   1.690
   62LYS     CD  602   4.842   7.172   1.538
   62LYS     CE  603   4.755   7.290   1.493
   62LYS     NZ  604   4.803   7.330   1.360
   62LYS    HZ1  605   4.739   7.394   1.319
   62LYS    HZ2  606   4.892   7.374   1.367
   62LYS    HZ3  607   4.802   7.253   1.296
   62LYS      C  608   5.031   6.823   1.660
   62LYS      O  609   5.049   6.793   1.542
   63GLN      N  610   5.093   6.765   1.762
   63GLN      H  611   5.084   6.795   1.856
   63GLN     CA  612   5.217   6.687   1.750
   63GLN     CB  613   5.276   6.638   1.882
   63GLN     CG  614   5.365   6.736   1.960
   63GLN     CD  615   5.405   6.683   2.097
   63GLN    OE1  616   5.396   6.563   2.122
   63GLN    NE2  617   5.434   6.778   2.185
   63GLN   HE21  618   5.418   6.874   2.159
   63GLN   HE22  619   5.491   6.748   2.261
   63GLN      C  620   5.198   6.562   1.663
   63GLN      O  621   5.268   6.544   1.563
   64ILE      N  622   5.096   6.481   1.688
   64ILE      H  623   5.034   6.491   1.766
   64ILE     CA  624   5.077   6.356   1.613
   64ILE     CB  625   4.995   6.265   1.704
   64ILE    CG1  626   5.090   6.237   1.820
   64ILE    CG2  627   4.964   6.138   1.624
   64ILE     CD  628   5.231   6.177   1.813
   64ILE      C  629   5.010   6.380   1.477
   64ILE      O  630   5.003   6.291   1.393
   65GLU      N  631   4.924   6.480   1.461
   65GLU      H  632   4.900   6.542   1.536
   65GLU     CA  633   4.845   6.505   1.340
   65GLU     CB  634   4.712   6.574   1.370
   65GLU     CG  635   4.598   6.490   1.427
   65GLU     CD  636   4.460   6.553   1.450
   65GLU    OE1  637   4.411   6.616   1.354
   65GLU    OE2  638   4.403   6.536   1.559
   65GLU      C  639   4.922   6.585   1.235
   65GLU      O  640   4.936   6.542   1.121
   66GLU      N  641   4.987   6.693   1.278
   66GLU      H  642   4.983   6.728   1.371
   66GLU     CA  643   5.054   6.785   1.185
   66GLU     CB  644   4.991   6.924   1.173
   66GLU     CG  645   4.844   6.918   1.130
   66GLU     CD  646   4.761   7.043   1.157
   66GLU    OE1  647   4.706   7.045   1.270
   66GLU    OE2  648   4.780   7.145   1.087
   66GLU      C  649   5.206   6.803   1.184
   66GLU      O  650   5.262   6.852   1.086
   67LEU      N  651   5.260   6.795   1.305
   67LEU      H  652   5.211   6.760   1.385
   67LEU     CA  653   5.402   6.827   1.321
   67LEU     CB  654   5.430   6.891   1.457
   67LEU     CG  655   5.371   7.027   1.496
   67LEU    CD1  656   5.447   7.077   1.620
   67LEU    CD2  657   5.354   7.128   1.383
   67LEU      C  658   5.495   6.708   1.300
   67LEU      O  659   5.591   6.719   1.223
   68LYS      N  660   5.468   6.597   1.369
   68LYS      H  661   5.390   6.586   1.430
   68LYS     CA  662   5.541   6.471   1.348
   68LYS     CB  663   5.546   6.394   1.480
   68LYS     CG  664   5.626   6.455   1.595
   68LYS     CD  665   5.621   6.381   1.729
   68LYS     CE  666   5.731   6.417   1.829
   68LYS     NZ  667   5.862   6.360   1.794
   68LYS    HZ1  668   5.933   6.381   1.861
   68LYS    HZ2  669   5.856   6.262   1.776
   68LYS    HZ3  670   5.890   6.403   1.708
   68LYS      C  671   5.499   6.387   1.227
   68LYS      O  672   5.379   6.367   1.216
   69GLY      N  673   5.591   6.314   1.164
   69GLY      H  674   5.690   6.308   1.179
   69GLY     CA  675   5.560   6.230   1.047
   69GLY      C  676   5.464   6.113   1.068
   69GLY      O  677   5.525   6.007   1.085
   70GLN      N  678   5.333   6.132   1.081
   70GLN      H  679   5.304   6.219   1.120
   70GLN     CA  680   5.229   6.028   1.076
   70GLN     CB  681   5.086   6.078   1.096
   70GLN     CG  682   5.027   6.177   0.995
   70GLN     CD  683   4.877   6.199   1.012
   70GLN    OE1  684   4.808   6.199   0.910
   70GLN    NE2  685   4.831   6.201   1.137
   70GLN   HE21  686   4.890   6.186   1.216
   70GLN   HE22  687   4.731   6.202   1.139
   70GLN      C  688   5.227   5.934   0.955
   70GLN      O  689   5.242   5.984   0.844
   71GLU      N  690   5.232   5.805   0.989
   71GLU      H  691   5.260   5.769   1.078
   71GLU     CA  692   5.236   5.704   0.883
   71GLU     CB  693   5.246   5.560   0.934
   71GLU     CG  694   5.381   5.527   0.999
   71GLU     CD  695   5.488   5.477   0.902
   71GLU    OE1  696   5.541   5.564   0.830
   71GLU    OE2  697   5.536   5.362   0.909
   71GLU      C  698   5.112   5.708   0.794
   71GLU      O  699   5.000   5.717   0.844
   72VAL      N  700   5.124   5.693   0.662
   72VAL      H  701   5.210   5.655   0.628
   72VAL     CA  702   5.012   5.728   0.574
   72VAL     CB  703   5.063   5.765   0.435
   72VAL    CG1  704   5.144   5.895   0.437
   72VAL    CG2  705   5.137   5.647   0.371
   72VAL      C  706   4.895   5.631   0.563
   72VAL      O  707   4.797   5.664   0.495
   73SER      N  708   4.893   5.515   0.629
   73SER      H  709   4.975   5.466   0.657
   73SER     CA  710   4.779   5.422   0.637
   73SER     CB  711   4.819   5.276   0.614
   73SER     OG  712   4.905   5.220   0.714
   73SER     HG  713   4.887   5.123   0.698
   73SER      C  714   4.717   5.440   0.776
   73SER      O  715   4.789   5.463   0.873
   74PRO      N  716   4.585   5.452   0.774
   74PRO     CA  717   4.497   5.434   0.890
   74PRO     CB  718   4.357   5.473   0.842
   74PRO     CG  719   4.393   5.594   0.756
   74PRO     CD  720   4.515   5.541   0.680
   74PRO      C  721   4.510   5.289   0.938
   74PRO      O  722   4.556   5.200   0.866
   75LYS      N  723   4.465   5.266   1.061
   75LYS      H  724   4.436   5.340   1.121
   75LYS     CA  725   4.474   5.135   1.128
   75LYS     CB  726   4.581   5.134   1.237
   75LYS     CG  727   4.725   5.149   1.188
   75LYS     CD  728   4.767   5.018   1.122
   75LYS     CE  729   4.914   5.033   1.084
   75LYS     NZ  730   4.985   4.906   1.060
   75LYS    HZ1  731   4.957   4.852   0.981
   75LYS    HZ2  732   5.081   4.922   1.040
   75LYS    HZ3  733   4.987   4.846   1.139
   75LYS      C  734   4.334   5.114   1.185
   75LYS      O  735   4.279   5.186   1.268
   76VAL      N  736   4.279   4.998   1.152
   76VAL      H  737   4.338   4.919   1.135
   76VAL     CA  738   4.139   4.959   1.178
   76VAL     CB  739   4.089   4.849   1.084
   76VAL    CG1  740   3.964   4.780   1.139
   76VAL    CG2  741   4.056   4.908   0.946
   76VAL      C  742   4.119   4.933   1.327
   76VAL      O  743   4.190   4.857   1.393
   77TYR      N  744   4.041   5.029   1.375
   77TYR      H  745   4.011   5.106   1.318
   77TYR     CA  746   4.007   5.046   1.517
   77TYR     CB  747   3.890   4.954   1.555
   77TYR     CG  748   3.819   4.999   1.682
   77TYR    CD1  749   3.726   5.102   1.681
   77TYR    HD1  750   3.705   5.147   1.584
   77TYR    CD2  751   3.846   4.924   1.797
   77TYR    HD2  752   3.897   4.829   1.782
   77TYR    CE1  753   3.657   5.130   1.798
   77TYR    HE1  754   3.569   5.192   1.785
   77TYR    CE2  755   3.774   4.955   1.912
   77TYR    HE2  756   3.768   4.876   1.987
   77TYR     CZ  757   3.688   5.064   1.916
   77TYR     OH  758   3.642   5.113   2.034
   77TYR     HH  759   3.681   5.071   2.116
   77TYR      C  760   4.118   5.041   1.622
   77TYR      O  761   4.148   4.934   1.674
   78PHE      N  762   4.152   5.160   1.670
   78PHE      H  763   4.110   5.239   1.625
   78PHE     CA  764   4.253   5.171   1.776
   78PHE     CB  765   4.340   5.290   1.737
   78PHE     CG  766   4.438   5.330   1.848
   78PHE    CD1  767   4.551   5.252   1.871
   78PHE    HD1  768   4.575   5.174   1.800
   78PHE    CD2  769   4.408   5.434   1.934
   78PHE    HD2  770   4.323   5.500   1.917
   78PHE    CE1  771   4.638   5.287   1.974
   78PHE    HE1  772   4.730   5.228   1.979
   78PHE    CE2  773   4.496   5.471   2.036
   78PHE    HE2  774   4.470   5.553   2.102
   78PHE     CZ  775   4.614   5.399   2.053
   78PHE     HZ  776   4.648   5.401   2.156
   78PHE      C  777   4.190   5.180   1.916
   78PHE      O  778   4.116   5.274   1.944
   79MET      N  779   4.208   5.068   1.985
   79MET      H  780   4.222   4.981   1.938
   79MET     CA  781   4.162   5.066   2.125
   79MET     CB  782   4.163   4.925   2.182
   79MET     CG  783   4.110   4.810   2.095
   79MET     SD  784   4.185   4.775   1.932
   79MET     CE  785   4.312   4.667   1.994
   79MET      C  786   4.244   5.156   2.218
   79MET      O  787   4.366   5.150   2.234
   80LYS      N  788   4.179   5.258   2.275
   80LYS      H  789   4.079   5.263   2.272
   80LYS     CA  790   4.232   5.371   2.351
   80LYS     CB  791   4.127   5.482   2.340
   80LYS     CG  792   4.123   5.537   2.197
   80LYS     CD  793   4.023   5.651   2.216
   80LYS     CE  794   3.968   5.707   2.085
   80LYS     NZ  795   3.874   5.624   2.007
   80LYS    HZ1  796   3.876   5.630   1.907
   80LYS    HZ2  797   3.871   5.526   2.027
   80LYS    HZ3  798   3.786   5.661   2.037
   80LYS      C  799   4.266   5.338   2.497
   80LYS      O  800   4.241   5.227   2.544
   81GLN      N  801   4.350   5.424   2.553
   81GLN      H  802   4.400   5.488   2.495
   81GLN     CA  803   4.383   5.407   2.695
   81GLN     CB  804   4.475   5.522   2.735
   81GLN     CG  805   4.415   5.662   2.750
   81GLN     CD  806   4.512   5.773   2.789
   81GLN    OE1  807   4.631   5.772   2.759
   81GLN    NE2  808   4.455   5.878   2.847
   81GLN   HE21  809   4.357   5.875   2.868
   81GLN   HE22  810   4.523   5.943   2.884
   81GLN      C  811   4.264   5.410   2.792
   81GLN      O  812   4.275   5.342   2.894
   82THR      N  813   4.150   5.456   2.742
   82THR      H  814   4.146   5.488   2.647
   82THR     CA  815   4.026   5.463   2.820
   82THR     CB  816   3.920   5.550   2.754
   82THR    OG1  817   3.899   5.513   2.617
   82THR    HG1  818   3.826   5.566   2.575
   82THR    CG2  819   3.950   5.696   2.788
   82THR      C  820   3.958   5.332   2.859
   82THR      O  821   3.860   5.341   2.934
   83ILE      N  822   4.000   5.217   2.809
   83ILE      H  823   4.085   5.211   2.755
   83ILE     CA  824   3.932   5.092   2.846
   83ILE     CB  825   3.914   5.001   2.724
   83ILE    CG1  826   4.042   4.995   2.640
   83ILE    CG2  827   3.796   5.049   2.639
   83ILE     CD  828   4.036   4.891   2.528
   83ILE      C  829   4.003   5.024   2.962
   83ILE      O  830   4.125   5.007   2.957
   84GLY      N  831   3.929   4.995   3.069
   84GLY      H  832   3.829   4.997   3.067
   84GLY     CA  833   3.982   4.931   3.190
   84GLY      C  834   4.037   5.041   3.281
   84GLY      O  835   4.063   5.154   3.239
   85ASN      N  836   4.082   4.988   3.394
   85ASN      H  837   4.056   4.894   3.415
   85ASN     CA  838   4.141   5.068   3.503
   85ASN     CB  839   4.103   5.008   3.638
   85ASN     CG  840   3.953   5.018   3.668
   85ASN    OD1  841   3.873   5.060   3.585
   85ASN    ND2  842   3.911   4.988   3.791
   85ASN   HD21  843   3.971   4.940   3.855
   85ASN   HD22  844   3.819   5.008   3.824
   85ASN      C  845   4.289   5.108   3.506
   85ASN      O  846   4.339   5.171   3.599
   86SER      N  847   4.357   5.061   3.402
   86SER      H  848   4.333   4.978   3.353
   86SER     CA  849   4.498   5.100   3.384
   86SER     CB  850   4.590   5.013   3.469
   86SER     OG  851   4.721   5.070   3.459
   86SER     HG  852   4.752   5.101   3.549
   86SER      C  853   4.531   5.069   3.238
   86SER      O  854   4.514   4.954   3.200
   87CYS      N  855   4.607   5.165   3.186
   87CYS      H  856   4.631   5.246   3.240
   87CYS     CA  857   4.659   5.174   3.049
   87CYS     CB  858   4.723   5.311   3.020
   87CYS     SG  859   4.848   5.346   3.149
   87CYS     HG  860   4.872   5.467   3.099
   87CYS      C  861   4.767   5.072   3.011
   87CYS      O  862   4.782   5.035   2.895
   88GLY      N  863   4.822   5.002   3.109
   88GLY      H  864   4.801   5.030   3.203
   88GLY     CA  865   4.932   4.904   3.094
   88GLY      C  866   4.898   4.783   3.007
   88GLY      O  867   4.983   4.738   2.930
   89THR      N  868   4.775   4.735   3.010
   89THR      H  869   4.701   4.773   3.065
   89THR     CA  870   4.739   4.624   2.920
   89THR     CB  871   4.611   4.556   2.968
   89THR    OG1  872   4.509   4.654   2.990
   89THR    HG1  873   4.419   4.619   3.018
   89THR    CG2  874   4.640   4.493   3.104
   89THR      C  875   4.718   4.659   2.772
   89THR      O  876   4.765   4.590   2.682
   90ILE      N  877   4.635   4.760   2.748
   90ILE      H  878   4.574   4.801   2.816
   90ILE     CA  879   4.602   4.802   2.612
   90ILE     CB  880   4.482   4.897   2.612
   90ILE    CG1  881   4.432   4.899   2.468
   90ILE    CG2  882   4.516   5.041   2.647
   90ILE     CD  883   4.372   4.763   2.431
   90ILE      C  884   4.733   4.856   2.554
   90ILE      O  885   4.762   4.824   2.439
   91GLY      N  886   4.818   4.898   2.647
   91GLY      H  887   4.775   4.947   2.722
   91GLY     CA  888   4.959   4.928   2.617
   91GLY      C  889   5.045   4.814   2.563
   91GLY      O  890   5.137   4.837   2.484
   92LEU      N  891   5.043   4.702   2.634
   92LEU      H  892   5.004   4.702   2.727
   92LEU     CA  893   5.119   4.582   2.598
   92LEU     CB  894   5.122   4.488   2.719
   92LEU     CG  895   5.207   4.362   2.708
   92LEU    CD1  896   5.355   4.400   2.699
   92LEU    CD2  897   5.177   4.277   2.832
   92LEU      C  898   5.071   4.508   2.472
   92LEU      O  899   5.148   4.490   2.378
   93ILE      N  900   4.939   4.522   2.457
   93ILE      H  901   4.885   4.552   2.535
   93ILE     CA  902   4.869   4.480   2.335
   93ILE     CB  903   4.718   4.491   2.356
   93ILE    CG1  904   4.653   4.359   2.400
   93ILE    CG2  905   4.648   4.552   2.235
   93ILE     CD  906   4.677   4.236   2.313
   93ILE      C  907   4.929   4.561   2.219
   93ILE      O  908   4.976   4.505   2.120
   94HISE     N  909   4.931   4.693   2.233
   94HISE     H  910   4.903   4.739   2.317
   94HISE    CA  911   4.992   4.791   2.142
   94HISE    CB  912   4.955   4.938   2.162
   94HISE    CG  913   4.805   4.963   2.145
   94HISE   ND1  914   4.726   4.909   2.053
   94HISE   CD2  915   4.727   5.037   2.224
   94HISE   HD2  916   4.766   5.106   2.299
   94HISE   CE1  917   4.600   4.946   2.073
   94HISE   HE1  918   4.513   4.929   2.009
   94HISE   NE2  919   4.603   5.030   2.175
   94HISE   HE2  920   4.525   5.082   2.208
   94HISE     C  921   5.141   4.770   2.113
   94HISE     O  922   5.180   4.769   1.996
   95ALA      N  923   5.220   4.746   2.217
   95ALA      H  924   5.183   4.768   2.307
   95ALA     CA  925   5.362   4.707   2.210
   95ALA     CB  926   5.418   4.673   2.348
   95ALA      C  927   5.380   4.589   2.114
   95ALA      O  928   5.441   4.611   2.010
   96VAL      N  929   5.330   4.472   2.155
   96VAL      H  930   5.280   4.454   2.240
   96VAL     CA  931   5.343   4.346   2.082
   96VAL     CB  932   5.270   4.237   2.160
   96VAL    CG1  933   5.275   4.104   2.084
   96VAL    CG2  934   5.334   4.222   2.298
   96VAL      C  935   5.294   4.361   1.937
   96VAL      O  936   5.376   4.345   1.847
   97ALA      N  937   5.188   4.439   1.915
   97ALA      H  938   5.128   4.466   1.989
   97ALA     CA  939   5.126   4.472   1.786
   97ALA     CB  940   4.998   4.552   1.809
   97ALA      C  941   5.224   4.537   1.688
   97ALA      O  942   5.256   4.471   1.589
   98ASN      N  943   5.278   4.655   1.719
   98ASN      H  944   5.248   4.712   1.795
   98ASN     CA  945   5.379   4.721   1.635
   98ASN     CB  946   5.417   4.857   1.695
   98ASN     CG  947   5.318   4.974   1.695
   98ASN    OD1  948   5.226   4.976   1.613
   98ASN    ND2  949   5.340   5.063   1.792
   98ASN   HD21  950   5.408   5.050   1.864
   98ASN   HD22  951   5.286   5.147   1.789
   98ASN      C  952   5.510   4.645   1.614
   98ASN      O  953   5.552   4.605   1.506
   99ASN      N  954   5.566   4.596   1.725
   99ASN      H  955   5.519   4.597   1.813
   99ASN     CA  956   5.701   4.539   1.737
   99ASN     CB  957   5.743   4.562   1.882
   99ASN     CG  958   5.848   4.670   1.907
   99ASN    OD1  959   5.841   4.750   2.001
   99ASN    ND2  960   5.964   4.658   1.844
   99ASN   HD21  961   5.988   4.579   1.787
   99ASN   HD22  962   6.018   4.742   1.846
   99ASN      C  963   5.720   4.395   1.690
   99ASN      O  964   5.796   4.319   1.750
  100GLN      N  965   5.646   4.366   1.582
  100GLN      H  966   5.596   4.442   1.542
  100GLN     CA  967   5.650   4.233   1.519
  100GLN     CB  968   5.572   4.230   1.387
  100GLN     CG  969   5.427   4.279   1.388
  100GLN     CD  970   5.362   4.241   1.255
  100GLN    OE1  971   5.396   4.292   1.148
  100GLN    NE2  972   5.268   4.147   1.254
  100GLN   HE21  973   5.236   4.099   1.336
  100GLN   HE22  974   5.238   4.113   1.166
  100GLN      C  975   5.779   4.165   1.474
  100GLN      O  976   5.788   4.045   1.452
  101ASP      N  977   5.878   4.254   1.465
  101ASP      H  978   5.853   4.351   1.452
  101ASP     CA  979   6.020   4.218   1.462
  101ASP     CB  980   6.105   4.345   1.459
  101ASP     CG  981   6.045   4.470   1.525
  101ASP    OD1  982   6.051   4.482   1.649
  101ASP    OD2  983   6.001   4.556   1.445
  101ASP      C  984   6.063   4.131   1.580
  101ASP      O  985   6.118   4.023   1.559
  102LYS      N  986   6.070   4.195   1.697
  102LYS      H  987   6.051   4.293   1.692
  102LYS     CA  988   6.115   4.141   1.825
  102LYS     CB  989   6.168   4.254   1.913
  102LYS     CG  990   6.292   4.309   1.844
  102LYS     CD  991   6.321   4.456   1.878
  102LYS     CE  992   6.446   4.503   1.804
  102LYS     NZ  993   6.406   4.555   1.672
  102LYS    HZ1  994   6.396   4.483   1.604
  102LYS    HZ2  995   6.317   4.600   1.682
  102LYS    HZ3  996   6.473   4.621   1.637
  102LYS      C  997   6.008   4.063   1.902
  102LYS      O  998   6.033   3.961   1.967
  103LEU      N  999   5.886   4.115   1.893
  103LEU      H 1000   5.866   4.192   1.832
  103LEU     CA 1001   5.768   4.066   1.965
  103LEU     CB 1002   5.695   4.180   2.037
  103LEU     CG 1003   5.762   4.239   2.162
  103LEU    CD1 1004   5.685   4.361   2.214
  103LEU    CD2 1005   5.779   4.141   2.278
  103LEU      C 1006   5.663   3.987   1.888
  103LEU      O 1007   5.628   4.030   1.778
  104GLY      N 1008   5.599   3.899   1.965
  104GLY      H 1009   5.652   3.848   2.032
  104GLY     CA 1010   5.488   3.825   1.902
  104GLY      C 1011   5.409   3.739   2.000
  104GLY      O 1012   5.454   3.715   2.112
  105PHE      N 1013   5.286   3.698   1.968
  105PHE      H 1014   5.251   3.728   1.880
  105PHE     CA 1015   5.201   3.616   2.057
  105PHE     CB 1016   5.052   3.647   2.043
  105PHE     CG 1017   5.007   3.790   2.076
  105PHE    CD1 1018   4.970   3.827   2.205
  105PHE    HD1 1019   4.968   3.753   2.285
  105PHE    CD2 1020   4.984   3.874   1.968
  105PHE    HD2 1021   5.006   3.840   1.867
  105PHE    CE1 1022   4.897   3.944   2.220
  105PHE    HE1 1023   4.843   3.964   2.313
  105PHE    CE2 1024   4.927   3.999   1.989
  105PHE    HE2 1025   4.886   4.062   1.910
  105PHE     CZ 1026   4.885   4.036   2.116
  105PHE     HZ 1027   4.871   4.141   2.142
  105PHE      C 1028   5.217   3.467   2.027
  105PHE      O 1029   5.254   3.429   1.916
  106GLU      N 1030   5.192   3.391   2.133
  106GLU      H 1031   5.185   3.425   2.227
  106GLU     CA 1032   5.194   3.245   2.117
  106GLU     CB 1033   5.192   3.178   2.254
  106GLU     CG 1034   5.306   3.223   2.345
  106GLU     CD 1035   5.285   3.179   2.490
  106GLU    OE1 1036   5.217   3.245   2.571
  106GLU    OE2 1037   5.345   3.074   2.521
  106GLU      C 1038   5.098   3.159   2.033
  106GLU      O 1039   5.017   3.223   1.966
  107ASP      N 1040   5.137   3.036   2.004
  107ASP      H 1041   5.235   3.015   2.013
  107ASP     CA 1042   5.051   2.930   1.948
  107ASP     CB 1043   5.135   2.803   1.934
  107ASP     CG 1044   5.241   2.816   1.824
  107ASP    OD1 1045   5.209   2.809   1.704
  107ASP    OD2 1046   5.358   2.845   1.860
  107ASP      C 1047   4.921   2.910   2.025
  107ASP      O 1048   4.915   2.856   2.135
  108GLY      N 1049   4.816   2.902   1.944
  108GLY      H 1050   4.823   2.929   1.848
  108GLY     CA 1051   4.679   2.887   1.997
  108GLY      C 1052   4.615   3.013   2.056
  108GLY      O 1053   4.548   2.998   2.158
  109SER      N 1054   4.619   3.128   1.990
  109SER      H 1055   4.636   3.136   1.892
  109SER     CA 1056   4.581   3.259   2.044
  109SER     CB 1057   4.697   3.356   2.071
  109SER     OG 1058   4.648   3.487   2.102
  109SER     HG 1059   4.672   3.502   2.198
  109SER      C 1060   4.470   3.327   1.965
  109SER      O 1061   4.480   3.348   1.844
  110VAL      N 1062   4.367   3.371   2.037
  110VAL      H 1063   4.369   3.356   2.135
  110VAL     CA 1064   4.256   3.449   1.979
  110VAL     CB 1065   4.127   3.441   2.061
  110VAL    CG1 1066   4.013   3.524   2.003
  110VAL    CG2 1067   4.073   3.298   2.065
  110VAL      C 1068   4.298   3.596   1.970
  110VAL      O 1069   4.269   3.652   1.864
  111LEU      N 1070   4.366   3.654   2.068
  111LEU      H 1071   4.408   3.599   2.142
  111LEU     CA 1072   4.410   3.794   2.069
  111LEU     CB 1073   4.459   3.830   2.210
  111LEU     CG 1074   4.350   3.819   2.316
  111LEU    CD1 1075   4.422   3.806   2.451
  111LEU    CD2 1076   4.248   3.933   2.315
  111LEU      C 1077   4.502   3.828   1.952
  111LEU      O 1078   4.482   3.927   1.882
  112LYS      N 1079   4.588   3.731   1.919
  112LYS      H 1080   4.599   3.651   1.977
  112LYS     CA 1081   4.673   3.734   1.799
  112LYS     CB 1082   4.753   3.603   1.801
  112LYS     CG 1083   4.833   3.559   1.678
  112LYS     CD 1084   4.902   3.426   1.707
  112LYS     CE 1085   5.025   3.403   1.619
  112LYS     NZ 1086   5.123   3.309   1.676
  112LYS    HZ1 1087   5.154   3.337   1.767
  112LYS    HZ2 1088   5.081   3.219   1.684
  112LYS    HZ3 1089   5.199   3.312   1.611
  112LYS      C 1090   4.589   3.742   1.672
  112LYS      O 1091   4.627   3.805   1.573
  113GLN      N 1092   4.477   3.671   1.663
  113GLN      H 1093   4.456   3.598   1.727
  113GLN     CA 1094   4.395   3.666   1.540
  113GLN     CB 1095   4.285   3.560   1.539
  113GLN     CG 1096   4.317   3.410   1.527
  113GLN     CD 1097   4.188   3.330   1.542
  113GLN    OE1 1098   4.130   3.318   1.650
  113GLN    NE2 1099   4.136   3.276   1.433
  113GLN   HE21 1100   4.163   3.294   1.339
  113GLN   HE22 1101   4.061   3.213   1.454
  113GLN      C 1102   4.331   3.801   1.511
  113GLN      O 1103   4.374   3.872   1.420
  114PHE      N 1104   4.255   3.846   1.611
  114PHE      H 1105   4.207   3.785   1.674
  114PHE     CA 1106   4.200   3.981   1.627
  114PHE     CB 1107   4.128   3.989   1.762
  114PHE     CG 1108   3.984   3.940   1.748
  114PHE    CD1 1109   3.961   3.817   1.808
  114PHE    HD1 1110   4.033   3.772   1.876
  114PHE    CD2 1111   3.889   4.008   1.672
  114PHE    HD2 1112   3.904   4.107   1.629
  114PHE    CE1 1113   3.832   3.767   1.801
  114PHE    HE1 1114   3.798   3.697   1.877
  114PHE    CE2 1115   3.764   3.947   1.666
  114PHE    HE2 1116   3.692   3.995   1.600
  114PHE     CZ 1117   3.729   3.828   1.730
  114PHE     HZ 1118   3.630   3.783   1.727
  114PHE      C 1119   4.293   4.100   1.606
  114PHE      O 1120   4.245   4.203   1.559
  115LEU      N 1121   4.417   4.079   1.648
  115LEU      H 1122   4.436   4.014   1.722
  115LEU     CA 1123   4.520   4.178   1.611
  115LEU     CB 1124   4.626   4.183   1.721
  115LEU     CG 1125   4.586   4.260   1.846
  115LEU    CD1 1126   4.709   4.312   1.920
  115LEU    CD2 1127   4.509   4.387   1.809
  115LEU      C 1128   4.586   4.162   1.474
  115LEU      O 1129   4.610   4.262   1.405
  116SER      N 1130   4.631   4.045   1.430
  116SER      H 1131   4.614   3.964   1.485
  116SER     CA 1132   4.708   4.029   1.306
  116SER     CB 1133   4.824   3.932   1.329
  116SER     OG 1134   4.784   3.798   1.356
  116SER     HG 1135   4.719   3.799   1.432
  116SER      C 1136   4.633   3.985   1.180
  116SER      O 1137   4.667   4.034   1.073
  117GLU      N 1138   4.524   3.908   1.182
  117GLU      H 1139   4.486   3.865   1.263
  117GLU     CA 1140   4.446   3.877   1.062
  117GLU     CB 1141   4.374   3.744   1.089
  117GLU     CG 1142   4.339   3.665   0.963
  117GLU     CD 1143   4.199   3.695   0.909
  117GLU    OE1 1144   4.194   3.766   0.807
  117GLU    OE2 1145   4.102   3.646   0.971
  117GLU      C 1146   4.345   3.989   1.036
  117GLU      O 1147   4.256   4.025   1.112
  118THR      N 1148   4.364   4.043   0.916
  118THR      H 1149   4.426   3.995   0.855
  118THR     CA 1150   4.289   4.160   0.869
  118THR     CB 1151   4.320   4.198   0.724
  118THR    OG1 1152   4.325   4.086   0.635
  118THR    HG1 1153   4.255   4.103   0.566
  118THR    CG2 1154   4.457   4.268   0.731
  118THR      C 1155   4.136   4.149   0.874
  118THR      O 1156   4.065   4.237   0.923
  119GLU      N 1157   4.079   4.032   0.850
  119GLU      H 1158   4.140   3.959   0.819
  119GLU     CA 1159   3.936   4.003   0.831
  119GLU     CB 1160   3.909   3.877   0.749
  119GLU     CG 1161   3.915   3.893   0.597
  119GLU     CD 1162   3.843   3.767   0.550
  119GLU    OE1 1163   3.735   3.779   0.488
  119GLU    OE2 1164   3.898   3.657   0.571
  119GLU      C 1165   3.857   4.000   0.962
  119GLU      O 1166   3.758   4.071   0.979
  120LYS      N 1167   3.927   3.943   1.059
  120LYS      H 1168   4.005   3.884   1.039
  120LYS     CA 1169   3.896   3.957   1.202
  120LYS     CB 1170   3.979   3.864   1.289
  120LYS     CG 1171   3.947   3.715   1.275
  120LYS     CD 1172   3.807   3.681   1.326
  120LYS     CE 1173   3.789   3.538   1.379
  120LYS     NZ 1174   3.649   3.498   1.400
  120LYS    HZ1 1175   3.595   3.493   1.316
  120LYS    HZ2 1176   3.647   3.411   1.449
  120LYS    HZ3 1177   3.616   3.567   1.465
  120LYS      C 1178   3.895   4.095   1.268
  120LYS      O 1179   3.818   4.127   1.359
  121MET      N 1180   3.966   4.187   1.205
  121MET      H 1181   3.997   4.184   1.109
  121MET     CA 1182   3.985   4.324   1.254
  121MET     CB 1183   4.101   4.388   1.177
  121MET     CG 1184   4.237   4.340   1.229
  121MET     SD 1185   4.366   4.465   1.196
  121MET     CE 1186   4.479   4.353   1.117
  121MET      C 1187   3.871   4.426   1.267
  121MET      O 1188   3.907   4.535   1.309
  122SER      N 1189   3.751   4.386   1.226
  122SER      H 1190   3.724   4.291   1.244
  122SER     CA 1191   3.639   4.479   1.210
  122SER     CB 1192   3.506   4.414   1.169
  122SER     OG 1193   3.416   4.519   1.132
  122SER     HG 1194   3.320   4.501   1.156
  122SER      C 1195   3.596   4.553   1.337
  122SER      O 1196   3.573   4.484   1.436
  123PRO      N 1197   3.577   4.685   1.335
  123PRO     CA 1198   3.559   4.762   1.459
  123PRO     CB 1199   3.500   4.892   1.404
  123PRO     CG 1200   3.585   4.915   1.279
  123PRO     CD 1201   3.586   4.775   1.219
  123PRO      C 1202   3.466   4.707   1.568
  123PRO      O 1203   3.517   4.690   1.678
  124GLU      N 1204   3.350   4.655   1.530
  124GLU      H 1205   3.327   4.645   1.433
  124GLU     CA 1206   3.252   4.588   1.616
  124GLU     CB 1207   3.120   4.551   1.548
  124GLU     CG 1208   3.023   4.668   1.530
  124GLU     CD 1209   2.887   4.645   1.465
  124GLU    OE1 1210   2.810   4.563   1.519
  124GLU    OE2 1211   2.858   4.707   1.360
  124GLU      C 1212   3.301   4.472   1.704
  124GLU      O 1213   3.298   4.479   1.827
  125ASP      N 1214   3.343   4.370   1.630
  125ASP      H 1215   3.314   4.371   1.534
  125ASP     CA 1216   3.412   4.248   1.673
  125ASP     CB 1217   3.431   4.165   1.546
  125ASP     CG 1218   3.297   4.147   1.473
  125ASP    OD1 1219   3.221   4.052   1.500
  125ASP    OD2 1220   3.256   4.238   1.398
  125ASP      C 1221   3.544   4.266   1.748
  125ASP      O 1222   3.551   4.217   1.860
  126ARG      N 1223   3.629   4.356   1.698
  126ARG      H 1224   3.616   4.381   1.602
  126ARG     CA 1225   3.751   4.403   1.764
  126ARG     CB 1226   3.833   4.483   1.663
  126ARG     CG 1227   3.971   4.534   1.703
  126ARG     CD 1228   4.067   4.575   1.592
  126ARG     NE 1229   4.185   4.648   1.639
  126ARG     HE 1230   4.168   4.724   1.702
  126ARG     CZ 1231   4.313   4.630   1.602
  126ARG    NH1 1232   4.353   4.523   1.532
  126ARG   HH11 1233   4.285   4.450   1.523
  126ARG   HH12 1234   4.450   4.517   1.508
  126ARG    NH2 1235   4.410   4.708   1.650
  126ARG   HH21 1236   4.395   4.784   1.713
  126ARG   HH22 1237   4.500   4.697   1.608
  126ARG      C 1238   3.720   4.472   1.897
  126ARG      O 1239   3.767   4.424   1.999
  127ALA      N 1240   3.630   4.570   1.892
  127ALA      H 1241   3.585   4.601   1.809
  127ALA     CA 1242   3.579   4.633   2.015
  127ALA     CB 1243   3.470   4.740   2.002
  127ALA      C 1244   3.529   4.534   2.121
  127ALA      O 1245   3.568   4.541   2.237
  128LYS      N 1246   3.438   4.448   2.076
  128LYS      H 1247   3.387   4.462   1.991
  128LYS     CA 1248   3.374   4.348   2.162
  128LYS     CB 1249   3.272   4.271   2.078
  128LYS     CG 1250   3.165   4.197   2.158
  128LYS     CD 1251   3.081   4.100   2.074
  128LYS     CE 1252   2.974   4.181   2.000
  128LYS     NZ 1253   2.863   4.199   2.094
  128LYS    HZ1 1254   2.885   4.236   2.184
  128LYS    HZ2 1255   2.788   4.248   2.051
  128LYS    HZ3 1256   2.820   4.110   2.113
  128LYS      C 1257   3.470   4.247   2.226
  128LYS      O 1258   3.469   4.230   2.347
  129CYS      N 1259   3.562   4.197   2.144
  129CYS      H 1260   3.569   4.216   2.046
  129CYS     CA 1261   3.665   4.104   2.193
  129CYS     CB 1262   3.752   4.061   2.075
  129CYS     SG 1263   3.834   3.904   2.121
  129CYS     HG 1264   3.879   3.874   2.000
  129CYS      C 1265   3.757   4.164   2.299
  129CYS      O 1266   3.772   4.099   2.402
  130PHE      N 1267   3.800   4.287   2.274
  130PHE      H 1268   3.798   4.319   2.179
  130PHE     CA 1269   3.880   4.362   2.372
  130PHE     CB 1270   3.942   4.482   2.301
  130PHE     CG 1271   4.085   4.447   2.260
  130PHE    CD1 1272   4.097   4.385   2.136
  130PHE    HD1 1273   4.004   4.343   2.099
  130PHE    CD2 1274   4.191   4.447   2.350
  130PHE    HD2 1275   4.175   4.462   2.457
  130PHE    CE1 1276   4.217   4.329   2.093
  130PHE    HE1 1277   4.220   4.251   2.017
  130PHE    CE2 1278   4.314   4.401   2.305
  130PHE    HE2 1279   4.400   4.449   2.351
  130PHE     CZ 1280   4.325   4.341   2.180
  130PHE     HZ 1281   4.412   4.277   2.167
  130PHE      C 1282   3.821   4.402   2.508
  130PHE      O 1283   3.891   4.445   2.599
  131GLU      N 1284   3.689   4.403   2.510
  131GLU      H 1285   3.639   4.436   2.430
  131GLU     CA 1286   3.602   4.389   2.628
  131GLU     CB 1287   3.468   4.457   2.599
  131GLU     CG 1288   3.469   4.609   2.584
  131GLU     CD 1289   3.513   4.669   2.718
  131GLU    OE1 1290   3.435   4.672   2.816
  131GLU    OE2 1291   3.618   4.738   2.712
  131GLU      C 1292   3.583   4.244   2.675
  131GLU      O 1293   3.634   4.203   2.780
  132LYS      N 1294   3.516   4.156   2.602
  132LYS      H 1295   3.490   4.173   2.507
  132LYS     CA 1296   3.481   4.024   2.657
  132LYS     CB 1297   3.369   3.964   2.573
  132LYS     CG 1298   3.233   4.029   2.601
  132LYS     CD 1299   3.172   3.986   2.734
  132LYS     CE 1300   3.036   4.050   2.765
  132LYS     NZ 1301   2.995   4.033   2.905
  132LYS    HZ1 1302   3.055   4.080   2.969
  132LYS    HZ2 1303   2.901   4.068   2.912
  132LYS    HZ3 1304   3.008   3.937   2.931
  132LYS      C 1305   3.586   3.916   2.685
  132LYS      O 1306   3.577   3.869   2.798
  133ASN      N 1307   3.688   3.890   2.604
  133ASN      H 1308   3.717   3.961   2.539
  133ASN     CA 1309   3.783   3.779   2.619
  133ASN     CB 1310   3.899   3.796   2.520
  133ASN     CG 1311   4.025   3.709   2.522
  133ASN    OD1 1312   4.124   3.733   2.590
  133ASN    ND2 1313   4.031   3.602   2.444
  133ASN   HD21 1314   3.961   3.582   2.376
  133ASN   HD22 1315   4.114   3.547   2.460
  133ASN      C 1316   3.826   3.755   2.764
  133ASN      O 1317   3.865   3.851   2.832
  134GLU      N 1318   3.852   3.628   2.795
  134GLU      H 1319   3.833   3.566   2.720
  134GLU     CA 1320   3.894   3.571   2.924
  134GLU     CB 1321   3.880   3.419   2.917
  134GLU     CG 1322   3.734   3.380   2.891
  134GLU     CD 1323   3.737   3.333   2.746
  134GLU    OE1 1324   3.719   3.211   2.722
  134GLU    OE2 1325   3.716   3.413   2.652
  134GLU      C 1326   4.038   3.608   2.960
  134GLU      O 1327   4.063   3.628   3.079
  135ALA      N 1328   4.131   3.610   2.864
  135ALA      H 1329   4.103   3.577   2.774
  135ALA     CA 1330   4.270   3.652   2.882
  135ALA     CB 1331   4.363   3.613   2.767
  135ALA      C 1332   4.276   3.802   2.912
  135ALA      O 1333   4.336   3.844   3.011
  136ILE      N 1334   4.212   3.884   2.830
  136ILE      H 1335   4.196   3.851   2.737
  136ILE     CA 1336   4.214   4.031   2.840
  136ILE     CB 1337   4.180   4.093   2.704
  136ILE    CG1 1338   4.227   4.238   2.704
  136ILE    CG2 1339   4.029   4.087   2.678
  136ILE     CD 1340   4.375   4.268   2.676
  136ILE      C 1341   4.146   4.078   2.969
  136ILE      O 1342   4.193   4.172   3.032
  137GLN      N 1343   4.062   3.992   3.027
  137GLN      H 1344   4.016   3.932   2.963
  137GLN     CA 1345   4.004   4.009   3.161
  137GLN     CB 1346   3.871   3.933   3.161
  137GLN     CG 1347   3.756   3.998   3.083
  137GLN     CD 1348   3.719   4.135   3.138
  137GLN    OE1 1349   3.708   4.161   3.258
  137GLN    NE2 1350   3.674   4.221   3.047
  137GLN   HE21 1351   3.676   4.199   2.949
  137GLN   HE22 1352   3.609   4.294   3.067
  137GLN      C 1353   4.100   3.978   3.276
  137GLN      O 1354   4.131   4.070   3.350
  138ALA      N 1355   4.166   3.863   3.268
  138ALA      H 1356   4.139   3.793   3.202
  138ALA     CA 1357   4.278   3.827   3.357
  138ALA     CB 1358   4.339   3.697   3.302
  138ALA      C 1359   4.391   3.930   3.361
  138ALA      O 1360   4.422   3.978   3.470
  139ALA      N 1361   4.414   3.992   3.246
  139ALA      H 1362   4.387   3.953   3.158
  139ALA     CA 1363   4.508   4.103   3.228
  139ALA     CB 1364   4.516   4.138   3.079
  139ALA      C 1365   4.484   4.233   3.303
  139ALA      O 1366   4.573   4.290   3.366
  140HISE     N 1367   4.361   4.282   3.285
  140HISE     H 1368   4.289   4.234   3.235
  140HISE    CA 1369   4.316   4.407   3.347
  140HISE    CB 1370   4.180   4.450   3.293
  140HISE    CG 1371   4.174   4.492   3.146
  140HISE   ND1 1372   4.259   4.573   3.082
  140HISE   CD2 1373   4.063   4.478   3.074
  140HISE   HD2 1374   3.996   4.393   3.086
  140HISE   CE1 1375   4.195   4.611   2.972
  140HISE   HE1 1376   4.228   4.678   2.892
  140HISE   NE2 1377   4.073   4.558   2.968
  140HISE   HE2 1378   3.993   4.584   2.913
  140HISE     C 1379   4.302   4.392   3.499
  140HISE     O 1380   4.373   4.471   3.562
  141ASP      N 1381   4.239   4.284   3.544
  141ASP      H 1382   4.185   4.226   3.483
  141ASP     CA 1383   4.240   4.248   3.686
  141ASP     CB 1384   4.166   4.117   3.713
  141ASP     CG 1385   4.130   4.097   3.861
  141ASP    OD1 1386   4.020   4.140   3.902
  141ASP    OD2 1387   4.205   4.029   3.934
  141ASP      C 1388   4.378   4.230   3.749
  141ASP      O 1389   4.413   4.291   3.850
  142ALA      N 1390   4.468   4.178   3.666
  142ALA      H 1391   4.441   4.133   3.580
  142ALA     CA 1392   4.610   4.162   3.699
  142ALA     CB 1393   4.680   4.072   3.597
  142ALA      C 1394   4.678   4.294   3.736
  142ALA      O 1395   4.746   4.303   3.838
  143VAL      N 1396   4.675   4.393   3.648
  143VAL      H 1397   4.661   4.361   3.554
  143VAL     CA 1398   4.709   4.529   3.693
  143VAL     CB 1399   4.747   4.635   3.589
  143VAL    CG1 1400   4.881   4.587   3.533
  143VAL    CG2 1401   4.632   4.662   3.491
  143VAL      C 1402   4.637   4.581   3.818
  143VAL      O 1403   4.706   4.618   3.913
  144ALA      N 1404   4.505   4.572   3.824
  144ALA      H 1405   4.454   4.526   3.752
  144ALA     CA 1406   4.415   4.631   3.925
  144ALA     CB 1407   4.275   4.609   3.869
  144ALA      C 1408   4.430   4.570   4.065
  144ALA      O 1409   4.384   4.628   4.163
  145GLN      N 1410   4.520   4.472   4.067
  145GLN      H 1411   4.537   4.419   3.984
  145GLN     CA 1412   4.577   4.420   4.192
  145GLN     CB 1413   4.629   4.278   4.172
  145GLN     CG 1414   4.505   4.193   4.144
  145GLN     CD 1415   4.536   4.043   4.130
  145GLN    OE1 1416   4.612   3.990   4.209
  145GLN    NE2 1417   4.470   3.974   4.037
  145GLN   HE21 1418   4.403   4.018   3.978
  145GLN   HE22 1419   4.487   3.876   4.020
  145GLN      C 1420   4.688   4.505   4.255
  145GLN      O 1421   4.734   4.469   4.363
  146GLU      N 1422   4.740   4.603   4.181
  146GLU      H 1423   4.737   4.594   4.081
  146GLU     CA 1424   4.838   4.703   4.225
  146GLU     CB 1425   4.934   4.742   4.113
  146GLU     CG 1426   5.069   4.689   4.160
  146GLU     CD 1427   5.129   4.737   4.292
  146GLU    OE1 1428   5.153   4.859   4.305
  146GLU    OE2 1429   5.172   4.652   4.372
  146GLU      C 1430   4.767   4.825   4.284
  146GLU      O 1431   4.646   4.827   4.304
  147GLY      N 1432   4.848   4.913   4.342
  147GLY      H 1433   4.947   4.898   4.346
  147GLY     CA 1434   4.809   5.044   4.397
  147GLY      C 1435   4.782   5.143   4.283
  147GLY      O 1436   4.825   5.123   4.169
  148GLN      N 1437   4.727   5.254   4.331
  148GLN      H 1438   4.722   5.292   4.424
  148GLN     CA 1439   4.694   5.370   4.247
  148GLN     CB 1440   4.607   5.474   4.319
  148GLN     CG 1441   4.463   5.435   4.352
  148GLN     CD 1442   4.368   5.555   4.342
  148GLN    OE1 1443   4.285   5.563   4.252
  148GLN    NE2 1444   4.369   5.633   4.450
  148GLN   HE21 1445   4.434   5.620   4.525
  148GLN   HE22 1446   4.277   5.672   4.451
  148GLN      C 1447   4.820   5.444   4.200
  148GLN      O 1448   4.898   5.484   4.286
  149CYS      N 1449   4.828   5.479   4.072
  149CYS      H 1450   4.750   5.476   4.010
  149CYS     CA 1451   4.955   5.524   4.012
  149CYS     CB 1452   4.926   5.531   3.862
  149CYS     SG 1453   5.064   5.565   3.747
  149CYS     HG 1454   5.135   5.468   3.803
  149CYS      C 1455   4.997   5.659   4.070
  149CYS      O 1456   4.906   5.737   4.097
  150ARG      N 1457   5.124   5.689   4.045
  150ARG      H 1458   5.177   5.605   4.036
  150ARG     CA 1459   5.193   5.813   4.084
  150ARG     CB 1460   5.331   5.803   4.019
  150ARG     CG 1461   5.422   5.708   4.097
  150ARG     CD 1462   5.558   5.720   4.027
  150ARG     NE 1463   5.643   5.618   4.089
  150ARG     HE 1464   5.661   5.638   4.186
  150ARG     CZ 1465   5.670   5.497   4.037
  150ARG    NH1 1466   5.631   5.455   3.916
  150ARG   HH11 1467   5.561   5.508   3.868
  150ARG   HH12 1468   5.681   5.384   3.867
  150ARG    NH2 1469   5.750   5.414   4.105
  150ARG   HH21 1470   5.771   5.430   4.202
  150ARG   HH22 1471   5.774   5.324   4.070
  150ARG      C 1472   5.131   5.949   4.050
  150ARG      O 1473   5.154   6.041   4.128
  151VAL      N 1474   5.066   5.954   3.934
  151VAL      H 1475   5.063   5.871   3.879
  151VAL     CA 1476   4.990   6.068   3.880
  151VAL     CB 1477   4.908   6.013   3.763
  151VAL    CG1 1478   4.993   5.961   3.647
  151VAL    CG2 1479   4.808   5.905   3.804
  151VAL      C 1480   4.899   6.150   3.972
  151VAL      O 1481   4.850   6.099   4.073
  152ASP      N 1482   4.886   6.278   3.939
  152ASP      H 1483   4.906   6.294   3.842
  152ASP     CA 1484   4.793   6.372   4.002
  152ASP     CB 1485   4.799   6.498   3.916
  152ASP     CG 1486   4.720   6.611   3.983
  152ASP    OD1 1487   4.623   6.663   3.925
  152ASP    OD2 1488   4.743   6.640   4.103
  152ASP      C 1489   4.648   6.324   3.999
  152ASP      O 1490   4.610   6.244   3.913
  153ASP      N 1491   4.574   6.367   4.100
  153ASP      H 1492   4.616   6.422   4.172
  153ASP     CA 1493   4.429   6.341   4.112
  153ASP     CB 1494   4.392   6.355   4.260
  153ASP     CG 1495   4.442   6.483   4.328
  153ASP    OD1 1496   4.564   6.487   4.353
  153ASP    OD2 1497   4.368   6.581   4.351
  153ASP      C 1498   4.331   6.422   4.027
  153ASP      O 1499   4.245   6.356   3.969
  154LYS      N 1500   4.354   6.553   4.019
  154LYS      H 1501   4.438   6.592   4.056
  154LYS     CA 1502   4.271   6.643   3.938
  154LYS     CB 1503   4.294   6.790   3.974
  154LYS     CG 1504   4.298   6.825   4.123
  154LYS     CD 1505   4.337   6.969   4.157
  154LYS     CE 1506   4.317   7.022   4.299
  154LYS     NZ 1507   4.428   6.983   4.387
  154LYS    HZ1 1508   4.506   7.045   4.397
  154LYS    HZ2 1509   4.386   6.955   4.473
  154LYS    HZ3 1510   4.474   6.909   4.337
  154LYS      C 1511   4.290   6.628   3.787
  154LYS      O 1512   4.195   6.633   3.708
  155VAL      N 1513   4.414   6.628   3.741
  155VAL      H 1514   4.490   6.645   3.805
  155VAL     CA 1515   4.440   6.623   3.597
  155VAL     CB 1516   4.550   6.716   3.546
  155VAL    CG1 1517   4.489   6.856   3.542
  155VAL    CG2 1518   4.690   6.709   3.608
  155VAL      C 1519   4.461   6.483   3.538
  155VAL      O 1520   4.566   6.423   3.561
  156ASN      N 1521   4.391   6.454   3.429
  156ASN      H 1522   4.349   6.529   3.378
  156ASN     CA 1523   4.372   6.326   3.360
  156ASN     CB 1524   4.275   6.347   3.243
  156ASN     CG 1525   4.133   6.326   3.296
  156ASN    OD1 1526   4.070   6.221   3.284
  156ASN    ND2 1527   4.075   6.429   3.357
  156ASN   HD21 1528   4.122   6.517   3.361
  156ASN   HD22 1529   3.981   6.426   3.391
  156ASN      C 1530   4.500   6.265   3.303
  156ASN      O 1531   4.579   6.329   3.234
  157PHE      N 1532   4.516   6.139   3.341
  157PHE      H 1533   4.469   6.104   3.422
  157PHE     CA 1534   4.619   6.048   3.288
  157PHE     CB 1535   4.606   5.902   3.332
  157PHE     CG 1536   4.486   5.828   3.273
  157PHE    CD1 1537   4.373   5.813   3.352
  157PHE    HD1 1538   4.349   5.887   3.429
  157PHE    CD2 1539   4.507   5.748   3.161
  157PHE    HD2 1540   4.598   5.754   3.101
  157PHE    CE1 1541   4.281   5.714   3.319
  157PHE    HE1 1542   4.195   5.698   3.384
  157PHE    CE2 1543   4.416   5.649   3.127
  157PHE    HE2 1544   4.432   5.577   3.046
  157PHE     CZ 1545   4.308   5.629   3.212
  157PHE     HZ 1546   4.257   5.534   3.202
  157PHE      C 1547   4.633   6.048   3.135
  157PHE      O 1548   4.540   6.059   3.055
  158HISE     N 1549   4.758   6.039   3.091
  158HISE     H 1550   4.840   6.061   3.142
  158HISE    CA 1551   4.771   6.012   2.947
  158HISE    CB 1552   4.793   6.143   2.871
  158HISE    CG 1553   4.771   6.131   2.720
  158HISE   ND1 1554   4.649   6.113   2.670
  158HISE   CD2 1555   4.862   6.102   2.627
  158HISE   HD2 1556   4.970   6.090   2.634
  158HISE   CE1 1557   4.664   6.079   2.543
  158HISE   HE1 1558   4.583   6.054   2.475
  158HISE   NE2 1559   4.795   6.078   2.515
  158HISE   HE2 1560   4.841   6.089   2.427
  158HISE     C 1561   4.894   5.923   2.930
  158HISE     O 1562   4.991   5.926   3.006
  159PHE      N 1563   4.877   5.818   2.849
  159PHE      H 1564   4.787   5.800   2.810
  159PHE     CA 1565   4.973   5.711   2.819
  159PHE     CB 1566   4.898   5.579   2.831
  159PHE     CG 1567   4.987   5.459   2.799
  159PHE    CD1 1568   4.973   5.402   2.673
  159PHE    HD1 1569   4.919   5.459   2.597
  159PHE    CD2 1570   5.056   5.403   2.905
  159PHE    HD2 1571   5.067   5.453   3.002
  159PHE    CE1 1572   5.032   5.278   2.652
  159PHE    HE1 1573   5.032   5.234   2.552
  159PHE    CE2 1574   5.112   5.279   2.878
  159PHE    HE2 1575   5.160   5.230   2.963
  159PHE     CZ 1576   5.097   5.213   2.756
  159PHE     HZ 1577   5.138   5.115   2.733
  159PHE      C 1578   5.036   5.740   2.683
  159PHE      O 1579   4.975   5.716   2.579
  160ILE      N 1580   5.168   5.730   2.689
  160ILE      H 1581   5.230   5.709   2.765
  160ILE     CA 1582   5.266   5.747   2.581
  160ILE     CB 1583   5.335   5.883   2.601
  160ILE    CG1 1584   5.238   5.992   2.558
  160ILE    CG2 1585   5.468   5.890   2.526
  160ILE     CD 1586   5.255   6.144   2.568
  160ILE      C 1587   5.357   5.625   2.564
  160ILE      O 1588   5.395   5.569   2.666
  161LEU      N 1589   5.372   5.585   2.438
  161LEU      H 1590   5.331   5.634   2.362
  161LEU     CA 1591   5.439   5.459   2.400
  161LEU     CB 1592   5.322   5.364   2.380
  161LEU     CG 1593   5.352   5.224   2.324
  161LEU    CD1 1594   5.447   5.143   2.411
  161LEU    CD2 1595   5.220   5.148   2.311
  161LEU      C 1596   5.545   5.469   2.290
  161LEU      O 1597   5.535   5.532   2.185
  162PHE      N 1598   5.656   5.399   2.313
  162PHE      H 1599   5.660   5.355   2.402
  162PHE     CA 1600   5.775   5.399   2.226
  162PHE     CB 1601   5.889   5.479   2.288
  162PHE     CG 1602   5.866   5.629   2.271
  162PHE    CD1 1603   5.911   5.707   2.165
  162PHE    HD1 1604   5.937   5.651   2.076
  162PHE    CD2 1605   5.815   5.693   2.384
  162PHE    HD2 1606   5.792   5.634   2.472
  162PHE    CE1 1607   5.903   5.846   2.174
  162PHE    HE1 1608   5.937   5.912   2.094
  162PHE    CE2 1609   5.805   5.832   2.392
  162PHE    HE2 1610   5.782   5.878   2.488
  162PHE     CZ 1611   5.848   5.909   2.285
  162PHE     HZ 1612   5.864   6.017   2.291
  162PHE      C 1613   5.820   5.259   2.182
  162PHE      O 1614   5.843   5.173   2.267
  163ASN      N 1615   5.823   5.235   2.051
  163ASN      H 1616   5.794   5.303   1.984
  163ASN     CA 1617   5.853   5.107   1.986
  163ASN     CB 1618   5.726   5.056   1.916
  163ASN     CG 1619   5.615   5.016   2.014
  163ASN    OD1 1620   5.505   5.070   2.012
  163ASN    ND2 1621   5.625   4.891   2.060
  163ASN   HD21 1622   5.706   4.833   2.049
  163ASN   HD22 1623   5.534   4.851   2.073
  163ASN      C 1624   5.980   5.113   1.901
  163ASN      O 1625   5.985   5.178   1.797
  164ASN      N 1626   6.071   5.025   1.943
  164ASN      H 1627   6.049   4.975   2.027
  164ASN     CA 1628   6.204   5.003   1.884
  164ASN     CB 1629   6.307   4.972   1.993
  164ASN     CG 1630   6.457   4.964   1.965
  164ASN    OD1 1631   6.506   5.003   1.859
  164ASN    ND2 1632   6.536   4.890   2.042
  164ASN   HD21 1633   6.499   4.828   2.112
  164ASN   HD22 1634   6.630   4.872   2.013
  164ASN      C 1635   6.188   4.897   1.776
  164ASN      O 1636   6.220   4.780   1.795
  165VAL      N 1637   6.122   4.938   1.668
  165VAL      H 1638   6.088   5.032   1.662
  165VAL     CA 1639   6.084   4.861   1.549
  165VAL     CB 1640   5.958   4.923   1.486
  165VAL    CG1 1641   5.912   4.871   1.350
  165VAL    CG2 1642   5.842   4.887   1.578
  165VAL      C 1643   6.204   4.857   1.453
  165VAL      O 1644   6.275   4.956   1.439
  166ASP      N 1645   6.212   4.744   1.384
  166ASP      H 1646   6.143   4.674   1.401
  166ASP     CA 1647   6.327   4.721   1.295
  166ASP     CB 1648   6.312   4.585   1.225
  166ASP     CG 1649   6.437   4.523   1.164
  166ASP    OD1 1650   6.532   4.511   1.245
  166ASP    OD2 1651   6.424   4.458   1.058
  166ASP      C 1652   6.334   4.825   1.183
  166ASP      O 1653   6.245   4.839   1.100
  167GLY      N 1654   6.433   4.911   1.205
  167GLY      H 1655   6.489   4.909   1.287
  167GLY     CA 1656   6.455   5.031   1.122
  167GLY      C 1657   6.412   5.169   1.172
  167GLY      O 1658   6.471   5.275   1.152
  168HISE     N 1659   6.283   5.173   1.201
  168HISE     H 1660   6.226   5.100   1.163
  168HISE    CA 1661   6.221   5.297   1.248
  168HISE    CB 1662   6.104   5.337   1.158
  168HISE    CG 1663   6.017   5.223   1.103
  168HISE   ND1 1664   6.043   5.149   0.996
  168HISE   CD2 1665   5.913   5.170   1.166
  168HISE   HD2 1666   5.875   5.209   1.261
  168HISE   CE1 1667   5.955   5.049   0.997
  168HISE   HE1 1668   5.970   4.963   0.932
  168HISE   NE2 1669   5.870   5.063   1.099
  168HISE   HE2 1670   5.793   5.005   1.124
  168HISE     C 1671   6.172   5.305   1.393
  168HISE     O 1672   6.126   5.206   1.448
  169LEU      N 1673   6.179   5.424   1.454
  169LEU      H 1674   6.243   5.491   1.417
  169LEU     CA 1675   6.126   5.455   1.587
  169LEU     CB 1676   6.192   5.570   1.663
  169LEU     CG 1677   6.207   5.564   1.815
  169LEU    CD1 1678   6.305   5.453   1.855
  169LEU    CD2 1679   6.251   5.702   1.863
  169LEU      C 1680   5.977   5.485   1.572
  169LEU      O 1681   5.938   5.580   1.504
  170TYR      N 1682   5.894   5.402   1.635
  170TYR      H 1683   5.926   5.309   1.655
  170TYR     CA 1684   5.748   5.422   1.632
  170TYR     CB 1685   5.678   5.289   1.602
  170TYR     CG 1686   5.617   5.269   1.463
  170TYR    CD1 1687   5.573   5.367   1.376
  170TYR    HD1 1688   5.569   5.475   1.391
  170TYR    CD2 1689   5.619   5.136   1.422
  170TYR    HD2 1690   5.609   5.058   1.497
  170TYR    CE1 1691   5.533   5.336   1.247
  170TYR    HE1 1692   5.533   5.414   1.171
  170TYR    CE2 1693   5.578   5.100   1.294
  170TYR    HE2 1694   5.599   5.001   1.252
  170TYR     CZ 1695   5.535   5.201   1.210
  170TYR     OH 1696   5.515   5.175   1.078
  170TYR     HH 1697   5.541   5.259   1.030
  170TYR      C 1698   5.682   5.485   1.754
  170TYR      O 1699   5.690   5.420   1.859
  171GLU      N 1700   5.665   5.617   1.745
  171GLU      H 1701   5.700   5.671   1.669
  171GLU     CA 1702   5.597   5.695   1.849
  171GLU     CB 1703   5.628   5.844   1.833
  171GLU     CG 1704   5.779   5.868   1.832
  171GLU     CD 1705   5.800   6.020   1.831
  171GLU    OE1 1706   5.825   6.074   1.722
  171GLU    OE2 1707   5.816   6.078   1.940
  171GLU      C 1708   5.445   5.676   1.848
  171GLU      O 1709   5.386   5.714   1.747
  172LEU      N 1710   5.390   5.599   1.942
  172LEU      H 1711   5.447   5.575   2.020
  172LEU     CA 1712   5.244   5.580   1.954
  172LEU     CB 1713   5.218   5.430   1.966
  172LEU     CG 1714   5.080   5.393   1.910
  172LEU    CD1 1715   5.109   5.341   1.769
  172LEU    CD2 1716   5.013   5.289   2.000
  172LEU      C 1717   5.189   5.648   2.079
  172LEU      O 1718   5.263   5.648   2.178
  173ASP      N 1719   5.075   5.715   2.065
  173ASP      H 1720   5.035   5.710   1.973
  173ASP     CA 1721   4.992   5.770   2.173
  173ASP     CB 1722   4.945   5.906   2.122
  173ASP     CG 1723   4.891   5.992   2.236
  173ASP    OD1 1724   4.769   5.985   2.262
  173ASP    OD2 1725   4.974   6.067   2.290
  173ASP      C 1726   4.869   5.688   2.212
  173ASP      O 1727   4.813   5.618   2.127
  174GLY      N 1728   4.839   5.691   2.342
  174GLY      H 1729   4.907   5.730   2.405
  174GLY     CA 1730   4.720   5.639   2.410
  174GLY      C 1731   4.576   5.662   2.362
  174GLY      O 1732   4.488   5.579   2.385
  175ARG      N 1733   4.559   5.786   2.317
  175ARG      H 1734   4.638   5.844   2.295
  175ARG     CA 1735   4.431   5.824   2.256
  175ARG     CB 1736   4.368   5.939   2.335
  175ARG     CG 1737   4.304   5.892   2.466
  175ARG     CD 1738   4.245   5.998   2.559
  175ARG     NE 1739   4.349   6.096   2.596
  175ARG     HE 1740   4.415   6.062   2.663
  175ARG     CZ 1741   4.333   6.226   2.568
  175ARG    NH1 1742   4.237   6.267   2.484
  175ARG   HH11 1743   4.168   6.197   2.463
  175ARG   HH12 1744   4.219   6.361   2.456
  175ARG    NH2 1745   4.423   6.316   2.608
  175ARG   HH21 1746   4.508   6.286   2.651
  175ARG   HH22 1747   4.400   6.413   2.593
  175ARG      C 1748   4.429   5.849   2.105
  175ARG      O 1749   4.334   5.818   2.034
  176MET      N 1750   4.525   5.929   2.059
  176MET      H 1751   4.596   5.960   2.123
  176MET     CA 1752   4.555   5.980   1.925
  176MET     CB 1753   4.676   6.074   1.932
  176MET     CG 1754   4.648   6.225   1.931
  176MET     SD 1755   4.503   6.295   2.018
  176MET     CE 1756   4.580   6.305   2.178
  176MET      C 1757   4.582   5.868   1.825
  176MET      O 1758   4.675   5.790   1.847
  177PRO      N 1759   4.496   5.853   1.725
  177PRO     CA 1760   4.521   5.769   1.607
  177PRO     CB 1761   4.392   5.777   1.526
  177PRO     CG 1762   4.343   5.920   1.555
  177PRO     CD 1763   4.381   5.942   1.702
  177PRO      C 1764   4.648   5.807   1.532
  177PRO      O 1765   4.689   5.922   1.544
  178PHE      N 1766   4.679   5.719   1.436
  178PHE      H 1767   4.624   5.636   1.427
  178PHE     CA 1768   4.798   5.716   1.350
  178PHE     CB 1769   4.806   5.843   1.265
  178PHE     CG 1770   4.703   5.853   1.152
  178PHE    CD1 1771   4.733   5.773   1.042
  178PHE    HD1 1772   4.817   5.707   1.067
  178PHE    CD2 1773   4.601   5.946   1.138
  178PHE    HD2 1774   4.551   5.999   1.219
  178PHE    CE1 1775   4.674   5.784   0.917
  178PHE    HE1 1776   4.715   5.736   0.828
  178PHE    CE2 1777   4.537   5.958   1.015
  178PHE    HE2 1778   4.451   6.025   1.012
  178PHE     CZ 1779   4.572   5.878   0.907
  178PHE     HZ 1780   4.523   5.884   0.810
  178PHE      C 1781   4.933   5.709   1.421
  178PHE      O 1782   4.957   5.788   1.512
  179PRO      N 1783   5.019   5.614   1.385
  179PRO     CA 1784   5.157   5.595   1.431
  179PRO     CB 1785   5.182   5.444   1.436
  179PRO     CG 1786   5.110   5.398   1.310
  179PRO     CD 1787   5.000   5.503   1.290
  179PRO      C 1788   5.258   5.686   1.359
  179PRO      O 1789   5.245   5.722   1.243
  180VAL      N 1790   5.328   5.755   1.448
  180VAL      H 1791   5.311   5.742   1.546
  180VAL     CA 1792   5.432   5.846   1.397
  180VAL     CB 1793   5.443   5.962   1.495
  180VAL    CG1 1794   5.571   6.044   1.478
  180VAL    CG2 1795   5.329   6.064   1.486
  180VAL      C 1796   5.565   5.776   1.367
  180VAL      O 1797   5.611   5.702   1.454
  181ASN      N 1798   5.626   5.808   1.253
  181ASN      H 1799   5.581   5.869   1.189
  181ASN     CA 1800   5.754   5.755   1.204
  181ASN     CB 1801   5.741   5.723   1.055
  181ASN     CG 1802   5.847   5.626   1.005
  181ASN    OD1 1803   5.961   5.657   0.970
  181ASN    ND2 1804   5.803   5.507   0.963
  181ASN   HD21 1805   5.707   5.483   0.962
  181ASN   HD22 1806   5.876   5.441   0.945
  181ASN      C 1807   5.868   5.855   1.225
  181ASN      O 1808   5.897   5.937   1.138
  182HISE     N 1809   5.958   5.799   1.306
  182HISE     H 1810   5.942   5.715   1.357
  182HISE    CA 1811   6.078   5.874   1.344
  182HISE    CB 1812   6.065   5.897   1.495
  182HISE    CG 1813   6.158   5.992   1.571
  182HISE   ND1 1814   6.257   6.062   1.517
  182HISE   CD2 1815   6.163   6.013   1.702
  182HISE   HD2 1816   6.095   5.965   1.773
  182HISE   CE1 1817   6.321   6.129   1.613
  182HISE   HE1 1818   6.422   6.171   1.613
  182HISE   NE2 1819   6.262   6.098   1.728
  182HISE   HE2 1820   6.294   6.116   1.821
  182HISE     C 1821   6.200   5.794   1.297
  182HISE     O 1822   6.190   5.707   1.211
  183GLY      N 1823   6.318   5.841   1.337
  183GLY      H 1824   6.309   5.915   1.403
  183GLY     CA 1825   6.451   5.799   1.290
  183GLY      C 1826   6.485   5.656   1.332
  183GLY      O 1827   6.404   5.587   1.394
  184ALA      N 1828   6.612   5.624   1.312
  184ALA      H 1829   6.670   5.694   1.270
  184ALA     CA 1830   6.667   5.488   1.321
  184ALA     CB 1831   6.808   5.481   1.261
  184ALA      C 1832   6.679   5.438   1.465
  184ALA      O 1833   6.715   5.513   1.556
  185SER      N 1834   6.631   5.316   1.483
  185SER      H 1835   6.627   5.250   1.408
  185SER     CA 1836   6.615   5.257   1.617
  185SER     CB 1837   6.507   5.150   1.599
  185SER     OG 1838   6.508   5.073   1.479
  185SER     HG 1839   6.417   5.034   1.468
  185SER      C 1840   6.746   5.200   1.669
  185SER      O 1841   6.842   5.172   1.597
  186SER      N 1842   6.752   5.218   1.801
  186SER      H 1843   6.687   5.275   1.851
  186SER     CA 1844   6.851   5.174   1.900
  186SER     CB 1845   6.994   5.218   1.871
  186SER     OG 1846   7.008   5.360   1.874
  186SER     HG 1847   7.039   5.373   1.969
  186SER      C 1848   6.817   5.212   2.045
  186SER      O 1849   6.733   5.302   2.051
  187GLU      N 1850   6.871   5.134   2.138
  187GLU      H 1851   6.909   5.044   2.118
  187GLU     CA 1852   6.831   5.133   2.279
  187GLU     CB 1853   6.888   5.018   2.363
  187GLU     CG 1854   6.853   4.884   2.297
  187GLU     CD 1855   6.962   4.834   2.202
  187GLU    OE1 1856   6.964   4.877   2.084
  187GLU    OE2 1857   7.047   4.756   2.250
  187GLU      C 1858   6.856   5.259   2.361
  187GLU      O 1859   6.764   5.314   2.421
  188ASP      N 1860   6.963   5.326   2.319
  188ASP      H 1861   7.036   5.280   2.268
  188ASP     CA 1862   6.999   5.462   2.362
  188ASP     CB 1863   7.140   5.511   2.330
  188ASP     CG 1864   7.196   5.505   2.188
  188ASP    OD1 1865   7.265   5.600   2.146
  188ASP    OD2 1866   7.144   5.422   2.110
  188ASP      C 1867   6.901   5.572   2.322
  188ASP      O 1868   6.840   5.632   2.410
  189THR      N 1869   6.858   5.571   2.196
  189THR      H 1870   6.881   5.492   2.140
  189THR     CA 1871   6.755   5.663   2.145
  189THR     CB 1872   6.754   5.678   1.993
  189THR    OG1 1873   6.677   5.797   1.973
  189THR    HG1 1874   6.602   5.819   2.036
  189THR    CG2 1875   6.693   5.562   1.914
  189THR      C 1876   6.614   5.643   2.201
  189THR      O 1877   6.555   5.745   2.235
  190LEU      N 1878   6.582   5.517   2.232
  190LEU      H 1879   6.643   5.440   2.214
  190LEU     CA 1880   6.455   5.477   2.294
  190LEU     CB 1881   6.454   5.325   2.311
  190LEU     CG 1882   6.322   5.258   2.349
  190LEU    CD1 1883   6.231   5.258   2.226
  190LEU    CD2 1884   6.321   5.112   2.394
  190LEU      C 1885   6.433   5.543   2.430
  190LEU      O 1886   6.323   5.586   2.464
  191LEU      N 1887   6.544   5.550   2.504
  191LEU      H 1888   6.592   5.462   2.505
  191LEU     CA 1889   6.553   5.611   2.637
  191LEU     CB 1890   6.683   5.562   2.702
  191LEU     CG 1891   6.666   5.420   2.757
  191LEU    CD1 1892   6.799   5.359   2.799
  191LEU    CD2 1893   6.571   5.407   2.876
  191LEU      C 1894   6.549   5.763   2.618
  191LEU      O 1895   6.494   5.833   2.703
  192LYS      N 1896   6.649   5.810   2.545
  192LYS      H 1897   6.720   5.740   2.531
  192LYS     CA 1898   6.675   5.950   2.509
  192LYS     CB 1899   6.802   5.974   2.427
  192LYS     CG 1900   6.939   5.934   2.482
  192LYS     CD 1901   7.045   5.970   2.378
  192LYS     CE 1902   7.176   5.895   2.406
  192LYS     NZ 1903   7.282   5.949   2.319
  192LYS    HZ1 1904   7.369   5.942   2.367
  192LYS    HZ2 1905   7.279   5.892   2.237
  192LYS    HZ3 1906   7.255   6.042   2.298
  192LYS      C 1907   6.555   6.031   2.461
  192LYS      O 1908   6.520   6.125   2.532
  193ASP      N 1909   6.486   5.996   2.353
  193ASP      H 1910   6.526   5.939   2.281
  193ASP     CA 1911   6.367   6.069   2.307
  193ASP     CB 1912   6.308   5.995   2.187
  193ASP     CG 1913   6.372   6.042   2.057
  193ASP    OD1 1914   6.313   6.132   1.994
  193ASP    OD2 1915   6.490   6.007   2.036
  193ASP      C 1916   6.255   6.071   2.411
  193ASP      O 1917   6.191   6.173   2.437
  194ALA      N 1918   6.235   5.961   2.483
  194ALA      H 1919   6.282   5.874   2.469
  194ALA     CA 1920   6.142   5.944   2.595
  194ALA     CB 1921   6.156   5.802   2.648
  194ALA      C 1922   6.162   6.047   2.707
  194ALA      O 1923   6.064   6.103   2.756
  195ALA      N 1924   6.287   6.073   2.744
  195ALA      H 1925   6.360   6.016   2.707
  195ALA     CA 1926   6.331   6.171   2.845
  195ALA     CB 1927   6.481   6.153   2.869
  195ALA      C 1928   6.308   6.315   2.799
  195ALA      O 1929   6.257   6.388   2.885
  196LYS      N 1930   6.322   6.344   2.671
  196LYS      H 1931   6.398   6.293   2.630
  196LYS     CA 1932   6.293   6.477   2.614
  196LYS     CB 1933   6.334   6.478   2.466
  196LYS     CG 1934   6.487   6.475   2.455
  196LYS     CD 1935   6.526   6.450   2.310
  196LYS     CE 1936   6.678   6.433   2.311
  196LYS     NZ 1937   6.726   6.461   2.175
  196LYS    HZ1 1938   6.823   6.438   2.178
  196LYS    HZ2 1939   6.681   6.398   2.111
  196LYS    HZ3 1940   6.712   6.558   2.153
  196LYS      C 1941   6.143   6.505   2.616
  196LYS      O 1942   6.096   6.605   2.672
  197VAL      N 1943   6.066   6.417   2.553
  197VAL      H 1944   6.112   6.346   2.499
  197VAL     CA 1945   5.920   6.421   2.544
  197VAL     CB 1946   5.880   6.290   2.475
  197VAL    CG1 1947   5.730   6.259   2.483
  197VAL    CG2 1948   5.930   6.302   2.331
  197VAL      C 1949   5.851   6.439   2.680
  197VAL      O 1950   5.772   6.527   2.712
  198CYS      N 1951   5.895   6.356   2.774
  198CYS      H 1952   5.951   6.276   2.749
  198CYS     CA 1953   5.850   6.361   2.914
  198CYS     CB 1954   5.895   6.248   3.007
  198CYS     SG 1955   5.777   6.234   3.146
  198CYS     HG 1956   5.817   6.337   3.220
  198CYS      C 1957   5.878   6.498   2.976
  198CYS      O 1958   5.782   6.564   3.013
  199ARG      N 1959   5.996   6.553   2.947
  199ARG      H 1960   6.066   6.491   2.912
  199ARG     CA 1961   6.032   6.687   2.997
  199ARG     CB 1962   6.176   6.723   2.959
  199ARG     CG 1963   6.266   6.662   3.067
  199ARG     CD 1964   6.412   6.646   3.027
  199ARG     NE 1965   6.488   6.592   3.141
  199ARG     HE 1966   6.478   6.494   3.157
  199ARG     CZ 1967   6.564   6.662   3.227
  199ARG    NH1 1968   6.578   6.795   3.228
  199ARG   HH11 1969   6.514   6.849   3.173
  199ARG   HH12 1970   6.639   6.841   3.292
  199ARG    NH2 1971   6.638   6.585   3.308
  199ARG   HH21 1972   6.642   6.485   3.304
  199ARG   HH22 1973   6.700   6.639   3.364
  199ARG      C 1974   5.939   6.795   2.944
  199ARG      O 1975   5.851   6.842   3.017
  200GLU      N 1976   5.932   6.794   2.811
  200GLU      H 1977   5.993   6.730   2.762
  200GLU     CA 1978   5.843   6.878   2.730
  200GLU     CB 1979   5.846   6.826   2.586
  200GLU     CG 1980   5.723   6.846   2.497
  200GLU     CD 1981   5.772   6.853   2.352
  200GLU    OE1 1982   5.801   6.743   2.301
  200GLU    OE2 1983   5.771   6.967   2.301
  200GLU      C 1984   5.702   6.897   2.786
  200GLU      O 1985   5.659   7.012   2.793
  201PHE      N 1986   5.633   6.786   2.808
  201PHE      H 1987   5.680   6.699   2.793
  201PHE     CA 1988   5.499   6.784   2.867
  201PHE     CB 1989   5.425   6.653   2.835
  201PHE     CG 1990   5.392   6.648   2.686
  201PHE    CD1 1991   5.288   6.728   2.640
  201PHE    HD1 1992   5.241   6.799   2.708
  201PHE    CD2 1993   5.450   6.550   2.606
  201PHE    HD2 1994   5.527   6.486   2.650
  201PHE    CE1 1995   5.238   6.717   2.511
  201PHE    HE1 1996   5.169   6.789   2.466
  201PHE    CE2 1997   5.406   6.543   2.474
  201PHE    HE2 1998   5.466   6.491   2.400
  201PHE     CZ 1999   5.303   6.625   2.429
  201PHE     HZ 2000   5.274   6.633   2.325
  201PHE      C 2001   5.488   6.807   3.018
  201PHE      O 2002   5.378   6.848   3.055
  202THR      N 2003   5.578   6.753   3.099
  202THR      H 2004   5.647   6.694   3.058
  202THR     CA 2005   5.569   6.762   3.245
  202THR     CB 2006   5.619   6.639   3.321
  202THR    OG1 2007   5.750   6.600   3.279
  202THR    HG1 2008   5.749   6.577   3.182
  202THR    CG2 2009   5.518   6.527   3.302
  202THR      C 2010   5.621   6.896   3.299
  202THR      O 2011   5.544   6.970   3.359
  203GLU      N 2012   5.736   6.945   3.253
  203GLU      H 2013   5.793   6.893   3.189
  203GLU     CA 2014   5.789   7.073   3.302
  203GLU     CB 2015   5.926   7.096   3.237
  203GLU     CG 2016   6.032   7.016   3.314
  203GLU     CD 2017   6.083   7.096   3.434
  203GLU    OE1 2018   6.064   7.049   3.548
  203GLU    OE2 2019   6.158   7.192   3.407
  203GLU      C 2020   5.704   7.193   3.263
  203GLU      O 2021   5.695   7.275   3.354
  204ARG      N 2022   5.660   7.205   3.138
  204ARG      H 2023   5.669   7.121   3.084
  204ARG     CA 2024   5.587   7.318   3.080
  204ARG     CB 2025   5.609   7.308   2.929
  204ARG     CG 2026   5.586   7.441   2.857
  204ARG     CD 2027   5.643   7.436   2.715
  204ARG     NE 2028   5.577   7.338   2.627
  204ARG     HE 2029   5.489   7.367   2.590
  204ARG     CZ 2030   5.652   7.240   2.574
  204ARG    NH1 2031   5.784   7.238   2.597
  204ARG   HH11 2032   5.834   7.306   2.651
  204ARG   HH12 2033   5.838   7.186   2.532
  204ARG    NH2 2034   5.591   7.155   2.491
  204ARG   HH21 2035   5.495   7.171   2.469
  204ARG   HH22 2036   5.645   7.095   2.432
  204ARG      C 2037   5.441   7.309   3.126
  204ARG      O 2038   5.378   7.204   3.114
  205GLU      N 2039   5.382   7.419   3.170
  205GLU      H 2040   5.425   7.509   3.174
  205GLU     CA 2041   5.251   7.426   3.237
  205GLU     CB 2042   5.132   7.408   3.142
  205GLU     CG 2043   5.006   7.485   3.181
  205GLU     CD 2044   4.884   7.450   3.096
  205GLU    OE1 2045   4.804   7.545   3.079
  205GLU    OE2 2046   4.870   7.335   3.049
  205GLU      C 2047   5.232   7.341   3.363
  205GLU      O 2048   5.184   7.398   3.462
  206GLN      N 2049   5.236   7.209   3.352
  206GLN      H 2050   5.258   7.177   3.260
  206GLN     CA 2051   5.211   7.112   3.459
  206GLN     CB 2052   5.126   6.994   3.410
  206GLN     CG 2053   5.185   6.928   3.285
  206GLN     CD 2054   5.093   6.818   3.234
  206GLN    OE1 2055   4.971   6.818   3.252
  206GLN    NE2 2056   5.146   6.732   3.147
  206GLN   HE21 2057   5.233   6.754   3.104
  206GLN   HE22 2058   5.106   6.641   3.143
  206GLN      C 2059   5.313   7.095   3.573
  206GLN      O 2060   5.273   7.038   3.674
  207GLY      N 2061   5.440   7.131   3.560
  207GLY      H 2062   5.486   7.124   3.472
  207GLY     CA 2063   5.542   7.163   3.661
  207GLY      C 2064   5.586   7.040   3.741
  207GLY      O 2065   5.662   6.955   3.695
  208GLU      N 2066   5.524   7.027   3.859
  208GLU      H 2067   5.452   7.093   3.877
  208GLU     CA 2068   5.562   6.935   3.967
  208GLU     CB 2069   5.539   7.017   4.094
  208GLU     CG 2070   5.628   7.138   4.121
  208GLU     CD 2071   5.580   7.224   4.238
  208GLU    OE1 2072   5.592   7.347   4.226
  208GLU    OE2 2073   5.517   7.168   4.331
  208GLU      C 2074   5.505   6.794   3.954
  208GLU      O 2075   5.520   6.716   4.048
  209VAL      N 2076   5.428   6.773   3.848
  209VAL      H 2077   5.415   6.844   3.779
  209VAL     CA 2078   5.363   6.644   3.821
  209VAL     CB 2079   5.273   6.648   3.698
  209VAL    CG1 2080   5.145   6.727   3.726
  209VAL    CG2 2081   5.343   6.706   3.574
  209VAL      C 2082   5.446   6.515   3.820
  209VAL      O 2083   5.528   6.494   3.731
  210ARG      N 2084   5.410   6.425   3.911
  210ARG      H 2085   5.327   6.440   3.964
  210ARG     CA 2086   5.461   6.287   3.913
  210ARG     CB 2087   5.415   6.212   4.038
  210ARG     CG 2088   5.449   6.286   4.168
  210ARG     CD 2089   5.602   6.289   4.165
  210ARG     NE 2090   5.664   6.311   4.296
  210ARG     HE 2091   5.666   6.243   4.369
  210ARG     CZ 2092   5.733   6.419   4.335
  210ARG    NH1 2093   5.759   6.519   4.249
  210ARG   HH11 2094   5.727   6.515   4.154
  210ARG   HH12 2095   5.799   6.606   4.276
  210ARG    NH2 2096   5.716   6.453   4.464
  210ARG   HH21 2097   5.670   6.375   4.506
  210ARG   HH22 2098   5.744   6.541   4.504
  210ARG      C 2099   5.412   6.215   3.787
  210ARG      O 2100   5.294   6.210   3.750
  211PHE      N 2101   5.505   6.141   3.728
  211PHE      H 2102   5.598   6.177   3.734
  211PHE     CA 2103   5.494   6.038   3.624
  211PHE     CB 2104   5.561   6.107   3.505
  211PHE     CG 2105   5.696   6.178   3.524
  211PHE    CD1 2106   5.675   6.314   3.541
  211PHE    HD1 2107   5.575   6.357   3.540
  211PHE    CD2 2108   5.822   6.120   3.531
  211PHE    HD2 2109   5.840   6.013   3.537
  211PHE    CE1 2110   5.786   6.395   3.563
  211PHE    HE1 2111   5.771   6.497   3.600
  211PHE    CE2 2112   5.929   6.208   3.541
  211PHE    HE2 2113   6.028   6.167   3.562
  211PHE     CZ 2114   5.915   6.345   3.561
  211PHE     HZ 2115   6.003   6.405   3.585
  211PHE      C 2116   5.570   5.906   3.637
  211PHE      O 2117   5.670   5.899   3.709
  212SER      N 2118   5.523   5.807   3.562
  212SER      H 2119   5.453   5.821   3.492
  212SER     CA 2120   5.555   5.665   3.580
  212SER     CB 2121   5.431   5.586   3.622
  212SER     OG 2122   5.464   5.449   3.644
  212SER     HG 2123   5.388   5.405   3.692
  212SER      C 2124   5.615   5.606   3.452
  212SER      O 2125   5.559   5.632   3.346
  213ALA      N 2126   5.727   5.535   3.461
  213ALA      H 2127   5.759   5.510   3.552
  213ALA     CA 2128   5.805   5.478   3.350
  213ALA     CB 2129   5.935   5.552   3.319
  213ALA      C 2130   5.848   5.333   3.374
  213ALA      O 2131   5.920   5.303   3.469
  214VAL      N 2132   5.819   5.252   3.273
  214VAL      H 2133   5.751   5.286   3.207
  214VAL     CA 2134   5.857   5.110   3.265
  214VAL     CB 2135   5.764   5.008   3.332
  214VAL    CG1 2136   5.780   5.000   3.484
  214VAL    CG2 2137   5.618   5.034   3.295
  214VAL      C 2138   5.900   5.073   3.123
  214VAL      O 2139   5.859   5.133   3.025
  215ALA      N 2140   5.989   4.974   3.112
  215ALA      H 2141   6.042   4.940   3.190
  215ALA     CA 2142   6.038   4.926   2.983
  215ALA     CB 2143   6.179   4.978   2.954
  215ALA      C 2144   6.046   4.774   2.965
  215ALA      O 2145   6.057   4.697   3.060
  216LEU      N 2146   5.993   4.738   2.848
  216LEU      H 2147   5.935   4.806   2.803
  216LEU     CA 2148   5.986   4.599   2.802
  216LEU     CB 2149   5.854   4.570   2.729
  216LEU     CG 2150   5.839   4.424   2.686
  216LEU    CD1 2151   5.852   4.321   2.798
  216LEU    CD2 2152   5.700   4.405   2.623
  216LEU      C 2153   6.110   4.555   2.725
  216LEU      O 2154   6.146   4.615   2.623
  217CYS      N 2155   6.180   4.463   2.791
  217CYS      H 2156   6.138   4.413   2.866
  217CYS     CA 2157   6.319   4.421   2.765
  217CYS     CB 2158   6.415   4.510   2.844
  217CYS     SG 2159   6.404   4.475   3.023
  217CYS     HG 2160   6.282   4.421   3.028
  217CYS      C 2161   6.364   4.275   2.777
  217CYS      O 2162   6.330   4.222   2.883
  218LYS      N 2163   6.444   4.220   2.686
  218LYS      H 2164   6.496   4.274   2.621
  218LYS     CA 2165   6.482   4.078   2.688
  218LYS     CB 2166   6.522   4.022   2.551
  218LYS     CG 2167   6.557   3.874   2.537
  218LYS     CD 2168   6.631   3.846   2.406
  218LYS     CE 2169   6.551   3.746   2.322
  218LYS     NZ 2170   6.633   3.666   2.230
  218LYS    HZ1 2171   6.572   3.602   2.183
  218LYS    HZ2 2172   6.678   3.725   2.163
  218LYS    HZ3 2173   6.702   3.608   2.273
  218LYS      C 2174   6.590   4.037   2.788
  218LYS      O 2175   6.704   4.080   2.777
  219ALA      N 2176   6.556   3.945   2.878
  219ALA      H 2177   6.475   3.889   2.867
  219ALA     CA 2178   6.650   3.883   2.973
  219ALA     CB 2179   6.681   3.992   3.076
  219ALA      C 2180   6.579   3.763   3.036
  219ALA      O 2181   6.460   3.774   3.066
  220ALA      N 2182   6.664   3.669   3.076
  220ALA      H 2183   6.763   3.667   3.062
  220ALA     CA 2184   6.625   3.548   3.151
  220ALA     CB 2185   6.613   3.435   3.048
  220ALA      C 2186   6.707   3.503   3.272
  220ALA     O1 2187   6.794   3.585   3.310
  220ALA     O2 2188   6.675   3.401   3.337
   6.92535   6.92535   4.89699   0.00000   0.00000   0.00000   0.00000   3.46273   3.46273
