# Supplementary material for: Is There a Functional Role for the Knotted Topology in Protein UCH-L1?
Source: J Chem Inf Model. 2024 Jul 24;64(17):6827–37. doi: 10.1021/acs.jcim.4c00880 (PMC11388461; doi:10.1021/acs.jcim.4c00880)
Supplement: Supplementary file 2 — ci4c00880_si_002.zip [file ci4c00880_si_002.zip › UCH-L1_files/APO/APO_delta3/REP_4/traj_initial.gro]

Protein in water t=   0.00000 step= 0
 2188
    1LYS      N    1   5.330   3.934   3.560
    1LYS     H1    2   5.383   3.850   3.570
    1LYS     H2    3   5.361   3.984   3.479
    1LYS     H3    4   5.356   3.995   3.636
    1LYS     CA    5   5.187   3.903   3.558
    1LYS     CB    6   5.131   3.927   3.698
    1LYS     CG    7   5.171   3.821   3.800
    1LYS     CD    8   5.120   3.853   3.941
    1LYS     CE    9   5.192   3.809   4.068
    1LYS     NZ   10   5.204   3.666   4.100
    1LYS    HZ1   11   5.119   3.614   4.099
    1LYS    HZ2   12   5.273   3.619   4.044
    1LYS    HZ3   13   5.233   3.661   4.195
    1LYS      C   14   5.098   3.974   3.456
    1LYS      O   15   5.147   4.077   3.410
    2PRO      N   16   5.000   3.900   3.404
    2PRO     CA   17   4.904   3.957   3.309
    2PRO     CB   18   4.798   3.847   3.315
    2PRO     CG   19   4.889   3.724   3.308
    2PRO     CD   20   4.985   3.755   3.424
    2PRO      C   21   4.842   4.082   3.371
    2PRO      O   22   4.782   4.082   3.479
    3MET      N   23   4.835   4.182   3.283
    3MET      H   24   4.874   4.170   3.192
    3MET     CA   25   4.764   4.309   3.306
    3MET     CB   26   4.864   4.421   3.276
    3MET     CG   27   4.969   4.435   3.387
    3MET     SD   28   4.917   4.560   3.510
    3MET     CE   29   5.022   4.701   3.482
    3MET      C   30   4.632   4.328   3.232
    3MET      O   31   4.611   4.283   3.119
    4GLU      N   32   4.544   4.406   3.294
    4GLU      H   33   4.569   4.441   3.384
    4GLU     CA   34   4.413   4.453   3.248
    4GLU     CB   35   4.312   4.444   3.362
    4GLU     CG   36   4.167   4.452   3.315
    4GLU     CD   37   4.056   4.448   3.420
    4GLU    OE1   38   3.936   4.468   3.392
    4GLU    OE2   39   4.075   4.398   3.533
    4GLU      C   40   4.436   4.595   3.196
    4GLU      O   41   4.439   4.687   3.278
    5ILE      N   42   4.463   4.607   3.067
    5ILE      H   43   4.469   4.527   3.007
    5ILE     CA   44   4.493   4.734   2.999
    5ILE     CB   45   4.565   4.710   2.866
    5ILE    CG1   46   4.684   4.614   2.872
    5ILE    CG2   47   4.623   4.841   2.812
    5ILE     CD   48   4.783   4.653   2.982
    5ILE      C   49   4.362   4.808   2.972
    5ILE      O   50   4.321   4.834   2.859
    6ASN      N   51   4.322   4.882   3.075
    6ASN      H   52   4.374   4.864   3.159
    6ASN     CA   53   4.214   4.982   3.079
    6ASN     CB   54   4.082   4.935   3.141
    6ASN     CG   55   4.092   4.898   3.289
    6ASN    OD1   56   4.163   4.964   3.364
    6ASN    ND2   57   4.010   4.810   3.347
    6ASN   HD21   58   3.959   4.749   3.286
    6ASN   HD22   59   3.998   4.826   3.445
    6ASN      C   60   4.251   5.116   3.144
    6ASN      O   61   4.355   5.122   3.209
    7PRO      N   62   4.190   5.222   3.093
    7PRO     CA   63   4.205   5.361   3.140
    7PRO     CB   64   4.076   5.425   3.088
    7PRO     CG   65   4.069   5.373   2.944
    7PRO     CD   66   4.108   5.228   2.971
    7PRO      C   67   4.220   5.363   3.292
    7PRO      O   68   4.320   5.411   3.347
    8GLU      N   69   4.132   5.308   3.375
    8GLU      H   70   4.048   5.269   3.337
    8GLU     CA   71   4.140   5.309   3.521
    8GLU     CB   72   4.016   5.240   3.579
    8GLU     CG   73   4.006   5.249   3.731
    8GLU     CD   74   3.858   5.258   3.770
    8GLU    OE1   75   3.812   5.153   3.818
    8GLU    OE2   76   3.797   5.367   3.762
    8GLU      C   77   4.272   5.249   3.569
    8GLU      O   78   4.332   5.305   3.661
    9MET      N   79   4.309   5.124   3.542
    9MET      H   80   4.248   5.058   3.499
    9MET     CA   81   4.429   5.050   3.585
    9MET     CB   82   4.428   4.908   3.528
    9MET     CG   83   4.356   4.799   3.608
    9MET     SD   84   4.424   4.780   3.777
    9MET     CE   85   4.274   4.801   3.870
    9MET      C   86   4.559   5.119   3.541
    9MET      O   87   4.639   5.155   3.627
   10LEU      N   88   4.553   5.178   3.422
   10LEU      H   89   4.483   5.164   3.352
   10LEU     CA   90   4.662   5.260   3.367
   10LEU     CB   91   4.656   5.281   3.216
   10LEU     CG   92   4.660   5.166   3.115
   10LEU    CD1   93   4.616   5.213   2.977
   10LEU    CD2   94   4.803   5.113   3.106
   10LEU      C   95   4.685   5.392   3.441
   10LEU      O   96   4.799   5.428   3.469
   11ASN      N   97   4.580   5.454   3.495
   11ASN      H   98   4.489   5.430   3.460
   11ASN     CA   99   4.596   5.560   3.596
   11ASN     CB  100   4.473   5.648   3.614
   11ASN     CG  101   4.424   5.722   3.489
   11ASN    OD1  102   4.499   5.775   3.408
   11ASN    ND2  103   4.293   5.738   3.470
   11ASN   HD21  104   4.224   5.713   3.538
   11ASN   HD22  105   4.254   5.778   3.387
   11ASN      C  106   4.648   5.504   3.728
   11ASN      O  107   4.748   5.552   3.782
   12LYS      N  108   4.590   5.399   3.784
   12LYS      H  109   4.515   5.352   3.737
   12LYS     CA  110   4.641   5.332   3.905
   12LYS     CB  111   4.557   5.214   3.955
   12LYS     CG  112   4.424   5.252   4.020
   12LYS     CD  113   4.331   5.139   4.066
   12LYS     CE  114   4.207   5.198   4.134
   12LYS     NZ  115   4.113   5.093   4.178
   12LYS    HZ1  116   4.066   5.063   4.095
   12LYS    HZ2  117   4.169   5.020   4.216
   12LYS    HZ3  118   4.049   5.129   4.246
   12LYS      C  119   4.792   5.310   3.911
   12LYS      O  120   4.854   5.350   4.010
   13VAL      N  121   4.843   5.271   3.795
   13VAL      H  122   4.773   5.256   3.725
   13VAL     CA  123   4.987   5.251   3.775
   13VAL     CB  124   5.023   5.183   3.642
   13VAL    CG1  125   5.172   5.148   3.636
   13VAL    CG2  126   4.936   5.061   3.613
   13VAL      C  127   5.069   5.379   3.795
   13VAL      O  128   5.150   5.386   3.887
   14LEU      N  129   5.021   5.489   3.739
   14LEU      H  130   4.926   5.485   3.706
   14LEU     CA  131   5.071   5.627   3.748
   14LEU     CB  132   5.014   5.706   3.631
   14LEU     CG  133   5.091   5.692   3.499
   14LEU    CD1  134   5.045   5.768   3.375
   14LEU    CD2  135   5.241   5.717   3.514
   14LEU      C  136   5.069   5.685   3.890
   14LEU      O  137   5.167   5.735   3.943
   15SER      N  138   4.952   5.662   3.949
   15SER      H  139   4.871   5.621   3.907
   15SER     CA  140   4.933   5.693   4.091
   15SER     CB  141   4.788   5.674   4.136
   15SER     OG  142   4.773   5.681   4.278
   15SER     HG  143   4.796   5.773   4.310
   15SER      C  144   5.032   5.621   4.184
   15SER      O  145   5.109   5.687   4.253
   16ARG      N  146   5.057   5.493   4.158
   16ARG      H  147   4.991   5.438   4.106
   16ARG     CA  148   5.149   5.410   4.238
   16ARG     CB  149   5.138   5.262   4.200
   16ARG     CG  150   5.028   5.192   4.279
   16ARG     CD  151   5.053   5.041   4.276
   16ARG     NE  152   4.952   4.979   4.363
   16ARG     HE  153   4.863   4.966   4.319
   16ARG     CZ  154   4.974   4.928   4.485
   16ARG    NH1  155   5.100   4.920   4.529
   16ARG   HH11  156   5.177   4.966   4.484
   16ARG   HH12  157   5.108   4.861   4.609
   16ARG    NH2  158   4.874   4.916   4.574
   16ARG   HH21  159   4.788   4.965   4.559
   16ARG   HH22  160   4.890   4.858   4.653
   16ARG      C  161   5.295   5.449   4.219
   16ARG      O  162   5.381   5.438   4.306
   17LEU      N  163   5.327   5.491   4.096
   17LEU      H  164   5.257   5.470   4.027
   17LEU     CA  165   5.457   5.538   4.047
   17LEU     CB  166   5.451   5.553   3.895
   17LEU     CG  167   5.457   5.427   3.809
   17LEU    CD1  168   5.398   5.429   3.667
   17LEU    CD2  169   5.598   5.367   3.806
   17LEU      C  170   5.499   5.677   4.094
   17LEU      O  171   5.615   5.716   4.089
   18GLY      N  172   5.395   5.760   4.108
   18GLY      H  173   5.301   5.726   4.113
   18GLY     CA  174   5.404   5.892   4.171
   18GLY      C  175   5.436   6.005   4.072
   18GLY      O  176   5.549   6.042   4.042
   19VAL      N  177   5.323   6.043   4.012
   19VAL      H  178   5.233   6.001   4.024
   19VAL     CA  179   5.318   6.127   3.892
   19VAL     CB  180   5.332   6.041   3.766
   19VAL    CG1  181   5.318   6.126   3.640
   19VAL    CG2  182   5.458   5.955   3.754
   19VAL      C  183   5.201   6.225   3.894
   19VAL      O  184   5.085   6.184   3.899
   20ALA      N  185   5.228   6.346   3.845
   20ALA      H  186   5.314   6.372   3.802
   20ALA     CA  187   5.127   6.452   3.859
   20ALA     CB  188   5.193   6.581   3.810
   20ALA      C  189   4.985   6.429   3.807
   20ALA      O  190   4.969   6.399   3.688
   21GLY      N  191   4.897   6.491   3.885
   21GLY      H  192   4.935   6.531   3.969
   21GLY     CA  193   4.753   6.485   3.859
   21GLY      C  194   4.696   6.556   3.736
   21GLY      O  195   4.593   6.511   3.687
   22GLN      N  196   4.774   6.640   3.667
   22GLN      H  197   4.863   6.644   3.712
   22GLN     CA  198   4.739   6.716   3.546
   22GLN     CB  199   4.850   6.818   3.515
   22GLN     CG  200   4.865   6.921   3.627
   22GLN     CD  201   4.995   7.002   3.628
   22GLN    OE1  202   5.090   6.967   3.698
   22GLN    NE2  203   5.008   7.111   3.554
   22GLN   HE21  204   4.933   7.154   3.503
   22GLN   HE22  205   5.094   7.162   3.557
   22GLN      C  206   4.697   6.654   3.413
   22GLN      O  207   4.613   6.714   3.346
   23TRP      N  208   4.736   6.528   3.401
   23TRP      H  209   4.796   6.481   3.466
   23TRP     CA  210   4.728   6.447   3.278
   23TRP     CB  211   4.865   6.454   3.211
   23TRP     CG  212   4.921   6.582   3.149
   23TRP    CD1  213   5.001   6.676   3.199
   23TRP    HD1  214   5.053   6.668   3.295
   23TRP    CD2  215   4.895   6.624   3.019
   23TRP    NE1  216   5.031   6.774   3.115
   23TRP    HE1  217   5.089   6.852   3.136
   23TRP    CE2  218   4.969   6.741   3.002
   23TRP    CE3  219   4.809   6.578   2.919
   23TRP    HE3  220   4.772   6.476   2.927
   23TRP    CZ2  221   4.958   6.812   2.883
   23TRP    HZ2  222   5.015   6.902   2.858
   23TRP    CZ3  223   4.801   6.651   2.801
   23TRP    HZ3  224   4.736   6.615   2.721
   23TRP    CH2  225   4.874   6.767   2.782
   23TRP    HH2  226   4.837   6.850   2.722
   23TRP      C  227   4.693   6.302   3.311
   23TRP      O  228   4.767   6.242   3.390
   24ARG      N  229   4.578   6.262   3.260
   24ARG      H  230   4.530   6.319   3.193
   24ARG     CA  231   4.515   6.130   3.280
   24ARG     CB  232   4.390   6.145   3.369
   24ARG     CG  233   4.418   6.183   3.514
   24ARG     CD  234   4.470   6.085   3.620
   24ARG     NE  235   4.613   6.054   3.621
   24ARG     HE  236   4.644   5.988   3.552
   24ARG     CZ  237   4.689   6.082   3.728
   24ARG    NH1  238   4.644   6.138   3.841
   24ARG   HH11  239   4.551   6.172   3.853
   24ARG   HH12  240   4.690   6.117   3.927
   24ARG    NH2  241   4.813   6.033   3.740
   24ARG   HH21  242   4.844   5.965   3.673
   24ARG   HH22  243   4.879   6.070   3.805
   24ARG      C  244   4.468   6.060   3.153
   24ARG      O  245   4.452   6.120   3.046
   25PHE      N  246   4.452   5.930   3.172
   25PHE      H  247   4.498   5.874   3.240
   25PHE     CA  248   4.402   5.850   3.059
   25PHE     CB  249   4.455   5.707   3.066
   25PHE     CG  250   4.606   5.686   3.050
   25PHE    CD1  251   4.675   5.648   3.164
   25PHE    HD1  252   4.637   5.653   3.266
   25PHE    CD2  253   4.670   5.666   2.928
   25PHE    HD2  254   4.611   5.687   2.839
   25PHE    CE1  255   4.797   5.583   3.147
   25PHE    HE1  256   4.858   5.576   3.237
   25PHE    CE2  257   4.795   5.608   2.908
   25PHE    HE2  258   4.850   5.620   2.815
   25PHE     CZ  259   4.858   5.563   3.024
   25PHE     HZ  260   4.959   5.523   3.015
   25PHE      C  261   4.249   5.844   3.053
   25PHE      O  262   4.180   5.842   3.155
   26VAL      N  263   4.196   5.862   2.932
   26VAL      H  264   4.247   5.885   2.849
   26VAL     CA  265   4.052   5.854   2.907
   26VAL     CB  266   3.995   5.993   2.877
   26VAL    CG1  267   4.003   6.082   3.001
   26VAL    CG2  268   4.086   6.068   2.779
   26VAL      C  269   4.027   5.756   2.793
   26VAL      O  270   4.090   5.740   2.689
   27ASP      N  271   3.915   5.686   2.810
   27ASP      H  272   3.875   5.680   2.902
   27ASP     CA  273   3.841   5.600   2.716
   27ASP     CB  274   3.728   5.529   2.790
   27ASP     CG  275   3.737   5.492   2.939
   27ASP    OD1  276   3.727   5.593   3.012
   27ASP    OD2  277   3.747   5.375   2.981
   27ASP      C  278   3.789   5.658   2.584
   27ASP      O  279   3.716   5.757   2.589
   28VAL      N  280   3.800   5.583   2.475
   28VAL      H  281   3.851   5.498   2.489
   28VAL     CA  282   3.760   5.633   2.342
   28VAL     CB  283   3.872   5.644   2.239
   28VAL    CG1  284   3.820   5.676   2.098
   28VAL    CG2  285   3.979   5.743   2.286
   28VAL      C  286   3.645   5.547   2.289
   28VAL      O  287   3.668   5.434   2.246
   29LEU      N  288   3.531   5.609   2.264
   29LEU      H  289   3.530   5.709   2.267
   29LEU     CA  290   3.397   5.563   2.223
   29LEU     CB  291   3.281   5.641   2.283
   29LEU     CG  292   3.261   5.631   2.434
   29LEU    CD1  293   3.135   5.708   2.475
   29LEU    CD2  294   3.239   5.487   2.478
   29LEU      C  295   3.377   5.531   2.075
   29LEU      O  296   3.274   5.473   2.040
   30GLY      N  297   3.485   5.537   1.997
   30GLY      H  298   3.574   5.523   2.041
   30GLY     CA  299   3.479   5.508   1.853
   30GLY      C  300   3.601   5.565   1.781
   30GLY      O  301   3.616   5.686   1.794
   31LEU      N  302   3.626   5.488   1.675
   31LEU      H  303   3.554   5.425   1.646
   31LEU     CA  304   3.738   5.512   1.583
   31LEU     CB  305   3.765   5.390   1.495
   31LEU     CG  306   3.836   5.282   1.578
   31LEU    CD1  307   3.835   5.148   1.504
   31LEU    CD2  308   3.975   5.335   1.611
   31LEU      C  309   3.734   5.638   1.496
   31LEU      O  310   3.838   5.672   1.439
   32GLU      N  311   3.612   5.665   1.451
   32GLU      H  312   3.532   5.609   1.475
   32GLU     CA  313   3.574   5.770   1.355
   32GLU     CB  314   3.423   5.789   1.362
   32GLU     CG  315   3.350   5.661   1.321
   32GLU     CD  316   3.305   5.561   1.428
   32GLU    OE1  317   3.185   5.572   1.460
   32GLU    OE2  318   3.379   5.461   1.440
   32GLU      C  319   3.636   5.908   1.374
   32GLU      O  320   3.715   5.939   1.464
   33GLU      N  321   3.597   5.997   1.284
   33GLU      H  322   3.559   5.958   1.200
   33GLU     CA  323   3.615   6.143   1.283
   33GLU     CB  324   3.606   6.197   1.140
   33GLU     CG  325   3.742   6.210   1.071
   33GLU     CD  326   3.806   6.347   1.096
   33GLU    OE1  327   3.928   6.353   1.124
   33GLU    OE2  328   3.738   6.452   1.099
   33GLU      C  329   3.516   6.213   1.376
   33GLU      O  330   3.544   6.318   1.433
   34GLU      N  331   3.389   6.171   1.377
   34GLU      H  332   3.355   6.134   1.291
   34GLU     CA  333   3.283   6.183   1.478
   34GLU     CB  334   3.152   6.138   1.413
   34GLU     CG  335   3.027   6.141   1.501
   34GLU     CD  336   2.985   6.275   1.562
   34GLU    OE1  337   2.942   6.367   1.489
   34GLU    OE2  338   3.025   6.296   1.678
   34GLU      C  339   3.325   6.101   1.600
   34GLU      O  340   3.425   6.029   1.596
   35SER      N  341   3.263   6.140   1.710
   35SER      H  342   3.182   6.198   1.694
   35SER     CA  343   3.293   6.099   1.848
   35SER     CB  344   3.264   5.952   1.877
   35SER     OG  345   3.126   5.914   1.880
   35SER     HG  346   3.121   5.844   1.808
   35SER      C  347   3.431   6.132   1.905
   35SER      O  348   3.450   6.129   2.026
   36LEU      N  349   3.526   6.179   1.823
   36LEU      H  350   3.528   6.157   1.726
   36LEU     CA  351   3.648   6.235   1.882
   36LEU     CB  352   3.772   6.247   1.794
   36LEU     CG  353   3.814   6.109   1.742
   36LEU    CD1  354   3.935   6.130   1.651
   36LEU    CD2  355   3.849   6.021   1.863
   36LEU      C  356   3.635   6.364   1.963
   36LEU      O  357   3.707   6.374   2.062
   37GLY      N  358   3.536   6.446   1.927
   37GLY      H  359   3.497   6.462   1.837
   37GLY     CA  360   3.520   6.569   2.007
   37GLY      C  361   3.499   6.556   2.158
   37GLY      O  362   3.556   6.643   2.224
   38SER      N  363   3.435   6.450   2.207
   38SER      H  364   3.393   6.389   2.140
   38SER     CA  365   3.401   6.408   2.344
   38SER     CB  366   3.325   6.275   2.350
   38SER     OG  367   3.273   6.246   2.480
   38SER     HG  368   3.291   6.152   2.508
   38SER      C  369   3.525   6.382   2.429
   38SER      O  370   3.525   6.439   2.538
   39VAL      N  371   3.638   6.339   2.374
   39VAL      H  372   3.642   6.314   2.277
   39VAL     CA  373   3.772   6.321   2.432
   39VAL     CB  374   3.860   6.232   2.344
   39VAL    CG1  375   4.003   6.213   2.394
   39VAL    CG2  376   3.788   6.099   2.320
   39VAL      C  377   3.839   6.453   2.473
   39VAL      O  378   3.868   6.524   2.377
   40PRO      N  379   3.854   6.488   2.600
   40PRO     CA  380   3.900   6.622   2.640
   40PRO     CB  381   3.899   6.625   2.793
   40PRO     CG  382   3.891   6.476   2.827
   40PRO     CD  383   3.814   6.405   2.715
   40PRO      C  384   4.033   6.679   2.590
   40PRO      O  385   4.137   6.617   2.612
   41ALA      N  386   4.030   6.802   2.539
   41ALA      H  387   3.943   6.848   2.523
   41ALA     CA  388   4.147   6.874   2.488
   41ALA     CB  389   4.093   6.972   2.384
   41ALA      C  390   4.224   6.950   2.597
   41ALA      O  391   4.157   7.001   2.687
   42PRO      N  392   4.357   6.953   2.600
   42PRO     CA  393   4.454   6.879   2.518
   42PRO     CB  394   4.590   6.945   2.541
   42PRO     CG  395   4.578   6.992   2.686
   42PRO     CD  396   4.432   7.034   2.697
   42PRO      C  397   4.474   6.729   2.542
   42PRO      O  398   4.474   6.679   2.654
   43ALA      N  399   4.512   6.664   2.432
   43ALA      H  400   4.508   6.716   2.347
   43ALA     CA  401   4.545   6.521   2.433
   43ALA     CB  402   4.438   6.434   2.367
   43ALA      C  403   4.679   6.494   2.364
   43ALA      O  404   4.695   6.545   2.253
   44CYS      N  405   4.777   6.438   2.435
   44CYS      H  406   4.764   6.389   2.521
   44CYS     CA  407   4.918   6.430   2.392
   44CYS     CB  408   5.018   6.499   2.485
   44CYS     SG  409   5.024   6.423   2.652
   44CYS     HG  410   5.083   6.311   2.610
   44CYS      C  411   4.980   6.297   2.350
   44CYS      O  412   5.099   6.288   2.321
   45ALA      N  413   4.900   6.191   2.336
   45ALA      H  414   4.802   6.208   2.334
   45ALA     CA  415   4.938   6.050   2.320
   45ALA     CB  416   5.012   5.996   2.442
   45ALA      C  417   4.817   5.960   2.297
   45ALA      O  418   4.736   5.956   2.389
   46LEU      N  419   4.809   5.888   2.186
   46LEU      H  420   4.877   5.913   2.117
   46LEU     CA  421   4.697   5.797   2.154
   46LEU     CB  422   4.640   5.843   2.019
   46LEU     CG  423   4.488   5.863   2.021
   46LEU    CD1  424   4.455   5.998   2.084
   46LEU    CD2  425   4.419   5.848   1.886
   46LEU      C  426   4.728   5.647   2.147
   46LEU      O  427   4.826   5.603   2.088
   47LEU      N  428   4.667   5.586   2.248
   47LEU      H  429   4.588   5.627   2.294
   47LEU     CA  430   4.698   5.447   2.285
   47LEU     CB  431   4.726   5.433   2.435
   47LEU     CG  432   4.841   5.518   2.489
   47LEU    CD1  433   4.791   5.657   2.530
   47LEU    CD2  434   4.923   5.450   2.598
   47LEU      C  435   4.602   5.340   2.232
   47LEU      O  436   4.486   5.332   2.274
   48LEU      N  437   4.655   5.244   2.157
   48LEU      H  438   4.750   5.244   2.128
   48LEU     CA  439   4.560   5.150   2.095
   48LEU     CB  440   4.567   5.186   1.946
   48LEU     CG  441   4.479   5.097   1.859
   48LEU    CD1  442   4.336   5.121   1.908
   48LEU    CD2  443   4.493   5.140   1.713
   48LEU      C  444   4.600   5.007   2.130
   48LEU      O  445   4.717   4.968   2.129
   49LEU      N  446   4.500   4.931   2.173
   49LEU      H  447   4.416   4.973   2.208
   49LEU     CA  448   4.502   4.787   2.201
   49LEU     CB  449   4.432   4.753   2.333
   49LEU     CG  450   4.455   4.607   2.375
   49LEU    CD1  451   4.601   4.595   2.421
   49LEU    CD2  452   4.356   4.560   2.481
   49LEU      C  453   4.436   4.717   2.083
   49LEU      O  454   4.339   4.779   2.038
   50PHE      N  455   4.518   4.637   2.015
   50PHE      H  456   4.614   4.665   2.012
   50PHE     CA  457   4.478   4.550   1.904
   50PHE     CB  458   4.501   4.630   1.775
   50PHE     CG  459   4.418   4.580   1.657
   50PHE    CD1  460   4.280   4.596   1.661
   50PHE    HD1  461   4.237   4.613   1.760
   50PHE    CD2  462   4.488   4.556   1.539
   50PHE    HD2  463   4.591   4.590   1.527
   50PHE    CE1  464   4.204   4.584   1.545
   50PHE    HE1  465   4.095   4.579   1.545
   50PHE    CE2  466   4.410   4.543   1.425
   50PHE    HE2  467   4.456   4.536   1.326
   50PHE     CZ  468   4.272   4.557   1.427
   50PHE     HZ  469   4.214   4.545   1.335
   50PHE      C  470   4.564   4.423   1.897
   50PHE      O  471   4.685   4.430   1.917
   51PRO      N  472   4.497   4.315   1.859
   51PRO     CA  473   4.560   4.189   1.817
   51PRO     CB  474   4.464   4.077   1.857
   51PRO     CG  475   4.327   4.144   1.838
   51PRO     CD  476   4.357   4.284   1.891
   51PRO      C  477   4.605   4.196   1.671
   51PRO      O  478   4.529   4.228   1.580
   52LEU      N  479   4.723   4.146   1.637
   52LEU      H  480   4.792   4.116   1.704
   52LEU     CA  481   4.783   4.148   1.503
   52LEU     CB  482   4.907   4.237   1.498
   52LEU     CG  483   4.873   4.387   1.493
   52LEU    CD1  484   5.005   4.465   1.485
   52LEU    CD2  485   4.790   4.419   1.369
   52LEU      C  486   4.826   4.007   1.460
   52LEU      O  487   4.852   3.921   1.543
   53THR      N  488   4.805   3.973   1.333
   53THR      H  489   4.775   4.050   1.276
   53THR     CA  490   4.837   3.841   1.277
   53THR     CB  491   4.777   3.816   1.139
   53THR    OG1  492   4.836   3.910   1.049
   53THR    HG1  493   4.857   3.996   1.096
   53THR    CG2  494   4.628   3.851   1.144
   53THR      C  495   4.990   3.830   1.278
   53THR      O  496   5.063   3.926   1.256
   54ALA      N  497   5.037   3.706   1.283
   54ALA      H  498   4.977   3.627   1.295
   54ALA     CA  499   5.177   3.661   1.284
   54ALA     CB  500   5.189   3.509   1.303
   54ALA      C  501   5.256   3.701   1.159
   54ALA      O  502   5.373   3.738   1.165
   55GLN      N  503   5.187   3.677   1.048
   55GLN      H  504   5.091   3.652   1.061
   55GLN     CA  505   5.231   3.709   0.911
   55GLN     CB  506   5.123   3.701   0.803
   55GLN     CG  507   5.043   3.570   0.798
   55GLN     CD  508   4.930   3.565   0.901
   55GLN    OE1  509   4.948   3.551   1.022
   55GLN    NE2  510   4.805   3.572   0.854
   55GLN   HE21  511   4.784   3.579   0.757
   55GLN   HE22  512   4.732   3.573   0.922
   55GLN      C  513   5.282   3.851   0.888
   55GLN      O  514   5.403   3.872   0.879
   56HISE     N  515   5.195   3.947   0.919
   56HISE     H  516   5.104   3.920   0.951
   56HISE    CA  517   5.217   4.092   0.932
   56HISE    CB  518   5.087   4.156   0.980
   56HISE    CG  519   5.097   4.307   1.007
   56HISE   ND1  520   4.995   4.368   1.066
   56HISE   CD2  521   5.166   4.395   0.935
   56HISE   HD2  522   5.256   4.376   0.877
   56HISE   CE1  523   5.006   4.498   1.037
   56HISE   HE1  524   4.928   4.572   1.052
   56HISE   NE2  525   5.114   4.515   0.961
   56HISE   HE2  526   5.146   4.602   0.924
   56HISE     C  527   5.318   4.121   1.043
   56HISE     O  528   5.409   4.195   1.006
   57GLU      N  529   5.309   4.067   1.164
   57GLU      H  530   5.229   4.026   1.208
   57GLU     CA  531   5.413   4.091   1.265
   57GLU     CB  532   5.363   4.033   1.397
   57GLU     CG  533   5.435   4.105   1.511
   57GLU     CD  534   5.435   4.030   1.645
   57GLU    OE1  535   5.529   4.064   1.720
   57GLU    OE2  536   5.340   3.951   1.663
   57GLU      C  537   5.553   4.045   1.225
   57GLU      O  538   5.650   4.121   1.235
   58ASN      N  539   5.563   3.929   1.159
   58ASN      H  540   5.493   3.859   1.172
   58ASN     CA  541   5.684   3.887   1.087
   58ASN     CB  542   5.673   3.745   1.032
   58ASN     CG  543   5.650   3.636   1.137
   58ASN    OD1  544   5.693   3.637   1.253
   58ASN    ND2  545   5.594   3.527   1.088
   58ASN   HD21  546   5.585   3.518   0.989
   58ASN   HD22  547   5.548   3.460   1.147
   58ASN      C  548   5.734   3.975   0.972
   58ASN      O  549   5.849   4.018   0.982
   59PHE      N  550   5.646   4.024   0.884
   59PHE      H  551   5.547   4.016   0.893
   59PHE     CA  552   5.690   4.113   0.776
   59PHE     CB  553   5.584   4.119   0.666
   59PHE     CG  554   5.607   4.220   0.554
   59PHE    CD1  555   5.538   4.341   0.559
   59PHE    HD1  556   5.529   4.384   0.659
   59PHE    CD2  557   5.669   4.179   0.436
   59PHE    HD2  558   5.723   4.084   0.430
   59PHE    CE1  559   5.516   4.412   0.442
   59PHE    HE1  560   5.466   4.509   0.442
   59PHE    CE2  561   5.646   4.251   0.320
   59PHE    HE2  562   5.658   4.187   0.232
   59PHE     CZ  563   5.565   4.364   0.321
   59PHE     HZ  564   5.574   4.426   0.232
   59PHE      C  565   5.719   4.253   0.832
   59PHE      O  566   5.827   4.304   0.803
   60ARG      N  567   5.629   4.312   0.910
   60ARG      H  568   5.548   4.265   0.945
   60ARG     CA  569   5.657   4.445   0.965
   60ARG     CB  570   5.536   4.477   1.054
   60ARG     CG  571   5.548   4.622   1.103
   60ARG     CD  572   5.492   4.712   0.993
   60ARG     NE  573   5.496   4.855   1.024
   60ARG     HE  574   5.540   4.916   0.957
   60ARG     CZ  575   5.431   4.924   1.119
   60ARG    NH1  576   5.350   4.865   1.208
   60ARG   HH11  577   5.325   4.768   1.203
   60ARG   HH12  578   5.315   4.915   1.287
   60ARG    NH2  579   5.456   5.055   1.132
   60ARG   HH21  580   5.514   5.101   1.065
   60ARG   HH22  581   5.411   5.110   1.203
   60ARG      C  582   5.788   4.465   1.041
   60ARG      O  583   5.857   4.564   1.013
   61LYS      N  584   5.829   4.369   1.123
   61LYS      H  585   5.762   4.298   1.144
   61LYS     CA  586   5.963   4.365   1.184
   61LYS     CB  587   5.981   4.240   1.269
   61LYS     CG  588   5.897   4.236   1.397
   61LYS     CD  589   5.912   4.100   1.465
   61LYS     CE  590   5.855   4.103   1.607
   61LYS     NZ  591   5.848   3.962   1.646
   61LYS    HZ1  592   5.779   3.914   1.591
   61LYS    HZ2  593   5.939   3.921   1.640
   61LYS    HZ3  594   5.817   3.948   1.740
   61LYS      C  595   6.072   4.378   1.077
   61LYS      O  596   6.142   4.479   1.081
   62LYS      N  597   6.066   4.297   0.972
   62LYS      H  598   5.994   4.227   0.967
   62LYS     CA  599   6.170   4.302   0.869
   62LYS     CB  600   6.156   4.181   0.776
   62LYS     CG  601   6.156   4.048   0.852
   62LYS     CD  602   6.132   3.936   0.751
   62LYS     CE  603   6.056   3.813   0.801
   62LYS     NZ  604   6.051   3.700   0.706
   62LYS    HZ1  605   6.011   3.717   0.616
   62LYS    HZ2  606   6.147   3.674   0.698
   62LYS    HZ3  607   5.996   3.622   0.736
   62LYS      C  608   6.167   4.433   0.789
   62LYS      O  609   6.274   4.489   0.769
   63GLN      N  610   6.049   4.484   0.756
   63GLN      H  611   5.971   4.421   0.754
   63GLN     CA  612   6.022   4.607   0.681
   63GLN     CB  613   5.869   4.607   0.673
   63GLN     CG  614   5.817   4.720   0.584
   63GLN     CD  615   5.666   4.724   0.562
   63GLN    OE1  616   5.588   4.664   0.636
   63GLN    NE2  617   5.616   4.775   0.450
   63GLN   HE21  618   5.673   4.815   0.378
   63GLN   HE22  619   5.517   4.789   0.447
   63GLN      C  620   6.077   4.734   0.746
   63GLN      O  621   6.112   4.829   0.676
   64ILE      N  622   6.056   4.737   0.877
   64ILE      H  623   5.990   4.675   0.920
   64ILE     CA  624   6.119   4.839   0.961
   64ILE     CB  625   6.046   4.840   1.095
   64ILE    CG1  626   5.896   4.873   1.092
   64ILE    CG2  627   6.109   4.943   1.189
   64ILE     CD  628   5.823   4.843   1.224
   64ILE      C  629   6.270   4.821   0.977
   64ILE      O  630   6.341   4.921   0.968
   65GLU      N  631   6.318   4.702   1.011
   65GLU      H  632   6.252   4.627   1.022
   65GLU     CA  633   6.460   4.675   1.036
   65GLU     CB  634   6.480   4.529   1.076
   65GLU     CG  635   6.621   4.487   1.121
   65GLU     CD  636   6.644   4.499   1.272
   65GLU    OE1  637   6.579   4.417   1.340
   65GLU    OE2  638   6.721   4.585   1.319
   65GLU      C  639   6.548   4.703   0.914
   65GLU      O  640   6.656   4.761   0.925
   66GLU      N  641   6.489   4.689   0.795
   66GLU      H  642   6.414   4.623   0.793
   66GLU     CA  643   6.550   4.729   0.667
   66GLU     CB  644   6.459   4.673   0.557
   66GLU     CG  645   6.519   4.671   0.416
   66GLU     CD  646   6.416   4.604   0.325
   66GLU    OE1  647   6.372   4.676   0.232
   66GLU    OE2  648   6.392   4.483   0.347
   66GLU      C  649   6.579   4.878   0.652
   66GLU      O  650   6.683   4.917   0.598
   67LEU      N  651   6.488   4.966   0.694
   67LEU      H  652   6.393   4.938   0.707
   67LEU     CA  653   6.519   5.109   0.690
   67LEU     CB  654   6.395   5.197   0.672
   67LEU     CG  655   6.327   5.168   0.538
   67LEU    CD1  656   6.192   5.237   0.553
   67LEU    CD2  657   6.397   5.214   0.410
   67LEU      C  658   6.615   5.156   0.800
   67LEU      O  659   6.643   5.276   0.806
   68LYS      N  660   6.645   5.068   0.895
   68LYS      H  661   6.640   4.970   0.879
   68LYS     CA  662   6.739   5.100   1.004
   68LYS     CB  663   6.882   5.092   0.949
   68LYS     CG  664   6.924   4.947   0.925
   68LYS     CD  665   6.952   4.866   1.052
   68LYS     CE  666   6.981   4.723   1.008
   68LYS     NZ  667   7.001   4.642   1.129
   68LYS    HZ1  668   6.931   4.664   1.198
   68LYS    HZ2  669   6.995   4.544   1.110
   68LYS    HZ3  670   7.091   4.660   1.168
   68LYS      C  671   6.722   5.236   1.072
   68LYS      O  672   6.819   5.295   1.119
   69GLY      N  673   6.598   5.280   1.093
   69GLY      H  674   6.518   5.224   1.070
   69GLY     CA  675   6.553   5.401   1.162
   69GLY      C  676   6.603   5.537   1.115
   69GLY      O  677   6.593   5.632   1.193
   70GLN      N  678   6.655   5.547   0.993
   70GLN      H  679   6.699   5.466   0.955
   70GLN     CA  680   6.698   5.674   0.931
   70GLN     CB  681   6.752   5.634   0.794
   70GLN     CG  682   6.822   5.752   0.727
   70GLN     CD  683   6.896   5.714   0.599
   70GLN    OE1  684   7.019   5.718   0.604
   70GLN    NE2  685   6.824   5.685   0.491
   70GLN   HE21  686   6.726   5.705   0.486
   70GLN   HE22  687   6.871   5.668   0.404
   70GLN      C  688   6.595   5.787   0.939
   70GLN      O  689   6.622   5.892   0.997
   71GLU      N  690   6.471   5.752   0.906
   71GLU      H  691   6.440   5.658   0.895
   71GLU     CA  692   6.358   5.846   0.902
   71GLU     CB  693   6.248   5.773   0.824
   71GLU     CG  694   6.293   5.737   0.682
   71GLU     CD  695   6.184   5.644   0.628
   71GLU    OE1  696   6.102   5.710   0.561
   71GLU    OE2  697   6.191   5.520   0.634
   71GLU      C  698   6.313   5.883   1.043
   71GLU      O  699   6.197   5.918   1.066
   72VAL      N  700   6.401   5.885   1.142
   72VAL      H  701   6.494   5.848   1.135
   72VAL     CA  702   6.361   5.903   1.282
   72VAL     CB  703   6.342   5.777   1.367
   72VAL    CG1  704   6.280   5.810   1.503
   72VAL    CG2  705   6.251   5.672   1.302
   72VAL      C  706   6.441   6.006   1.363
   72VAL      O  707   6.561   5.994   1.389
   73SER      N  708   6.370   6.101   1.422
   73SER      H  709   6.280   6.110   1.379
   73SER     CA  710   6.426   6.205   1.510
   73SER     CB  711   6.330   6.317   1.549
   73SER     OG  712   6.390   6.429   1.615
   73SER     HG  713   6.371   6.507   1.555
   73SER      C  714   6.497   6.162   1.639
   73SER      O  715   6.437   6.088   1.717
   74PRO      N  716   6.628   6.182   1.650
   74PRO     CA  717   6.715   6.133   1.758
   74PRO     CB  718   6.858   6.185   1.747
   74PRO     CG  719   6.824   6.295   1.645
   74PRO     CD  720   6.714   6.248   1.550
   74PRO      C  721   6.663   6.146   1.901
   74PRO      O  722   6.705   6.070   1.989
   75LYS      N  723   6.593   6.256   1.929
   75LYS      H  724   6.598   6.328   1.860
   75LYS     CA  725   6.515   6.280   2.051
   75LYS     CB  726   6.420   6.399   2.045
   75LYS     CG  727   6.500   6.522   2.087
   75LYS     CD  728   6.421   6.652   2.076
   75LYS     CE  729   6.356   6.676   1.940
   75LYS     NZ  730   6.273   6.797   1.949
   75LYS    HZ1  731   6.255   6.843   1.862
   75LYS    HZ2  732   6.184   6.774   1.989
   75LYS    HZ3  733   6.310   6.866   2.011
   75LYS      C  734   6.427   6.167   2.105
   75LYS      O  735   6.399   6.168   2.225
   76VAL      N  736   6.374   6.079   2.021
   76VAL      H  737   6.408   6.068   1.928
   76VAL     CA  738   6.279   5.974   2.062
   76VAL     CB  739   6.203   5.918   1.942
   76VAL    CG1  740   6.098   5.818   1.991
   76VAL    CG2  741   6.126   6.035   1.878
   76VAL      C  742   6.346   5.871   2.154
   76VAL      O  743   6.417   5.782   2.108
   77TYR      N  744   6.296   5.873   2.277
   77TYR      H  745   6.225   5.940   2.299
   77TYR     CA  746   6.321   5.772   2.381
   77TYR     CB  747   6.300   5.826   2.522
   77TYR     CG  748   6.327   5.738   2.644
   77TYR    CD1  749   6.239   5.636   2.679
   77TYR    HD1  750   6.143   5.632   2.628
   77TYR    CD2  751   6.439   5.754   2.725
   77TYR    HD2  752   6.508   5.836   2.705
   77TYR    CE1  753   6.259   5.560   2.794
   77TYR    HE1  754   6.170   5.504   2.823
   77TYR    CE2  755   6.461   5.675   2.837
   77TYR    HE2  756   6.551   5.686   2.898
   77TYR     CZ  757   6.372   5.574   2.873
   77TYR     OH  758   6.393   5.481   2.970
   77TYR     HH  759   6.474   5.510   3.021
   77TYR      C  760   6.251   5.638   2.356
   77TYR      O  761   6.129   5.624   2.353
   78PHE      N  762   6.331   5.536   2.331
   78PHE      H  763   6.430   5.536   2.316
   78PHE     CA  764   6.277   5.405   2.291
   78PHE     CB  765   6.281   5.405   2.138
   78PHE     CG  766   6.210   5.280   2.088
   78PHE    CD1  767   6.079   5.247   2.122
   78PHE    HD1  768   6.013   5.325   2.159
   78PHE    CD2  769   6.288   5.193   2.012
   78PHE    HD2  770   6.393   5.215   1.997
   78PHE    CE1  771   6.033   5.121   2.084
   78PHE    HE1  772   5.941   5.094   2.135
   78PHE    CE2  773   6.233   5.073   1.968
   78PHE    HE2  774   6.286   5.016   1.892
   78PHE     CZ  775   6.104   5.034   2.002
   78PHE     HZ  776   6.065   4.933   1.988
   78PHE      C  777   6.349   5.289   2.360
   78PHE      O  778   6.467   5.286   2.395
   79MET      N  779   6.270   5.182   2.367
   79MET      H  780   6.197   5.183   2.299
   79MET     CA  781   6.323   5.055   2.421
   79MET     CB  782   6.331   5.039   2.573
   79MET     CG  783   6.209   5.070   2.661
   79MET     SD  784   6.232   5.043   2.840
   79MET     CE  785   6.226   4.865   2.835
   79MET      C  786   6.249   4.932   2.369
   79MET      O  787   6.127   4.932   2.352
   80LYS      N  788   6.338   4.840   2.333
   80LYS      H  789   6.433   4.864   2.318
   80LYS     CA  790   6.291   4.707   2.288
   80LYS     CB  791   6.406   4.640   2.212
   80LYS     CG  792   6.443   4.702   2.077
   80LYS     CD  793   6.572   4.645   2.018
   80LYS     CE  794   6.608   4.725   1.893
   80LYS     NZ  795   6.726   4.664   1.829
   80LYS    HZ1  796   6.729   4.699   1.735
   80LYS    HZ2  797   6.808   4.687   1.882
   80LYS    HZ3  798   6.708   4.566   1.832
   80LYS      C  799   6.241   4.612   2.397
   80LYS      O  800   6.300   4.607   2.505
   81GLN      N  801   6.116   4.571   2.380
   81GLN      H  802   6.067   4.588   2.294
   81GLN     CA  803   6.027   4.509   2.479
   81GLN     CB  804   5.878   4.531   2.451
   81GLN     CG  805   5.804   4.507   2.583
   81GLN     CD  806   5.664   4.449   2.561
   81GLN    OE1  807   5.593   4.501   2.474
   81GLN    NE2  808   5.617   4.350   2.636
   81GLN   HE21  809   5.668   4.312   2.713
   81GLN   HE22  810   5.531   4.301   2.623
   81GLN      C  811   6.052   4.361   2.510
   81GLN      O  812   5.983   4.268   2.470
   82THR      N  813   6.161   4.344   2.584
   82THR      H  814   6.212   4.423   2.618
   82THR     CA  815   6.208   4.208   2.615
   82THR     CB  816   6.357   4.196   2.650
   82THR    OG1  817   6.373   4.296   2.751
   82THR    HG1  818   6.452   4.269   2.805
   82THR    CG2  819   6.446   4.237   2.532
   82THR      C  820   6.131   4.113   2.706
   82THR      O  821   6.139   3.991   2.696
   83ILE      N  822   6.079   4.176   2.812
   83ILE      H  823   6.063   4.274   2.803
   83ILE     CA  824   5.994   4.124   2.920
   83ILE     CB  825   6.012   4.223   3.035
   83ILE    CG1  826   6.147   4.217   3.107
   83ILE    CG2  827   5.905   4.215   3.144
   83ILE     CD  828   6.188   4.082   3.166
   83ILE      C  829   5.854   4.097   2.865
   83ILE      O  830   5.808   4.177   2.783
   84GLY      N  831   5.789   3.993   2.915
   84GLY      H  832   5.819   3.947   2.999
   84GLY     CA  833   5.649   3.965   2.881
   84GLY      C  834   5.559   4.068   2.951
   84GLY      O  835   5.596   4.110   3.061
   85ASN      N  836   5.434   4.064   2.907
   85ASN      H  837   5.413   4.012   2.824
   85ASN     CA  838   5.317   4.141   2.953
   85ASN     CB  839   5.261   4.080   3.082
   85ASN     CG  840   5.238   3.929   3.090
   85ASN    OD1  841   5.328   3.862   3.140
   85ASN    ND2  842   5.133   3.875   3.029
   85ASN   HD21  843   5.068   3.930   2.977
   85ASN   HD22  844   5.135   3.776   3.017
   85ASN      C  845   5.322   4.292   2.978
   85ASN      O  846   5.219   4.354   3.005
   86SER      N  847   5.441   4.351   2.975
   86SER      H  848   5.520   4.293   2.997
   86SER     CA  849   5.477   4.493   2.989
   86SER     CB  850   5.626   4.498   3.023
   86SER     OG  851   5.708   4.427   2.930
   86SER     HG  852   5.795   4.476   2.931
   86SER      C  853   5.435   4.590   2.879
   86SER      O  854   5.473   4.707   2.878
   87CYS      N  855   5.326   4.552   2.813
   87CYS      H  856   5.261   4.492   2.859
   87CYS     CA  857   5.271   4.622   2.695
   87CYS     CB  858   5.153   4.544   2.637
   87CYS     SG  859   5.017   4.501   2.752
   87CYS     HG  860   4.945   4.451   2.652
   87CYS      C  861   5.215   4.761   2.726
   87CYS      O  862   5.283   4.856   2.687
   88GLY      N  863   5.129   4.771   2.826
   88GLY      H  864   5.126   4.700   2.897
   88GLY     CA  865   5.084   4.906   2.863
   88GLY      C  866   5.198   4.978   2.934
   88GLY      O  867   5.220   5.091   2.890
   89THR      N  868   5.285   4.909   3.007
   89THR      H  869   5.278   4.809   3.014
   89THR     CA  870   5.397   4.967   3.082
   89THR     CB  871   5.469   4.864   3.169
   89THR    OG1  872   5.384   4.752   3.198
   89THR    HG1  873   5.409   4.708   3.284
   89THR    CG2  874   5.544   4.933   3.283
   89THR      C  875   5.501   5.032   2.990
   89THR      O  876   5.514   5.155   2.997
   90ILE      N  877   5.531   4.964   2.880
   90ILE      H  878   5.489   4.874   2.868
   90ILE     CA  879   5.621   5.030   2.784
   90ILE     CB  880   5.691   4.913   2.716
   90ILE    CG1  881   5.780   4.835   2.814
   90ILE    CG2  882   5.772   4.953   2.592
   90ILE     CD  883   5.858   4.929   2.905
   90ILE      C  884   5.561   5.144   2.701
   90ILE      O  885   5.625   5.249   2.692
   91GLY      N  886   5.437   5.132   2.654
   91GLY      H  887   5.412   5.041   2.621
   91GLY     CA  888   5.363   5.245   2.597
   91GLY      C  889   5.350   5.370   2.684
   91GLY      O  890   5.366   5.482   2.636
   92LEU      N  891   5.310   5.339   2.807
   92LEU      H  892   5.253   5.258   2.820
   92LEU     CA  893   5.311   5.440   2.914
   92LEU     CB  894   5.269   5.368   3.042
   92LEU     CG  895   5.218   5.454   3.158
   92LEU    CD1  896   5.102   5.391   3.235
   92LEU    CD2  897   5.325   5.476   3.265
   92LEU      C  898   5.445   5.512   2.933
   92LEU      O  899   5.447   5.635   2.928
   93ILE      N  900   5.546   5.429   2.954
   93ILE      H  901   5.541   5.336   2.991
   93ILE     CA  902   5.680   5.486   2.972
   93ILE     CB  903   5.777   5.384   3.033
   93ILE    CG1  904   5.727   5.351   3.173
   93ILE    CG2  905   5.916   5.444   3.056
   93ILE     CD  906   5.770   5.207   3.203
   93ILE      C  907   5.723   5.573   2.854
   93ILE      O  908   5.754   5.687   2.888
   94HISE     N  909   5.697   5.532   2.730
   94HISE     H  910   5.661   5.439   2.718
   94HISE    CA  911   5.732   5.604   2.607
   94HISE    CB  912   5.686   5.529   2.482
   94HISE    CG  913   5.748   5.395   2.442
   94HISE   ND1  914   5.684   5.297   2.378
   94HISE   CD2  915   5.872   5.354   2.464
   94HISE   HD2  916   5.956   5.413   2.501
   94HISE   CE1  917   5.766   5.193   2.366
   94HISE   HE1  918   5.736   5.097   2.325
   94HISE   NE2  919   5.881   5.228   2.422
   94HISE   HE2  920   5.948   5.160   2.453
   94HISE     C  921   5.668   5.743   2.608
   94HISE     O  922   5.748   5.836   2.618
   95ALA      N  923   5.540   5.744   2.642
   95ALA      H  924   5.484   5.661   2.642
   95ALA     CA  925   5.459   5.866   2.653
   95ALA     CB  926   5.312   5.829   2.677
   95ALA      C  927   5.502   5.963   2.764
   95ALA      O  928   5.535   6.079   2.737
   96VAL      N  929   5.523   5.919   2.888
   96VAL      H  930   5.503   5.822   2.899
   96VAL     CA  931   5.583   5.989   3.002
   96VAL     CB  932   5.597   5.887   3.115
   96VAL    CG1  933   5.688   5.928   3.231
   96VAL    CG2  934   5.456   5.857   3.167
   96VAL      C  935   5.719   6.045   2.959
   96VAL      O  936   5.734   6.167   2.960
   97ALA      N  937   5.811   5.958   2.919
   97ALA      H  938   5.802   5.858   2.923
   97ALA     CA  939   5.949   5.994   2.883
   97ALA     CB  940   6.020   5.860   2.864
   97ALA      C  941   5.985   6.099   2.778
   97ALA      O  942   6.096   6.152   2.781
   98ASN      N  943   5.912   6.092   2.666
   98ASN      H  944   5.844   6.021   2.651
   98ASN     CA  945   5.898   6.197   2.565
   98ASN     CB  946   5.860   6.127   2.434
   98ASN     CG  947   5.965   6.022   2.396
   98ASN    OD1  948   6.075   6.048   2.347
   98ASN    ND2  949   5.938   5.892   2.390
   98ASN   HD21  950   5.845   5.856   2.382
   98ASN   HD22  951   6.017   5.831   2.381
   98ASN      C  952   5.809   6.320   2.587
   98ASN      O  953   5.807   6.408   2.502
   99ASN      N  954   5.729   6.318   2.693
   99ASN      H  955   5.711   6.232   2.741
   99ASN     CA  956   5.663   6.442   2.737
   99ASN     CB  957   5.513   6.444   2.709
   99ASN     CG  958   5.484   6.495   2.567
   99ASN    OD1  959   5.563   6.567   2.507
   99ASN    ND2  960   5.360   6.479   2.522
   99ASN   HD21  961   5.309   6.425   2.590
   99ASN   HD22  962   5.333   6.509   2.430
   99ASN      C  963   5.694   6.501   2.875
   99ASN      O  964   5.607   6.524   2.959
  100GLN      N  965   5.823   6.505   2.904
  100GLN      H  966   5.881   6.511   2.823
  100GLN     CA  967   5.873   6.547   3.036
  100GLN     CB  968   6.021   6.508   3.045
  100GLN     CG  969   6.023   6.363   3.093
  100GLN     CD  970   6.166   6.322   3.128
  100GLN    OE1  971   6.220   6.376   3.224
  100GLN    NE2  972   6.242   6.253   3.044
  100GLN   HE21  973   6.205   6.230   2.954
  100GLN   HE22  974   6.336   6.224   3.065
  100GLN      C  975   5.862   6.692   3.083
  100GLN      O  976   5.907   6.740   3.187
  101ASP      N  977   5.840   6.771   2.978
  101ASP      H  978   5.843   6.736   2.884
  101ASP     CA  979   5.798   6.910   3.000
  101ASP     CB  980   5.818   6.987   2.869
  101ASP     CG  981   5.730   6.946   2.751
  101ASP    OD1  982   5.677   7.038   2.686
  101ASP    OD2  983   5.720   6.826   2.719
  101ASP      C  984   5.654   6.938   3.042
  101ASP      O  985   5.633   6.970   3.159
  102LYS      N  986   5.563   6.864   2.979
  102LYS      H  987   5.576   6.821   2.889
  102LYS     CA  988   5.422   6.863   3.020
  102LYS     CB  989   5.336   6.808   2.906
  102LYS     CG  990   5.348   6.892   2.779
  102LYS     CD  991   5.288   6.816   2.660
  102LYS     CE  992   5.333   6.881   2.529
  102LYS     NZ  993   5.478   6.858   2.514
  102LYS    HZ1  994   5.492   6.766   2.477
  102LYS    HZ2  995   5.530   6.916   2.452
  102LYS    HZ3  996   5.531   6.855   2.599
  102LYS      C  997   5.390   6.779   3.143
  102LYS      O  998   5.293   6.806   3.214
  103LEU      N  999   5.475   6.683   3.179
  103LEU      H 1000   5.534   6.643   3.108
  103LEU     CA 1001   5.453   6.597   3.296
  103LEU     CB 1002   5.467   6.450   3.256
  103LEU     CG 1003   5.380   6.353   3.337
  103LEU    CD1 1004   5.233   6.394   3.343
  103LEU    CD2 1005   5.393   6.211   3.282
  103LEU      C 1006   5.549   6.621   3.413
  103LEU      O 1007   5.668   6.649   3.397
  104GLY      N 1008   5.490   6.672   3.521
  104GLY      H 1009   5.404   6.722   3.507
  104GLY     CA 1010   5.558   6.681   3.650
  104GLY      C 1011   5.545   6.550   3.728
  104GLY      O 1012   5.473   6.456   3.695
  105PHE      N 1013   5.645   6.536   3.814
  105PHE      H 1014   5.718   6.604   3.809
  105PHE     CA 1015   5.670   6.419   3.900
  105PHE     CB 1016   5.806   6.358   3.862
  105PHE     CG 1017   5.805   6.312   3.716
  105PHE    CD1 1018   5.768   6.181   3.687
  105PHE    HD1 1019   5.779   6.105   3.764
  105PHE    CD2 1020   5.833   6.408   3.620
  105PHE    HD2 1021   5.878   6.504   3.646
  105PHE    CE1 1022   5.770   6.143   3.553
  105PHE    HE1 1023   5.734   6.043   3.527
  105PHE    CE2 1024   5.824   6.367   3.488
  105PHE    HE2 1025   5.827   6.443   3.409
  105PHE     CZ 1026   5.801   6.234   3.453
  105PHE     HZ 1027   5.782   6.205   3.350
  105PHE      C 1028   5.672   6.446   4.050
  105PHE      O 1029   5.667   6.563   4.087
  106GLU      N 1030   5.674   6.343   4.135
  106GLU      H 1031   5.680   6.245   4.116
  106GLU     CA 1032   5.705   6.383   4.273
  106GLU     CB 1033   5.595   6.335   4.369
  106GLU     CG 1034   5.566   6.186   4.349
  106GLU     CD 1035   5.461   6.136   4.447
  106GLU    OE1 1036   5.347   6.187   4.442
  106GLU    OE2 1037   5.496   6.048   4.529
  106GLU      C 1038   5.843   6.341   4.325
  106GLU      O 1039   5.922   6.271   4.263
  107ASP      N 1040   5.874   6.386   4.446
  107ASP      H 1041   5.809   6.439   4.500
  107ASP     CA 1042   5.999   6.365   4.520
  107ASP     CB 1043   5.990   6.431   4.658
  107ASP     CG 1044   5.959   6.581   4.653
  107ASP    OD1 1045   6.055   6.660   4.666
  107ASP    OD2 1046   5.838   6.612   4.662
  107ASP      C 1047   6.026   6.216   4.542
  107ASP      O 1048   5.953   6.136   4.600
  108GLY      N 1049   6.149   6.188   4.498
  108GLY      H 1050   6.204   6.263   4.464
  108GLY     CA 1051   6.191   6.048   4.479
  108GLY      C 1052   6.111   5.949   4.395
  108GLY      O 1053   6.143   5.832   4.417
  109SER      N 1054   6.034   5.990   4.295
  109SER      H 1055   6.031   6.088   4.277
  109SER     CA 1056   5.951   5.907   4.205
  109SER     CB 1057   5.896   5.999   4.096
  109SER     OG 1058   5.818   5.930   3.998
  109SER     HG 1059   5.721   5.935   4.024
  109SER      C 1060   6.024   5.795   4.131
  109SER      O 1061   6.127   5.805   4.065
  110VAL      N 1062   5.970   5.676   4.157
  110VAL      H 1063   5.894   5.670   4.221
  110VAL     CA 1064   6.003   5.541   4.109
  110VAL     CB 1065   5.893   5.445   4.156
  110VAL    CG1 1066   5.918   5.299   4.121
  110VAL    CG2 1067   5.842   5.449   4.300
  110VAL      C 1068   6.016   5.545   3.956
  110VAL      O 1069   6.108   5.492   3.895
  111LEU      N 1070   5.931   5.632   3.903
  111LEU      H 1071   5.866   5.676   3.965
  111LEU     CA 1072   5.930   5.655   3.757
  111LEU     CB 1073   5.796   5.716   3.715
  111LEU     CG 1074   5.771   5.703   3.565
  111LEU    CD1 1075   5.794   5.560   3.515
  111LEU    CD2 1076   5.627   5.751   3.546
  111LEU      C 1077   6.048   5.741   3.713
  111LEU      O 1078   6.115   5.699   3.619
  112LYS      N 1079   6.057   5.866   3.757
  112LYS      H 1080   5.978   5.890   3.813
  112LYS     CA 1081   6.155   5.972   3.730
  112LYS     CB 1082   6.132   6.107   3.798
  112LYS     CG 1083   6.217   6.216   3.731
  112LYS     CD 1084   6.144   6.269   3.608
  112LYS     CE 1085   6.210   6.404   3.577
  112LYS     NZ 1086   6.355   6.418   3.563
  112LYS    HZ1 1087   6.394   6.508   3.542
  112LYS    HZ2 1088   6.400   6.396   3.650
  112LYS    HZ3 1089   6.384   6.353   3.493
  112LYS      C 1090   6.300   5.927   3.745
  112LYS      O 1091   6.379   5.945   3.652
  113GLN      N 1092   6.320   5.834   3.838
  113GLN      H 1093   6.263   5.833   3.921
  113GLN     CA 1094   6.444   5.757   3.851
  113GLN     CB 1095   6.426   5.669   3.975
  113GLN     CG 1096   6.549   5.609   4.044
  113GLN     CD 1097   6.615   5.501   3.958
  113GLN    OE1 1098   6.552   5.396   3.950
  113GLN    NE2 1099   6.712   5.528   3.871
  113GLN   HE21 1100   6.747   5.620   3.857
  113GLN   HE22 1101   6.749   5.448   3.824
  113GLN      C 1102   6.487   5.685   3.723
  113GLN      O 1103   6.581   5.726   3.655
  114PHE      N 1104   6.403   5.593   3.676
  114PHE      H 1105   6.308   5.585   3.706
  114PHE     CA 1106   6.431   5.518   3.553
  114PHE     CB 1107   6.325   5.410   3.528
  114PHE     CG 1108   6.371   5.317   3.417
  114PHE    CD1 1109   6.459   5.212   3.443
  114PHE    HD1 1110   6.506   5.198   3.540
  114PHE    CD2 1111   6.330   5.332   3.285
  114PHE    HD2 1112   6.258   5.411   3.265
  114PHE    CE1 1113   6.490   5.117   3.345
  114PHE    HE1 1114   6.563   5.041   3.374
  114PHE    CE2 1115   6.360   5.237   3.188
  114PHE    HE2 1116   6.330   5.250   3.084
  114PHE     CZ 1117   6.437   5.125   3.217
  114PHE     HZ 1118   6.445   5.033   3.158
  114PHE      C 1119   6.442   5.603   3.426
  114PHE      O 1120   6.543   5.592   3.357
  115LEU      N 1121   6.364   5.710   3.421
  115LEU      H 1122   6.292   5.725   3.489
  115LEU     CA 1123   6.377   5.817   3.321
  115LEU     CB 1124   6.262   5.919   3.322
  115LEU     CG 1125   6.126   5.851   3.314
  115LEU    CD1 1126   6.036   5.975   3.312
  115LEU    CD2 1127   6.098   5.751   3.201
  115LEU      C 1128   6.506   5.899   3.327
  115LEU      O 1129   6.568   5.934   3.226
  116SER      N 1130   6.553   5.936   3.445
  116SER      H 1131   6.495   5.920   3.525
  116SER     CA 1132   6.688   5.990   3.470
  116SER     CB 1133   6.719   6.020   3.617
  116SER     OG 1134   6.833   6.105   3.626
  116SER     HG 1135   6.818   6.168   3.702
  116SER      C 1136   6.800   5.892   3.434
  116SER      O 1137   6.878   5.923   3.344
  117GLU      N 1138   6.794   5.771   3.490
  117GLU      H 1139   6.724   5.745   3.557
  117GLU     CA 1140   6.892   5.663   3.474
  117GLU     CB 1141   6.843   5.537   3.545
  117GLU     CG 1142   6.937   5.415   3.545
  117GLU     CD 1143   6.886   5.314   3.648
  117GLU    OE1 1144   6.816   5.215   3.617
  117GLU    OE2 1145   6.927   5.324   3.765
  117GLU      C 1146   6.922   5.620   3.330
  117GLU      O 1147   7.038   5.606   3.292
  118THR      N 1148   6.818   5.629   3.248
  118THR      H 1149   6.730   5.648   3.292
  118THR     CA 1150   6.822   5.570   3.114
  118THR     CB 1151   6.716   5.461   3.093
  118THR    OG1 1152   6.587   5.517   3.121
  118THR    HG1 1153   6.587   5.535   3.219
  118THR    CG2 1154   6.746   5.351   3.194
  118THR      C 1155   6.823   5.663   2.993
  118THR      O 1156   6.795   5.622   2.880
  119GLU      N 1157   6.834   5.793   3.017
  119GLU      H 1158   6.864   5.823   3.108
  119GLU     CA 1159   6.826   5.897   2.913
  119GLU     CB 1160   6.820   6.037   2.973
  119GLU     CG 1161   6.755   6.133   2.873
  119GLU     CD 1162   6.752   6.275   2.929
  119GLU    OE1 1163   6.772   6.290   3.052
  119GLU    OE2 1164   6.747   6.363   2.840
  119GLU      C 1165   6.934   5.889   2.805
  119GLU      O 1166   6.896   5.890   2.688
  120LYS      N 1167   7.060   5.867   2.841
  120LYS      H 1168   7.084   5.851   2.937
  120LYS     CA 1169   7.169   5.861   2.742
  120LYS     CB 1170   7.267   5.969   2.788
  120LYS     CG 1171   7.219   6.110   2.751
  120LYS     CD 1172   7.324   6.219   2.776
  120LYS     CE 1173   7.424   6.229   2.661
  120LYS     NZ 1174   7.375   6.316   2.553
  120LYS    HZ1 1175   7.450   6.327   2.487
  120LYS    HZ2 1176   7.291   6.281   2.513
  120LYS    HZ3 1177   7.368   6.409   2.590
  120LYS      C 1178   7.232   5.722   2.728
  120LYS      O 1179   7.351   5.697   2.746
  121MET      N 1180   7.157   5.640   2.656
  121MET      H 1181   7.074   5.677   2.614
  121MET     CA 1182   7.196   5.500   2.634
  121MET     CB 1183   7.190   5.418   2.763
  121MET     CG 1184   7.069   5.423   2.856
  121MET     SD 1185   7.082   5.281   2.971
  121MET     CE 1186   7.167   5.348   3.112
  121MET      C 1187   7.113   5.435   2.522
  121MET      O 1188   7.009   5.489   2.485
  122SER      N 1189   7.148   5.313   2.482
  122SER      H 1190   7.185   5.255   2.555
  122SER     CA 1191   7.084   5.250   2.366
  122SER     CB 1192   7.168   5.141   2.299
  122SER     OG 1193   7.204   5.028   2.377
  122SER     HG 1194   7.286   5.048   2.431
  122SER      C 1195   6.951   5.190   2.412
  122SER      O 1196   6.936   5.158   2.530
  123PRO      N 1197   6.860   5.159   2.320
  123PRO     CA 1198   6.741   5.082   2.357
  123PRO     CB 1199   6.664   5.066   2.226
  123PRO     CG 1200   6.710   5.186   2.143
  123PRO     CD 1201   6.852   5.222   2.188
  123PRO      C 1202   6.764   4.945   2.421
  123PRO      O 1203   6.681   4.920   2.508
  124GLU      N 1204   6.860   4.869   2.369
  124GLU      H 1205   6.892   4.880   2.275
  124GLU     CA 1206   6.909   4.741   2.421
  124GLU     CB 1207   7.010   4.677   2.326
  124GLU     CG 1208   6.949   4.642   2.191
  124GLU     CD 1209   6.967   4.760   2.096
  124GLU    OE1 1210   6.875   4.843   2.077
  124GLU    OE2 1211   7.075   4.764   2.034
  124GLU      C 1212   6.960   4.755   2.565
  124GLU      O 1213   6.895   4.699   2.654
  125ASP      N 1214   7.035   4.861   2.594
  125ASP      H 1215   7.080   4.922   2.528
  125ASP     CA 1216   7.065   4.902   2.732
  125ASP     CB 1217   7.159   5.022   2.733
  125ASP     CG 1218   7.297   4.992   2.672
  125ASP    OD1 1219   7.351   4.879   2.671
  125ASP    OD2 1220   7.341   5.078   2.594
  125ASP      C 1221   6.948   4.937   2.823
  125ASP      O 1222   6.931   4.860   2.917
  126ARG      N 1223   6.851   5.012   2.771
  126ARG      H 1224   6.873   5.050   2.681
  126ARG     CA 1225   6.729   5.047   2.845
  126ARG     CB 1226   6.633   5.139   2.768
  126ARG     CG 1227   6.684   5.282   2.748
  126ARG     CD 1228   6.583   5.375   2.680
  126ARG     NE 1229   6.655   5.503   2.672
  126ARG     HE 1230   6.663   5.553   2.758
  126ARG     CZ 1231   6.699   5.552   2.556
  126ARG    NH1 1232   6.687   5.475   2.447
  126ARG   HH11 1233   6.650   5.382   2.444
  126ARG   HH12 1234   6.697   5.519   2.358
  126ARG    NH2 1235   6.729   5.683   2.549
  126ARG   HH21 1236   6.705   5.744   2.625
  126ARG   HH22 1237   6.778   5.720   2.470
  126ARG      C 1238   6.644   4.923   2.877
  126ARG      O 1239   6.587   4.921   2.986
  127ALA      N 1240   6.650   4.818   2.796
  127ALA      H 1241   6.682   4.838   2.703
  127ALA     CA 1242   6.588   4.689   2.829
  127ALA     CB 1243   6.584   4.608   2.699
  127ALA      C 1244   6.653   4.609   2.942
  127ALA      O 1245   6.583   4.569   3.034
  128LYS      N 1246   6.785   4.601   2.929
  128LYS      H 1247   6.826   4.638   2.846
  128LYS     CA 1248   6.880   4.540   3.023
  128LYS     CB 1249   7.024   4.539   2.971
  128LYS     CG 1250   7.041   4.470   2.836
  128LYS     CD 1251   7.081   4.325   2.863
  128LYS     CE 1252   7.117   4.236   2.744
  128LYS     NZ 1253   7.239   4.291   2.683
  128LYS    HZ1 1254   7.321   4.271   2.736
  128LYS    HZ2 1255   7.254   4.255   2.591
  128LYS    HZ3 1256   7.237   4.390   2.671
  128LYS      C 1257   6.864   4.605   3.161
  128LYS      O 1258   6.853   4.536   3.262
  129CYS      N 1259   6.837   4.735   3.157
  129CYS      H 1260   6.854   4.788   3.074
  129CYS     CA 1261   6.804   4.819   3.273
  129CYS     CB 1262   6.828   4.967   3.242
  129CYS     SG 1263   7.005   5.010   3.254
  129CYS     HG 1264   6.992   5.141   3.272
  129CYS      C 1265   6.666   4.803   3.336
  129CYS      O 1266   6.659   4.818   3.458
  130PHE      N 1267   6.569   4.786   3.247
  130PHE      H 1268   6.576   4.822   3.154
  130PHE     CA 1269   6.432   4.759   3.293
  130PHE     CB 1270   6.339   4.741   3.173
  130PHE     CG 1271   6.191   4.712   3.201
  130PHE    CD1 1272   6.106   4.820   3.181
  130PHE    HD1 1273   6.148   4.909   3.134
  130PHE    CD2 1274   6.151   4.593   3.258
  130PHE    HD2 1275   6.206   4.500   3.246
  130PHE    CE1 1276   5.975   4.813   3.226
  130PHE    HE1 1277   5.909   4.894   3.193
  130PHE    CE2 1278   6.020   4.592   3.306
  130PHE    HE2 1279   5.995   4.503   3.364
  130PHE     CZ 1280   5.930   4.697   3.289
  130PHE     HZ 1281   5.837   4.698   3.345
  130PHE      C 1282   6.437   4.622   3.361
  130PHE      O 1283   6.375   4.607   3.466
  131GLU      N 1284   6.507   4.523   3.307
  131GLU      H 1285   6.531   4.520   3.210
  131GLU     CA 1286   6.523   4.389   3.365
  131GLU     CB 1287   6.614   4.294   3.286
  131GLU     CG 1288   6.534   4.256   3.161
  131GLU     CD 1289   6.609   4.203   3.038
  131GLU    OE1 1290   6.704   4.123   3.051
  131GLU    OE2 1291   6.570   4.238   2.925
  131GLU      C 1292   6.579   4.387   3.508
  131GLU      O 1293   6.515   4.335   3.599
  132LYS      N 1294   6.679   4.471   3.529
  132LYS      H 1295   6.719   4.511   3.447
  132LYS     CA 1296   6.741   4.502   3.659
  132LYS     CB 1297   6.877   4.568   3.636
  132LYS     CG 1298   6.980   4.457   3.614
  132LYS     CD 1299   7.110   4.530   3.578
  132LYS     CE 1300   7.101   4.606   3.445
  132LYS     NZ 1301   7.233   4.665   3.421
  132LYS    HZ1 1302   7.243   4.753   3.467
  132LYS    HZ2 1303   7.306   4.599   3.441
  132LYS    HZ3 1304   7.239   4.690   3.324
  132LYS      C 1305   6.653   4.573   3.762
  132LYS      O 1306   6.697   4.585   3.877
  133ASN      N 1307   6.523   4.593   3.740
  133ASN      H 1308   6.477   4.542   3.668
  133ASN     CA 1309   6.447   4.682   3.830
  133ASN     CB 1310   6.394   4.808   3.761
  133ASN     CG 1311   6.362   4.918   3.863
  133ASN    OD1 1312   6.276   4.913   3.951
  133ASN    ND2 1313   6.450   5.017   3.858
  133ASN   HD21 1314   6.528   5.019   3.795
  133ASN   HD22 1315   6.428   5.096   3.915
  133ASN      C 1316   6.337   4.617   3.914
  133ASN      O 1317   6.233   4.585   3.858
  134GLU      N 1318   6.353   4.631   4.046
  134GLU      H 1319   6.427   4.685   4.086
  134GLU     CA 1320   6.261   4.564   4.139
  134GLU     CB 1321   6.325   4.554   4.277
  134GLU     CG 1322   6.460   4.482   4.265
  134GLU     CD 1323   6.442   4.332   4.239
  134GLU    OE1 1324   6.434   4.272   4.348
  134GLU    OE2 1325   6.446   4.280   4.126
  134GLU      C 1326   6.131   4.645   4.152
  134GLU      O 1327   6.023   4.593   4.126
  135ALA      N 1328   6.143   4.772   4.187
  135ALA      H 1329   6.231   4.820   4.191
  135ALA     CA 1330   6.033   4.862   4.226
  135ALA     CB 1331   6.079   4.995   4.286
  135ALA      C 1332   5.935   4.891   4.112
  135ALA      O 1333   5.815   4.868   4.133
  136ILE      N 1334   5.988   4.878   3.991
  136ILE      H 1335   6.088   4.875   3.985
  136ILE     CA 1336   5.909   4.885   3.867
  136ILE     CB 1337   5.998   4.947   3.759
  136ILE    CG1 1338   6.008   5.097   3.791
  136ILE    CG2 1339   5.947   4.925   3.617
  136ILE     CD 1340   6.143   5.145   3.738
  136ILE      C 1341   5.819   4.766   3.834
  136ILE      O 1342   5.698   4.777   3.812
  137GLN      N 1343   5.877   4.650   3.862
  137GLN      H 1344   5.973   4.658   3.890
  137GLN     CA 1345   5.814   4.517   3.861
  137GLN     CB 1346   5.919   4.406   3.866
  137GLN     CG 1347   5.964   4.377   3.723
  137GLN     CD 1348   6.076   4.274   3.736
  137GLN    OE1 1349   6.058   4.152   3.726
  137GLN    NE2 1350   6.195   4.321   3.772
  137GLN   HE21 1351   6.197   4.419   3.793
  137GLN   HE22 1352   6.274   4.259   3.776
  137GLN      C 1353   5.710   4.492   3.971
  137GLN      O 1354   5.602   4.442   3.941
  138ALA      N 1355   5.743   4.545   4.088
  138ALA      H 1356   5.836   4.581   4.099
  138ALA     CA 1357   5.663   4.531   4.211
  138ALA     CB 1358   5.736   4.559   4.343
  138ALA      C 1359   5.536   4.614   4.197
  138ALA      O 1360   5.429   4.553   4.202
  139ALA      N 1361   5.549   4.737   4.146
  139ALA      H 1362   5.637   4.782   4.128
  139ALA     CA 1363   5.438   4.823   4.105
  139ALA     CB 1364   5.496   4.954   4.052
  139ALA      C 1365   5.352   4.763   3.993
  139ALA      O 1366   5.234   4.736   4.016
  140HISE     N 1367   5.414   4.702   3.893
  140HISE     H 1368   5.508   4.724   3.865
  140HISE    CA 1369   5.357   4.625   3.782
  140HISE    CB 1370   5.478   4.579   3.700
  140HISE    CG 1371   5.447   4.518   3.563
  140HISE   ND1 1372   5.400   4.586   3.459
  140HISE   CD2 1373   5.451   4.387   3.540
  140HISE   HD2 1374   5.468   4.303   3.608
  140HISE   CE1 1375   5.383   4.493   3.365
  140HISE   HE1 1376   5.343   4.514   3.266
  140HISE   NE2 1377   5.407   4.372   3.416
  140HISE   HE2 1378   5.406   4.282   3.372
  140HISE     C 1379   5.269   4.508   3.828
  140HISE     O 1380   5.149   4.510   3.803
  141ASP      N 1381   5.330   4.410   3.893
  141ASP      H 1382   5.427   4.391   3.880
  141ASP     CA 1383   5.255   4.301   3.958
  141ASP     CB 1384   5.355   4.196   4.007
  141ASP     CG 1385   5.431   4.125   3.894
  141ASP    OD1 1386   5.515   4.037   3.921
  141ASP    OD2 1387   5.392   4.140   3.777
  141ASP      C 1388   5.143   4.341   4.054
  141ASP      O 1389   5.056   4.256   4.072
  142ALA      N 1390   5.151   4.445   4.137
  142ALA      H 1391   5.225   4.512   4.126
  142ALA     CA 1392   5.048   4.486   4.234
  142ALA     CB 1393   5.100   4.603   4.318
  142ALA      C 1394   4.925   4.535   4.157
  142ALA      O 1395   4.813   4.497   4.189
  143VAL      N 1396   4.937   4.615   4.052
  143VAL      H 1397   5.018   4.671   4.034
  143VAL     CA 1398   4.826   4.647   3.961
  143VAL     CB 1399   4.880   4.746   3.858
  143VAL    CG1 1400   4.763   4.788   3.768
  143VAL    CG2 1401   4.936   4.870   3.927
  143VAL      C 1402   4.757   4.524   3.902
  143VAL      O 1403   4.634   4.519   3.899
  144ALA      N 1404   4.841   4.431   3.857
  144ALA      H 1405   4.937   4.457   3.845
  144ALA     CA 1406   4.786   4.305   3.807
  144ALA     CB 1407   4.904   4.211   3.778
  144ALA      C 1408   4.691   4.229   3.899
  144ALA      O 1409   4.578   4.191   3.866
  145GLN      N 1410   4.742   4.207   4.020
  145GLN      H 1411   4.841   4.219   4.030
  145GLN     CA 1412   4.678   4.144   4.136
  145GLN     CB 1413   4.786   4.131   4.244
  145GLN     CG 1414   4.867   4.001   4.245
  145GLN     CD 1415   4.985   4.006   4.343
  145GLN    OE1 1416   4.992   3.927   4.437
  145GLN    NE2 1417   5.078   4.096   4.313
  145GLN   HE21 1418   5.070   4.142   4.225
  145GLN   HE22 1419   5.135   4.119   4.392
  145GLN      C 1420   4.557   4.221   4.190
  145GLN      O 1421   4.458   4.157   4.227
  146GLU      N 1422   4.562   4.353   4.183
  146GLU      H 1423   4.645   4.404   4.161
  146GLU     CA 1424   4.445   4.441   4.199
  146GLU     CB 1425   4.493   4.583   4.233
  146GLU     CG 1426   4.547   4.620   4.371
  146GLU     CD 1427   4.603   4.763   4.372
  146GLU    OE1 1428   4.529   4.857   4.407
  146GLU    OE2 1429   4.718   4.778   4.327
  146GLU      C 1430   4.333   4.448   4.095
  146GLU      O 1431   4.216   4.465   4.128
  147GLY      N 1432   4.369   4.446   3.967
  147GLY      H 1433   4.458   4.477   3.932
  147GLY     CA 1434   4.274   4.426   3.857
  147GLY      C 1435   4.194   4.296   3.850
  147GLY      O 1436   4.251   4.189   3.875
  148GLN      N 1437   4.066   4.307   3.817
  148GLN      H 1438   4.047   4.378   3.749
  148GLN     CA 1439   3.965   4.201   3.832
  148GLN     CB 1440   3.819   4.245   3.842
  148GLN     CG 1441   3.779   4.378   3.777
  148GLN     CD 1442   3.630   4.402   3.798
  148GLN    OE1 1443   3.548   4.354   3.876
  148GLN    NE2 1444   3.574   4.480   3.705
  148GLN   HE21 1445   3.637   4.519   3.639
  148GLN   HE22 1446   3.475   4.478   3.690
  148GLN      C 1447   3.978   4.087   3.731
  148GLN      O 1448   3.967   3.972   3.774
  149CYS      N 1449   4.015   4.121   3.608
  149CYS      H 1450   4.029   4.219   3.598
  149CYS     CA 1451   4.007   4.027   3.495
  149CYS     CB 1452   3.973   4.113   3.373
  149CYS     SG 1453   3.809   4.192   3.395
  149CYS     HG 1454   3.858   4.314   3.418
  149CYS      C 1455   4.143   3.960   3.474
  149CYS      O 1456   4.247   4.020   3.501
  150ARG      N 1457   4.135   3.832   3.439
  150ARG      H 1458   4.049   3.781   3.440
  150ARG     CA 1459   4.252   3.749   3.409
  150ARG     CB 1460   4.263   3.650   3.525
  150ARG     CG 1461   4.404   3.592   3.541
  150ARG     CD 1462   4.520   3.685   3.576
  150ARG     NE 1463   4.500   3.738   3.712
  150ARG     HE 1464   4.462   3.677   3.782
  150ARG     CZ 1465   4.510   3.866   3.749
  150ARG    NH1 1466   4.545   3.959   3.659
  150ARG   HH11 1467   4.595   3.937   3.575
  150ARG   HH12 1468   4.524   4.054   3.682
  150ARG    NH2 1469   4.468   3.901   3.871
  150ARG   HH21 1470   4.435   3.836   3.940
  150ARG   HH22 1471   4.451   3.997   3.892
  150ARG      C 1472   4.264   3.700   3.265
  150ARG      O 1473   4.296   3.781   3.178
  151VAL      N 1474   4.217   3.580   3.234
  151VAL      H 1475   4.202   3.507   3.301
  151VAL     CA 1476   4.192   3.527   3.099
  151VAL     CB 1477   4.050   3.561   3.054
  151VAL    CG1 1478   4.002   3.469   2.942
  151VAL    CG2 1479   3.948   3.572   3.168
  151VAL      C 1480   4.306   3.551   3.000
  151VAL      O 1481   4.283   3.624   2.903
  152ASP      N 1482   4.411   3.470   3.004
  152ASP      H 1483   4.410   3.403   3.078
  152ASP     CA 1484   4.526   3.468   2.913
  152ASP     CB 1485   4.641   3.439   3.010
  152ASP     CG 1486   4.774   3.477   2.944
  152ASP    OD1 1487   4.795   3.600   2.937
  152ASP    OD2 1488   4.848   3.383   2.908
  152ASP      C 1489   4.507   3.371   2.796
  152ASP      O 1490   4.569   3.267   2.776
  153ASP      N 1491   4.414   3.416   2.713
  153ASP      H 1492   4.387   3.512   2.724
  153ASP     CA 1493   4.355   3.344   2.599
  153ASP     CB 1494   4.235   3.429   2.555
  153ASP     CG 1495   4.262   3.573   2.513
  153ASP    OD1 1496   4.362   3.616   2.451
  153ASP    OD2 1497   4.170   3.650   2.548
  153ASP      C 1498   4.448   3.326   2.479
  153ASP      O 1499   4.408   3.260   2.383
  154LYS      N 1500   4.574   3.366   2.493
  154LYS      H 1501   4.597   3.423   2.572
  154LYS     CA 1502   4.689   3.346   2.404
  154LYS     CB 1503   4.718   3.196   2.389
  154LYS     CG 1504   4.764   3.114   2.509
  154LYS     CD 1505   4.885   3.173   2.583
  154LYS     CE 1506   4.910   3.094   2.712
  154LYS     NZ 1507   4.797   3.076   2.804
  154LYS    HZ1 1508   4.730   3.151   2.808
  154LYS    HZ2 1509   4.744   2.993   2.786
  154LYS    HZ3 1510   4.837   3.060   2.894
  154LYS      C 1511   4.690   3.414   2.267
  154LYS      O 1512   4.791   3.399   2.198
  155VAL      N 1513   4.590   3.499   2.248
  155VAL      H 1514   4.542   3.540   2.325
  155VAL     CA 1515   4.578   3.575   2.123
  155VAL     CB 1516   4.436   3.632   2.124
  155VAL    CG1 1517   4.403   3.726   2.008
  155VAL    CG2 1518   4.338   3.518   2.100
  155VAL      C 1519   4.689   3.680   2.130
  155VAL      O 1520   4.718   3.736   2.235
  156ASN      N 1521   4.744   3.719   2.015
  156ASN      H 1522   4.717   3.680   1.927
  156ASN     CA 1523   4.858   3.810   2.003
  156ASN     CB 1524   4.938   3.771   1.878
  156ASN     CG 1525   5.063   3.848   1.835
  156ASN    OD1 1526   5.142   3.898   1.916
  156ASN    ND2 1527   5.075   3.856   1.703
  156ASN   HD21 1528   5.006   3.821   1.640
  156ASN   HD22 1529   5.151   3.914   1.675
  156ASN      C 1530   4.829   3.960   2.000
  156ASN      O 1531   4.822   4.015   1.890
  157PHE      N 1532   4.799   4.013   2.119
  157PHE      H 1533   4.787   3.952   2.197
  157PHE     CA 1534   4.762   4.153   2.145
  157PHE     CB 1535   4.691   4.173   2.278
  157PHE     CG 1536   4.548   4.118   2.287
  157PHE    CD1 1537   4.446   4.209   2.262
  157PHE    HD1 1538   4.467   4.316   2.263
  157PHE    CD2 1539   4.509   3.988   2.315
  157PHE    HD2 1540   4.579   3.911   2.282
  157PHE    CE1 1541   4.311   4.176   2.264
  157PHE    HE1 1542   4.236   4.244   2.223
  157PHE    CE2 1543   4.375   3.951   2.322
  157PHE    HE2 1544   4.342   3.852   2.352
  157PHE     CZ 1545   4.276   4.047   2.302
  157PHE     HZ 1546   4.169   4.025   2.306
  157PHE      C 1547   4.885   4.243   2.154
  157PHE      O 1548   4.978   4.222   2.232
  158HISE     N 1549   4.876   4.353   2.079
  158HISE     H 1550   4.797   4.371   2.021
  158HISE    CA 1551   4.983   4.454   2.081
  158HISE    CB 1552   5.035   4.445   1.937
  158HISE    CG 1553   5.143   4.340   1.908
  158HISE   ND1 1554   5.273   4.359   1.931
  158HISE   CD2 1555   5.135   4.233   1.830
  158HISE   HD2 1556   5.042   4.186   1.800
  158HISE   CE1 1557   5.345   4.277   1.856
  158HISE   HE1 1558   5.453   4.279   1.840
  158HISE   NE2 1559   5.259   4.195   1.797
  158HISE   HE2 1560   5.275   4.121   1.731
  158HISE     C 1561   4.926   4.588   2.128
  158HISE     O 1562   4.810   4.620   2.102
  159PHE      N 1563   5.018   4.662   2.189
  159PHE      H 1564   5.116   4.642   2.193
  159PHE     CA 1565   4.986   4.796   2.242
  159PHE     CB 1566   4.995   4.784   2.394
  159PHE     CG 1567   4.921   4.902   2.458
  159PHE    CD1 1568   4.783   4.911   2.447
  159PHE    HD1 1569   4.732   4.848   2.374
  159PHE    CD2 1570   4.995   5.005   2.516
  159PHE    HD2 1571   5.103   5.012   2.520
  159PHE    CE1 1572   4.717   5.017   2.508
  159PHE    HE1 1573   4.608   5.020   2.509
  159PHE    CE2 1574   4.928   5.111   2.577
  159PHE    HE2 1575   4.983   5.188   2.630
  159PHE     CZ 1576   4.789   5.118   2.569
  159PHE     HZ 1577   4.737   5.204   2.612
  159PHE      C 1578   5.076   4.900   2.176
  159PHE      O 1579   5.195   4.910   2.206
  160ILE      N 1580   5.021   4.993   2.098
  160ILE      H 1581   4.922   5.007   2.094
  160ILE     CA 1582   5.087   5.090   2.010
  160ILE     CB 1583   5.067   5.052   1.863
  160ILE    CG1 1584   5.106   4.907   1.838
  160ILE    CG2 1585   5.116   5.153   1.759
  160ILE     CD 1586   5.075   4.856   1.697
  160ILE      C 1587   5.040   5.232   2.042
  160ILE      O 1588   4.923   5.257   2.068
  161LEU      N 1589   5.144   5.315   2.040
  161LEU      H 1590   5.230   5.285   1.998
  161LEU     CA 1591   5.136   5.459   2.068
  161LEU     CB 1592   5.223   5.479   2.192
  161LEU     CG 1593   5.256   5.619   2.243
  161LEU    CD1 1594   5.132   5.677   2.311
  161LEU    CD2 1595   5.390   5.623   2.317
  161LEU      C 1596   5.176   5.556   1.956
  161LEU      O 1597   5.278   5.536   1.890
  162PHE      N 1598   5.075   5.633   1.917
  162PHE      H 1599   4.982   5.630   1.954
  162PHE     CA 1600   5.089   5.744   1.821
  162PHE     CB 1601   4.977   5.730   1.718
  162PHE     CG 1602   4.951   5.588   1.667
  162PHE    CD1 1603   4.862   5.509   1.740
  162PHE    HD1 1604   4.804   5.562   1.816
  162PHE    CD2 1605   5.009   5.531   1.554
  162PHE    HD2 1606   5.102   5.572   1.516
  162PHE    CE1 1607   4.818   5.384   1.700
  162PHE    HE1 1608   4.749   5.329   1.764
  162PHE    CE2 1609   4.968   5.407   1.507
  162PHE    HE2 1610   5.031   5.349   1.440
  162PHE     CZ 1611   4.869   5.340   1.578
  162PHE     HZ 1612   4.819   5.253   1.536
  162PHE      C 1613   5.092   5.883   1.884
  162PHE      O 1614   5.004   5.924   1.960
  163ASN      N 1615   5.201   5.953   1.854
  163ASN      H 1616   5.278   5.907   1.810
  163ASN     CA 1617   5.239   6.085   1.906
  163ASN     CB 1618   5.284   6.068   2.051
  163ASN     CG 1619   5.410   5.986   2.079
  163ASN    OD1 1620   5.480   5.942   1.987
  163ASN    ND2 1621   5.453   5.967   2.203
  163ASN   HD21 1622   5.399   5.995   2.282
  163ASN   HD22 1623   5.545   5.932   2.219
  163ASN      C 1624   5.329   6.177   1.824
  163ASN      O 1625   5.394   6.131   1.730
  164ASN      N 1626   5.328   6.307   1.855
  164ASN      H 1627   5.289   6.335   1.943
  164ASN     CA 1628   5.405   6.409   1.783
  164ASN     CB 1629   5.313   6.529   1.758
  164ASN     CG 1630   5.381   6.633   1.669
  164ASN    OD1 1631   5.484   6.692   1.700
  164ASN    ND2 1632   5.340   6.633   1.542
  164ASN   HD21 1633   5.266   6.572   1.513
  164ASN   HD22 1634   5.377   6.697   1.475
  164ASN      C 1635   5.535   6.442   1.856
  164ASN      O 1636   5.550   6.480   1.973
  165VAL      N 1637   5.638   6.445   1.772
  165VAL      H 1638   5.642   6.430   1.673
  165VAL     CA 1639   5.774   6.471   1.820
  165VAL     CB 1640   5.855   6.345   1.854
  165VAL    CG1 1641   5.992   6.376   1.913
  165VAL    CG2 1642   5.775   6.251   1.944
  165VAL      C 1643   5.838   6.541   1.699
  165VAL      O 1644   5.820   6.503   1.584
  166ASP      N 1645   5.913   6.644   1.737
  166ASP      H 1646   5.924   6.660   1.835
  166ASP     CA 1647   5.990   6.727   1.643
  166ASP     CB 1648   6.120   6.648   1.622
  166ASP     CG 1649   6.234   6.726   1.557
  166ASP    OD1 1650   6.246   6.849   1.571
  166ASP    OD2 1651   6.303   6.655   1.480
  166ASP      C 1652   5.923   6.766   1.512
  166ASP      O 1653   5.967   6.748   1.398
  167GLY      N 1654   5.795   6.798   1.534
  167GLY      H 1655   5.764   6.814   1.627
  167GLY     CA 1656   5.690   6.815   1.433
  167GLY      C 1657   5.646   6.708   1.333
  167GLY      O 1658   5.574   6.743   1.239
  168HISE     N 1659   5.684   6.584   1.361
  168HISE     H 1660   5.759   6.560   1.423
  168HISE    CA 1661   5.641   6.462   1.290
  168HISE    CB 1662   5.751   6.378   1.227
  168HISE    CG 1663   5.829   6.447   1.115
  168HISE   ND1 1664   5.919   6.545   1.122
  168HISE   CD2 1665   5.833   6.407   0.989
  168HISE   HD2 1666   5.785   6.315   0.956
  168HISE   CE1 1667   5.982   6.560   1.006
  168HISE   HE1 1668   6.082   6.603   0.996
  168HISE   NE2 1669   5.924   6.476   0.921
  168HISE   HE2 1670   5.947   6.456   0.826
  168HISE     C 1671   5.551   6.374   1.377
  168HISE     O 1672   5.587   6.362   1.494
  169LEU      N 1673   5.470   6.292   1.310
  169LEU      H 1674   5.454   6.286   1.211
  169LEU     CA 1675   5.395   6.194   1.388
  169LEU     CB 1676   5.267   6.189   1.305
  169LEU     CG 1677   5.146   6.120   1.368
  169LEU    CD1 1678   5.156   5.968   1.384
  169LEU    CD2 1679   5.119   6.196   1.498
  169LEU      C 1680   5.478   6.066   1.400
  169LEU      O 1681   5.512   6.006   1.298
  170TYR      N 1682   5.509   6.028   1.524
  170TYR      H 1683   5.490   6.080   1.607
  170TYR     CA 1684   5.582   5.901   1.537
  170TYR     CB 1685   5.701   5.916   1.632
  170TYR     CG 1686   5.819   5.989   1.566
  170TYR    CD1 1687   5.904   5.921   1.480
  170TYR    HD1 1688   5.900   5.814   1.461
  170TYR    CD2 1689   5.824   6.127   1.571
  170TYR    HD2 1690   5.737   6.178   1.615
  170TYR    CE1 1691   5.995   5.996   1.406
  170TYR    HE1 1692   6.055   5.938   1.335
  170TYR    CE2 1693   5.913   6.198   1.492
  170TYR    HE2 1694   5.907   6.307   1.485
  170TYR     CZ 1695   6.004   6.135   1.408
  170TYR     OH 1696   6.104   6.203   1.345
  170TYR     HH 1697   6.111   6.303   1.347
  170TYR      C 1698   5.491   5.796   1.601
  170TYR      O 1699   5.412   5.828   1.689
  171GLU      N 1700   5.495   5.678   1.540
  171GLU      H 1701   5.522   5.670   1.444
  171GLU     CA 1702   5.446   5.552   1.599
  171GLU     CB 1703   5.391   5.473   1.480
  171GLU     CG 1704   5.342   5.333   1.516
  171GLU     CD 1705   5.320   5.247   1.391
  171GLU    OE1 1706   5.303   5.299   1.278
  171GLU    OE2 1707   5.330   5.122   1.396
  171GLU      C 1708   5.554   5.479   1.678
  171GLU      O 1709   5.659   5.459   1.618
  172LEU      N 1710   5.524   5.440   1.801
  172LEU      H 1711   5.429   5.446   1.832
  172LEU     CA 1712   5.616   5.358   1.881
  172LEU     CB 1713   5.665   5.432   2.006
  172LEU     CG 1714   5.804   5.494   1.989
  172LEU    CD1 1715   5.799   5.608   1.888
  172LEU    CD2 1716   5.843   5.545   2.128
  172LEU      C 1717   5.547   5.230   1.928
  172LEU      O 1718   5.437   5.231   1.982
  173ASP      N 1719   5.621   5.121   1.908
  173ASP      H 1720   5.683   5.111   1.831
  173ASP     CA 1721   5.587   4.990   1.967
  173ASP     CB 1722   5.531   4.898   1.858
  173ASP     CG 1723   5.515   4.747   1.880
  173ASP    OD1 1724   5.508   4.685   1.772
  173ASP    OD2 1725   5.532   4.688   1.989
  173ASP      C 1726   5.721   4.931   2.011
  173ASP      O 1727   5.806   4.910   1.924
  174GLY      N 1728   5.712   4.903   2.140
  174GLY      H 1729   5.630   4.914   2.197
  174GLY     CA 1730   5.821   4.836   2.213
  174GLY      C 1731   5.873   4.707   2.149
  174GLY      O 1732   5.982   4.657   2.176
  175ARG      N 1733   5.784   4.637   2.079
  175ARG      H 1734   5.704   4.678   2.035
  175ARG     CA 1735   5.817   4.503   2.028
  175ARG     CB 1736   5.691   4.428   1.984
  175ARG     CG 1737   5.602   4.404   2.107
  175ARG     CD 1738   5.620   4.283   2.199
  175ARG     NE 1739   5.565   4.170   2.124
  175ARG     HE 1740   5.632   4.136   2.058
  175ARG     CZ 1741   5.442   4.117   2.129
  175ARG    NH1 1742   5.345   4.189   2.188
  175ARG   HH11 1743   5.366   4.279   2.226
  175ARG   HH12 1744   5.258   4.145   2.209
  175ARG    NH2 1745   5.410   4.023   2.039
  175ARG   HH21 1746   5.487   3.992   1.983
  175ARG   HH22 1747   5.318   3.984   2.033
  175ARG      C 1748   5.911   4.524   1.910
  175ARG      O 1749   5.996   4.442   1.878
  176MET      N 1750   5.864   4.618   1.829
  176MET      H 1751   5.795   4.684   1.858
  176MET     CA 1752   5.923   4.640   1.696
  176MET     CB 1753   5.844   4.749   1.623
  176MET     CG 1754   5.712   4.690   1.572
  176MET     SD 1755   5.742   4.547   1.463
  176MET     CE 1756   5.577   4.484   1.440
  176MET      C 1757   6.066   4.691   1.713
  176MET      O 1758   6.103   4.749   1.814
  177PRO      N 1759   6.154   4.674   1.614
  177PRO     CA 1760   6.295   4.714   1.623
  177PRO     CB 1761   6.364   4.659   1.498
  177PRO     CG 1762   6.249   4.632   1.401
  177PRO     CD 1763   6.131   4.596   1.492
  177PRO      C 1764   6.326   4.864   1.629
  177PRO      O 1765   6.412   4.898   1.710
  178PHE      N 1766   6.239   4.954   1.586
  178PHE      H 1767   6.142   4.932   1.602
  178PHE     CA 1768   6.266   5.096   1.561
  178PHE     CB 1769   6.328   5.114   1.423
  178PHE     CG 1770   6.475   5.078   1.403
  178PHE    CD1 1771   6.500   4.969   1.320
  178PHE    HD1 1772   6.415   4.906   1.292
  178PHE    CD2 1773   6.581   5.132   1.475
  178PHE    HD2 1774   6.561   5.223   1.532
  178PHE    CE1 1775   6.629   4.920   1.303
  178PHE    HE1 1776   6.643   4.816   1.273
  178PHE    CE2 1777   6.709   5.080   1.456
  178PHE    HE2 1778   6.782   5.145   1.505
  178PHE     CZ 1779   6.739   4.983   1.361
  178PHE     HZ 1780   6.844   4.972   1.335
  178PHE      C 1781   6.130   5.165   1.573
  178PHE      O 1782   6.026   5.112   1.533
  179PRO      N 1783   6.131   5.295   1.603
  179PRO     CA 1784   6.013   5.380   1.583
  179PRO     CB 1785   6.053   5.519   1.635
  179PRO     CG 1786   6.161   5.484   1.738
  179PRO     CD 1787   6.231   5.356   1.692
  179PRO      C 1788   5.975   5.396   1.436
  179PRO      O 1789   6.064   5.379   1.353
  180VAL      N 1790   5.849   5.430   1.410
  180VAL      H 1791   5.783   5.453   1.481
  180VAL     CA 1792   5.801   5.447   1.272
  180VAL     CB 1793   5.690   5.350   1.231
  180VAL    CG1 1794   5.646   5.369   1.086
  180VAL    CG2 1795   5.758   5.213   1.226
  180VAL      C 1796   5.749   5.589   1.250
  180VAL      O 1797   5.673   5.638   1.333
  181ASN      N 1798   5.806   5.662   1.154
  181ASN      H 1799   5.890   5.634   1.109
  181ASN     CA 1800   5.750   5.792   1.114
  181ASN     CB 1801   5.856   5.875   1.042
  181ASN     CG 1802   5.852   6.028   1.055
  181ASN    OD1 1803   5.746   6.088   1.046
  181ASN    ND2 1804   5.971   6.087   1.066
  181ASN   HD21 1805   6.055   6.033   1.063
  181ASN   HD22 1806   5.987   6.173   1.114
  181ASN      C 1807   5.624   5.788   1.027
  181ASN      O 1808   5.603   5.704   0.940
  182HISE     N 1809   5.530   5.879   1.052
  182HISE     H 1810   5.538   5.942   1.129
  182HISE    CA 1811   5.410   5.895   0.969
  182HISE    CB 1812   5.277   5.853   1.034
  182HISE    CG 1813   5.264   5.701   1.043
  182HISE   ND1 1814   5.197   5.621   0.961
  182HISE   CD2 1815   5.312   5.633   1.147
  182HISE   HD2 1816   5.357   5.672   1.238
  182HISE   CE1 1817   5.208   5.500   1.015
  182HISE   HE1 1818   5.174   5.405   0.975
  182HISE   NE2 1819   5.279   5.505   1.128
  182HISE   HE2 1820   5.311   5.432   1.188
  182HISE     C 1821   5.399   6.032   0.903
  182HISE     O 1822   5.288   6.066   0.862
  183GLY      N 1823   5.514   6.099   0.893
  183GLY      H 1824   5.594   6.069   0.944
  183GLY     CA 1825   5.523   6.235   0.837
  183GLY      C 1826   5.460   6.347   0.920
  183GLY      O 1827   5.410   6.322   1.030
  184ALA      N 1828   5.481   6.468   0.870
  184ALA      H 1829   5.545   6.477   0.794
  184ALA     CA 1830   5.431   6.597   0.920
  184ALA     CB 1831   5.450   6.710   0.819
  184ALA      C 1832   5.291   6.605   0.980
  184ALA      O 1833   5.194   6.565   0.916
  185SER      N 1834   5.291   6.667   1.097
  185SER      H 1835   5.371   6.724   1.117
  185SER     CA 1836   5.182   6.675   1.196
  185SER     CB 1837   5.172   6.534   1.256
  185SER     OG 1838   5.107   6.536   1.383
  185SER     HG 1839   5.015   6.567   1.360
  185SER      C 1840   5.208   6.781   1.303
  185SER      O 1841   5.322   6.810   1.339
  186SER      N 1842   5.106   6.815   1.382
  186SER      H 1843   5.022   6.760   1.386
  186SER     CA 1844   5.116   6.926   1.477
  186SER     CB 1845   5.055   7.052   1.414
  186SER     OG 1846   5.048   7.170   1.494
  186SER     HG 1847   5.019   7.240   1.428
  186SER      C 1848   5.041   6.911   1.609
  186SER      O 1849   4.923   6.874   1.608
  187GLU      N 1850   5.099   6.954   1.721
  187GLU      H 1851   5.190   6.995   1.723
  187GLU     CA 1852   5.042   6.925   1.853
  187GLU     CB 1853   5.131   6.997   1.956
  187GLU     CG 1854   5.126   6.910   2.082
  187GLU     CD 1855   5.249   6.942   2.168
  187GLU    OE1 1856   5.354   6.881   2.137
  187GLU    OE2 1857   5.239   7.024   2.261
  187GLU      C 1858   4.898   6.969   1.878
  187GLU      O 1859   4.822   6.895   1.941
  188ASP      N 1860   4.851   7.071   1.806
  188ASP      H 1861   4.918   7.125   1.755
  188ASP     CA 1862   4.710   7.111   1.800
  188ASP     CB 1863   4.698   7.243   1.725
  188ASP     CG 1864   4.573   7.328   1.753
  188ASP    OD1 1865   4.531   7.323   1.871
  188ASP    OD2 1866   4.529   7.399   1.661
  188ASP      C 1867   4.621   7.001   1.743
  188ASP      O 1868   4.527   6.965   1.814
  189THR      N 1869   4.656   6.944   1.628
  189THR      H 1870   4.742   6.969   1.583
  189THR     CA 1871   4.572   6.844   1.561
  189THR     CB 1872   4.578   6.856   1.409
  189THR    OG1 1873   4.712   6.862   1.358
  189THR    HG1 1874   4.746   6.768   1.353
  189THR    CG2 1875   4.500   6.980   1.366
  189THR      C 1876   4.597   6.698   1.601
  189THR      O 1877   4.560   6.607   1.527
  190LEU      N 1878   4.672   6.681   1.710
  190LEU      H 1879   4.713   6.762   1.751
  190LEU     CA 1880   4.701   6.547   1.761
  190LEU     CB 1881   4.747   6.533   1.906
  190LEU     CG 1882   4.899   6.550   1.902
  190LEU    CD1 1883   4.968   6.579   2.035
  190LEU    CD2 1884   4.968   6.424   1.848
  190LEU      C 1885   4.600   6.432   1.750
  190LEU      O 1886   4.633   6.339   1.677
  191LEU      N 1887   4.477   6.461   1.794
  191LEU      H 1888   4.458   6.551   1.831
  191LEU     CA 1889   4.377   6.353   1.794
  191LEU     CB 1890   4.250   6.398   1.866
  191LEU     CG 1891   4.249   6.350   2.011
  191LEU    CD1 1892   4.177   6.459   2.092
  191LEU    CD2 1893   4.165   6.223   2.032
  191LEU      C 1894   4.351   6.311   1.649
  191LEU      O 1895   4.373   6.195   1.613
  192LYS      N 1896   4.316   6.412   1.570
  192LYS      H 1897   4.323   6.507   1.601
  192LYS     CA 1898   4.306   6.403   1.424
  192LYS     CB 1899   4.273   6.541   1.366
  192LYS     CG 1900   4.189   6.521   1.240
  192LYS     CD 1901   4.159   6.659   1.180
  192LYS     CE 1902   4.073   6.641   1.054
  192LYS     NZ 1903   4.131   6.574   0.937
  192LYS    HZ1 1904   4.206   6.629   0.901
  192LYS    HZ2 1905   4.165   6.484   0.963
  192LYS    HZ3 1906   4.061   6.568   0.866
  192LYS      C 1907   4.414   6.326   1.347
  192LYS      O 1908   4.381   6.222   1.291
  193ASP      N 1909   4.536   6.378   1.363
  193ASP      H 1910   4.553   6.448   1.432
  193ASP     CA 1911   4.654   6.313   1.305
  193ASP     CB 1912   4.782   6.396   1.318
  193ASP     CG 1913   4.788   6.535   1.256
  193ASP    OD1 1914   4.865   6.618   1.309
  193ASP    OD2 1915   4.704   6.573   1.171
  193ASP      C 1916   4.682   6.169   1.349
  193ASP      O 1917   4.690   6.079   1.266
  194ALA      N 1918   4.664   6.139   1.477
  194ALA      H 1919   4.632   6.205   1.546
  194ALA     CA 1920   4.667   5.998   1.518
  194ALA     CB 1921   4.730   5.992   1.657
  194ALA      C 1922   4.546   5.907   1.493
  194ALA      O 1923   4.557   5.794   1.445
  195ALA      N 1924   4.429   5.968   1.482
  195ALA      H 1925   4.417   6.063   1.511
  195ALA     CA 1926   4.303   5.906   1.437
  195ALA     CB 1927   4.184   5.998   1.465
  195ALA      C 1928   4.305   5.846   1.296
  195ALA      O 1929   4.264   5.731   1.283
  196LYS      N 1930   4.374   5.919   1.208
  196LYS      H 1931   4.370   6.019   1.216
  196LYS     CA 1932   4.395   5.872   1.071
  196LYS     CB 1933   4.469   5.979   0.991
  196LYS     CG 1934   4.446   5.947   0.843
  196LYS     CD 1935   4.555   6.013   0.758
  196LYS     CE 1936   4.679   5.924   0.744
  196LYS     NZ 1937   4.792   5.997   0.685
  196LYS    HZ1 1938   4.816   6.074   0.744
  196LYS    HZ2 1939   4.875   5.943   0.670
  196LYS    HZ3 1940   4.765   6.034   0.596
  196LYS      C 1941   4.477   5.743   1.062
  196LYS      O 1942   4.417   5.643   1.023
  197VAL      N 1943   4.585   5.734   1.139
  197VAL      H 1944   4.599   5.807   1.205
  197VAL     CA 1945   4.689   5.631   1.153
  197VAL     CB 1946   4.820   5.680   1.214
  197VAL    CG1 1947   4.944   5.590   1.207
  197VAL    CG2 1948   4.847   5.813   1.143
  197VAL      C 1949   4.642   5.501   1.220
  197VAL      O 1950   4.660   5.392   1.166
  198CYS      N 1951   4.572   5.529   1.330
  198CYS      H 1952   4.592   5.604   1.392
  198CYS     CA 1953   4.487   5.425   1.390
  198CYS     CB 1954   4.407   5.463   1.516
  198CYS     SG 1955   4.504   5.481   1.670
  198CYS     HG 1956   4.515   5.356   1.715
  198CYS      C 1957   4.386   5.354   1.299
  198CYS      O 1958   4.386   5.231   1.297
  199ARG      N 1959   4.319   5.435   1.218
  199ARG      H 1960   4.316   5.534   1.229
  199ARG     CA 1961   4.226   5.367   1.126
  199ARG     CB 1962   4.116   5.451   1.062
  199ARG     CG 1963   4.017   5.495   1.171
  199ARG     CD 1964   3.890   5.561   1.117
  199ARG     NE 1965   3.909   5.693   1.057
  199ARG     HE 1966   3.911   5.691   0.957
  199ARG     CZ 1967   3.938   5.809   1.118
  199ARG    NH1 1968   3.945   5.839   1.249
  199ARG   HH11 1969   3.914   5.788   1.329
  199ARG   HH12 1970   3.967   5.930   1.282
  199ARG    NH2 1971   3.973   5.906   1.032
  199ARG   HH21 1972   3.981   5.913   0.933
  199ARG   HH22 1973   4.016   5.984   1.077
  199ARG      C 1974   4.290   5.301   1.004
  199ARG      O 1975   4.246   5.190   0.974
  200GLU      N 1976   4.389   5.356   0.935
  200GLU      H 1977   4.415   5.453   0.942
  200GLU     CA 1978   4.463   5.287   0.828
  200GLU     CB 1979   4.567   5.367   0.750
  200GLU     CG 1980   4.668   5.437   0.840
  200GLU     CD 1981   4.783   5.497   0.760
  200GLU    OE1 1982   4.768   5.616   0.723
  200GLU    OE2 1983   4.891   5.443   0.725
  200GLU      C 1984   4.511   5.152   0.881
  200GLU      O 1985   4.490   5.045   0.824
  201PHE      N 1986   4.562   5.156   1.004
  201PHE      H 1987   4.548   5.243   1.051
  201PHE     CA 1988   4.602   5.038   1.082
  201PHE     CB 1989   4.655   5.077   1.220
  201PHE     CG 1990   4.782   4.997   1.251
  201PHE    CD1 1991   4.896   5.062   1.299
  201PHE    HD1 1992   4.906   5.170   1.290
  201PHE    CD2 1993   4.779   4.858   1.251
  201PHE    HD2 1994   4.690   4.799   1.269
  201PHE    CE1 1995   5.012   4.994   1.334
  201PHE    HE1 1996   5.109   5.036   1.362
  201PHE    CE2 1997   4.896   4.793   1.290
  201PHE    HE2 1998   4.900   4.686   1.269
  201PHE     CZ 1999   5.014   4.855   1.328
  201PHE     HZ 2000   5.099   4.789   1.345
  201PHE      C 2001   4.492   4.935   1.110
  201PHE      O 2002   4.493   4.827   1.051
  202THR      N 2003   4.379   4.974   1.167
  202THR      H 2004   4.358   5.070   1.188
  202THR     CA 2005   4.272   4.878   1.199
  202THR     CB 2006   4.185   4.911   1.320
  202THR    OG1 2007   4.085   4.811   1.339
  202THR    HG1 2008   4.136   4.732   1.373
  202THR    CG2 2009   4.124   5.051   1.315
  202THR      C 2010   4.188   4.833   1.080
  202THR      O 2011   4.190   4.710   1.069
  203GLU      N 2012   4.156   4.923   0.987
  203GLU      H 2013   4.194   5.015   0.984
  203GLU     CA 2014   4.056   4.905   0.881
  203GLU     CB 2015   4.003   5.035   0.822
  203GLU     CG 2016   3.915   5.131   0.903
  203GLU     CD 2017   3.873   5.247   0.813
  203GLU    OE1 2018   3.892   5.365   0.850
  203GLU    OE2 2019   3.833   5.218   0.698
  203GLU      C 2020   4.078   4.794   0.778
  203GLU      O 2021   3.985   4.737   0.721
  204ARG      N 2022   4.205   4.755   0.769
  204ARG      H 2023   4.273   4.816   0.808
  204ARG     CA 2024   4.250   4.656   0.669
  204ARG     CB 2025   4.401   4.672   0.652
  204ARG     CG 2026   4.440   4.800   0.578
  204ARG     CD 2027   4.590   4.826   0.565
  204ARG     NE 2028   4.655   4.798   0.693
  204ARG     HE 2029   4.663   4.700   0.714
  204ARG     CZ 2030   4.735   4.881   0.762
  204ARG    NH1 2031   4.770   5.004   0.725
  204ARG   HH11 2032   4.730   5.042   0.641
  204ARG   HH12 2033   4.843   5.061   0.764
  204ARG    NH2 2034   4.801   4.838   0.871
  204ARG   HH21 2035   4.805   4.743   0.902
  204ARG   HH22 2036   4.877   4.890   0.911
  204ARG      C 2037   4.227   4.511   0.713
  204ARG      O 2038   4.198   4.425   0.630
  205GLU      N 2039   4.242   4.494   0.844
  205GLU      H 2040   4.275   4.565   0.906
  205GLU     CA 2041   4.217   4.368   0.916
  205GLU     CB 2042   4.288   4.368   1.052
  205GLU     CG 2043   4.371   4.241   1.073
  205GLU     CD 2044   4.478   4.206   0.969
  205GLU    OE1 2045   4.593   4.255   0.978
  205GLU    OE2 2046   4.459   4.102   0.902
  205GLU      C 2047   4.067   4.344   0.934
  205GLU      O 2048   4.027   4.316   1.046
  206GLN      N 2049   4.000   4.317   0.822
  206GLN      H 2050   4.042   4.313   0.732
  206GLN     CA 2051   3.853   4.324   0.813
  206GLN     CB 2052   3.801   4.313   0.670
  206GLN     CG 2053   3.788   4.454   0.610
  206GLN     CD 2054   3.745   4.444   0.464
  206GLN    OE1 2055   3.817   4.396   0.376
  206GLN    NE2 2056   3.618   4.472   0.437
  206GLN   HE21 2057   3.548   4.499   0.503
  206GLN   HE22 2058   3.586   4.421   0.357
  206GLN      C 2059   3.780   4.217   0.893
  206GLN      O 2060   3.676   4.253   0.948
  207GLY      N 2061   3.854   4.117   0.941
  207GLY      H 2062   3.941   4.094   0.898
  207GLY     CA 2063   3.798   4.010   1.026
  207GLY      C 2064   3.803   4.040   1.176
  207GLY      O 2065   3.721   3.981   1.247
  208GLU      N 2066   3.895   4.123   1.223
  208GLU      H 2067   3.926   4.194   1.159
  208GLU     CA 2068   3.889   4.163   1.364
  208GLU     CB 2069   4.030   4.201   1.408
  208GLU     CG 2070   4.063   4.187   1.557
  208GLU     CD 2071   4.019   4.049   1.606
  208GLU    OE1 2072   3.928   4.050   1.691
  208GLU    OE2 2073   4.091   3.953   1.568
  208GLU      C 2074   3.787   4.271   1.402
  208GLU      O 2075   3.736   4.341   1.315
  209VAL      N 2076   3.732   4.243   1.520
  209VAL      H 2077   3.766   4.158   1.560
  209VAL     CA 2078   3.643   4.331   1.597
  209VAL     CB 2079   3.499   4.280   1.611
  209VAL    CG1 2080   3.426   4.281   1.476
  209VAL    CG2 2081   3.488   4.142   1.674
  209VAL      C 2082   3.704   4.364   1.733
  209VAL      O 2083   3.677   4.469   1.791
  210ARG      N 2084   3.804   4.291   1.782
  210ARG      H 2085   3.834   4.204   1.743
  210ARG     CA 2086   3.870   4.318   1.911
  210ARG     CB 2087   3.949   4.202   1.972
  210ARG     CG 2088   3.855   4.087   2.010
  210ARG     CD 2089   3.929   3.957   2.042
  210ARG     NE 2090   3.996   3.904   1.923
  210ARG     HE 2091   3.970   3.959   1.843
  210ARG     CZ 2092   4.069   3.792   1.911
  210ARG    NH1 2093   4.078   3.709   2.017
  210ARG   HH11 2094   4.040   3.741   2.103
  210ARG   HH12 2095   4.105   3.613   2.008
  210ARG    NH2 2096   4.118   3.756   1.792
  210ARG   HH21 2097   4.115   3.828   1.723
  210ARG   HH22 2098   4.170   3.672   1.779
  210ARG      C 2099   3.965   4.437   1.903
  210ARG      O 2100   4.069   4.428   1.838
  211PHE      N 2101   3.916   4.554   1.945
  211PHE      H 2102   3.823   4.568   1.980
  211PHE     CA 2103   3.993   4.679   1.952
  211PHE     CB 2104   3.992   4.771   1.830
  211PHE     CG 2105   3.858   4.795   1.760
  211PHE    CD1 2106   3.762   4.885   1.805
  211PHE    HD1 2107   3.780   4.943   1.895
  211PHE    CD2 2108   3.844   4.729   1.638
  211PHE    HD2 2109   3.920   4.664   1.593
  211PHE    CE1 2110   3.646   4.898   1.729
  211PHE    HE1 2111   3.565   4.959   1.767
  211PHE    CE2 2112   3.733   4.746   1.557
  211PHE    HE2 2113   3.731   4.695   1.461
  211PHE     CZ 2114   3.634   4.828   1.609
  211PHE     HZ 2115   3.531   4.802   1.586
  211PHE      C 2116   3.950   4.753   2.079
  211PHE      O 2117   3.839   4.739   2.131
  212SER      N 2118   4.047   4.819   2.142
  212SER      H 2119   4.140   4.813   2.105
  212SER     CA 2120   4.033   4.896   2.266
  212SER     CB 2121   4.068   4.815   2.392
  212SER     OG 2122   4.006   4.881   2.503
  212SER     HG 2123   4.078   4.927   2.555
  212SER      C 2124   4.124   5.019   2.257
  212SER      O 2125   4.243   5.004   2.233
  213ALA      N 2126   4.065   5.138   2.265
  213ALA      H 2127   3.966   5.154   2.267
  213ALA     CA 2128   4.145   5.261   2.257
  213ALA     CB 2129   4.105   5.358   2.146
  213ALA      C 2130   4.120   5.346   2.381
  213ALA      O 2131   4.013   5.353   2.441
  214VAL      N 2132   4.235   5.402   2.418
  214VAL      H 2133   4.318   5.390   2.364
  214VAL     CA 2134   4.258   5.488   2.535
  214VAL     CB 2135   4.321   5.407   2.649
  214VAL    CG1 2136   4.437   5.310   2.623
  214VAL    CG2 2137   4.360   5.486   2.773
  214VAL      C 2138   4.351   5.603   2.496
  214VAL      O 2139   4.443   5.587   2.416
  215ALA      N 2140   4.328   5.719   2.557
  215ALA      H 2141   4.254   5.735   2.623
  215ALA     CA 2142   4.402   5.843   2.531
  215ALA     CB 2143   4.324   5.936   2.438
  215ALA      C 2144   4.456   5.926   2.648
  215ALA      O 2145   4.380   5.948   2.743
  216LEU      N 2146   4.575   5.983   2.635
  216LEU      H 2147   4.615   5.972   2.544
  216LEU     CA 2148   4.639   6.071   2.734
  216LEU     CB 2149   4.789   6.048   2.722
  216LEU     CG 2150   4.856   6.084   2.855
  216LEU    CD1 2151   4.992   6.016   2.869
  216LEU    CD2 2152   4.883   6.234   2.865
  216LEU      C 2153   4.595   6.216   2.714
  216LEU      O 2154   4.640   6.282   2.620
  217CYS      N 2155   4.517   6.266   2.809
  217CYS      H 2156   4.519   6.222   2.899
  217CYS     CA 2157   4.438   6.390   2.811
  217CYS     CB 2158   4.292   6.349   2.799
  217CYS     SG 2159   4.228   6.326   2.629
  217CYS     HG 2160   4.206   6.457   2.616
  217CYS      C 2161   4.462   6.467   2.942
  217CYS      O 2162   4.460   6.417   3.054
  218LYS      N 2163   4.449   6.598   2.926
  218LYS      H 2164   4.415   6.631   2.838
  218LYS     CA 2165   4.454   6.692   3.039
  218LYS     CB 2166   4.463   6.833   2.979
  218LYS     CG 2167   4.522   6.926   3.084
  218LYS     CD 2168   4.670   6.953   3.055
  218LYS     CE 2169   4.725   7.024   3.179
  218LYS     NZ 2170   4.692   7.167   3.188
  218LYS    HZ1 2171   4.736   7.199   3.272
  218LYS    HZ2 2172   4.729   7.210   3.106
  218LYS    HZ3 2173   4.594   7.184   3.186
  218LYS      C 2174   4.333   6.680   3.132
  218LYS      O 2175   4.221   6.707   3.088
  219ALA      N 2176   4.362   6.675   3.262
  219ALA      H 2177   4.457   6.693   3.287
  219ALA     CA 2178   4.264   6.663   3.370
  219ALA     CB 2179   4.335   6.620   3.499
  219ALA      C 2180   4.200   6.797   3.406
  219ALA      O 2181   4.265   6.900   3.391
  220ALA      N 2182   4.068   6.791   3.425
  220ALA      H 2183   4.030   6.700   3.437
  220ALA     CA 2184   3.984   6.911   3.441
  220ALA     CB 2185   3.838   6.872   3.419
  220ALA      C 2186   4.005   6.984   3.574
  220ALA     O1 2187   3.995   7.108   3.579
  220ALA     O2 2188   4.040   6.917   3.674
   6.92802   6.92802   4.89884   0.00000   0.00000   0.00000   0.00000   3.46401   3.46401
