# Supplementary material for: Is There a Functional Role for the Knotted Topology in Protein UCH-L1?
Source: J Chem Inf Model. 2024 Jul 24;64(17):6827–37. doi: 10.1021/acs.jcim.4c00880 (PMC11388461; doi:10.1021/acs.jcim.4c00880)
Supplement: Supplementary file 2 — ci4c00880_si_002.zip [file ci4c00880_si_002.zip › UCH-L1_files/APO/APO_delta3/REP_5/traj_final.gro]

Protein in water t= 500000.00000 step= 5000000
 2188
    1LYS      N    1   4.095   4.437   3.870
    1LYS     H1    2   4.106   4.353   3.924
    1LYS     H2    3   4.010   4.479   3.900
    1LYS     H3    4   4.087   4.401   3.778
    1LYS     CA    5   4.196   4.540   3.898
    1LYS     CB    6   4.315   4.454   3.944
    1LYS     CG    7   4.353   4.320   3.883
    1LYS     CD    8   4.445   4.246   3.981
    1LYS     CE    9   4.595   4.275   3.970
    1LYS     NZ   10   4.657   4.230   3.845
    1LYS    HZ1   11   4.642   4.296   3.772
    1LYS    HZ2   12   4.755   4.212   3.856
    1LYS    HZ3   13   4.614   4.143   3.819
    1LYS      C   14   4.225   4.612   3.767
    1LYS      O   15   4.248   4.543   3.668
    2PRO      N   16   4.253   4.743   3.766
    2PRO     CA   17   4.294   4.812   3.643
    2PRO     CB   18   4.347   4.947   3.692
    2PRO     CG   19   4.275   4.963   3.826
    2PRO     CD   20   4.267   4.824   3.888
    2PRO      C   21   4.391   4.741   3.549
    2PRO      O   22   4.473   4.660   3.593
    3MET      N   23   4.393   4.777   3.421
    3MET      H   24   4.374   4.872   3.397
    3MET     CA   25   4.464   4.694   3.323
    3MET     CB   26   4.375   4.679   3.199
    3MET     CG   27   4.273   4.565   3.206
    3MET     SD   28   4.335   4.396   3.242
    3MET     CE   29   4.453   4.339   3.121
    3MET      C   30   4.608   4.725   3.282
    3MET      O   31   4.642   4.766   3.171
    4GLU      N   32   4.695   4.701   3.380
    4GLU      H   33   4.663   4.658   3.465
    4GLU     CA   34   4.841   4.714   3.373
    4GLU     CB   35   4.905   4.740   3.510
    4GLU     CG   36   4.818   4.830   3.598
    4GLU     CD   37   4.853   4.821   3.747
    4GLU    OE1   38   4.834   4.713   3.806
    4GLU    OE2   39   4.902   4.916   3.812
    4GLU      C   40   4.912   4.592   3.314
    4GLU      O   41   4.945   4.491   3.376
    5ILE      N   42   4.924   4.603   3.182
    5ILE      H   43   4.864   4.653   3.119
    5ILE     CA   44   5.014   4.513   3.110
    5ILE     CB   45   4.981   4.522   2.961
    5ILE    CG1   46   4.989   4.669   2.920
    5ILE    CG2   47   4.842   4.462   2.939
    5ILE     CD   48   4.953   4.700   2.775
    5ILE      C   49   5.164   4.506   3.137
    5ILE      O   50   5.220   4.613   3.160
    6ASN      N   51   5.214   4.386   3.168
    6ASN      H   52   5.166   4.301   3.190
    6ASN     CA   53   5.354   4.382   3.211
    6ASN     CB   54   5.376   4.248   3.282
    6ASN     CG   55   5.519   4.206   3.316
    6ASN    OD1   56   5.590   4.128   3.252
    6ASN    ND2   57   5.584   4.276   3.408
    6ASN   HD21   58   5.536   4.342   3.466
    6ASN   HD22   59   5.679   4.249   3.421
    6ASN      C   60   5.450   4.400   3.093
    6ASN      O   61   5.440   4.323   2.998
    7PRO      N   62   5.558   4.477   3.109
    7PRO     CA   63   5.664   4.494   3.010
    7PRO     CB   64   5.759   4.606   3.053
    7PRO     CG   65   5.665   4.687   3.143
    7PRO     CD   66   5.566   4.588   3.205
    7PRO      C   67   5.741   4.371   2.961
    7PRO      O   68   5.743   4.353   2.840
    8GLU      N   69   5.780   4.284   3.054
    8GLU      H   70   5.769   4.306   3.151
    8GLU     CA   71   5.848   4.158   3.021
    8GLU     CB   72   5.902   4.090   3.147
    8GLU     CG   73   6.000   4.177   3.226
    8GLU     CD   74   5.923   4.271   3.320
    8GLU    OE1   75   5.919   4.393   3.296
    8GLU    OE2   76   5.865   4.222   3.419
    8GLU      C   77   5.772   4.049   2.943
    8GLU      O   78   5.820   3.997   2.843
    9MET      N   79   5.645   4.039   2.983
    9MET      H   80   5.626   4.067   3.077
    9MET     CA   81   5.552   3.954   2.907
    9MET     CB   82   5.426   3.915   2.985
    9MET     CG   83   5.429   3.772   3.041
    9MET     SD   84   5.417   3.635   2.921
    9MET     CE   85   5.518   3.504   2.988
    9MET      C   86   5.509   4.005   2.769
    9MET      O   87   5.515   3.933   2.670
   10LEU      N   88   5.502   4.137   2.757
   10LEU      H   89   5.463   4.184   2.836
   10LEU     CA   90   5.482   4.196   2.624
   10LEU     CB   91   5.442   4.344   2.617
   10LEU     CG   92   5.316   4.378   2.697
   10LEU    CD1   93   5.288   4.529   2.697
   10LEU    CD2   94   5.200   4.285   2.664
   10LEU      C   95   5.598   4.172   2.528
   10LEU      O   96   5.579   4.141   2.410
   11ASN      N   97   5.719   4.179   2.584
   11ASN      H   98   5.723   4.217   2.676
   11ASN     CA   99   5.842   4.136   2.517
   11ASN     CB  100   5.961   4.151   2.613
   11ASN     CG  101   6.079   4.175   2.519
   11ASN    OD1  102   6.107   4.287   2.475
   11ASN    ND2  103   6.167   4.078   2.495
   11ASN   HD21  104   6.159   3.989   2.540
   11ASN   HD22  105   6.217   4.077   2.409
   11ASN      C  106   5.830   3.989   2.476
   11ASN      O  107   5.844   3.961   2.357
   12LYS      N  108   5.794   3.897   2.565
   12LYS      H  109   5.808   3.915   2.662
   12LYS     CA  110   5.768   3.756   2.533
   12LYS     CB  111   5.754   3.682   2.666
   12LYS     CG  112   5.900   3.655   2.701
   12LYS     CD  113   5.903   3.643   2.854
   12LYS     CE  114   6.035   3.577   2.894
   12LYS     NZ  115   6.058   3.613   3.035
   12LYS    HZ1  116   6.128   3.556   3.079
   12LYS    HZ2  117   6.078   3.711   3.042
   12LYS    HZ3  118   5.973   3.593   3.083
   12LYS      C  119   5.659   3.708   2.437
   12LYS      O  120   5.668   3.600   2.378
   13VAL      N  121   5.542   3.772   2.443
   13VAL      H  122   5.526   3.841   2.513
   13VAL     CA  123   5.430   3.748   2.351
   13VAL     CB  124   5.295   3.755   2.421
   13VAL    CG1  125   5.285   3.654   2.536
   13VAL    CG2  126   5.260   3.893   2.477
   13VAL      C  127   5.428   3.799   2.206
   13VAL      O  128   5.338   3.760   2.133
   14LEU      N  129   5.514   3.898   2.183
   14LEU      H  130   5.569   3.938   2.257
   14LEU     CA  131   5.539   3.951   2.049
   14LEU     CB  132   5.662   4.042   2.059
   14LEU     CG  133   5.642   4.190   2.093
   14LEU    CD1  134   5.777   4.261   2.100
   14LEU    CD2  135   5.547   4.259   1.995
   14LEU      C  136   5.568   3.848   1.940
   14LEU      O  137   5.511   3.869   1.834
   15SER      N  138   5.628   3.732   1.968
   15SER      H  139   5.668   3.726   2.060
   15SER     CA  140   5.640   3.622   1.872
   15SER     CB  141   5.751   3.524   1.906
   15SER     OG  142   5.732   3.464   2.035
   15SER     HG  143   5.791   3.383   2.043
   15SER      C  144   5.511   3.546   1.838
   15SER      O  145   5.477   3.549   1.720
   16ARG      N  146   5.430   3.517   1.940
   16ARG      H  147   5.459   3.493   2.033
   16ARG     CA  148   5.293   3.467   1.924
   16ARG     CB  149   5.210   3.459   2.052
   16ARG     CG  150   5.170   3.322   2.108
   16ARG     CD  151   5.110   3.236   1.998
   16ARG     NE  152   5.074   3.108   2.062
   16ARG     HE  153   5.146   3.073   2.122
   16ARG     CZ  154   4.962   3.035   2.050
   16ARG    NH1  155   4.864   3.066   1.965
   16ARG   HH11  156   4.869   3.148   1.907
   16ARG   HH12  157   4.781   3.010   1.969
   16ARG    NH2  158   4.963   2.919   2.117
   16ARG   HH21  159   5.038   2.913   2.183
   16ARG   HH22  160   4.908   2.844   2.082
   16ARG      C  161   5.209   3.556   1.833
   16ARG      O  162   5.126   3.498   1.762
   17LEU      N  163   5.226   3.687   1.851
   17LEU      H  164   5.288   3.716   1.923
   17LEU     CA  165   5.178   3.792   1.761
   17LEU     CB  166   5.168   3.920   1.844
   17LEU     CG  167   5.026   3.945   1.898
   17LEU    CD1  168   4.977   3.850   2.007
   17LEU    CD2  169   5.016   4.093   1.937
   17LEU      C  170   5.235   3.814   1.621
   17LEU      O  171   5.178   3.891   1.543
   18GLY      N  172   5.337   3.741   1.578
   18GLY      H  173   5.370   3.673   1.644
   18GLY     CA  174   5.386   3.736   1.439
   18GLY      C  175   5.460   3.867   1.409
   18GLY      O  176   5.474   3.904   1.293
   19VAL      N  177   5.519   3.935   1.507
   19VAL      H  178   5.517   3.899   1.600
   19VAL     CA  179   5.600   4.056   1.487
   19VAL     CB  180   5.562   4.139   1.610
   19VAL    CG1  181   5.642   4.269   1.623
   19VAL    CG2  182   5.413   4.170   1.617
   19VAL      C  183   5.746   4.010   1.479
   19VAL      O  184   5.775   3.911   1.546
   20ALA      N  185   5.830   4.079   1.403
   20ALA      H  186   5.805   4.168   1.366
   20ALA     CA  187   5.971   4.039   1.392
   20ALA     CB  188   6.040   4.115   1.278
   20ALA      C  189   6.040   4.034   1.528
   20ALA      O  190   6.018   4.131   1.600
   21GLY      N  191   6.102   3.921   1.559
   21GLY      H  192   6.112   3.850   1.489
   21GLY     CA  193   6.177   3.899   1.684
   21GLY      C  194   6.289   3.994   1.724
   21GLY      O  195   6.346   3.982   1.833
   22GLN      N  196   6.332   4.077   1.629
   22GLN      H  197   6.355   4.033   1.543
   22GLN     CA  198   6.421   4.191   1.657
   22GLN     CB  199   6.484   4.243   1.528
   22GLN     CG  200   6.632   4.281   1.541
   22GLN     CD  201   6.718   4.317   1.420
   22GLN    OE1  202   6.721   4.240   1.324
   22GLN    NE2  203   6.826   4.388   1.450
   22GLN   HE21  204   6.839   4.414   1.546
   22GLN   HE22  205   6.906   4.368   1.394
   22GLN      C  206   6.357   4.307   1.732
   22GLN      O  207   6.430   4.383   1.796
   23TRP      N  208   6.228   4.332   1.710
   23TRP      H  209   6.169   4.275   1.653
   23TRP     CA  210   6.150   4.431   1.786
   23TRP     CB  211   6.024   4.457   1.703
   23TRP     CG  212   6.061   4.547   1.585
   23TRP    CD1  213   6.115   4.512   1.468
   23TRP    HD1  214   6.136   4.409   1.440
   23TRP    CD2  215   6.053   4.685   1.578
   23TRP    NE1  216   6.141   4.616   1.389
   23TRP    HE1  217   6.210   4.607   1.317
   23TRP    CE2  218   6.110   4.725   1.457
   23TRP    CE3  219   6.003   4.780   1.667
   23TRP    HE3  220   5.967   4.751   1.765
   23TRP    CZ2  221   6.132   4.861   1.434
   23TRP    HZ2  222   6.186   4.884   1.343
   23TRP    CZ3  223   6.027   4.914   1.641
   23TRP    HZ3  224   5.968   4.986   1.698
   23TRP    CH2  225   6.093   4.957   1.527
   23TRP    HH2  226   6.084   5.063   1.504
   23TRP      C  227   6.131   4.387   1.932
   23TRP      O  228   6.091   4.275   1.962
   24ARG      N  229   6.140   4.486   2.020
   24ARG      H  230   6.169   4.573   1.982
   24ARG     CA  231   6.148   4.462   2.165
   24ARG     CB  232   6.292   4.447   2.215
   24ARG     CG  233   6.394   4.552   2.170
   24ARG     CD  234   6.520   4.572   2.255
   24ARG     NE  235   6.490   4.600   2.396
   24ARG     HE  236   6.393   4.590   2.420
   24ARG     CZ  237   6.572   4.612   2.501
   24ARG    NH1  238   6.704   4.622   2.480
   24ARG   HH11  239   6.743   4.628   2.388
   24ARG   HH12  240   6.761   4.632   2.562
   24ARG    NH2  241   6.522   4.588   2.623
   24ARG   HH21  242   6.424   4.570   2.624
   24ARG   HH22  243   6.567   4.580   2.712
   24ARG      C  244   6.087   4.575   2.249
   24ARG      O  245   6.102   4.690   2.206
   25PHE      N  246   6.043   4.537   2.368
   25PHE      H  247   6.061   4.448   2.409
   25PHE     CA  248   5.986   4.630   2.467
   25PHE     CB  249   5.881   4.554   2.546
   25PHE     CG  250   5.740   4.561   2.485
   25PHE    CD1  251   5.657   4.661   2.533
   25PHE    HD1  252   5.691   4.728   2.612
   25PHE    CD2  253   5.712   4.492   2.368
   25PHE    HD2  254   5.761   4.407   2.321
   25PHE    CE1  255   5.542   4.691   2.460
   25PHE    HE1  256   5.474   4.769   2.495
   25PHE    CE2  257   5.599   4.524   2.292
   25PHE    HE2  258   5.575   4.462   2.206
   25PHE     CZ  259   5.513   4.620   2.344
   25PHE     HZ  260   5.417   4.623   2.294
   25PHE      C  261   6.089   4.697   2.558
   25PHE      O  262   6.146   4.633   2.647
   26VAL      N  263   6.113   4.827   2.545
   26VAL      H  264   6.064   4.874   2.472
   26VAL     CA  265   6.195   4.909   2.635
   26VAL     CB  266   6.305   4.980   2.555
   26VAL    CG1  267   6.248   5.095   2.472
   26VAL    CG2  268   6.413   5.026   2.653
   26VAL      C  269   6.100   5.001   2.712
   26VAL      O  270   5.990   5.028   2.665
   27ASP      N  271   6.136   5.035   2.836
   27ASP      H  272   6.207   4.990   2.890
   27ASP     CA  273   6.050   5.125   2.913
   27ASP     CB  274   6.031   5.072   3.055
   27ASP     CG  275   6.169   5.079   3.121
   27ASP    OD1  276   6.203   5.182   3.184
   27ASP    OD2  277   6.245   4.982   3.100
   27ASP      C  278   6.096   5.271   2.899
   27ASP      O  279   6.201   5.301   2.843
   28VAL      N  280   6.001   5.356   2.937
   28VAL      H  281   5.906   5.327   2.946
   28VAL     CA  282   6.011   5.502   2.936
   28VAL     CB  283   5.906   5.574   2.852
   28VAL    CG1  284   5.917   5.727   2.844
   28VAL    CG2  285   5.908   5.501   2.718
   28VAL      C  286   6.042   5.551   3.078
   28VAL      O  287   6.062   5.671   3.099
   29LEU      N  288   6.068   5.471   3.181
   29LEU      H  289   6.090   5.374   3.174
   29LEU     CA  290   6.064   5.510   3.323
   29LEU     CB  291   6.055   5.391   3.418
   29LEU     CG  292   5.936   5.302   3.380
   29LEU    CD1  293   5.942   5.171   3.458
   29LEU    CD2  294   5.814   5.375   3.437
   29LEU      C  295   6.179   5.601   3.366
   29LEU      O  296   6.174   5.642   3.482
   30GLY      N  297   6.283   5.625   3.286
   30GLY      H  298   6.307   5.549   3.226
   30GLY     CA  299   6.385   5.730   3.296
   30GLY      C  300   6.327   5.871   3.295
   30GLY      O  301   6.369   5.949   3.380
   31LEU      N  302   6.240   5.907   3.201
   31LEU      H  303   6.175   5.845   3.159
   31LEU     CA  304   6.192   6.045   3.184
   31LEU     CB  305   6.089   6.099   3.284
   31LEU     CG  306   5.963   6.016   3.310
   31LEU    CD1  307   5.878   6.085   3.417
   31LEU    CD2  308   5.874   6.002   3.186
   31LEU      C  309   6.293   6.156   3.154
   31LEU      O  310   6.262   6.237   3.067
   32GLU      N  311   6.397   6.171   3.235
   32GLU      H  312   6.400   6.104   3.309
   32GLU     CA  313   6.519   6.247   3.205
   32GLU     CB  314   6.611   6.239   3.327
   32GLU     CG  315   6.715   6.351   3.331
   32GLU     CD  316   6.852   6.321   3.268
   32GLU    OE1  317   6.916   6.220   3.304
   32GLU    OE2  318   6.883   6.384   3.165
   32GLU      C  319   6.596   6.196   3.083
   32GLU      O  320   6.627   6.077   3.076
   33GLU      N  321   6.639   6.294   3.004
   33GLU      H  322   6.642   6.390   3.033
   33GLU     CA  323   6.705   6.268   2.875
   33GLU     CB  324   6.742   6.406   2.821
   33GLU     CG  325   6.624   6.492   2.775
   33GLU     CD  326   6.669   6.611   2.689
   33GLU    OE1  327   6.648   6.724   2.737
   33GLU    OE2  328   6.748   6.590   2.595
   33GLU      C  329   6.822   6.170   2.882
   33GLU      O  330   6.812   6.060   2.828
   34GLU      N  331   6.923   6.202   2.962
   34GLU      H  332   6.916   6.273   3.032
   34GLU     CA  333   7.039   6.113   2.977
   34GLU     CB  334   7.145   6.180   3.064
   34GLU     CG  335   7.196   6.309   3.000
   34GLU     CD  336   7.298   6.366   3.099
   34GLU    OE1  337   7.322   6.487   3.081
   34GLU    OE2  338   7.370   6.297   3.175
   34GLU      C  339   7.023   5.973   3.036
   34GLU      O  340   7.051   5.875   2.966
   35SER      N  341   6.917   5.972   3.116
   35SER      H  342   6.865   6.058   3.127
   35SER     CA  343   6.881   5.853   3.193
   35SER     CB  344   6.792   5.875   3.316
   35SER     OG  345   6.863   5.965   3.402
   35SER     HG  346   6.870   6.047   3.345
   35SER      C  347   6.819   5.744   3.106
   35SER      O  348   6.859   5.628   3.118
   36LEU      N  349   6.743   5.778   3.002
   36LEU      H  350   6.734   5.873   2.973
   36LEU     CA  351   6.676   5.681   2.914
   36LEU     CB  352   6.571   5.753   2.830
   36LEU     CG  353   6.449   5.814   2.899
   36LEU    CD1  354   6.356   5.886   2.801
   36LEU    CD2  355   6.365   5.701   2.958
   36LEU      C  356   6.768   5.592   2.830
   36LEU      O  357   6.728   5.484   2.788
   37GLY      N  358   6.877   5.647   2.776
   37GLY      H  359   6.880   5.745   2.758
   37GLY     CA  360   6.977   5.557   2.718
   37GLY      C  361   7.012   5.584   2.571
   37GLY      O  362   6.922   5.626   2.499
   38SER      N  363   7.110   5.507   2.524
   38SER      H  364   7.175   5.462   2.585
   38SER     CA  365   7.128   5.483   2.380
   38SER     CB  366   7.270   5.445   2.338
   38SER     OG  367   7.372   5.542   2.365
   38SER     HG  368   7.445   5.480   2.393
   38SER      C  369   7.037   5.378   2.318
   38SER      O  370   7.072   5.262   2.293
   39VAL      N  371   6.916   5.424   2.288
   39VAL      H  372   6.897   5.518   2.316
   39VAL     CA  373   6.806   5.356   2.218
   39VAL     CB  374   6.673   5.427   2.241
   39VAL    CG1  375   6.557   5.334   2.204
   39VAL    CG2  376   6.656   5.481   2.383
   39VAL      C  377   6.837   5.343   2.069
   39VAL      O  378   6.844   5.441   1.994
   40PRO      N  379   6.868   5.222   2.024
   40PRO     CA  380   6.893   5.183   1.885
   40PRO     CB  381   6.943   5.039   1.882
   40PRO     CG  382   6.871   4.980   2.003
   40PRO     CD  383   6.870   5.097   2.102
   40PRO      C  384   6.783   5.211   1.782
   40PRO      O  385   6.666   5.216   1.819
   41ALA      N  386   6.809   5.252   1.658
   41ALA      H  387   6.902   5.248   1.624
   41ALA     CA  388   6.720   5.286   1.546
   41ALA     CB  389   6.795   5.374   1.446
   41ALA      C  390   6.664   5.157   1.485
   41ALA      O  391   6.727   5.052   1.475
   42PRO      N  392   6.536   5.164   1.452
   42PRO     CA  393   6.437   5.260   1.504
   42PRO     CB  394   6.332   5.285   1.395
   42PRO     CG  395   6.382   5.212   1.271
   42PRO     CD  396   6.496   5.121   1.317
   42PRO      C  397   6.359   5.222   1.630
   42PRO      O  398   6.362   5.105   1.666
   43ALA      N  399   6.270   5.305   1.684
   43ALA      H  400   6.251   5.390   1.635
   43ALA     CA  401   6.187   5.302   1.805
   43ALA     CB  402   6.266   5.380   1.910
   43ALA      C  403   6.052   5.371   1.785
   43ALA      O  404   6.057   5.475   1.719
   44CYS      N  405   5.949   5.287   1.793
   44CYS      H  406   5.961   5.193   1.826
   44CYS     CA  407   5.812   5.325   1.755
   44CYS     CB  408   5.755   5.223   1.656
   44CYS     SG  409   5.848   5.221   1.499
   44CYS     HG  410   5.768   5.312   1.445
   44CYS      C  411   5.715   5.321   1.873
   44CYS      O  412   5.729   5.243   1.967
   45ALA      N  413   5.616   5.409   1.858
   45ALA      H  414   5.624   5.484   1.792
   45ALA     CA  415   5.492   5.401   1.936
   45ALA     CB  416   5.396   5.290   1.893
   45ALA      C  417   5.497   5.406   2.089
   45ALA      O  418   5.517   5.303   2.154
   46LEU      N  419   5.470   5.520   2.153
   46LEU      H  420   5.434   5.602   2.109
   46LEU     CA  421   5.487   5.534   2.298
   46LEU     CB  422   5.548   5.664   2.351
   46LEU     CG  423   5.614   5.644   2.488
   46LEU    CD1  424   5.759   5.687   2.470
   46LEU    CD2  425   5.550   5.742   2.587
   46LEU      C  426   5.359   5.510   2.380
   46LEU      O  427   5.271   5.595   2.390
   47LEU      N  428   5.341   5.392   2.439
   47LEU      H  429   5.406   5.317   2.428
   47LEU     CA  430   5.224   5.351   2.518
   47LEU     CB  431   5.189   5.202   2.509
   47LEU     CG  432   5.045   5.175   2.551
   47LEU    CD1  433   4.949   5.223   2.442
   47LEU    CD2  434   5.026   5.026   2.584
   47LEU      C  435   5.228   5.396   2.664
   47LEU      O  436   5.282   5.325   2.748
   48LEU      N  437   5.174   5.514   2.693
   48LEU      H  438   5.118   5.566   2.628
   48LEU     CA  439   5.165   5.578   2.825
   48LEU     CB  440   5.164   5.731   2.813
   48LEU     CG  441   5.212   5.805   2.938
   48LEU    CD1  442   5.362   5.782   2.963
   48LEU    CD2  443   5.168   5.950   2.921
   48LEU      C  444   5.044   5.533   2.906
   48LEU      O  445   4.930   5.569   2.875
   49LEU      N  446   5.061   5.434   2.994
   49LEU      H  447   5.153   5.414   3.028
   49LEU     CA  448   4.958   5.386   3.087
   49LEU     CB  449   5.005   5.252   3.141
   49LEU     CG  450   5.033   5.145   3.035
   49LEU    CD1  451   5.079   5.012   3.095
   49LEU    CD2  452   4.918   5.117   2.938
   49LEU      C  453   4.930   5.486   3.199
   49LEU      O  454   4.977   5.469   3.311
   50PHE      N  455   4.843   5.583   3.171
   50PHE      H  456   4.801   5.598   3.082
   50PHE     CA  457   4.821   5.689   3.271
   50PHE     CB  458   4.884   5.823   3.232
   50PHE     CG  459   4.863   5.952   3.310
   50PHE    CD1  460   4.779   6.050   3.259
   50PHE    HD1  461   4.762   6.051   3.151
   50PHE    CD2  462   4.929   5.964   3.432
   50PHE    HD2  463   4.952   5.867   3.478
   50PHE    CE1  464   4.758   6.165   3.334
   50PHE    HE1  465   4.701   6.246   3.288
   50PHE    CE2  466   4.913   6.082   3.503
   50PHE    HE2  467   4.956   6.102   3.601
   50PHE     CZ  468   4.828   6.180   3.453
   50PHE     HZ  469   4.804   6.277   3.497
   50PHE      C  470   4.680   5.706   3.329
   50PHE      O  471   4.588   5.736   3.254
   51PRO      N  472   4.675   5.695   3.462
   51PRO     CA  473   4.565   5.741   3.548
   51PRO     CB  474   4.584   5.680   3.687
   51PRO     CG  475   4.657   5.550   3.650
   51PRO     CD  476   4.755   5.604   3.545
   51PRO      C  477   4.525   5.888   3.561
   51PRO      O  478   4.607   5.973   3.597
   52LEU      N  479   4.420   5.923   3.488
   52LEU      H  480   4.403   5.880   3.399
   52LEU     CA  481   4.357   6.054   3.508
   52LEU     CB  482   4.295   6.072   3.370
   52LEU     CG  483   4.395   6.123   3.266
   52LEU    CD1  484   4.341   6.096   3.125
   52LEU    CD2  485   4.401   6.275   3.283
   52LEU      C  486   4.241   6.053   3.608
   52LEU      O  487   4.199   5.942   3.640
   53THR      N  488   4.229   6.162   3.683
   53THR      H  489   4.317   6.194   3.719
   53THR     CA  490   4.115   6.182   3.773
   53THR     CB  491   4.126   6.309   3.858
   53THR    OG1  492   4.116   6.422   3.770
   53THR    HG1  493   4.198   6.476   3.786
   53THR    CG2  494   4.249   6.319   3.948
   53THR      C  495   3.986   6.182   3.690
   53THR      O  496   3.987   6.215   3.572
   54ALA      N  497   3.874   6.143   3.750
   54ALA      H  498   3.880   6.074   3.822
   54ALA     CA  499   3.738   6.150   3.693
   54ALA     CB  500   3.632   6.108   3.795
   54ALA      C  501   3.718   6.295   3.649
   54ALA      O  502   3.706   6.318   3.529
   55GLN      N  503   3.744   6.393   3.736
   55GLN      H  504   3.775   6.365   3.826
   55GLN     CA  505   3.738   6.538   3.713
   55GLN     CB  506   3.790   6.619   3.831
   55GLN     CG  507   3.692   6.595   3.946
   55GLN     CD  508   3.744   6.492   4.047
   55GLN    OE1  509   3.860   6.454   4.060
   55GLN    NE2  510   3.647   6.437   4.119
   55GLN   HE21  511   3.550   6.451   4.104
   55GLN   HE22  512   3.671   6.386   4.202
   55GLN      C  513   3.819   6.596   3.597
   55GLN      O  514   3.762   6.671   3.517
   56HISE     N  515   3.940   6.543   3.579
   56HISE     H  516   3.983   6.488   3.650
   56HISE    CA  517   4.013   6.577   3.456
   56HISE    CB  518   4.164   6.572   3.479
   56HISE    CG  519   4.232   6.651   3.368
   56HISE   ND1  520   4.289   6.770   3.383
   56HISE   CD2  521   4.247   6.611   3.242
   56HISE   HD2  522   4.192   6.534   3.188
   56HISE   CE1  523   4.343   6.800   3.265
   56HISE   HE1  524   4.422   6.875   3.260
   56HISE   NE2  525   4.319   6.702   3.178
   56HISE   HE2  526   4.366   6.671   3.095
   56HISE     C  527   3.970   6.494   3.335
   56HISE     O  528   3.951   6.559   3.232
   57GLU      N  529   3.937   6.365   3.344
   57GLU      H  530   3.956   6.316   3.429
   57GLU     CA  531   3.877   6.294   3.231
   57GLU     CB  532   3.829   6.156   3.278
   57GLU     CG  533   3.802   6.057   3.165
   57GLU     CD  534   3.711   5.944   3.213
   57GLU    OE1  535   3.762   5.832   3.235
   57GLU    OE2  536   3.591   5.978   3.218
   57GLU      C  537   3.760   6.369   3.166
   57GLU      O  538   3.762   6.399   3.046
   58ASN      N  539   3.671   6.423   3.248
   58ASN      H  540   3.664   6.394   3.344
   58ASN     CA  541   3.554   6.502   3.207
   58ASN     CB  542   3.467   6.536   3.328
   58ASN     CG  543   3.364   6.424   3.333
   58ASN    OD1  544   3.379   6.322   3.400
   58ASN    ND2  545   3.260   6.422   3.250
   58ASN   HD21  546   3.251   6.486   3.174
   58ASN   HD22  547   3.172   6.385   3.280
   58ASN      C  548   3.579   6.628   3.123
   58ASN      O  549   3.523   6.649   3.016
   59PHE      N  550   3.673   6.707   3.173
   59PHE      H  551   3.697   6.691   3.269
   59PHE     CA  552   3.738   6.818   3.100
   59PHE     CB  553   3.841   6.883   3.193
   59PHE     CG  554   3.930   6.993   3.135
   59PHE    CD1  555   4.064   6.962   3.115
   59PHE    HD1  556   4.095   6.858   3.114
   59PHE    CD2  557   3.872   7.118   3.120
   59PHE    HD2  558   3.765   7.134   3.130
   59PHE    CE1  559   4.152   7.064   3.080
   59PHE    HE1  560   4.253   7.046   3.043
   59PHE    CE2  561   3.959   7.219   3.081
   59PHE    HE2  562   3.921   7.322   3.080
   59PHE     CZ  563   4.094   7.189   3.064
   59PHE     HZ  564   4.164   7.269   3.042
   59PHE      C  565   3.809   6.778   2.971
   59PHE      O  566   3.786   6.850   2.874
   60ARG      N  567   3.888   6.671   2.973
   60ARG      H  568   3.910   6.628   3.060
   60ARG     CA  569   3.954   6.614   2.854
   60ARG     CB  570   4.054   6.510   2.902
   60ARG     CG  571   4.139   6.437   2.798
   60ARG     CD  572   4.257   6.369   2.868
   60ARG     NE  573   4.303   6.255   2.787
   60ARG     HE  574   4.259   6.167   2.803
   60ARG     CZ  575   4.414   6.255   2.711
   60ARG    NH1  576   4.487   6.366   2.696
   60ARG   HH11  577   4.467   6.452   2.745
   60ARG   HH12  578   4.542   6.376   2.613
   60ARG    NH2  579   4.456   6.135   2.668
   60ARG   HH21  580   4.401   6.059   2.703
   60ARG   HH22  581   4.526   6.130   2.597
   60ARG      C  582   3.863   6.558   2.744
   60ARG      O  583   3.884   6.583   2.625
   61LYS      N  584   3.750   6.503   2.787
   61LYS      H  585   3.746   6.467   2.880
   61LYS     CA  586   3.634   6.473   2.700
   61LYS     CB  587   3.515   6.426   2.783
   61LYS     CG  588   3.534   6.300   2.869
   61LYS     CD  589   3.401   6.226   2.877
   61LYS     CE  590   3.418   6.110   2.977
   61LYS     NZ  591   3.297   6.026   2.981
   61LYS    HZ1  592   3.294   5.961   3.056
   61LYS    HZ2  593   3.214   6.081   2.981
   61LYS    HZ3  594   3.293   5.971   2.897
   61LYS      C  595   3.582   6.600   2.632
   61LYS      O  596   3.566   6.608   2.510
   62LYS      N  597   3.572   6.707   2.710
   62LYS      H  598   3.559   6.700   2.809
   62LYS     CA  599   3.539   6.840   2.658
   62LYS     CB  600   3.508   6.937   2.772
   62LYS     CG  601   3.370   6.926   2.837
   62LYS     CD  602   3.314   7.061   2.883
   62LYS     CE  603   3.275   7.155   2.768
   62LYS     NZ  604   3.194   7.262   2.826
   62LYS    HZ1  605   3.146   7.315   2.755
   62LYS    HZ2  606   3.127   7.216   2.885
   62LYS    HZ3  607   3.242   7.320   2.892
   62LYS      C  608   3.632   6.913   2.561
   62LYS      O  609   3.599   6.974   2.459
   63GLN      N  610   3.759   6.910   2.600
   63GLN      H  611   3.785   6.897   2.696
   63GLN     CA  612   3.863   6.974   2.518
   63GLN     CB  613   4.003   6.945   2.572
   63GLN     CG  614   4.039   6.991   2.713
   63GLN     CD  615   4.184   6.955   2.746
   63GLN    OE1  616   4.218   6.839   2.721
   63GLN    NE2  617   4.272   7.052   2.768
   63GLN   HE21  618   4.253   7.150   2.760
   63GLN   HE22  619   4.368   7.028   2.786
   63GLN      C  620   3.872   6.945   2.368
   63GLN      O  621   3.863   7.039   2.289
   64ILE      N  622   3.856   6.818   2.335
   64ILE      H  623   3.849   6.748   2.407
   64ILE     CA  624   3.856   6.765   2.198
   64ILE     CB  625   3.901   6.619   2.191
   64ILE    CG1  626   3.844   6.526   2.298
   64ILE    CG2  627   4.053   6.619   2.173
   64ILE     CD  628   3.905   6.387   2.280
   64ILE      C  629   3.743   6.807   2.103
   64ILE      O  630   3.769   6.854   1.993
   65GLU      N  631   3.621   6.800   2.154
   65GLU      H  632   3.606   6.769   2.248
   65GLU     CA  633   3.504   6.853   2.082
   65GLU     CB  634   3.379   6.770   2.108
   65GLU     CG  635   3.318   6.781   2.248
   65GLU     CD  636   3.198   6.688   2.262
   65GLU    OE1  637   3.227   6.572   2.297
   65GLU    OE2  638   3.082   6.731   2.244
   65GLU      C  639   3.491   7.006   2.080
   65GLU      O  640   3.444   7.061   1.981
   66GLU      N  641   3.521   7.074   2.190
   66GLU      H  642   3.572   7.030   2.264
   66GLU     CA  643   3.496   7.219   2.193
   66GLU     CB  644   3.445   7.249   2.334
   66GLU     CG  645   3.365   7.378   2.350
   66GLU     CD  646   3.324   7.413   2.493
   66GLU    OE1  647   3.400   7.489   2.557
   66GLU    OE2  648   3.206   7.393   2.528
   66GLU      C  649   3.613   7.312   2.159
   66GLU      O  650   3.591   7.421   2.106
   67LEU      N  651   3.734   7.268   2.192
   67LEU      H  652   3.746   7.204   2.267
   67LEU     CA  653   3.849   7.355   2.166
   67LEU     CB  654   3.942   7.359   2.287
   67LEU     CG  655   3.871   7.413   2.411
   67LEU    CD1  656   3.949   7.381   2.538
   67LEU    CD2  657   3.824   7.559   2.414
   67LEU      C  658   3.937   7.306   2.051
   67LEU      O  659   3.996   7.381   1.974
   68LYS      N  660   3.958   7.174   2.051
   68LYS      H  661   3.911   7.122   2.122
   68LYS     CA  662   4.053   7.097   1.970
   68LYS     CB  663   4.118   6.986   2.053
   68LYS     CG  664   4.239   7.036   2.133
   68LYS     CD  665   4.324   6.934   2.208
   68LYS     CE  666   4.455   6.991   2.263
   68LYS     NZ  667   4.529   6.881   2.328
   68LYS    HZ1  668   4.472   6.828   2.390
   68LYS    HZ2  669   4.559   6.825   2.251
   68LYS    HZ3  670   4.611   6.918   2.372
   68LYS      C  671   3.988   7.056   1.837
   68LYS      O  672   3.874   7.089   1.805
   69GLY      N  673   4.077   7.002   1.753
   69GLY      H  674   4.172   7.031   1.757
   69GLY     CA  675   4.030   6.929   1.634
   69GLY      C  676   4.139   6.852   1.558
   69GLY      O  677   4.244   6.909   1.530
   70GLN      N  678   4.100   6.735   1.511
   70GLN      H  679   4.009   6.693   1.521
   70GLN     CA  680   4.201   6.642   1.458
   70GLN     CB  681   4.134   6.505   1.457
   70GLN     CG  682   4.049   6.479   1.333
   70GLN     CD  683   3.977   6.345   1.327
   70GLN    OE1  684   3.947   6.291   1.433
   70GLN    NE2  685   3.971   6.280   1.211
   70GLN   HE21  686   4.021   6.322   1.135
   70GLN   HE22  687   3.910   6.204   1.189
   70GLN      C  688   4.270   6.683   1.327
   70GLN      O  689   4.219   6.762   1.248
   71GLU      N  690   4.390   6.628   1.311
   71GLU      H  691   4.437   6.564   1.372
   71GLU     CA  692   4.471   6.637   1.189
   71GLU     CB  693   4.622   6.617   1.205
   71GLU     CG  694   4.676   6.748   1.261
   71GLU     CD  695   4.825   6.779   1.279
   71GLU    OE1  696   4.907   6.724   1.202
   71GLU    OE2  697   4.853   6.876   1.353
   71GLU      C  698   4.419   6.556   1.071
   71GLU      O  699   4.374   6.443   1.089
   72VAL      N  700   4.422   6.620   0.954
   72VAL      H  701   4.467   6.708   0.941
   72VAL     CA  702   4.380   6.553   0.831
   72VAL     CB  703   4.370   6.661   0.723
   72VAL    CG1  704   4.257   6.764   0.729
   72VAL    CG2  705   4.499   6.744   0.716
   72VAL      C  706   4.462   6.431   0.789
   72VAL      O  707   4.567   6.438   0.725
   73SER      N  708   4.414   6.314   0.830
   73SER      H  709   4.336   6.320   0.892
   73SER     CA  710   4.477   6.182   0.813
   73SER     CB  711   4.409   6.096   0.706
   73SER     OG  712   4.278   6.053   0.743
   73SER     HG  713   4.250   5.968   0.697
   73SER      C  714   4.627   6.169   0.788
   73SER      O  715   4.679   6.197   0.680
   74PRO      N  716   4.700   6.137   0.895
   74PRO     CA  717   4.837   6.084   0.882
   74PRO     CB  718   4.917   6.138   1.000
   74PRO     CG  719   4.808   6.159   1.105
   74PRO     CD  720   4.676   6.184   1.031
   74PRO      C  721   4.835   5.933   0.860
   74PRO      O  722   4.733   5.870   0.835
   75LYS      N  723   4.954   5.875   0.876
   75LYS      H  724   5.041   5.925   0.880
   75LYS     CA  725   4.980   5.731   0.868
   75LYS     CB  726   5.122   5.693   0.823
   75LYS     CG  727   5.151   5.729   0.677
   75LYS     CD  728   5.118   5.615   0.581
   75LYS     CE  729   5.134   5.674   0.441
   75LYS     NZ  730   5.173   5.576   0.339
   75LYS    HZ1  731   5.104   5.504   0.332
   75LYS    HZ2  732   5.185   5.618   0.249
   75LYS    HZ3  733   5.267   5.549   0.362
   75LYS      C  734   4.939   5.657   0.996
   75LYS      O  735   5.003   5.561   1.038
   76VAL      N  736   4.832   5.703   1.060
   76VAL      H  737   4.796   5.794   1.038
   76VAL     CA  738   4.772   5.644   1.180
   76VAL     CB  739   4.683   5.749   1.248
   76VAL    CG1  740   4.767   5.857   1.316
   76VAL    CG2  741   4.597   5.824   1.147
   76VAL      C  742   4.689   5.517   1.160
   76VAL      O  743   4.631   5.497   1.053
   77TYR      N  744   4.657   5.454   1.272
   77TYR      H  745   4.692   5.491   1.358
   77TYR     CA  746   4.555   5.348   1.265
   77TYR     CB  747   4.614   5.208   1.282
   77TYR     CG  748   4.515   5.095   1.251
   77TYR    CD1  749   4.506   5.051   1.120
   77TYR    HD1  750   4.564   5.095   1.038
   77TYR    CD2  751   4.443   5.033   1.352
   77TYR    HD2  752   4.447   5.076   1.453
   77TYR    CE1  753   4.419   4.948   1.090
   77TYR    HE1  754   4.427   4.903   0.991
   77TYR    CE2  755   4.358   4.927   1.325
   77TYR    HE2  756   4.305   4.882   1.409
   77TYR     CZ  757   4.349   4.885   1.193
   77TYR     OH  758   4.254   4.789   1.179
   77TYR     HH  759   4.247   4.743   1.090
   77TYR      C  760   4.448   5.372   1.371
   77TYR      O  761   4.470   5.388   1.491
   78PHE      N  762   4.322   5.353   1.334
   78PHE      H  763   4.304   5.318   1.242
   78PHE     CA  764   4.201   5.374   1.415
   78PHE     CB  765   4.096   5.441   1.326
   78PHE     CG  766   4.111   5.584   1.273
   78PHE    CD1  767   4.179   5.617   1.156
   78PHE    HD1  768   4.216   5.535   1.095
   78PHE    CD2  769   4.059   5.690   1.346
   78PHE    HD2  770   4.032   5.675   1.451
   78PHE    CE1  771   4.188   5.746   1.106
   78PHE    HE1  772   4.256   5.773   1.025
   78PHE    CE2  773   4.071   5.821   1.302
   78PHE    HE2  774   4.007   5.896   1.350
   78PHE     CZ  775   4.131   5.849   1.180
   78PHE     HZ  776   4.150   5.948   1.139
   78PHE      C  777   4.150   5.248   1.486
   78PHE      O  778   4.110   5.155   1.416
   79MET      N  779   4.169   5.239   1.617
   79MET      H  780   4.211   5.310   1.673
   79MET     CA  781   4.133   5.126   1.704
   79MET     CB  782   4.268   5.056   1.722
   79MET     CG  783   4.248   4.930   1.806
   79MET     SD  784   4.117   4.822   1.738
   79MET     CE  785   4.200   4.664   1.745
   79MET      C  786   4.081   5.171   1.841
   79MET      O  787   4.132   5.265   1.900
   80LYS      N  788   3.987   5.087   1.885
   80LYS      H  789   3.977   4.994   1.849
   80LYS     CA  790   3.911   5.127   2.004
   80LYS     CB  791   3.774   5.177   1.957
   80LYS     CG  792   3.665   5.198   2.062
   80LYS     CD  793   3.548   5.276   2.002
   80LYS     CE  794   3.456   5.342   2.105
   80LYS     NZ  795   3.367   5.443   2.046
   80LYS    HZ1  796   3.419   5.519   2.007
   80LYS    HZ2  797   3.297   5.404   1.986
   80LYS    HZ3  798   3.316   5.483   2.123
   80LYS      C  799   3.903   5.008   2.100
   80LYS      O  800   3.873   4.894   2.063
   81GLN      N  801   3.921   5.040   2.228
   81GLN      H  802   3.936   5.133   2.261
   81GLN     CA  803   3.919   4.938   2.334
   81GLN     CB  804   3.991   4.988   2.460
   81GLN     CG  805   4.141   5.009   2.439
   81GLN     CD  806   4.208   5.069   2.563
   81GLN    OE1  807   4.162   5.152   2.641
   81GLN    NE2  808   4.326   5.014   2.591
   81GLN   HE21  809   4.368   4.935   2.547
   81GLN   HE22  810   4.369   5.051   2.673
   81GLN      C  811   3.780   4.889   2.376
   81GLN      O  812   3.697   4.963   2.429
   82THR      N  813   3.764   4.758   2.358
   82THR      H  814   3.837   4.696   2.329
   82THR     CA  815   3.644   4.696   2.416
   82THR     CB  816   3.622   4.555   2.362
   82THR    OG1  817   3.737   4.472   2.380
   82THR    HG1  818   3.713   4.377   2.362
   82THR    CG2  819   3.582   4.555   2.214
   82THR      C  820   3.634   4.694   2.569
   82THR      O  821   3.740   4.710   2.629
   83ILE      N  822   3.514   4.689   2.625
   83ILE      H  823   3.429   4.657   2.583
   83ILE     CA  824   3.504   4.718   2.768
   83ILE     CB  825   3.374   4.791   2.807
   83ILE    CG1  826   3.334   4.905   2.713
   83ILE    CG2  827   3.385   4.845   2.950
   83ILE     CD  828   3.184   4.923   2.692
   83ILE      C  829   3.532   4.591   2.848
   83ILE      O  830   3.457   4.494   2.850
   84GLY      N  831   3.640   4.606   2.925
   84GLY      H  832   3.698   4.686   2.912
   84GLY     CA  833   3.694   4.507   3.019
   84GLY      C  834   3.838   4.469   2.984
   84GLY      O  835   3.902   4.536   2.904
   85ASN      N  836   3.875   4.346   3.019
   85ASN      H  837   3.810   4.278   3.054
   85ASN     CA  838   4.015   4.302   3.019
   85ASN     CB  839   4.037   4.163   3.078
   85ASN     CG  840   3.989   4.158   3.223
   85ASN    OD1  841   3.901   4.228   3.271
   85ASN    ND2  842   4.046   4.066   3.301
   85ASN   HD21  843   4.109   4.001   3.258
   85ASN   HD22  844   4.030   4.072   3.399
   85ASN      C  845   4.092   4.313   2.887
   85ASN      O  846   4.202   4.367   2.876
   86SER      N  847   4.010   4.280   2.788
   86SER      H  848   3.916   4.250   2.804
   86SER     CA  849   4.046   4.283   2.646
   86SER     CB  850   3.925   4.246   2.560
   86SER     OG  851   3.874   4.121   2.607
   86SER     HG  852   3.838   4.079   2.524
   86SER      C  853   4.119   4.409   2.600
   86SER      O  854   4.211   4.392   2.520
   87CYS      N  855   4.086   4.525   2.656
   87CYS      H  856   4.011   4.524   2.722
   87CYS     CA  857   4.158   4.652   2.634
   87CYS     CB  858   4.091   4.749   2.731
   87CYS     SG  859   4.127   4.733   2.910
   87CYS     HG  860   4.038   4.635   2.923
   87CYS      C  861   4.309   4.639   2.655
   87CYS      O  862   4.374   4.723   2.593
   88GLY      N  863   4.364   4.542   2.728
   88GLY      H  864   4.299   4.481   2.773
   88GLY     CA  865   4.507   4.509   2.736
   88GLY      C  866   4.575   4.476   2.603
   88GLY      O  867   4.656   4.549   2.546
   89THR      N  868   4.544   4.358   2.552
   89THR      H  869   4.495   4.294   2.611
   89THR     CA  870   4.579   4.316   2.415
   89THR     CB  871   4.535   4.174   2.378
   89THR    OG1  872   4.393   4.179   2.393
   89THR    HG1  873   4.357   4.090   2.422
   89THR    CG2  874   4.589   4.068   2.474
   89THR      C  875   4.537   4.414   2.306
   89THR      O  876   4.616   4.436   2.214
   90ILE      N  877   4.414   4.463   2.307
   90ILE      H  878   4.350   4.409   2.362
   90ILE     CA  879   4.368   4.560   2.206
   90ILE     CB  880   4.215   4.573   2.207
   90ILE    CG1  881   4.155   4.436   2.174
   90ILE    CG2  882   4.153   4.678   2.114
   90ILE     CD  883   4.008   4.426   2.215
   90ILE      C  884   4.453   4.687   2.208
   90ILE      O  885   4.500   4.728   2.102
   91GLY      N  886   4.481   4.735   2.329
   91GLY      H  887   4.431   4.707   2.410
   91GLY     CA  888   4.580   4.841   2.350
   91GLY      C  889   4.721   4.817   2.296
   91GLY      O  890   4.788   4.908   2.249
   92LEU      N  891   4.764   4.691   2.296
   92LEU      H  892   4.723   4.621   2.356
   92LEU     CA  893   4.889   4.651   2.230
   92LEU     CB  894   4.912   4.506   2.272
   92LEU     CG  895   5.059   4.464   2.260
   92LEU    CD1  896   5.147   4.547   2.354
   92LEU    CD2  897   5.081   4.313   2.266
   92LEU      C  898   4.878   4.658   2.077
   92LEU      O  899   4.965   4.715   2.011
   93ILE      N  900   4.771   4.600   2.023
   93ILE      H  901   4.719   4.532   2.075
   93ILE     CA  902   4.741   4.606   1.879
   93ILE     CB  903   4.620   4.519   1.847
   93ILE    CG1  904   4.643   4.371   1.878
   93ILE    CG2  905   4.567   4.538   1.705
   93ILE     CD  906   4.507   4.300   1.884
   93ILE      C  907   4.730   4.752   1.835
   93ILE      O  908   4.790   4.796   1.737
   94HISE     N  909   4.662   4.835   1.913
   94HISE     H  910   4.592   4.802   1.977
   94HISE    CA  911   4.657   4.981   1.897
   94HISE    CB  912   4.597   5.051   2.019
   94HISE    CG  913   4.535   5.187   1.986
   94HISE   ND1  914   4.523   5.246   1.867
   94HISE   CD2  915   4.479   5.263   2.079
   94HISE   HD2  916   4.469   5.246   2.186
   94HISE   CE1  917   4.450   5.356   1.886
   94HISE   HE1  918   4.395   5.402   1.805
   94HISE   NE2  919   4.419   5.363   2.015
   94HISE   HE2  920   4.344   5.417   2.054
   94HISE     C  921   4.797   5.038   1.869
   94HISE     O  922   4.823   5.084   1.758
   95ALA      N  923   4.892   4.998   1.952
   95ALA      H  924   4.863   4.945   2.032
   95ALA     CA  925   5.033   5.037   1.936
   95ALA     CB  926   5.102   5.008   2.069
   95ALA      C  927   5.107   4.982   1.814
   95ALA      O  928   5.134   5.057   1.720
   96VAL      N  929   5.100   4.851   1.790
   96VAL      H  930   5.064   4.785   1.855
   96VAL     CA  931   5.152   4.791   1.666
   96VAL     CB  932   5.125   4.641   1.672
   96VAL    CG1  933   5.200   4.567   1.561
   96VAL    CG2  934   5.150   4.573   1.806
   96VAL      C  935   5.110   4.851   1.532
   96VAL      O  936   5.196   4.910   1.466
   97ALA      N  937   4.980   4.876   1.531
   97ALA      H  938   4.937   4.886   1.621
   97ALA     CA  939   4.898   4.923   1.418
   97ALA     CB  940   4.750   4.916   1.459
   97ALA      C  941   4.937   5.063   1.371
   97ALA      O  942   4.976   5.075   1.255
   98ASN      N  943   4.966   5.149   1.468
   98ASN      H  944   4.962   5.127   1.565
   98ASN     CA  945   5.008   5.288   1.447
   98ASN     CB  946   4.982   5.358   1.581
   98ASN     CG  947   4.840   5.413   1.595
   98ASN    OD1  948   4.799   5.512   1.534
   98ASN    ND2  949   4.752   5.337   1.660
   98ASN   HD21  950   4.764   5.251   1.709
   98ASN   HD22  951   4.655   5.362   1.659
   98ASN      C  952   5.146   5.329   1.395
   98ASN      O  953   5.152   5.440   1.342
   99ASN      N  954   5.249   5.246   1.409
   99ASN      H  955   5.251   5.169   1.473
   99ASN     CA  956   5.381   5.269   1.348
   99ASN     CB  957   5.478   5.302   1.461
   99ASN     CG  958   5.565   5.421   1.418
   99ASN    OD1  959   5.683   5.427   1.385
   99ASN    ND2  960   5.507   5.540   1.435
   99ASN   HD21  961   5.413   5.544   1.467
   99ASN   HD22  962   5.563   5.622   1.421
   99ASN      C  963   5.421   5.160   1.248
   99ASN      O  964   5.540   5.134   1.234
  100GLN      N  965   5.327   5.122   1.161
  100GLN      H  966   5.232   5.146   1.182
  100GLN     CA  967   5.346   5.027   1.051
  100GLN     CB  968   5.215   4.995   0.979
  100GLN     CG  969   5.136   4.884   1.047
  100GLN     CD  970   5.005   4.853   0.974
  100GLN    OE1  971   5.004   4.777   0.879
  100GLN    NE2  972   4.896   4.925   1.000
  100GLN   HE21  973   4.893   4.998   1.068
  100GLN   HE22  974   4.819   4.926   0.936
  100GLN      C  975   5.450   5.072   0.947
  100GLN      O  976   5.492   4.989   0.867
  101ASP      N  977   5.485   5.200   0.949
  101ASP      H  978   5.426   5.261   1.002
  101ASP     CA  979   5.593   5.252   0.862
  101ASP     CB  980   5.585   5.404   0.851
  101ASP     CG  981   5.583   5.494   0.974
  101ASP    OD1  982   5.617   5.610   0.944
  101ASP    OD2  983   5.552   5.450   1.087
  101ASP      C  984   5.734   5.205   0.898
  101ASP      O  985   5.815   5.195   0.806
  102LYS      N  986   5.754   5.176   1.026
  102LYS      H  987   5.688   5.212   1.092
  102LYS     CA  988   5.882   5.133   1.084
  102LYS     CB  989   5.928   5.240   1.183
  102LYS     CG  990   5.922   5.385   1.133
  102LYS     CD  991   5.975   5.467   1.250
  102LYS     CE  992   5.932   5.612   1.225
  102LYS     NZ  993   5.787   5.626   1.209
  102LYS    HZ1  994   5.743   5.565   1.276
  102LYS    HZ2  995   5.767   5.721   1.235
  102LYS    HZ3  996   5.746   5.616   1.118
  102LYS      C  997   5.867   4.999   1.156
  102LYS      O  998   5.963   4.926   1.134
  103LEU      N  999   5.759   4.973   1.229
  103LEU      H 1000   5.681   5.035   1.237
  103LEU     CA 1001   5.735   4.844   1.295
  103LEU     CB 1002   5.609   4.853   1.381
  103LEU     CG 1003   5.628   4.823   1.530
  103LEU    CD1 1004   5.512   4.880   1.612
  103LEU    CD2 1005   5.648   4.674   1.558
  103LEU      C 1006   5.723   4.728   1.196
  103LEU      O 1007   5.658   4.746   1.093
  104GLY      N 1008   5.798   4.623   1.229
  104GLY      H 1009   5.861   4.637   1.305
  104GLY     CA 1010   5.821   4.502   1.148
  104GLY      C 1011   5.747   4.374   1.186
  104GLY      O 1012   5.743   4.332   1.301
  105PHE      N 1013   5.742   4.294   1.080
  105PHE      H 1014   5.791   4.306   0.994
  105PHE     CA 1015   5.661   4.172   1.070
  105PHE     CB 1016   5.533   4.186   0.987
  105PHE     CG 1017   5.422   4.268   1.053
  105PHE    CD1 1018   5.418   4.407   1.053
  105PHE    HD1 1019   5.495   4.463   1.000
  105PHE    CD2 1020   5.336   4.199   1.138
  105PHE    HD2 1021   5.344   4.091   1.140
  105PHE    CE1 1022   5.316   4.471   1.121
  105PHE    HE1 1023   5.301   4.578   1.113
  105PHE    CE2 1024   5.230   4.262   1.202
  105PHE    HE2 1025   5.169   4.207   1.274
  105PHE     CZ 1026   5.218   4.400   1.191
  105PHE     HZ 1027   5.126   4.440   1.234
  105PHE      C 1028   5.732   4.051   1.008
  105PHE      O 1029   5.817   4.061   0.920
  106GLU      N 1030   5.686   3.936   1.056
  106GLU      H 1031   5.612   3.938   1.123
  106GLU     CA 1032   5.715   3.800   1.010
  106GLU     CB 1033   5.691   3.704   1.127
  106GLU     CG 1034   5.824   3.656   1.185
  106GLU     CD 1035   5.832   3.521   1.256
  106GLU    OE1 1036   5.746   3.490   1.342
  106GLU    OE2 1037   5.936   3.454   1.238
  106GLU      C 1038   5.629   3.758   0.891
  106GLU      O 1039   5.524   3.812   0.856
  107ASP      N 1040   5.683   3.662   0.816
  107ASP      H 1041   5.776   3.626   0.823
  107ASP     CA 1042   5.621   3.606   0.696
  107ASP     CB 1043   5.719   3.519   0.617
  107ASP     CG 1044   5.838   3.598   0.563
  107ASP    OD1 1045   5.949   3.548   0.594
  107ASP    OD2 1046   5.825   3.682   0.472
  107ASP      C 1047   5.484   3.543   0.724
  107ASP      O 1048   5.467   3.452   0.804
  108GLY      N 1049   5.392   3.569   0.632
  108GLY      H 1050   5.424   3.617   0.550
  108GLY     CA 1051   5.254   3.520   0.632
  108GLY      C 1052   5.175   3.561   0.756
  108GLY      O 1053   5.092   3.485   0.807
  109SER      N 1054   5.202   3.683   0.801
  109SER      H 1055   5.243   3.756   0.747
  109SER     CA 1056   5.145   3.737   0.926
  109SER     CB 1057   5.209   3.871   0.961
  109SER     OG 1058   5.141   3.931   1.072
  109SER     HG 1059   5.150   3.867   1.149
  109SER      C 1060   4.993   3.749   0.939
  109SER      O 1061   4.928   3.826   0.868
  110VAL      N 1062   4.948   3.688   1.049
  110VAL      H 1063   5.017   3.646   1.107
  110VAL     CA 1064   4.808   3.680   1.091
  110VAL     CB 1065   4.783   3.562   1.186
  110VAL    CG1 1066   4.642   3.557   1.246
  110VAL    CG2 1067   4.810   3.433   1.110
  110VAL      C 1068   4.752   3.813   1.142
  110VAL      O 1069   4.651   3.866   1.097
  111LEU      N 1070   4.835   3.890   1.213
  111LEU      H 1071   4.923   3.853   1.242
  111LEU     CA 1072   4.812   4.029   1.253
  111LEU     CB 1073   4.899   4.068   1.372
  111LEU     CG 1074   4.830   4.177   1.455
  111LEU    CD1 1075   4.703   4.128   1.525
  111LEU    CD2 1076   4.915   4.257   1.554
  111LEU      C 1077   4.819   4.132   1.139
  111LEU      O 1078   4.722   4.204   1.115
  112LYS      N 1079   4.921   4.134   1.054
  112LYS      H 1080   4.992   4.065   1.066
  112LYS     CA 1081   4.925   4.230   0.943
  112LYS     CB 1082   5.062   4.219   0.876
  112LYS     CG 1083   5.075   4.311   0.754
  112LYS     CD 1084   5.220   4.344   0.718
  112LYS     CE 1085   5.245   4.434   0.597
  112LYS     NZ 1086   5.178   4.565   0.600
  112LYS    HZ1 1087   5.082   4.569   0.624
  112LYS    HZ2 1088   5.223   4.621   0.669
  112LYS    HZ3 1089   5.190   4.607   0.510
  112LYS      C 1090   4.812   4.206   0.842
  112LYS      O 1091   4.742   4.302   0.814
  113GLN      N 1092   4.780   4.080   0.814
  113GLN      H 1093   4.836   4.001   0.838
  113GLN     CA 1094   4.660   4.042   0.738
  113GLN     CB 1095   4.654   3.892   0.705
  113GLN     CG 1096   4.539   3.867   0.608
  113GLN     CD 1097   4.556   3.924   0.467
  113GLN    OE1 1098   4.658   3.927   0.399
  113GLN    NE2 1099   4.436   3.949   0.414
  113GLN   HE21 1100   4.355   3.930   0.470
  113GLN   HE22 1101   4.429   3.956   0.315
  113GLN      C 1102   4.527   4.085   0.801
  113GLN      O 1103   4.450   4.151   0.732
  114PHE      N 1104   4.516   4.084   0.934
  114PHE      H 1105   4.563   4.016   0.991
  114PHE     CA 1106   4.411   4.150   1.012
  114PHE     CB 1107   4.405   4.119   1.161
  114PHE     CG 1108   4.303   4.014   1.204
  114PHE    CD1 1109   4.184   4.049   1.268
  114PHE    HD1 1110   4.172   4.155   1.287
  114PHE    CD2 1111   4.328   3.878   1.189
  114PHE    HD2 1112   4.408   3.843   1.124
  114PHE    CE1 1113   4.103   3.951   1.324
  114PHE    HE1 1114   4.026   3.978   1.397
  114PHE    CE2 1115   4.249   3.774   1.237
  114PHE    HE2 1116   4.277   3.668   1.234
  114PHE     CZ 1117   4.136   3.817   1.305
  114PHE     HZ 1118   4.078   3.747   1.364
  114PHE      C 1119   4.412   4.303   1.002
  114PHE      O 1120   4.301   4.346   0.973
  115LEU      N 1121   4.522   4.377   1.016
  115LEU      H 1122   4.607   4.327   1.032
  115LEU     CA 1123   4.526   4.523   1.003
  115LEU     CB 1124   4.661   4.589   1.034
  115LEU     CG 1125   4.703   4.552   1.177
  115LEU    CD1 1126   4.843   4.603   1.214
  115LEU    CD2 1127   4.609   4.596   1.290
  115LEU      C 1128   4.474   4.570   0.867
  115LEU      O 1129   4.369   4.633   0.864
  116SER      N 1130   4.526   4.499   0.768
  116SER      H 1131   4.590   4.428   0.798
  116SER     CA 1132   4.493   4.497   0.625
  116SER     CB 1133   4.571   4.383   0.560
  116SER     OG 1134   4.558   4.386   0.418
  116SER     HG 1135   4.598   4.307   0.372
  116SER      C 1136   4.347   4.471   0.590
  116SER      O 1137   4.275   4.566   0.562
  117GLU      N 1138   4.290   4.361   0.640
  117GLU      H 1139   4.344   4.285   0.675
  117GLU     CA 1140   4.150   4.320   0.620
  117GLU     CB 1141   4.136   4.169   0.645
  117GLU     CG 1142   4.172   4.088   0.520
  117GLU     CD 1143   4.119   3.945   0.531
  117GLU    OE1 1144   4.203   3.857   0.561
  117GLU    OE2 1145   3.996   3.931   0.518
  117GLU      C 1146   4.046   4.382   0.713
  117GLU      O 1147   3.934   4.334   0.729
  118THR      N 1148   4.080   4.488   0.785
  118THR      H 1149   4.172   4.528   0.791
  118THR     CA 1150   3.996   4.570   0.874
  118THR     CB 1151   4.013   4.539   1.023
  118THR    OG1 1152   4.154   4.546   1.047
  118THR    HG1 1153   4.198   4.461   1.018
  118THR    CG2 1154   3.955   4.405   1.070
  118THR      C 1155   4.007   4.722   0.856
  118THR      O 1156   3.933   4.787   0.929
  119GLU      N 1157   4.080   4.764   0.753
  119GLU      H 1158   4.119   4.696   0.691
  119GLU     CA 1159   4.110   4.907   0.736
  119GLU     CB 1160   4.191   4.935   0.609
  119GLU     CG 1161   4.341   4.919   0.631
  119GLU     CD 1162   4.432   4.981   0.525
  119GLU    OE1 1163   4.469   4.908   0.430
  119GLU    OE2 1164   4.455   5.104   0.530
  119GLU      C 1165   3.986   4.995   0.718
  119GLU      O 1166   3.967   5.109   0.759
  120LYS      N 1167   3.884   4.940   0.652
  120LYS      H 1168   3.889   4.847   0.617
  120LYS     CA 1169   3.753   5.001   0.627
  120LYS     CB 1170   3.683   4.922   0.516
  120LYS     CG 1171   3.749   4.933   0.379
  120LYS     CD 1172   3.747   5.071   0.313
  120LYS     CE 1173   3.757   5.081   0.161
  120LYS     NZ 1174   3.656   4.997   0.093
  120LYS    HZ1 1175   3.687   4.905   0.069
  120LYS    HZ2 1176   3.572   4.976   0.145
  120LYS    HZ3 1177   3.614   5.044   0.016
  120LYS      C 1178   3.660   5.024   0.747
  120LYS      O 1179   3.585   5.122   0.753
  121MET      N 1180   3.661   4.928   0.838
  121MET      H 1181   3.748   4.879   0.852
  121MET     CA 1182   3.563   4.909   0.946
  121MET     CB 1183   3.575   4.767   1.002
  121MET     CG 1184   3.499   4.669   0.913
  121MET     SD 1185   3.594   4.643   0.758
  121MET     CE 1186   3.654   4.484   0.811
  121MET      C 1187   3.562   5.013   1.057
  121MET      O 1188   3.667   5.063   1.097
  122SER      N 1189   3.457   5.028   1.138
  122SER      H 1190   3.377   4.985   1.097
  122SER     CA 1191   3.453   5.111   1.259
  122SER     CB 1192   3.309   5.129   1.309
  122SER     OG 1193   3.310   5.186   1.440
  122SER     HG 1194   3.261   5.117   1.493
  122SER      C 1195   3.539   5.049   1.370
  122SER      O 1196   3.537   4.927   1.384
  123PRO      N 1197   3.613   5.130   1.445
  123PRO     CA 1198   3.706   5.074   1.544
  123PRO     CB 1199   3.772   5.200   1.601
  123PRO     CG 1200   3.772   5.291   1.478
  123PRO     CD 1201   3.639   5.269   1.405
  123PRO      C 1202   3.650   4.978   1.650
  123PRO      O 1203   3.730   4.899   1.700
  124GLU      N 1204   3.524   4.983   1.693
  124GLU      H 1205   3.477   5.070   1.704
  124GLU     CA 1206   3.480   4.884   1.793
  124GLU     CB 1207   3.350   4.932   1.860
  124GLU     CG 1208   3.312   4.830   1.967
  124GLU     CD 1209   3.180   4.867   2.034
  124GLU    OE1 1210   3.074   4.822   1.985
  124GLU    OE2 1211   3.181   4.969   2.106
  124GLU      C 1212   3.455   4.749   1.727
  124GLU      O 1213   3.505   4.646   1.774
  125ASP      N 1214   3.400   4.753   1.606
  125ASP      H 1215   3.354   4.836   1.574
  125ASP     CA 1216   3.397   4.637   1.515
  125ASP     CB 1217   3.333   4.676   1.382
  125ASP     CG 1218   3.193   4.737   1.377
  125ASP    OD1 1219   3.165   4.802   1.274
  125ASP    OD2 1220   3.116   4.719   1.474
  125ASP      C 1221   3.529   4.568   1.478
  125ASP      O 1222   3.535   4.446   1.475
  126ARG      N 1223   3.631   4.654   1.469
  126ARG      H 1224   3.606   4.749   1.451
  126ARG     CA 1225   3.768   4.606   1.448
  126ARG     CB 1226   3.859   4.725   1.418
  126ARG     CG 1227   3.871   4.769   1.272
  126ARG     CD 1228   3.965   4.890   1.269
  126ARG     NE 1229   3.910   5.007   1.200
  126ARG     HE 1230   3.814   5.034   1.208
  126ARG     CZ 1231   3.986   5.094   1.133
  126ARG    NH1 1232   4.118   5.083   1.111
  126ARG   HH11 1233   4.183   5.014   1.144
  126ARG   HH12 1234   4.148   5.131   1.028
  126ARG    NH2 1235   3.922   5.191   1.067
  126ARG   HH21 1236   3.822   5.191   1.063
  126ARG   HH22 1237   3.961   5.271   1.021
  126ARG      C 1238   3.814   4.527   1.571
  126ARG      O 1239   3.838   4.407   1.561
  127ALA      N 1240   3.810   4.585   1.691
  127ALA      H 1241   3.772   4.677   1.688
  127ALA     CA 1242   3.859   4.533   1.819
  127ALA     CB 1243   3.848   4.643   1.925
  127ALA      C 1244   3.796   4.401   1.866
  127ALA      O 1245   3.856   4.304   1.911
  128LYS      N 1246   3.671   4.386   1.825
  128LYS      H 1247   3.620   4.465   1.793
  128LYS     CA 1248   3.595   4.262   1.848
  128LYS     CB 1249   3.445   4.291   1.831
  128LYS     CG 1250   3.383   4.386   1.933
  128LYS     CD 1251   3.233   4.373   1.903
  128LYS     CE 1252   3.154   4.476   1.984
  128LYS     NZ 1253   3.014   4.437   2.009
  128LYS    HZ1 1254   2.981   4.489   2.088
  128LYS    HZ2 1255   2.958   4.429   1.927
  128LYS    HZ3 1256   3.017   4.344   2.045
  128LYS      C 1257   3.639   4.138   1.769
  128LYS      O 1258   3.658   4.034   1.832
  129CYS      N 1259   3.679   4.162   1.644
  129CYS      H 1260   3.671   4.253   1.604
  129CYS     CA 1261   3.739   4.055   1.563
  129CYS     CB 1262   3.731   4.086   1.413
  129CYS     SG 1263   3.846   4.209   1.341
  129CYS     HG 1264   3.790   4.318   1.394
  129CYS      C 1265   3.878   4.012   1.609
  129CYS      O 1266   3.904   3.892   1.614
  130PHE      N 1267   3.965   4.109   1.639
  130PHE      H 1268   3.937   4.201   1.615
  130PHE     CA 1269   4.103   4.087   1.685
  130PHE     CB 1270   4.176   4.217   1.720
  130PHE     CG 1271   4.223   4.296   1.597
  130PHE    CD1 1272   4.341   4.275   1.528
  130PHE    HD1 1273   4.423   4.218   1.571
  130PHE    CD2 1274   4.139   4.399   1.556
  130PHE    HD2 1275   4.061   4.445   1.617
  130PHE    CE1 1276   4.369   4.345   1.411
  130PHE    HE1 1277   4.468   4.323   1.371
  130PHE    CE2 1278   4.174   4.473   1.444
  130PHE    HE2 1279   4.113   4.559   1.415
  130PHE     CZ 1280   4.286   4.447   1.366
  130PHE     HZ 1281   4.310   4.511   1.280
  130PHE      C 1282   4.105   3.987   1.801
  130PHE      O 1283   4.161   3.877   1.800
  131GLU      N 1284   4.035   4.022   1.908
  131GLU      H 1285   4.012   4.120   1.910
  131GLU     CA 1286   4.026   3.958   2.040
  131GLU     CB 1287   3.949   4.049   2.136
  131GLU     CG 1288   3.926   4.010   2.282
  131GLU     CD 1289   3.795   3.945   2.324
  131GLU    OE1 1290   3.731   4.009   2.411
  131GLU    OE2 1291   3.754   3.848   2.256
  131GLU      C 1292   3.976   3.813   2.038
  131GLU      O 1293   4.025   3.729   2.114
  132LYS      N 1294   3.915   3.777   1.927
  132LYS      H 1295   3.859   3.843   1.876
  132LYS     CA 1296   3.882   3.639   1.885
  132LYS     CB 1297   3.767   3.634   1.784
  132LYS     CG 1298   3.676   3.519   1.827
  132LYS     CD 1299   3.536   3.547   1.770
  132LYS     CE 1300   3.420   3.450   1.793
  132LYS     NZ 1301   3.303   3.510   1.727
  132LYS    HZ1 1302   3.330   3.533   1.634
  132LYS    HZ2 1303   3.236   3.437   1.713
  132LYS    HZ3 1304   3.266   3.587   1.780
  132LYS      C 1305   3.995   3.547   1.841
  132LYS      O 1306   3.970   3.426   1.840
  133ASN      N 1307   4.111   3.600   1.804
  133ASN      H 1308   4.132   3.697   1.810
  133ASN     CA 1309   4.220   3.525   1.739
  133ASN     CB 1310   4.306   3.621   1.657
  133ASN     CG 1311   4.430   3.559   1.592
  133ASN    OD1 1312   4.544   3.564   1.639
  133ASN    ND2 1313   4.407   3.493   1.480
  133ASN   HD21 1314   4.319   3.497   1.433
  133ASN   HD22 1315   4.474   3.424   1.451
  133ASN      C 1316   4.300   3.443   1.841
  133ASN      O 1317   4.328   3.492   1.951
  134GLU      N 1318   4.351   3.333   1.789
  134GLU      H 1319   4.351   3.320   1.689
  134GLU     CA 1320   4.430   3.229   1.856
  134GLU     CB 1321   4.461   3.118   1.756
  134GLU     CG 1322   4.562   3.153   1.647
  134GLU     CD 1323   4.505   3.206   1.515
  134GLU    OE1 1324   4.582   3.281   1.451
  134GLU    OE2 1325   4.387   3.182   1.481
  134GLU      C 1326   4.553   3.285   1.928
  134GLU      O 1327   4.565   3.246   2.044
  135ALA      N 1328   4.636   3.373   1.873
  135ALA      H 1329   4.630   3.410   1.780
  135ALA     CA 1330   4.740   3.444   1.949
  135ALA     CB 1331   4.828   3.499   1.837
  135ALA      C 1332   4.697   3.546   2.055
  135ALA      O 1333   4.765   3.555   2.157
  136ILE      N 1334   4.599   3.628   2.017
  136ILE      H 1335   4.559   3.617   1.926
  136ILE     CA 1336   4.538   3.717   2.116
  136ILE     CB 1337   4.433   3.813   2.061
  136ILE    CG1 1338   4.482   3.893   1.939
  136ILE    CG2 1339   4.380   3.921   2.156
  136ILE     CD 1340   4.612   3.967   1.969
  136ILE      C 1341   4.474   3.648   2.237
  136ILE      O 1342   4.508   3.670   2.353
  137GLN      N 1343   4.409   3.538   2.202
  137GLN      H 1344   4.375   3.515   2.110
  137GLN     CA 1345   4.352   3.449   2.305
  137GLN     CB 1346   4.254   3.342   2.256
  137GLN     CG 1347   4.122   3.402   2.207
  137GLN     CD 1348   4.031   3.442   2.323
  137GLN    OE1 1349   4.013   3.366   2.418
  137GLN    NE2 1350   3.958   3.553   2.314
  137GLN   HE21 1351   3.978   3.623   2.245
  137GLN   HE22 1352   3.874   3.556   2.369
  137GLN      C 1353   4.461   3.386   2.392
  137GLN      O 1354   4.445   3.376   2.513
  138ALA      N 1355   4.571   3.343   2.329
  138ALA      H 1356   4.551   3.303   2.240
  138ALA     CA 1357   4.683   3.288   2.407
  138ALA     CB 1358   4.779   3.224   2.308
  138ALA      C 1359   4.753   3.393   2.493
  138ALA      O 1360   4.818   3.355   2.591
  139ALA      N 1361   4.762   3.519   2.451
  139ALA      H 1362   4.730   3.545   2.360
  139ALA     CA 1363   4.809   3.636   2.528
  139ALA     CB 1364   4.822   3.750   2.427
  139ALA      C 1365   4.720   3.684   2.642
  139ALA      O 1366   4.775   3.715   2.748
  140HISE     N 1367   4.589   3.659   2.641
  140HISE     H 1368   4.554   3.594   2.574
  140HISE    CA 1369   4.483   3.714   2.726
  140HISE    CB 1370   4.355   3.630   2.710
  140HISE    CG 1371   4.218   3.691   2.684
  140HISE   ND1 1372   4.169   3.798   2.747
  140HISE   CD2 1373   4.119   3.631   2.618
  140HISE   HD2 1374   4.132   3.551   2.545
  140HISE   CE1 1375   4.041   3.810   2.712
  140HISE   HE1 1376   3.965   3.867   2.767
  140HISE   NE2 1377   4.011   3.707   2.634
  140HISE   HE2 1378   3.921   3.697   2.591
  140HISE     C 1379   4.515   3.758   2.868
  140HISE     O 1380   4.546   3.872   2.902
  141ASP      N 1381   4.499   3.660   2.957
  141ASP      H 1382   4.446   3.577   2.941
  141ASP     CA 1383   4.535   3.676   3.099
  141ASP     CB 1384   4.487   3.557   3.183
  141ASP     CG 1385   4.336   3.540   3.173
  141ASP    OD1 1386   4.298   3.424   3.146
  141ASP    OD2 1387   4.263   3.634   3.211
  141ASP      C 1388   4.681   3.708   3.133
  141ASP      O 1389   4.703   3.815   3.190
  142ALA      N 1390   4.773   3.626   3.084
  142ALA      H 1391   4.758   3.545   3.027
  142ALA     CA 1392   4.915   3.636   3.122
  142ALA     CB 1393   4.991   3.539   3.031
  142ALA      C 1394   4.976   3.776   3.118
  142ALA      O 1395   5.077   3.797   3.186
  143VAL      N 1396   4.929   3.861   3.028
  143VAL      H 1397   4.871   3.828   2.953
  143VAL     CA 1398   4.981   3.997   3.009
  143VAL     CB 1399   4.949   4.052   2.870
  143VAL    CG1 1400   5.007   3.963   2.760
  143VAL    CG2 1401   4.797   4.057   2.848
  143VAL      C 1402   4.950   4.091   3.126
  143VAL      O 1403   5.047   4.154   3.167
  144ALA      N 1404   4.832   4.084   3.188
  144ALA      H 1405   4.780   3.999   3.186
  144ALA     CA 1406   4.806   4.171   3.304
  144ALA     CB 1407   4.658   4.149   3.335
  144ALA      C 1408   4.889   4.123   3.424
  144ALA      O 1409   4.877   4.007   3.462
  145GLN      N 1410   4.965   4.214   3.484
  145GLN      H 1411   4.988   4.299   3.438
  145GLN     CA 1412   5.060   4.190   3.594
  145GLN     CB 1413   5.142   4.315   3.627
  145GLN     CG 1414   5.063   4.407   3.720
  145GLN     CD 1415   5.159   4.516   3.766
  145GLN    OE1 1416   5.272   4.494   3.811
  145GLN    NE2 1417   5.117   4.642   3.767
  145GLN   HE21 1418   5.017   4.653   3.764
  145GLN   HE22 1419   5.182   4.715   3.786
  145GLN      C 1420   5.009   4.109   3.714
  145GLN      O 1421   4.898   4.130   3.762
  146GLU      N 1422   5.104   4.033   3.768
  146GLU      H 1423   5.199   4.040   3.738
  146GLU     CA 1424   5.093   3.961   3.895
  146GLU     CB 1425   5.193   3.849   3.928
  146GLU     CG 1426   5.167   3.717   3.856
  146GLU     CD 1427   5.270   3.605   3.872
  146GLU    OE1 1428   5.226   3.492   3.841
  146GLU    OE2 1429   5.390   3.630   3.900
  146GLU      C 1430   5.077   4.039   4.026
  146GLU      O 1431   5.119   4.154   4.037
  147GLY      N 1432   4.991   3.981   4.109
  147GLY      H 1433   4.959   3.888   4.094
  147GLY     CA 1434   4.957   4.034   4.242
  147GLY      C 1435   4.865   4.156   4.243
  147GLY      O 1436   4.767   4.164   4.168
  148GLN      N 1437   4.905   4.249   4.329
  148GLN      H 1438   4.979   4.235   4.394
  148GLN     CA 1439   4.832   4.373   4.360
  148GLN     CB 1440   4.869   4.416   4.502
  148GLN     CG 1441   4.826   4.319   4.611
  148GLN     CD 1442   4.889   4.337   4.750
  148GLN    OE1 1443   4.861   4.429   4.826
  148GLN    NE2 1444   4.938   4.224   4.800
  148GLN   HE21 1445   4.926   4.137   4.752
  148GLN   HE22 1446   4.986   4.224   4.888
  148GLN      C 1447   4.856   4.479   4.252
  148GLN      O 1448   4.957   4.469   4.182
  149CYS      N 1449   4.759   4.569   4.235
  149CYS      H 1450   4.670   4.550   4.276
  149CYS     CA 1451   4.782   4.688   4.152
  149CYS     CB 1452   4.651   4.755   4.108
  149CYS     SG 1453   4.592   4.673   3.955
  149CYS     HG 1454   4.703   4.696   3.887
  149CYS      C 1455   4.879   4.790   4.212
  149CYS      O 1456   4.884   4.811   4.334
  150ARG      N 1457   4.952   4.855   4.123
  150ARG      H 1458   4.946   4.844   4.024
  150ARG     CA 1459   5.062   4.950   4.145
  150ARG     CB 1460   5.179   4.933   4.048
  150ARG     CG 1461   5.209   4.783   4.035
  150ARG     CD 1462   5.256   4.703   4.157
  150ARG     NE 1463   5.259   4.560   4.124
  150ARG     HE 1464   5.173   4.510   4.129
  150ARG     CZ 1465   5.366   4.484   4.094
  150ARG    NH1 1466   5.485   4.544   4.083
  150ARG   HH11 1467   5.496   4.643   4.091
  150ARG   HH12 1468   5.571   4.494   4.087
  150ARG    NH2 1469   5.360   4.353   4.066
  150ARG   HH21 1470   5.273   4.308   4.045
  150ARG   HH22 1471   5.440   4.304   4.031
  150ARG      C 1472   5.007   5.091   4.127
  150ARG      O 1473   5.050   5.181   4.200
  151VAL      N 1474   4.920   5.116   4.030
  151VAL      H 1475   4.888   5.056   3.957
  151VAL     CA 1476   4.837   5.236   4.019
  151VAL     CB 1477   4.759   5.241   3.887
  151VAL    CG1 1478   4.851   5.231   3.765
  151VAL    CG2 1479   4.652   5.132   3.871
  151VAL      C 1480   4.737   5.251   4.134
  151VAL      O 1481   4.694   5.146   4.182
  152ASP      N 1482   4.670   5.366   4.144
  152ASP      H 1483   4.682   5.446   4.086
  152ASP     CA 1484   4.549   5.380   4.226
  152ASP     CB 1485   4.541   5.523   4.279
  152ASP     CG 1486   4.433   5.562   4.380
  152ASP    OD1 1487   4.325   5.604   4.333
  152ASP    OD2 1488   4.461   5.552   4.502
  152ASP      C 1489   4.428   5.332   4.146
  152ASP      O 1490   4.375   5.396   4.055
  153ASP      N 1491   4.368   5.238   4.219
  153ASP      H 1492   4.425   5.181   4.278
  153ASP     CA 1493   4.247   5.181   4.159
  153ASP     CB 1494   4.201   5.073   4.257
  153ASP     CG 1495   4.064   5.011   4.228
  153ASP    OD1 1496   3.962   5.074   4.264
  153ASP    OD2 1497   4.067   4.907   4.159
  153ASP      C 1498   4.130   5.277   4.138
  153ASP      O 1499   4.056   5.253   4.042
  154LYS      N 1500   4.127   5.384   4.216
  154LYS      H 1501   4.196   5.400   4.287
  154LYS     CA 1502   4.022   5.486   4.213
  154LYS     CB 1503   4.017   5.569   4.342
  154LYS     CG 1504   3.953   5.473   4.444
  154LYS     CD 1505   3.932   5.539   4.580
  154LYS     CE 1506   4.062   5.587   4.644
  154LYS     NZ 1507   4.025   5.672   4.758
  154LYS    HZ1 1508   3.981   5.615   4.828
  154LYS    HZ2 1509   4.110   5.707   4.799
  154LYS    HZ3 1510   3.957   5.740   4.734
  154LYS      C 1511   4.020   5.574   4.087
  154LYS      O 1512   3.924   5.647   4.067
  155VAL      N 1513   4.139   5.598   4.032
  155VAL      H 1514   4.217   5.535   4.038
  155VAL     CA 1515   4.163   5.690   3.920
  155VAL     CB 1516   4.285   5.780   3.942
  155VAL    CG1 1517   4.234   5.899   4.024
  155VAL    CG2 1518   4.407   5.705   3.995
  155VAL      C 1519   4.164   5.613   3.788
  155VAL      O 1520   4.226   5.509   3.763
  156ASN      N 1521   4.090   5.673   3.696
  156ASN      H 1522   4.070   5.771   3.701
  156ASN     CA 1523   4.059   5.615   3.564
  156ASN     CB 1524   3.953   5.706   3.503
  156ASN     CG 1525   3.823   5.714   3.582
  156ASN    OD1 1526   3.811   5.724   3.704
  156ASN    ND2 1527   3.724   5.736   3.496
  156ASN   HD21 1528   3.747   5.752   3.400
  156ASN   HD22 1529   3.645   5.787   3.529
  156ASN      C 1530   4.182   5.592   3.476
  156ASN      O 1531   4.260   5.674   3.427
  157PHE      N 1532   4.206   5.463   3.455
  157PHE      H 1533   4.123   5.408   3.450
  157PHE     CA 1534   4.324   5.409   3.387
  157PHE     CB 1535   4.345   5.262   3.420
  157PHE     CG 1536   4.485   5.210   3.384
  157PHE    CD1 1537   4.501   5.149   3.260
  157PHE    HD1 1538   4.421   5.166   3.188
  157PHE    CD2 1539   4.593   5.217   3.470
  157PHE    HD2 1540   4.580   5.236   3.576
  157PHE    CE1 1541   4.621   5.095   3.216
  157PHE    HE1 1542   4.629   5.070   3.111
  157PHE    CE2 1543   4.713   5.160   3.429
  157PHE    HE2 1544   4.788   5.146   3.507
  157PHE     CZ 1545   4.728   5.099   3.305
  157PHE     HZ 1546   4.820   5.049   3.272
  157PHE      C 1547   4.302   5.424   3.236
  157PHE      O 1548   4.207   5.367   3.182
  158HISE     N 1549   4.375   5.510   3.166
  158HISE     H 1550   4.442   5.567   3.213
  158HISE    CA 1551   4.359   5.547   3.024
  158HISE    CB 1552   4.324   5.696   3.019
  158HISE    CG 1553   4.172   5.711   3.022
  158HISE   ND1 1554   4.092   5.713   2.916
  158HISE   CD2 1555   4.098   5.726   3.131
  158HISE   HD2 1556   4.132   5.736   3.234
  158HISE   CE1 1557   3.968   5.732   2.960
  158HISE   HE1 1558   3.879   5.759   2.902
  158HISE   NE2 1559   3.972   5.741   3.092
  158HISE   HE2 1560   3.906   5.790   3.149
  158HISE     C 1561   4.475   5.508   2.933
  158HISE     O 1562   4.587   5.528   2.980
  159PHE      N 1563   4.451   5.474   2.806
  159PHE      H 1564   4.360   5.488   2.768
  159PHE     CA 1565   4.556   5.424   2.716
  159PHE     CB 1566   4.521   5.295   2.642
  159PHE     CG 1567   4.532   5.179   2.741
  159PHE    CD1 1568   4.621   5.075   2.718
  159PHE    HD1 1569   4.692   5.083   2.636
  159PHE    CD2 1570   4.439   5.161   2.843
  159PHE    HD2 1571   4.379   5.242   2.884
  159PHE    CE1 1572   4.613   4.951   2.780
  159PHE    HE1 1573   4.678   4.869   2.750
  159PHE    CE2 1574   4.433   5.040   2.911
  159PHE    HE2 1575   4.361   5.029   2.992
  159PHE     CZ 1576   4.521   4.935   2.883
  159PHE     HZ 1577   4.533   4.848   2.947
  159PHE      C 1578   4.599   5.534   2.619
  159PHE      O 1579   4.530   5.565   2.523
  160ILE      N 1580   4.706   5.603   2.659
  160ILE      H 1581   4.760   5.582   2.741
  160ILE     CA 1582   4.750   5.715   2.574
  160ILE     CB 1583   4.771   5.832   2.670
  160ILE    CG1 1584   4.640   5.853   2.746
  160ILE    CG2 1585   4.787   5.965   2.596
  160ILE     CD 1586   4.658   5.920   2.883
  160ILE      C 1587   4.877   5.681   2.496
  160ILE      O 1588   4.992   5.684   2.541
  161LEU      N 1589   4.847   5.630   2.377
  161LEU      H 1590   4.759   5.587   2.358
  161LEU     CA 1591   4.952   5.629   2.274
  161LEU     CB 1592   4.897   5.544   2.159
  161LEU     CG 1593   4.998   5.485   2.062
  161LEU    CD1 1594   5.094   5.391   2.135
  161LEU    CD2 1595   4.914   5.407   1.960
  161LEU      C 1596   4.999   5.767   2.228
  161LEU      O 1597   4.915   5.847   2.189
  162PHE      N 1598   5.130   5.793   2.229
  162PHE      H 1599   5.187   5.728   2.278
  162PHE     CA 1600   5.207   5.893   2.153
  162PHE     CB 1601   5.321   5.944   2.241
  162PHE     CG 1602   5.279   6.013   2.371
  162PHE    CD1 1603   5.228   5.951   2.485
  162PHE    HD1 1604   5.284   5.862   2.514
  162PHE    CD2 1605   5.271   6.151   2.358
  162PHE    HD2 1606   5.337   6.203   2.289
  162PHE    CE1 1607   5.162   6.029   2.578
  162PHE    HE1 1608   5.101   5.979   2.654
  162PHE    CE2 1609   5.204   6.225   2.454
  162PHE    HE2 1610   5.198   6.334   2.448
  162PHE     CZ 1611   5.142   6.166   2.565
  162PHE     HZ 1612   5.055   6.220   2.603
  162PHE      C 1613   5.270   5.834   2.026
  162PHE      O 1614   5.372   5.765   2.026
  163ASN      N 1615   5.206   5.869   1.915
  163ASN      H 1616   5.117   5.912   1.930
  163ASN     CA 1617   5.254   5.814   1.787
  163ASN     CB 1618   5.135   5.754   1.712
  163ASN     CG 1619   5.163   5.679   1.582
  163ASN    OD1 1620   5.274   5.634   1.553
  163ASN    ND2 1621   5.059   5.662   1.502
  163ASN   HD21 1622   4.970   5.703   1.523
  163ASN   HD22 1623   5.069   5.598   1.426
  163ASN      C 1624   5.342   5.894   1.691
  163ASN      O 1625   5.303   5.988   1.623
  164ASN      N 1626   5.466   5.847   1.682
  164ASN      H 1627   5.505   5.769   1.732
  164ASN     CA 1628   5.559   5.895   1.579
  164ASN     CB 1629   5.699   5.865   1.634
  164ASN     CG 1630   5.738   5.719   1.656
  164ASN    OD1 1631   5.661   5.628   1.689
  164ASN    ND2 1632   5.868   5.692   1.660
  164ASN   HD21 1633   5.944   5.755   1.642
  164ASN   HD22 1634   5.891   5.595   1.655
  164ASN      C 1635   5.540   5.859   1.432
  164ASN      O 1636   5.608   5.775   1.372
  165VAL      N 1637   5.452   5.933   1.365
  165VAL      H 1638   5.412   6.013   1.409
  165VAL     CA 1639   5.419   5.934   1.222
  165VAL     CB 1640   5.297   5.848   1.186
  165VAL    CG1 1641   5.321   5.703   1.229
  165VAL    CG2 1642   5.168   5.916   1.230
  165VAL      C 1643   5.416   6.071   1.153
  165VAL      O 1644   5.370   6.170   1.209
  166ASP      N 1645   5.461   6.080   1.028
  166ASP      H 1646   5.495   6.000   0.979
  166ASP     CA 1647   5.457   6.201   0.946
  166ASP     CB 1648   5.315   6.235   0.900
  166ASP     CG 1649   5.251   6.124   0.817
  166ASP    OD1 1650   5.203   6.025   0.875
  166ASP    OD2 1651   5.276   6.109   0.695
  166ASP      C 1652   5.532   6.324   1.000
  166ASP      O 1653   5.498   6.438   0.970
  167GLY      N 1654   5.628   6.281   1.080
  167GLY      H 1655   5.658   6.185   1.076
  167GLY     CA 1656   5.715   6.371   1.157
  167GLY      C 1657   5.648   6.426   1.284
  167GLY      O 1658   5.708   6.503   1.359
  168HISE     N 1659   5.530   6.376   1.320
  168HISE     H 1660   5.485   6.317   1.253
  168HISE    CA 1661   5.470   6.428   1.444
  168HISE    CB 1662   5.337   6.500   1.423
  168HISE    CG 1663   5.339   6.605   1.311
  168HISE   ND1 1664   5.378   6.731   1.324
  168HISE   CD2 1665   5.283   6.583   1.193
  168HISE   HD2 1666   5.282   6.484   1.148
  168HISE   CE1 1667   5.355   6.788   1.206
  168HISE   HE1 1668   5.359   6.896   1.194
  168HISE   NE2 1669   5.291   6.700   1.129
  168HISE   HE2 1670   5.245   6.722   1.043
  168HISE     C 1671   5.434   6.321   1.547
  168HISE     O 1672   5.430   6.205   1.506
  169LEU      N 1673   5.442   6.365   1.672
  169LEU      H 1674   5.473   6.457   1.693
  169LEU     CA 1675   5.398   6.285   1.787
  169LEU     CB 1676   5.472   6.331   1.913
  169LEU     CG 1677   5.624   6.334   1.894
  169LEU    CD1 1678   5.700   6.425   1.990
  169LEU    CD2 1679   5.687   6.195   1.902
  169LEU      C 1680   5.249   6.305   1.816
  169LEU      O 1681   5.218   6.414   1.865
  170TYR      N 1682   5.164   6.218   1.762
  170TYR      H 1683   5.188   6.153   1.689
  170TYR     CA 1684   5.018   6.232   1.773
  170TYR     CB 1685   4.941   6.175   1.653
  170TYR     CG 1686   4.970   6.258   1.528
  170TYR    CD1 1687   5.042   6.200   1.425
  170TYR    HD1 1688   5.080   6.099   1.444
  170TYR    CD2 1689   4.903   6.378   1.509
  170TYR    HD2 1690   4.844   6.422   1.590
  170TYR    CE1 1691   5.058   6.268   1.304
  170TYR    HE1 1692   5.127   6.226   1.231
  170TYR    CE2 1693   4.924   6.452   1.393
  170TYR    HE2 1694   4.886   6.554   1.388
  170TYR     CZ 1695   4.997   6.392   1.291
  170TYR     OH 1696   4.997   6.460   1.174
  170TYR     HH 1697   4.985   6.557   1.194
  170TYR      C 1698   4.965   6.162   1.898
  170TYR      O 1699   5.005   6.053   1.939
  171GLU      N 1700   4.856   6.218   1.947
  171GLU      H 1701   4.828   6.304   1.904
  171GLU     CA 1702   4.782   6.169   2.065
  171GLU     CB 1703   4.731   6.283   2.154
  171GLU     CG 1704   4.656   6.235   2.278
  171GLU     CD 1705   4.625   6.355   2.368
  171GLU    OE1 1706   4.708   6.390   2.454
  171GLU    OE2 1707   4.509   6.402   2.359
  171GLU      C 1708   4.671   6.075   2.018
  171GLU      O 1709   4.562   6.112   1.974
  172LEU      N 1710   4.694   5.949   2.052
  172LEU      H 1711   4.781   5.910   2.081
  172LEU     CA 1712   4.594   5.845   2.022
  172LEU     CB 1713   4.631   5.755   1.905
  172LEU     CG 1714   4.615   5.820   1.767
  172LEU    CD1 1715   4.750   5.872   1.715
  172LEU    CD2 1716   4.568   5.709   1.672
  172LEU      C 1717   4.544   5.763   2.141
  172LEU      O 1718   4.599   5.661   2.182
  173ASP      N 1719   4.426   5.808   2.184
  173ASP      H 1720   4.389   5.897   2.156
  173ASP     CA 1721   4.344   5.749   2.290
  173ASP     CB 1722   4.229   5.849   2.300
  173ASP     CG 1723   4.140   5.828   2.424
  173ASP    OD1 1724   4.034   5.763   2.420
  173ASP    OD2 1725   4.187   5.874   2.530
  173ASP      C 1726   4.292   5.606   2.269
  173ASP      O 1727   4.274   5.562   2.156
  174GLY      N 1728   4.302   5.524   2.373
  174GLY      H 1729   4.355   5.553   2.453
  174GLY     CA 1730   4.248   5.388   2.383
  174GLY      C 1731   4.096   5.380   2.366
  174GLY      O 1732   4.036   5.299   2.295
  175ARG      N 1733   4.027   5.462   2.445
  175ARG      H 1734   4.077   5.535   2.491
  175ARG     CA 1735   3.880   5.473   2.453
  175ARG     CB 1736   3.851   5.559   2.577
  175ARG     CG 1737   3.903   5.479   2.696
  175ARG     CD 1738   3.791   5.457   2.799
  175ARG     NE 1739   3.853   5.370   2.899
  175ARG     HE 1740   3.911   5.299   2.858
  175ARG     CZ 1741   3.827   5.384   3.030
  175ARG    NH1 1742   3.732   5.466   3.078
  175ARG   HH11 1743   3.667   5.522   3.027
  175ARG   HH12 1744   3.731   5.480   3.177
  175ARG    NH2 1745   3.875   5.288   3.110
  175ARG   HH21 1746   3.940   5.221   3.074
  175ARG   HH22 1747   3.843   5.275   3.203
  175ARG      C 1748   3.805   5.512   2.326
  175ARG      O 1749   3.690   5.479   2.297
  176MET      N 1750   3.863   5.614   2.264
  176MET      H 1751   3.938   5.669   2.301
  176MET     CA 1752   3.829   5.668   2.131
  176MET     CB 1753   3.699   5.743   2.154
  176MET     CG 1754   3.634   5.806   2.030
  176MET     SD 1755   3.550   5.677   1.932
  176MET     CE 1756   3.471   5.777   1.808
  176MET      C 1757   3.947   5.751   2.080
  176MET      O 1758   3.959   5.865   2.125
  177PRO      N 1759   4.019   5.711   1.976
  177PRO     CA 1760   4.134   5.781   1.917
  177PRO     CB 1761   4.212   5.673   1.843
  177PRO     CG 1762   4.099   5.586   1.788
  177PRO     CD 1763   4.000   5.583   1.905
  177PRO      C 1764   4.096   5.907   1.840
  177PRO      O 1765   4.021   5.898   1.743
  178PHE      N 1766   4.162   6.019   1.866
  178PHE      H 1767   4.210   6.037   1.952
  178PHE     CA 1768   4.133   6.141   1.789
  178PHE     CB 1769   4.047   6.233   1.875
  178PHE     CG 1770   3.901   6.186   1.876
  178PHE    CD1 1771   3.820   6.220   1.768
  178PHE    HD1 1772   3.869   6.248   1.675
  178PHE    CD2 1773   3.846   6.155   2.000
  178PHE    HD2 1774   3.913   6.111   2.073
  178PHE    CE1 1775   3.684   6.225   1.797
  178PHE    HE1 1776   3.627   6.258   1.710
  178PHE    CE2 1777   3.709   6.155   2.027
  178PHE    HE2 1778   3.666   6.143   2.127
  178PHE     CZ 1779   3.630   6.196   1.922
  178PHE     HZ 1780   3.525   6.167   1.918
  178PHE      C 1781   4.268   6.204   1.756
  178PHE      O 1782   4.331   6.248   1.852
  179PRO      N 1783   4.318   6.193   1.633
  179PRO     CA 1784   4.456   6.229   1.595
  179PRO     CB 1785   4.475   6.164   1.458
  179PRO     CG 1786   4.332   6.169   1.402
  179PRO     CD 1787   4.241   6.139   1.521
  179PRO      C 1788   4.500   6.375   1.598
  179PRO      O 1789   4.516   6.444   1.497
  180VAL      N 1790   4.525   6.416   1.723
  180VAL      H 1791   4.471   6.366   1.791
  180VAL     CA 1792   4.574   6.548   1.763
  180VAL     CB 1793   4.479   6.602   1.870
  180VAL    CG1 1794   4.334   6.581   1.828
  180VAL    CG2 1795   4.504   6.567   2.017
  180VAL      C 1796   4.721   6.548   1.807
  180VAL      O 1797   4.760   6.461   1.884
  181ASN      N 1798   4.791   6.639   1.739
  181ASN      H 1799   4.743   6.706   1.683
  181ASN     CA 1800   4.935   6.661   1.754
  181ASN     CB 1801   4.968   6.748   1.633
  181ASN     CG 1802   5.115   6.749   1.590
  181ASN    OD1 1803   5.211   6.727   1.664
  181ASN    ND2 1804   5.130   6.781   1.462
  181ASN   HD21 1805   5.051   6.805   1.406
  181ASN   HD22 1806   5.216   6.754   1.420
  181ASN      C 1807   4.993   6.714   1.885
  181ASN      O 1808   4.941   6.815   1.932
  182HISE     N 1809   5.108   6.666   1.932
  182HISE     H 1810   5.143   6.575   1.910
  182HISE    CA 1811   5.184   6.716   2.048
  182HISE    CB 1812   5.223   6.610   2.150
  182HISE    CG 1813   5.113   6.583   2.253
  182HISE   ND1 1814   5.086   6.659   2.359
  182HISE   CD2 1815   5.021   6.488   2.253
  182HISE   HD2 1816   5.014   6.402   2.186
  182HISE   CE1 1817   4.989   6.606   2.432
  182HISE   HE1 1818   4.944   6.643   2.524
  182HISE   NE2 1819   4.947   6.500   2.363
  182HISE   HE2 1820   4.858   6.458   2.378
  182HISE     C 1821   5.310   6.796   2.013
  182HISE     O 1822   5.356   6.873   2.097
  183GLY      N 1823   5.360   6.777   1.892
  183GLY      H 1824   5.314   6.731   1.816
  183GLY     CA 1825   5.491   6.831   1.849
  183GLY      C 1826   5.568   6.748   1.747
  183GLY      O 1827   5.533   6.635   1.715
  184ALA      N 1828   5.688   6.796   1.715
  184ALA      H 1829   5.738   6.855   1.778
  184ALA     CA 1830   5.778   6.737   1.614
  184ALA     CB 1831   5.848   6.844   1.530
  184ALA      C 1832   5.885   6.644   1.670
  184ALA      O 1833   5.953   6.678   1.767
  185SER      N 1834   5.915   6.544   1.587
  185SER      H 1835   5.868   6.526   1.501
  185SER     CA 1836   6.026   6.451   1.612
  185SER     CB 1837   5.986   6.339   1.707
  185SER     OG 1838   6.094   6.247   1.717
  185SER     HG 1839   6.163   6.285   1.778
  185SER      C 1840   6.086   6.389   1.485
  185SER      O 1841   6.013   6.373   1.388
  186SER      N 1842   6.217   6.365   1.491
  186SER      H 1843   6.273   6.422   1.552
  186SER     CA 1844   6.309   6.292   1.403
  186SER     CB 1845   6.451   6.286   1.460
  186SER     OG 1846   6.468   6.177   1.550
  186SER     HG 1847   6.524   6.101   1.518
  186SER      C 1848   6.267   6.151   1.361
  186SER      O 1849   6.328   6.095   1.270
  187GLU      N 1850   6.164   6.108   1.433
  187GLU      H 1851   6.153   6.160   1.518
  187GLU     CA 1852   6.093   5.980   1.433
  187GLU     CB 1853   6.020   5.963   1.300
  187GLU     CG 1854   5.884   6.030   1.276
  187GLU     CD 1855   5.822   6.001   1.139
  187GLU    OE1 1856   5.742   5.906   1.125
  187GLU    OE2 1857   5.867   6.080   1.053
  187GLU      C 1858   6.160   5.847   1.471
  187GLU      O 1859   6.082   5.755   1.497
  188ASP      N 1860   6.292   5.849   1.462
  188ASP      H 1861   6.338   5.929   1.424
  188ASP     CA 1862   6.384   5.735   1.481
  188ASP     CB 1863   6.518   5.762   1.413
  188ASP     CG 1864   6.586   5.899   1.423
  188ASP    OD1 1865   6.611   5.934   1.540
  188ASP    OD2 1866   6.580   5.979   1.327
  188ASP      C 1867   6.403   5.676   1.621
  188ASP      O 1868   6.364   5.563   1.652
  189THR      N 1869   6.480   5.749   1.701
  189THR      H 1870   6.537   5.826   1.673
  189THR     CA 1871   6.495   5.710   1.842
  189THR     CB 1872   6.608   5.783   1.914
  189THR    OG1 1873   6.574   5.921   1.926
  189THR    HG1 1874   6.541   5.963   1.841
  189THR    CG2 1875   6.740   5.749   1.844
  189THR      C 1876   6.377   5.721   1.939
  189THR      O 1877   6.375   5.650   2.039
  190LEU      N 1878   6.277   5.801   1.904
  190LEU      H 1879   6.292   5.871   1.834
  190LEU     CA 1880   6.151   5.815   1.978
  190LEU     CB 1881   6.053   5.698   1.977
  190LEU     CG 1882   5.913   5.727   2.033
  190LEU    CD1 1883   5.853   5.846   1.958
  190LEU    CD2 1884   5.841   5.592   2.040
  190LEU      C 1885   6.166   5.873   2.119
  190LEU      O 1886   6.119   5.984   2.143
  191LEU      N 1887   6.251   5.809   2.199
  191LEU      H 1888   6.310   5.737   2.161
  191LEU     CA 1889   6.246   5.826   2.345
  191LEU     CB 1890   6.329   5.723   2.422
  191LEU     CG 1891   6.244   5.599   2.450
  191LEU    CD1 1892   6.221   5.506   2.331
  191LEU    CD2 1893   6.299   5.520   2.569
  191LEU      C 1894   6.265   5.962   2.413
  191LEU      O 1895   6.171   6.001   2.482
  192LYS      N 1896   6.374   6.032   2.384
  192LYS      H 1897   6.446   5.994   2.325
  192LYS     CA 1898   6.400   6.166   2.437
  192LYS     CB 1899   6.535   6.228   2.400
  192LYS     CG 1900   6.638   6.152   2.483
  192LYS     CD 1901   6.779   6.179   2.430
  192LYS     CE 1902   6.811   6.121   2.292
  192LYS     NZ 1903   6.949   6.158   2.258
  192LYS    HZ1 1904   6.962   6.251   2.292
  192LYS    HZ2 1905   7.012   6.095   2.304
  192LYS    HZ3 1906   6.968   6.152   2.160
  192LYS      C 1907   6.295   6.271   2.398
  192LYS      O 1908   6.246   6.343   2.485
  193ASP      N 1909   6.250   6.274   2.273
  193ASP      H 1910   6.314   6.239   2.205
  193ASP     CA 1911   6.141   6.363   2.232
  193ASP     CB 1912   6.112   6.346   2.083
  193ASP     CG 1913   6.216   6.385   1.978
  193ASP    OD1 1914   6.276   6.300   1.909
  193ASP    OD2 1915   6.253   6.505   1.982
  193ASP      C 1916   6.007   6.350   2.305
  193ASP      O 1917   5.950   6.444   2.359
  194ALA      N 1918   5.973   6.222   2.321
  194ALA      H 1919   6.013   6.152   2.262
  194ALA     CA 1920   5.850   6.181   2.391
  194ALA     CB 1921   5.824   6.035   2.352
  194ALA      C 1922   5.857   6.200   2.542
  194ALA      O 1923   5.766   6.260   2.600
  195ALA      N 1924   5.978   6.179   2.592
  195ALA      H 1925   6.036   6.113   2.545
  195ALA     CA 1926   6.013   6.211   2.732
  195ALA     CB 1927   6.161   6.189   2.764
  195ALA      C 1928   5.978   6.353   2.777
  195ALA      O 1929   5.904   6.373   2.873
  196LYS      N 1930   6.011   6.452   2.696
  196LYS      H 1931   6.043   6.448   2.601
  196LYS     CA 1932   5.982   6.595   2.719
  196LYS     CB 1933   6.061   6.684   2.623
  196LYS     CG 1934   6.210   6.649   2.628
  196LYS     CD 1935   6.283   6.739   2.528
  196LYS     CE 1936   6.344   6.654   2.416
  196LYS     NZ 1937   6.440   6.737   2.342
  196LYS    HZ1 1938   6.380   6.808   2.305
  196LYS    HZ2 1939   6.495   6.783   2.413
  196LYS    HZ3 1940   6.491   6.688   2.272
  196LYS      C 1941   5.835   6.632   2.700
  196LYS      O 1942   5.778   6.682   2.797
  197VAL      N 1943   5.765   6.563   2.609
  197VAL      H 1944   5.807   6.496   2.548
  197VAL     CA 1945   5.621   6.586   2.589
  197VAL     CB 1946   5.574   6.567   2.444
  197VAL    CG1 1947   5.674   6.643   2.356
  197VAL    CG2 1948   5.565   6.424   2.392
  197VAL      C 1949   5.532   6.506   2.684
  197VAL      O 1950   5.431   6.558   2.730
  198CYS      N 1951   5.581   6.394   2.735
  198CYS      H 1952   5.649   6.336   2.690
  198CYS     CA 1953   5.514   6.322   2.844
  198CYS     CB 1954   5.561   6.176   2.852
  198CYS     SG 1955   5.526   6.080   2.700
  198CYS     HG 1956   5.396   6.109   2.692
  198CYS      C 1957   5.531   6.381   2.984
  198CYS      O 1958   5.436   6.389   3.061
  199ARG      N 1959   5.648   6.441   3.008
  199ARG      H 1960   5.734   6.410   2.968
  199ARG     CA 1961   5.672   6.543   3.111
  199ARG     CB 1962   5.823   6.566   3.124
  199ARG     CG 1963   5.895   6.451   3.195
  199ARG     CD 1964   6.043   6.460   3.157
  199ARG     NE 1965   6.105   6.578   3.218
  199ARG     HE 1966   6.051   6.642   3.274
  199ARG     CZ 1967   6.234   6.605   3.197
  199ARG    NH1 1968   6.308   6.542   3.104
  199ARG   HH11 1969   6.267   6.472   3.047
  199ARG   HH12 1970   6.405   6.568   3.099
  199ARG    NH2 1971   6.290   6.700   3.273
  199ARG   HH21 1972   6.227   6.751   3.331
  199ARG   HH22 1973   6.389   6.711   3.275
  199ARG      C 1974   5.579   6.665   3.106
  199ARG      O 1975   5.513   6.687   3.208
  200GLU      N 1976   5.571   6.736   2.994
  200GLU      H 1977   5.649   6.730   2.931
  200GLU     CA 1978   5.482   6.852   2.983
  200GLU     CB 1979   5.489   6.916   2.844
  200GLU     CG 1980   5.629   6.965   2.810
  200GLU     CD 1981   5.662   7.100   2.875
  200GLU    OE1 1982   5.623   7.201   2.812
  200GLU    OE2 1983   5.736   7.095   2.975
  200GLU      C 1984   5.332   6.821   2.997
  200GLU      O 1985   5.249   6.904   3.033
  201PHE      N 1986   5.294   6.708   2.938
  201PHE      H 1987   5.345   6.664   2.864
  201PHE     CA 1988   5.162   6.647   2.956
  201PHE     CB 1989   5.150   6.512   2.885
  201PHE     CG 1990   5.030   6.418   2.873
  201PHE    CD1 1991   5.011   6.318   2.967
  201PHE    HD1 1992   5.081   6.322   3.051
  201PHE    CD2 1993   4.942   6.433   2.767
  201PHE    HD2 1994   4.942   6.521   2.703
  201PHE    CE1 1995   4.901   6.234   2.961
  201PHE    HE1 1996   4.893   6.153   3.034
  201PHE    CE2 1997   4.836   6.343   2.756
  201PHE    HE2 1998   4.761   6.346   2.677
  201PHE     CZ 1999   4.811   6.250   2.856
  201PHE     HZ 2000   4.716   6.198   2.862
  201PHE      C 2001   5.125   6.627   3.103
  201PHE      O 2002   5.025   6.677   3.153
  202THR      N 2003   5.208   6.552   3.175
  202THR      H 2004   5.295   6.523   3.134
  202THR     CA 2005   5.176   6.514   3.313
  202THR     CB 2006   5.261   6.410   3.385
  202THR    OG1 2007   5.401   6.440   3.376
  202THR    HG1 2008   5.428   6.426   3.281
  202THR    CG2 2009   5.223   6.276   3.321
  202THR      C 2010   5.162   6.622   3.421
  202THR      O 2011   5.074   6.615   3.507
  203GLU      N 2012   5.240   6.728   3.406
  203GLU      H 2013   5.300   6.736   3.327
  203GLU     CA 2014   5.226   6.854   3.482
  203GLU     CB 2015   5.334   6.952   3.436
  203GLU     CG 2016   5.474   6.914   3.484
  203GLU     CD 2017   5.590   6.987   3.415
  203GLU    OE1 2018   5.690   6.915   3.395
  203GLU    OE2 2019   5.588   7.111   3.397
  203GLU      C 2020   5.097   6.932   3.456
  203GLU      O 2021   5.077   7.021   3.539
  204ARG      N 2022   5.015   6.893   3.359
  204ARG      H 2023   5.042   6.812   3.307
  204ARG     CA 2024   4.896   6.965   3.312
  204ARG     CB 2025   4.925   7.043   3.183
  204ARG     CG 2026   4.925   6.966   3.050
  204ARG     CD 2027   4.941   7.075   2.943
  204ARG     NE 2028   4.951   7.006   2.814
  204ARG     HE 2029   4.861   6.974   2.783
  204ARG     CZ 2030   5.052   6.992   2.727
  204ARG    NH1 2031   5.174   7.038   2.759
  204ARG   HH11 2032   5.192   7.090   2.842
  204ARG   HH12 2033   5.251   7.021   2.697
  204ARG    NH2 2034   5.034   6.947   2.602
  204ARG   HH21 2035   4.941   6.925   2.571
  204ARG   HH22 2036   5.116   6.929   2.548
  204ARG      C 2037   4.763   6.890   3.301
  204ARG      O 2038   4.657   6.953   3.311
  205GLU      N 2039   4.773   6.759   3.280
  205GLU      H 2040   4.851   6.717   3.234
  205GLU     CA 2041   4.664   6.661   3.294
  205GLU     CB 2042   4.670   6.557   3.182
  205GLU     CG 2043   4.686   6.619   3.043
  205GLU     CD 2044   4.560   6.682   2.983
  205GLU    OE1 2045   4.556   6.806   2.967
  205GLU    OE2 2046   4.465   6.604   2.961
  205GLU      C 2047   4.665   6.597   3.433
  205GLU      O 2048   4.743   6.509   3.468
  206GLN      N 2049   4.570   6.640   3.516
  206GLN      H 2050   4.501   6.700   3.477
  206GLN     CA 2051   4.558   6.602   3.657
  206GLN     CB 2052   4.455   6.698   3.717
  206GLN     CG 2053   4.439   6.696   3.869
  206GLN     CD 2054   4.327   6.787   3.919
  206GLN    OE1 2055   4.213   6.744   3.934
  206GLN    NE2 2056   4.372   6.910   3.942
  206GLN   HE21 2057   4.468   6.935   3.932
  206GLN   HE22 2058   4.313   6.973   3.993
  206GLN      C 2059   4.529   6.458   3.700
  206GLN      O 2060   4.418   6.407   3.681
  207GLY      N 2061   4.631   6.387   3.746
  207GLY      H 2062   4.720   6.425   3.722
  207GLY     CA 2063   4.626   6.252   3.806
  207GLY      C 2064   4.749   6.202   3.881
  207GLY      O 2065   4.852   6.269   3.889
  208GLU      N 2066   4.774   6.072   3.873
  208GLU      H 2067   4.740   6.006   3.806
  208GLU     CA 2068   4.869   5.997   3.957
  208GLU     CB 2069   4.796   5.873   4.010
  208GLU     CG 2070   4.864   5.749   4.067
  208GLU     CD 2071   4.947   5.790   4.189
  208GLU    OE1 2072   5.068   5.818   4.172
  208GLU    OE2 2073   4.889   5.796   4.299
  208GLU      C 2074   5.003   5.973   3.887
  208GLU      O 2075   5.013   5.901   3.788
  209VAL      N 2076   5.105   6.006   3.966
  209VAL      H 2077   5.083   6.044   4.055
  209VAL     CA 2078   5.247   5.996   3.927
  209VAL     CB 2079   5.349   6.076   4.008
  209VAL    CG1 2080   5.320   6.226   3.993
  209VAL    CG2 2081   5.341   6.033   4.154
  209VAL      C 2082   5.303   5.857   3.897
  209VAL      O 2083   5.399   5.834   3.823
  210ARG      N 2084   5.232   5.762   3.958
  210ARG      H 2085   5.157   5.781   4.020
  210ARG     CA 2086   5.272   5.621   3.946
  210ARG     CB 2087   5.227   5.542   4.068
  210ARG     CG 2088   5.300   5.575   4.198
  210ARG     CD 2089   5.259   5.503   4.327
  210ARG     NE 2090   5.126   5.554   4.364
  210ARG     HE 2091   5.105   5.629   4.301
  210ARG     CZ 2092   5.055   5.517   4.471
  210ARG    NH1 2093   5.092   5.415   4.550
  210ARG   HH11 2094   5.176   5.366   4.524
  210ARG   HH12 2095   5.040   5.378   4.627
  210ARG    NH2 2096   4.966   5.608   4.514
  210ARG   HH21 2097   4.946   5.685   4.453
  210ARG   HH22 2098   4.921   5.596   4.602
  210ARG      C 2099   5.209   5.553   3.824
  210ARG      O 2100   5.147   5.447   3.828
  211PHE      N 2101   5.223   5.628   3.714
  211PHE      H 2102   5.257   5.722   3.711
  211PHE     CA 2103   5.200   5.569   3.581
  211PHE     CB 2104   5.172   5.680   3.480
  211PHE     CG 2105   5.288   5.771   3.443
  211PHE    CD1 2106   5.310   5.882   3.524
  211PHE    HD1 2107   5.251   5.899   3.614
  211PHE    CD2 2108   5.367   5.762   3.329
  211PHE    HD2 2109   5.367   5.677   3.260
  211PHE    CE1 2110   5.396   5.984   3.485
  211PHE    HE1 2111   5.419   6.063   3.556
  211PHE    CE2 2112   5.465   5.855   3.296
  211PHE    HE2 2113   5.551   5.834   3.233
  211PHE     CZ 2114   5.477   5.970   3.374
  211PHE     HZ 2115   5.562   6.034   3.348
  211PHE      C 2116   5.305   5.474   3.523
  211PHE      O 2117   5.406   5.445   3.588
  212SER      N 2118   5.287   5.418   3.404
  212SER      H 2119   5.206   5.444   3.352
  212SER     CA 2120   5.383   5.326   3.340
  212SER     CB 2121   5.322   5.187   3.357
  212SER     OG 2122   5.408   5.082   3.311
  212SER     HG 2123   5.359   4.994   3.308
  212SER      C 2124   5.389   5.363   3.192
  212SER      O 2125   5.299   5.428   3.139
  213ALA      N 2126   5.499   5.324   3.128
  213ALA      H 2127   5.573   5.271   3.169
  213ALA     CA 2128   5.511   5.351   2.984
  213ALA     CB 2129   5.555   5.496   2.962
  213ALA      C 2130   5.609   5.263   2.906
  213ALA      O 2131   5.726   5.268   2.941
  214VAL      N 2132   5.556   5.233   2.787
  214VAL      H 2133   5.467   5.271   2.762
  214VAL     CA 2134   5.628   5.138   2.701
  214VAL     CB 2135   5.577   4.995   2.724
  214VAL    CG1 2136   5.657   4.939   2.843
  214VAL    CG2 2137   5.428   4.973   2.749
  214VAL      C 2138   5.642   5.181   2.555
  214VAL      O 2139   5.550   5.228   2.489
  215ALA      N 2140   5.742   5.121   2.490
  215ALA      H 2141   5.809   5.069   2.541
  215ALA     CA 2142   5.769   5.153   2.349
  215ALA     CB 2143   5.877   5.261   2.353
  215ALA      C 2144   5.833   5.032   2.279
  215ALA      O 2145   5.927   4.972   2.331
  216LEU      N 2146   5.808   5.026   2.149
  216LEU      H 2147   5.758   5.097   2.099
  216LEU     CA 2148   5.868   4.920   2.067
  216LEU     CB 2149   5.767   4.876   1.962
  216LEU     CG 2150   5.681   4.768   2.029
  216LEU    CD1 2151   5.538   4.776   1.976
  216LEU    CD2 2152   5.746   4.631   2.012
  216LEU      C 2153   6.000   4.959   1.999
  216LEU      O 2154   5.995   5.049   1.916
  217CYS      N 2155   6.118   4.920   2.046
  217CYS      H 2156   6.134   4.846   2.111
  217CYS     CA 2157   6.244   4.950   1.977
  217CYS     CB 2158   6.346   4.992   2.083
  217CYS     SG 2159   6.522   5.021   2.045
  217CYS     HG 2160   6.518   5.109   1.945
  217CYS      C 2161   6.301   4.832   1.897
  217CYS      O 2162   6.289   4.713   1.926
  218LYS      N 2163   6.376   4.866   1.793
  218LYS      H 2164   6.367   4.961   1.762
  218LYS     CA 2165   6.457   4.768   1.719
  218LYS     CB 2166   6.450   4.803   1.571
  218LYS     CG 2167   6.504   4.694   1.478
  218LYS     CD 2168   6.641   4.720   1.414
  218LYS     CE 2169   6.658   4.646   1.281
  218LYS     NZ 2170   6.786   4.669   1.212
  218LYS    HZ1 2171   6.867   4.670   1.270
  218LYS    HZ2 2172   6.799   4.598   1.143
  218LYS    HZ3 2173   6.785   4.759   1.168
  218LYS      C 2174   6.604   4.754   1.760
  218LYS      O 2175   6.678   4.852   1.766
  219ALA      N 2176   6.624   4.636   1.818
  219ALA      H 2177   6.553   4.568   1.800
  219ALA     CA 2178   6.742   4.580   1.885
  219ALA     CB 2179   6.708   4.444   1.946
  219ALA      C 2180   6.868   4.576   1.799
  219ALA      O 2181   6.855   4.533   1.684
  220ALA      N 2182   6.983   4.612   1.855
  220ALA      H 2183   6.978   4.668   1.937
  220ALA     CA 2184   7.121   4.594   1.807
  220ALA     CB 2185   7.133   4.677   1.679
  220ALA      C 2186   7.228   4.625   1.911
  220ALA     O1 2187   7.207   4.592   2.029
  220ALA     O2 2188   7.331   4.684   1.870
   6.93540   6.93540   4.90405   0.00000   0.00000   0.00000   0.00000   3.46770   3.46770
