# Supplementary material for: Is There a Functional Role for the Knotted Topology in Protein UCH-L1?
Source: J Chem Inf Model. 2024 Jul 24;64(17):6827–37. doi: 10.1021/acs.jcim.4c00880 (PMC11388461; doi:10.1021/acs.jcim.4c00880)
Supplement: Supplementary file 2 — ci4c00880_si_002.zip [file ci4c00880_si_002.zip › UCH-L1_files/APO/APO_delta3/REP_5/traj_initial.gro]

Protein in water t=   0.00000 step= 0
 2188
    1LYS      N    1   5.270   3.872   3.529
    1LYS     H1    2   5.306   3.850   3.620
    1LYS     H2    3   5.313   3.810   3.463
    1LYS     H3    4   5.291   3.966   3.501
    1LYS     CA    5   5.126   3.843   3.528
    1LYS     CB    6   5.072   3.880   3.666
    1LYS     CG    7   5.114   3.789   3.782
    1LYS     CD    8   5.096   3.867   3.912
    1LYS     CE    9   5.177   3.821   4.033
    1LYS     NZ   10   5.149   3.683   4.075
    1LYS    HZ1   11   5.169   3.628   3.994
    1LYS    HZ2   12   5.208   3.669   4.155
    1LYS    HZ3   13   5.051   3.670   4.092
    1LYS      C   14   5.046   3.922   3.424
    1LYS      O   15   5.099   4.024   3.379
    2PRO      N   16   4.934   3.885   3.364
    2PRO     CA   17   4.855   3.969   3.272
    2PRO     CB   18   4.746   3.874   3.222
    2PRO     CG   19   4.817   3.738   3.217
    2PRO     CD   20   4.893   3.745   3.349
    2PRO      C   21   4.787   4.085   3.345
    2PRO      O   22   4.765   4.086   3.466
    3MET      N   23   4.750   4.181   3.261
    3MET      H   24   4.747   4.183   3.161
    3MET     CA   25   4.703   4.305   3.325
    3MET     CB   26   4.818   4.406   3.340
    3MET     CG   27   4.790   4.536   3.416
    3MET     SD   28   4.941   4.639   3.428
    3MET     CE   29   4.983   4.633   3.255
    3MET      C   30   4.607   4.374   3.228
    3MET      O   31   4.619   4.357   3.106
    4GLU      N   32   4.501   4.425   3.288
    4GLU      H   33   4.487   4.432   3.387
    4GLU     CA   34   4.396   4.488   3.206
    4GLU     CB   35   4.270   4.509   3.289
    4GLU     CG   36   4.185   4.384   3.318
    4GLU     CD   37   4.047   4.433   3.364
    4GLU    OE1   38   3.948   4.424   3.289
    4GLU    OE2   39   4.028   4.460   3.484
    4GLU      C   40   4.455   4.616   3.145
    4GLU      O   41   4.507   4.702   3.215
    5ILE      N   42   4.433   4.638   3.016
    5ILE      H   43   4.407   4.564   2.954
    5ILE     CA   44   4.466   4.767   2.953
    5ILE     CB   45   4.553   4.758   2.827
    5ILE    CG1   46   4.672   4.663   2.838
    5ILE    CG2   47   4.598   4.894   2.774
    5ILE     CD   48   4.765   4.699   2.954
    5ILE      C   49   4.341   4.853   2.937
    5ILE      O   50   4.278   4.862   2.831
    6ASN      N   51   4.319   4.927   3.045
    6ASN      H   52   4.382   4.937   3.122
    6ASN     CA   53   4.200   5.013   3.057
    6ASN     CB   54   4.093   4.938   3.136
    6ASN     CG   55   4.071   4.950   3.287
    6ASN    OD1   56   4.105   5.045   3.358
    6ASN    ND2   57   3.987   4.862   3.342
    6ASN   HD21   58   3.947   4.793   3.283
    6ASN   HD22   59   3.956   4.883   3.435
    6ASN      C   60   4.234   5.151   3.115
    6ASN      O   61   4.333   5.162   3.187
    7PRO      N   62   4.158   5.252   3.075
    7PRO     CA   63   4.174   5.385   3.135
    7PRO     CB   64   4.052   5.458   3.078
    7PRO     CG   65   4.042   5.401   2.936
    7PRO     CD   66   4.072   5.253   2.955
    7PRO      C   67   4.198   5.399   3.285
    7PRO      O   68   4.310   5.436   3.320
    8GLU      N   69   4.109   5.344   3.368
    8GLU      H   70   4.034   5.288   3.333
    8GLU     CA   71   4.124   5.353   3.514
    8GLU     CB   72   3.989   5.304   3.567
    8GLU     CG   73   3.972   5.301   3.719
    8GLU     CD   74   3.834   5.240   3.742
    8GLU    OE1   75   3.826   5.128   3.797
    8GLU    OE2   76   3.734   5.315   3.742
    8GLU      C   77   4.249   5.277   3.559
    8GLU      O   78   4.329   5.330   3.635
    9MET      N   79   4.279   5.168   3.489
    9MET      H   80   4.211   5.121   3.433
    9MET     CA   81   4.402   5.096   3.526
    9MET     CB   82   4.384   4.951   3.482
    9MET     CG   83   4.296   4.877   3.584
    9MET     SD   84   4.351   4.851   3.756
    9MET     CE   85   4.205   4.821   3.853
    9MET      C   86   4.535   5.165   3.493
    9MET      O   87   4.614   5.173   3.587
   10LEU      N   88   4.539   5.233   3.379
   10LEU      H   89   4.467   5.209   3.313
   10LEU     CA   90   4.655   5.317   3.345
   10LEU     CB   91   4.625   5.355   3.199
   10LEU     CG   92   4.644   5.241   3.099
   10LEU    CD1   93   4.601   5.273   2.955
   10LEU    CD2   94   4.794   5.215   3.108
   10LEU      C   95   4.663   5.434   3.443
   10LEU      O   96   4.770   5.467   3.494
   11ASN      N   97   4.551   5.500   3.468
   11ASN      H   98   4.464   5.464   3.433
   11ASN     CA   99   4.548   5.611   3.564
   11ASN     CB  100   4.409   5.673   3.579
   11ASN     CG  101   4.371   5.746   3.451
   11ASN    OD1  102   4.446   5.805   3.373
   11ASN    ND2  103   4.241   5.739   3.425
   11ASN   HD21  104   4.176   5.701   3.490
   11ASN   HD22  105   4.212   5.765   3.333
   11ASN      C  106   4.599   5.580   3.705
   11ASN      O  107   4.681   5.650   3.763
   12LYS      N  108   4.555   5.460   3.744
   12LYS      H  109   4.479   5.412   3.701
   12LYS     CA  110   4.615   5.394   3.861
   12LYS     CB  111   4.536   5.269   3.900
   12LYS     CG  112   4.403   5.317   3.960
   12LYS     CD  113   4.319   5.197   4.003
   12LYS     CE  114   4.198   5.254   4.078
   12LYS     NZ  115   4.154   5.156   4.178
   12LYS    HZ1  116   4.110   5.205   4.254
   12LYS    HZ2  117   4.086   5.092   4.143
   12LYS    HZ3  118   4.234   5.103   4.206
   12LYS      C  119   4.762   5.354   3.863
   12LYS      O  120   4.833   5.386   3.959
   13VAL      N  121   4.816   5.310   3.750
   13VAL      H  122   4.758   5.282   3.674
   13VAL     CA  123   4.961   5.287   3.740
   13VAL     CB  124   5.002   5.234   3.602
   13VAL    CG1  125   5.151   5.208   3.581
   13VAL    CG2  126   4.920   5.108   3.577
   13VAL      C  127   5.044   5.414   3.755
   13VAL      O  128   5.136   5.417   3.836
   14LEU      N  129   4.993   5.522   3.697
   14LEU      H  130   4.912   5.520   3.638
   14LEU     CA  131   5.058   5.652   3.716
   14LEU     CB  132   5.010   5.752   3.611
   14LEU     CG  133   5.079   5.725   3.477
   14LEU    CD1  134   5.009   5.824   3.384
   14LEU    CD2  135   5.231   5.737   3.492
   14LEU      C  136   5.050   5.720   3.853
   14LEU      O  137   5.143   5.784   3.901
   15SER      N  138   4.930   5.709   3.909
   15SER      H  139   4.855   5.666   3.858
   15SER     CA  140   4.913   5.745   4.051
   15SER     CB  141   4.774   5.733   4.113
   15SER     OG  142   4.764   5.772   4.250
   15SER     HG  143   4.667   5.776   4.272
   15SER      C  144   5.006   5.662   4.140
   15SER      O  145   5.054   5.711   4.242
   16ARG      N  146   5.027   5.536   4.101
   16ARG      H  147   4.962   5.481   4.050
   16ARG     CA  148   5.127   5.454   4.171
   16ARG     CB  149   5.097   5.305   4.150
   16ARG     CG  150   4.974   5.243   4.215
   16ARG     CD  151   4.971   5.090   4.204
   16ARG     NE  152   4.877   5.031   4.300
   16ARG     HE  153   4.794   4.986   4.266
   16ARG     CZ  154   4.900   5.007   4.430
   16ARG    NH1  155   5.014   5.032   4.496
   16ARG   HH11  156   5.093   5.063   4.444
   16ARG   HH12  157   5.009   5.035   4.596
   16ARG    NH2  158   4.799   4.953   4.501
   16ARG   HH21  159   4.707   4.958   4.462
   16ARG   HH22  160   4.805   4.927   4.597
   16ARG      C  161   5.274   5.493   4.150
   16ARG      O  162   5.361   5.488   4.236
   17LEU      N  163   5.306   5.525   4.025
   17LEU      H  164   5.240   5.507   3.952
   17LEU     CA  165   5.441   5.567   3.986
   17LEU     CB  166   5.452   5.574   3.833
   17LEU     CG  167   5.463   5.437   3.765
   17LEU    CD1  168   5.455   5.451   3.612
   17LEU    CD2  169   5.603   5.386   3.797
   17LEU      C  170   5.468   5.711   4.028
   17LEU      O  171   5.587   5.741   4.044
   18GLY      N  172   5.369   5.784   4.078
   18GLY      H  173   5.280   5.745   4.102
   18GLY     CA  174   5.397   5.921   4.121
   18GLY      C  175   5.424   6.025   4.012
   18GLY      O  176   5.532   6.083   3.998
   19VAL      N  177   5.314   6.051   3.942
   19VAL      H  178   5.231   6.009   3.977
   19VAL     CA  179   5.309   6.146   3.829
   19VAL     CB  180   5.309   6.053   3.708
   19VAL    CG1  181   5.274   6.125   3.578
   19VAL    CG2  182   5.449   5.994   3.689
   19VAL      C  183   5.178   6.225   3.840
   19VAL      O  184   5.068   6.177   3.865
   20ALA      N  185   5.184   6.350   3.795
   20ALA      H  186   5.249   6.385   3.728
   20ALA     CA  187   5.086   6.456   3.822
   20ALA     CB  188   5.124   6.587   3.752
   20ALA      C  189   4.943   6.432   3.775
   20ALA      O  190   4.918   6.386   3.663
   21GLY      N  191   4.846   6.476   3.855
   21GLY      H  192   4.860   6.491   3.953
   21GLY     CA  193   4.705   6.459   3.819
   21GLY      C  194   4.649   6.514   3.688
   21GLY      O  195   4.540   6.470   3.650
   22GLN      N  196   4.702   6.632   3.658
   22GLN      H  197   4.767   6.667   3.726
   22GLN     CA  198   4.674   6.708   3.536
   22GLN     CB  199   4.783   6.814   3.519
   22GLN     CG  200   4.806   6.893   3.648
   22GLN     CD  201   4.911   7.001   3.625
   22GLN    OE1  202   5.027   6.987   3.664
   22GLN    NE2  203   4.875   7.103   3.548
   22GLN   HE21  204   4.780   7.129   3.533
   22GLN   HE22  205   4.938   7.174   3.516
   22GLN      C  206   4.650   6.629   3.407
   22GLN      O  207   4.561   6.670   3.333
   23TRP      N  208   4.740   6.536   3.377
   23TRP      H  209   4.818   6.509   3.433
   23TRP     CA  210   4.720   6.452   3.258
   23TRP     CB  211   4.849   6.443   3.176
   23TRP     CG  212   4.897   6.576   3.117
   23TRP    CD1  213   4.983   6.657   3.177
   23TRP    HD1  214   5.035   6.640   3.272
   23TRP    CD2  215   4.860   6.634   2.996
   23TRP    NE1  216   4.998   6.765   3.101
   23TRP    HE1  217   5.046   6.850   3.122
   23TRP    CE2  218   4.924   6.757   2.991
   23TRP    CE3  219   4.787   6.587   2.887
   23TRP    HE3  220   4.736   6.491   2.897
   23TRP    CZ2  221   4.920   6.831   2.873
   23TRP    HZ2  222   4.938   6.938   2.872
   23TRP    CZ3  223   4.788   6.658   2.768
   23TRP    HZ3  224   4.738   6.624   2.677
   23TRP    CH2  225   4.848   6.784   2.764
   23TRP    HH2  226   4.817   6.851   2.684
   23TRP      C  227   4.656   6.320   3.300
   23TRP      O  228   4.729   6.242   3.361
   24ARG      N  229   4.546   6.281   3.236
   24ARG      H  230   4.502   6.342   3.171
   24ARG     CA  231   4.462   6.164   3.268
   24ARG     CB  232   4.350   6.215   3.359
   24ARG     CG  233   4.361   6.247   3.508
   24ARG     CD  234   4.399   6.131   3.600
   24ARG     NE  235   4.536   6.081   3.590
   24ARG     HE  236   4.579   6.041   3.509
   24ARG     CZ  237   4.618   6.080   3.696
   24ARG    NH1  238   4.582   6.112   3.821
   24ARG   HH11  239   4.489   6.133   3.852
   24ARG   HH12  240   4.647   6.125   3.896
   24ARG    NH2  241   4.746   6.047   3.671
   24ARG   HH21  242   4.762   6.023   3.575
   24ARG   HH22  243   4.816   6.058   3.741
   24ARG      C  244   4.412   6.090   3.144
   24ARG      O  245   4.384   6.146   3.038
   25PHE      N  246   4.394   5.959   3.158
   25PHE      H  247   4.419   5.915   3.244
   25PHE     CA  248   4.358   5.870   3.046
   25PHE     CB  249   4.423   5.732   3.055
   25PHE     CG  250   4.574   5.732   3.027
   25PHE    CD1  251   4.661   5.700   3.130
   25PHE    HD1  252   4.636   5.722   3.234
   25PHE    CD2  253   4.617   5.732   2.895
   25PHE    HD2  254   4.567   5.789   2.817
   25PHE    CE1  255   4.793   5.667   3.100
   25PHE    HE1  256   4.860   5.631   3.178
   25PHE    CE2  257   4.741   5.676   2.865
   25PHE    HE2  258   4.779   5.667   2.763
   25PHE     CZ  259   4.832   5.651   2.967
   25PHE     HZ  260   4.930   5.608   2.948
   25PHE      C  261   4.206   5.858   3.032
   25PHE      O  262   4.135   5.847   3.132
   26VAL      N  263   4.156   5.871   2.910
   26VAL      H  264   4.214   5.869   2.828
   26VAL     CA  265   4.013   5.855   2.879
   26VAL     CB  266   3.951   5.992   2.852
   26VAL    CG1  267   3.934   6.077   2.978
   26VAL    CG2  268   4.019   6.074   2.742
   26VAL      C  269   3.989   5.760   2.761
   26VAL      O  270   4.074   5.743   2.675
   27ASP      N  271   3.872   5.697   2.773
   27ASP      H  272   3.818   5.714   2.856
   27ASP     CA  273   3.813   5.601   2.679
   27ASP     CB  274   3.680   5.548   2.736
   27ASP     CG  275   3.682   5.481   2.873
   27ASP    OD1  276   3.662   5.557   2.970
   27ASP    OD2  277   3.673   5.356   2.876
   27ASP      C  278   3.773   5.672   2.550
   27ASP      O  279   3.697   5.769   2.551
   28VAL      N  280   3.834   5.629   2.441
   28VAL      H  281   3.905   5.558   2.439
   28VAL     CA  282   3.801   5.674   2.305
   28VAL     CB  283   3.928   5.665   2.220
   28VAL    CG1  284   3.895   5.714   2.078
   28VAL    CG2  285   4.044   5.755   2.264
   28VAL      C  286   3.694   5.582   2.246
   28VAL      O  287   3.727   5.465   2.228
   29LEU      N  288   3.571   5.634   2.243
   29LEU      H  289   3.548   5.718   2.291
   29LEU     CA  290   3.449   5.565   2.200
   29LEU     CB  291   3.325   5.639   2.252
   29LEU     CG  292   3.304   5.631   2.403
   29LEU    CD1  293   3.179   5.703   2.456
   29LEU    CD2  294   3.289   5.487   2.453
   29LEU      C  295   3.435   5.522   2.054
   29LEU      O  296   3.339   5.452   2.021
   30GLY      N  297   3.524   5.566   1.966
   30GLY      H  298   3.596   5.632   1.989
   30GLY     CA  299   3.527   5.524   1.825
   30GLY      C  300   3.655   5.565   1.751
   30GLY      O  301   3.755   5.603   1.811
   31LEU      N  302   3.633   5.559   1.620
   31LEU      H  303   3.540   5.571   1.585
   31LEU     CA  304   3.737   5.571   1.516
   31LEU     CB  305   3.734   5.438   1.441
   31LEU     CG  306   3.808   5.336   1.528
   31LEU    CD1  307   3.810   5.198   1.462
   31LEU    CD2  308   3.952   5.377   1.557
   31LEU      C  309   3.716   5.698   1.433
   31LEU      O  310   3.808   5.779   1.425
   32GLU      N  311   3.592   5.704   1.386
   32GLU      H  312   3.526   5.640   1.426
   32GLU     CA  313   3.534   5.813   1.306
   32GLU     CB  314   3.381   5.809   1.301
   32GLU     CG  315   3.334   5.666   1.274
   32GLU     CD  316   3.300   5.583   1.398
   32GLU    OE1  317   3.188   5.576   1.453
   32GLU    OE2  318   3.393   5.530   1.463
   32GLU      C  319   3.584   5.953   1.342
   32GLU      O  320   3.622   5.978   1.457
   33GLU      N  321   3.563   6.051   1.255
   33GLU      H  322   3.565   6.023   1.159
   33GLU     CA  323   3.579   6.196   1.274
   33GLU     CB  324   3.563   6.277   1.145
   33GLU     CG  325   3.663   6.257   1.032
   33GLU     CD  326   3.797   6.327   1.053
   33GLU    OE1  327   3.895   6.283   0.990
   33GLU    OE2  328   3.801   6.431   1.123
   33GLU      C  329   3.485   6.254   1.381
   33GLU      O  330   3.522   6.339   1.462
   34GLU      N  331   3.362   6.205   1.386
   34GLU      H  332   3.335   6.161   1.300
   34GLU     CA  333   3.259   6.230   1.488
   34GLU     CB  334   3.121   6.188   1.438
   34GLU     CG  335   3.000   6.242   1.516
   34GLU     CD  336   2.988   6.389   1.556
   34GLU    OE1  337   2.921   6.463   1.482
   34GLU    OE2  338   3.029   6.421   1.670
   34GLU      C  339   3.303   6.157   1.615
   34GLU      O  340   3.383   6.063   1.619
   35SER      N  341   3.251   6.203   1.728
   35SER      H  342   3.184   6.277   1.729
   35SER     CA  343   3.286   6.173   1.868
   35SER     CB  344   3.251   6.027   1.897
   35SER     OG  345   3.111   6.001   1.882
   35SER     HG  346   3.097   5.902   1.873
   35SER      C  347   3.421   6.208   1.931
   35SER      O  348   3.443   6.184   2.049
   36LEU      N  349   3.516   6.246   1.846
   36LEU      H  350   3.500   6.240   1.747
   36LEU     CA  351   3.647   6.290   1.895
   36LEU     CB  352   3.749   6.303   1.782
   36LEU     CG  353   3.809   6.166   1.752
   36LEU    CD1  354   3.882   6.170   1.618
   36LEU    CD2  355   3.897   6.124   1.871
   36LEU      C  356   3.650   6.424   1.970
   36LEU      O  357   3.722   6.437   2.069
   37GLY      N  358   3.551   6.508   1.940
   37GLY      H  359   3.496   6.500   1.857
   37GLY     CA  360   3.536   6.636   2.011
   37GLY      C  361   3.494   6.625   2.157
   37GLY      O  362   3.532   6.704   2.244
   38SER      N  363   3.403   6.534   2.192
   38SER      H  364   3.333   6.512   2.124
   38SER     CA  365   3.376   6.466   2.319
   38SER     CB  366   3.315   6.327   2.302
   38SER     OG  367   3.278   6.275   2.430
   38SER     HG  368   3.277   6.175   2.420
   38SER      C  369   3.499   6.434   2.404
   38SER      O  370   3.496   6.440   2.527
   39VAL      N  371   3.612   6.404   2.340
   39VAL      H  372   3.627   6.418   2.242
   39VAL     CA  373   3.739   6.372   2.407
   39VAL     CB  374   3.809   6.262   2.326
   39VAL    CG1  375   3.951   6.231   2.371
   39VAL    CG2  376   3.735   6.128   2.328
   39VAL      C  377   3.822   6.497   2.434
   39VAL      O  378   3.828   6.589   2.352
   40PRO      N  379   3.844   6.524   2.563
   40PRO     CA  380   3.900   6.649   2.614
   40PRO     CB  381   3.912   6.637   2.766
   40PRO     CG  382   3.809   6.528   2.799
   40PRO     CD  383   3.805   6.438   2.676
   40PRO      C  384   4.037   6.697   2.565
   40PRO      O  385   4.112   6.617   2.509
   41ALA      N  386   4.042   6.828   2.543
   41ALA      H  387   3.969   6.889   2.574
   41ALA     CA  388   4.152   6.909   2.489
   41ALA     CB  389   4.085   7.033   2.430
   41ALA      C  390   4.243   6.958   2.602
   41ALA      O  391   4.195   6.965   2.715
   42PRO      N  392   4.372   6.984   2.581
   42PRO     CA  393   4.462   6.918   2.485
   42PRO     CB  394   4.591   6.999   2.480
   42PRO     CG  395   4.597   7.034   2.629
   42PRO     CD  396   4.454   7.076   2.660
   42PRO      C  397   4.486   6.770   2.517
   42PRO      O  398   4.479   6.727   2.632
   43ALA      N  399   4.506   6.694   2.410
   43ALA      H  400   4.501   6.739   2.321
   43ALA     CA  401   4.548   6.554   2.397
   43ALA     CB  402   4.457   6.479   2.299
   43ALA      C  403   4.695   6.547   2.357
   43ALA      O  404   4.718   6.585   2.243
   44CYS      N  405   4.784   6.472   2.423
   44CYS      H  406   4.754   6.417   2.501
   44CYS     CA  407   4.919   6.449   2.371
   44CYS     CB  408   5.019   6.486   2.481
   44CYS     SG  409   5.005   6.419   2.651
   44CYS     HG  410   5.034   6.293   2.619
   44CYS      C  411   4.959   6.308   2.325
   44CYS      O  412   5.077   6.276   2.310
   45ALA      N  413   4.856   6.226   2.304
   45ALA      H  414   4.762   6.257   2.289
   45ALA     CA  415   4.875   6.083   2.280
   45ALA     CB  416   4.952   6.009   2.389
   45ALA      C  417   4.748   6.000   2.254
   45ALA      O  418   4.660   5.996   2.339
   46LEU      N  419   4.750   5.931   2.140
   46LEU      H  420   4.836   5.927   2.088
   46LEU     CA  421   4.639   5.847   2.094
   46LEU     CB  422   4.583   5.912   1.967
   46LEU     CG  423   4.435   5.949   1.975
   46LEU    CD1  424   4.424   6.051   2.089
   46LEU    CD2  425   4.390   6.025   1.851
   46LEU      C  426   4.686   5.704   2.068
   46LEU      O  427   4.738   5.666   1.963
   47LEU      N  428   4.649   5.621   2.165
   47LEU      H  429   4.572   5.653   2.221
   47LEU     CA  430   4.691   5.483   2.192
   47LEU     CB  431   4.721   5.481   2.342
   47LEU     CG  432   4.837   5.565   2.396
   47LEU    CD1  433   4.782   5.682   2.479
   47LEU    CD2  434   4.949   5.484   2.460
   47LEU      C  435   4.586   5.375   2.166
   47LEU      O  436   4.481   5.375   2.230
   48LEU      N  437   4.620   5.263   2.102
   48LEU      H  438   4.716   5.253   2.075
   48LEU     CA  439   4.527   5.167   2.041
   48LEU     CB  440   4.520   5.196   1.891
   48LEU     CG  441   4.432   5.105   1.805
   48LEU    CD1  442   4.285   5.091   1.846
   48LEU    CD2  443   4.442   5.136   1.656
   48LEU      C  444   4.577   5.024   2.060
   48LEU      O  445   4.695   4.990   2.048
   49LEU      N  446   4.481   4.938   2.096
   49LEU      H  447   4.389   4.975   2.106
   49LEU     CA  448   4.493   4.794   2.122
   49LEU     CB  449   4.452   4.771   2.268
   49LEU     CG  450   4.466   4.632   2.329
   49LEU    CD1  451   4.557   4.625   2.452
   49LEU    CD2  452   4.327   4.580   2.367
   49LEU      C  453   4.424   4.702   2.022
   49LEU      O  454   4.301   4.690   2.031
   50PHE      N  455   4.506   4.630   1.946
   50PHE      H  456   4.602   4.616   1.971
   50PHE     CA  457   4.452   4.557   1.830
   50PHE     CB  458   4.458   4.640   1.702
   50PHE     CG  459   4.381   4.604   1.575
   50PHE    CD1  460   4.242   4.615   1.583
   50PHE    HD1  461   4.199   4.678   1.661
   50PHE    CD2  462   4.439   4.538   1.468
   50PHE    HD2  463   4.547   4.531   1.475
   50PHE    CE1  464   4.164   4.565   1.480
   50PHE    HE1  465   4.057   4.565   1.500
   50PHE    CE2  466   4.359   4.497   1.361
   50PHE    HE2  467   4.411   4.436   1.287
   50PHE     CZ  468   4.221   4.513   1.365
   50PHE     HZ  469   4.169   4.488   1.273
   50PHE      C  470   4.514   4.419   1.811
   50PHE      O  471   4.626   4.397   1.859
   51PRO      N  472   4.441   4.317   1.768
   51PRO     CA  473   4.493   4.185   1.729
   51PRO     CB  474   4.378   4.084   1.732
   51PRO     CG  475   4.255   4.164   1.777
   51PRO     CD  476   4.294   4.312   1.781
   51PRO      C  477   4.564   4.205   1.595
   51PRO      O  478   4.512   4.214   1.484
   52LEU      N  479   4.697   4.208   1.601
   52LEU      H  480   4.746   4.238   1.683
   52LEU     CA  481   4.780   4.201   1.480
   52LEU     CB  482   4.911   4.281   1.478
   52LEU     CG  483   4.891   4.430   1.504
   52LEU    CD1  484   5.023   4.492   1.548
   52LEU    CD2  485   4.808   4.494   1.392
   52LEU      C  486   4.806   4.056   1.439
   52LEU      O  487   4.821   3.967   1.523
   53THR      N  488   4.785   4.032   1.310
   53THR      H  489   4.769   4.103   1.242
   53THR     CA  490   4.818   3.901   1.250
   53THR     CB  491   4.743   3.879   1.119
   53THR    OG1  492   4.801   3.968   1.022
   53THR    HG1  493   4.763   4.056   1.049
   53THR    CG2  494   4.594   3.912   1.132
   53THR      C  495   4.969   3.880   1.240
   53THR      O  496   5.049   3.974   1.236
   54ALA      N  497   5.014   3.756   1.255
   54ALA      H  498   4.961   3.673   1.268
   54ALA     CA  499   5.157   3.724   1.253
   54ALA     CB  500   5.176   3.576   1.289
   54ALA      C  501   5.228   3.761   1.122
   54ALA      O  502   5.344   3.803   1.119
   55GLN      N  503   5.157   3.733   1.013
   55GLN      H  504   5.072   3.681   1.017
   55GLN     CA  505   5.201   3.772   0.878
   55GLN     CB  506   5.099   3.720   0.777
   55GLN     CG  507   5.084   3.568   0.779
   55GLN     CD  508   4.959   3.523   0.855
   55GLN    OE1  509   4.938   3.557   0.971
   55GLN    NE2  510   4.858   3.465   0.790
   55GLN   HE21  511   4.867   3.453   0.691
   55GLN   HE22  512   4.788   3.413   0.838
   55GLN      C  513   5.230   3.918   0.843
   55GLN      O  514   5.342   3.955   0.808
   56HISE     N  515   5.152   4.002   0.911
   56HISE     H  516   5.060   3.971   0.935
   56HISE    CA  517   5.171   4.145   0.941
   56HISE    CB  518   5.037   4.211   0.976
   56HISE    CG  519   5.032   4.364   0.969
   56HISE   ND1  520   4.942   4.428   1.045
   56HISE   CD2  521   5.115   4.451   0.912
   56HISE   HD2  522   5.211   4.431   0.866
   56HISE   CE1  523   4.963   4.558   1.030
   56HISE   HE1  524   4.889   4.635   1.053
   56HISE   NE2  525   5.065   4.570   0.944
   56HISE   HE2  526   5.078   4.655   0.894
   56HISE     C  527   5.285   4.176   1.038
   56HISE     O  528   5.380   4.232   0.984
   57GLU      N  529   5.295   4.113   1.155
   57GLU      H  530   5.218   4.058   1.188
   57GLU     CA  531   5.400   4.138   1.255
   57GLU     CB  532   5.366   4.065   1.385
   57GLU     CG  533   5.427   4.149   1.498
   57GLU     CD  534   5.441   4.058   1.621
   57GLU    OE1  535   5.535   4.081   1.700
   57GLU    OE2  536   5.360   3.966   1.644
   57GLU      C  537   5.541   4.099   1.210
   57GLU      O  538   5.623   4.190   1.195
   58ASN      N  539   5.550   3.977   1.158
   58ASN      H  540   5.471   3.916   1.162
   58ASN     CA  541   5.667   3.925   1.085
   58ASN     CB  542   5.631   3.781   1.051
   58ASN     CG  543   5.639   3.681   1.167
   58ASN    OD1  544   5.720   3.683   1.260
   58ASN    ND2  545   5.554   3.579   1.156
   58ASN   HD21  546   5.495   3.584   1.075
   58ASN   HD22  547   5.573   3.496   1.208
   58ASN      C  548   5.725   4.005   0.968
   58ASN      O  549   5.837   4.057   0.970
   59PHE      N  550   5.636   4.041   0.876
   59PHE      H  551   5.559   3.979   0.862
   59PHE     CA  552   5.673   4.131   0.765
   59PHE     CB  553   5.556   4.121   0.667
   59PHE     CG  554   5.577   4.192   0.533
   59PHE    CD1  555   5.511   4.313   0.515
   59PHE    HD1  556   5.475   4.371   0.600
   59PHE    CD2  557   5.649   4.127   0.433
   59PHE    HD2  558   5.700   4.035   0.462
   59PHE    CE1  559   5.518   4.377   0.392
   59PHE    HE1  560   5.491   4.482   0.386
   59PHE    CE2  561   5.659   4.188   0.309
   59PHE    HE2  562   5.704   4.149   0.217
   59PHE     CZ  563   5.589   4.307   0.295
   59PHE     HZ  564   5.598   4.367   0.204
   59PHE      C  565   5.702   4.277   0.799
   59PHE      O  566   5.804   4.331   0.755
   60ARG      N  567   5.635   4.328   0.902
   60ARG      H  568   5.568   4.278   0.957
   60ARG     CA  569   5.642   4.468   0.948
   60ARG     CB  570   5.533   4.506   1.048
   60ARG     CG  571   5.515   4.657   1.067
   60ARG     CD  572   5.456   4.728   0.945
   60ARG     NE  573   5.472   4.873   0.962
   60ARG     HE  574   5.520   4.921   0.888
   60ARG     CZ  575   5.420   4.945   1.062
   60ARG    NH1  576   5.322   4.899   1.141
   60ARG   HH11  577   5.286   4.807   1.127
   60ARG   HH12  578   5.293   4.957   1.217
   60ARG    NH2  579   5.470   5.063   1.103
   60ARG   HH21  580   5.557   5.097   1.067
   60ARG   HH22  581   5.429   5.115   1.178
   60ARG      C  582   5.785   4.496   0.996
   60ARG      O  583   5.852   4.589   0.951
   61LYS      N  584   5.835   4.406   1.080
   61LYS      H  585   5.772   4.340   1.122
   61LYS     CA  586   5.973   4.399   1.131
   61LYS     CB  587   6.004   4.275   1.214
   61LYS     CG  588   5.950   4.295   1.356
   61LYS     CD  589   5.960   4.160   1.428
   61LYS     CE  590   5.834   4.137   1.513
   61LYS     NZ  591   5.820   4.026   1.608
   61LYS    HZ1  592   5.813   3.933   1.572
   61LYS    HZ2  593   5.899   4.036   1.669
   61LYS    HZ3  594   5.739   4.049   1.663
   61LYS      C  595   6.078   4.414   1.020
   61LYS      O  596   6.144   4.518   1.026
   62LYS      N  597   6.076   4.328   0.919
   62LYS      H  598   6.028   4.241   0.929
   62LYS     CA  599   6.157   4.338   0.797
   62LYS     CB  600   6.119   4.220   0.707
   62LYS     CG  601   6.147   4.092   0.785
   62LYS     CD  602   6.086   3.973   0.712
   62LYS     CE  603   6.095   3.854   0.808
   62LYS     NZ  604   6.203   3.763   0.768
   62LYS    HZ1  605   6.163   3.696   0.705
   62LYS    HZ2  606   6.276   3.815   0.722
   62LYS    HZ3  607   6.234   3.718   0.851
   62LYS      C  608   6.146   4.471   0.721
   62LYS      O  609   6.245   4.541   0.702
   63GLN      N  610   6.022   4.515   0.704
   63GLN      H  611   5.949   4.449   0.721
   63GLN     CA  612   5.979   4.642   0.644
   63GLN     CB  613   5.826   4.642   0.640
   63GLN     CG  614   5.758   4.717   0.525
   63GLN     CD  615   5.609   4.739   0.549
   63GLN    OE1  616   5.551   4.653   0.615
   63GLN    NE2  617   5.544   4.836   0.485
   63GLN   HE21  618   5.598   4.904   0.435
   63GLN   HE22  619   5.447   4.826   0.464
   63GLN      C  620   6.034   4.773   0.701
   63GLN      O  621   6.105   4.839   0.625
   64ILE      N  622   6.042   4.774   0.834
   64ILE      H  623   6.016   4.694   0.889
   64ILE     CA  624   6.086   4.890   0.912
   64ILE     CB  625   6.013   4.892   1.047
   64ILE    CG1  626   5.864   4.913   1.024
   64ILE    CG2  627   6.067   5.005   1.134
   64ILE     CD  628   5.786   4.879   1.151
   64ILE      C  629   6.237   4.876   0.936
   64ILE      O  630   6.309   4.971   0.909
   65GLU      N  631   6.288   4.757   0.968
   65GLU      H  632   6.236   4.675   0.992
   65GLU     CA  633   6.430   4.724   0.983
   65GLU     CB  634   6.454   4.599   1.069
   65GLU     CG  635   6.604   4.577   1.089
   65GLU     CD  636   6.640   4.452   1.170
   65GLU    OE1  637   6.641   4.340   1.116
   65GLU    OE2  638   6.675   4.468   1.289
   65GLU      C  639   6.513   4.753   0.858
   65GLU      O  640   6.624   4.805   0.864
   66GLU      N  641   6.454   4.725   0.742
   66GLU      H  642   6.381   4.657   0.739
   66GLU     CA  643   6.505   4.769   0.611
   66GLU     CB  644   6.411   4.703   0.510
   66GLU     CG  645   6.465   4.702   0.367
   66GLU     CD  646   6.382   4.607   0.281
   66GLU    OE1  647   6.290   4.664   0.219
   66GLU    OE2  648   6.398   4.483   0.288
   66GLU      C  649   6.526   4.919   0.589
   66GLU      O  650   6.642   4.954   0.565
   67LEU      N  651   6.445   4.998   0.658
   67LEU      H  652   6.355   4.970   0.693
   67LEU     CA  653   6.459   5.144   0.653
   67LEU     CB  654   6.315   5.196   0.655
   67LEU     CG  655   6.256   5.197   0.514
   67LEU    CD1  656   6.113   5.247   0.535
   67LEU    CD2  657   6.336   5.300   0.433
   67LEU      C  658   6.534   5.205   0.771
   67LEU      O  659   6.536   5.328   0.782
   68LYS      N  660   6.583   5.118   0.859
   68LYS      H  661   6.554   5.022   0.863
   68LYS     CA  662   6.686   5.149   0.959
   68LYS     CB  663   6.825   5.134   0.898
   68LYS     CG  664   6.882   4.992   0.911
   68LYS     CD  665   6.934   4.974   1.054
   68LYS     CE  666   7.008   4.840   1.054
   68LYS     NZ  667   7.098   4.828   1.170
   68LYS    HZ1  668   7.045   4.850   1.252
   68LYS    HZ2  669   7.117   4.731   1.181
   68LYS    HZ3  670   7.185   4.876   1.162
   68LYS      C  671   6.680   5.273   1.049
   68LYS      O  672   6.784   5.331   1.079
   69GLY      N  673   6.558   5.313   1.083
   69GLY      H  674   6.478   5.260   1.056
   69GLY     CA  675   6.527   5.433   1.162
   69GLY      C  676   6.577   5.557   1.088
   69GLY      O  677   6.572   5.662   1.152
   70GLN      N  678   6.597   5.558   0.957
   70GLN      H  679   6.566   5.483   0.898
   70GLN     CA  680   6.635   5.679   0.882
   70GLN     CB  681   6.658   5.639   0.736
   70GLN     CG  682   6.759   5.739   0.680
   70GLN     CD  683   6.765   5.715   0.529
   70GLN    OE1  684   6.813   5.609   0.489
   70GLN    NE2  685   6.716   5.807   0.447
   70GLN   HE21  686   6.676   5.893   0.478
   70GLN   HE22  687   6.724   5.788   0.349
   70GLN      C  688   6.542   5.799   0.901
   70GLN      O  689   6.595   5.901   0.945
   71GLU      N  690   6.415   5.794   0.860
   71GLU      H  691   6.379   5.711   0.817
   71GLU     CA  692   6.311   5.898   0.863
   71GLU     CB  693   6.189   5.857   0.781
   71GLU     CG  694   6.228   5.868   0.633
   71GLU     CD  695   6.177   5.753   0.546
   71GLU    OE1  696   6.073   5.787   0.486
   71GLU    OE2  697   6.216   5.635   0.558
   71GLU      C  698   6.277   5.943   1.005
   71GLU      O  699   6.231   6.057   1.018
   72VAL      N  700   6.320   5.875   1.110
   72VAL      H  701   6.383   5.801   1.085
   72VAL     CA  702   6.294   5.897   1.253
   72VAL     CB  703   6.300   5.763   1.326
   72VAL    CG1  704   6.248   5.775   1.469
   72VAL    CG2  705   6.205   5.660   1.264
   72VAL      C  706   6.393   5.999   1.309
   72VAL      O  707   6.509   5.995   1.269
   73SER      N  708   6.338   6.100   1.376
   73SER      H  709   6.239   6.109   1.366
   73SER     CA  710   6.415   6.206   1.443
   73SER     CB  711   6.316   6.305   1.507
   73SER     OG  712   6.387   6.411   1.571
   73SER     HG  713   6.353   6.497   1.533
   73SER      C  714   6.509   6.157   1.553
   73SER      O  715   6.477   6.052   1.608
   74PRO      N  716   6.620   6.224   1.585
   74PRO     CA  717   6.692   6.181   1.706
   74PRO     CB  718   6.833   6.237   1.686
   74PRO     CG  719   6.810   6.356   1.591
   74PRO     CD  720   6.698   6.311   1.497
   74PRO      C  721   6.643   6.225   1.844
   74PRO      O  722   6.683   6.168   1.945
   75LYS      N  723   6.550   6.320   1.844
   75LYS      H  724   6.516   6.360   1.759
   75LYS     CA  725   6.479   6.354   1.968
   75LYS     CB  726   6.415   6.493   1.965
   75LYS     CG  727   6.528   6.595   1.980
   75LYS     CD  728   6.474   6.738   1.974
   75LYS     CE  729   6.377   6.773   1.862
   75LYS     NZ  730   6.334   6.913   1.876
   75LYS    HZ1  731   6.384   6.969   1.809
   75LYS    HZ2  732   6.237   6.923   1.855
   75LYS    HZ3  733   6.346   6.946   1.970
   75LYS      C  734   6.370   6.265   2.027
   75LYS      O  735   6.334   6.294   2.141
   76VAL      N  736   6.351   6.145   1.972
   76VAL      H  737   6.433   6.105   1.932
   76VAL     CA  738   6.250   6.045   2.007
   76VAL     CB  739   6.182   5.984   1.884
   76VAL    CG1  740   6.062   5.898   1.926
   76VAL    CG2  741   6.117   6.094   1.800
   76VAL      C  742   6.306   5.936   2.099
   76VAL      O  743   6.398   5.863   2.062
   77TYR      N  744   6.256   5.933   2.222
   77TYR      H  745   6.186   6.002   2.243
   77TYR     CA  746   6.278   5.825   2.319
   77TYR     CB  747   6.254   5.874   2.462
   77TYR     CG  748   6.274   5.774   2.576
   77TYR    CD1  749   6.186   5.671   2.608
   77TYR    HD1  750   6.095   5.669   2.549
   77TYR    CD2  751   6.379   5.794   2.665
   77TYR    HD2  752   6.443   5.880   2.644
   77TYR    CE1  753   6.205   5.594   2.722
   77TYR    HE1  754   6.148   5.501   2.734
   77TYR    CE2  755   6.400   5.718   2.780
   77TYR    HE2  756   6.489   5.723   2.843
   77TYR     CZ  757   6.303   5.624   2.815
   77TYR     OH  758   6.326   5.552   2.928
   77TYR     HH  759   6.401   5.592   2.980
   77TYR      C  760   6.200   5.696   2.293
   77TYR      O  761   6.077   5.694   2.280
   78PHE      N  762   6.284   5.595   2.278
   78PHE      H  763   6.381   5.611   2.262
   78PHE     CA  764   6.225   5.462   2.253
   78PHE     CB  765   6.237   5.450   2.101
   78PHE     CG  766   6.185   5.319   2.041
   78PHE    CD1  767   6.052   5.284   2.059
   78PHE    HD1  768   5.981   5.363   2.086
   78PHE    CD2  769   6.279   5.233   1.985
   78PHE    HD2  770   6.381   5.271   1.982
   78PHE    CE1  771   6.018   5.157   2.014
   78PHE    HE1  772   5.916   5.118   2.020
   78PHE    CE2  773   6.243   5.107   1.938
   78PHE    HE2  774   6.320   5.041   1.899
   78PHE     CZ  775   6.109   5.073   1.951
   78PHE     HZ  776   6.081   4.975   1.912
   78PHE      C  777   6.287   5.342   2.324
   78PHE      O  778   6.407   5.349   2.353
   79MET      N  779   6.216   5.232   2.345
   79MET      H  780   6.119   5.237   2.324
   79MET     CA  781   6.274   5.100   2.378
   79MET     CB  782   6.301   5.091   2.528
   79MET     CG  783   6.185   5.138   2.616
   79MET     SD  784   6.263   5.187   2.774
   79MET     CE  785   6.273   5.025   2.847
   79MET      C  786   6.209   4.975   2.320
   79MET      O  787   6.092   4.981   2.280
   80LYS      N  788   6.271   4.861   2.348
   80LYS      H  789   6.354   4.858   2.403
   80LYS     CA  790   6.221   4.735   2.289
   80LYS     CB  791   6.339   4.664   2.223
   80LYS     CG  792   6.404   4.741   2.108
   80LYS     CD  793   6.541   4.690   2.061
   80LYS     CE  794   6.564   4.778   1.938
   80LYS     NZ  795   6.663   4.708   1.854
   80LYS    HZ1  796   6.674   4.754   1.766
   80LYS    HZ2  797   6.757   4.728   1.883
   80LYS    HZ3  798   6.636   4.613   1.842
   80LYS      C  799   6.160   4.653   2.402
   80LYS      O  800   6.226   4.636   2.505
   81GLN      N  801   6.048   4.590   2.367
   81GLN      H  802   5.996   4.621   2.287
   81GLN     CA  803   5.979   4.500   2.461
   81GLN     CB  804   5.829   4.481   2.434
   81GLN     CG  805   5.763   4.418   2.556
   81GLN     CD  806   5.615   4.387   2.532
   81GLN    OE1  807   5.546   4.481   2.495
   81GLN    NE2  808   5.564   4.275   2.582
   81GLN   HE21  809   5.620   4.209   2.633
   81GLN   HE22  810   5.466   4.258   2.570
   81GLN      C  811   6.041   4.360   2.463
   81GLN      O  812   6.011   4.273   2.382
   82THR      N  813   6.117   4.337   2.569
   82THR      H  814   6.138   4.409   2.635
   82THR     CA  815   6.194   4.214   2.593
   82THR     CB  816   6.338   4.236   2.639
   82THR    OG1  817   6.342   4.306   2.764
   82THR    HG1  818   6.435   4.301   2.800
   82THR    CG2  819   6.409   4.311   2.526
   82THR      C  820   6.143   4.122   2.704
   82THR      O  821   6.161   4.000   2.707
   83ILE      N  822   6.046   4.182   2.772
   83ILE      H  823   6.035   4.280   2.758
   83ILE     CA  824   5.964   4.106   2.868
   83ILE     CB  825   5.965   4.182   3.001
   83ILE    CG1  826   6.102   4.219   3.059
   83ILE    CG2  827   5.876   4.118   3.108
   83ILE     CD  828   6.190   4.115   3.128
   83ILE      C  829   5.824   4.074   2.817
   83ILE      O  830   5.773   4.156   2.740
   84GLY      N  831   5.765   3.961   2.857
   84GLY      H  832   5.808   3.897   2.920
   84GLY     CA  833   5.621   3.944   2.836
   84GLY      C  834   5.528   4.039   2.912
   84GLY      O  835   5.576   4.089   3.014
   85ASN      N  836   5.403   4.045   2.867
   85ASN      H  837   5.374   4.010   2.778
   85ASN     CA  838   5.296   4.124   2.929
   85ASN     CB  839   5.250   4.055   3.058
   85ASN     CG  840   5.163   3.933   3.028
   85ASN    OD1  841   5.189   3.821   3.071
   85ASN    ND2  842   5.058   3.955   2.949
   85ASN   HD21  843   5.033   4.047   2.918
   85ASN   HD22  844   4.999   3.879   2.922
   85ASN      C  845   5.311   4.274   2.954
   85ASN      O  846   5.208   4.338   2.936
   86SER      N  847   5.428   4.337   2.958
   86SER      H  848   5.511   4.282   2.962
   86SER     CA  849   5.456   4.480   2.973
   86SER     CB  850   5.604   4.517   2.986
   86SER     OG  851   5.681   4.445   2.890
   86SER     HG  852   5.771   4.489   2.887
   86SER      C  853   5.399   4.581   2.874
   86SER      O  854   5.427   4.700   2.889
   87CYS      N  855   5.310   4.544   2.782
   87CYS      H  856   5.308   4.446   2.764
   87CYS     CA  857   5.267   4.629   2.670
   87CYS     CB  858   5.153   4.559   2.596
   87CYS     SG  859   5.011   4.507   2.699
   87CYS     HG  860   4.941   4.443   2.605
   87CYS      C  861   5.215   4.772   2.687
   87CYS      O  862   5.260   4.870   2.628
   88GLY      N  863   5.135   4.784   2.792
   88GLY      H  864   5.085   4.706   2.830
   88GLY     CA  865   5.059   4.905   2.827
   88GLY      C  866   5.144   5.004   2.907
   88GLY      O  867   5.156   5.123   2.879
   89THR      N  868   5.215   4.934   2.995
   89THR      H  869   5.167   4.866   3.051
   89THR     CA  870   5.332   4.993   3.062
   89THR     CB  871   5.409   4.902   3.157
   89THR    OG1  872   5.327   4.791   3.195
   89THR    HG1  873   5.385   4.735   3.254
   89THR    CG2  874   5.443   4.979   3.285
   89THR      C  875   5.433   5.055   2.966
   89THR      O  876   5.459   5.175   2.976
   90ILE      N  877   5.486   4.972   2.877
   90ILE      H  878   5.474   4.873   2.869
   90ILE     CA  879   5.587   5.021   2.782
   90ILE     CB  880   5.631   4.913   2.683
   90ILE    CG1  881   5.707   4.798   2.751
   90ILE    CG2  882   5.714   4.953   2.561
   90ILE     CD  883   5.811   4.858   2.846
   90ILE      C  884   5.547   5.146   2.703
   90ILE      O  885   5.600   5.254   2.727
   91GLY      N  886   5.421   5.139   2.661
   91GLY      H  887   5.369   5.053   2.668
   91GLY     CA  888   5.348   5.242   2.587
   91GLY      C  889   5.335   5.378   2.656
   91GLY      O  890   5.375   5.486   2.612
   92LEU      N  891   5.290   5.366   2.781
   92LEU      H  892   5.247   5.281   2.813
   92LEU     CA  893   5.265   5.472   2.879
   92LEU     CB  894   5.210   5.401   3.003
   92LEU     CG  895   5.172   5.478   3.130
   92LEU    CD1  896   5.085   5.384   3.213
   92LEU    CD2  897   5.295   5.487   3.221
   92LEU      C  898   5.391   5.557   2.900
   92LEU      O  899   5.392   5.680   2.893
   93ILE      N  900   5.498   5.484   2.930
   93ILE      H  901   5.485   5.388   2.955
   93ILE     CA  902   5.632   5.537   2.958
   93ILE     CB  903   5.715   5.436   3.037
   93ILE    CG1  904   5.637   5.387   3.159
   93ILE    CG2  905   5.852   5.489   3.081
   93ILE     CD  906   5.698   5.249   3.187
   93ILE      C  907   5.706   5.597   2.839
   93ILE      O  908   5.762   5.706   2.851
   94HISE     N  909   5.684   5.545   2.718
   94HISE     H  910   5.660   5.448   2.718
   94HISE    CA  911   5.733   5.619   2.601
   94HISE    CB  912   5.698   5.547   2.470
   94HISE    CG  913   5.756   5.409   2.438
   94HISE   ND1  914   5.754   5.351   2.318
   94HISE   CD2  915   5.823   5.324   2.516
   94HISE   HD2  916   5.846   5.352   2.619
   94HISE   CE1  917   5.810   5.230   2.323
   94HISE   HE1  918   5.833   5.167   2.238
   94HISE   NE2  919   5.857   5.216   2.447
   94HISE   HE2  920   5.916   5.142   2.480
   94HISE     C  921   5.656   5.750   2.590
   94HISE     O  922   5.718   5.856   2.582
   95ALA      N  923   5.524   5.754   2.607
   95ALA      H  924   5.468   5.672   2.618
   95ALA     CA  925   5.452   5.882   2.604
   95ALA     CB  926   5.300   5.863   2.605
   95ALA      C  927   5.483   5.980   2.717
   95ALA      O  928   5.487   6.101   2.695
   96VAL      N  929   5.511   5.927   2.836
   96VAL      H  930   5.498   5.831   2.861
   96VAL     CA  931   5.562   6.011   2.946
   96VAL     CB  932   5.561   5.940   3.081
   96VAL    CG1  933   5.629   6.015   3.196
   96VAL    CG2  934   5.422   5.896   3.126
   96VAL      C  935   5.701   6.063   2.908
   96VAL      O  936   5.723   6.184   2.898
   97ALA      N  937   5.801   5.986   2.866
   97ALA      H  938   5.786   5.887   2.858
   97ALA     CA  939   5.939   6.028   2.840
   97ALA     CB  940   6.007   5.903   2.784
   97ALA      C  941   5.958   6.139   2.736
   97ALA      O  942   6.053   6.217   2.749
   98ASN      N  943   5.874   6.128   2.634
   98ASN      H  944   5.820   6.045   2.618
   98ASN     CA  945   5.868   6.233   2.531
   98ASN     CB  946   5.845   6.175   2.392
   98ASN     CG  947   5.942   6.063   2.355
   98ASN    OD1  948   6.053   6.088   2.306
   98ASN    ND2  949   5.907   5.941   2.396
   98ASN   HD21  950   5.825   5.916   2.446
   98ASN   HD22  951   5.968   5.871   2.358
   98ASN      C  952   5.772   6.352   2.545
   98ASN      O  953   5.716   6.393   2.443
   99ASN      N  954   5.716   6.360   2.665
   99ASN      H  955   5.711   6.281   2.727
   99ASN     CA  956   5.639   6.480   2.701
   99ASN     CB  957   5.489   6.453   2.692
   99ASN     CG  958   5.426   6.470   2.554
   99ASN    OD1  959   5.461   6.559   2.476
   99ASN    ND2  960   5.337   6.380   2.513
   99ASN   HD21  961   5.308   6.312   2.581
   99ASN   HD22  962   5.292   6.366   2.425
   99ASN      C  963   5.670   6.538   2.839
   99ASN      O  964   5.583   6.585   2.912
  100GLN      N  965   5.796   6.521   2.880
  100GLN      H  966   5.860   6.462   2.831
  100GLN     CA  967   5.843   6.574   3.008
  100GLN     CB  968   5.980   6.522   3.050
  100GLN     CG  969   5.978   6.371   3.075
  100GLN     CD  970   6.119   6.320   3.105
  100GLN    OE1  971   6.171   6.346   3.213
  100GLN    NE2  972   6.186   6.250   3.014
  100GLN   HE21  973   6.157   6.228   2.921
  100GLN   HE22  974   6.270   6.209   3.050
  100GLN      C  975   5.837   6.724   3.038
  100GLN      O  976   5.870   6.767   3.148
  101ASP      N  977   5.811   6.798   2.930
  101ASP      H  978   5.803   6.768   2.835
  101ASP     CA  979   5.767   6.938   2.936
  101ASP     CB  980   5.803   7.009   2.805
  101ASP     CG  981   5.740   6.939   2.684
  101ASP    OD1  982   5.628   6.984   2.650
  101ASP    OD2  983   5.788   6.836   2.633
  101ASP      C  984   5.628   6.964   2.994
  101ASP      O  985   5.615   7.035   3.093
  102LYS      N  986   5.531   6.907   2.922
  102LYS      H  987   5.544   6.882   2.826
  102LYS     CA  988   5.391   6.907   2.967
  102LYS     CB  989   5.302   6.861   2.851
  102LYS     CG  990   5.307   6.929   2.713
  102LYS     CD  991   5.251   6.842   2.600
  102LYS     CE  992   5.294   6.883   2.459
  102LYS     NZ  993   5.430   6.853   2.411
  102LYS    HZ1  994   5.479   6.926   2.458
  102LYS    HZ2  995   5.463   6.760   2.430
  102LYS    HZ3  996   5.442   6.863   2.312
  102LYS      C  997   5.368   6.832   3.098
  102LYS      O  998   5.287   6.876   3.179
  103LEU      N  999   5.430   6.715   3.108
  103LEU      H 1000   5.491   6.678   3.038
  103LEU     CA 1001   5.403   6.638   3.230
  103LEU     CB 1002   5.392   6.491   3.189
  103LEU     CG 1003   5.346   6.391   3.296
  103LEU    CD1 1004   5.197   6.415   3.321
  103LEU    CD2 1005   5.380   6.247   3.258
  103LEU      C 1006   5.496   6.680   3.344
  103LEU      O 1007   5.615   6.709   3.330
  104GLY      N 1008   5.433   6.678   3.461
  104GLY      H 1009   5.340   6.715   3.465
  104GLY     CA 1010   5.507   6.702   3.586
  104GLY      C 1011   5.509   6.588   3.688
  104GLY      O 1012   5.432   6.493   3.676
  105PHE      N 1013   5.610   6.585   3.774
  105PHE      H 1014   5.670   6.665   3.780
  105PHE     CA 1015   5.636   6.475   3.868
  105PHE     CB 1016   5.772   6.418   3.828
  105PHE     CG 1017   5.782   6.353   3.690
  105PHE    CD1 1018   5.743   6.221   3.670
  105PHE    HD1 1019   5.705   6.168   3.758
  105PHE    CD2 1020   5.822   6.431   3.582
  105PHE    HD2 1021   5.829   6.539   3.594
  105PHE    CE1 1022   5.726   6.170   3.542
  105PHE    HE1 1023   5.666   6.081   3.525
  105PHE    CE2 1024   5.816   6.377   3.454
  105PHE    HE2 1025   5.883   6.409   3.374
  105PHE     CZ 1026   5.768   6.248   3.435
  105PHE     HZ 1027   5.762   6.204   3.335
  105PHE      C 1028   5.640   6.519   4.015
  105PHE      O 1029   5.641   6.636   4.054
  106GLU      N 1030   5.672   6.421   4.098
  106GLU      H 1031   5.687   6.330   4.058
  106GLU     CA 1032   5.673   6.418   4.245
  106GLU     CB 1033   5.559   6.331   4.297
  106GLU     CG 1034   5.524   6.350   4.445
  106GLU     CD 1035   5.406   6.272   4.503
  106GLU    OE1 1036   5.289   6.316   4.498
  106GLU    OE2 1037   5.434   6.162   4.556
  106GLU      C 1038   5.805   6.374   4.309
  106GLU      O 1039   5.890   6.316   4.242
  107ASP      N 1040   5.835   6.413   4.432
  107ASP      H 1041   5.764   6.465   4.481
  107ASP     CA 1042   5.948   6.370   4.515
  107ASP     CB 1043   5.956   6.424   4.658
  107ASP     CG 1044   5.958   6.576   4.675
  107ASP    OD1 1045   6.068   6.635   4.685
  107ASP    OD2 1046   5.853   6.638   4.698
  107ASP      C 1047   5.963   6.219   4.528
  107ASP      O 1048   5.867   6.143   4.542
  108GLY      N 1049   6.084   6.173   4.497
  108GLY      H 1050   6.146   6.220   4.434
  108GLY     CA 1051   6.122   6.031   4.494
  108GLY      C 1052   6.047   5.946   4.391
  108GLY      O 1053   6.009   5.835   4.427
  109SER      N 1054   6.007   6.002   4.277
  109SER      H 1055   6.037   6.093   4.248
  109SER     CA 1056   5.928   5.929   4.177
  109SER     CB 1057   5.882   6.034   4.075
  109SER     OG 1058   5.820   5.976   3.960
  109SER     HG 1059   5.724   6.004   3.966
  109SER      C 1060   5.993   5.810   4.106
  109SER      O 1061   6.095   5.822   4.038
  110VAL      N 1062   5.922   5.697   4.107
  110VAL      H 1063   5.830   5.697   4.147
  110VAL     CA 1064   5.956   5.566   4.051
  110VAL     CB 1065   5.849   5.463   4.085
  110VAL    CG1 1066   5.880   5.331   4.015
  110VAL    CG2 1067   5.819   5.451   4.235
  110VAL      C 1068   5.983   5.583   3.901
  110VAL      O 1069   6.085   5.546   3.844
  111LEU      N 1070   5.891   5.651   3.833
  111LEU      H 1071   5.808   5.680   3.881
  111LEU     CA 1072   5.899   5.700   3.695
  111LEU     CB 1073   5.765   5.745   3.635
  111LEU     CG 1074   5.748   5.725   3.484
  111LEU    CD1 1075   5.774   5.581   3.439
  111LEU    CD2 1076   5.604   5.764   3.448
  111LEU      C 1077   6.008   5.801   3.659
  111LEU      O 1078   6.077   5.777   3.560
  112LYS      N 1079   6.038   5.899   3.744
  112LYS      H 1080   5.969   5.915   3.814
  112LYS     CA 1081   6.145   5.998   3.725
  112LYS     CB 1082   6.142   6.125   3.810
  112LYS     CG 1083   6.239   6.238   3.772
  112LYS     CD 1084   6.223   6.311   3.639
  112LYS     CE 1085   6.343   6.402   3.613
  112LYS     NZ 1086   6.361   6.507   3.714
  112LYS    HZ1 1087   6.401   6.470   3.798
  112LYS    HZ2 1088   6.417   6.581   3.676
  112LYS    HZ3 1089   6.270   6.546   3.730
  112LYS      C 1090   6.284   5.934   3.739
  112LYS      O 1091   6.383   5.966   3.674
  113GLN      N 1092   6.303   5.847   3.838
  113GLN      H 1093   6.229   5.833   3.903
  113GLN     CA 1094   6.415   5.752   3.844
  113GLN     CB 1095   6.380   5.637   3.939
  113GLN     CG 1096   6.504   5.559   3.984
  113GLN     CD 1097   6.549   5.451   3.886
  113GLN    OE1 1098   6.481   5.353   3.854
  113GLN    NE2 1099   6.657   5.482   3.814
  113GLN   HE21 1100   6.709   5.562   3.842
  113GLN   HE22 1101   6.669   5.438   3.725
  113GLN      C 1102   6.440   5.698   3.703
  113GLN      O 1103   6.543   5.731   3.644
  114PHE      N 1104   6.340   5.632   3.646
  114PHE      H 1105   6.258   5.616   3.701
  114PHE     CA 1106   6.362   5.563   3.518
  114PHE     CB 1107   6.252   5.470   3.467
  114PHE     CG 1108   6.290   5.351   3.379
  114PHE    CD1 1109   6.342   5.237   3.438
  114PHE    HD1 1110   6.389   5.251   3.535
  114PHE    CD2 1111   6.295   5.363   3.240
  114PHE    HD2 1112   6.278   5.460   3.193
  114PHE    CE1 1113   6.378   5.128   3.360
  114PHE    HE1 1114   6.400   5.031   3.404
  114PHE    CE2 1115   6.334   5.256   3.161
  114PHE    HE2 1116   6.308   5.257   3.055
  114PHE     CZ 1117   6.373   5.136   3.221
  114PHE     HZ 1118   6.406   5.052   3.161
  114PHE      C 1119   6.392   5.655   3.400
  114PHE      O 1120   6.497   5.639   3.337
  115LEU      N 1121   6.319   5.766   3.398
  115LEU      H 1122   6.250   5.783   3.468
  115LEU     CA 1123   6.337   5.863   3.289
  115LEU     CB 1124   6.223   5.964   3.271
  115LEU     CG 1125   6.086   5.897   3.259
  115LEU    CD1 1126   5.980   6.003   3.231
  115LEU    CD2 1127   6.070   5.790   3.150
  115LEU      C 1128   6.471   5.937   3.293
  115LEU      O 1129   6.540   5.942   3.192
  116SER      N 1130   6.513   5.988   3.409
  116SER      H 1131   6.461   5.980   3.494
  116SER     CA 1132   6.644   6.051   3.429
  116SER     CB 1133   6.665   6.111   3.568
  116SER     OG 1134   6.760   6.218   3.562
  116SER     HG 1135   6.721   6.295   3.512
  116SER      C 1136   6.765   5.960   3.409
  116SER      O 1137   6.874   5.999   3.367
  117GLU      N 1138   6.738   5.833   3.436
  117GLU      H 1139   6.656   5.794   3.478
  117GLU     CA 1140   6.840   5.728   3.424
  117GLU     CB 1141   6.804   5.602   3.502
  117GLU     CG 1142   6.892   5.480   3.476
  117GLU     CD 1143   6.848   5.350   3.543
  117GLU    OE1 1144   6.728   5.328   3.572
  117GLU    OE2 1145   6.941   5.276   3.581
  117GLU      C 1146   6.873   5.687   3.280
  117GLU      O 1147   6.986   5.666   3.235
  118THR      N 1148   6.763   5.699   3.206
  118THR      H 1149   6.679   5.736   3.246
  118THR     CA 1150   6.761   5.639   3.072
  118THR     CB 1151   6.648   5.540   3.046
  118THR    OG1 1152   6.530   5.612   3.084
  118THR    HG1 1153   6.533   5.612   3.184
  118THR    CG2 1154   6.650   5.406   3.120
  118THR      C 1155   6.778   5.717   2.941
  118THR      O 1156   6.771   5.658   2.833
  119GLU      N 1157   6.802   5.847   2.956
  119GLU      H 1158   6.804   5.894   3.044
  119GLU     CA 1159   6.805   5.930   2.834
  119GLU     CB 1160   6.785   6.073   2.885
  119GLU     CG 1161   6.770   6.167   2.765
  119GLU     CD 1162   6.748   6.314   2.799
  119GLU    OE1 1163   6.849   6.388   2.790
  119GLU    OE2 1164   6.633   6.340   2.840
  119GLU      C 1165   6.921   5.905   2.738
  119GLU      O 1166   6.898   5.849   2.631
  120LYS      N 1167   7.041   5.907   2.796
  120LYS      H 1168   7.057   5.921   2.893
  120LYS     CA 1169   7.164   5.910   2.715
  120LYS     CB 1170   7.274   5.994   2.780
  120LYS     CG 1171   7.232   6.141   2.779
  120LYS     CD 1172   7.350   6.235   2.806
  120LYS     CE 1173   7.457   6.238   2.696
  120LYS     NZ 1174   7.405   6.296   2.571
  120LYS    HZ1 1175   7.331   6.236   2.543
  120LYS    HZ2 1176   7.373   6.389   2.587
  120LYS    HZ3 1177   7.478   6.295   2.503
  120LYS      C 1178   7.212   5.772   2.668
  120LYS      O 1179   7.333   5.752   2.670
  121MET      N 1180   7.126   5.688   2.611
  121MET      H 1181   7.031   5.714   2.593
  121MET     CA 1182   7.150   5.545   2.587
  121MET     CB 1183   7.167   5.464   2.716
  121MET     CG 1184   7.037   5.460   2.797
  121MET     SD 1185   7.035   5.346   2.940
  121MET     CE 1186   7.155   5.424   3.046
  121MET      C 1187   7.052   5.478   2.491
  121MET      O 1188   6.939   5.523   2.470
  122SER      N 1189   7.094   5.368   2.430
  122SER      H 1190   7.178   5.321   2.458
  122SER     CA 1191   7.019   5.300   2.323
  122SER     CB 1192   7.109   5.194   2.260
  122SER     OG 1193   7.111   5.086   2.355
  122SER     HG 1194   7.190   5.101   2.414
  122SER      C 1195   6.883   5.247   2.368
  122SER      O 1196   6.866   5.224   2.488
  123PRO      N 1197   6.799   5.207   2.272
  123PRO     CA 1198   6.681   5.125   2.301
  123PRO     CB 1199   6.609   5.118   2.167
  123PRO     CG 1200   6.649   5.245   2.091
  123PRO     CD 1201   6.793   5.267   2.138
  123PRO      C 1202   6.706   4.984   2.355
  123PRO      O 1203   6.638   4.946   2.450
  124GLU      N 1204   6.818   4.925   2.315
  124GLU      H 1205   6.840   4.932   2.217
  124GLU     CA 1206   6.866   4.804   2.382
  124GLU     CB 1207   6.966   4.734   2.289
  124GLU     CG 1208   6.905   4.687   2.157
  124GLU     CD 1209   6.915   4.786   2.040
  124GLU    OE1 1210   6.849   4.892   2.038
  124GLU    OE2 1211   6.979   4.755   1.937
  124GLU      C 1212   6.920   4.823   2.524
  124GLU      O 1213   6.891   4.730   2.600
  125ASP      N 1214   6.993   4.928   2.558
  125ASP      H 1215   7.033   4.984   2.485
  125ASP     CA 1216   7.045   4.950   2.694
  125ASP     CB 1217   7.141   5.070   2.701
  125ASP     CG 1218   7.278   5.043   2.640
  125ASP    OD1 1219   7.340   4.938   2.668
  125ASP    OD2 1220   7.303   5.102   2.533
  125ASP      C 1221   6.927   4.983   2.786
  125ASP      O 1222   6.919   4.907   2.882
  126ARG      N 1223   6.828   5.060   2.739
  126ARG      H 1224   6.841   5.106   2.651
  126ARG     CA 1225   6.708   5.085   2.819
  126ARG     CB 1226   6.600   5.177   2.761
  126ARG     CG 1227   6.668   5.312   2.737
  126ARG     CD 1228   6.583   5.398   2.643
  126ARG     NE 1229   6.651   5.525   2.615
  126ARG     HE 1230   6.681   5.578   2.694
  126ARG     CZ 1231   6.664   5.583   2.495
  126ARG    NH1 1232   6.620   5.524   2.383
  126ARG   HH11 1233   6.567   5.439   2.380
  126ARG   HH12 1234   6.659   5.557   2.297
  126ARG    NH2 1235   6.718   5.705   2.482
  126ARG   HH21 1236   6.768   5.740   2.562
  126ARG   HH22 1237   6.725   5.749   2.393
  126ARG      C 1238   6.628   4.958   2.849
  126ARG      O 1239   6.570   4.939   2.956
  127ALA      N 1240   6.626   4.871   2.748
  127ALA      H 1241   6.647   4.899   2.655
  127ALA     CA 1242   6.575   4.734   2.766
  127ALA     CB 1243   6.581   4.667   2.629
  127ALA      C 1244   6.636   4.645   2.874
  127ALA      O 1245   6.576   4.618   2.978
  128LYS      N 1246   6.769   4.640   2.882
  128LYS      H 1247   6.815   4.667   2.797
  128LYS     CA 1248   6.840   4.579   2.995
  128LYS     CB 1249   6.992   4.582   2.977
  128LYS     CG 1250   7.030   4.536   2.836
  128LYS     CD 1251   6.990   4.392   2.800
  128LYS     CE 1252   7.056   4.341   2.672
  128LYS     NZ 1253   7.193   4.391   2.653
  128LYS    HZ1 1254   7.183   4.491   2.651
  128LYS    HZ2 1255   7.258   4.379   2.728
  128LYS    HZ3 1256   7.236   4.362   2.568
  128LYS      C 1257   6.812   4.643   3.131
  128LYS      O 1258   6.777   4.582   3.232
  129CYS      N 1259   6.819   4.776   3.132
  129CYS      H 1260   6.882   4.823   3.071
  129CYS     CA 1261   6.755   4.854   3.239
  129CYS     CB 1262   6.765   5.006   3.227
  129CYS     SG 1263   6.934   5.063   3.185
  129CYS     HG 1264   6.887   5.180   3.142
  129CYS      C 1265   6.613   4.829   3.290
  129CYS      O 1266   6.592   4.865   3.406
  130PHE      N 1267   6.521   4.810   3.196
  130PHE      H 1268   6.541   4.833   3.101
  130PHE     CA 1269   6.390   4.759   3.238
  130PHE     CB 1270   6.296   4.754   3.117
  130PHE     CG 1271   6.154   4.720   3.161
  130PHE    CD1 1272   6.062   4.824   3.168
  130PHE    HD1 1273   6.095   4.928   3.173
  130PHE    CD2 1274   6.115   4.588   3.179
  130PHE    HD2 1275   6.180   4.507   3.146
  130PHE    CE1 1276   5.927   4.801   3.191
  130PHE    HE1 1277   5.867   4.889   3.211
  130PHE    CE2 1278   5.978   4.565   3.189
  130PHE    HE2 1279   5.942   4.463   3.188
  130PHE     CZ 1280   5.885   4.668   3.196
  130PHE     HZ 1281   5.784   4.650   3.232
  130PHE      C 1282   6.380   4.628   3.317
  130PHE      O 1283   6.337   4.621   3.432
  131GLU      N 1284   6.449   4.531   3.257
  131GLU      H 1285   6.525   4.556   3.197
  131GLU     CA 1286   6.462   4.397   3.315
  131GLU     CB 1287   6.567   4.315   3.239
  131GLU     CG 1288   6.522   4.291   3.095
  131GLU     CD 1289   6.629   4.230   3.005
  131GLU    OE1 1290   6.732   4.171   3.045
  131GLU    OE2 1291   6.596   4.206   2.886
  131GLU      C 1292   6.513   4.395   3.459
  131GLU      O 1293   6.493   4.296   3.529
  132LYS      N 1294   6.612   4.480   3.483
  132LYS      H 1295   6.643   4.539   3.409
  132LYS     CA 1296   6.678   4.492   3.614
  132LYS     CB 1297   6.808   4.572   3.599
  132LYS     CG 1298   6.914   4.501   3.514
  132LYS     CD 1299   7.044   4.581   3.507
  132LYS     CE 1300   7.113   4.538   3.377
  132LYS     NZ 1301   7.234   4.620   3.367
  132LYS    HZ1 1302   7.215   4.718   3.368
  132LYS    HZ2 1303   7.290   4.602   3.448
  132LYS    HZ3 1304   7.269   4.604   3.275
  132LYS      C 1305   6.596   4.553   3.728
  132LYS      O 1306   6.646   4.544   3.840
  133ASN      N 1307   6.490   4.627   3.697
  133ASN      H 1308   6.437   4.617   3.613
  133ASN     CA 1309   6.423   4.711   3.797
  133ASN     CB 1310   6.361   4.827   3.719
  133ASN     CG 1311   6.328   4.943   3.813
  133ASN    OD1 1312   6.239   4.942   3.897
  133ASN    ND2 1313   6.405   5.052   3.808
  133ASN   HD21 1314   6.490   5.062   3.756
  133ASN   HD22 1315   6.381   5.132   3.862
  133ASN      C 1316   6.321   4.637   3.885
  133ASN      O 1317   6.226   4.579   3.834
  134GLU      N 1318   6.341   4.644   4.016
  134GLU      H 1319   6.429   4.665   4.059
  134GLU     CA 1320   6.243   4.592   4.112
  134GLU     CB 1321   6.288   4.562   4.255
  134GLU     CG 1322   6.417   4.480   4.260
  134GLU     CD 1323   6.413   4.331   4.225
  134GLU    OE1 1324   6.341   4.268   4.306
  134GLU    OE2 1325   6.469   4.283   4.125
  134GLU      C 1326   6.121   4.681   4.134
  134GLU      O 1327   6.012   4.624   4.128
  135ALA      N 1328   6.138   4.813   4.141
  135ALA      H 1329   6.229   4.853   4.132
  135ALA     CA 1330   6.035   4.911   4.177
  135ALA     CB 1331   6.078   5.057   4.193
  135ALA      C 1332   5.927   4.905   4.068
  135ALA      O 1333   5.807   4.899   4.095
  136ILE      N 1334   5.965   4.904   3.941
  136ILE      H 1335   6.054   4.947   3.923
  136ILE     CA 1336   5.877   4.893   3.824
  136ILE     CB 1337   5.963   4.934   3.704
  136ILE    CG1 1338   5.996   5.081   3.727
  136ILE    CG2 1339   5.888   4.914   3.572
  136ILE     CD 1340   6.114   5.138   3.646
  136ILE      C 1341   5.799   4.763   3.809
  136ILE      O 1342   5.681   4.772   3.776
  137GLN      N 1343   5.867   4.652   3.836
  137GLN      H 1344   5.965   4.651   3.814
  137GLN     CA 1345   5.798   4.522   3.837
  137GLN     CB 1346   5.902   4.410   3.832
  137GLN     CG 1347   5.951   4.389   3.689
  137GLN     CD 1348   5.958   4.240   3.658
  137GLN    OE1 1349   5.886   4.180   3.577
  137GLN    NE2 1350   6.061   4.175   3.711
  137GLN   HE21 1351   6.118   4.221   3.780
  137GLN   HE22 1352   6.088   4.087   3.672
  137GLN      C 1353   5.698   4.511   3.953
  137GLN      O 1354   5.582   4.474   3.935
  138ALA      N 1355   5.741   4.554   4.071
  138ALA      H 1356   5.838   4.561   4.093
  138ALA     CA 1357   5.654   4.571   4.188
  138ALA     CB 1358   5.746   4.599   4.307
  138ALA      C 1359   5.537   4.669   4.176
  138ALA      O 1360   5.432   4.628   4.225
  139ALA      N 1361   5.548   4.777   4.099
  139ALA      H 1362   5.633   4.830   4.093
  139ALA     CA 1363   5.431   4.859   4.063
  139ALA     CB 1364   5.475   5.000   4.025
  139ALA      C 1365   5.339   4.791   3.962
  139ALA      O 1366   5.217   4.791   3.974
  140HISE     N 1367   5.402   4.731   3.861
  140HISE     H 1368   5.501   4.739   3.850
  140HISE    CA 1369   5.326   4.663   3.755
  140HISE    CB 1370   5.427   4.617   3.650
  140HISE    CG 1371   5.376   4.533   3.532
  140HISE   ND1 1372   5.350   4.572   3.408
  140HISE   CD2 1373   5.341   4.405   3.536
  140HISE   HD2 1374   5.370   4.339   3.618
  140HISE   CE1 1375   5.317   4.467   3.333
  140HISE   HE1 1376   5.270   4.480   3.235
  140HISE   NE2 1377   5.310   4.362   3.414
  140HISE   HE2 1378   5.271   4.272   3.395
  140HISE     C 1379   5.237   4.548   3.802
  140HISE     O 1380   5.115   4.560   3.792
  141ASP      N 1381   5.300   4.458   3.877
  141ASP      H 1382   5.400   4.460   3.878
  141ASP     CA 1383   5.231   4.348   3.946
  141ASP     CB 1384   5.335   4.255   4.009
  141ASP     CG 1385   5.415   4.184   3.899
  141ASP    OD1 1386   5.531   4.214   3.865
  141ASP    OD2 1387   5.350   4.091   3.847
  141ASP      C 1388   5.132   4.385   4.056
  141ASP      O 1389   5.034   4.314   4.076
  142ALA      N 1390   5.148   4.500   4.122
  142ALA      H 1391   5.231   4.555   4.122
  142ALA     CA 1392   5.041   4.560   4.203
  142ALA     CB 1393   5.087   4.684   4.281
  142ALA      C 1394   4.916   4.584   4.118
  142ALA      O 1395   4.821   4.507   4.128
  143VAL      N 1396   4.926   4.670   4.017
  143VAL      H 1397   5.016   4.711   3.998
  143VAL     CA 1398   4.816   4.693   3.923
  143VAL     CB 1399   4.850   4.810   3.829
  143VAL    CG1 1400   4.719   4.867   3.773
  143VAL    CG2 1401   4.919   4.926   3.900
  143VAL      C 1402   4.767   4.571   3.845
  143VAL      O 1403   4.647   4.545   3.847
  144ALA      N 1404   4.852   4.470   3.830
  144ALA      H 1405   4.946   4.478   3.865
  144ALA     CA 1406   4.812   4.344   3.766
  144ALA     CB 1407   4.943   4.279   3.720
  144ALA      C 1408   4.719   4.259   3.852
  144ALA      O 1409   4.647   4.184   3.785
  145GLN      N 1410   4.743   4.248   3.982
  145GLN      H 1411   4.819   4.296   4.026
  145GLN     CA 1412   4.652   4.192   4.082
  145GLN     CB 1413   4.721   4.150   4.212
  145GLN     CG 1414   4.827   4.047   4.174
  145GLN     CD 1415   4.930   4.023   4.284
  145GLN    OE1 1416   4.923   3.933   4.368
  145GLN    NE2 1417   5.040   4.096   4.277
  145GLN   HE21 1418   5.059   4.169   4.210
  145GLN   HE22 1419   5.099   4.068   4.353
  145GLN      C 1420   4.522   4.269   4.107
  145GLN      O 1421   4.417   4.210   4.127
  146GLU      N 1422   4.534   4.399   4.135
  146GLU      H 1423   4.618   4.453   4.143
  146GLU     CA 1424   4.415   4.482   4.159
  146GLU     CB 1425   4.435   4.631   4.187
  146GLU     CG 1426   4.556   4.671   4.272
  146GLU     CD 1427   4.541   4.815   4.321
  146GLU    OE1 1428   4.477   4.840   4.425
  146GLU    OE2 1429   4.605   4.902   4.258
  146GLU      C 1430   4.316   4.481   4.043
  146GLU      O 1431   4.197   4.509   4.063
  147GLY      N 1432   4.365   4.466   3.920
  147GLY      H 1433   4.462   4.487   3.910
  147GLY     CA 1434   4.271   4.468   3.807
  147GLY      C 1435   4.192   4.339   3.783
  147GLY      O 1436   4.255   4.237   3.755
  148GLN      N 1437   4.063   4.348   3.813
  148GLN      H 1438   4.038   4.440   3.844
  148GLN     CA 1439   3.975   4.234   3.842
  148GLN     CB 1440   3.834   4.276   3.881
  148GLN     CG 1441   3.752   4.363   3.785
  148GLN     CD 1442   3.607   4.387   3.827
  148GLN    OE1 1443   3.531   4.310   3.885
  148GLN    NE2 1444   3.565   4.508   3.791
  148GLN   HE21 1445   3.630   4.563   3.738
  148GLN   HE22 1446   3.480   4.551   3.823
  148GLN      C 1447   3.951   4.128   3.734
  148GLN      O 1448   3.964   4.011   3.771
  149CYS      N 1449   3.961   4.162   3.606
  149CYS      H 1450   3.965   4.255   3.570
  149CYS     CA 1451   3.946   4.060   3.501
  149CYS     CB 1452   3.892   4.114   3.369
  149CYS     SG 1453   3.752   4.232   3.382
  149CYS     HG 1454   3.842   4.330   3.385
  149CYS      C 1455   4.075   3.987   3.465
  149CYS      O 1456   4.185   4.040   3.480
  150ARG      N 1457   4.063   3.873   3.398
  150ARG      H 1458   3.978   3.839   3.356
  150ARG     CA 1459   4.182   3.795   3.361
  150ARG     CB 1460   4.212   3.693   3.471
  150ARG     CG 1461   4.361   3.660   3.479
  150ARG     CD 1462   4.450   3.769   3.538
  150ARG     NE 1463   4.421   3.799   3.679
  150ARG     HE 1464   4.373   3.730   3.733
  150ARG     CZ 1465   4.420   3.920   3.737
  150ARG    NH1 1466   4.455   4.026   3.663
  150ARG   HH11 1467   4.489   4.023   3.569
  150ARG   HH12 1468   4.428   4.114   3.702
  150ARG    NH2 1469   4.351   3.938   3.850
  150ARG   HH21 1470   4.293   3.860   3.874
  150ARG   HH22 1471   4.357   4.022   3.904
  150ARG      C 1472   4.167   3.745   3.217
  150ARG      O 1473   4.127   3.827   3.135
  151VAL      N 1474   4.184   3.615   3.196
  151VAL      H 1475   4.208   3.554   3.271
  151VAL     CA 1476   4.174   3.540   3.070
  151VAL     CB 1477   4.038   3.532   3.002
  151VAL    CG1 1478   4.025   3.411   2.909
  151VAL    CG2 1479   3.935   3.525   3.115
  151VAL      C 1480   4.279   3.584   2.968
  151VAL      O 1481   4.273   3.678   2.889
  152ASP      N 1482   4.376   3.493   2.965
  152ASP      H 1483   4.375   3.411   3.022
  152ASP     CA 1484   4.490   3.490   2.871
  152ASP     CB 1485   4.619   3.442   2.938
  152ASP     CG 1486   4.745   3.444   2.851
  152ASP    OD1 1487   4.731   3.504   2.741
  152ASP    OD2 1488   4.856   3.415   2.900
  152ASP      C 1489   4.459   3.393   2.757
  152ASP      O 1490   4.482   3.273   2.770
  153ASP      N 1491   4.370   3.433   2.667
  153ASP      H 1492   4.335   3.527   2.670
  153ASP     CA 1493   4.340   3.361   2.542
  153ASP     CB 1494   4.217   3.423   2.475
  153ASP     CG 1495   4.248   3.566   2.433
  153ASP    OD1 1496   4.363   3.600   2.398
  153ASP    OD2 1497   4.154   3.643   2.462
  153ASP      C 1498   4.449   3.329   2.440
  153ASP      O 1499   4.424   3.251   2.349
  154LYS      N 1500   4.569   3.378   2.469
  154LYS      H 1501   4.574   3.439   2.548
  154LYS     CA 1502   4.684   3.367   2.378
  154LYS     CB 1503   4.741   3.225   2.371
  154LYS     CG 1504   4.851   3.197   2.475
  154LYS     CD 1505   4.796   3.144   2.607
  154LYS     CE 1506   4.901   3.106   2.711
  154LYS     NZ 1507   4.820   3.060   2.825
  154LYS    HZ1 1508   4.867   3.007   2.896
  154LYS    HZ2 1509   4.787   3.142   2.873
  154LYS    HZ3 1510   4.744   3.007   2.788
  154LYS      C 1511   4.677   3.428   2.238
  154LYS      O 1512   4.761   3.400   2.153
  155VAL      N 1513   4.584   3.519   2.212
  155VAL      H 1514   4.501   3.521   2.268
  155VAL     CA 1515   4.580   3.598   2.088
  155VAL     CB 1516   4.435   3.634   2.055
  155VAL    CG1 1517   4.402   3.703   1.923
  155VAL    CG2 1518   4.346   3.510   2.059
  155VAL      C 1519   4.683   3.711   2.088
  155VAL      O 1520   4.698   3.783   2.186
  156ASN      N 1521   4.746   3.732   1.973
  156ASN      H 1522   4.730   3.668   1.898
  156ASN     CA 1523   4.856   3.825   1.944
  156ASN     CB 1524   4.914   3.793   1.806
  156ASN     CG 1525   5.046   3.868   1.789
  156ASN    OD1 1526   5.138   3.862   1.870
  156ASN    ND2 1527   5.068   3.915   1.666
  156ASN   HD21 1528   4.994   3.910   1.599
  156ASN   HD22 1529   5.165   3.921   1.644
  156ASN      C 1530   4.802   3.968   1.946
  156ASN      O 1531   4.803   4.045   1.849
  157PHE      N 1532   4.760   4.008   2.065
  157PHE      H 1533   4.753   3.946   2.143
  157PHE     CA 1534   4.703   4.141   2.093
  157PHE     CB 1535   4.624   4.141   2.224
  157PHE     CG 1536   4.477   4.137   2.184
  157PHE    CD1 1537   4.406   4.257   2.176
  157PHE    HD1 1538   4.455   4.350   2.146
  157PHE    CD2 1539   4.402   4.021   2.170
  157PHE    HD2 1540   4.440   3.920   2.188
  157PHE    CE1 1541   4.268   4.265   2.166
  157PHE    HE1 1542   4.219   4.361   2.149
  157PHE    CE2 1543   4.265   4.019   2.148
  157PHE    HE2 1544   4.204   3.936   2.184
  157PHE     CZ 1545   4.203   4.143   2.146
  157PHE     HZ 1546   4.097   4.140   2.120
  157PHE      C 1547   4.822   4.233   2.118
  157PHE      O 1548   4.904   4.211   2.208
  158HISE     N 1549   4.828   4.338   2.036
  158HISE     H 1550   4.757   4.370   1.974
  158HISE    CA 1551   4.929   4.444   2.045
  158HISE    CB 1552   4.994   4.459   1.907
  158HISE    CG 1553   5.095   4.348   1.879
  158HISE   ND1 1554   5.227   4.362   1.888
  158HISE   CD2 1555   5.061   4.240   1.809
  158HISE   HD2 1556   4.960   4.212   1.779
  158HISE   CE1 1557   5.277   4.256   1.824
  158HISE   HE1 1558   5.380   4.221   1.827
  158HISE   NE2 1559   5.177   4.186   1.771
  158HISE   HE2 1560   5.189   4.096   1.730
  158HISE     C 1561   4.878   4.580   2.091
  158HISE     O 1562   4.758   4.601   2.104
  159PHE      N 1563   4.970   4.660   2.145
  159PHE      H 1564   5.065   4.631   2.147
  159PHE     CA 1565   4.950   4.797   2.197
  159PHE     CB 1566   4.955   4.786   2.349
  159PHE     CG 1567   4.900   4.911   2.419
  159PHE    CD1 1568   4.762   4.925   2.428
  159PHE    HD1 1569   4.689   4.861   2.378
  159PHE    CD2 1570   4.982   5.016   2.457
  159PHE    HD2 1571   5.091   5.008   2.454
  159PHE    CE1 1572   4.713   5.044   2.481
  159PHE    HE1 1573   4.607   5.049   2.505
  159PHE    CE2 1574   4.931   5.137   2.501
  159PHE    HE2 1575   4.995   5.223   2.522
  159PHE     CZ 1576   4.793   5.152   2.515
  159PHE     HZ 1577   4.753   5.252   2.531
  159PHE      C 1578   5.040   4.903   2.133
  159PHE      O 1579   5.160   4.897   2.159
  160ILE      N 1580   4.988   4.978   2.037
  160ILE      H 1581   4.889   4.987   2.025
  160ILE     CA 1582   5.063   5.081   1.964
  160ILE     CB 1583   5.052   5.043   1.817
  160ILE    CG1 1584   5.095   4.898   1.791
  160ILE    CG2 1585   5.115   5.148   1.726
  160ILE     CD 1586   5.062   4.851   1.649
  160ILE      C 1587   5.026   5.226   1.995
  160ILE      O 1588   4.910   5.260   2.018
  161LEU      N 1589   5.126   5.314   1.999
  161LEU      H 1590   5.222   5.290   1.987
  161LEU     CA 1591   5.107   5.456   2.033
  161LEU     CB 1592   5.190   5.493   2.156
  161LEU     CG 1593   5.221   5.637   2.199
  161LEU    CD1 1594   5.099   5.726   2.219
  161LEU    CD2 1595   5.298   5.620   2.330
  161LEU      C 1596   5.140   5.547   1.914
  161LEU      O 1597   5.254   5.558   1.867
  162PHE      N 1598   5.046   5.633   1.878
  162PHE      H 1599   4.951   5.611   1.901
  162PHE     CA 1600   5.049   5.745   1.782
  162PHE     CB 1601   4.923   5.746   1.696
  162PHE     CG 1602   4.891   5.619   1.618
  162PHE    CD1 1603   4.804   5.524   1.671
  162PHE    HD1 1604   4.714   5.563   1.719
  162PHE    CD2 1605   4.977   5.583   1.515
  162PHE    HD2 1606   5.065   5.643   1.491
  162PHE    CE1 1607   4.801   5.395   1.619
  162PHE    HE1 1608   4.742   5.318   1.668
  162PHE    CE2 1609   4.983   5.454   1.465
  162PHE    HE2 1610   5.067   5.417   1.406
  162PHE     CZ 1611   4.889   5.365   1.516
  162PHE     HZ 1612   4.905   5.262   1.483
  162PHE      C 1613   5.062   5.877   1.858
  162PHE      O 1614   4.976   5.909   1.940
  163ASN      N 1615   5.148   5.965   1.807
  163ASN      H 1616   5.222   5.930   1.749
  163ASN     CA 1617   5.177   6.096   1.868
  163ASN     CB 1618   5.226   6.078   2.012
  163ASN     CG 1619   5.347   5.988   2.033
  163ASN    OD1 1620   5.436   5.965   1.952
  163ASN    ND2 1621   5.372   5.967   2.162
  163ASN   HD21 1622   5.326   6.019   2.235
  163ASN   HD22 1623   5.427   5.888   2.191
  163ASN      C 1624   5.262   6.185   1.777
  163ASN      O 1625   5.292   6.141   1.666
  164ASN      N 1626   5.305   6.300   1.828
  164ASN      H 1627   5.309   6.312   1.927
  164ASN     CA 1628   5.366   6.407   1.747
  164ASN     CB 1629   5.261   6.517   1.727
  164ASN     CG 1630   5.316   6.635   1.648
  164ASN    OD1 1631   5.394   6.708   1.709
  164ASN    ND2 1632   5.273   6.652   1.523
  164ASN   HD21 1633   5.205   6.601   1.469
  164ASN   HD22 1634   5.332   6.705   1.462
  164ASN      C 1635   5.484   6.464   1.826
  164ASN      O 1636   5.462   6.514   1.936
  165VAL      N 1637   5.602   6.439   1.770
  165VAL      H 1638   5.612   6.402   1.677
  165VAL     CA 1639   5.726   6.491   1.829
  165VAL     CB 1640   5.792   6.367   1.889
  165VAL    CG1 1641   5.921   6.411   1.958
  165VAL    CG2 1642   5.717   6.289   1.997
  165VAL      C 1643   5.808   6.535   1.707
  165VAL      O 1644   5.805   6.480   1.597
  166ASP      N 1645   5.859   6.656   1.731
  166ASP      H 1646   5.809   6.721   1.788
  166ASP     CA 1647   5.954   6.728   1.645
  166ASP     CB 1648   6.079   6.644   1.622
  166ASP     CG 1649   6.193   6.718   1.551
  166ASP    OD1 1650   6.218   6.838   1.575
  166ASP    OD2 1651   6.252   6.648   1.466
  166ASP      C 1652   5.891   6.768   1.511
  166ASP      O 1653   5.956   6.780   1.407
  167GLY      N 1654   5.764   6.805   1.515
  167GLY      H 1655   5.731   6.830   1.606
  167GLY     CA 1656   5.680   6.846   1.402
  167GLY      C 1657   5.608   6.736   1.324
  167GLY      O 1658   5.539   6.758   1.225
  168HISE     N 1659   5.660   6.616   1.348
  168HISE     H 1660   5.754   6.607   1.380
  168HISE    CA 1661   5.609   6.497   1.278
  168HISE    CB 1662   5.724   6.410   1.227
  168HISE    CG 1663   5.801   6.485   1.118
  168HISE   ND1 1664   5.909   6.561   1.131
  168HISE   CD2 1665   5.797   6.456   0.988
  168HISE   HD2 1666   5.721   6.397   0.936
  168HISE   CE1 1667   5.977   6.570   1.017
  168HISE   HE1 1668   6.053   6.646   0.994
  168HISE   NE2 1669   5.907   6.501   0.929
  168HISE   HE2 1670   5.943   6.481   0.838
  168HISE     C 1671   5.521   6.402   1.359
  168HISE     O 1672   5.527   6.398   1.482
  169LEU      N 1673   5.433   6.333   1.287
  169LEU      H 1674   5.413   6.352   1.191
  169LEU     CA 1675   5.356   6.223   1.346
  169LEU     CB 1676   5.238   6.202   1.251
  169LEU     CG 1677   5.103   6.163   1.310
  169LEU    CD1 1678   5.086   6.013   1.338
  169LEU    CD2 1679   5.062   6.252   1.428
  169LEU      C 1680   5.443   6.100   1.373
  169LEU      O 1681   5.495   6.045   1.276
  170TYR      N 1682   5.450   6.039   1.491
  170TYR      H 1683   5.406   6.073   1.574
  170TYR     CA 1684   5.533   5.921   1.520
  170TYR     CB 1685   5.628   5.965   1.632
  170TYR     CG 1686   5.757   6.014   1.566
  170TYR    CD1 1687   5.840   5.929   1.493
  170TYR    HD1 1688   5.819   5.822   1.483
  170TYR    CD2 1689   5.777   6.151   1.561
  170TYR    HD2 1690   5.707   6.220   1.610
  170TYR    CE1 1691   5.945   5.980   1.419
  170TYR    HE1 1692   5.986   5.910   1.346
  170TYR    CE2 1693   5.886   6.202   1.491
  170TYR    HE2 1694   5.893   6.310   1.483
  170TYR     CZ 1695   5.966   6.118   1.415
  170TYR     OH 1696   6.069   6.165   1.339
  170TYR     HH 1697   6.063   6.264   1.349
  170TYR      C 1698   5.453   5.798   1.564
  170TYR      O 1699   5.345   5.812   1.622
  171GLU      N 1700   5.482   5.682   1.506
  171GLU      H 1701   5.540   5.682   1.424
  171GLU     CA 1702   5.434   5.552   1.554
  171GLU     CB 1703   5.385   5.467   1.437
  171GLU     CG 1704   5.318   5.334   1.472
  171GLU     CD 1705   5.284   5.254   1.346
  171GLU    OE1 1706   5.247   5.319   1.246
  171GLU    OE2 1707   5.302   5.131   1.355
  171GLU      C 1708   5.540   5.488   1.644
  171GLU      O 1709   5.649   5.454   1.600
  172LEU      N 1710   5.500   5.474   1.771
  172LEU      H 1711   5.415   5.511   1.807
  172LEU     CA 1712   5.580   5.399   1.869
  172LEU     CB 1713   5.616   5.486   1.989
  172LEU     CG 1714   5.753   5.548   1.961
  172LEU    CD1 1715   5.763   5.664   1.862
  172LEU    CD2 1716   5.807   5.596   2.097
  172LEU      C 1717   5.516   5.266   1.908
  172LEU      O 1718   5.411   5.268   1.972
  173ASP      N 1719   5.581   5.154   1.879
  173ASP      H 1720   5.649   5.155   1.806
  173ASP     CA 1721   5.543   5.016   1.912
  173ASP     CB 1722   5.504   4.950   1.780
  173ASP     CG 1723   5.461   4.803   1.776
  173ASP    OD1 1724   5.357   4.766   1.718
  173ASP    OD2 1725   5.550   4.721   1.809
  173ASP      C 1726   5.661   4.945   1.979
  173ASP      O 1727   5.762   4.939   1.909
  174GLY      N 1728   5.642   4.881   2.094
  174GLY      H 1729   5.552   4.889   2.137
  174GLY     CA 1730   5.751   4.813   2.166
  174GLY      C 1731   5.814   4.688   2.104
  174GLY      O 1732   5.932   4.654   2.110
  175ARG      N 1733   5.729   4.615   2.032
  175ARG      H 1734   5.639   4.654   2.012
  175ARG     CA 1735   5.762   4.500   1.948
  175ARG     CB 1736   5.630   4.434   1.907
  175ARG     CG 1737   5.540   4.406   2.028
  175ARG     CD 1738   5.568   4.292   2.126
  175ARG     NE 1739   5.535   4.162   2.064
  175ARG     HE 1740   5.610   4.121   2.013
  175ARG     CZ 1741   5.427   4.089   2.095
  175ARG    NH1 1742   5.351   4.115   2.202
  175ARG   HH11 1743   5.375   4.192   2.261
  175ARG   HH12 1744   5.296   4.037   2.233
  175ARG    NH2 1745   5.379   4.003   2.004
  175ARG   HH21 1746   5.412   4.003   1.910
  175ARG   HH22 1747   5.307   3.939   2.030
  175ARG      C 1748   5.852   4.536   1.829
  175ARG      O 1749   5.966   4.490   1.828
  176MET      N 1750   5.817   4.646   1.764
  176MET      H 1751   5.721   4.676   1.765
  176MET     CA 1752   5.895   4.690   1.647
  176MET     CB 1753   5.809   4.785   1.564
  176MET     CG 1754   5.686   4.711   1.512
  176MET     SD 1755   5.715   4.587   1.380
  176MET     CE 1756   5.624   4.459   1.464
  176MET      C 1757   6.037   4.741   1.670
  176MET      O 1758   6.058   4.823   1.759
  177PRO      N 1759   6.131   4.702   1.584
  177PRO     CA 1760   6.274   4.735   1.595
  177PRO     CB 1761   6.339   4.656   1.482
  177PRO     CG 1762   6.231   4.651   1.373
  177PRO     CD 1763   6.099   4.651   1.450
  177PRO      C 1764   6.299   4.885   1.585
  177PRO      O 1765   6.385   4.933   1.659
  178PHE      N 1766   6.232   4.965   1.502
  178PHE      H 1767   6.148   4.938   1.454
  178PHE     CA 1768   6.245   5.110   1.488
  178PHE     CB 1769   6.304   5.146   1.352
  178PHE     CG 1770   6.451   5.102   1.346
  178PHE    CD1 1771   6.483   4.971   1.311
  178PHE    HD1 1772   6.411   4.899   1.274
  178PHE    CD2 1773   6.545   5.193   1.393
  178PHE    HD2 1774   6.511   5.292   1.423
  178PHE    CE1 1775   6.614   4.932   1.336
  178PHE    HE1 1776   6.648   4.839   1.290
  178PHE    CE2 1777   6.679   5.159   1.398
  178PHE    HE2 1778   6.757   5.222   1.442
  178PHE     CZ 1779   6.709   5.025   1.378
  178PHE     HZ 1780   6.811   4.989   1.362
  178PHE      C 1781   6.108   5.178   1.493
  178PHE      O 1782   6.008   5.116   1.455
  179PRO      N 1783   6.095   5.305   1.532
  179PRO     CA 1784   5.975   5.388   1.518
  179PRO     CB 1785   6.000   5.522   1.586
  179PRO     CG 1786   6.105   5.483   1.690
  179PRO     CD 1787   6.190   5.379   1.616
  179PRO      C 1788   5.944   5.413   1.370
  179PRO      O 1789   6.024   5.386   1.281
  180VAL      N 1790   5.826   5.468   1.342
  180VAL      H 1791   5.757   5.488   1.412
  180VAL     CA 1792   5.771   5.495   1.209
  180VAL     CB 1793   5.657   5.403   1.164
  180VAL    CG1 1794   5.604   5.441   1.026
  180VAL    CG2 1795   5.704   5.258   1.160
  180VAL      C 1796   5.727   5.641   1.198
  180VAL      O 1797   5.637   5.683   1.270
  181ASN      N 1798   5.781   5.704   1.094
  181ASN      H 1799   5.845   5.663   1.029
  181ASN     CA 1800   5.755   5.845   1.064
  181ASN     CB 1801   5.873   5.921   1.002
  181ASN     CG 1802   5.860   6.071   1.028
  181ASN    OD1 1803   5.755   6.133   1.014
  181ASN    ND2 1804   5.977   6.133   1.035
  181ASN   HD21 1805   6.066   6.088   1.030
  181ASN   HD22 1806   5.985   6.230   1.057
  181ASN      C 1807   5.634   5.851   0.970
  181ASN      O 1808   5.661   5.855   0.850
  182HISE     N 1809   5.529   5.920   1.013
  182HISE     H 1810   5.524   5.945   1.110
  182HISE    CA 1811   5.412   5.936   0.926
  182HISE    CB 1812   5.288   5.895   1.007
  182HISE    CG 1813   5.274   5.744   1.022
  182HISE   ND1 1814   5.236   5.667   0.920
  182HISE   CD2 1815   5.299   5.674   1.132
  182HISE   HD2 1816   5.353   5.719   1.216
  182HISE   CE1 1817   5.240   5.544   0.969
  182HISE   HE1 1818   5.209   5.453   0.917
  182HISE   NE2 1819   5.277   5.548   1.097
  182HISE   HE2 1820   5.262   5.472   1.160
  182HISE     C 1821   5.392   6.074   0.863
  182HISE     O 1822   5.282   6.096   0.812
  183GLY      N 1823   5.502   6.149   0.853
  183GLY      H 1824   5.583   6.126   0.907
  183GLY     CA 1825   5.499   6.284   0.794
  183GLY      C 1826   5.433   6.393   0.879
  183GLY      O 1827   5.395   6.374   0.995
  184ALA      N 1828   5.411   6.504   0.810
  184ALA      H 1829   5.423   6.503   0.711
  184ALA     CA 1830   5.369   6.629   0.875
  184ALA     CB 1831   5.367   6.748   0.779
  184ALA      C 1832   5.234   6.627   0.948
  184ALA      O 1833   5.132   6.573   0.908
  185SER      N 1834   5.251   6.687   1.065
  185SER      H 1835   5.335   6.725   1.104
  185SER     CA 1836   5.145   6.694   1.167
  185SER     CB 1837   5.122   6.562   1.240
  185SER     OG 1838   5.034   6.578   1.351
  185SER     HG 1839   4.937   6.577   1.326
  185SER      C 1840   5.177   6.809   1.263
  185SER      O 1841   5.291   6.829   1.305
  186SER      N 1842   5.065   6.871   1.300
  186SER      H 1843   4.974   6.837   1.279
  186SER     CA 1844   5.057   6.982   1.396
  186SER     CB 1845   4.976   7.100   1.345
  186SER     OG 1846   5.024   7.214   1.416
  186SER     HG 1847   5.112   7.256   1.395
  186SER      C 1848   5.001   6.930   1.529
  186SER      O 1849   4.891   6.875   1.525
  187GLU      N 1850   5.068   6.994   1.624
  187GLU      H 1851   5.137   7.061   1.598
  187GLU     CA 1852   5.032   6.973   1.765
  187GLU     CB 1853   5.124   7.059   1.852
  187GLU     CG 1854   5.146   6.991   1.987
  187GLU     CD 1855   5.260   7.056   2.066
  187GLU    OE1 1856   5.376   7.031   2.028
  187GLU    OE2 1857   5.230   7.105   2.177
  187GLU      C 1858   4.885   6.995   1.803
  187GLU      O 1859   4.829   6.915   1.878
  188ASP      N 1860   4.838   7.110   1.758
  188ASP      H 1861   4.907   7.182   1.756
  188ASP     CA 1862   4.696   7.150   1.757
  188ASP     CB 1863   4.677   7.280   1.678
  188ASP     CG 1864   4.537   7.342   1.668
  188ASP    OD1 1865   4.483   7.371   1.777
  188ASP    OD2 1866   4.505   7.392   1.559
  188ASP      C 1867   4.603   7.040   1.709
  188ASP      O 1868   4.512   6.991   1.776
  189THR      N 1869   4.632   6.979   1.594
  189THR      H 1870   4.710   6.998   1.534
  189THR     CA 1871   4.544   6.889   1.519
  189THR     CB 1872   4.542   6.921   1.369
  189THR    OG1 1873   4.673   6.918   1.314
  189THR    HG1 1874   4.701   6.822   1.322
  189THR    CG2 1875   4.495   7.064   1.348
  189THR      C 1876   4.567   6.739   1.538
  189THR      O 1877   4.521   6.648   1.468
  190LEU      N 1878   4.625   6.712   1.655
  190LEU      H 1879   4.644   6.792   1.712
  190LEU     CA 1880   4.674   6.580   1.696
  190LEU     CB 1881   4.739   6.574   1.834
  190LEU     CG 1882   4.892   6.564   1.828
  190LEU    CD1 1883   4.945   6.582   1.971
  190LEU    CD2 1884   4.929   6.426   1.772
  190LEU      C 1885   4.569   6.469   1.698
  190LEU      O 1886   4.603   6.356   1.662
  191LEU      N 1887   4.447   6.506   1.735
  191LEU      H 1888   4.424   6.597   1.770
  191LEU     CA 1889   4.339   6.407   1.741
  191LEU     CB 1890   4.207   6.452   1.804
  191LEU     CG 1891   4.206   6.440   1.957
  191LEU    CD1 1892   4.097   6.523   2.025
  191LEU    CD2 1893   4.215   6.295   2.005
  191LEU      C 1894   4.321   6.341   1.604
  191LEU      O 1895   4.365   6.230   1.576
  192LYS      N 1896   4.269   6.427   1.516
  192LYS      H 1897   4.211   6.500   1.552
  192LYS     CA 1898   4.252   6.413   1.371
  192LYS     CB 1899   4.217   6.546   1.305
  192LYS     CG 1900   4.116   6.521   1.192
  192LYS     CD 1901   4.084   6.656   1.127
  192LYS     CE 1902   4.005   6.646   0.997
  192LYS     NZ 1903   4.038   6.535   0.905
  192LYS    HZ1 1904   4.007   6.451   0.950
  192LYS    HZ2 1905   3.995   6.545   0.816
  192LYS    HZ3 1906   4.136   6.521   0.893
  192LYS      C 1907   4.373   6.353   1.299
  192LYS      O 1908   4.349   6.264   1.218
  193ASP      N 1909   4.490   6.411   1.324
  193ASP      H 1910   4.500   6.500   1.369
  193ASP     CA 1911   4.615   6.367   1.260
  193ASP     CB 1912   4.723   6.465   1.306
  193ASP     CG 1913   4.730   6.592   1.222
  193ASP    OD1 1914   4.791   6.693   1.264
  193ASP    OD2 1915   4.717   6.583   1.098
  193ASP      C 1916   4.648   6.222   1.296
  193ASP      O 1917   4.677   6.143   1.206
  194ALA      N 1918   4.645   6.190   1.425
  194ALA      H 1919   4.650   6.261   1.495
  194ALA     CA 1920   4.660   6.052   1.474
  194ALA     CB 1921   4.683   6.040   1.625
  194ALA      C 1922   4.555   5.952   1.424
  194ALA      O 1923   4.586   5.843   1.377
  195ALA      N 1924   4.428   5.987   1.442
  195ALA      H 1925   4.406   6.077   1.480
  195ALA     CA 1926   4.309   5.905   1.412
  195ALA     CB 1927   4.174   5.965   1.449
  195ALA      C 1928   4.301   5.853   1.268
  195ALA      O 1929   4.257   5.743   1.235
  196LYS      N 1930   4.363   5.932   1.181
  196LYS      H 1931   4.378   6.029   1.200
  196LYS     CA 1932   4.388   5.892   1.041
  196LYS     CB 1933   4.454   6.008   0.967
  196LYS     CG 1934   4.446   5.999   0.814
  196LYS     CD 1935   4.536   6.101   0.744
  196LYS     CE 1936   4.670   6.034   0.716
  196LYS     NZ 1937   4.766   6.118   0.642
  196LYS    HZ1 1938   4.733   6.123   0.548
  196LYS    HZ2 1939   4.763   6.214   0.670
  196LYS    HZ3 1940   4.861   6.088   0.635
  196LYS      C 1941   4.474   5.767   1.026
  196LYS      O 1942   4.424   5.660   0.989
  197VAL      N 1943   4.593   5.764   1.084
  197VAL      H 1944   4.620   5.842   1.141
  197VAL     CA 1945   4.687   5.652   1.090
  197VAL     CB 1946   4.817   5.690   1.162
  197VAL    CG1 1947   4.927   5.595   1.114
  197VAL    CG2 1948   4.863   5.833   1.134
  197VAL      C 1949   4.633   5.529   1.164
  197VAL      O 1950   4.645   5.418   1.113
  198CYS      N 1951   4.561   5.557   1.272
  198CYS      H 1952   4.570   5.646   1.317
  198CYS     CA 1953   4.497   5.450   1.350
  198CYS     CB 1954   4.415   5.501   1.469
  198CYS     SG 1955   4.498   5.610   1.590
  198CYS     HG 1956   4.381   5.639   1.647
  198CYS      C 1957   4.382   5.386   1.271
  198CYS      O 1958   4.357   5.267   1.290
  199ARG      N 1959   4.309   5.464   1.192
  199ARG      H 1960   4.319   5.563   1.183
  199ARG     CA 1961   4.223   5.409   1.086
  199ARG     CB 1962   4.119   5.511   1.040
  199ARG     CG 1963   4.025   5.546   1.156
  199ARG     CD 1964   3.915   5.648   1.126
  199ARG     NE 1965   3.957   5.770   1.055
  199ARG     HE 1966   3.972   5.749   0.958
  199ARG     CZ 1967   3.951   5.897   1.096
  199ARG    NH1 1968   3.919   5.937   1.220
  199ARG   HH11 1969   3.906   5.866   1.290
  199ARG   HH12 1970   3.920   6.030   1.256
  199ARG    NH2 1971   3.969   5.996   1.007
  199ARG   HH21 1972   3.984   5.970   0.912
  199ARG   HH22 1973   3.936   6.086   1.036
  199ARG      C 1974   4.286   5.330   0.971
  199ARG      O 1975   4.254   5.212   0.953
  200GLU      N 1976   4.387   5.383   0.903
  200GLU      H 1977   4.392   5.482   0.888
  200GLU     CA 1978   4.464   5.306   0.804
  200GLU     CB 1979   4.570   5.405   0.756
  200GLU     CG 1980   4.653   5.345   0.643
  200GLU     CD 1981   4.786   5.420   0.629
  200GLU    OE1 1982   4.779   5.538   0.587
  200GLU    OE2 1983   4.893   5.357   0.639
  200GLU      C 1984   4.521   5.174   0.857
  200GLU      O 1985   4.506   5.071   0.792
  201PHE      N 1986   4.568   5.166   0.981
  201PHE      H 1987   4.605   5.247   1.027
  201PHE     CA 1988   4.592   5.037   1.048
  201PHE     CB 1989   4.654   5.074   1.183
  201PHE     CG 1990   4.791   5.016   1.216
  201PHE    CD1 1991   4.890   5.101   1.263
  201PHE    HD1 1992   4.884   5.209   1.248
  201PHE    CD2 1993   4.811   4.878   1.222
  201PHE    HD2 1994   4.732   4.806   1.203
  201PHE    CE1 1995   5.003   5.045   1.320
  201PHE    HE1 1996   5.067   5.112   1.379
  201PHE    CE2 1997   4.924   4.822   1.281
  201PHE    HE2 1998   4.936   4.717   1.309
  201PHE     CZ 1999   5.020   4.908   1.332
  201PHE     HZ 2000   5.105   4.861   1.382
  201PHE      C 2001   4.472   4.944   1.062
  201PHE      O 2002   4.489   4.829   1.020
  202THR      N 2003   4.363   4.984   1.127
  202THR      H 2004   4.341   5.080   1.142
  202THR     CA 2005   4.257   4.892   1.172
  202THR     CB 2006   4.177   4.938   1.293
  202THR    OG1 2007   4.088   4.839   1.345
  202THR    HG1 2008   4.149   4.762   1.363
  202THR    CG2 2009   4.101   5.070   1.276
  202THR      C 2010   4.161   4.848   1.061
  202THR      O 2011   4.157   4.729   1.030
  203GLU      N 2012   4.105   4.945   0.989
  203GLU      H 2013   4.117   5.039   1.023
  203GLU     CA 2014   4.009   4.934   0.879
  203GLU     CB 2015   3.962   5.066   0.818
  203GLU     CG 2016   3.906   5.166   0.920
  203GLU     CD 2017   3.835   5.282   0.850
  203GLU    OE1 2018   3.738   5.327   0.914
  203GLU    OE2 2019   3.869   5.322   0.737
  203GLU      C 2020   4.061   4.856   0.758
  203GLU      O 2021   3.976   4.797   0.690
  204ARG      N 2022   4.190   4.841   0.732
  204ARG      H 2023   4.260   4.900   0.772
  204ARG     CA 2024   4.233   4.728   0.648
  204ARG     CB 2025   4.386   4.729   0.646
  204ARG     CG 2026   4.429   4.849   0.561
  204ARG     CD 2027   4.578   4.840   0.527
  204ARG     NE 2028   4.650   4.859   0.654
  204ARG     HE 2029   4.613   4.806   0.730
  204ARG     CZ 2030   4.752   4.940   0.684
  204ARG    NH1 2031   4.802   5.022   0.591
  204ARG   HH11 2032   4.761   5.014   0.500
  204ARG   HH12 2033   4.887   5.074   0.604
  204ARG    NH2 2034   4.833   4.921   0.790
  204ARG   HH21 2035   4.822   4.843   0.852
  204ARG   HH22 2036   4.909   4.985   0.801
  204ARG      C 2037   4.196   4.583   0.679
  204ARG      O 2038   4.144   4.511   0.594
  205GLU      N 2039   4.208   4.550   0.808
  205GLU      H 2040   4.196   4.616   0.882
  205GLU     CA 2041   4.189   4.413   0.858
  205GLU     CB 2042   4.291   4.400   0.971
  205GLU     CG 2043   4.350   4.267   1.019
  205GLU     CD 2044   4.414   4.184   0.908
  205GLU    OE1 2045   4.532   4.213   0.880
  205GLU    OE2 2046   4.346   4.095   0.852
  205GLU      C 2047   4.041   4.406   0.895
  205GLU      O 2048   4.007   4.371   1.008
  206GLN      N 2049   3.970   4.392   0.783
  206GLN      H 2050   4.018   4.411   0.698
  206GLN     CA 2051   3.824   4.383   0.777
  206GLN     CB 2052   3.788   4.387   0.628
  206GLN     CG 2053   3.793   4.524   0.559
  206GLN     CD 2054   3.766   4.505   0.410
  206GLN    OE1 2055   3.854   4.534   0.329
  206GLN    NE2 2056   3.640   4.479   0.375
  206GLN   HE21 2057   3.569   4.484   0.445
  206GLN   HE22 2058   3.611   4.467   0.280
  206GLN      C 2059   3.760   4.263   0.848
  206GLN      O 2060   3.651   4.270   0.903
  207GLY      N 2061   3.832   4.151   0.856
  207GLY      H 2062   3.916   4.151   0.801
  207GLY     CA 2063   3.794   4.039   0.942
  207GLY      C 2064   3.819   4.049   1.093
  207GLY      O 2065   3.795   3.950   1.162
  208GLU      N 2066   3.864   4.161   1.149
  208GLU      H 2067   3.886   4.244   1.097
  208GLU     CA 2068   3.886   4.174   1.294
  208GLU     CB 2069   4.030   4.215   1.322
  208GLU     CG 2070   4.070   4.200   1.469
  208GLU     CD 2071   4.049   4.062   1.531
  208GLU    OE1 2072   3.944   4.061   1.599
  208GLU    OE2 2073   4.120   3.962   1.508
  208GLU      C 2074   3.784   4.272   1.353
  208GLU      O 2075   3.795   4.394   1.347
  209VAL      N 2076   3.715   4.214   1.451
  209VAL      H 2077   3.719   4.115   1.463
  209VAL     CA 2078   3.613   4.276   1.537
  209VAL     CB 2079   3.507   4.169   1.565
  209VAL    CG1 2080   3.429   4.153   1.434
  209VAL    CG2 2081   3.552   4.038   1.631
  209VAL      C 2082   3.664   4.341   1.665
  209VAL      O 2083   3.622   4.454   1.688
  210ARG      N 2084   3.764   4.276   1.723
  210ARG      H 2085   3.810   4.199   1.678
  210ARG     CA 2086   3.829   4.309   1.850
  210ARG     CB 2087   3.911   4.189   1.897
  210ARG     CG 2088   3.818   4.069   1.917
  210ARG     CD 2089   3.903   3.950   1.961
  210ARG     NE 2090   3.981   3.902   1.846
  210ARG     HE 2091   3.991   3.964   1.768
  210ARG     CZ 2092   4.042   3.784   1.828
  210ARG    NH1 2093   4.028   3.698   1.930
  210ARG   HH11 2094   3.979   3.733   2.010
  210ARG   HH12 2095   4.073   3.609   1.933
  210ARG    NH2 2096   4.099   3.751   1.712
  210ARG   HH21 2097   4.105   3.814   1.634
  210ARG   HH22 2098   4.142   3.662   1.695
  210ARG      C 2099   3.916   4.436   1.845
  210ARG      O 2100   4.023   4.433   1.786
  211PHE      N 2101   3.878   4.543   1.914
  211PHE      H 2102   3.783   4.567   1.935
  211PHE     CA 2103   3.963   4.662   1.930
  211PHE     CB 2104   3.974   4.752   1.807
  211PHE     CG 2105   3.841   4.793   1.743
  211PHE    CD1 2106   3.787   4.916   1.778
  211PHE    HD1 2107   3.827   4.976   1.860
  211PHE    CD2 2108   3.781   4.716   1.645
  211PHE    HD2 2109   3.801   4.609   1.639
  211PHE    CE1 2110   3.681   4.969   1.704
  211PHE    HE1 2111   3.639   5.064   1.738
  211PHE    CE2 2112   3.675   4.773   1.575
  211PHE    HE2 2113   3.642   4.716   1.489
  211PHE     CZ 2114   3.623   4.900   1.598
  211PHE     HZ 2115   3.524   4.922   1.560
  211PHE      C 2116   3.932   4.751   2.050
  211PHE      O 2117   3.831   4.722   2.115
  212SER      N 2118   4.028   4.835   2.089
  212SER      H 2119   4.117   4.836   2.044
  212SER     CA 2120   4.013   4.919   2.208
  212SER     CB 2121   4.045   4.853   2.343
  212SER     OG 2122   3.968   4.927   2.439
  212SER     HG 2123   4.010   4.894   2.523
  212SER      C 2124   4.104   5.040   2.189
  212SER      O 2125   4.216   5.022   2.142
  213ALA      N 2126   4.071   5.151   2.255
  213ALA      H 2127   3.978   5.159   2.292
  213ALA     CA 2128   4.154   5.270   2.233
  213ALA     CB 2129   4.108   5.327   2.098
  213ALA      C 2130   4.139   5.378   2.340
  213ALA      O 2131   4.034   5.397   2.402
  214VAL      N 2132   4.256   5.431   2.374
  214VAL      H 2133   4.341   5.409   2.326
  214VAL     CA 2134   4.283   5.521   2.487
  214VAL     CB 2135   4.348   5.461   2.612
  214VAL    CG1 2136   4.479   5.386   2.587
  214VAL    CG2 2137   4.365   5.546   2.738
  214VAL      C 2138   4.356   5.651   2.451
  214VAL      O 2139   4.448   5.655   2.370
  215ALA      N 2140   4.297   5.760   2.500
  215ALA      H 2141   4.224   5.760   2.568
  215ALA     CA 2142   4.363   5.890   2.483
  215ALA     CB 2143   4.266   5.996   2.430
  215ALA      C 2144   4.425   5.947   2.611
  215ALA      O 2145   4.354   5.967   2.710
  216LEU      N 2146   4.541   6.010   2.596
  216LEU      H 2147   4.598   6.014   2.514
  216LEU     CA 2148   4.596   6.089   2.707
  216LEU     CB 2149   4.746   6.059   2.696
  216LEU     CG 2150   4.823   6.074   2.828
  216LEU    CD1 2151   4.963   6.012   2.822
  216LEU    CD2 2152   4.844   6.216   2.880
  216LEU      C 2153   4.567   6.239   2.703
  216LEU      O 2154   4.630   6.318   2.633
  217CYS      N 2155   4.470   6.271   2.789
  217CYS      H 2156   4.430   6.208   2.855
  217CYS     CA 2157   4.410   6.405   2.788
  217CYS     CB 2158   4.261   6.389   2.758
  217CYS     SG 2159   4.220   6.325   2.592
  217CYS     HG 2160   4.233   6.442   2.531
  217CYS      C 2161   4.429   6.493   2.912
  217CYS      O 2162   4.450   6.434   3.018
  218LYS      N 2163   4.424   6.625   2.892
  218LYS      H 2164   4.455   6.664   2.806
  218LYS     CA 2165   4.418   6.716   3.007
  218LYS     CB 2166   4.442   6.858   2.955
  218LYS     CG 2167   4.493   6.955   3.062
  218LYS     CD 2168   4.641   6.934   3.097
  218LYS     CE 2169   4.698   7.045   3.185
  218LYS     NZ 2170   4.745   7.171   3.127
  218LYS    HZ1 2171   4.811   7.158   3.053
  218LYS    HZ2 2172   4.667   7.224   3.094
  218LYS    HZ3 2173   4.792   7.227   3.195
  218LYS      C 2174   4.287   6.705   3.085
  218LYS      O 2175   4.186   6.661   3.030
  219ALA      N 2176   4.310   6.713   3.216
  219ALA      H 2177   4.402   6.699   3.251
  219ALA     CA 2178   4.200   6.714   3.314
  219ALA     CB 2179   4.251   6.653   3.444
  219ALA      C 2180   4.165   6.859   3.349
  219ALA      O 2181   4.249   6.948   3.343
  220ALA      N 2182   4.037   6.881   3.375
  220ALA      H 2183   3.968   6.809   3.366
  220ALA     CA 2184   3.985   7.015   3.409
  220ALA     CB 2185   3.865   7.049   3.321
  220ALA      C 2186   3.958   7.041   3.557
  220ALA     O1 2187   3.920   7.156   3.584
  220ALA     O2 2188   3.971   6.945   3.635
   6.93270   6.93270   4.90215   0.00000   0.00000   0.00000   0.00000   3.46635   3.46635
