# Supplementary material for: Is There a Functional Role for the Knotted Topology in Protein UCH-L1?
Source: J Chem Inf Model. 2024 Jul 24;64(17):6827–37. doi: 10.1021/acs.jcim.4c00880 (PMC11388461; doi:10.1021/acs.jcim.4c00880)
Supplement: Supplementary file 2 — ci4c00880_si_002.zip [file ci4c00880_si_002.zip › UCH-L1_files/APO/APO_delta3/protein_2etl.top]

;
;	File 'protein_2etl.top' was generated
;	By user: unknown (1071)
;	On host: bio023
;	At date: Thu May 26 16:31:29 2022
;
;	This is a standalone topology file
;
;	Created by:
;	                    :-) GROMACS - gmx pdb2gmx, 2021.2 (-:
;	
;	Executable:   /gromacs/gromacs-2021.2/bin/gmx
;	Data prefix:  /gromacs/gromacs-2021.2
;	Working dir:  /home/sferreira/UCH_L1/APO_Knot/APO_Knot_3/Setup
;	Command line:
;	  gmx pdb2gmx -f ../Preparation/protein_2etl.pdb -p protein_2etl.top -o protein_2etl.gro -ff gromos54a7 -water spc -ignh -merge all -renum -ter -his
;	Force field was read from the standard GROMACS share directory.
;

; Include forcefield parameters
#include "gromos54a7.ff/forcefield.itp"

[ moleculetype ]
; Name            nrexcl
Protein            3

[ atoms ]
;   nr       type  resnr residue  atom   cgnr     charge       mass  typeB    chargeB      massB
; residue   1 LYS rtp LYSH q +2.0
     1         NL      1    LYS      N      1      0.129    14.0067
     2          H      1    LYS     H1      1      0.248      1.008
     3          H      1    LYS     H2      1      0.248      1.008
     4          H      1    LYS     H3      1      0.248      1.008
     5        CH1      1    LYS     CA      2      0.127     13.019
     6        CH2      1    LYS     CB      2          0     14.027
     7        CH2      1    LYS     CG      3          0     14.027
     8        CH2      1    LYS     CD      3          0     14.027
     9        CH2      1    LYS     CE      4      0.127     14.027
    10         NL      1    LYS     NZ      4      0.129    14.0067
    11          H      1    LYS    HZ1      4      0.248      1.008
    12          H      1    LYS    HZ2      4      0.248      1.008
    13          H      1    LYS    HZ3      4      0.248      1.008
    14          C      1    LYS      C      5       0.45     12.011
    15          O      1    LYS      O      5      -0.45    15.9994   ; qtot 2
; residue   2 PRO rtp PRO  q  0.0
    16          N      2    PRO      N      6          0    14.0067
    17        CH1      2    PRO     CA      7          0     13.019
    18       CH2r      2    PRO     CB      7          0     14.027
    19       CH2r      2    PRO     CG      8          0     14.027
    20       CH2r      2    PRO     CD      8          0     14.027
    21          C      2    PRO      C      9       0.45     12.011
    22          O      2    PRO      O      9      -0.45    15.9994   ; qtot 2
; residue   3 MET rtp MET  q  0.0
    23          N      3    MET      N     10      -0.31    14.0067
    24          H      3    MET      H     10       0.31      1.008
    25        CH1      3    MET     CA     11          0     13.019
    26        CH2      3    MET     CB     11          0     14.027
    27        CH2      3    MET     CG     12      0.241     14.027
    28          S      3    MET     SD     12     -0.482      32.06
    29        CH3      3    MET     CE     12      0.241     15.035
    30          C      3    MET      C     13       0.45     12.011
    31          O      3    MET      O     13      -0.45    15.9994   ; qtot 2
; residue   4 GLU rtp GLU  q -1.0
    32          N      4    GLU      N     14      -0.31    14.0067
    33          H      4    GLU      H     14       0.31      1.008
    34        CH1      4    GLU     CA     15          0     13.019
    35        CH2      4    GLU     CB     15          0     14.027
    36        CH2      4    GLU     CG     15          0     14.027
    37          C      4    GLU     CD     16       0.27     12.011
    38         OM      4    GLU    OE1     16     -0.635    15.9994
    39         OM      4    GLU    OE2     16     -0.635    15.9994
    40          C      4    GLU      C     17       0.45     12.011
    41          O      4    GLU      O     17      -0.45    15.9994   ; qtot 1
; residue   5 ILE rtp ILE  q  0.0
    42          N      5    ILE      N     18      -0.31    14.0067
    43          H      5    ILE      H     18       0.31      1.008
    44        CH1      5    ILE     CA     19          0     13.019
    45        CH1      5    ILE     CB     20          0     13.019
    46        CH2      5    ILE    CG1     20          0     14.027
    47        CH3      5    ILE    CG2     20          0     15.035
    48        CH3      5    ILE     CD     20          0     15.035
    49          C      5    ILE      C     21       0.45     12.011
    50          O      5    ILE      O     21      -0.45    15.9994   ; qtot 1
; residue   6 ASN rtp ASN  q  0.0
    51          N      6    ASN      N     22      -0.31    14.0067
    52          H      6    ASN      H     22       0.31      1.008
    53        CH1      6    ASN     CA     23          0     13.019
    54        CH2      6    ASN     CB     23          0     14.027
    55          C      6    ASN     CG     24       0.29     12.011
    56          O      6    ASN    OD1     24      -0.45    15.9994
    57         NT      6    ASN    ND2     24      -0.72    14.0067
    58          H      6    ASN   HD21     24       0.44      1.008
    59          H      6    ASN   HD22     24       0.44      1.008
    60          C      6    ASN      C     25       0.45     12.011
    61          O      6    ASN      O     25      -0.45    15.9994   ; qtot 1
; residue   7 PRO rtp PRO  q  0.0
    62          N      7    PRO      N     26          0    14.0067
    63        CH1      7    PRO     CA     27          0     13.019
    64       CH2r      7    PRO     CB     27          0     14.027
    65       CH2r      7    PRO     CG     28          0     14.027
    66       CH2r      7    PRO     CD     28          0     14.027
    67          C      7    PRO      C     29       0.45     12.011
    68          O      7    PRO      O     29      -0.45    15.9994   ; qtot 1
; residue   8 GLU rtp GLU  q -1.0
    69          N      8    GLU      N     30      -0.31    14.0067
    70          H      8    GLU      H     30       0.31      1.008
    71        CH1      8    GLU     CA     31          0     13.019
    72        CH2      8    GLU     CB     31          0     14.027
    73        CH2      8    GLU     CG     31          0     14.027
    74          C      8    GLU     CD     32       0.27     12.011
    75         OM      8    GLU    OE1     32     -0.635    15.9994
    76         OM      8    GLU    OE2     32     -0.635    15.9994
    77          C      8    GLU      C     33       0.45     12.011
    78          O      8    GLU      O     33      -0.45    15.9994   ; qtot 0
; residue   9 MET rtp MET  q  0.0
    79          N      9    MET      N     34      -0.31    14.0067
    80          H      9    MET      H     34       0.31      1.008
    81        CH1      9    MET     CA     35          0     13.019
    82        CH2      9    MET     CB     35          0     14.027
    83        CH2      9    MET     CG     36      0.241     14.027
    84          S      9    MET     SD     36     -0.482      32.06
    85        CH3      9    MET     CE     36      0.241     15.035
    86          C      9    MET      C     37       0.45     12.011
    87          O      9    MET      O     37      -0.45    15.9994   ; qtot 0
; residue  10 LEU rtp LEU  q  0.0
    88          N     10    LEU      N     38      -0.31    14.0067
    89          H     10    LEU      H     38       0.31      1.008
    90        CH1     10    LEU     CA     39          0     13.019
    91        CH2     10    LEU     CB     39          0     14.027
    92        CH1     10    LEU     CG     40          0     13.019
    93        CH3     10    LEU    CD1     40          0     15.035
    94        CH3     10    LEU    CD2     40          0     15.035
    95          C     10    LEU      C     41       0.45     12.011
    96          O     10    LEU      O     41      -0.45    15.9994   ; qtot 0
; residue  11 ASN rtp ASN  q  0.0
    97          N     11    ASN      N     42      -0.31    14.0067
    98          H     11    ASN      H     42       0.31      1.008
    99        CH1     11    ASN     CA     43          0     13.019
   100        CH2     11    ASN     CB     43          0     14.027
   101          C     11    ASN     CG     44       0.29     12.011
   102          O     11    ASN    OD1     44      -0.45    15.9994
   103         NT     11    ASN    ND2     44      -0.72    14.0067
   104          H     11    ASN   HD21     44       0.44      1.008
   105          H     11    ASN   HD22     44       0.44      1.008
   106          C     11    ASN      C     45       0.45     12.011
   107          O     11    ASN      O     45      -0.45    15.9994   ; qtot 0
; residue  12 LYS rtp LYSH q +1.0
   108          N     12    LYS      N     46      -0.31    14.0067
   109          H     12    LYS      H     46       0.31      1.008
   110        CH1     12    LYS     CA     47          0     13.019
   111        CH2     12    LYS     CB     47          0     14.027
   112        CH2     12    LYS     CG     48          0     14.027
   113        CH2     12    LYS     CD     48          0     14.027
   114        CH2     12    LYS     CE     49      0.127     14.027
   115         NL     12    LYS     NZ     49      0.129    14.0067
   116          H     12    LYS    HZ1     49      0.248      1.008
   117          H     12    LYS    HZ2     49      0.248      1.008
   118          H     12    LYS    HZ3     49      0.248      1.008
   119          C     12    LYS      C     50       0.45     12.011
   120          O     12    LYS      O     50      -0.45    15.9994   ; qtot 1
; residue  13 VAL rtp VAL  q  0.0
   121          N     13    VAL      N     51      -0.31    14.0067
   122          H     13    VAL      H     51       0.31      1.008
   123        CH1     13    VAL     CA     52          0     13.019
   124        CH1     13    VAL     CB     52          0     13.019
   125        CH3     13    VAL    CG1     52          0     15.035
   126        CH3     13    VAL    CG2     52          0     15.035
   127          C     13    VAL      C     53       0.45     12.011
   128          O     13    VAL      O     53      -0.45    15.9994   ; qtot 1
; residue  14 LEU rtp LEU  q  0.0
   129          N     14    LEU      N     54      -0.31    14.0067
   130          H     14    LEU      H     54       0.31      1.008
   131        CH1     14    LEU     CA     55          0     13.019
   132        CH2     14    LEU     CB     55          0     14.027
   133        CH1     14    LEU     CG     56          0     13.019
   134        CH3     14    LEU    CD1     56          0     15.035
   135        CH3     14    LEU    CD2     56          0     15.035
   136          C     14    LEU      C     57       0.45     12.011
   137          O     14    LEU      O     57      -0.45    15.9994   ; qtot 1
; residue  15 SER rtp SER  q  0.0
   138          N     15    SER      N     58      -0.31    14.0067
   139          H     15    SER      H     58       0.31      1.008
   140        CH1     15    SER     CA     59          0     13.019
   141        CH2     15    SER     CB     60      0.266     14.027
   142         OA     15    SER     OG     60     -0.674    15.9994
   143          H     15    SER     HG     60      0.408      1.008
   144          C     15    SER      C     61       0.45     12.011
   145          O     15    SER      O     61      -0.45    15.9994   ; qtot 1
; residue  16 ARG rtp ARG  q +1.0
   146          N     16    ARG      N     62      -0.31    14.0067
   147          H     16    ARG      H     62       0.31      1.008
   148        CH1     16    ARG     CA     63          0     13.019
   149        CH2     16    ARG     CB     63          0     14.027
   150        CH2     16    ARG     CG     63          0     14.027
   151        CH2     16    ARG     CD     64       0.09     14.027
   152         NE     16    ARG     NE     64      -0.11    14.0067
   153          H     16    ARG     HE     64       0.24      1.008
   154          C     16    ARG     CZ     64       0.34     12.011
   155         NZ     16    ARG    NH1     64      -0.26    14.0067
   156          H     16    ARG   HH11     64       0.24      1.008
   157          H     16    ARG   HH12     64       0.24      1.008
   158         NZ     16    ARG    NH2     64      -0.26    14.0067
   159          H     16    ARG   HH21     64       0.24      1.008
   160          H     16    ARG   HH22     64       0.24      1.008
   161          C     16    ARG      C     65       0.45     12.011
   162          O     16    ARG      O     65      -0.45    15.9994   ; qtot 2
; residue  17 LEU rtp LEU  q  0.0
   163          N     17    LEU      N     66      -0.31    14.0067
   164          H     17    LEU      H     66       0.31      1.008
   165        CH1     17    LEU     CA     67          0     13.019
   166        CH2     17    LEU     CB     67          0     14.027
   167        CH1     17    LEU     CG     68          0     13.019
   168        CH3     17    LEU    CD1     68          0     15.035
   169        CH3     17    LEU    CD2     68          0     15.035
   170          C     17    LEU      C     69       0.45     12.011
   171          O     17    LEU      O     69      -0.45    15.9994   ; qtot 2
; residue  18 GLY rtp GLY  q  0.0
   172          N     18    GLY      N     70      -0.31    14.0067
   173          H     18    GLY      H     70       0.31      1.008
   174        CH2     18    GLY     CA     71          0     14.027
   175          C     18    GLY      C     72       0.45     12.011
   176          O     18    GLY      O     72      -0.45    15.9994   ; qtot 2
; residue  19 VAL rtp VAL  q  0.0
   177          N     19    VAL      N     73      -0.31    14.0067
   178          H     19    VAL      H     73       0.31      1.008
   179        CH1     19    VAL     CA     74          0     13.019
   180        CH1     19    VAL     CB     74          0     13.019
   181        CH3     19    VAL    CG1     74          0     15.035
   182        CH3     19    VAL    CG2     74          0     15.035
   183          C     19    VAL      C     75       0.45     12.011
   184          O     19    VAL      O     75      -0.45    15.9994   ; qtot 2
; residue  20 ALA rtp ALA  q  0.0
   185          N     20    ALA      N     76      -0.31    14.0067
   186          H     20    ALA      H     76       0.31      1.008
   187        CH1     20    ALA     CA     77          0     13.019
   188        CH3     20    ALA     CB     77          0     15.035
   189          C     20    ALA      C     78       0.45     12.011
   190          O     20    ALA      O     78      -0.45    15.9994   ; qtot 2
; residue  21 GLY rtp GLY  q  0.0
   191          N     21    GLY      N     79      -0.31    14.0067
   192          H     21    GLY      H     79       0.31      1.008
   193        CH2     21    GLY     CA     80          0     14.027
   194          C     21    GLY      C     81       0.45     12.011
   195          O     21    GLY      O     81      -0.45    15.9994   ; qtot 2
; residue  22 GLN rtp GLN  q  0.0
   196          N     22    GLN      N     82      -0.31    14.0067
   197          H     22    GLN      H     82       0.31      1.008
   198        CH1     22    GLN     CA     83          0     13.019
   199        CH2     22    GLN     CB     83          0     14.027
   200        CH2     22    GLN     CG     83          0     14.027
   201          C     22    GLN     CD     84       0.29     12.011
   202          O     22    GLN    OE1     84      -0.45    15.9994
   203         NT     22    GLN    NE2     84      -0.72    14.0067
   204          H     22    GLN   HE21     84       0.44      1.008
   205          H     22    GLN   HE22     84       0.44      1.008
   206          C     22    GLN      C     85       0.45     12.011
   207          O     22    GLN      O     85      -0.45    15.9994   ; qtot 2
; residue  23 TRP rtp TRP  q  0.0
   208          N     23    TRP      N     86      -0.31    14.0067
   209          H     23    TRP      H     86       0.31      1.008
   210        CH1     23    TRP     CA     87          0     13.019
   211        CH2     23    TRP     CB     87          0     14.027
   212          C     23    TRP     CG     88      -0.21     12.011
   213          C     23    TRP    CD1     88      -0.14     12.011
   214         HC     23    TRP    HD1     88       0.14      1.008
   215          C     23    TRP    CD2     88          0     12.011
   216         NR     23    TRP    NE1     88       -0.1    14.0067
   217          H     23    TRP    HE1     88       0.31      1.008
   218          C     23    TRP    CE2     88          0     12.011
   219          C     23    TRP    CE3     89      -0.14     12.011
   220         HC     23    TRP    HE3     89       0.14      1.008
   221          C     23    TRP    CZ2     90      -0.14     12.011
   222         HC     23    TRP    HZ2     90       0.14      1.008
   223          C     23    TRP    CZ3     91      -0.14     12.011
   224         HC     23    TRP    HZ3     91       0.14      1.008
   225          C     23    TRP    CH2     92      -0.14     12.011
   226         HC     23    TRP    HH2     92       0.14      1.008
   227          C     23    TRP      C     93       0.45     12.011
   228          O     23    TRP      O     93      -0.45    15.9994   ; qtot 2
; residue  24 ARG rtp ARG  q +1.0
   229          N     24    ARG      N     94      -0.31    14.0067
   230          H     24    ARG      H     94       0.31      1.008
   231        CH1     24    ARG     CA     95          0     13.019
   232        CH2     24    ARG     CB     95          0     14.027
   233        CH2     24    ARG     CG     95          0     14.027
   234        CH2     24    ARG     CD     96       0.09     14.027
   235         NE     24    ARG     NE     96      -0.11    14.0067
   236          H     24    ARG     HE     96       0.24      1.008
   237          C     24    ARG     CZ     96       0.34     12.011
   238         NZ     24    ARG    NH1     96      -0.26    14.0067
   239          H     24    ARG   HH11     96       0.24      1.008
   240          H     24    ARG   HH12     96       0.24      1.008
   241         NZ     24    ARG    NH2     96      -0.26    14.0067
   242          H     24    ARG   HH21     96       0.24      1.008
   243          H     24    ARG   HH22     96       0.24      1.008
   244          C     24    ARG      C     97       0.45     12.011
   245          O     24    ARG      O     97      -0.45    15.9994   ; qtot 3
; residue  25 PHE rtp PHE  q  0.0
   246          N     25    PHE      N     98      -0.31    14.0067
   247          H     25    PHE      H     98       0.31      1.008
   248        CH1     25    PHE     CA     99          0     13.019
   249        CH2     25    PHE     CB     99          0     14.027
   250          C     25    PHE     CG     99          0     12.011
   251          C     25    PHE    CD1    100      -0.14     12.011
   252         HC     25    PHE    HD1    100       0.14      1.008
   253          C     25    PHE    CD2    101      -0.14     12.011
   254         HC     25    PHE    HD2    101       0.14      1.008
   255          C     25    PHE    CE1    102      -0.14     12.011
   256         HC     25    PHE    HE1    102       0.14      1.008
   257          C     25    PHE    CE2    103      -0.14     12.011
   258         HC     25    PHE    HE2    103       0.14      1.008
   259          C     25    PHE     CZ    104      -0.14     12.011
   260         HC     25    PHE     HZ    104       0.14      1.008
   261          C     25    PHE      C    105       0.45     12.011
   262          O     25    PHE      O    105      -0.45    15.9994   ; qtot 3
; residue  26 VAL rtp VAL  q  0.0
   263          N     26    VAL      N    106      -0.31    14.0067
   264          H     26    VAL      H    106       0.31      1.008
   265        CH1     26    VAL     CA    107          0     13.019
   266        CH1     26    VAL     CB    107          0     13.019
   267        CH3     26    VAL    CG1    107          0     15.035
   268        CH3     26    VAL    CG2    107          0     15.035
   269          C     26    VAL      C    108       0.45     12.011
   270          O     26    VAL      O    108      -0.45    15.9994   ; qtot 3
; residue  27 ASP rtp ASP  q -1.0
   271          N     27    ASP      N    109      -0.31    14.0067
   272          H     27    ASP      H    109       0.31      1.008
   273        CH1     27    ASP     CA    110          0     13.019
   274        CH2     27    ASP     CB    110          0     14.027
   275          C     27    ASP     CG    111       0.27     12.011
   276         OM     27    ASP    OD1    111     -0.635    15.9994
   277         OM     27    ASP    OD2    111     -0.635    15.9994
   278          C     27    ASP      C    112       0.45     12.011
   279          O     27    ASP      O    112      -0.45    15.9994   ; qtot 2
; residue  28 VAL rtp VAL  q  0.0
   280          N     28    VAL      N    113      -0.31    14.0067
   281          H     28    VAL      H    113       0.31      1.008
   282        CH1     28    VAL     CA    114          0     13.019
   283        CH1     28    VAL     CB    114          0     13.019
   284        CH3     28    VAL    CG1    114          0     15.035
   285        CH3     28    VAL    CG2    114          0     15.035
   286          C     28    VAL      C    115       0.45     12.011
   287          O     28    VAL      O    115      -0.45    15.9994   ; qtot 2
; residue  29 LEU rtp LEU  q  0.0
   288          N     29    LEU      N    116      -0.31    14.0067
   289          H     29    LEU      H    116       0.31      1.008
   290        CH1     29    LEU     CA    117          0     13.019
   291        CH2     29    LEU     CB    117          0     14.027
   292        CH1     29    LEU     CG    118          0     13.019
   293        CH3     29    LEU    CD1    118          0     15.035
   294        CH3     29    LEU    CD2    118          0     15.035
   295          C     29    LEU      C    119       0.45     12.011
   296          O     29    LEU      O    119      -0.45    15.9994   ; qtot 2
; residue  30 GLY rtp GLY  q  0.0
   297          N     30    GLY      N    120      -0.31    14.0067
   298          H     30    GLY      H    120       0.31      1.008
   299        CH2     30    GLY     CA    121          0     14.027
   300          C     30    GLY      C    122       0.45     12.011
   301          O     30    GLY      O    122      -0.45    15.9994   ; qtot 2
; residue  31 LEU rtp LEU  q  0.0
   302          N     31    LEU      N    123      -0.31    14.0067
   303          H     31    LEU      H    123       0.31      1.008
   304        CH1     31    LEU     CA    124          0     13.019
   305        CH2     31    LEU     CB    124          0     14.027
   306        CH1     31    LEU     CG    125          0     13.019
   307        CH3     31    LEU    CD1    125          0     15.035
   308        CH3     31    LEU    CD2    125          0     15.035
   309          C     31    LEU      C    126       0.45     12.011
   310          O     31    LEU      O    126      -0.45    15.9994   ; qtot 2
; residue  32 GLU rtp GLU  q -1.0
   311          N     32    GLU      N    127      -0.31    14.0067
   312          H     32    GLU      H    127       0.31      1.008
   313        CH1     32    GLU     CA    128          0     13.019
   314        CH2     32    GLU     CB    128          0     14.027
   315        CH2     32    GLU     CG    128          0     14.027
   316          C     32    GLU     CD    129       0.27     12.011
   317         OM     32    GLU    OE1    129     -0.635    15.9994
   318         OM     32    GLU    OE2    129     -0.635    15.9994
   319          C     32    GLU      C    130       0.45     12.011
   320          O     32    GLU      O    130      -0.45    15.9994   ; qtot 1
; residue  33 GLU rtp GLU  q -1.0
   321          N     33    GLU      N    131      -0.31    14.0067
   322          H     33    GLU      H    131       0.31      1.008
   323        CH1     33    GLU     CA    132          0     13.019
   324        CH2     33    GLU     CB    132          0     14.027
   325        CH2     33    GLU     CG    132          0     14.027
   326          C     33    GLU     CD    133       0.27     12.011
   327         OM     33    GLU    OE1    133     -0.635    15.9994
   328         OM     33    GLU    OE2    133     -0.635    15.9994
   329          C     33    GLU      C    134       0.45     12.011
   330          O     33    GLU      O    134      -0.45    15.9994   ; qtot 0
; residue  34 GLU rtp GLU  q -1.0
   331          N     34    GLU      N    135      -0.31    14.0067
   332          H     34    GLU      H    135       0.31      1.008
   333        CH1     34    GLU     CA    136          0     13.019
   334        CH2     34    GLU     CB    136          0     14.027
   335        CH2     34    GLU     CG    136          0     14.027
   336          C     34    GLU     CD    137       0.27     12.011
   337         OM     34    GLU    OE1    137     -0.635    15.9994
   338         OM     34    GLU    OE2    137     -0.635    15.9994
   339          C     34    GLU      C    138       0.45     12.011
   340          O     34    GLU      O    138      -0.45    15.9994   ; qtot -1
; residue  35 SER rtp SER  q  0.0
   341          N     35    SER      N    139      -0.31    14.0067
   342          H     35    SER      H    139       0.31      1.008
   343        CH1     35    SER     CA    140          0     13.019
   344        CH2     35    SER     CB    141      0.266     14.027
   345         OA     35    SER     OG    141     -0.674    15.9994
   346          H     35    SER     HG    141      0.408      1.008
   347          C     35    SER      C    142       0.45     12.011
   348          O     35    SER      O    142      -0.45    15.9994   ; qtot -1
; residue  36 LEU rtp LEU  q  0.0
   349          N     36    LEU      N    143      -0.31    14.0067
   350          H     36    LEU      H    143       0.31      1.008
   351        CH1     36    LEU     CA    144          0     13.019
   352        CH2     36    LEU     CB    144          0     14.027
   353        CH1     36    LEU     CG    145          0     13.019
   354        CH3     36    LEU    CD1    145          0     15.035
   355        CH3     36    LEU    CD2    145          0     15.035
   356          C     36    LEU      C    146       0.45     12.011
   357          O     36    LEU      O    146      -0.45    15.9994   ; qtot -1
; residue  37 GLY rtp GLY  q  0.0
   358          N     37    GLY      N    147      -0.31    14.0067
   359          H     37    GLY      H    147       0.31      1.008
   360        CH2     37    GLY     CA    148          0     14.027
   361          C     37    GLY      C    149       0.45     12.011
   362          O     37    GLY      O    149      -0.45    15.9994   ; qtot -1
; residue  38 SER rtp SER  q  0.0
   363          N     38    SER      N    150      -0.31    14.0067
   364          H     38    SER      H    150       0.31      1.008
   365        CH1     38    SER     CA    151          0     13.019
   366        CH2     38    SER     CB    152      0.266     14.027
   367         OA     38    SER     OG    152     -0.674    15.9994
   368          H     38    SER     HG    152      0.408      1.008
   369          C     38    SER      C    153       0.45     12.011
   370          O     38    SER      O    153      -0.45    15.9994   ; qtot -1
; residue  39 VAL rtp VAL  q  0.0
   371          N     39    VAL      N    154      -0.31    14.0067
   372          H     39    VAL      H    154       0.31      1.008
   373        CH1     39    VAL     CA    155          0     13.019
   374        CH1     39    VAL     CB    155          0     13.019
   375        CH3     39    VAL    CG1    155          0     15.035
   376        CH3     39    VAL    CG2    155          0     15.035
   377          C     39    VAL      C    156       0.45     12.011
   378          O     39    VAL      O    156      -0.45    15.9994   ; qtot -1
; residue  40 PRO rtp PRO  q  0.0
   379          N     40    PRO      N    157          0    14.0067
   380        CH1     40    PRO     CA    158          0     13.019
   381       CH2r     40    PRO     CB    158          0     14.027
   382       CH2r     40    PRO     CG    159          0     14.027
   383       CH2r     40    PRO     CD    159          0     14.027
   384          C     40    PRO      C    160       0.45     12.011
   385          O     40    PRO      O    160      -0.45    15.9994   ; qtot -1
; residue  41 ALA rtp ALA  q  0.0
   386          N     41    ALA      N    161      -0.31    14.0067
   387          H     41    ALA      H    161       0.31      1.008
   388        CH1     41    ALA     CA    162          0     13.019
   389        CH3     41    ALA     CB    162          0     15.035
   390          C     41    ALA      C    163       0.45     12.011
   391          O     41    ALA      O    163      -0.45    15.9994   ; qtot -1
; residue  42 PRO rtp PRO  q  0.0
   392          N     42    PRO      N    164          0    14.0067
   393        CH1     42    PRO     CA    165          0     13.019
   394       CH2r     42    PRO     CB    165          0     14.027
   395       CH2r     42    PRO     CG    166          0     14.027
   396       CH2r     42    PRO     CD    166          0     14.027
   397          C     42    PRO      C    167       0.45     12.011
   398          O     42    PRO      O    167      -0.45    15.9994   ; qtot -1
; residue  43 ALA rtp ALA  q  0.0
   399          N     43    ALA      N    168      -0.31    14.0067
   400          H     43    ALA      H    168       0.31      1.008
   401        CH1     43    ALA     CA    169          0     13.019
   402        CH3     43    ALA     CB    169          0     15.035
   403          C     43    ALA      C    170       0.45     12.011
   404          O     43    ALA      O    170      -0.45    15.9994   ; qtot -1
; residue  44 CYS rtp CYSH q  0.0
   405          N     44    CYS      N    171      -0.31    14.0067
   406          H     44    CYS      H    171       0.31      1.008
   407        CH1     44    CYS     CA    172          0     13.019
   408        CH2     44    CYS     CB    173       0.15     14.027
   409          S     44    CYS     SG    173      -0.37      32.06
   410          H     44    CYS     HG    173       0.22      1.008
   411          C     44    CYS      C    174       0.45     12.011
   412          O     44    CYS      O    174      -0.45    15.9994   ; qtot -1
; residue  45 ALA rtp ALA  q  0.0
   413          N     45    ALA      N    175      -0.31    14.0067
   414          H     45    ALA      H    175       0.31      1.008
   415        CH1     45    ALA     CA    176          0     13.019
   416        CH3     45    ALA     CB    176          0     15.035
   417          C     45    ALA      C    177       0.45     12.011
   418          O     45    ALA      O    177      -0.45    15.9994   ; qtot -1
; residue  46 LEU rtp LEU  q  0.0
   419          N     46    LEU      N    178      -0.31    14.0067
   420          H     46    LEU      H    178       0.31      1.008
   421        CH1     46    LEU     CA    179          0     13.019
   422        CH2     46    LEU     CB    179          0     14.027
   423        CH1     46    LEU     CG    180          0     13.019
   424        CH3     46    LEU    CD1    180          0     15.035
   425        CH3     46    LEU    CD2    180          0     15.035
   426          C     46    LEU      C    181       0.45     12.011
   427          O     46    LEU      O    181      -0.45    15.9994   ; qtot -1
; residue  47 LEU rtp LEU  q  0.0
   428          N     47    LEU      N    182      -0.31    14.0067
   429          H     47    LEU      H    182       0.31      1.008
   430        CH1     47    LEU     CA    183          0     13.019
   431        CH2     47    LEU     CB    183          0     14.027
   432        CH1     47    LEU     CG    184          0     13.019
   433        CH3     47    LEU    CD1    184          0     15.035
   434        CH3     47    LEU    CD2    184          0     15.035
   435          C     47    LEU      C    185       0.45     12.011
   436          O     47    LEU      O    185      -0.45    15.9994   ; qtot -1
; residue  48 LEU rtp LEU  q  0.0
   437          N     48    LEU      N    186      -0.31    14.0067
   438          H     48    LEU      H    186       0.31      1.008
   439        CH1     48    LEU     CA    187          0     13.019
   440        CH2     48    LEU     CB    187          0     14.027
   441        CH1     48    LEU     CG    188          0     13.019
   442        CH3     48    LEU    CD1    188          0     15.035
   443        CH3     48    LEU    CD2    188          0     15.035
   444          C     48    LEU      C    189       0.45     12.011
   445          O     48    LEU      O    189      -0.45    15.9994   ; qtot -1
; residue  49 LEU rtp LEU  q  0.0
   446          N     49    LEU      N    190      -0.31    14.0067
   447          H     49    LEU      H    190       0.31      1.008
   448        CH1     49    LEU     CA    191          0     13.019
   449        CH2     49    LEU     CB    191          0     14.027
   450        CH1     49    LEU     CG    192          0     13.019
   451        CH3     49    LEU    CD1    192          0     15.035
   452        CH3     49    LEU    CD2    192          0     15.035
   453          C     49    LEU      C    193       0.45     12.011
   454          O     49    LEU      O    193      -0.45    15.9994   ; qtot -1
; residue  50 PHE rtp PHE  q  0.0
   455          N     50    PHE      N    194      -0.31    14.0067
   456          H     50    PHE      H    194       0.31      1.008
   457        CH1     50    PHE     CA    195          0     13.019
   458        CH2     50    PHE     CB    195          0     14.027
   459          C     50    PHE     CG    195          0     12.011
   460          C     50    PHE    CD1    196      -0.14     12.011
   461         HC     50    PHE    HD1    196       0.14      1.008
   462          C     50    PHE    CD2    197      -0.14     12.011
   463         HC     50    PHE    HD2    197       0.14      1.008
   464          C     50    PHE    CE1    198      -0.14     12.011
   465         HC     50    PHE    HE1    198       0.14      1.008
   466          C     50    PHE    CE2    199      -0.14     12.011
   467         HC     50    PHE    HE2    199       0.14      1.008
   468          C     50    PHE     CZ    200      -0.14     12.011
   469         HC     50    PHE     HZ    200       0.14      1.008
   470          C     50    PHE      C    201       0.45     12.011
   471          O     50    PHE      O    201      -0.45    15.9994   ; qtot -1
; residue  51 PRO rtp PRO  q  0.0
   472          N     51    PRO      N    202          0    14.0067
   473        CH1     51    PRO     CA    203          0     13.019
   474       CH2r     51    PRO     CB    203          0     14.027
   475       CH2r     51    PRO     CG    204          0     14.027
   476       CH2r     51    PRO     CD    204          0     14.027
   477          C     51    PRO      C    205       0.45     12.011
   478          O     51    PRO      O    205      -0.45    15.9994   ; qtot -1
; residue  52 LEU rtp LEU  q  0.0
   479          N     52    LEU      N    206      -0.31    14.0067
   480          H     52    LEU      H    206       0.31      1.008
   481        CH1     52    LEU     CA    207          0     13.019
   482        CH2     52    LEU     CB    207          0     14.027
   483        CH1     52    LEU     CG    208          0     13.019
   484        CH3     52    LEU    CD1    208          0     15.035
   485        CH3     52    LEU    CD2    208          0     15.035
   486          C     52    LEU      C    209       0.45     12.011
   487          O     52    LEU      O    209      -0.45    15.9994   ; qtot -1
; residue  53 THR rtp THR  q  0.0
   488          N     53    THR      N    210      -0.31    14.0067
   489          H     53    THR      H    210       0.31      1.008
   490        CH1     53    THR     CA    211          0     13.019
   491        CH1     53    THR     CB    212      0.266     13.019
   492         OA     53    THR    OG1    212     -0.674    15.9994
   493          H     53    THR    HG1    212      0.408      1.008
   494        CH3     53    THR    CG2    213          0     15.035
   495          C     53    THR      C    214       0.45     12.011
   496          O     53    THR      O    214      -0.45    15.9994   ; qtot -1
; residue  54 ALA rtp ALA  q  0.0
   497          N     54    ALA      N    215      -0.31    14.0067
   498          H     54    ALA      H    215       0.31      1.008
   499        CH1     54    ALA     CA    216          0     13.019
   500        CH3     54    ALA     CB    216          0     15.035
   501          C     54    ALA      C    217       0.45     12.011
   502          O     54    ALA      O    217      -0.45    15.9994   ; qtot -1
; residue  55 GLN rtp GLN  q  0.0
   503          N     55    GLN      N    218      -0.31    14.0067
   504          H     55    GLN      H    218       0.31      1.008
   505        CH1     55    GLN     CA    219          0     13.019
   506        CH2     55    GLN     CB    219          0     14.027
   507        CH2     55    GLN     CG    219          0     14.027
   508          C     55    GLN     CD    220       0.29     12.011
   509          O     55    GLN    OE1    220      -0.45    15.9994
   510         NT     55    GLN    NE2    220      -0.72    14.0067
   511          H     55    GLN   HE21    220       0.44      1.008
   512          H     55    GLN   HE22    220       0.44      1.008
   513          C     55    GLN      C    221       0.45     12.011
   514          O     55    GLN      O    221      -0.45    15.9994   ; qtot -1
; residue  56 HISE rtp HISB q  0.0
   515          N     56   HISE      N    222      -0.31    14.0067
   516          H     56   HISE      H    222       0.31      1.008
   517        CH1     56   HISE     CA    223          0     13.019
   518        CH2     56   HISE     CB    223          0     14.027
   519          C     56   HISE     CG    224          0     12.011
   520         NR     56   HISE    ND1    224      -0.54    14.0067
   521          C     56   HISE    CD2    224          0     12.011
   522         HC     56   HISE    HD2    224       0.14      1.008
   523          C     56   HISE    CE1    224          0     12.011
   524         HC     56   HISE    HE1    224       0.14      1.008
   525         NR     56   HISE    NE2    224      -0.05    14.0067
   526          H     56   HISE    HE2    224       0.31      1.008
   527          C     56   HISE      C    225       0.45     12.011
   528          O     56   HISE      O    225      -0.45    15.9994   ; qtot -1
; residue  57 GLU rtp GLU  q -1.0
   529          N     57    GLU      N    226      -0.31    14.0067
   530          H     57    GLU      H    226       0.31      1.008
   531        CH1     57    GLU     CA    227          0     13.019
   532        CH2     57    GLU     CB    227          0     14.027
   533        CH2     57    GLU     CG    227          0     14.027
   534          C     57    GLU     CD    228       0.27     12.011
   535         OM     57    GLU    OE1    228     -0.635    15.9994
   536         OM     57    GLU    OE2    228     -0.635    15.9994
   537          C     57    GLU      C    229       0.45     12.011
   538          O     57    GLU      O    229      -0.45    15.9994   ; qtot -2
; residue  58 ASN rtp ASN  q  0.0
   539          N     58    ASN      N    230      -0.31    14.0067
   540          H     58    ASN      H    230       0.31      1.008
   541        CH1     58    ASN     CA    231          0     13.019
   542        CH2     58    ASN     CB    231          0     14.027
   543          C     58    ASN     CG    232       0.29     12.011
   544          O     58    ASN    OD1    232      -0.45    15.9994
   545         NT     58    ASN    ND2    232      -0.72    14.0067
   546          H     58    ASN   HD21    232       0.44      1.008
   547          H     58    ASN   HD22    232       0.44      1.008
   548          C     58    ASN      C    233       0.45     12.011
   549          O     58    ASN      O    233      -0.45    15.9994   ; qtot -2
; residue  59 PHE rtp PHE  q  0.0
   550          N     59    PHE      N    234      -0.31    14.0067
   551          H     59    PHE      H    234       0.31      1.008
   552        CH1     59    PHE     CA    235          0     13.019
   553        CH2     59    PHE     CB    235          0     14.027
   554          C     59    PHE     CG    235          0     12.011
   555          C     59    PHE    CD1    236      -0.14     12.011
   556         HC     59    PHE    HD1    236       0.14      1.008
   557          C     59    PHE    CD2    237      -0.14     12.011
   558         HC     59    PHE    HD2    237       0.14      1.008
   559          C     59    PHE    CE1    238      -0.14     12.011
   560         HC     59    PHE    HE1    238       0.14      1.008
   561          C     59    PHE    CE2    239      -0.14     12.011
   562         HC     59    PHE    HE2    239       0.14      1.008
   563          C     59    PHE     CZ    240      -0.14     12.011
   564         HC     59    PHE     HZ    240       0.14      1.008
   565          C     59    PHE      C    241       0.45     12.011
   566          O     59    PHE      O    241      -0.45    15.9994   ; qtot -2
; residue  60 ARG rtp ARG  q +1.0
   567          N     60    ARG      N    242      -0.31    14.0067
   568          H     60    ARG      H    242       0.31      1.008
   569        CH1     60    ARG     CA    243          0     13.019
   570        CH2     60    ARG     CB    243          0     14.027
   571        CH2     60    ARG     CG    243          0     14.027
   572        CH2     60    ARG     CD    244       0.09     14.027
   573         NE     60    ARG     NE    244      -0.11    14.0067
   574          H     60    ARG     HE    244       0.24      1.008
   575          C     60    ARG     CZ    244       0.34     12.011
   576         NZ     60    ARG    NH1    244      -0.26    14.0067
   577          H     60    ARG   HH11    244       0.24      1.008
   578          H     60    ARG   HH12    244       0.24      1.008
   579         NZ     60    ARG    NH2    244      -0.26    14.0067
   580          H     60    ARG   HH21    244       0.24      1.008
   581          H     60    ARG   HH22    244       0.24      1.008
   582          C     60    ARG      C    245       0.45     12.011
   583          O     60    ARG      O    245      -0.45    15.9994   ; qtot -1
; residue  61 LYS rtp LYSH q +1.0
   584          N     61    LYS      N    246      -0.31    14.0067
   585          H     61    LYS      H    246       0.31      1.008
   586        CH1     61    LYS     CA    247          0     13.019
   587        CH2     61    LYS     CB    247          0     14.027
   588        CH2     61    LYS     CG    248          0     14.027
   589        CH2     61    LYS     CD    248          0     14.027
   590        CH2     61    LYS     CE    249      0.127     14.027
   591         NL     61    LYS     NZ    249      0.129    14.0067
   592          H     61    LYS    HZ1    249      0.248      1.008
   593          H     61    LYS    HZ2    249      0.248      1.008
   594          H     61    LYS    HZ3    249      0.248      1.008
   595          C     61    LYS      C    250       0.45     12.011
   596          O     61    LYS      O    250      -0.45    15.9994   ; qtot 0
; residue  62 LYS rtp LYSH q +1.0
   597          N     62    LYS      N    251      -0.31    14.0067
   598          H     62    LYS      H    251       0.31      1.008
   599        CH1     62    LYS     CA    252          0     13.019
   600        CH2     62    LYS     CB    252          0     14.027
   601        CH2     62    LYS     CG    253          0     14.027
   602        CH2     62    LYS     CD    253          0     14.027
   603        CH2     62    LYS     CE    254      0.127     14.027
   604         NL     62    LYS     NZ    254      0.129    14.0067
   605          H     62    LYS    HZ1    254      0.248      1.008
   606          H     62    LYS    HZ2    254      0.248      1.008
   607          H     62    LYS    HZ3    254      0.248      1.008
   608          C     62    LYS      C    255       0.45     12.011
   609          O     62    LYS      O    255      -0.45    15.9994   ; qtot 1
; residue  63 GLN rtp GLN  q  0.0
   610          N     63    GLN      N    256      -0.31    14.0067
   611          H     63    GLN      H    256       0.31      1.008
   612        CH1     63    GLN     CA    257          0     13.019
   613        CH2     63    GLN     CB    257          0     14.027
   614        CH2     63    GLN     CG    257          0     14.027
   615          C     63    GLN     CD    258       0.29     12.011
   616          O     63    GLN    OE1    258      -0.45    15.9994
   617         NT     63    GLN    NE2    258      -0.72    14.0067
   618          H     63    GLN   HE21    258       0.44      1.008
   619          H     63    GLN   HE22    258       0.44      1.008
   620          C     63    GLN      C    259       0.45     12.011
   621          O     63    GLN      O    259      -0.45    15.9994   ; qtot 1
; residue  64 ILE rtp ILE  q  0.0
   622          N     64    ILE      N    260      -0.31    14.0067
   623          H     64    ILE      H    260       0.31      1.008
   624        CH1     64    ILE     CA    261          0     13.019
   625        CH1     64    ILE     CB    262          0     13.019
   626        CH2     64    ILE    CG1    262          0     14.027
   627        CH3     64    ILE    CG2    262          0     15.035
   628        CH3     64    ILE     CD    262          0     15.035
   629          C     64    ILE      C    263       0.45     12.011
   630          O     64    ILE      O    263      -0.45    15.9994   ; qtot 1
; residue  65 GLU rtp GLU  q -1.0
   631          N     65    GLU      N    264      -0.31    14.0067
   632          H     65    GLU      H    264       0.31      1.008
   633        CH1     65    GLU     CA    265          0     13.019
   634        CH2     65    GLU     CB    265          0     14.027
   635        CH2     65    GLU     CG    265          0     14.027
   636          C     65    GLU     CD    266       0.27     12.011
   637         OM     65    GLU    OE1    266     -0.635    15.9994
   638         OM     65    GLU    OE2    266     -0.635    15.9994
   639          C     65    GLU      C    267       0.45     12.011
   640          O     65    GLU      O    267      -0.45    15.9994   ; qtot 0
; residue  66 GLU rtp GLU  q -1.0
   641          N     66    GLU      N    268      -0.31    14.0067
   642          H     66    GLU      H    268       0.31      1.008
   643        CH1     66    GLU     CA    269          0     13.019
   644        CH2     66    GLU     CB    269          0     14.027
   645        CH2     66    GLU     CG    269          0     14.027
   646          C     66    GLU     CD    270       0.27     12.011
   647         OM     66    GLU    OE1    270     -0.635    15.9994
   648         OM     66    GLU    OE2    270     -0.635    15.9994
   649          C     66    GLU      C    271       0.45     12.011
   650          O     66    GLU      O    271      -0.45    15.9994   ; qtot -1
; residue  67 LEU rtp LEU  q  0.0
   651          N     67    LEU      N    272      -0.31    14.0067
   652          H     67    LEU      H    272       0.31      1.008
   653        CH1     67    LEU     CA    273          0     13.019
   654        CH2     67    LEU     CB    273          0     14.027
   655        CH1     67    LEU     CG    274          0     13.019
   656        CH3     67    LEU    CD1    274          0     15.035
   657        CH3     67    LEU    CD2    274          0     15.035
   658          C     67    LEU      C    275       0.45     12.011
   659          O     67    LEU      O    275      -0.45    15.9994   ; qtot -1
; residue  68 LYS rtp LYSH q +1.0
   660          N     68    LYS      N    276      -0.31    14.0067
   661          H     68    LYS      H    276       0.31      1.008
   662        CH1     68    LYS     CA    277          0     13.019
   663        CH2     68    LYS     CB    277          0     14.027
   664        CH2     68    LYS     CG    278          0     14.027
   665        CH2     68    LYS     CD    278          0     14.027
   666        CH2     68    LYS     CE    279      0.127     14.027
   667         NL     68    LYS     NZ    279      0.129    14.0067
   668          H     68    LYS    HZ1    279      0.248      1.008
   669          H     68    LYS    HZ2    279      0.248      1.008
   670          H     68    LYS    HZ3    279      0.248      1.008
   671          C     68    LYS      C    280       0.45     12.011
   672          O     68    LYS      O    280      -0.45    15.9994   ; qtot 0
; residue  69 GLY rtp GLY  q  0.0
   673          N     69    GLY      N    281      -0.31    14.0067
   674          H     69    GLY      H    281       0.31      1.008
   675        CH2     69    GLY     CA    282          0     14.027
   676          C     69    GLY      C    283       0.45     12.011
   677          O     69    GLY      O    283      -0.45    15.9994   ; qtot 0
; residue  70 GLN rtp GLN  q  0.0
   678          N     70    GLN      N    284      -0.31    14.0067
   679          H     70    GLN      H    284       0.31      1.008
   680        CH1     70    GLN     CA    285          0     13.019
   681        CH2     70    GLN     CB    285          0     14.027
   682        CH2     70    GLN     CG    285          0     14.027
   683          C     70    GLN     CD    286       0.29     12.011
   684          O     70    GLN    OE1    286      -0.45    15.9994
   685         NT     70    GLN    NE2    286      -0.72    14.0067
   686          H     70    GLN   HE21    286       0.44      1.008
   687          H     70    GLN   HE22    286       0.44      1.008
   688          C     70    GLN      C    287       0.45     12.011
   689          O     70    GLN      O    287      -0.45    15.9994   ; qtot 0
; residue  71 GLU rtp GLU  q -1.0
   690          N     71    GLU      N    288      -0.31    14.0067
   691          H     71    GLU      H    288       0.31      1.008
   692        CH1     71    GLU     CA    289          0     13.019
   693        CH2     71    GLU     CB    289          0     14.027
   694        CH2     71    GLU     CG    289          0     14.027
   695          C     71    GLU     CD    290       0.27     12.011
   696         OM     71    GLU    OE1    290     -0.635    15.9994
   697         OM     71    GLU    OE2    290     -0.635    15.9994
   698          C     71    GLU      C    291       0.45     12.011
   699          O     71    GLU      O    291      -0.45    15.9994   ; qtot -1
; residue  72 VAL rtp VAL  q  0.0
   700          N     72    VAL      N    292      -0.31    14.0067
   701          H     72    VAL      H    292       0.31      1.008
   702        CH1     72    VAL     CA    293          0     13.019
   703        CH1     72    VAL     CB    293          0     13.019
   704        CH3     72    VAL    CG1    293          0     15.035
   705        CH3     72    VAL    CG2    293          0     15.035
   706          C     72    VAL      C    294       0.45     12.011
   707          O     72    VAL      O    294      -0.45    15.9994   ; qtot -1
; residue  73 SER rtp SER  q  0.0
   708          N     73    SER      N    295      -0.31    14.0067
   709          H     73    SER      H    295       0.31      1.008
   710        CH1     73    SER     CA    296          0     13.019
   711        CH2     73    SER     CB    297      0.266     14.027
   712         OA     73    SER     OG    297     -0.674    15.9994
   713          H     73    SER     HG    297      0.408      1.008
   714          C     73    SER      C    298       0.45     12.011
   715          O     73    SER      O    298      -0.45    15.9994   ; qtot -1
; residue  74 PRO rtp PRO  q  0.0
   716          N     74    PRO      N    299          0    14.0067
   717        CH1     74    PRO     CA    300          0     13.019
   718       CH2r     74    PRO     CB    300          0     14.027
   719       CH2r     74    PRO     CG    301          0     14.027
   720       CH2r     74    PRO     CD    301          0     14.027
   721          C     74    PRO      C    302       0.45     12.011
   722          O     74    PRO      O    302      -0.45    15.9994   ; qtot -1
; residue  75 LYS rtp LYSH q +1.0
   723          N     75    LYS      N    303      -0.31    14.0067
   724          H     75    LYS      H    303       0.31      1.008
   725        CH1     75    LYS     CA    304          0     13.019
   726        CH2     75    LYS     CB    304          0     14.027
   727        CH2     75    LYS     CG    305          0     14.027
   728        CH2     75    LYS     CD    305          0     14.027
   729        CH2     75    LYS     CE    306      0.127     14.027
   730         NL     75    LYS     NZ    306      0.129    14.0067
   731          H     75    LYS    HZ1    306      0.248      1.008
   732          H     75    LYS    HZ2    306      0.248      1.008
   733          H     75    LYS    HZ3    306      0.248      1.008
   734          C     75    LYS      C    307       0.45     12.011
   735          O     75    LYS      O    307      -0.45    15.9994   ; qtot 0
; residue  76 VAL rtp VAL  q  0.0
   736          N     76    VAL      N    308      -0.31    14.0067
   737          H     76    VAL      H    308       0.31      1.008
   738        CH1     76    VAL     CA    309          0     13.019
   739        CH1     76    VAL     CB    309          0     13.019
   740        CH3     76    VAL    CG1    309          0     15.035
   741        CH3     76    VAL    CG2    309          0     15.035
   742          C     76    VAL      C    310       0.45     12.011
   743          O     76    VAL      O    310      -0.45    15.9994   ; qtot 0
; residue  77 TYR rtp TYR  q  0.0
   744          N     77    TYR      N    311      -0.31    14.0067
   745          H     77    TYR      H    311       0.31      1.008
   746        CH1     77    TYR     CA    312          0     13.019
   747        CH2     77    TYR     CB    312          0     14.027
   748          C     77    TYR     CG    312          0     12.011
   749          C     77    TYR    CD1    313      -0.14     12.011
   750         HC     77    TYR    HD1    313       0.14      1.008
   751          C     77    TYR    CD2    314      -0.14     12.011
   752         HC     77    TYR    HD2    314       0.14      1.008
   753          C     77    TYR    CE1    315      -0.14     12.011
   754         HC     77    TYR    HE1    315       0.14      1.008
   755          C     77    TYR    CE2    316      -0.14     12.011
   756         HC     77    TYR    HE2    316       0.14      1.008
   757          C     77    TYR     CZ    317      0.203     12.011
   758         OA     77    TYR     OH    317     -0.611    15.9994
   759          H     77    TYR     HH    317      0.408      1.008
   760          C     77    TYR      C    318       0.45     12.011
   761          O     77    TYR      O    318      -0.45    15.9994   ; qtot 0
; residue  78 PHE rtp PHE  q  0.0
   762          N     78    PHE      N    319      -0.31    14.0067
   763          H     78    PHE      H    319       0.31      1.008
   764        CH1     78    PHE     CA    320          0     13.019
   765        CH2     78    PHE     CB    320          0     14.027
   766          C     78    PHE     CG    320          0     12.011
   767          C     78    PHE    CD1    321      -0.14     12.011
   768         HC     78    PHE    HD1    321       0.14      1.008
   769          C     78    PHE    CD2    322      -0.14     12.011
   770         HC     78    PHE    HD2    322       0.14      1.008
   771          C     78    PHE    CE1    323      -0.14     12.011
   772         HC     78    PHE    HE1    323       0.14      1.008
   773          C     78    PHE    CE2    324      -0.14     12.011
   774         HC     78    PHE    HE2    324       0.14      1.008
   775          C     78    PHE     CZ    325      -0.14     12.011
   776         HC     78    PHE     HZ    325       0.14      1.008
   777          C     78    PHE      C    326       0.45     12.011
   778          O     78    PHE      O    326      -0.45    15.9994   ; qtot 0
; residue  79 MET rtp MET  q  0.0
   779          N     79    MET      N    327      -0.31    14.0067
   780          H     79    MET      H    327       0.31      1.008
   781        CH1     79    MET     CA    328          0     13.019
   782        CH2     79    MET     CB    328          0     14.027
   783        CH2     79    MET     CG    329      0.241     14.027
   784          S     79    MET     SD    329     -0.482      32.06
   785        CH3     79    MET     CE    329      0.241     15.035
   786          C     79    MET      C    330       0.45     12.011
   787          O     79    MET      O    330      -0.45    15.9994   ; qtot 0
; residue  80 LYS rtp LYSH q +1.0
   788          N     80    LYS      N    331      -0.31    14.0067
   789          H     80    LYS      H    331       0.31      1.008
   790        CH1     80    LYS     CA    332          0     13.019
   791        CH2     80    LYS     CB    332          0     14.027
   792        CH2     80    LYS     CG    333          0     14.027
   793        CH2     80    LYS     CD    333          0     14.027
   794        CH2     80    LYS     CE    334      0.127     14.027
   795         NL     80    LYS     NZ    334      0.129    14.0067
   796          H     80    LYS    HZ1    334      0.248      1.008
   797          H     80    LYS    HZ2    334      0.248      1.008
   798          H     80    LYS    HZ3    334      0.248      1.008
   799          C     80    LYS      C    335       0.45     12.011
   800          O     80    LYS      O    335      -0.45    15.9994   ; qtot 1
; residue  81 GLN rtp GLN  q  0.0
   801          N     81    GLN      N    336      -0.31    14.0067
   802          H     81    GLN      H    336       0.31      1.008
   803        CH1     81    GLN     CA    337          0     13.019
   804        CH2     81    GLN     CB    337          0     14.027
   805        CH2     81    GLN     CG    337          0     14.027
   806          C     81    GLN     CD    338       0.29     12.011
   807          O     81    GLN    OE1    338      -0.45    15.9994
   808         NT     81    GLN    NE2    338      -0.72    14.0067
   809          H     81    GLN   HE21    338       0.44      1.008
   810          H     81    GLN   HE22    338       0.44      1.008
   811          C     81    GLN      C    339       0.45     12.011
   812          O     81    GLN      O    339      -0.45    15.9994   ; qtot 1
; residue  82 THR rtp THR  q  0.0
   813          N     82    THR      N    340      -0.31    14.0067
   814          H     82    THR      H    340       0.31      1.008
   815        CH1     82    THR     CA    341          0     13.019
   816        CH1     82    THR     CB    342      0.266     13.019
   817         OA     82    THR    OG1    342     -0.674    15.9994
   818          H     82    THR    HG1    342      0.408      1.008
   819        CH3     82    THR    CG2    343          0     15.035
   820          C     82    THR      C    344       0.45     12.011
   821          O     82    THR      O    344      -0.45    15.9994   ; qtot 1
; residue  83 ILE rtp ILE  q  0.0
   822          N     83    ILE      N    345      -0.31    14.0067
   823          H     83    ILE      H    345       0.31      1.008
   824        CH1     83    ILE     CA    346          0     13.019
   825        CH1     83    ILE     CB    347          0     13.019
   826        CH2     83    ILE    CG1    347          0     14.027
   827        CH3     83    ILE    CG2    347          0     15.035
   828        CH3     83    ILE     CD    347          0     15.035
   829          C     83    ILE      C    348       0.45     12.011
   830          O     83    ILE      O    348      -0.45    15.9994   ; qtot 1
; residue  84 GLY rtp GLY  q  0.0
   831          N     84    GLY      N    349      -0.31    14.0067
   832          H     84    GLY      H    349       0.31      1.008
   833        CH2     84    GLY     CA    350          0     14.027
   834          C     84    GLY      C    351       0.45     12.011
   835          O     84    GLY      O    351      -0.45    15.9994   ; qtot 1
; residue  85 ASN rtp ASN  q  0.0
   836          N     85    ASN      N    352      -0.31    14.0067
   837          H     85    ASN      H    352       0.31      1.008
   838        CH1     85    ASN     CA    353          0     13.019
   839        CH2     85    ASN     CB    353          0     14.027
   840          C     85    ASN     CG    354       0.29     12.011
   841          O     85    ASN    OD1    354      -0.45    15.9994
   842         NT     85    ASN    ND2    354      -0.72    14.0067
   843          H     85    ASN   HD21    354       0.44      1.008
   844          H     85    ASN   HD22    354       0.44      1.008
   845          C     85    ASN      C    355       0.45     12.011
   846          O     85    ASN      O    355      -0.45    15.9994   ; qtot 1
; residue  86 SER rtp SER  q  0.0
   847          N     86    SER      N    356      -0.31    14.0067
   848          H     86    SER      H    356       0.31      1.008
   849        CH1     86    SER     CA    357          0     13.019
   850        CH2     86    SER     CB    358      0.266     14.027
   851         OA     86    SER     OG    358     -0.674    15.9994
   852          H     86    SER     HG    358      0.408      1.008
   853          C     86    SER      C    359       0.45     12.011
   854          O     86    SER      O    359      -0.45    15.9994   ; qtot 1
; residue  87 CYS rtp CYSH q  0.0
   855          N     87    CYS      N    360      -0.31    14.0067
   856          H     87    CYS      H    360       0.31      1.008
   857        CH1     87    CYS     CA    361          0     13.019
   858        CH2     87    CYS     CB    362       0.15     14.027
   859          S     87    CYS     SG    362      -0.37      32.06
   860          H     87    CYS     HG    362       0.22      1.008
   861          C     87    CYS      C    363       0.45     12.011
   862          O     87    CYS      O    363      -0.45    15.9994   ; qtot 1
; residue  88 GLY rtp GLY  q  0.0
   863          N     88    GLY      N    364      -0.31    14.0067
   864          H     88    GLY      H    364       0.31      1.008
   865        CH2     88    GLY     CA    365          0     14.027
   866          C     88    GLY      C    366       0.45     12.011
   867          O     88    GLY      O    366      -0.45    15.9994   ; qtot 1
; residue  89 THR rtp THR  q  0.0
   868          N     89    THR      N    367      -0.31    14.0067
   869          H     89    THR      H    367       0.31      1.008
   870        CH1     89    THR     CA    368          0     13.019
   871        CH1     89    THR     CB    369      0.266     13.019
   872         OA     89    THR    OG1    369     -0.674    15.9994
   873          H     89    THR    HG1    369      0.408      1.008
   874        CH3     89    THR    CG2    370          0     15.035
   875          C     89    THR      C    371       0.45     12.011
   876          O     89    THR      O    371      -0.45    15.9994   ; qtot 1
; residue  90 ILE rtp ILE  q  0.0
   877          N     90    ILE      N    372      -0.31    14.0067
   878          H     90    ILE      H    372       0.31      1.008
   879        CH1     90    ILE     CA    373          0     13.019
   880        CH1     90    ILE     CB    374          0     13.019
   881        CH2     90    ILE    CG1    374          0     14.027
   882        CH3     90    ILE    CG2    374          0     15.035
   883        CH3     90    ILE     CD    374          0     15.035
   884          C     90    ILE      C    375       0.45     12.011
   885          O     90    ILE      O    375      -0.45    15.9994   ; qtot 1
; residue  91 GLY rtp GLY  q  0.0
   886          N     91    GLY      N    376      -0.31    14.0067
   887          H     91    GLY      H    376       0.31      1.008
   888        CH2     91    GLY     CA    377          0     14.027
   889          C     91    GLY      C    378       0.45     12.011
   890          O     91    GLY      O    378      -0.45    15.9994   ; qtot 1
; residue  92 LEU rtp LEU  q  0.0
   891          N     92    LEU      N    379      -0.31    14.0067
   892          H     92    LEU      H    379       0.31      1.008
   893        CH1     92    LEU     CA    380          0     13.019
   894        CH2     92    LEU     CB    380          0     14.027
   895        CH1     92    LEU     CG    381          0     13.019
   896        CH3     92    LEU    CD1    381          0     15.035
   897        CH3     92    LEU    CD2    381          0     15.035
   898          C     92    LEU      C    382       0.45     12.011
   899          O     92    LEU      O    382      -0.45    15.9994   ; qtot 1
; residue  93 ILE rtp ILE  q  0.0
   900          N     93    ILE      N    383      -0.31    14.0067
   901          H     93    ILE      H    383       0.31      1.008
   902        CH1     93    ILE     CA    384          0     13.019
   903        CH1     93    ILE     CB    385          0     13.019
   904        CH2     93    ILE    CG1    385          0     14.027
   905        CH3     93    ILE    CG2    385          0     15.035
   906        CH3     93    ILE     CD    385          0     15.035
   907          C     93    ILE      C    386       0.45     12.011
   908          O     93    ILE      O    386      -0.45    15.9994   ; qtot 1
; residue  94 HISE rtp HISB q  0.0
   909          N     94   HISE      N    387      -0.31    14.0067
   910          H     94   HISE      H    387       0.31      1.008
   911        CH1     94   HISE     CA    388          0     13.019
   912        CH2     94   HISE     CB    388          0     14.027
   913          C     94   HISE     CG    389          0     12.011
   914         NR     94   HISE    ND1    389      -0.54    14.0067
   915          C     94   HISE    CD2    389          0     12.011
   916         HC     94   HISE    HD2    389       0.14      1.008
   917          C     94   HISE    CE1    389          0     12.011
   918         HC     94   HISE    HE1    389       0.14      1.008
   919         NR     94   HISE    NE2    389      -0.05    14.0067
   920          H     94   HISE    HE2    389       0.31      1.008
   921          C     94   HISE      C    390       0.45     12.011
   922          O     94   HISE      O    390      -0.45    15.9994   ; qtot 1
; residue  95 ALA rtp ALA  q  0.0
   923          N     95    ALA      N    391      -0.31    14.0067
   924          H     95    ALA      H    391       0.31      1.008
   925        CH1     95    ALA     CA    392          0     13.019
   926        CH3     95    ALA     CB    392          0     15.035
   927          C     95    ALA      C    393       0.45     12.011
   928          O     95    ALA      O    393      -0.45    15.9994   ; qtot 1
; residue  96 VAL rtp VAL  q  0.0
   929          N     96    VAL      N    394      -0.31    14.0067
   930          H     96    VAL      H    394       0.31      1.008
   931        CH1     96    VAL     CA    395          0     13.019
   932        CH1     96    VAL     CB    395          0     13.019
   933        CH3     96    VAL    CG1    395          0     15.035
   934        CH3     96    VAL    CG2    395          0     15.035
   935          C     96    VAL      C    396       0.45     12.011
   936          O     96    VAL      O    396      -0.45    15.9994   ; qtot 1
; residue  97 ALA rtp ALA  q  0.0
   937          N     97    ALA      N    397      -0.31    14.0067
   938          H     97    ALA      H    397       0.31      1.008
   939        CH1     97    ALA     CA    398          0     13.019
   940        CH3     97    ALA     CB    398          0     15.035
   941          C     97    ALA      C    399       0.45     12.011
   942          O     97    ALA      O    399      -0.45    15.9994   ; qtot 1
; residue  98 ASN rtp ASN  q  0.0
   943          N     98    ASN      N    400      -0.31    14.0067
   944          H     98    ASN      H    400       0.31      1.008
   945        CH1     98    ASN     CA    401          0     13.019
   946        CH2     98    ASN     CB    401          0     14.027
   947          C     98    ASN     CG    402       0.29     12.011
   948          O     98    ASN    OD1    402      -0.45    15.9994
   949         NT     98    ASN    ND2    402      -0.72    14.0067
   950          H     98    ASN   HD21    402       0.44      1.008
   951          H     98    ASN   HD22    402       0.44      1.008
   952          C     98    ASN      C    403       0.45     12.011
   953          O     98    ASN      O    403      -0.45    15.9994   ; qtot 1
; residue  99 ASN rtp ASN  q  0.0
   954          N     99    ASN      N    404      -0.31    14.0067
   955          H     99    ASN      H    404       0.31      1.008
   956        CH1     99    ASN     CA    405          0     13.019
   957        CH2     99    ASN     CB    405          0     14.027
   958          C     99    ASN     CG    406       0.29     12.011
   959          O     99    ASN    OD1    406      -0.45    15.9994
   960         NT     99    ASN    ND2    406      -0.72    14.0067
   961          H     99    ASN   HD21    406       0.44      1.008
   962          H     99    ASN   HD22    406       0.44      1.008
   963          C     99    ASN      C    407       0.45     12.011
   964          O     99    ASN      O    407      -0.45    15.9994   ; qtot 1
; residue 100 GLN rtp GLN  q  0.0
   965          N    100    GLN      N    408      -0.31    14.0067
   966          H    100    GLN      H    408       0.31      1.008
   967        CH1    100    GLN     CA    409          0     13.019
   968        CH2    100    GLN     CB    409          0     14.027
   969        CH2    100    GLN     CG    409          0     14.027
   970          C    100    GLN     CD    410       0.29     12.011
   971          O    100    GLN    OE1    410      -0.45    15.9994
   972         NT    100    GLN    NE2    410      -0.72    14.0067
   973          H    100    GLN   HE21    410       0.44      1.008
   974          H    100    GLN   HE22    410       0.44      1.008
   975          C    100    GLN      C    411       0.45     12.011
   976          O    100    GLN      O    411      -0.45    15.9994   ; qtot 1
; residue 101 ASP rtp ASP  q -1.0
   977          N    101    ASP      N    412      -0.31    14.0067
   978          H    101    ASP      H    412       0.31      1.008
   979        CH1    101    ASP     CA    413          0     13.019
   980        CH2    101    ASP     CB    413          0     14.027
   981          C    101    ASP     CG    414       0.27     12.011
   982         OM    101    ASP    OD1    414     -0.635    15.9994
   983         OM    101    ASP    OD2    414     -0.635    15.9994
   984          C    101    ASP      C    415       0.45     12.011
   985          O    101    ASP      O    415      -0.45    15.9994   ; qtot 0
; residue 102 LYS rtp LYSH q +1.0
   986          N    102    LYS      N    416      -0.31    14.0067
   987          H    102    LYS      H    416       0.31      1.008
   988        CH1    102    LYS     CA    417          0     13.019
   989        CH2    102    LYS     CB    417          0     14.027
   990        CH2    102    LYS     CG    418          0     14.027
   991        CH2    102    LYS     CD    418          0     14.027
   992        CH2    102    LYS     CE    419      0.127     14.027
   993         NL    102    LYS     NZ    419      0.129    14.0067
   994          H    102    LYS    HZ1    419      0.248      1.008
   995          H    102    LYS    HZ2    419      0.248      1.008
   996          H    102    LYS    HZ3    419      0.248      1.008
   997          C    102    LYS      C    420       0.45     12.011
   998          O    102    LYS      O    420      -0.45    15.9994   ; qtot 1
; residue 103 LEU rtp LEU  q  0.0
   999          N    103    LEU      N    421      -0.31    14.0067
  1000          H    103    LEU      H    421       0.31      1.008
  1001        CH1    103    LEU     CA    422          0     13.019
  1002        CH2    103    LEU     CB    422          0     14.027
  1003        CH1    103    LEU     CG    423          0     13.019
  1004        CH3    103    LEU    CD1    423          0     15.035
  1005        CH3    103    LEU    CD2    423          0     15.035
  1006          C    103    LEU      C    424       0.45     12.011
  1007          O    103    LEU      O    424      -0.45    15.9994   ; qtot 1
; residue 104 GLY rtp GLY  q  0.0
  1008          N    104    GLY      N    425      -0.31    14.0067
  1009          H    104    GLY      H    425       0.31      1.008
  1010        CH2    104    GLY     CA    426          0     14.027
  1011          C    104    GLY      C    427       0.45     12.011
  1012          O    104    GLY      O    427      -0.45    15.9994   ; qtot 1
; residue 105 PHE rtp PHE  q  0.0
  1013          N    105    PHE      N    428      -0.31    14.0067
  1014          H    105    PHE      H    428       0.31      1.008
  1015        CH1    105    PHE     CA    429          0     13.019
  1016        CH2    105    PHE     CB    429          0     14.027
  1017          C    105    PHE     CG    429          0     12.011
  1018          C    105    PHE    CD1    430      -0.14     12.011
  1019         HC    105    PHE    HD1    430       0.14      1.008
  1020          C    105    PHE    CD2    431      -0.14     12.011
  1021         HC    105    PHE    HD2    431       0.14      1.008
  1022          C    105    PHE    CE1    432      -0.14     12.011
  1023         HC    105    PHE    HE1    432       0.14      1.008
  1024          C    105    PHE    CE2    433      -0.14     12.011
  1025         HC    105    PHE    HE2    433       0.14      1.008
  1026          C    105    PHE     CZ    434      -0.14     12.011
  1027         HC    105    PHE     HZ    434       0.14      1.008
  1028          C    105    PHE      C    435       0.45     12.011
  1029          O    105    PHE      O    435      -0.45    15.9994   ; qtot 1
; residue 106 GLU rtp GLU  q -1.0
  1030          N    106    GLU      N    436      -0.31    14.0067
  1031          H    106    GLU      H    436       0.31      1.008
  1032        CH1    106    GLU     CA    437          0     13.019
  1033        CH2    106    GLU     CB    437          0     14.027
  1034        CH2    106    GLU     CG    437          0     14.027
  1035          C    106    GLU     CD    438       0.27     12.011
  1036         OM    106    GLU    OE1    438     -0.635    15.9994
  1037         OM    106    GLU    OE2    438     -0.635    15.9994
  1038          C    106    GLU      C    439       0.45     12.011
  1039          O    106    GLU      O    439      -0.45    15.9994   ; qtot 0
; residue 107 ASP rtp ASP  q -1.0
  1040          N    107    ASP      N    440      -0.31    14.0067
  1041          H    107    ASP      H    440       0.31      1.008
  1042        CH1    107    ASP     CA    441          0     13.019
  1043        CH2    107    ASP     CB    441          0     14.027
  1044          C    107    ASP     CG    442       0.27     12.011
  1045         OM    107    ASP    OD1    442     -0.635    15.9994
  1046         OM    107    ASP    OD2    442     -0.635    15.9994
  1047          C    107    ASP      C    443       0.45     12.011
  1048          O    107    ASP      O    443      -0.45    15.9994   ; qtot -1
; residue 108 GLY rtp GLY  q  0.0
  1049          N    108    GLY      N    444      -0.31    14.0067
  1050          H    108    GLY      H    444       0.31      1.008
  1051        CH2    108    GLY     CA    445          0     14.027
  1052          C    108    GLY      C    446       0.45     12.011
  1053          O    108    GLY      O    446      -0.45    15.9994   ; qtot -1
; residue 109 SER rtp SER  q  0.0
  1054          N    109    SER      N    447      -0.31    14.0067
  1055          H    109    SER      H    447       0.31      1.008
  1056        CH1    109    SER     CA    448          0     13.019
  1057        CH2    109    SER     CB    449      0.266     14.027
  1058         OA    109    SER     OG    449     -0.674    15.9994
  1059          H    109    SER     HG    449      0.408      1.008
  1060          C    109    SER      C    450       0.45     12.011
  1061          O    109    SER      O    450      -0.45    15.9994   ; qtot -1
; residue 110 VAL rtp VAL  q  0.0
  1062          N    110    VAL      N    451      -0.31    14.0067
  1063          H    110    VAL      H    451       0.31      1.008
  1064        CH1    110    VAL     CA    452          0     13.019
  1065        CH1    110    VAL     CB    452          0     13.019
  1066        CH3    110    VAL    CG1    452          0     15.035
  1067        CH3    110    VAL    CG2    452          0     15.035
  1068          C    110    VAL      C    453       0.45     12.011
  1069          O    110    VAL      O    453      -0.45    15.9994   ; qtot -1
; residue 111 LEU rtp LEU  q  0.0
  1070          N    111    LEU      N    454      -0.31    14.0067
  1071          H    111    LEU      H    454       0.31      1.008
  1072        CH1    111    LEU     CA    455          0     13.019
  1073        CH2    111    LEU     CB    455          0     14.027
  1074        CH1    111    LEU     CG    456          0     13.019
  1075        CH3    111    LEU    CD1    456          0     15.035
  1076        CH3    111    LEU    CD2    456          0     15.035
  1077          C    111    LEU      C    457       0.45     12.011
  1078          O    111    LEU      O    457      -0.45    15.9994   ; qtot -1
; residue 112 LYS rtp LYSH q +1.0
  1079          N    112    LYS      N    458      -0.31    14.0067
  1080          H    112    LYS      H    458       0.31      1.008
  1081        CH1    112    LYS     CA    459          0     13.019
  1082        CH2    112    LYS     CB    459          0     14.027
  1083        CH2    112    LYS     CG    460          0     14.027
  1084        CH2    112    LYS     CD    460          0     14.027
  1085        CH2    112    LYS     CE    461      0.127     14.027
  1086         NL    112    LYS     NZ    461      0.129    14.0067
  1087          H    112    LYS    HZ1    461      0.248      1.008
  1088          H    112    LYS    HZ2    461      0.248      1.008
  1089          H    112    LYS    HZ3    461      0.248      1.008
  1090          C    112    LYS      C    462       0.45     12.011
  1091          O    112    LYS      O    462      -0.45    15.9994   ; qtot 0
; residue 113 GLN rtp GLN  q  0.0
  1092          N    113    GLN      N    463      -0.31    14.0067
  1093          H    113    GLN      H    463       0.31      1.008
  1094        CH1    113    GLN     CA    464          0     13.019
  1095        CH2    113    GLN     CB    464          0     14.027
  1096        CH2    113    GLN     CG    464          0     14.027
  1097          C    113    GLN     CD    465       0.29     12.011
  1098          O    113    GLN    OE1    465      -0.45    15.9994
  1099         NT    113    GLN    NE2    465      -0.72    14.0067
  1100          H    113    GLN   HE21    465       0.44      1.008
  1101          H    113    GLN   HE22    465       0.44      1.008
  1102          C    113    GLN      C    466       0.45     12.011
  1103          O    113    GLN      O    466      -0.45    15.9994   ; qtot 0
; residue 114 PHE rtp PHE  q  0.0
  1104          N    114    PHE      N    467      -0.31    14.0067
  1105          H    114    PHE      H    467       0.31      1.008
  1106        CH1    114    PHE     CA    468          0     13.019
  1107        CH2    114    PHE     CB    468          0     14.027
  1108          C    114    PHE     CG    468          0     12.011
  1109          C    114    PHE    CD1    469      -0.14     12.011
  1110         HC    114    PHE    HD1    469       0.14      1.008
  1111          C    114    PHE    CD2    470      -0.14     12.011
  1112         HC    114    PHE    HD2    470       0.14      1.008
  1113          C    114    PHE    CE1    471      -0.14     12.011
  1114         HC    114    PHE    HE1    471       0.14      1.008
  1115          C    114    PHE    CE2    472      -0.14     12.011
  1116         HC    114    PHE    HE2    472       0.14      1.008
  1117          C    114    PHE     CZ    473      -0.14     12.011
  1118         HC    114    PHE     HZ    473       0.14      1.008
  1119          C    114    PHE      C    474       0.45     12.011
  1120          O    114    PHE      O    474      -0.45    15.9994   ; qtot 0
; residue 115 LEU rtp LEU  q  0.0
  1121          N    115    LEU      N    475      -0.31    14.0067
  1122          H    115    LEU      H    475       0.31      1.008
  1123        CH1    115    LEU     CA    476          0     13.019
  1124        CH2    115    LEU     CB    476          0     14.027
  1125        CH1    115    LEU     CG    477          0     13.019
  1126        CH3    115    LEU    CD1    477          0     15.035
  1127        CH3    115    LEU    CD2    477          0     15.035
  1128          C    115    LEU      C    478       0.45     12.011
  1129          O    115    LEU      O    478      -0.45    15.9994   ; qtot 0
; residue 116 SER rtp SER  q  0.0
  1130          N    116    SER      N    479      -0.31    14.0067
  1131          H    116    SER      H    479       0.31      1.008
  1132        CH1    116    SER     CA    480          0     13.019
  1133        CH2    116    SER     CB    481      0.266     14.027
  1134         OA    116    SER     OG    481     -0.674    15.9994
  1135          H    116    SER     HG    481      0.408      1.008
  1136          C    116    SER      C    482       0.45     12.011
  1137          O    116    SER      O    482      -0.45    15.9994   ; qtot 0
; residue 117 GLU rtp GLU  q -1.0
  1138          N    117    GLU      N    483      -0.31    14.0067
  1139          H    117    GLU      H    483       0.31      1.008
  1140        CH1    117    GLU     CA    484          0     13.019
  1141        CH2    117    GLU     CB    484          0     14.027
  1142        CH2    117    GLU     CG    484          0     14.027
  1143          C    117    GLU     CD    485       0.27     12.011
  1144         OM    117    GLU    OE1    485     -0.635    15.9994
  1145         OM    117    GLU    OE2    485     -0.635    15.9994
  1146          C    117    GLU      C    486       0.45     12.011
  1147          O    117    GLU      O    486      -0.45    15.9994   ; qtot -1
; residue 118 THR rtp THR  q  0.0
  1148          N    118    THR      N    487      -0.31    14.0067
  1149          H    118    THR      H    487       0.31      1.008
  1150        CH1    118    THR     CA    488          0     13.019
  1151        CH1    118    THR     CB    489      0.266     13.019
  1152         OA    118    THR    OG1    489     -0.674    15.9994
  1153          H    118    THR    HG1    489      0.408      1.008
  1154        CH3    118    THR    CG2    490          0     15.035
  1155          C    118    THR      C    491       0.45     12.011
  1156          O    118    THR      O    491      -0.45    15.9994   ; qtot -1
; residue 119 GLU rtp GLU  q -1.0
  1157          N    119    GLU      N    492      -0.31    14.0067
  1158          H    119    GLU      H    492       0.31      1.008
  1159        CH1    119    GLU     CA    493          0     13.019
  1160        CH2    119    GLU     CB    493          0     14.027
  1161        CH2    119    GLU     CG    493          0     14.027
  1162          C    119    GLU     CD    494       0.27     12.011
  1163         OM    119    GLU    OE1    494     -0.635    15.9994
  1164         OM    119    GLU    OE2    494     -0.635    15.9994
  1165          C    119    GLU      C    495       0.45     12.011
  1166          O    119    GLU      O    495      -0.45    15.9994   ; qtot -2
; residue 120 LYS rtp LYSH q +1.0
  1167          N    120    LYS      N    496      -0.31    14.0067
  1168          H    120    LYS      H    496       0.31      1.008
  1169        CH1    120    LYS     CA    497          0     13.019
  1170        CH2    120    LYS     CB    497          0     14.027
  1171        CH2    120    LYS     CG    498          0     14.027
  1172        CH2    120    LYS     CD    498          0     14.027
  1173        CH2    120    LYS     CE    499      0.127     14.027
  1174         NL    120    LYS     NZ    499      0.129    14.0067
  1175          H    120    LYS    HZ1    499      0.248      1.008
  1176          H    120    LYS    HZ2    499      0.248      1.008
  1177          H    120    LYS    HZ3    499      0.248      1.008
  1178          C    120    LYS      C    500       0.45     12.011
  1179          O    120    LYS      O    500      -0.45    15.9994   ; qtot -1
; residue 121 MET rtp MET  q  0.0
  1180          N    121    MET      N    501      -0.31    14.0067
  1181          H    121    MET      H    501       0.31      1.008
  1182        CH1    121    MET     CA    502          0     13.019
  1183        CH2    121    MET     CB    502          0     14.027
  1184        CH2    121    MET     CG    503      0.241     14.027
  1185          S    121    MET     SD    503     -0.482      32.06
  1186        CH3    121    MET     CE    503      0.241     15.035
  1187          C    121    MET      C    504       0.45     12.011
  1188          O    121    MET      O    504      -0.45    15.9994   ; qtot -1
; residue 122 SER rtp SER  q  0.0
  1189          N    122    SER      N    505      -0.31    14.0067
  1190          H    122    SER      H    505       0.31      1.008
  1191        CH1    122    SER     CA    506          0     13.019
  1192        CH2    122    SER     CB    507      0.266     14.027
  1193         OA    122    SER     OG    507     -0.674    15.9994
  1194          H    122    SER     HG    507      0.408      1.008
  1195          C    122    SER      C    508       0.45     12.011
  1196          O    122    SER      O    508      -0.45    15.9994   ; qtot -1
; residue 123 PRO rtp PRO  q  0.0
  1197          N    123    PRO      N    509          0    14.0067
  1198        CH1    123    PRO     CA    510          0     13.019
  1199       CH2r    123    PRO     CB    510          0     14.027
  1200       CH2r    123    PRO     CG    511          0     14.027
  1201       CH2r    123    PRO     CD    511          0     14.027
  1202          C    123    PRO      C    512       0.45     12.011
  1203          O    123    PRO      O    512      -0.45    15.9994   ; qtot -1
; residue 124 GLU rtp GLU  q -1.0
  1204          N    124    GLU      N    513      -0.31    14.0067
  1205          H    124    GLU      H    513       0.31      1.008
  1206        CH1    124    GLU     CA    514          0     13.019
  1207        CH2    124    GLU     CB    514          0     14.027
  1208        CH2    124    GLU     CG    514          0     14.027
  1209          C    124    GLU     CD    515       0.27     12.011
  1210         OM    124    GLU    OE1    515     -0.635    15.9994
  1211         OM    124    GLU    OE2    515     -0.635    15.9994
  1212          C    124    GLU      C    516       0.45     12.011
  1213          O    124    GLU      O    516      -0.45    15.9994   ; qtot -2
; residue 125 ASP rtp ASP  q -1.0
  1214          N    125    ASP      N    517      -0.31    14.0067
  1215          H    125    ASP      H    517       0.31      1.008
  1216        CH1    125    ASP     CA    518          0     13.019
  1217        CH2    125    ASP     CB    518          0     14.027
  1218          C    125    ASP     CG    519       0.27     12.011
  1219         OM    125    ASP    OD1    519     -0.635    15.9994
  1220         OM    125    ASP    OD2    519     -0.635    15.9994
  1221          C    125    ASP      C    520       0.45     12.011
  1222          O    125    ASP      O    520      -0.45    15.9994   ; qtot -3
; residue 126 ARG rtp ARG  q +1.0
  1223          N    126    ARG      N    521      -0.31    14.0067
  1224          H    126    ARG      H    521       0.31      1.008
  1225        CH1    126    ARG     CA    522          0     13.019
  1226        CH2    126    ARG     CB    522          0     14.027
  1227        CH2    126    ARG     CG    522          0     14.027
  1228        CH2    126    ARG     CD    523       0.09     14.027
  1229         NE    126    ARG     NE    523      -0.11    14.0067
  1230          H    126    ARG     HE    523       0.24      1.008
  1231          C    126    ARG     CZ    523       0.34     12.011
  1232         NZ    126    ARG    NH1    523      -0.26    14.0067
  1233          H    126    ARG   HH11    523       0.24      1.008
  1234          H    126    ARG   HH12    523       0.24      1.008
  1235         NZ    126    ARG    NH2    523      -0.26    14.0067
  1236          H    126    ARG   HH21    523       0.24      1.008
  1237          H    126    ARG   HH22    523       0.24      1.008
  1238          C    126    ARG      C    524       0.45     12.011
  1239          O    126    ARG      O    524      -0.45    15.9994   ; qtot -2
; residue 127 ALA rtp ALA  q  0.0
  1240          N    127    ALA      N    525      -0.31    14.0067
  1241          H    127    ALA      H    525       0.31      1.008
  1242        CH1    127    ALA     CA    526          0     13.019
  1243        CH3    127    ALA     CB    526          0     15.035
  1244          C    127    ALA      C    527       0.45     12.011
  1245          O    127    ALA      O    527      -0.45    15.9994   ; qtot -2
; residue 128 LYS rtp LYSH q +1.0
  1246          N    128    LYS      N    528      -0.31    14.0067
  1247          H    128    LYS      H    528       0.31      1.008
  1248        CH1    128    LYS     CA    529          0     13.019
  1249        CH2    128    LYS     CB    529          0     14.027
  1250        CH2    128    LYS     CG    530          0     14.027
  1251        CH2    128    LYS     CD    530          0     14.027
  1252        CH2    128    LYS     CE    531      0.127     14.027
  1253         NL    128    LYS     NZ    531      0.129    14.0067
  1254          H    128    LYS    HZ1    531      0.248      1.008
  1255          H    128    LYS    HZ2    531      0.248      1.008
  1256          H    128    LYS    HZ3    531      0.248      1.008
  1257          C    128    LYS      C    532       0.45     12.011
  1258          O    128    LYS      O    532      -0.45    15.9994   ; qtot -1
; residue 129 CYS rtp CYSH q  0.0
  1259          N    129    CYS      N    533      -0.31    14.0067
  1260          H    129    CYS      H    533       0.31      1.008
  1261        CH1    129    CYS     CA    534          0     13.019
  1262        CH2    129    CYS     CB    535       0.15     14.027
  1263          S    129    CYS     SG    535      -0.37      32.06
  1264          H    129    CYS     HG    535       0.22      1.008
  1265          C    129    CYS      C    536       0.45     12.011
  1266          O    129    CYS      O    536      -0.45    15.9994   ; qtot -1
; residue 130 PHE rtp PHE  q  0.0
  1267          N    130    PHE      N    537      -0.31    14.0067
  1268          H    130    PHE      H    537       0.31      1.008
  1269        CH1    130    PHE     CA    538          0     13.019
  1270        CH2    130    PHE     CB    538          0     14.027
  1271          C    130    PHE     CG    538          0     12.011
  1272          C    130    PHE    CD1    539      -0.14     12.011
  1273         HC    130    PHE    HD1    539       0.14      1.008
  1274          C    130    PHE    CD2    540      -0.14     12.011
  1275         HC    130    PHE    HD2    540       0.14      1.008
  1276          C    130    PHE    CE1    541      -0.14     12.011
  1277         HC    130    PHE    HE1    541       0.14      1.008
  1278          C    130    PHE    CE2    542      -0.14     12.011
  1279         HC    130    PHE    HE2    542       0.14      1.008
  1280          C    130    PHE     CZ    543      -0.14     12.011
  1281         HC    130    PHE     HZ    543       0.14      1.008
  1282          C    130    PHE      C    544       0.45     12.011
  1283          O    130    PHE      O    544      -0.45    15.9994   ; qtot -1
; residue 131 GLU rtp GLU  q -1.0
  1284          N    131    GLU      N    545      -0.31    14.0067
  1285          H    131    GLU      H    545       0.31      1.008
  1286        CH1    131    GLU     CA    546          0     13.019
  1287        CH2    131    GLU     CB    546          0     14.027
  1288        CH2    131    GLU     CG    546          0     14.027
  1289          C    131    GLU     CD    547       0.27     12.011
  1290         OM    131    GLU    OE1    547     -0.635    15.9994
  1291         OM    131    GLU    OE2    547     -0.635    15.9994
  1292          C    131    GLU      C    548       0.45     12.011
  1293          O    131    GLU      O    548      -0.45    15.9994   ; qtot -2
; residue 132 LYS rtp LYSH q +1.0
  1294          N    132    LYS      N    549      -0.31    14.0067
  1295          H    132    LYS      H    549       0.31      1.008
  1296        CH1    132    LYS     CA    550          0     13.019
  1297        CH2    132    LYS     CB    550          0     14.027
  1298        CH2    132    LYS     CG    551          0     14.027
  1299        CH2    132    LYS     CD    551          0     14.027
  1300        CH2    132    LYS     CE    552      0.127     14.027
  1301         NL    132    LYS     NZ    552      0.129    14.0067
  1302          H    132    LYS    HZ1    552      0.248      1.008
  1303          H    132    LYS    HZ2    552      0.248      1.008
  1304          H    132    LYS    HZ3    552      0.248      1.008
  1305          C    132    LYS      C    553       0.45     12.011
  1306          O    132    LYS      O    553      -0.45    15.9994   ; qtot -1
; residue 133 ASN rtp ASN  q  0.0
  1307          N    133    ASN      N    554      -0.31    14.0067
  1308          H    133    ASN      H    554       0.31      1.008
  1309        CH1    133    ASN     CA    555          0     13.019
  1310        CH2    133    ASN     CB    555          0     14.027
  1311          C    133    ASN     CG    556       0.29     12.011
  1312          O    133    ASN    OD1    556      -0.45    15.9994
  1313         NT    133    ASN    ND2    556      -0.72    14.0067
  1314          H    133    ASN   HD21    556       0.44      1.008
  1315          H    133    ASN   HD22    556       0.44      1.008
  1316          C    133    ASN      C    557       0.45     12.011
  1317          O    133    ASN      O    557      -0.45    15.9994   ; qtot -1
; residue 134 GLU rtp GLU  q -1.0
  1318          N    134    GLU      N    558      -0.31    14.0067
  1319          H    134    GLU      H    558       0.31      1.008
  1320        CH1    134    GLU     CA    559          0     13.019
  1321        CH2    134    GLU     CB    559          0     14.027
  1322        CH2    134    GLU     CG    559          0     14.027
  1323          C    134    GLU     CD    560       0.27     12.011
  1324         OM    134    GLU    OE1    560     -0.635    15.9994
  1325         OM    134    GLU    OE2    560     -0.635    15.9994
  1326          C    134    GLU      C    561       0.45     12.011
  1327          O    134    GLU      O    561      -0.45    15.9994   ; qtot -2
; residue 135 ALA rtp ALA  q  0.0
  1328          N    135    ALA      N    562      -0.31    14.0067
  1329          H    135    ALA      H    562       0.31      1.008
  1330        CH1    135    ALA     CA    563          0     13.019
  1331        CH3    135    ALA     CB    563          0     15.035
  1332          C    135    ALA      C    564       0.45     12.011
  1333          O    135    ALA      O    564      -0.45    15.9994   ; qtot -2
; residue 136 ILE rtp ILE  q  0.0
  1334          N    136    ILE      N    565      -0.31    14.0067
  1335          H    136    ILE      H    565       0.31      1.008
  1336        CH1    136    ILE     CA    566          0     13.019
  1337        CH1    136    ILE     CB    567          0     13.019
  1338        CH2    136    ILE    CG1    567          0     14.027
  1339        CH3    136    ILE    CG2    567          0     15.035
  1340        CH3    136    ILE     CD    567          0     15.035
  1341          C    136    ILE      C    568       0.45     12.011
  1342          O    136    ILE      O    568      -0.45    15.9994   ; qtot -2
; residue 137 GLN rtp GLN  q  0.0
  1343          N    137    GLN      N    569      -0.31    14.0067
  1344          H    137    GLN      H    569       0.31      1.008
  1345        CH1    137    GLN     CA    570          0     13.019
  1346        CH2    137    GLN     CB    570          0     14.027
  1347        CH2    137    GLN     CG    570          0     14.027
  1348          C    137    GLN     CD    571       0.29     12.011
  1349          O    137    GLN    OE1    571      -0.45    15.9994
  1350         NT    137    GLN    NE2    571      -0.72    14.0067
  1351          H    137    GLN   HE21    571       0.44      1.008
  1352          H    137    GLN   HE22    571       0.44      1.008
  1353          C    137    GLN      C    572       0.45     12.011
  1354          O    137    GLN      O    572      -0.45    15.9994   ; qtot -2
; residue 138 ALA rtp ALA  q  0.0
  1355          N    138    ALA      N    573      -0.31    14.0067
  1356          H    138    ALA      H    573       0.31      1.008
  1357        CH1    138    ALA     CA    574          0     13.019
  1358        CH3    138    ALA     CB    574          0     15.035
  1359          C    138    ALA      C    575       0.45     12.011
  1360          O    138    ALA      O    575      -0.45    15.9994   ; qtot -2
; residue 139 ALA rtp ALA  q  0.0
  1361          N    139    ALA      N    576      -0.31    14.0067
  1362          H    139    ALA      H    576       0.31      1.008
  1363        CH1    139    ALA     CA    577          0     13.019
  1364        CH3    139    ALA     CB    577          0     15.035
  1365          C    139    ALA      C    578       0.45     12.011
  1366          O    139    ALA      O    578      -0.45    15.9994   ; qtot -2
; residue 140 HISE rtp HISB q  0.0
  1367          N    140   HISE      N    579      -0.31    14.0067
  1368          H    140   HISE      H    579       0.31      1.008
  1369        CH1    140   HISE     CA    580          0     13.019
  1370        CH2    140   HISE     CB    580          0     14.027
  1371          C    140   HISE     CG    581          0     12.011
  1372         NR    140   HISE    ND1    581      -0.54    14.0067
  1373          C    140   HISE    CD2    581          0     12.011
  1374         HC    140   HISE    HD2    581       0.14      1.008
  1375          C    140   HISE    CE1    581          0     12.011
  1376         HC    140   HISE    HE1    581       0.14      1.008
  1377         NR    140   HISE    NE2    581      -0.05    14.0067
  1378          H    140   HISE    HE2    581       0.31      1.008
  1379          C    140   HISE      C    582       0.45     12.011
  1380          O    140   HISE      O    582      -0.45    15.9994   ; qtot -2
; residue 141 ASP rtp ASP  q -1.0
  1381          N    141    ASP      N    583      -0.31    14.0067
  1382          H    141    ASP      H    583       0.31      1.008
  1383        CH1    141    ASP     CA    584          0     13.019
  1384        CH2    141    ASP     CB    584          0     14.027
  1385          C    141    ASP     CG    585       0.27     12.011
  1386         OM    141    ASP    OD1    585     -0.635    15.9994
  1387         OM    141    ASP    OD2    585     -0.635    15.9994
  1388          C    141    ASP      C    586       0.45     12.011
  1389          O    141    ASP      O    586      -0.45    15.9994   ; qtot -3
; residue 142 ALA rtp ALA  q  0.0
  1390          N    142    ALA      N    587      -0.31    14.0067
  1391          H    142    ALA      H    587       0.31      1.008
  1392        CH1    142    ALA     CA    588          0     13.019
  1393        CH3    142    ALA     CB    588          0     15.035
  1394          C    142    ALA      C    589       0.45     12.011
  1395          O    142    ALA      O    589      -0.45    15.9994   ; qtot -3
; residue 143 VAL rtp VAL  q  0.0
  1396          N    143    VAL      N    590      -0.31    14.0067
  1397          H    143    VAL      H    590       0.31      1.008
  1398        CH1    143    VAL     CA    591          0     13.019
  1399        CH1    143    VAL     CB    591          0     13.019
  1400        CH3    143    VAL    CG1    591          0     15.035
  1401        CH3    143    VAL    CG2    591          0     15.035
  1402          C    143    VAL      C    592       0.45     12.011
  1403          O    143    VAL      O    592      -0.45    15.9994   ; qtot -3
; residue 144 ALA rtp ALA  q  0.0
  1404          N    144    ALA      N    593      -0.31    14.0067
  1405          H    144    ALA      H    593       0.31      1.008
  1406        CH1    144    ALA     CA    594          0     13.019
  1407        CH3    144    ALA     CB    594          0     15.035
  1408          C    144    ALA      C    595       0.45     12.011
  1409          O    144    ALA      O    595      -0.45    15.9994   ; qtot -3
; residue 145 GLN rtp GLN  q  0.0
  1410          N    145    GLN      N    596      -0.31    14.0067
  1411          H    145    GLN      H    596       0.31      1.008
  1412        CH1    145    GLN     CA    597          0     13.019
  1413        CH2    145    GLN     CB    597          0     14.027
  1414        CH2    145    GLN     CG    597          0     14.027
  1415          C    145    GLN     CD    598       0.29     12.011
  1416          O    145    GLN    OE1    598      -0.45    15.9994
  1417         NT    145    GLN    NE2    598      -0.72    14.0067
  1418          H    145    GLN   HE21    598       0.44      1.008
  1419          H    145    GLN   HE22    598       0.44      1.008
  1420          C    145    GLN      C    599       0.45     12.011
  1421          O    145    GLN      O    599      -0.45    15.9994   ; qtot -3
; residue 146 GLU rtp GLU  q -1.0
  1422          N    146    GLU      N    600      -0.31    14.0067
  1423          H    146    GLU      H    600       0.31      1.008
  1424        CH1    146    GLU     CA    601          0     13.019
  1425        CH2    146    GLU     CB    601          0     14.027
  1426        CH2    146    GLU     CG    601          0     14.027
  1427          C    146    GLU     CD    602       0.27     12.011
  1428         OM    146    GLU    OE1    602     -0.635    15.9994
  1429         OM    146    GLU    OE2    602     -0.635    15.9994
  1430          C    146    GLU      C    603       0.45     12.011
  1431          O    146    GLU      O    603      -0.45    15.9994   ; qtot -4
; residue 147 GLY rtp GLY  q  0.0
  1432          N    147    GLY      N    604      -0.31    14.0067
  1433          H    147    GLY      H    604       0.31      1.008
  1434        CH2    147    GLY     CA    605          0     14.027
  1435          C    147    GLY      C    606       0.45     12.011
  1436          O    147    GLY      O    606      -0.45    15.9994   ; qtot -4
; residue 148 GLN rtp GLN  q  0.0
  1437          N    148    GLN      N    607      -0.31    14.0067
  1438          H    148    GLN      H    607       0.31      1.008
  1439        CH1    148    GLN     CA    608          0     13.019
  1440        CH2    148    GLN     CB    608          0     14.027
  1441        CH2    148    GLN     CG    608          0     14.027
  1442          C    148    GLN     CD    609       0.29     12.011
  1443          O    148    GLN    OE1    609      -0.45    15.9994
  1444         NT    148    GLN    NE2    609      -0.72    14.0067
  1445          H    148    GLN   HE21    609       0.44      1.008
  1446          H    148    GLN   HE22    609       0.44      1.008
  1447          C    148    GLN      C    610       0.45     12.011
  1448          O    148    GLN      O    610      -0.45    15.9994   ; qtot -4
; residue 149 CYS rtp CYSH q  0.0
  1449          N    149    CYS      N    611      -0.31    14.0067
  1450          H    149    CYS      H    611       0.31      1.008
  1451        CH1    149    CYS     CA    612          0     13.019
  1452        CH2    149    CYS     CB    613       0.15     14.027
  1453          S    149    CYS     SG    613      -0.37      32.06
  1454          H    149    CYS     HG    613       0.22      1.008
  1455          C    149    CYS      C    614       0.45     12.011
  1456          O    149    CYS      O    614      -0.45    15.9994   ; qtot -4
; residue 150 ARG rtp ARG  q +1.0
  1457          N    150    ARG      N    615      -0.31    14.0067
  1458          H    150    ARG      H    615       0.31      1.008
  1459        CH1    150    ARG     CA    616          0     13.019
  1460        CH2    150    ARG     CB    616          0     14.027
  1461        CH2    150    ARG     CG    616          0     14.027
  1462        CH2    150    ARG     CD    617       0.09     14.027
  1463         NE    150    ARG     NE    617      -0.11    14.0067
  1464          H    150    ARG     HE    617       0.24      1.008
  1465          C    150    ARG     CZ    617       0.34     12.011
  1466         NZ    150    ARG    NH1    617      -0.26    14.0067
  1467          H    150    ARG   HH11    617       0.24      1.008
  1468          H    150    ARG   HH12    617       0.24      1.008
  1469         NZ    150    ARG    NH2    617      -0.26    14.0067
  1470          H    150    ARG   HH21    617       0.24      1.008
  1471          H    150    ARG   HH22    617       0.24      1.008
  1472          C    150    ARG      C    618       0.45     12.011
  1473          O    150    ARG      O    618      -0.45    15.9994   ; qtot -3
; residue 151 VAL rtp VAL  q  0.0
  1474          N    151    VAL      N    619      -0.31    14.0067
  1475          H    151    VAL      H    619       0.31      1.008
  1476        CH1    151    VAL     CA    620          0     13.019
  1477        CH1    151    VAL     CB    620          0     13.019
  1478        CH3    151    VAL    CG1    620          0     15.035
  1479        CH3    151    VAL    CG2    620          0     15.035
  1480          C    151    VAL      C    621       0.45     12.011
  1481          O    151    VAL      O    621      -0.45    15.9994   ; qtot -3
; residue 152 ASP rtp ASP  q -1.0
  1482          N    152    ASP      N    622      -0.31    14.0067
  1483          H    152    ASP      H    622       0.31      1.008
  1484        CH1    152    ASP     CA    623          0     13.019
  1485        CH2    152    ASP     CB    623          0     14.027
  1486          C    152    ASP     CG    624       0.27     12.011
  1487         OM    152    ASP    OD1    624     -0.635    15.9994
  1488         OM    152    ASP    OD2    624     -0.635    15.9994
  1489          C    152    ASP      C    625       0.45     12.011
  1490          O    152    ASP      O    625      -0.45    15.9994   ; qtot -4
; residue 153 ASP rtp ASP  q -1.0
  1491          N    153    ASP      N    626      -0.31    14.0067
  1492          H    153    ASP      H    626       0.31      1.008
  1493        CH1    153    ASP     CA    627          0     13.019
  1494        CH2    153    ASP     CB    627          0     14.027
  1495          C    153    ASP     CG    628       0.27     12.011
  1496         OM    153    ASP    OD1    628     -0.635    15.9994
  1497         OM    153    ASP    OD2    628     -0.635    15.9994
  1498          C    153    ASP      C    629       0.45     12.011
  1499          O    153    ASP      O    629      -0.45    15.9994   ; qtot -5
; residue 154 LYS rtp LYSH q +1.0
  1500          N    154    LYS      N    630      -0.31    14.0067
  1501          H    154    LYS      H    630       0.31      1.008
  1502        CH1    154    LYS     CA    631          0     13.019
  1503        CH2    154    LYS     CB    631          0     14.027
  1504        CH2    154    LYS     CG    632          0     14.027
  1505        CH2    154    LYS     CD    632          0     14.027
  1506        CH2    154    LYS     CE    633      0.127     14.027
  1507         NL    154    LYS     NZ    633      0.129    14.0067
  1508          H    154    LYS    HZ1    633      0.248      1.008
  1509          H    154    LYS    HZ2    633      0.248      1.008
  1510          H    154    LYS    HZ3    633      0.248      1.008
  1511          C    154    LYS      C    634       0.45     12.011
  1512          O    154    LYS      O    634      -0.45    15.9994   ; qtot -4
; residue 155 VAL rtp VAL  q  0.0
  1513          N    155    VAL      N    635      -0.31    14.0067
  1514          H    155    VAL      H    635       0.31      1.008
  1515        CH1    155    VAL     CA    636          0     13.019
  1516        CH1    155    VAL     CB    636          0     13.019
  1517        CH3    155    VAL    CG1    636          0     15.035
  1518        CH3    155    VAL    CG2    636          0     15.035
  1519          C    155    VAL      C    637       0.45     12.011
  1520          O    155    VAL      O    637      -0.45    15.9994   ; qtot -4
; residue 156 ASN rtp ASN  q  0.0
  1521          N    156    ASN      N    638      -0.31    14.0067
  1522          H    156    ASN      H    638       0.31      1.008
  1523        CH1    156    ASN     CA    639          0     13.019
  1524        CH2    156    ASN     CB    639          0     14.027
  1525          C    156    ASN     CG    640       0.29     12.011
  1526          O    156    ASN    OD1    640      -0.45    15.9994
  1527         NT    156    ASN    ND2    640      -0.72    14.0067
  1528          H    156    ASN   HD21    640       0.44      1.008
  1529          H    156    ASN   HD22    640       0.44      1.008
  1530          C    156    ASN      C    641       0.45     12.011
  1531          O    156    ASN      O    641      -0.45    15.9994   ; qtot -4
; residue 157 PHE rtp PHE  q  0.0
  1532          N    157    PHE      N    642      -0.31    14.0067
  1533          H    157    PHE      H    642       0.31      1.008
  1534        CH1    157    PHE     CA    643          0     13.019
  1535        CH2    157    PHE     CB    643          0     14.027
  1536          C    157    PHE     CG    643          0     12.011
  1537          C    157    PHE    CD1    644      -0.14     12.011
  1538         HC    157    PHE    HD1    644       0.14      1.008
  1539          C    157    PHE    CD2    645      -0.14     12.011
  1540         HC    157    PHE    HD2    645       0.14      1.008
  1541          C    157    PHE    CE1    646      -0.14     12.011
  1542         HC    157    PHE    HE1    646       0.14      1.008
  1543          C    157    PHE    CE2    647      -0.14     12.011
  1544         HC    157    PHE    HE2    647       0.14      1.008
  1545          C    157    PHE     CZ    648      -0.14     12.011
  1546         HC    157    PHE     HZ    648       0.14      1.008
  1547          C    157    PHE      C    649       0.45     12.011
  1548          O    157    PHE      O    649      -0.45    15.9994   ; qtot -4
; residue 158 HISE rtp HISB q  0.0
  1549          N    158   HISE      N    650      -0.31    14.0067
  1550          H    158   HISE      H    650       0.31      1.008
  1551        CH1    158   HISE     CA    651          0     13.019
  1552        CH2    158   HISE     CB    651          0     14.027
  1553          C    158   HISE     CG    652          0     12.011
  1554         NR    158   HISE    ND1    652      -0.54    14.0067
  1555          C    158   HISE    CD2    652          0     12.011
  1556         HC    158   HISE    HD2    652       0.14      1.008
  1557          C    158   HISE    CE1    652          0     12.011
  1558         HC    158   HISE    HE1    652       0.14      1.008
  1559         NR    158   HISE    NE2    652      -0.05    14.0067
  1560          H    158   HISE    HE2    652       0.31      1.008
  1561          C    158   HISE      C    653       0.45     12.011
  1562          O    158   HISE      O    653      -0.45    15.9994   ; qtot -4
; residue 159 PHE rtp PHE  q  0.0
  1563          N    159    PHE      N    654      -0.31    14.0067
  1564          H    159    PHE      H    654       0.31      1.008
  1565        CH1    159    PHE     CA    655          0     13.019
  1566        CH2    159    PHE     CB    655          0     14.027
  1567          C    159    PHE     CG    655          0     12.011
  1568          C    159    PHE    CD1    656      -0.14     12.011
  1569         HC    159    PHE    HD1    656       0.14      1.008
  1570          C    159    PHE    CD2    657      -0.14     12.011
  1571         HC    159    PHE    HD2    657       0.14      1.008
  1572          C    159    PHE    CE1    658      -0.14     12.011
  1573         HC    159    PHE    HE1    658       0.14      1.008
  1574          C    159    PHE    CE2    659      -0.14     12.011
  1575         HC    159    PHE    HE2    659       0.14      1.008
  1576          C    159    PHE     CZ    660      -0.14     12.011
  1577         HC    159    PHE     HZ    660       0.14      1.008
  1578          C    159    PHE      C    661       0.45     12.011
  1579          O    159    PHE      O    661      -0.45    15.9994   ; qtot -4
; residue 160 ILE rtp ILE  q  0.0
  1580          N    160    ILE      N    662      -0.31    14.0067
  1581          H    160    ILE      H    662       0.31      1.008
  1582        CH1    160    ILE     CA    663          0     13.019
  1583        CH1    160    ILE     CB    664          0     13.019
  1584        CH2    160    ILE    CG1    664          0     14.027
  1585        CH3    160    ILE    CG2    664          0     15.035
  1586        CH3    160    ILE     CD    664          0     15.035
  1587          C    160    ILE      C    665       0.45     12.011
  1588          O    160    ILE      O    665      -0.45    15.9994   ; qtot -4
; residue 161 LEU rtp LEU  q  0.0
  1589          N    161    LEU      N    666      -0.31    14.0067
  1590          H    161    LEU      H    666       0.31      1.008
  1591        CH1    161    LEU     CA    667          0     13.019
  1592        CH2    161    LEU     CB    667          0     14.027
  1593        CH1    161    LEU     CG    668          0     13.019
  1594        CH3    161    LEU    CD1    668          0     15.035
  1595        CH3    161    LEU    CD2    668          0     15.035
  1596          C    161    LEU      C    669       0.45     12.011
  1597          O    161    LEU      O    669      -0.45    15.9994   ; qtot -4
; residue 162 PHE rtp PHE  q  0.0
  1598          N    162    PHE      N    670      -0.31    14.0067
  1599          H    162    PHE      H    670       0.31      1.008
  1600        CH1    162    PHE     CA    671          0     13.019
  1601        CH2    162    PHE     CB    671          0     14.027
  1602          C    162    PHE     CG    671          0     12.011
  1603          C    162    PHE    CD1    672      -0.14     12.011
  1604         HC    162    PHE    HD1    672       0.14      1.008
  1605          C    162    PHE    CD2    673      -0.14     12.011
  1606         HC    162    PHE    HD2    673       0.14      1.008
  1607          C    162    PHE    CE1    674      -0.14     12.011
  1608         HC    162    PHE    HE1    674       0.14      1.008
  1609          C    162    PHE    CE2    675      -0.14     12.011
  1610         HC    162    PHE    HE2    675       0.14      1.008
  1611          C    162    PHE     CZ    676      -0.14     12.011
  1612         HC    162    PHE     HZ    676       0.14      1.008
  1613          C    162    PHE      C    677       0.45     12.011
  1614          O    162    PHE      O    677      -0.45    15.9994   ; qtot -4
; residue 163 ASN rtp ASN  q  0.0
  1615          N    163    ASN      N    678      -0.31    14.0067
  1616          H    163    ASN      H    678       0.31      1.008
  1617        CH1    163    ASN     CA    679          0     13.019
  1618        CH2    163    ASN     CB    679          0     14.027
  1619          C    163    ASN     CG    680       0.29     12.011
  1620          O    163    ASN    OD1    680      -0.45    15.9994
  1621         NT    163    ASN    ND2    680      -0.72    14.0067
  1622          H    163    ASN   HD21    680       0.44      1.008
  1623          H    163    ASN   HD22    680       0.44      1.008
  1624          C    163    ASN      C    681       0.45     12.011
  1625          O    163    ASN      O    681      -0.45    15.9994   ; qtot -4
; residue 164 ASN rtp ASN  q  0.0
  1626          N    164    ASN      N    682      -0.31    14.0067
  1627          H    164    ASN      H    682       0.31      1.008
  1628        CH1    164    ASN     CA    683          0     13.019
  1629        CH2    164    ASN     CB    683          0     14.027
  1630          C    164    ASN     CG    684       0.29     12.011
  1631          O    164    ASN    OD1    684      -0.45    15.9994
  1632         NT    164    ASN    ND2    684      -0.72    14.0067
  1633          H    164    ASN   HD21    684       0.44      1.008
  1634          H    164    ASN   HD22    684       0.44      1.008
  1635          C    164    ASN      C    685       0.45     12.011
  1636          O    164    ASN      O    685      -0.45    15.9994   ; qtot -4
; residue 165 VAL rtp VAL  q  0.0
  1637          N    165    VAL      N    686      -0.31    14.0067
  1638          H    165    VAL      H    686       0.31      1.008
  1639        CH1    165    VAL     CA    687          0     13.019
  1640        CH1    165    VAL     CB    687          0     13.019
  1641        CH3    165    VAL    CG1    687          0     15.035
  1642        CH3    165    VAL    CG2    687          0     15.035
  1643          C    165    VAL      C    688       0.45     12.011
  1644          O    165    VAL      O    688      -0.45    15.9994   ; qtot -4
; residue 166 ASP rtp ASP  q -1.0
  1645          N    166    ASP      N    689      -0.31    14.0067
  1646          H    166    ASP      H    689       0.31      1.008
  1647        CH1    166    ASP     CA    690          0     13.019
  1648        CH2    166    ASP     CB    690          0     14.027
  1649          C    166    ASP     CG    691       0.27     12.011
  1650         OM    166    ASP    OD1    691     -0.635    15.9994
  1651         OM    166    ASP    OD2    691     -0.635    15.9994
  1652          C    166    ASP      C    692       0.45     12.011
  1653          O    166    ASP      O    692      -0.45    15.9994   ; qtot -5
; residue 167 GLY rtp GLY  q  0.0
  1654          N    167    GLY      N    693      -0.31    14.0067
  1655          H    167    GLY      H    693       0.31      1.008
  1656        CH2    167    GLY     CA    694          0     14.027
  1657          C    167    GLY      C    695       0.45     12.011
  1658          O    167    GLY      O    695      -0.45    15.9994   ; qtot -5
; residue 168 HISE rtp HISB q  0.0
  1659          N    168   HISE      N    696      -0.31    14.0067
  1660          H    168   HISE      H    696       0.31      1.008
  1661        CH1    168   HISE     CA    697          0     13.019
  1662        CH2    168   HISE     CB    697          0     14.027
  1663          C    168   HISE     CG    698          0     12.011
  1664         NR    168   HISE    ND1    698      -0.54    14.0067
  1665          C    168   HISE    CD2    698          0     12.011
  1666         HC    168   HISE    HD2    698       0.14      1.008
  1667          C    168   HISE    CE1    698          0     12.011
  1668         HC    168   HISE    HE1    698       0.14      1.008
  1669         NR    168   HISE    NE2    698      -0.05    14.0067
  1670          H    168   HISE    HE2    698       0.31      1.008
  1671          C    168   HISE      C    699       0.45     12.011
  1672          O    168   HISE      O    699      -0.45    15.9994   ; qtot -5
; residue 169 LEU rtp LEU  q  0.0
  1673          N    169    LEU      N    700      -0.31    14.0067
  1674          H    169    LEU      H    700       0.31      1.008
  1675        CH1    169    LEU     CA    701          0     13.019
  1676        CH2    169    LEU     CB    701          0     14.027
  1677        CH1    169    LEU     CG    702          0     13.019
  1678        CH3    169    LEU    CD1    702          0     15.035
  1679        CH3    169    LEU    CD2    702          0     15.035
  1680          C    169    LEU      C    703       0.45     12.011
  1681          O    169    LEU      O    703      -0.45    15.9994   ; qtot -5
; residue 170 TYR rtp TYR  q  0.0
  1682          N    170    TYR      N    704      -0.31    14.0067
  1683          H    170    TYR      H    704       0.31      1.008
  1684        CH1    170    TYR     CA    705          0     13.019
  1685        CH2    170    TYR     CB    705          0     14.027
  1686          C    170    TYR     CG    705          0     12.011
  1687          C    170    TYR    CD1    706      -0.14     12.011
  1688         HC    170    TYR    HD1    706       0.14      1.008
  1689          C    170    TYR    CD2    707      -0.14     12.011
  1690         HC    170    TYR    HD2    707       0.14      1.008
  1691          C    170    TYR    CE1    708      -0.14     12.011
  1692         HC    170    TYR    HE1    708       0.14      1.008
  1693          C    170    TYR    CE2    709      -0.14     12.011
  1694         HC    170    TYR    HE2    709       0.14      1.008
  1695          C    170    TYR     CZ    710      0.203     12.011
  1696         OA    170    TYR     OH    710     -0.611    15.9994
  1697          H    170    TYR     HH    710      0.408      1.008
  1698          C    170    TYR      C    711       0.45     12.011
  1699          O    170    TYR      O    711      -0.45    15.9994   ; qtot -5
; residue 171 GLU rtp GLU  q -1.0
  1700          N    171    GLU      N    712      -0.31    14.0067
  1701          H    171    GLU      H    712       0.31      1.008
  1702        CH1    171    GLU     CA    713          0     13.019
  1703        CH2    171    GLU     CB    713          0     14.027
  1704        CH2    171    GLU     CG    713          0     14.027
  1705          C    171    GLU     CD    714       0.27     12.011
  1706         OM    171    GLU    OE1    714     -0.635    15.9994
  1707         OM    171    GLU    OE2    714     -0.635    15.9994
  1708          C    171    GLU      C    715       0.45     12.011
  1709          O    171    GLU      O    715      -0.45    15.9994   ; qtot -6
; residue 172 LEU rtp LEU  q  0.0
  1710          N    172    LEU      N    716      -0.31    14.0067
  1711          H    172    LEU      H    716       0.31      1.008
  1712        CH1    172    LEU     CA    717          0     13.019
  1713        CH2    172    LEU     CB    717          0     14.027
  1714        CH1    172    LEU     CG    718          0     13.019
  1715        CH3    172    LEU    CD1    718          0     15.035
  1716        CH3    172    LEU    CD2    718          0     15.035
  1717          C    172    LEU      C    719       0.45     12.011
  1718          O    172    LEU      O    719      -0.45    15.9994   ; qtot -6
; residue 173 ASP rtp ASP  q -1.0
  1719          N    173    ASP      N    720      -0.31    14.0067
  1720          H    173    ASP      H    720       0.31      1.008
  1721        CH1    173    ASP     CA    721          0     13.019
  1722        CH2    173    ASP     CB    721          0     14.027
  1723          C    173    ASP     CG    722       0.27     12.011
  1724         OM    173    ASP    OD1    722     -0.635    15.9994
  1725         OM    173    ASP    OD2    722     -0.635    15.9994
  1726          C    173    ASP      C    723       0.45     12.011
  1727          O    173    ASP      O    723      -0.45    15.9994   ; qtot -7
; residue 174 GLY rtp GLY  q  0.0
  1728          N    174    GLY      N    724      -0.31    14.0067
  1729          H    174    GLY      H    724       0.31      1.008
  1730        CH2    174    GLY     CA    725          0     14.027
  1731          C    174    GLY      C    726       0.45     12.011
  1732          O    174    GLY      O    726      -0.45    15.9994   ; qtot -7
; residue 175 ARG rtp ARG  q +1.0
  1733          N    175    ARG      N    727      -0.31    14.0067
  1734          H    175    ARG      H    727       0.31      1.008
  1735        CH1    175    ARG     CA    728          0     13.019
  1736        CH2    175    ARG     CB    728          0     14.027
  1737        CH2    175    ARG     CG    728          0     14.027
  1738        CH2    175    ARG     CD    729       0.09     14.027
  1739         NE    175    ARG     NE    729      -0.11    14.0067
  1740          H    175    ARG     HE    729       0.24      1.008
  1741          C    175    ARG     CZ    729       0.34     12.011
  1742         NZ    175    ARG    NH1    729      -0.26    14.0067
  1743          H    175    ARG   HH11    729       0.24      1.008
  1744          H    175    ARG   HH12    729       0.24      1.008
  1745         NZ    175    ARG    NH2    729      -0.26    14.0067
  1746          H    175    ARG   HH21    729       0.24      1.008
  1747          H    175    ARG   HH22    729       0.24      1.008
  1748          C    175    ARG      C    730       0.45     12.011
  1749          O    175    ARG      O    730      -0.45    15.9994   ; qtot -6
; residue 176 MET rtp MET  q  0.0
  1750          N    176    MET      N    731      -0.31    14.0067
  1751          H    176    MET      H    731       0.31      1.008
  1752        CH1    176    MET     CA    732          0     13.019
  1753        CH2    176    MET     CB    732          0     14.027
  1754        CH2    176    MET     CG    733      0.241     14.027
  1755          S    176    MET     SD    733     -0.482      32.06
  1756        CH3    176    MET     CE    733      0.241     15.035
  1757          C    176    MET      C    734       0.45     12.011
  1758          O    176    MET      O    734      -0.45    15.9994   ; qtot -6
; residue 177 PRO rtp PRO  q  0.0
  1759          N    177    PRO      N    735          0    14.0067
  1760        CH1    177    PRO     CA    736          0     13.019
  1761       CH2r    177    PRO     CB    736          0     14.027
  1762       CH2r    177    PRO     CG    737          0     14.027
  1763       CH2r    177    PRO     CD    737          0     14.027
  1764          C    177    PRO      C    738       0.45     12.011
  1765          O    177    PRO      O    738      -0.45    15.9994   ; qtot -6
; residue 178 PHE rtp PHE  q  0.0
  1766          N    178    PHE      N    739      -0.31    14.0067
  1767          H    178    PHE      H    739       0.31      1.008
  1768        CH1    178    PHE     CA    740          0     13.019
  1769        CH2    178    PHE     CB    740          0     14.027
  1770          C    178    PHE     CG    740          0     12.011
  1771          C    178    PHE    CD1    741      -0.14     12.011
  1772         HC    178    PHE    HD1    741       0.14      1.008
  1773          C    178    PHE    CD2    742      -0.14     12.011
  1774         HC    178    PHE    HD2    742       0.14      1.008
  1775          C    178    PHE    CE1    743      -0.14     12.011
  1776         HC    178    PHE    HE1    743       0.14      1.008
  1777          C    178    PHE    CE2    744      -0.14     12.011
  1778         HC    178    PHE    HE2    744       0.14      1.008
  1779          C    178    PHE     CZ    745      -0.14     12.011
  1780         HC    178    PHE     HZ    745       0.14      1.008
  1781          C    178    PHE      C    746       0.45     12.011
  1782          O    178    PHE      O    746      -0.45    15.9994   ; qtot -6
; residue 179 PRO rtp PRO  q  0.0
  1783          N    179    PRO      N    747          0    14.0067
  1784        CH1    179    PRO     CA    748          0     13.019
  1785       CH2r    179    PRO     CB    748          0     14.027
  1786       CH2r    179    PRO     CG    749          0     14.027
  1787       CH2r    179    PRO     CD    749          0     14.027
  1788          C    179    PRO      C    750       0.45     12.011
  1789          O    179    PRO      O    750      -0.45    15.9994   ; qtot -6
; residue 180 VAL rtp VAL  q  0.0
  1790          N    180    VAL      N    751      -0.31    14.0067
  1791          H    180    VAL      H    751       0.31      1.008
  1792        CH1    180    VAL     CA    752          0     13.019
  1793        CH1    180    VAL     CB    752          0     13.019
  1794        CH3    180    VAL    CG1    752          0     15.035
  1795        CH3    180    VAL    CG2    752          0     15.035
  1796          C    180    VAL      C    753       0.45     12.011
  1797          O    180    VAL      O    753      -0.45    15.9994   ; qtot -6
; residue 181 ASN rtp ASN  q  0.0
  1798          N    181    ASN      N    754      -0.31    14.0067
  1799          H    181    ASN      H    754       0.31      1.008
  1800        CH1    181    ASN     CA    755          0     13.019
  1801        CH2    181    ASN     CB    755          0     14.027
  1802          C    181    ASN     CG    756       0.29     12.011
  1803          O    181    ASN    OD1    756      -0.45    15.9994
  1804         NT    181    ASN    ND2    756      -0.72    14.0067
  1805          H    181    ASN   HD21    756       0.44      1.008
  1806          H    181    ASN   HD22    756       0.44      1.008
  1807          C    181    ASN      C    757       0.45     12.011
  1808          O    181    ASN      O    757      -0.45    15.9994   ; qtot -6
; residue 182 HISE rtp HISB q  0.0
  1809          N    182   HISE      N    758      -0.31    14.0067
  1810          H    182   HISE      H    758       0.31      1.008
  1811        CH1    182   HISE     CA    759          0     13.019
  1812        CH2    182   HISE     CB    759          0     14.027
  1813          C    182   HISE     CG    760          0     12.011
  1814         NR    182   HISE    ND1    760      -0.54    14.0067
  1815          C    182   HISE    CD2    760          0     12.011
  1816         HC    182   HISE    HD2    760       0.14      1.008
  1817          C    182   HISE    CE1    760          0     12.011
  1818         HC    182   HISE    HE1    760       0.14      1.008
  1819         NR    182   HISE    NE2    760      -0.05    14.0067
  1820          H    182   HISE    HE2    760       0.31      1.008
  1821          C    182   HISE      C    761       0.45     12.011
  1822          O    182   HISE      O    761      -0.45    15.9994   ; qtot -6
; residue 183 GLY rtp GLY  q  0.0
  1823          N    183    GLY      N    762      -0.31    14.0067
  1824          H    183    GLY      H    762       0.31      1.008
  1825        CH2    183    GLY     CA    763          0     14.027
  1826          C    183    GLY      C    764       0.45     12.011
  1827          O    183    GLY      O    764      -0.45    15.9994   ; qtot -6
; residue 184 ALA rtp ALA  q  0.0
  1828          N    184    ALA      N    765      -0.31    14.0067
  1829          H    184    ALA      H    765       0.31      1.008
  1830        CH1    184    ALA     CA    766          0     13.019
  1831        CH3    184    ALA     CB    766          0     15.035
  1832          C    184    ALA      C    767       0.45     12.011
  1833          O    184    ALA      O    767      -0.45    15.9994   ; qtot -6
; residue 185 SER rtp SER  q  0.0
  1834          N    185    SER      N    768      -0.31    14.0067
  1835          H    185    SER      H    768       0.31      1.008
  1836        CH1    185    SER     CA    769          0     13.019
  1837        CH2    185    SER     CB    770      0.266     14.027
  1838         OA    185    SER     OG    770     -0.674    15.9994
  1839          H    185    SER     HG    770      0.408      1.008
  1840          C    185    SER      C    771       0.45     12.011
  1841          O    185    SER      O    771      -0.45    15.9994   ; qtot -6
; residue 186 SER rtp SER  q  0.0
  1842          N    186    SER      N    772      -0.31    14.0067
  1843          H    186    SER      H    772       0.31      1.008
  1844        CH1    186    SER     CA    773          0     13.019
  1845        CH2    186    SER     CB    774      0.266     14.027
  1846         OA    186    SER     OG    774     -0.674    15.9994
  1847          H    186    SER     HG    774      0.408      1.008
  1848          C    186    SER      C    775       0.45     12.011
  1849          O    186    SER      O    775      -0.45    15.9994   ; qtot -6
; residue 187 GLU rtp GLU  q -1.0
  1850          N    187    GLU      N    776      -0.31    14.0067
  1851          H    187    GLU      H    776       0.31      1.008
  1852        CH1    187    GLU     CA    777          0     13.019
  1853        CH2    187    GLU     CB    777          0     14.027
  1854        CH2    187    GLU     CG    777          0     14.027
  1855          C    187    GLU     CD    778       0.27     12.011
  1856         OM    187    GLU    OE1    778     -0.635    15.9994
  1857         OM    187    GLU    OE2    778     -0.635    15.9994
  1858          C    187    GLU      C    779       0.45     12.011
  1859          O    187    GLU      O    779      -0.45    15.9994   ; qtot -7
; residue 188 ASP rtp ASP  q -1.0
  1860          N    188    ASP      N    780      -0.31    14.0067
  1861          H    188    ASP      H    780       0.31      1.008
  1862        CH1    188    ASP     CA    781          0     13.019
  1863        CH2    188    ASP     CB    781          0     14.027
  1864          C    188    ASP     CG    782       0.27     12.011
  1865         OM    188    ASP    OD1    782     -0.635    15.9994
  1866         OM    188    ASP    OD2    782     -0.635    15.9994
  1867          C    188    ASP      C    783       0.45     12.011
  1868          O    188    ASP      O    783      -0.45    15.9994   ; qtot -8
; residue 189 THR rtp THR  q  0.0
  1869          N    189    THR      N    784      -0.31    14.0067
  1870          H    189    THR      H    784       0.31      1.008
  1871        CH1    189    THR     CA    785          0     13.019
  1872        CH1    189    THR     CB    786      0.266     13.019
  1873         OA    189    THR    OG1    786     -0.674    15.9994
  1874          H    189    THR    HG1    786      0.408      1.008
  1875        CH3    189    THR    CG2    787          0     15.035
  1876          C    189    THR      C    788       0.45     12.011
  1877          O    189    THR      O    788      -0.45    15.9994   ; qtot -8
; residue 190 LEU rtp LEU  q  0.0
  1878          N    190    LEU      N    789      -0.31    14.0067
  1879          H    190    LEU      H    789       0.31      1.008
  1880        CH1    190    LEU     CA    790          0     13.019
  1881        CH2    190    LEU     CB    790          0     14.027
  1882        CH1    190    LEU     CG    791          0     13.019
  1883        CH3    190    LEU    CD1    791          0     15.035
  1884        CH3    190    LEU    CD2    791          0     15.035
  1885          C    190    LEU      C    792       0.45     12.011
  1886          O    190    LEU      O    792      -0.45    15.9994   ; qtot -8
; residue 191 LEU rtp LEU  q  0.0
  1887          N    191    LEU      N    793      -0.31    14.0067
  1888          H    191    LEU      H    793       0.31      1.008
  1889        CH1    191    LEU     CA    794          0     13.019
  1890        CH2    191    LEU     CB    794          0     14.027
  1891        CH1    191    LEU     CG    795          0     13.019
  1892        CH3    191    LEU    CD1    795          0     15.035
  1893        CH3    191    LEU    CD2    795          0     15.035
  1894          C    191    LEU      C    796       0.45     12.011
  1895          O    191    LEU      O    796      -0.45    15.9994   ; qtot -8
; residue 192 LYS rtp LYSH q +1.0
  1896          N    192    LYS      N    797      -0.31    14.0067
  1897          H    192    LYS      H    797       0.31      1.008
  1898        CH1    192    LYS     CA    798          0     13.019
  1899        CH2    192    LYS     CB    798          0     14.027
  1900        CH2    192    LYS     CG    799          0     14.027
  1901        CH2    192    LYS     CD    799          0     14.027
  1902        CH2    192    LYS     CE    800      0.127     14.027
  1903         NL    192    LYS     NZ    800      0.129    14.0067
  1904          H    192    LYS    HZ1    800      0.248      1.008
  1905          H    192    LYS    HZ2    800      0.248      1.008
  1906          H    192    LYS    HZ3    800      0.248      1.008
  1907          C    192    LYS      C    801       0.45     12.011
  1908          O    192    LYS      O    801      -0.45    15.9994   ; qtot -7
; residue 193 ASP rtp ASP  q -1.0
  1909          N    193    ASP      N    802      -0.31    14.0067
  1910          H    193    ASP      H    802       0.31      1.008
  1911        CH1    193    ASP     CA    803          0     13.019
  1912        CH2    193    ASP     CB    803          0     14.027
  1913          C    193    ASP     CG    804       0.27     12.011
  1914         OM    193    ASP    OD1    804     -0.635    15.9994
  1915         OM    193    ASP    OD2    804     -0.635    15.9994
  1916          C    193    ASP      C    805       0.45     12.011
  1917          O    193    ASP      O    805      -0.45    15.9994   ; qtot -8
; residue 194 ALA rtp ALA  q  0.0
  1918          N    194    ALA      N    806      -0.31    14.0067
  1919          H    194    ALA      H    806       0.31      1.008
  1920        CH1    194    ALA     CA    807          0     13.019
  1921        CH3    194    ALA     CB    807          0     15.035
  1922          C    194    ALA      C    808       0.45     12.011
  1923          O    194    ALA      O    808      -0.45    15.9994   ; qtot -8
; residue 195 ALA rtp ALA  q  0.0
  1924          N    195    ALA      N    809      -0.31    14.0067
  1925          H    195    ALA      H    809       0.31      1.008
  1926        CH1    195    ALA     CA    810          0     13.019
  1927        CH3    195    ALA     CB    810          0     15.035
  1928          C    195    ALA      C    811       0.45     12.011
  1929          O    195    ALA      O    811      -0.45    15.9994   ; qtot -8
; residue 196 LYS rtp LYSH q +1.0
  1930          N    196    LYS      N    812      -0.31    14.0067
  1931          H    196    LYS      H    812       0.31      1.008
  1932        CH1    196    LYS     CA    813          0     13.019
  1933        CH2    196    LYS     CB    813          0     14.027
  1934        CH2    196    LYS     CG    814          0     14.027
  1935        CH2    196    LYS     CD    814          0     14.027
  1936        CH2    196    LYS     CE    815      0.127     14.027
  1937         NL    196    LYS     NZ    815      0.129    14.0067
  1938          H    196    LYS    HZ1    815      0.248      1.008
  1939          H    196    LYS    HZ2    815      0.248      1.008
  1940          H    196    LYS    HZ3    815      0.248      1.008
  1941          C    196    LYS      C    816       0.45     12.011
  1942          O    196    LYS      O    816      -0.45    15.9994   ; qtot -7
; residue 197 VAL rtp VAL  q  0.0
  1943          N    197    VAL      N    817      -0.31    14.0067
  1944          H    197    VAL      H    817       0.31      1.008
  1945        CH1    197    VAL     CA    818          0     13.019
  1946        CH1    197    VAL     CB    818          0     13.019
  1947        CH3    197    VAL    CG1    818          0     15.035
  1948        CH3    197    VAL    CG2    818          0     15.035
  1949          C    197    VAL      C    819       0.45     12.011
  1950          O    197    VAL      O    819      -0.45    15.9994   ; qtot -7
; residue 198 CYS rtp CYSH q  0.0
  1951          N    198    CYS      N    820      -0.31    14.0067
  1952          H    198    CYS      H    820       0.31      1.008
  1953        CH1    198    CYS     CA    821          0     13.019
  1954        CH2    198    CYS     CB    822       0.15     14.027
  1955          S    198    CYS     SG    822      -0.37      32.06
  1956          H    198    CYS     HG    822       0.22      1.008
  1957          C    198    CYS      C    823       0.45     12.011
  1958          O    198    CYS      O    823      -0.45    15.9994   ; qtot -7
; residue 199 ARG rtp ARG  q +1.0
  1959          N    199    ARG      N    824      -0.31    14.0067
  1960          H    199    ARG      H    824       0.31      1.008
  1961        CH1    199    ARG     CA    825          0     13.019
  1962        CH2    199    ARG     CB    825          0     14.027
  1963        CH2    199    ARG     CG    825          0     14.027
  1964        CH2    199    ARG     CD    826       0.09     14.027
  1965         NE    199    ARG     NE    826      -0.11    14.0067
  1966          H    199    ARG     HE    826       0.24      1.008
  1967          C    199    ARG     CZ    826       0.34     12.011
  1968         NZ    199    ARG    NH1    826      -0.26    14.0067
  1969          H    199    ARG   HH11    826       0.24      1.008
  1970          H    199    ARG   HH12    826       0.24      1.008
  1971         NZ    199    ARG    NH2    826      -0.26    14.0067
  1972          H    199    ARG   HH21    826       0.24      1.008
  1973          H    199    ARG   HH22    826       0.24      1.008
  1974          C    199    ARG      C    827       0.45     12.011
  1975          O    199    ARG      O    827      -0.45    15.9994   ; qtot -6
; residue 200 GLU rtp GLU  q -1.0
  1976          N    200    GLU      N    828      -0.31    14.0067
  1977          H    200    GLU      H    828       0.31      1.008
  1978        CH1    200    GLU     CA    829          0     13.019
  1979        CH2    200    GLU     CB    829          0     14.027
  1980        CH2    200    GLU     CG    829          0     14.027
  1981          C    200    GLU     CD    830       0.27     12.011
  1982         OM    200    GLU    OE1    830     -0.635    15.9994
  1983         OM    200    GLU    OE2    830     -0.635    15.9994
  1984          C    200    GLU      C    831       0.45     12.011
  1985          O    200    GLU      O    831      -0.45    15.9994   ; qtot -7
; residue 201 PHE rtp PHE  q  0.0
  1986          N    201    PHE      N    832      -0.31    14.0067
  1987          H    201    PHE      H    832       0.31      1.008
  1988        CH1    201    PHE     CA    833          0     13.019
  1989        CH2    201    PHE     CB    833          0     14.027
  1990          C    201    PHE     CG    833          0     12.011
  1991          C    201    PHE    CD1    834      -0.14     12.011
  1992         HC    201    PHE    HD1    834       0.14      1.008
  1993          C    201    PHE    CD2    835      -0.14     12.011
  1994         HC    201    PHE    HD2    835       0.14      1.008
  1995          C    201    PHE    CE1    836      -0.14     12.011
  1996         HC    201    PHE    HE1    836       0.14      1.008
  1997          C    201    PHE    CE2    837      -0.14     12.011
  1998         HC    201    PHE    HE2    837       0.14      1.008
  1999          C    201    PHE     CZ    838      -0.14     12.011
  2000         HC    201    PHE     HZ    838       0.14      1.008
  2001          C    201    PHE      C    839       0.45     12.011
  2002          O    201    PHE      O    839      -0.45    15.9994   ; qtot -7
; residue 202 THR rtp THR  q  0.0
  2003          N    202    THR      N    840      -0.31    14.0067
  2004          H    202    THR      H    840       0.31      1.008
  2005        CH1    202    THR     CA    841          0     13.019
  2006        CH1    202    THR     CB    842      0.266     13.019
  2007         OA    202    THR    OG1    842     -0.674    15.9994
  2008          H    202    THR    HG1    842      0.408      1.008
  2009        CH3    202    THR    CG2    843          0     15.035
  2010          C    202    THR      C    844       0.45     12.011
  2011          O    202    THR      O    844      -0.45    15.9994   ; qtot -7
; residue 203 GLU rtp GLU  q -1.0
  2012          N    203    GLU      N    845      -0.31    14.0067
  2013          H    203    GLU      H    845       0.31      1.008
  2014        CH1    203    GLU     CA    846          0     13.019
  2015        CH2    203    GLU     CB    846          0     14.027
  2016        CH2    203    GLU     CG    846          0     14.027
  2017          C    203    GLU     CD    847       0.27     12.011
  2018         OM    203    GLU    OE1    847     -0.635    15.9994
  2019         OM    203    GLU    OE2    847     -0.635    15.9994
  2020          C    203    GLU      C    848       0.45     12.011
  2021          O    203    GLU      O    848      -0.45    15.9994   ; qtot -8
; residue 204 ARG rtp ARG  q +1.0
  2022          N    204    ARG      N    849      -0.31    14.0067
  2023          H    204    ARG      H    849       0.31      1.008
  2024        CH1    204    ARG     CA    850          0     13.019
  2025        CH2    204    ARG     CB    850          0     14.027
  2026        CH2    204    ARG     CG    850          0     14.027
  2027        CH2    204    ARG     CD    851       0.09     14.027
  2028         NE    204    ARG     NE    851      -0.11    14.0067
  2029          H    204    ARG     HE    851       0.24      1.008
  2030          C    204    ARG     CZ    851       0.34     12.011
  2031         NZ    204    ARG    NH1    851      -0.26    14.0067
  2032          H    204    ARG   HH11    851       0.24      1.008
  2033          H    204    ARG   HH12    851       0.24      1.008
  2034         NZ    204    ARG    NH2    851      -0.26    14.0067
  2035          H    204    ARG   HH21    851       0.24      1.008
  2036          H    204    ARG   HH22    851       0.24      1.008
  2037          C    204    ARG      C    852       0.45     12.011
  2038          O    204    ARG      O    852      -0.45    15.9994   ; qtot -7
; residue 205 GLU rtp GLU  q -1.0
  2039          N    205    GLU      N    853      -0.31    14.0067
  2040          H    205    GLU      H    853       0.31      1.008
  2041        CH1    205    GLU     CA    854          0     13.019
  2042        CH2    205    GLU     CB    854          0     14.027
  2043        CH2    205    GLU     CG    854          0     14.027
  2044          C    205    GLU     CD    855       0.27     12.011
  2045         OM    205    GLU    OE1    855     -0.635    15.9994
  2046         OM    205    GLU    OE2    855     -0.635    15.9994
  2047          C    205    GLU      C    856       0.45     12.011
  2048          O    205    GLU      O    856      -0.45    15.9994   ; qtot -8
; residue 206 GLN rtp GLN  q  0.0
  2049          N    206    GLN      N    857      -0.31    14.0067
  2050          H    206    GLN      H    857       0.31      1.008
  2051        CH1    206    GLN     CA    858          0     13.019
  2052        CH2    206    GLN     CB    858          0     14.027
  2053        CH2    206    GLN     CG    858          0     14.027
  2054          C    206    GLN     CD    859       0.29     12.011
  2055          O    206    GLN    OE1    859      -0.45    15.9994
  2056         NT    206    GLN    NE2    859      -0.72    14.0067
  2057          H    206    GLN   HE21    859       0.44      1.008
  2058          H    206    GLN   HE22    859       0.44      1.008
  2059          C    206    GLN      C    860       0.45     12.011
  2060          O    206    GLN      O    860      -0.45    15.9994   ; qtot -8
; residue 207 GLY rtp GLY  q  0.0
  2061          N    207    GLY      N    861      -0.31    14.0067
  2062          H    207    GLY      H    861       0.31      1.008
  2063        CH2    207    GLY     CA    862          0     14.027
  2064          C    207    GLY      C    863       0.45     12.011
  2065          O    207    GLY      O    863      -0.45    15.9994   ; qtot -8
; residue 208 GLU rtp GLU  q -1.0
  2066          N    208    GLU      N    864      -0.31    14.0067
  2067          H    208    GLU      H    864       0.31      1.008
  2068        CH1    208    GLU     CA    865          0     13.019
  2069        CH2    208    GLU     CB    865          0     14.027
  2070        CH2    208    GLU     CG    865          0     14.027
  2071          C    208    GLU     CD    866       0.27     12.011
  2072         OM    208    GLU    OE1    866     -0.635    15.9994
  2073         OM    208    GLU    OE2    866     -0.635    15.9994
  2074          C    208    GLU      C    867       0.45     12.011
  2075          O    208    GLU      O    867      -0.45    15.9994   ; qtot -9
; residue 209 VAL rtp VAL  q  0.0
  2076          N    209    VAL      N    868      -0.31    14.0067
  2077          H    209    VAL      H    868       0.31      1.008
  2078        CH1    209    VAL     CA    869          0     13.019
  2079        CH1    209    VAL     CB    869          0     13.019
  2080        CH3    209    VAL    CG1    869          0     15.035
  2081        CH3    209    VAL    CG2    869          0     15.035
  2082          C    209    VAL      C    870       0.45     12.011
  2083          O    209    VAL      O    870      -0.45    15.9994   ; qtot -9
; residue 210 ARG rtp ARG  q +1.0
  2084          N    210    ARG      N    871      -0.31    14.0067
  2085          H    210    ARG      H    871       0.31      1.008
  2086        CH1    210    ARG     CA    872          0     13.019
  2087        CH2    210    ARG     CB    872          0     14.027
  2088        CH2    210    ARG     CG    872          0     14.027
  2089        CH2    210    ARG     CD    873       0.09     14.027
  2090         NE    210    ARG     NE    873      -0.11    14.0067
  2091          H    210    ARG     HE    873       0.24      1.008
  2092          C    210    ARG     CZ    873       0.34     12.011
  2093         NZ    210    ARG    NH1    873      -0.26    14.0067
  2094          H    210    ARG   HH11    873       0.24      1.008
  2095          H    210    ARG   HH12    873       0.24      1.008
  2096         NZ    210    ARG    NH2    873      -0.26    14.0067
  2097          H    210    ARG   HH21    873       0.24      1.008
  2098          H    210    ARG   HH22    873       0.24      1.008
  2099          C    210    ARG      C    874       0.45     12.011
  2100          O    210    ARG      O    874      -0.45    15.9994   ; qtot -8
; residue 211 PHE rtp PHE  q  0.0
  2101          N    211    PHE      N    875      -0.31    14.0067
  2102          H    211    PHE      H    875       0.31      1.008
  2103        CH1    211    PHE     CA    876          0     13.019
  2104        CH2    211    PHE     CB    876          0     14.027
  2105          C    211    PHE     CG    876          0     12.011
  2106          C    211    PHE    CD1    877      -0.14     12.011
  2107         HC    211    PHE    HD1    877       0.14      1.008
  2108          C    211    PHE    CD2    878      -0.14     12.011
  2109         HC    211    PHE    HD2    878       0.14      1.008
  2110          C    211    PHE    CE1    879      -0.14     12.011
  2111         HC    211    PHE    HE1    879       0.14      1.008
  2112          C    211    PHE    CE2    880      -0.14     12.011
  2113         HC    211    PHE    HE2    880       0.14      1.008
  2114          C    211    PHE     CZ    881      -0.14     12.011
  2115         HC    211    PHE     HZ    881       0.14      1.008
  2116          C    211    PHE      C    882       0.45     12.011
  2117          O    211    PHE      O    882      -0.45    15.9994   ; qtot -8
; residue 212 SER rtp SER  q  0.0
  2118          N    212    SER      N    883      -0.31    14.0067
  2119          H    212    SER      H    883       0.31      1.008
  2120        CH1    212    SER     CA    884          0     13.019
  2121        CH2    212    SER     CB    885      0.266     14.027
  2122         OA    212    SER     OG    885     -0.674    15.9994
  2123          H    212    SER     HG    885      0.408      1.008
  2124          C    212    SER      C    886       0.45     12.011
  2125          O    212    SER      O    886      -0.45    15.9994   ; qtot -8
; residue 213 ALA rtp ALA  q  0.0
  2126          N    213    ALA      N    887      -0.31    14.0067
  2127          H    213    ALA      H    887       0.31      1.008
  2128        CH1    213    ALA     CA    888          0     13.019
  2129        CH3    213    ALA     CB    888          0     15.035
  2130          C    213    ALA      C    889       0.45     12.011
  2131          O    213    ALA      O    889      -0.45    15.9994   ; qtot -8
; residue 214 VAL rtp VAL  q  0.0
  2132          N    214    VAL      N    890      -0.31    14.0067
  2133          H    214    VAL      H    890       0.31      1.008
  2134        CH1    214    VAL     CA    891          0     13.019
  2135        CH1    214    VAL     CB    891          0     13.019
  2136        CH3    214    VAL    CG1    891          0     15.035
  2137        CH3    214    VAL    CG2    891          0     15.035
  2138          C    214    VAL      C    892       0.45     12.011
  2139          O    214    VAL      O    892      -0.45    15.9994   ; qtot -8
; residue 215 ALA rtp ALA  q  0.0
  2140          N    215    ALA      N    893      -0.31    14.0067
  2141          H    215    ALA      H    893       0.31      1.008
  2142        CH1    215    ALA     CA    894          0     13.019
  2143        CH3    215    ALA     CB    894          0     15.035
  2144          C    215    ALA      C    895       0.45     12.011
  2145          O    215    ALA      O    895      -0.45    15.9994   ; qtot -8
; residue 216 LEU rtp LEU  q  0.0
  2146          N    216    LEU      N    896      -0.31    14.0067
  2147          H    216    LEU      H    896       0.31      1.008
  2148        CH1    216    LEU     CA    897          0     13.019
  2149        CH2    216    LEU     CB    897          0     14.027
  2150        CH1    216    LEU     CG    898          0     13.019
  2151        CH3    216    LEU    CD1    898          0     15.035
  2152        CH3    216    LEU    CD2    898          0     15.035
  2153          C    216    LEU      C    899       0.45     12.011
  2154          O    216    LEU      O    899      -0.45    15.9994   ; qtot -8
; residue 217 CYS rtp CYSH q  0.0
  2155          N    217    CYS      N    900      -0.31    14.0067
  2156          H    217    CYS      H    900       0.31      1.008
  2157        CH1    217    CYS     CA    901          0     13.019
  2158        CH2    217    CYS     CB    902       0.15     14.027
  2159          S    217    CYS     SG    902      -0.37      32.06
  2160          H    217    CYS     HG    902       0.22      1.008
  2161          C    217    CYS      C    903       0.45     12.011
  2162          O    217    CYS      O    903      -0.45    15.9994   ; qtot -8
; residue 218 LYS rtp LYSH q +1.0
  2163          N    218    LYS      N    904      -0.31    14.0067
  2164          H    218    LYS      H    904       0.31      1.008
  2165        CH1    218    LYS     CA    905          0     13.019
  2166        CH2    218    LYS     CB    905          0     14.027
  2167        CH2    218    LYS     CG    906          0     14.027
  2168        CH2    218    LYS     CD    906          0     14.027
  2169        CH2    218    LYS     CE    907      0.127     14.027
  2170         NL    218    LYS     NZ    907      0.129    14.0067
  2171          H    218    LYS    HZ1    907      0.248      1.008
  2172          H    218    LYS    HZ2    907      0.248      1.008
  2173          H    218    LYS    HZ3    907      0.248      1.008
  2174          C    218    LYS      C    908       0.45     12.011
  2175          O    218    LYS      O    908      -0.45    15.9994   ; qtot -7
; residue 219 ALA rtp ALA  q  0.0
  2176          N    219    ALA      N    909      -0.31    14.0067
  2177          H    219    ALA      H    909       0.31      1.008
  2178        CH1    219    ALA     CA    910          0     13.019
  2179        CH3    219    ALA     CB    910          0     15.035
  2180          C    219    ALA      C    911       0.45     12.011
  2181          O    219    ALA      O    911      -0.45    15.9994   ; qtot -7
; residue 220 ALA rtp ALA  q -1.0
  2182          N    220    ALA      N    912      -0.31    14.0067
  2183          H    220    ALA      H    912       0.31      1.008
  2184        CH1    220    ALA     CA    913          0     13.019
  2185        CH3    220    ALA     CB    913          0     15.035
  2186          C    220    ALA      C    914       0.27     12.011
  2187         OM    220    ALA     O1    914     -0.635    15.9994
  2188         OM    220    ALA     O2    914     -0.635    15.9994   ; qtot -8

[ bonds ]
;  ai    aj funct            c0            c1            c2            c3
    1     2     2    gb_2
    1     3     2    gb_2
    1     4     2    gb_2
    1     5     2    gb_21
    5     6     2    gb_27
    5    14     2    gb_27
    6     7     2    gb_27
    7     8     2    gb_27
    8     9     2    gb_27
    9    10     2    gb_21
   10    11     2    gb_2
   10    12     2    gb_2
   10    13     2    gb_2
   14    15     2    gb_5
   14    16     2    gb_10
   16    17     2    gb_21
   16    20     2    gb_21
   17    18     2    gb_27
   17    21     2    gb_27
   18    19     2    gb_27
   19    20     2    gb_27
   21    22     2    gb_5
   21    23     2    gb_10
   23    24     2    gb_2
   23    25     2    gb_21
   25    26     2    gb_27
   25    30     2    gb_27
   26    27     2    gb_27
   27    28     2    gb_32
   28    29     2    gb_31
   30    31     2    gb_5
   30    32     2    gb_10
   32    33     2    gb_2
   32    34     2    gb_21
   34    35     2    gb_27
   34    40     2    gb_27
   35    36     2    gb_27
   36    37     2    gb_27
   37    38     2    gb_6
   37    39     2    gb_6
   40    41     2    gb_5
   40    42     2    gb_10
   42    43     2    gb_2
   42    44     2    gb_21
   44    45     2    gb_27
   44    49     2    gb_27
   45    46     2    gb_27
   45    47     2    gb_27
   46    48     2    gb_27
   49    50     2    gb_5
   49    51     2    gb_10
   51    52     2    gb_2
   51    53     2    gb_21
   53    54     2    gb_27
   53    60     2    gb_27
   54    55     2    gb_27
   55    56     2    gb_5
   55    57     2    gb_9
   57    58     2    gb_2
   57    59     2    gb_2
   60    61     2    gb_5
   60    62     2    gb_10
   62    63     2    gb_21
   62    66     2    gb_21
   63    64     2    gb_27
   63    67     2    gb_27
   64    65     2    gb_27
   65    66     2    gb_27
   67    68     2    gb_5
   67    69     2    gb_10
   69    70     2    gb_2
   69    71     2    gb_21
   71    72     2    gb_27
   71    77     2    gb_27
   72    73     2    gb_27
   73    74     2    gb_27
   74    75     2    gb_6
   74    76     2    gb_6
   77    78     2    gb_5
   77    79     2    gb_10
   79    80     2    gb_2
   79    81     2    gb_21
   81    82     2    gb_27
   81    86     2    gb_27
   82    83     2    gb_27
   83    84     2    gb_32
   84    85     2    gb_31
   86    87     2    gb_5
   86    88     2    gb_10
   88    89     2    gb_2
   88    90     2    gb_21
   90    91     2    gb_27
   90    95     2    gb_27
   91    92     2    gb_27
   92    93     2    gb_27
   92    94     2    gb_27
   95    96     2    gb_5
   95    97     2    gb_10
   97    98     2    gb_2
   97    99     2    gb_21
   99   100     2    gb_27
   99   106     2    gb_27
  100   101     2    gb_27
  101   102     2    gb_5
  101   103     2    gb_9
  103   104     2    gb_2
  103   105     2    gb_2
  106   107     2    gb_5
  106   108     2    gb_10
  108   109     2    gb_2
  108   110     2    gb_21
  110   111     2    gb_27
  110   119     2    gb_27
  111   112     2    gb_27
  112   113     2    gb_27
  113   114     2    gb_27
  114   115     2    gb_21
  115   116     2    gb_2
  115   117     2    gb_2
  115   118     2    gb_2
  119   120     2    gb_5
  119   121     2    gb_10
  121   122     2    gb_2
  121   123     2    gb_21
  123   124     2    gb_27
  123   127     2    gb_27
  124   125     2    gb_27
  124   126     2    gb_27
  127   128     2    gb_5
  127   129     2    gb_10
  129   130     2    gb_2
  129   131     2    gb_21
  131   132     2    gb_27
  131   136     2    gb_27
  132   133     2    gb_27
  133   134     2    gb_27
  133   135     2    gb_27
  136   137     2    gb_5
  136   138     2    gb_10
  138   139     2    gb_2
  138   140     2    gb_21
  140   141     2    gb_27
  140   144     2    gb_27
  141   142     2    gb_18
  142   143     2    gb_1
  144   145     2    gb_5
  144   146     2    gb_10
  146   147     2    gb_2
  146   148     2    gb_21
  148   149     2    gb_27
  148   161     2    gb_27
  149   150     2    gb_27
  150   151     2    gb_27
  151   152     2    gb_21
  152   153     2    gb_2
  152   154     2    gb_11
  154   155     2    gb_11
  154   158     2    gb_11
  155   156     2    gb_2
  155   157     2    gb_2
  158   159     2    gb_2
  158   160     2    gb_2
  161   162     2    gb_5
  161   163     2    gb_10
  163   164     2    gb_2
  163   165     2    gb_21
  165   166     2    gb_27
  165   170     2    gb_27
  166   167     2    gb_27
  167   168     2    gb_27
  167   169     2    gb_27
  170   171     2    gb_5
  170   172     2    gb_10
  172   173     2    gb_2
  172   174     2    gb_21
  174   175     2    gb_27
  175   176     2    gb_5
  175   177     2    gb_10
  177   178     2    gb_2
  177   179     2    gb_21
  179   180     2    gb_27
  179   183     2    gb_27
  180   181     2    gb_27
  180   182     2    gb_27
  183   184     2    gb_5
  183   185     2    gb_10
  185   186     2    gb_2
  185   187     2    gb_21
  187   188     2    gb_27
  187   189     2    gb_27
  189   190     2    gb_5
  189   191     2    gb_10
  191   192     2    gb_2
  191   193     2    gb_21
  193   194     2    gb_27
  194   195     2    gb_5
  194   196     2    gb_10
  196   197     2    gb_2
  196   198     2    gb_21
  198   199     2    gb_27
  198   206     2    gb_27
  199   200     2    gb_27
  200   201     2    gb_27
  201   202     2    gb_5
  201   203     2    gb_9
  203   204     2    gb_2
  203   205     2    gb_2
  206   207     2    gb_5
  206   208     2    gb_10
  208   209     2    gb_2
  208   210     2    gb_21
  210   211     2    gb_27
  210   227     2    gb_27
  211   212     2    gb_27
  212   213     2    gb_10
  212   215     2    gb_16
  213   214     2    gb_3
  213   216     2    gb_10
  215   218     2    gb_16
  215   219     2    gb_16
  216   217     2    gb_2
  216   218     2    gb_10
  218   221     2    gb_16
  219   220     2    gb_3
  219   223     2    gb_16
  221   222     2    gb_3
  221   225     2    gb_16
  223   224     2    gb_3
  223   225     2    gb_16
  225   226     2    gb_3
  227   228     2    gb_5
  227   229     2    gb_10
  229   230     2    gb_2
  229   231     2    gb_21
  231   232     2    gb_27
  231   244     2    gb_27
  232   233     2    gb_27
  233   234     2    gb_27
  234   235     2    gb_21
  235   236     2    gb_2
  235   237     2    gb_11
  237   238     2    gb_11
  237   241     2    gb_11
  238   239     2    gb_2
  238   240     2    gb_2
  241   242     2    gb_2
  241   243     2    gb_2
  244   245     2    gb_5
  244   246     2    gb_10
  246   247     2    gb_2
  246   248     2    gb_21
  248   249     2    gb_27
  248   261     2    gb_27
  249   250     2    gb_27
  250   251     2    gb_16
  250   253     2    gb_16
  251   252     2    gb_3
  251   255     2    gb_16
  253   254     2    gb_3
  253   257     2    gb_16
  255   256     2    gb_3
  255   259     2    gb_16
  257   258     2    gb_3
  257   259     2    gb_16
  259   260     2    gb_3
  261   262     2    gb_5
  261   263     2    gb_10
  263   264     2    gb_2
  263   265     2    gb_21
  265   266     2    gb_27
  265   269     2    gb_27
  266   267     2    gb_27
  266   268     2    gb_27
  269   270     2    gb_5
  269   271     2    gb_10
  271   272     2    gb_2
  271   273     2    gb_21
  273   274     2    gb_27
  273   278     2    gb_27
  274   275     2    gb_27
  275   276     2    gb_6
  275   277     2    gb_6
  278   279     2    gb_5
  278   280     2    gb_10
  280   281     2    gb_2
  280   282     2    gb_21
  282   283     2    gb_27
  282   286     2    gb_27
  283   284     2    gb_27
  283   285     2    gb_27
  286   287     2    gb_5
  286   288     2    gb_10
  288   289     2    gb_2
  288   290     2    gb_21
  290   291     2    gb_27
  290   295     2    gb_27
  291   292     2    gb_27
  292   293     2    gb_27
  292   294     2    gb_27
  295   296     2    gb_5
  295   297     2    gb_10
  297   298     2    gb_2
  297   299     2    gb_21
  299   300     2    gb_27
  300   301     2    gb_5
  300   302     2    gb_10
  302   303     2    gb_2
  302   304     2    gb_21
  304   305     2    gb_27
  304   309     2    gb_27
  305   306     2    gb_27
  306   307     2    gb_27
  306   308     2    gb_27
  309   310     2    gb_5
  309   311     2    gb_10
  311   312     2    gb_2
  311   313     2    gb_21
  313   314     2    gb_27
  313   319     2    gb_27
  314   315     2    gb_27
  315   316     2    gb_27
  316   317     2    gb_6
  316   318     2    gb_6
  319   320     2    gb_5
  319   321     2    gb_10
  321   322     2    gb_2
  321   323     2    gb_21
  323   324     2    gb_27
  323   329     2    gb_27
  324   325     2    gb_27
  325   326     2    gb_27
  326   327     2    gb_6
  326   328     2    gb_6
  329   330     2    gb_5
  329   331     2    gb_10
  331   332     2    gb_2
  331   333     2    gb_21
  333   334     2    gb_27
  333   339     2    gb_27
  334   335     2    gb_27
  335   336     2    gb_27
  336   337     2    gb_6
  336   338     2    gb_6
  339   340     2    gb_5
  339   341     2    gb_10
  341   342     2    gb_2
  341   343     2    gb_21
  343   344     2    gb_27
  343   347     2    gb_27
  344   345     2    gb_18
  345   346     2    gb_1
  347   348     2    gb_5
  347   349     2    gb_10
  349   350     2    gb_2
  349   351     2    gb_21
  351   352     2    gb_27
  351   356     2    gb_27
  352   353     2    gb_27
  353   354     2    gb_27
  353   355     2    gb_27
  356   357     2    gb_5
  356   358     2    gb_10
  358   359     2    gb_2
  358   360     2    gb_21
  360   361     2    gb_27
  361   362     2    gb_5
  361   363     2    gb_10
  363   364     2    gb_2
  363   365     2    gb_21
  365   366     2    gb_27
  365   369     2    gb_27
  366   367     2    gb_18
  367   368     2    gb_1
  369   370     2    gb_5
  369   371     2    gb_10
  371   372     2    gb_2
  371   373     2    gb_21
  373   374     2    gb_27
  373   377     2    gb_27
  374   375     2    gb_27
  374   376     2    gb_27
  377   378     2    gb_5
  377   379     2    gb_10
  379   380     2    gb_21
  379   383     2    gb_21
  380   381     2    gb_27
  380   384     2    gb_27
  381   382     2    gb_27
  382   383     2    gb_27
  384   385     2    gb_5
  384   386     2    gb_10
  386   387     2    gb_2
  386   388     2    gb_21
  388   389     2    gb_27
  388   390     2    gb_27
  390   391     2    gb_5
  390   392     2    gb_10
  392   393     2    gb_21
  392   396     2    gb_21
  393   394     2    gb_27
  393   397     2    gb_27
  394   395     2    gb_27
  395   396     2    gb_27
  397   398     2    gb_5
  397   399     2    gb_10
  399   400     2    gb_2
  399   401     2    gb_21
  401   402     2    gb_27
  401   403     2    gb_27
  403   404     2    gb_5
  403   405     2    gb_10
  405   406     2    gb_2
  405   407     2    gb_21
  407   408     2    gb_27
  407   411     2    gb_27
  408   409     2    gb_32
  409   410     2    gb_8
  411   412     2    gb_5
  411   413     2    gb_10
  413   414     2    gb_2
  413   415     2    gb_21
  415   416     2    gb_27
  415   417     2    gb_27
  417   418     2    gb_5
  417   419     2    gb_10
  419   420     2    gb_2
  419   421     2    gb_21
  421   422     2    gb_27
  421   426     2    gb_27
  422   423     2    gb_27
  423   424     2    gb_27
  423   425     2    gb_27
  426   427     2    gb_5
  426   428     2    gb_10
  428   429     2    gb_2
  428   430     2    gb_21
  430   431     2    gb_27
  430   435     2    gb_27
  431   432     2    gb_27
  432   433     2    gb_27
  432   434     2    gb_27
  435   436     2    gb_5
  435   437     2    gb_10
  437   438     2    gb_2
  437   439     2    gb_21
  439   440     2    gb_27
  439   444     2    gb_27
  440   441     2    gb_27
  441   442     2    gb_27
  441   443     2    gb_27
  444   445     2    gb_5
  444   446     2    gb_10
  446   447     2    gb_2
  446   448     2    gb_21
  448   449     2    gb_27
  448   453     2    gb_27
  449   450     2    gb_27
  450   451     2    gb_27
  450   452     2    gb_27
  453   454     2    gb_5
  453   455     2    gb_10
  455   456     2    gb_2
  455   457     2    gb_21
  457   458     2    gb_27
  457   470     2    gb_27
  458   459     2    gb_27
  459   460     2    gb_16
  459   462     2    gb_16
  460   461     2    gb_3
  460   464     2    gb_16
  462   463     2    gb_3
  462   466     2    gb_16
  464   465     2    gb_3
  464   468     2    gb_16
  466   467     2    gb_3
  466   468     2    gb_16
  468   469     2    gb_3
  470   471     2    gb_5
  470   472     2    gb_10
  472   473     2    gb_21
  472   476     2    gb_21
  473   474     2    gb_27
  473   477     2    gb_27
  474   475     2    gb_27
  475   476     2    gb_27
  477   478     2    gb_5
  477   479     2    gb_10
  479   480     2    gb_2
  479   481     2    gb_21
  481   482     2    gb_27
  481   486     2    gb_27
  482   483     2    gb_27
  483   484     2    gb_27
  483   485     2    gb_27
  486   487     2    gb_5
  486   488     2    gb_10
  488   489     2    gb_2
  488   490     2    gb_21
  490   491     2    gb_27
  490   495     2    gb_27
  491   492     2    gb_18
  491   494     2    gb_27
  492   493     2    gb_1
  495   496     2    gb_5
  495   497     2    gb_10
  497   498     2    gb_2
  497   499     2    gb_21
  499   500     2    gb_27
  499   501     2    gb_27
  501   502     2    gb_5
  501   503     2    gb_10
  503   504     2    gb_2
  503   505     2    gb_21
  505   506     2    gb_27
  505   513     2    gb_27
  506   507     2    gb_27
  507   508     2    gb_27
  508   509     2    gb_5
  508   510     2    gb_9
  510   511     2    gb_2
  510   512     2    gb_2
  513   514     2    gb_5
  513   515     2    gb_10
  515   516     2    gb_2
  515   517     2    gb_21
  517   518     2    gb_27
  517   527     2    gb_27
  518   519     2    gb_27
  519   520     2    gb_10
  519   521     2    gb_10
  520   523     2    gb_10
  521   522     2    gb_3
  521   525     2    gb_10
  523   524     2    gb_3
  523   525     2    gb_10
  525   526     2    gb_2
  527   528     2    gb_5
  527   529     2    gb_10
  529   530     2    gb_2
  529   531     2    gb_21
  531   532     2    gb_27
  531   537     2    gb_27
  532   533     2    gb_27
  533   534     2    gb_27
  534   535     2    gb_6
  534   536     2    gb_6
  537   538     2    gb_5
  537   539     2    gb_10
  539   540     2    gb_2
  539   541     2    gb_21
  541   542     2    gb_27
  541   548     2    gb_27
  542   543     2    gb_27
  543   544     2    gb_5
  543   545     2    gb_9
  545   546     2    gb_2
  545   547     2    gb_2
  548   549     2    gb_5
  548   550     2    gb_10
  550   551     2    gb_2
  550   552     2    gb_21
  552   553     2    gb_27
  552   565     2    gb_27
  553   554     2    gb_27
  554   555     2    gb_16
  554   557     2    gb_16
  555   556     2    gb_3
  555   559     2    gb_16
  557   558     2    gb_3
  557   561     2    gb_16
  559   560     2    gb_3
  559   563     2    gb_16
  561   562     2    gb_3
  561   563     2    gb_16
  563   564     2    gb_3
  565   566     2    gb_5
  565   567     2    gb_10
  567   568     2    gb_2
  567   569     2    gb_21
  569   570     2    gb_27
  569   582     2    gb_27
  570   571     2    gb_27
  571   572     2    gb_27
  572   573     2    gb_21
  573   574     2    gb_2
  573   575     2    gb_11
  575   576     2    gb_11
  575   579     2    gb_11
  576   577     2    gb_2
  576   578     2    gb_2
  579   580     2    gb_2
  579   581     2    gb_2
  582   583     2    gb_5
  582   584     2    gb_10
  584   585     2    gb_2
  584   586     2    gb_21
  586   587     2    gb_27
  586   595     2    gb_27
  587   588     2    gb_27
  588   589     2    gb_27
  589   590     2    gb_27
  590   591     2    gb_21
  591   592     2    gb_2
  591   593     2    gb_2
  591   594     2    gb_2
  595   596     2    gb_5
  595   597     2    gb_10
  597   598     2    gb_2
  597   599     2    gb_21
  599   600     2    gb_27
  599   608     2    gb_27
  600   601     2    gb_27
  601   602     2    gb_27
  602   603     2    gb_27
  603   604     2    gb_21
  604   605     2    gb_2
  604   606     2    gb_2
  604   607     2    gb_2
  608   609     2    gb_5
  608   610     2    gb_10
  610   611     2    gb_2
  610   612     2    gb_21
  612   613     2    gb_27
  612   620     2    gb_27
  613   614     2    gb_27
  614   615     2    gb_27
  615   616     2    gb_5
  615   617     2    gb_9
  617   618     2    gb_2
  617   619     2    gb_2
  620   621     2    gb_5
  620   622     2    gb_10
  622   623     2    gb_2
  622   624     2    gb_21
  624   625     2    gb_27
  624   629     2    gb_27
  625   626     2    gb_27
  625   627     2    gb_27
  626   628     2    gb_27
  629   630     2    gb_5
  629   631     2    gb_10
  631   632     2    gb_2
  631   633     2    gb_21
  633   634     2    gb_27
  633   639     2    gb_27
  634   635     2    gb_27
  635   636     2    gb_27
  636   637     2    gb_6
  636   638     2    gb_6
  639   640     2    gb_5
  639   641     2    gb_10
  641   642     2    gb_2
  641   643     2    gb_21
  643   644     2    gb_27
  643   649     2    gb_27
  644   645     2    gb_27
  645   646     2    gb_27
  646   647     2    gb_6
  646   648     2    gb_6
  649   650     2    gb_5
  649   651     2    gb_10
  651   652     2    gb_2
  651   653     2    gb_21
  653   654     2    gb_27
  653   658     2    gb_27
  654   655     2    gb_27
  655   656     2    gb_27
  655   657     2    gb_27
  658   659     2    gb_5
  658   660     2    gb_10
  660   661     2    gb_2
  660   662     2    gb_21
  662   663     2    gb_27
  662   671     2    gb_27
  663   664     2    gb_27
  664   665     2    gb_27
  665   666     2    gb_27
  666   667     2    gb_21
  667   668     2    gb_2
  667   669     2    gb_2
  667   670     2    gb_2
  671   672     2    gb_5
  671   673     2    gb_10
  673   674     2    gb_2
  673   675     2    gb_21
  675   676     2    gb_27
  676   677     2    gb_5
  676   678     2    gb_10
  678   679     2    gb_2
  678   680     2    gb_21
  680   681     2    gb_27
  680   688     2    gb_27
  681   682     2    gb_27
  682   683     2    gb_27
  683   684     2    gb_5
  683   685     2    gb_9
  685   686     2    gb_2
  685   687     2    gb_2
  688   689     2    gb_5
  688   690     2    gb_10
  690   691     2    gb_2
  690   692     2    gb_21
  692   693     2    gb_27
  692   698     2    gb_27
  693   694     2    gb_27
  694   695     2    gb_27
  695   696     2    gb_6
  695   697     2    gb_6
  698   699     2    gb_5
  698   700     2    gb_10
  700   701     2    gb_2
  700   702     2    gb_21
  702   703     2    gb_27
  702   706     2    gb_27
  703   704     2    gb_27
  703   705     2    gb_27
  706   707     2    gb_5
  706   708     2    gb_10
  708   709     2    gb_2
  708   710     2    gb_21
  710   711     2    gb_27
  710   714     2    gb_27
  711   712     2    gb_18
  712   713     2    gb_1
  714   715     2    gb_5
  714   716     2    gb_10
  716   717     2    gb_21
  716   720     2    gb_21
  717   718     2    gb_27
  717   721     2    gb_27
  718   719     2    gb_27
  719   720     2    gb_27
  721   722     2    gb_5
  721   723     2    gb_10
  723   724     2    gb_2
  723   725     2    gb_21
  725   726     2    gb_27
  725   734     2    gb_27
  726   727     2    gb_27
  727   728     2    gb_27
  728   729     2    gb_27
  729   730     2    gb_21
  730   731     2    gb_2
  730   732     2    gb_2
  730   733     2    gb_2
  734   735     2    gb_5
  734   736     2    gb_10
  736   737     2    gb_2
  736   738     2    gb_21
  738   739     2    gb_27
  738   742     2    gb_27
  739   740     2    gb_27
  739   741     2    gb_27
  742   743     2    gb_5
  742   744     2    gb_10
  744   745     2    gb_2
  744   746     2    gb_21
  746   747     2    gb_27
  746   760     2    gb_27
  747   748     2    gb_27
  748   749     2    gb_16
  748   751     2    gb_16
  749   750     2    gb_3
  749   753     2    gb_16
  751   752     2    gb_3
  751   755     2    gb_16
  753   754     2    gb_3
  753   757     2    gb_16
  755   756     2    gb_3
  755   757     2    gb_16
  757   758     2    gb_13
  758   759     2    gb_1
  760   761     2    gb_5
  760   762     2    gb_10
  762   763     2    gb_2
  762   764     2    gb_21
  764   765     2    gb_27
  764   777     2    gb_27
  765   766     2    gb_27
  766   767     2    gb_16
  766   769     2    gb_16
  767   768     2    gb_3
  767   771     2    gb_16
  769   770     2    gb_3
  769   773     2    gb_16
  771   772     2    gb_3
  771   775     2    gb_16
  773   774     2    gb_3
  773   775     2    gb_16
  775   776     2    gb_3
  777   778     2    gb_5
  777   779     2    gb_10
  779   780     2    gb_2
  779   781     2    gb_21
  781   782     2    gb_27
  781   786     2    gb_27
  782   783     2    gb_27
  783   784     2    gb_32
  784   785     2    gb_31
  786   787     2    gb_5
  786   788     2    gb_10
  788   789     2    gb_2
  788   790     2    gb_21
  790   791     2    gb_27
  790   799     2    gb_27
  791   792     2    gb_27
  792   793     2    gb_27
  793   794     2    gb_27
  794   795     2    gb_21
  795   796     2    gb_2
  795   797     2    gb_2
  795   798     2    gb_2
  799   800     2    gb_5
  799   801     2    gb_10
  801   802     2    gb_2
  801   803     2    gb_21
  803   804     2    gb_27
  803   811     2    gb_27
  804   805     2    gb_27
  805   806     2    gb_27
  806   807     2    gb_5
  806   808     2    gb_9
  808   809     2    gb_2
  808   810     2    gb_2
  811   812     2    gb_5
  811   813     2    gb_10
  813   814     2    gb_2
  813   815     2    gb_21
  815   816     2    gb_27
  815   820     2    gb_27
  816   817     2    gb_18
  816   819     2    gb_27
  817   818     2    gb_1
  820   821     2    gb_5
  820   822     2    gb_10
  822   823     2    gb_2
  822   824     2    gb_21
  824   825     2    gb_27
  824   829     2    gb_27
  825   826     2    gb_27
  825   827     2    gb_27
  826   828     2    gb_27
  829   830     2    gb_5
  829   831     2    gb_10
  831   832     2    gb_2
  831   833     2    gb_21
  833   834     2    gb_27
  834   835     2    gb_5
  834   836     2    gb_10
  836   837     2    gb_2
  836   838     2    gb_21
  838   839     2    gb_27
  838   845     2    gb_27
  839   840     2    gb_27
  840   841     2    gb_5
  840   842     2    gb_9
  842   843     2    gb_2
  842   844     2    gb_2
  845   846     2    gb_5
  845   847     2    gb_10
  847   848     2    gb_2
  847   849     2    gb_21
  849   850     2    gb_27
  849   853     2    gb_27
  850   851     2    gb_18
  851   852     2    gb_1
  853   854     2    gb_5
  853   855     2    gb_10
  855   856     2    gb_2
  855   857     2    gb_21
  857   858     2    gb_27
  857   861     2    gb_27
  858   859     2    gb_32
  859   860     2    gb_8
  861   862     2    gb_5
  861   863     2    gb_10
  863   864     2    gb_2
  863   865     2    gb_21
  865   866     2    gb_27
  866   867     2    gb_5
  866   868     2    gb_10
  868   869     2    gb_2
  868   870     2    gb_21
  870   871     2    gb_27
  870   875     2    gb_27
  871   872     2    gb_18
  871   874     2    gb_27
  872   873     2    gb_1
  875   876     2    gb_5
  875   877     2    gb_10
  877   878     2    gb_2
  877   879     2    gb_21
  879   880     2    gb_27
  879   884     2    gb_27
  880   881     2    gb_27
  880   882     2    gb_27
  881   883     2    gb_27
  884   885     2    gb_5
  884   886     2    gb_10
  886   887     2    gb_2
  886   888     2    gb_21
  888   889     2    gb_27
  889   890     2    gb_5
  889   891     2    gb_10
  891   892     2    gb_2
  891   893     2    gb_21
  893   894     2    gb_27
  893   898     2    gb_27
  894   895     2    gb_27
  895   896     2    gb_27
  895   897     2    gb_27
  898   899     2    gb_5
  898   900     2    gb_10
  900   901     2    gb_2
  900   902     2    gb_21
  902   903     2    gb_27
  902   907     2    gb_27
  903   904     2    gb_27
  903   905     2    gb_27
  904   906     2    gb_27
  907   908     2    gb_5
  907   909     2    gb_10
  909   910     2    gb_2
  909   911     2    gb_21
  911   912     2    gb_27
  911   921     2    gb_27
  912   913     2    gb_27
  913   914     2    gb_10
  913   915     2    gb_10
  914   917     2    gb_10
  915   916     2    gb_3
  915   919     2    gb_10
  917   918     2    gb_3
  917   919     2    gb_10
  919   920     2    gb_2
  921   922     2    gb_5
  921   923     2    gb_10
  923   924     2    gb_2
  923   925     2    gb_21
  925   926     2    gb_27
  925   927     2    gb_27
  927   928     2    gb_5
  927   929     2    gb_10
  929   930     2    gb_2
  929   931     2    gb_21
  931   932     2    gb_27
  931   935     2    gb_27
  932   933     2    gb_27
  932   934     2    gb_27
  935   936     2    gb_5
  935   937     2    gb_10
  937   938     2    gb_2
  937   939     2    gb_21
  939   940     2    gb_27
  939   941     2    gb_27
  941   942     2    gb_5
  941   943     2    gb_10
  943   944     2    gb_2
  943   945     2    gb_21
  945   946     2    gb_27
  945   952     2    gb_27
  946   947     2    gb_27
  947   948     2    gb_5
  947   949     2    gb_9
  949   950     2    gb_2
  949   951     2    gb_2
  952   953     2    gb_5
  952   954     2    gb_10
  954   955     2    gb_2
  954   956     2    gb_21
  956   957     2    gb_27
  956   963     2    gb_27
  957   958     2    gb_27
  958   959     2    gb_5
  958   960     2    gb_9
  960   961     2    gb_2
  960   962     2    gb_2
  963   964     2    gb_5
  963   965     2    gb_10
  965   966     2    gb_2
  965   967     2    gb_21
  967   968     2    gb_27
  967   975     2    gb_27
  968   969     2    gb_27
  969   970     2    gb_27
  970   971     2    gb_5
  970   972     2    gb_9
  972   973     2    gb_2
  972   974     2    gb_2
  975   976     2    gb_5
  975   977     2    gb_10
  977   978     2    gb_2
  977   979     2    gb_21
  979   980     2    gb_27
  979   984     2    gb_27
  980   981     2    gb_27
  981   982     2    gb_6
  981   983     2    gb_6
  984   985     2    gb_5
  984   986     2    gb_10
  986   987     2    gb_2
  986   988     2    gb_21
  988   989     2    gb_27
  988   997     2    gb_27
  989   990     2    gb_27
  990   991     2    gb_27
  991   992     2    gb_27
  992   993     2    gb_21
  993   994     2    gb_2
  993   995     2    gb_2
  993   996     2    gb_2
  997   998     2    gb_5
  997   999     2    gb_10
  999  1000     2    gb_2
  999  1001     2    gb_21
 1001  1002     2    gb_27
 1001  1006     2    gb_27
 1002  1003     2    gb_27
 1003  1004     2    gb_27
 1003  1005     2    gb_27
 1006  1007     2    gb_5
 1006  1008     2    gb_10
 1008  1009     2    gb_2
 1008  1010     2    gb_21
 1010  1011     2    gb_27
 1011  1012     2    gb_5
 1011  1013     2    gb_10
 1013  1014     2    gb_2
 1013  1015     2    gb_21
 1015  1016     2    gb_27
 1015  1028     2    gb_27
 1016  1017     2    gb_27
 1017  1018     2    gb_16
 1017  1020     2    gb_16
 1018  1019     2    gb_3
 1018  1022     2    gb_16
 1020  1021     2    gb_3
 1020  1024     2    gb_16
 1022  1023     2    gb_3
 1022  1026     2    gb_16
 1024  1025     2    gb_3
 1024  1026     2    gb_16
 1026  1027     2    gb_3
 1028  1029     2    gb_5
 1028  1030     2    gb_10
 1030  1031     2    gb_2
 1030  1032     2    gb_21
 1032  1033     2    gb_27
 1032  1038     2    gb_27
 1033  1034     2    gb_27
 1034  1035     2    gb_27
 1035  1036     2    gb_6
 1035  1037     2    gb_6
 1038  1039     2    gb_5
 1038  1040     2    gb_10
 1040  1041     2    gb_2
 1040  1042     2    gb_21
 1042  1043     2    gb_27
 1042  1047     2    gb_27
 1043  1044     2    gb_27
 1044  1045     2    gb_6
 1044  1046     2    gb_6
 1047  1048     2    gb_5
 1047  1049     2    gb_10
 1049  1050     2    gb_2
 1049  1051     2    gb_21
 1051  1052     2    gb_27
 1052  1053     2    gb_5
 1052  1054     2    gb_10
 1054  1055     2    gb_2
 1054  1056     2    gb_21
 1056  1057     2    gb_27
 1056  1060     2    gb_27
 1057  1058     2    gb_18
 1058  1059     2    gb_1
 1060  1061     2    gb_5
 1060  1062     2    gb_10
 1062  1063     2    gb_2
 1062  1064     2    gb_21
 1064  1065     2    gb_27
 1064  1068     2    gb_27
 1065  1066     2    gb_27
 1065  1067     2    gb_27
 1068  1069     2    gb_5
 1068  1070     2    gb_10
 1070  1071     2    gb_2
 1070  1072     2    gb_21
 1072  1073     2    gb_27
 1072  1077     2    gb_27
 1073  1074     2    gb_27
 1074  1075     2    gb_27
 1074  1076     2    gb_27
 1077  1078     2    gb_5
 1077  1079     2    gb_10
 1079  1080     2    gb_2
 1079  1081     2    gb_21
 1081  1082     2    gb_27
 1081  1090     2    gb_27
 1082  1083     2    gb_27
 1083  1084     2    gb_27
 1084  1085     2    gb_27
 1085  1086     2    gb_21
 1086  1087     2    gb_2
 1086  1088     2    gb_2
 1086  1089     2    gb_2
 1090  1091     2    gb_5
 1090  1092     2    gb_10
 1092  1093     2    gb_2
 1092  1094     2    gb_21
 1094  1095     2    gb_27
 1094  1102     2    gb_27
 1095  1096     2    gb_27
 1096  1097     2    gb_27
 1097  1098     2    gb_5
 1097  1099     2    gb_9
 1099  1100     2    gb_2
 1099  1101     2    gb_2
 1102  1103     2    gb_5
 1102  1104     2    gb_10
 1104  1105     2    gb_2
 1104  1106     2    gb_21
 1106  1107     2    gb_27
 1106  1119     2    gb_27
 1107  1108     2    gb_27
 1108  1109     2    gb_16
 1108  1111     2    gb_16
 1109  1110     2    gb_3
 1109  1113     2    gb_16
 1111  1112     2    gb_3
 1111  1115     2    gb_16
 1113  1114     2    gb_3
 1113  1117     2    gb_16
 1115  1116     2    gb_3
 1115  1117     2    gb_16
 1117  1118     2    gb_3
 1119  1120     2    gb_5
 1119  1121     2    gb_10
 1121  1122     2    gb_2
 1121  1123     2    gb_21
 1123  1124     2    gb_27
 1123  1128     2    gb_27
 1124  1125     2    gb_27
 1125  1126     2    gb_27
 1125  1127     2    gb_27
 1128  1129     2    gb_5
 1128  1130     2    gb_10
 1130  1131     2    gb_2
 1130  1132     2    gb_21
 1132  1133     2    gb_27
 1132  1136     2    gb_27
 1133  1134     2    gb_18
 1134  1135     2    gb_1
 1136  1137     2    gb_5
 1136  1138     2    gb_10
 1138  1139     2    gb_2
 1138  1140     2    gb_21
 1140  1141     2    gb_27
 1140  1146     2    gb_27
 1141  1142     2    gb_27
 1142  1143     2    gb_27
 1143  1144     2    gb_6
 1143  1145     2    gb_6
 1146  1147     2    gb_5
 1146  1148     2    gb_10
 1148  1149     2    gb_2
 1148  1150     2    gb_21
 1150  1151     2    gb_27
 1150  1155     2    gb_27
 1151  1152     2    gb_18
 1151  1154     2    gb_27
 1152  1153     2    gb_1
 1155  1156     2    gb_5
 1155  1157     2    gb_10
 1157  1158     2    gb_2
 1157  1159     2    gb_21
 1159  1160     2    gb_27
 1159  1165     2    gb_27
 1160  1161     2    gb_27
 1161  1162     2    gb_27
 1162  1163     2    gb_6
 1162  1164     2    gb_6
 1165  1166     2    gb_5
 1165  1167     2    gb_10
 1167  1168     2    gb_2
 1167  1169     2    gb_21
 1169  1170     2    gb_27
 1169  1178     2    gb_27
 1170  1171     2    gb_27
 1171  1172     2    gb_27
 1172  1173     2    gb_27
 1173  1174     2    gb_21
 1174  1175     2    gb_2
 1174  1176     2    gb_2
 1174  1177     2    gb_2
 1178  1179     2    gb_5
 1178  1180     2    gb_10
 1180  1181     2    gb_2
 1180  1182     2    gb_21
 1182  1183     2    gb_27
 1182  1187     2    gb_27
 1183  1184     2    gb_27
 1184  1185     2    gb_32
 1185  1186     2    gb_31
 1187  1188     2    gb_5
 1187  1189     2    gb_10
 1189  1190     2    gb_2
 1189  1191     2    gb_21
 1191  1192     2    gb_27
 1191  1195     2    gb_27
 1192  1193     2    gb_18
 1193  1194     2    gb_1
 1195  1196     2    gb_5
 1195  1197     2    gb_10
 1197  1198     2    gb_21
 1197  1201     2    gb_21
 1198  1199     2    gb_27
 1198  1202     2    gb_27
 1199  1200     2    gb_27
 1200  1201     2    gb_27
 1202  1203     2    gb_5
 1202  1204     2    gb_10
 1204  1205     2    gb_2
 1204  1206     2    gb_21
 1206  1207     2    gb_27
 1206  1212     2    gb_27
 1207  1208     2    gb_27
 1208  1209     2    gb_27
 1209  1210     2    gb_6
 1209  1211     2    gb_6
 1212  1213     2    gb_5
 1212  1214     2    gb_10
 1214  1215     2    gb_2
 1214  1216     2    gb_21
 1216  1217     2    gb_27
 1216  1221     2    gb_27
 1217  1218     2    gb_27
 1218  1219     2    gb_6
 1218  1220     2    gb_6
 1221  1222     2    gb_5
 1221  1223     2    gb_10
 1223  1224     2    gb_2
 1223  1225     2    gb_21
 1225  1226     2    gb_27
 1225  1238     2    gb_27
 1226  1227     2    gb_27
 1227  1228     2    gb_27
 1228  1229     2    gb_21
 1229  1230     2    gb_2
 1229  1231     2    gb_11
 1231  1232     2    gb_11
 1231  1235     2    gb_11
 1232  1233     2    gb_2
 1232  1234     2    gb_2
 1235  1236     2    gb_2
 1235  1237     2    gb_2
 1238  1239     2    gb_5
 1238  1240     2    gb_10
 1240  1241     2    gb_2
 1240  1242     2    gb_21
 1242  1243     2    gb_27
 1242  1244     2    gb_27
 1244  1245     2    gb_5
 1244  1246     2    gb_10
 1246  1247     2    gb_2
 1246  1248     2    gb_21
 1248  1249     2    gb_27
 1248  1257     2    gb_27
 1249  1250     2    gb_27
 1250  1251     2    gb_27
 1251  1252     2    gb_27
 1252  1253     2    gb_21
 1253  1254     2    gb_2
 1253  1255     2    gb_2
 1253  1256     2    gb_2
 1257  1258     2    gb_5
 1257  1259     2    gb_10
 1259  1260     2    gb_2
 1259  1261     2    gb_21
 1261  1262     2    gb_27
 1261  1265     2    gb_27
 1262  1263     2    gb_32
 1263  1264     2    gb_8
 1265  1266     2    gb_5
 1265  1267     2    gb_10
 1267  1268     2    gb_2
 1267  1269     2    gb_21
 1269  1270     2    gb_27
 1269  1282     2    gb_27
 1270  1271     2    gb_27
 1271  1272     2    gb_16
 1271  1274     2    gb_16
 1272  1273     2    gb_3
 1272  1276     2    gb_16
 1274  1275     2    gb_3
 1274  1278     2    gb_16
 1276  1277     2    gb_3
 1276  1280     2    gb_16
 1278  1279     2    gb_3
 1278  1280     2    gb_16
 1280  1281     2    gb_3
 1282  1283     2    gb_5
 1282  1284     2    gb_10
 1284  1285     2    gb_2
 1284  1286     2    gb_21
 1286  1287     2    gb_27
 1286  1292     2    gb_27
 1287  1288     2    gb_27
 1288  1289     2    gb_27
 1289  1290     2    gb_6
 1289  1291     2    gb_6
 1292  1293     2    gb_5
 1292  1294     2    gb_10
 1294  1295     2    gb_2
 1294  1296     2    gb_21
 1296  1297     2    gb_27
 1296  1305     2    gb_27
 1297  1298     2    gb_27
 1298  1299     2    gb_27
 1299  1300     2    gb_27
 1300  1301     2    gb_21
 1301  1302     2    gb_2
 1301  1303     2    gb_2
 1301  1304     2    gb_2
 1305  1306     2    gb_5
 1305  1307     2    gb_10
 1307  1308     2    gb_2
 1307  1309     2    gb_21
 1309  1310     2    gb_27
 1309  1316     2    gb_27
 1310  1311     2    gb_27
 1311  1312     2    gb_5
 1311  1313     2    gb_9
 1313  1314     2    gb_2
 1313  1315     2    gb_2
 1316  1317     2    gb_5
 1316  1318     2    gb_10
 1318  1319     2    gb_2
 1318  1320     2    gb_21
 1320  1321     2    gb_27
 1320  1326     2    gb_27
 1321  1322     2    gb_27
 1322  1323     2    gb_27
 1323  1324     2    gb_6
 1323  1325     2    gb_6
 1326  1327     2    gb_5
 1326  1328     2    gb_10
 1328  1329     2    gb_2
 1328  1330     2    gb_21
 1330  1331     2    gb_27
 1330  1332     2    gb_27
 1332  1333     2    gb_5
 1332  1334     2    gb_10
 1334  1335     2    gb_2
 1334  1336     2    gb_21
 1336  1337     2    gb_27
 1336  1341     2    gb_27
 1337  1338     2    gb_27
 1337  1339     2    gb_27
 1338  1340     2    gb_27
 1341  1342     2    gb_5
 1341  1343     2    gb_10
 1343  1344     2    gb_2
 1343  1345     2    gb_21
 1345  1346     2    gb_27
 1345  1353     2    gb_27
 1346  1347     2    gb_27
 1347  1348     2    gb_27
 1348  1349     2    gb_5
 1348  1350     2    gb_9
 1350  1351     2    gb_2
 1350  1352     2    gb_2
 1353  1354     2    gb_5
 1353  1355     2    gb_10
 1355  1356     2    gb_2
 1355  1357     2    gb_21
 1357  1358     2    gb_27
 1357  1359     2    gb_27
 1359  1360     2    gb_5
 1359  1361     2    gb_10
 1361  1362     2    gb_2
 1361  1363     2    gb_21
 1363  1364     2    gb_27
 1363  1365     2    gb_27
 1365  1366     2    gb_5
 1365  1367     2    gb_10
 1367  1368     2    gb_2
 1367  1369     2    gb_21
 1369  1370     2    gb_27
 1369  1379     2    gb_27
 1370  1371     2    gb_27
 1371  1372     2    gb_10
 1371  1373     2    gb_10
 1372  1375     2    gb_10
 1373  1374     2    gb_3
 1373  1377     2    gb_10
 1375  1376     2    gb_3
 1375  1377     2    gb_10
 1377  1378     2    gb_2
 1379  1380     2    gb_5
 1379  1381     2    gb_10
 1381  1382     2    gb_2
 1381  1383     2    gb_21
 1383  1384     2    gb_27
 1383  1388     2    gb_27
 1384  1385     2    gb_27
 1385  1386     2    gb_6
 1385  1387     2    gb_6
 1388  1389     2    gb_5
 1388  1390     2    gb_10
 1390  1391     2    gb_2
 1390  1392     2    gb_21
 1392  1393     2    gb_27
 1392  1394     2    gb_27
 1394  1395     2    gb_5
 1394  1396     2    gb_10
 1396  1397     2    gb_2
 1396  1398     2    gb_21
 1398  1399     2    gb_27
 1398  1402     2    gb_27
 1399  1400     2    gb_27
 1399  1401     2    gb_27
 1402  1403     2    gb_5
 1402  1404     2    gb_10
 1404  1405     2    gb_2
 1404  1406     2    gb_21
 1406  1407     2    gb_27
 1406  1408     2    gb_27
 1408  1409     2    gb_5
 1408  1410     2    gb_10
 1410  1411     2    gb_2
 1410  1412     2    gb_21
 1412  1413     2    gb_27
 1412  1420     2    gb_27
 1413  1414     2    gb_27
 1414  1415     2    gb_27
 1415  1416     2    gb_5
 1415  1417     2    gb_9
 1417  1418     2    gb_2
 1417  1419     2    gb_2
 1420  1421     2    gb_5
 1420  1422     2    gb_10
 1422  1423     2    gb_2
 1422  1424     2    gb_21
 1424  1425     2    gb_27
 1424  1430     2    gb_27
 1425  1426     2    gb_27
 1426  1427     2    gb_27
 1427  1428     2    gb_6
 1427  1429     2    gb_6
 1430  1431     2    gb_5
 1430  1432     2    gb_10
 1432  1433     2    gb_2
 1432  1434     2    gb_21
 1434  1435     2    gb_27
 1435  1436     2    gb_5
 1435  1437     2    gb_10
 1437  1438     2    gb_2
 1437  1439     2    gb_21
 1439  1440     2    gb_27
 1439  1447     2    gb_27
 1440  1441     2    gb_27
 1441  1442     2    gb_27
 1442  1443     2    gb_5
 1442  1444     2    gb_9
 1444  1445     2    gb_2
 1444  1446     2    gb_2
 1447  1448     2    gb_5
 1447  1449     2    gb_10
 1449  1450     2    gb_2
 1449  1451     2    gb_21
 1451  1452     2    gb_27
 1451  1455     2    gb_27
 1452  1453     2    gb_32
 1453  1454     2    gb_8
 1455  1456     2    gb_5
 1455  1457     2    gb_10
 1457  1458     2    gb_2
 1457  1459     2    gb_21
 1459  1460     2    gb_27
 1459  1472     2    gb_27
 1460  1461     2    gb_27
 1461  1462     2    gb_27
 1462  1463     2    gb_21
 1463  1464     2    gb_2
 1463  1465     2    gb_11
 1465  1466     2    gb_11
 1465  1469     2    gb_11
 1466  1467     2    gb_2
 1466  1468     2    gb_2
 1469  1470     2    gb_2
 1469  1471     2    gb_2
 1472  1473     2    gb_5
 1472  1474     2    gb_10
 1474  1475     2    gb_2
 1474  1476     2    gb_21
 1476  1477     2    gb_27
 1476  1480     2    gb_27
 1477  1478     2    gb_27
 1477  1479     2    gb_27
 1480  1481     2    gb_5
 1480  1482     2    gb_10
 1482  1483     2    gb_2
 1482  1484     2    gb_21
 1484  1485     2    gb_27
 1484  1489     2    gb_27
 1485  1486     2    gb_27
 1486  1487     2    gb_6
 1486  1488     2    gb_6
 1489  1490     2    gb_5
 1489  1491     2    gb_10
 1491  1492     2    gb_2
 1491  1493     2    gb_21
 1493  1494     2    gb_27
 1493  1498     2    gb_27
 1494  1495     2    gb_27
 1495  1496     2    gb_6
 1495  1497     2    gb_6
 1498  1499     2    gb_5
 1498  1500     2    gb_10
 1500  1501     2    gb_2
 1500  1502     2    gb_21
 1502  1503     2    gb_27
 1502  1511     2    gb_27
 1503  1504     2    gb_27
 1504  1505     2    gb_27
 1505  1506     2    gb_27
 1506  1507     2    gb_21
 1507  1508     2    gb_2
 1507  1509     2    gb_2
 1507  1510     2    gb_2
 1511  1512     2    gb_5
 1511  1513     2    gb_10
 1513  1514     2    gb_2
 1513  1515     2    gb_21
 1515  1516     2    gb_27
 1515  1519     2    gb_27
 1516  1517     2    gb_27
 1516  1518     2    gb_27
 1519  1520     2    gb_5
 1519  1521     2    gb_10
 1521  1522     2    gb_2
 1521  1523     2    gb_21
 1523  1524     2    gb_27
 1523  1530     2    gb_27
 1524  1525     2    gb_27
 1525  1526     2    gb_5
 1525  1527     2    gb_9
 1527  1528     2    gb_2
 1527  1529     2    gb_2
 1530  1531     2    gb_5
 1530  1532     2    gb_10
 1532  1533     2    gb_2
 1532  1534     2    gb_21
 1534  1535     2    gb_27
 1534  1547     2    gb_27
 1535  1536     2    gb_27
 1536  1537     2    gb_16
 1536  1539     2    gb_16
 1537  1538     2    gb_3
 1537  1541     2    gb_16
 1539  1540     2    gb_3
 1539  1543     2    gb_16
 1541  1542     2    gb_3
 1541  1545     2    gb_16
 1543  1544     2    gb_3
 1543  1545     2    gb_16
 1545  1546     2    gb_3
 1547  1548     2    gb_5
 1547  1549     2    gb_10
 1549  1550     2    gb_2
 1549  1551     2    gb_21
 1551  1552     2    gb_27
 1551  1561     2    gb_27
 1552  1553     2    gb_27
 1553  1554     2    gb_10
 1553  1555     2    gb_10
 1554  1557     2    gb_10
 1555  1556     2    gb_3
 1555  1559     2    gb_10
 1557  1558     2    gb_3
 1557  1559     2    gb_10
 1559  1560     2    gb_2
 1561  1562     2    gb_5
 1561  1563     2    gb_10
 1563  1564     2    gb_2
 1563  1565     2    gb_21
 1565  1566     2    gb_27
 1565  1578     2    gb_27
 1566  1567     2    gb_27
 1567  1568     2    gb_16
 1567  1570     2    gb_16
 1568  1569     2    gb_3
 1568  1572     2    gb_16
 1570  1571     2    gb_3
 1570  1574     2    gb_16
 1572  1573     2    gb_3
 1572  1576     2    gb_16
 1574  1575     2    gb_3
 1574  1576     2    gb_16
 1576  1577     2    gb_3
 1578  1579     2    gb_5
 1578  1580     2    gb_10
 1580  1581     2    gb_2
 1580  1582     2    gb_21
 1582  1583     2    gb_27
 1582  1587     2    gb_27
 1583  1584     2    gb_27
 1583  1585     2    gb_27
 1584  1586     2    gb_27
 1587  1588     2    gb_5
 1587  1589     2    gb_10
 1589  1590     2    gb_2
 1589  1591     2    gb_21
 1591  1592     2    gb_27
 1591  1596     2    gb_27
 1592  1593     2    gb_27
 1593  1594     2    gb_27
 1593  1595     2    gb_27
 1596  1597     2    gb_5
 1596  1598     2    gb_10
 1598  1599     2    gb_2
 1598  1600     2    gb_21
 1600  1601     2    gb_27
 1600  1613     2    gb_27
 1601  1602     2    gb_27
 1602  1603     2    gb_16
 1602  1605     2    gb_16
 1603  1604     2    gb_3
 1603  1607     2    gb_16
 1605  1606     2    gb_3
 1605  1609     2    gb_16
 1607  1608     2    gb_3
 1607  1611     2    gb_16
 1609  1610     2    gb_3
 1609  1611     2    gb_16
 1611  1612     2    gb_3
 1613  1614     2    gb_5
 1613  1615     2    gb_10
 1615  1616     2    gb_2
 1615  1617     2    gb_21
 1617  1618     2    gb_27
 1617  1624     2    gb_27
 1618  1619     2    gb_27
 1619  1620     2    gb_5
 1619  1621     2    gb_9
 1621  1622     2    gb_2
 1621  1623     2    gb_2
 1624  1625     2    gb_5
 1624  1626     2    gb_10
 1626  1627     2    gb_2
 1626  1628     2    gb_21
 1628  1629     2    gb_27
 1628  1635     2    gb_27
 1629  1630     2    gb_27
 1630  1631     2    gb_5
 1630  1632     2    gb_9
 1632  1633     2    gb_2
 1632  1634     2    gb_2
 1635  1636     2    gb_5
 1635  1637     2    gb_10
 1637  1638     2    gb_2
 1637  1639     2    gb_21
 1639  1640     2    gb_27
 1639  1643     2    gb_27
 1640  1641     2    gb_27
 1640  1642     2    gb_27
 1643  1644     2    gb_5
 1643  1645     2    gb_10
 1645  1646     2    gb_2
 1645  1647     2    gb_21
 1647  1648     2    gb_27
 1647  1652     2    gb_27
 1648  1649     2    gb_27
 1649  1650     2    gb_6
 1649  1651     2    gb_6
 1652  1653     2    gb_5
 1652  1654     2    gb_10
 1654  1655     2    gb_2
 1654  1656     2    gb_21
 1656  1657     2    gb_27
 1657  1658     2    gb_5
 1657  1659     2    gb_10
 1659  1660     2    gb_2
 1659  1661     2    gb_21
 1661  1662     2    gb_27
 1661  1671     2    gb_27
 1662  1663     2    gb_27
 1663  1664     2    gb_10
 1663  1665     2    gb_10
 1664  1667     2    gb_10
 1665  1666     2    gb_3
 1665  1669     2    gb_10
 1667  1668     2    gb_3
 1667  1669     2    gb_10
 1669  1670     2    gb_2
 1671  1672     2    gb_5
 1671  1673     2    gb_10
 1673  1674     2    gb_2
 1673  1675     2    gb_21
 1675  1676     2    gb_27
 1675  1680     2    gb_27
 1676  1677     2    gb_27
 1677  1678     2    gb_27
 1677  1679     2    gb_27
 1680  1681     2    gb_5
 1680  1682     2    gb_10
 1682  1683     2    gb_2
 1682  1684     2    gb_21
 1684  1685     2    gb_27
 1684  1698     2    gb_27
 1685  1686     2    gb_27
 1686  1687     2    gb_16
 1686  1689     2    gb_16
 1687  1688     2    gb_3
 1687  1691     2    gb_16
 1689  1690     2    gb_3
 1689  1693     2    gb_16
 1691  1692     2    gb_3
 1691  1695     2    gb_16
 1693  1694     2    gb_3
 1693  1695     2    gb_16
 1695  1696     2    gb_13
 1696  1697     2    gb_1
 1698  1699     2    gb_5
 1698  1700     2    gb_10
 1700  1701     2    gb_2
 1700  1702     2    gb_21
 1702  1703     2    gb_27
 1702  1708     2    gb_27
 1703  1704     2    gb_27
 1704  1705     2    gb_27
 1705  1706     2    gb_6
 1705  1707     2    gb_6
 1708  1709     2    gb_5
 1708  1710     2    gb_10
 1710  1711     2    gb_2
 1710  1712     2    gb_21
 1712  1713     2    gb_27
 1712  1717     2    gb_27
 1713  1714     2    gb_27
 1714  1715     2    gb_27
 1714  1716     2    gb_27
 1717  1718     2    gb_5
 1717  1719     2    gb_10
 1719  1720     2    gb_2
 1719  1721     2    gb_21
 1721  1722     2    gb_27
 1721  1726     2    gb_27
 1722  1723     2    gb_27
 1723  1724     2    gb_6
 1723  1725     2    gb_6
 1726  1727     2    gb_5
 1726  1728     2    gb_10
 1728  1729     2    gb_2
 1728  1730     2    gb_21
 1730  1731     2    gb_27
 1731  1732     2    gb_5
 1731  1733     2    gb_10
 1733  1734     2    gb_2
 1733  1735     2    gb_21
 1735  1736     2    gb_27
 1735  1748     2    gb_27
 1736  1737     2    gb_27
 1737  1738     2    gb_27
 1738  1739     2    gb_21
 1739  1740     2    gb_2
 1739  1741     2    gb_11
 1741  1742     2    gb_11
 1741  1745     2    gb_11
 1742  1743     2    gb_2
 1742  1744     2    gb_2
 1745  1746     2    gb_2
 1745  1747     2    gb_2
 1748  1749     2    gb_5
 1748  1750     2    gb_10
 1750  1751     2    gb_2
 1750  1752     2    gb_21
 1752  1753     2    gb_27
 1752  1757     2    gb_27
 1753  1754     2    gb_27
 1754  1755     2    gb_32
 1755  1756     2    gb_31
 1757  1758     2    gb_5
 1757  1759     2    gb_10
 1759  1760     2    gb_21
 1759  1763     2    gb_21
 1760  1761     2    gb_27
 1760  1764     2    gb_27
 1761  1762     2    gb_27
 1762  1763     2    gb_27
 1764  1765     2    gb_5
 1764  1766     2    gb_10
 1766  1767     2    gb_2
 1766  1768     2    gb_21
 1768  1769     2    gb_27
 1768  1781     2    gb_27
 1769  1770     2    gb_27
 1770  1771     2    gb_16
 1770  1773     2    gb_16
 1771  1772     2    gb_3
 1771  1775     2    gb_16
 1773  1774     2    gb_3
 1773  1777     2    gb_16
 1775  1776     2    gb_3
 1775  1779     2    gb_16
 1777  1778     2    gb_3
 1777  1779     2    gb_16
 1779  1780     2    gb_3
 1781  1782     2    gb_5
 1781  1783     2    gb_10
 1783  1784     2    gb_21
 1783  1787     2    gb_21
 1784  1785     2    gb_27
 1784  1788     2    gb_27
 1785  1786     2    gb_27
 1786  1787     2    gb_27
 1788  1789     2    gb_5
 1788  1790     2    gb_10
 1790  1791     2    gb_2
 1790  1792     2    gb_21
 1792  1793     2    gb_27
 1792  1796     2    gb_27
 1793  1794     2    gb_27
 1793  1795     2    gb_27
 1796  1797     2    gb_5
 1796  1798     2    gb_10
 1798  1799     2    gb_2
 1798  1800     2    gb_21
 1800  1801     2    gb_27
 1800  1807     2    gb_27
 1801  1802     2    gb_27
 1802  1803     2    gb_5
 1802  1804     2    gb_9
 1804  1805     2    gb_2
 1804  1806     2    gb_2
 1807  1808     2    gb_5
 1807  1809     2    gb_10
 1809  1810     2    gb_2
 1809  1811     2    gb_21
 1811  1812     2    gb_27
 1811  1821     2    gb_27
 1812  1813     2    gb_27
 1813  1814     2    gb_10
 1813  1815     2    gb_10
 1814  1817     2    gb_10
 1815  1816     2    gb_3
 1815  1819     2    gb_10
 1817  1818     2    gb_3
 1817  1819     2    gb_10
 1819  1820     2    gb_2
 1821  1822     2    gb_5
 1821  1823     2    gb_10
 1823  1824     2    gb_2
 1823  1825     2    gb_21
 1825  1826     2    gb_27
 1826  1827     2    gb_5
 1826  1828     2    gb_10
 1828  1829     2    gb_2
 1828  1830     2    gb_21
 1830  1831     2    gb_27
 1830  1832     2    gb_27
 1832  1833     2    gb_5
 1832  1834     2    gb_10
 1834  1835     2    gb_2
 1834  1836     2    gb_21
 1836  1837     2    gb_27
 1836  1840     2    gb_27
 1837  1838     2    gb_18
 1838  1839     2    gb_1
 1840  1841     2    gb_5
 1840  1842     2    gb_10
 1842  1843     2    gb_2
 1842  1844     2    gb_21
 1844  1845     2    gb_27
 1844  1848     2    gb_27
 1845  1846     2    gb_18
 1846  1847     2    gb_1
 1848  1849     2    gb_5
 1848  1850     2    gb_10
 1850  1851     2    gb_2
 1850  1852     2    gb_21
 1852  1853     2    gb_27
 1852  1858     2    gb_27
 1853  1854     2    gb_27
 1854  1855     2    gb_27
 1855  1856     2    gb_6
 1855  1857     2    gb_6
 1858  1859     2    gb_5
 1858  1860     2    gb_10
 1860  1861     2    gb_2
 1860  1862     2    gb_21
 1862  1863     2    gb_27
 1862  1867     2    gb_27
 1863  1864     2    gb_27
 1864  1865     2    gb_6
 1864  1866     2    gb_6
 1867  1868     2    gb_5
 1867  1869     2    gb_10
 1869  1870     2    gb_2
 1869  1871     2    gb_21
 1871  1872     2    gb_27
 1871  1876     2    gb_27
 1872  1873     2    gb_18
 1872  1875     2    gb_27
 1873  1874     2    gb_1
 1876  1877     2    gb_5
 1876  1878     2    gb_10
 1878  1879     2    gb_2
 1878  1880     2    gb_21
 1880  1881     2    gb_27
 1880  1885     2    gb_27
 1881  1882     2    gb_27
 1882  1883     2    gb_27
 1882  1884     2    gb_27
 1885  1886     2    gb_5
 1885  1887     2    gb_10
 1887  1888     2    gb_2
 1887  1889     2    gb_21
 1889  1890     2    gb_27
 1889  1894     2    gb_27
 1890  1891     2    gb_27
 1891  1892     2    gb_27
 1891  1893     2    gb_27
 1894  1895     2    gb_5
 1894  1896     2    gb_10
 1896  1897     2    gb_2
 1896  1898     2    gb_21
 1898  1899     2    gb_27
 1898  1907     2    gb_27
 1899  1900     2    gb_27
 1900  1901     2    gb_27
 1901  1902     2    gb_27
 1902  1903     2    gb_21
 1903  1904     2    gb_2
 1903  1905     2    gb_2
 1903  1906     2    gb_2
 1907  1908     2    gb_5
 1907  1909     2    gb_10
 1909  1910     2    gb_2
 1909  1911     2    gb_21
 1911  1912     2    gb_27
 1911  1916     2    gb_27
 1912  1913     2    gb_27
 1913  1914     2    gb_6
 1913  1915     2    gb_6
 1916  1917     2    gb_5
 1916  1918     2    gb_10
 1918  1919     2    gb_2
 1918  1920     2    gb_21
 1920  1921     2    gb_27
 1920  1922     2    gb_27
 1922  1923     2    gb_5
 1922  1924     2    gb_10
 1924  1925     2    gb_2
 1924  1926     2    gb_21
 1926  1927     2    gb_27
 1926  1928     2    gb_27
 1928  1929     2    gb_5
 1928  1930     2    gb_10
 1930  1931     2    gb_2
 1930  1932     2    gb_21
 1932  1933     2    gb_27
 1932  1941     2    gb_27
 1933  1934     2    gb_27
 1934  1935     2    gb_27
 1935  1936     2    gb_27
 1936  1937     2    gb_21
 1937  1938     2    gb_2
 1937  1939     2    gb_2
 1937  1940     2    gb_2
 1941  1942     2    gb_5
 1941  1943     2    gb_10
 1943  1944     2    gb_2
 1943  1945     2    gb_21
 1945  1946     2    gb_27
 1945  1949     2    gb_27
 1946  1947     2    gb_27
 1946  1948     2    gb_27
 1949  1950     2    gb_5
 1949  1951     2    gb_10
 1951  1952     2    gb_2
 1951  1953     2    gb_21
 1953  1954     2    gb_27
 1953  1957     2    gb_27
 1954  1955     2    gb_32
 1955  1956     2    gb_8
 1957  1958     2    gb_5
 1957  1959     2    gb_10
 1959  1960     2    gb_2
 1959  1961     2    gb_21
 1961  1962     2    gb_27
 1961  1974     2    gb_27
 1962  1963     2    gb_27
 1963  1964     2    gb_27
 1964  1965     2    gb_21
 1965  1966     2    gb_2
 1965  1967     2    gb_11
 1967  1968     2    gb_11
 1967  1971     2    gb_11
 1968  1969     2    gb_2
 1968  1970     2    gb_2
 1971  1972     2    gb_2
 1971  1973     2    gb_2
 1974  1975     2    gb_5
 1974  1976     2    gb_10
 1976  1977     2    gb_2
 1976  1978     2    gb_21
 1978  1979     2    gb_27
 1978  1984     2    gb_27
 1979  1980     2    gb_27
 1980  1981     2    gb_27
 1981  1982     2    gb_6
 1981  1983     2    gb_6
 1984  1985     2    gb_5
 1984  1986     2    gb_10
 1986  1987     2    gb_2
 1986  1988     2    gb_21
 1988  1989     2    gb_27
 1988  2001     2    gb_27
 1989  1990     2    gb_27
 1990  1991     2    gb_16
 1990  1993     2    gb_16
 1991  1992     2    gb_3
 1991  1995     2    gb_16
 1993  1994     2    gb_3
 1993  1997     2    gb_16
 1995  1996     2    gb_3
 1995  1999     2    gb_16
 1997  1998     2    gb_3
 1997  1999     2    gb_16
 1999  2000     2    gb_3
 2001  2002     2    gb_5
 2001  2003     2    gb_10
 2003  2004     2    gb_2
 2003  2005     2    gb_21
 2005  2006     2    gb_27
 2005  2010     2    gb_27
 2006  2007     2    gb_18
 2006  2009     2    gb_27
 2007  2008     2    gb_1
 2010  2011     2    gb_5
 2010  2012     2    gb_10
 2012  2013     2    gb_2
 2012  2014     2    gb_21
 2014  2015     2    gb_27
 2014  2020     2    gb_27
 2015  2016     2    gb_27
 2016  2017     2    gb_27
 2017  2018     2    gb_6
 2017  2019     2    gb_6
 2020  2021     2    gb_5
 2020  2022     2    gb_10
 2022  2023     2    gb_2
 2022  2024     2    gb_21
 2024  2025     2    gb_27
 2024  2037     2    gb_27
 2025  2026     2    gb_27
 2026  2027     2    gb_27
 2027  2028     2    gb_21
 2028  2029     2    gb_2
 2028  2030     2    gb_11
 2030  2031     2    gb_11
 2030  2034     2    gb_11
 2031  2032     2    gb_2
 2031  2033     2    gb_2
 2034  2035     2    gb_2
 2034  2036     2    gb_2
 2037  2038     2    gb_5
 2037  2039     2    gb_10
 2039  2040     2    gb_2
 2039  2041     2    gb_21
 2041  2042     2    gb_27
 2041  2047     2    gb_27
 2042  2043     2    gb_27
 2043  2044     2    gb_27
 2044  2045     2    gb_6
 2044  2046     2    gb_6
 2047  2048     2    gb_5
 2047  2049     2    gb_10
 2049  2050     2    gb_2
 2049  2051     2    gb_21
 2051  2052     2    gb_27
 2051  2059     2    gb_27
 2052  2053     2    gb_27
 2053  2054     2    gb_27
 2054  2055     2    gb_5
 2054  2056     2    gb_9
 2056  2057     2    gb_2
 2056  2058     2    gb_2
 2059  2060     2    gb_5
 2059  2061     2    gb_10
 2061  2062     2    gb_2
 2061  2063     2    gb_21
 2063  2064     2    gb_27
 2064  2065     2    gb_5
 2064  2066     2    gb_10
 2066  2067     2    gb_2
 2066  2068     2    gb_21
 2068  2069     2    gb_27
 2068  2074     2    gb_27
 2069  2070     2    gb_27
 2070  2071     2    gb_27
 2071  2072     2    gb_6
 2071  2073     2    gb_6
 2074  2075     2    gb_5
 2074  2076     2    gb_10
 2076  2077     2    gb_2
 2076  2078     2    gb_21
 2078  2079     2    gb_27
 2078  2082     2    gb_27
 2079  2080     2    gb_27
 2079  2081     2    gb_27
 2082  2083     2    gb_5
 2082  2084     2    gb_10
 2084  2085     2    gb_2
 2084  2086     2    gb_21
 2086  2087     2    gb_27
 2086  2099     2    gb_27
 2087  2088     2    gb_27
 2088  2089     2    gb_27
 2089  2090     2    gb_21
 2090  2091     2    gb_2
 2090  2092     2    gb_11
 2092  2093     2    gb_11
 2092  2096     2    gb_11
 2093  2094     2    gb_2
 2093  2095     2    gb_2
 2096  2097     2    gb_2
 2096  2098     2    gb_2
 2099  2100     2    gb_5
 2099  2101     2    gb_10
 2101  2102     2    gb_2
 2101  2103     2    gb_21
 2103  2104     2    gb_27
 2103  2116     2    gb_27
 2104  2105     2    gb_27
 2105  2106     2    gb_16
 2105  2108     2    gb_16
 2106  2107     2    gb_3
 2106  2110     2    gb_16
 2108  2109     2    gb_3
 2108  2112     2    gb_16
 2110  2111     2    gb_3
 2110  2114     2    gb_16
 2112  2113     2    gb_3
 2112  2114     2    gb_16
 2114  2115     2    gb_3
 2116  2117     2    gb_5
 2116  2118     2    gb_10
 2118  2119     2    gb_2
 2118  2120     2    gb_21
 2120  2121     2    gb_27
 2120  2124     2    gb_27
 2121  2122     2    gb_18
 2122  2123     2    gb_1
 2124  2125     2    gb_5
 2124  2126     2    gb_10
 2126  2127     2    gb_2
 2126  2128     2    gb_21
 2128  2129     2    gb_27
 2128  2130     2    gb_27
 2130  2131     2    gb_5
 2130  2132     2    gb_10
 2132  2133     2    gb_2
 2132  2134     2    gb_21
 2134  2135     2    gb_27
 2134  2138     2    gb_27
 2135  2136     2    gb_27
 2135  2137     2    gb_27
 2138  2139     2    gb_5
 2138  2140     2    gb_10
 2140  2141     2    gb_2
 2140  2142     2    gb_21
 2142  2143     2    gb_27
 2142  2144     2    gb_27
 2144  2145     2    gb_5
 2144  2146     2    gb_10
 2146  2147     2    gb_2
 2146  2148     2    gb_21
 2148  2149     2    gb_27
 2148  2153     2    gb_27
 2149  2150     2    gb_27
 2150  2151     2    gb_27
 2150  2152     2    gb_27
 2153  2154     2    gb_5
 2153  2155     2    gb_10
 2155  2156     2    gb_2
 2155  2157     2    gb_21
 2157  2158     2    gb_27
 2157  2161     2    gb_27
 2158  2159     2    gb_32
 2159  2160     2    gb_8
 2161  2162     2    gb_5
 2161  2163     2    gb_10
 2163  2164     2    gb_2
 2163  2165     2    gb_21
 2165  2166     2    gb_27
 2165  2174     2    gb_27
 2166  2167     2    gb_27
 2167  2168     2    gb_27
 2168  2169     2    gb_27
 2169  2170     2    gb_21
 2170  2171     2    gb_2
 2170  2172     2    gb_2
 2170  2173     2    gb_2
 2174  2175     2    gb_5
 2174  2176     2    gb_10
 2176  2177     2    gb_2
 2176  2178     2    gb_21
 2178  2179     2    gb_27
 2178  2180     2    gb_27
 2180  2181     2    gb_5
 2180  2182     2    gb_10
 2182  2183     2    gb_2
 2182  2184     2    gb_21
 2184  2185     2    gb_27
 2184  2186     2    gb_27
 2186  2187     2    gb_6
 2186  2188     2    gb_6

[ pairs ]
;  ai    aj funct            c0            c1            c2            c3
    1     7     1 
    1    15     1 
    1    16     1 
    2     6     1 
    2    14     1 
    3     6     1 
    3    14     1 
    4     6     1 
    4    14     1 
    5     8     1 
    5    17     1 
    5    20     1 
    6     9     1 
    6    15     1 
    6    16     1 
    7    10     1 
    7    14     1 
    8    11     1 
    8    12     1 
    8    13     1 
   14    18     1 
   14    19     1 
   14    21     1 
   15    17     1 
   15    20     1 
   16    22     1 
   16    23     1 
   17    24     1 
   17    25     1 
   18    22     1 
   18    23     1 
   19    21     1 
   20    21     1 
   21    26     1 
   21    30     1 
   22    24     1 
   22    25     1 
   23    27     1 
   23    31     1 
   23    32     1 
   24    26     1 
   24    30     1 
   25    28     1 
   25    33     1 
   25    34     1 
   26    29     1 
   26    31     1 
   26    32     1 
   27    30     1 
   30    35     1 
   30    40     1 
   31    33     1 
   31    34     1 
   32    36     1 
   32    41     1 
   32    42     1 
   33    35     1 
   33    40     1 
   34    37     1 
   34    43     1 
   34    44     1 
   35    38     1 
   35    39     1 
   35    41     1 
   35    42     1 
   36    40     1 
   40    45     1 
   40    49     1 
   41    43     1 
   41    44     1 
   42    46     1 
   42    47     1 
   42    50     1 
   42    51     1 
   43    45     1 
   43    49     1 
   44    48     1 
   44    52     1 
   44    53     1 
   45    50     1 
   45    51     1 
   46    49     1 
   47    48     1 
   47    49     1 
   49    54     1 
   49    60     1 
   50    52     1 
   50    53     1 
   51    55     1 
   51    61     1 
   51    62     1 
   52    54     1 
   52    60     1 
   53    56     1 
   53    57     1 
   53    63     1 
   53    66     1 
   54    58     1 
   54    59     1 
   54    61     1 
   54    62     1 
   55    60     1 
   56    58     1 
   56    59     1 
   60    64     1 
   60    65     1 
   60    67     1 
   61    63     1 
   61    66     1 
   62    68     1 
   62    69     1 
   63    70     1 
   63    71     1 
   64    68     1 
   64    69     1 
   65    67     1 
   66    67     1 
   67    72     1 
   67    77     1 
   68    70     1 
   68    71     1 
   69    73     1 
   69    78     1 
   69    79     1 
   70    72     1 
   70    77     1 
   71    74     1 
   71    80     1 
   71    81     1 
   72    75     1 
   72    76     1 
   72    78     1 
   72    79     1 
   73    77     1 
   77    82     1 
   77    86     1 
   78    80     1 
   78    81     1 
   79    83     1 
   79    87     1 
   79    88     1 
   80    82     1 
   80    86     1 
   81    84     1 
   81    89     1 
   81    90     1 
   82    85     1 
   82    87     1 
   82    88     1 
   83    86     1 
   86    91     1 
   86    95     1 
   87    89     1 
   87    90     1 
   88    92     1 
   88    96     1 
   88    97     1 
   89    91     1 
   89    95     1 
   90    93     1 
   90    94     1 
   90    98     1 
   90    99     1 
   91    96     1 
   91    97     1 
   92    95     1 
   95   100     1 
   95   106     1 
   96    98     1 
   96    99     1 
   97   101     1 
   97   107     1 
   97   108     1 
   98   100     1 
   98   106     1 
   99   102     1 
   99   103     1 
   99   109     1 
   99   110     1 
  100   104     1 
  100   105     1 
  100   107     1 
  100   108     1 
  101   106     1 
  102   104     1 
  102   105     1 
  106   111     1 
  106   119     1 
  107   109     1 
  107   110     1 
  108   112     1 
  108   120     1 
  108   121     1 
  109   111     1 
  109   119     1 
  110   113     1 
  110   122     1 
  110   123     1 
  111   114     1 
  111   120     1 
  111   121     1 
  112   115     1 
  112   119     1 
  113   116     1 
  113   117     1 
  113   118     1 
  119   124     1 
  119   127     1 
  120   122     1 
  120   123     1 
  121   125     1 
  121   126     1 
  121   128     1 
  121   129     1 
  122   124     1 
  122   127     1 
  123   130     1 
  123   131     1 
  124   128     1 
  124   129     1 
  125   127     1 
  126   127     1 
  127   132     1 
  127   136     1 
  128   130     1 
  128   131     1 
  129   133     1 
  129   137     1 
  129   138     1 
  130   132     1 
  130   136     1 
  131   134     1 
  131   135     1 
  131   139     1 
  131   140     1 
  132   137     1 
  132   138     1 
  133   136     1 
  136   141     1 
  136   144     1 
  137   139     1 
  137   140     1 
  138   142     1 
  138   145     1 
  138   146     1 
  139   141     1 
  139   144     1 
  140   143     1 
  140   147     1 
  140   148     1 
  141   145     1 
  141   146     1 
  142   144     1 
  144   149     1 
  144   161     1 
  145   147     1 
  145   148     1 
  146   150     1 
  146   162     1 
  146   163     1 
  147   149     1 
  147   161     1 
  148   151     1 
  148   164     1 
  148   165     1 
  149   152     1 
  149   162     1 
  149   163     1 
  150   153     1 
  150   154     1 
  150   161     1 
  151   155     1 
  151   158     1 
  152   156     1 
  152   157     1 
  152   159     1 
  152   160     1 
  153   155     1 
  153   158     1 
  155   159     1 
  155   160     1 
  156   158     1 
  157   158     1 
  161   166     1 
  161   170     1 
  162   164     1 
  162   165     1 
  163   167     1 
  163   171     1 
  163   172     1 
  164   166     1 
  164   170     1 
  165   168     1 
  165   169     1 
  165   173     1 
  165   174     1 
  166   171     1 
  166   172     1 
  167   170     1 
  170   175     1 
  171   173     1 
  171   174     1 
  172   176     1 
  172   177     1 
  173   175     1 
  174   178     1 
  174   179     1 
  175   180     1 
  175   183     1 
  176   178     1 
  176   179     1 
  177   181     1 
  177   182     1 
  177   184     1 
  177   185     1 
  178   180     1 
  178   183     1 
  179   186     1 
  179   187     1 
  180   184     1 
  180   185     1 
  181   183     1 
  182   183     1 
  183   188     1 
  183   189     1 
  184   186     1 
  184   187     1 
  185   190     1 
  185   191     1 
  186   188     1 
  186   189     1 
  187   192     1 
  187   193     1 
  188   190     1 
  188   191     1 
  189   194     1 
  190   192     1 
  190   193     1 
  191   195     1 
  191   196     1 
  192   194     1 
  193   197     1 
  193   198     1 
  194   199     1 
  194   206     1 
  195   197     1 
  195   198     1 
  196   200     1 
  196   207     1 
  196   208     1 
  197   199     1 
  197   206     1 
  198   201     1 
  198   209     1 
  198   210     1 
  199   202     1 
  199   203     1 
  199   207     1 
  199   208     1 
  200   204     1 
  200   205     1 
  200   206     1 
  202   204     1 
  202   205     1 
  206   211     1 
  206   227     1 
  207   209     1 
  207   210     1 
  208   212     1 
  208   228     1 
  208   229     1 
  209   211     1 
  209   227     1 
  210   213     1 
  210   215     1 
  210   230     1 
  210   231     1 
  211   228     1 
  211   229     1 
  212   227     1 
  227   232     1 
  227   244     1 
  228   230     1 
  228   231     1 
  229   233     1 
  229   245     1 
  229   246     1 
  230   232     1 
  230   244     1 
  231   234     1 
  231   247     1 
  231   248     1 
  232   235     1 
  232   245     1 
  232   246     1 
  233   236     1 
  233   237     1 
  233   244     1 
  234   238     1 
  234   241     1 
  235   239     1 
  235   240     1 
  235   242     1 
  235   243     1 
  236   238     1 
  236   241     1 
  238   242     1 
  238   243     1 
  239   241     1 
  240   241     1 
  244   249     1 
  244   261     1 
  245   247     1 
  245   248     1 
  246   250     1 
  246   262     1 
  246   263     1 
  247   249     1 
  247   261     1 
  248   251     1 
  248   253     1 
  248   264     1 
  248   265     1 
  249   262     1 
  249   263     1 
  250   261     1 
  261   266     1 
  261   269     1 
  262   264     1 
  262   265     1 
  263   267     1 
  263   268     1 
  263   270     1 
  263   271     1 
  264   266     1 
  264   269     1 
  265   272     1 
  265   273     1 
  266   270     1 
  266   271     1 
  267   269     1 
  268   269     1 
  269   274     1 
  269   278     1 
  270   272     1 
  270   273     1 
  271   275     1 
  271   279     1 
  271   280     1 
  272   274     1 
  272   278     1 
  273   276     1 
  273   277     1 
  273   281     1 
  273   282     1 
  274   279     1 
  274   280     1 
  275   278     1 
  278   283     1 
  278   286     1 
  279   281     1 
  279   282     1 
  280   284     1 
  280   285     1 
  280   287     1 
  280   288     1 
  281   283     1 
  281   286     1 
  282   289     1 
  282   290     1 
  283   287     1 
  283   288     1 
  284   286     1 
  285   286     1 
  286   291     1 
  286   295     1 
  287   289     1 
  287   290     1 
  288   292     1 
  288   296     1 
  288   297     1 
  289   291     1 
  289   295     1 
  290   293     1 
  290   294     1 
  290   298     1 
  290   299     1 
  291   296     1 
  291   297     1 
  292   295     1 
  295   300     1 
  296   298     1 
  296   299     1 
  297   301     1 
  297   302     1 
  298   300     1 
  299   303     1 
  299   304     1 
  300   305     1 
  300   309     1 
  301   303     1 
  301   304     1 
  302   306     1 
  302   310     1 
  302   311     1 
  303   305     1 
  303   309     1 
  304   307     1 
  304   308     1 
  304   312     1 
  304   313     1 
  305   310     1 
  305   311     1 
  306   309     1 
  309   314     1 
  309   319     1 
  310   312     1 
  310   313     1 
  311   315     1 
  311   320     1 
  311   321     1 
  312   314     1 
  312   319     1 
  313   316     1 
  313   322     1 
  313   323     1 
  314   317     1 
  314   318     1 
  314   320     1 
  314   321     1 
  315   319     1 
  319   324     1 
  319   329     1 
  320   322     1 
  320   323     1 
  321   325     1 
  321   330     1 
  321   331     1 
  322   324     1 
  322   329     1 
  323   326     1 
  323   332     1 
  323   333     1 
  324   327     1 
  324   328     1 
  324   330     1 
  324   331     1 
  325   329     1 
  329   334     1 
  329   339     1 
  330   332     1 
  330   333     1 
  331   335     1 
  331   340     1 
  331   341     1 
  332   334     1 
  332   339     1 
  333   336     1 
  333   342     1 
  333   343     1 
  334   337     1 
  334   338     1 
  334   340     1 
  334   341     1 
  335   339     1 
  339   344     1 
  339   347     1 
  340   342     1 
  340   343     1 
  341   345     1 
  341   348     1 
  341   349     1 
  342   344     1 
  342   347     1 
  343   346     1 
  343   350     1 
  343   351     1 
  344   348     1 
  344   349     1 
  345   347     1 
  347   352     1 
  347   356     1 
  348   350     1 
  348   351     1 
  349   353     1 
  349   357     1 
  349   358     1 
  350   352     1 
  350   356     1 
  351   354     1 
  351   355     1 
  351   359     1 
  351   360     1 
  352   357     1 
  352   358     1 
  353   356     1 
  356   361     1 
  357   359     1 
  357   360     1 
  358   362     1 
  358   363     1 
  359   361     1 
  360   364     1 
  360   365     1 
  361   366     1 
  361   369     1 
  362   364     1 
  362   365     1 
  363   367     1 
  363   370     1 
  363   371     1 
  364   366     1 
  364   369     1 
  365   368     1 
  365   372     1 
  365   373     1 
  366   370     1 
  366   371     1 
  367   369     1 
  369   374     1 
  369   377     1 
  370   372     1 
  370   373     1 
  371   375     1 
  371   376     1 
  371   378     1 
  371   379     1 
  372   374     1 
  372   377     1 
  373   380     1 
  373   383     1 
  374   378     1 
  374   379     1 
  375   377     1 
  376   377     1 
  377   381     1 
  377   382     1 
  377   384     1 
  378   380     1 
  378   383     1 
  379   385     1 
  379   386     1 
  380   387     1 
  380   388     1 
  381   385     1 
  381   386     1 
  382   384     1 
  383   384     1 
  384   389     1 
  384   390     1 
  385   387     1 
  385   388     1 
  386   391     1 
  386   392     1 
  387   389     1 
  387   390     1 
  388   393     1 
  388   396     1 
  389   391     1 
  389   392     1 
  390   394     1 
  390   395     1 
  390   397     1 
  391   393     1 
  391   396     1 
  392   398     1 
  392   399     1 
  393   400     1 
  393   401     1 
  394   398     1 
  394   399     1 
  395   397     1 
  396   397     1 
  397   402     1 
  397   403     1 
  398   400     1 
  398   401     1 
  399   404     1 
  399   405     1 
  400   402     1 
  400   403     1 
  401   406     1 
  401   407     1 
  402   404     1 
  402   405     1 
  403   408     1 
  403   411     1 
  404   406     1 
  404   407     1 
  405   409     1 
  405   412     1 
  405   413     1 
  406   408     1 
  406   411     1 
  407   410     1 
  407   414     1 
  407   415     1 
  408   412     1 
  408   413     1 
  409   411     1 
  411   416     1 
  411   417     1 
  412   414     1 
  412   415     1 
  413   418     1 
  413   419     1 
  414   416     1 
  414   417     1 
  415   420     1 
  415   421     1 
  416   418     1 
  416   419     1 
  417   422     1 
  417   426     1 
  418   420     1 
  418   421     1 
  419   423     1 
  419   427     1 
  419   428     1 
  420   422     1 
  420   426     1 
  421   424     1 
  421   425     1 
  421   429     1 
  421   430     1 
  422   427     1 
  422   428     1 
  423   426     1 
  426   431     1 
  426   435     1 
  427   429     1 
  427   430     1 
  428   432     1 
  428   436     1 
  428   437     1 
  429   431     1 
  429   435     1 
  430   433     1 
  430   434     1 
  430   438     1 
  430   439     1 
  431   436     1 
  431   437     1 
  432   435     1 
  435   440     1 
  435   444     1 
  436   438     1 
  436   439     1 
  437   441     1 
  437   445     1 
  437   446     1 
  438   440     1 
  438   444     1 
  439   442     1 
  439   443     1 
  439   447     1 
  439   448     1 
  440   445     1 
  440   446     1 
  441   444     1 
  444   449     1 
  444   453     1 
  445   447     1 
  445   448     1 
  446   450     1 
  446   454     1 
  446   455     1 
  447   449     1 
  447   453     1 
  448   451     1 
  448   452     1 
  448   456     1 
  448   457     1 
  449   454     1 
  449   455     1 
  450   453     1 
  453   458     1 
  453   470     1 
  454   456     1 
  454   457     1 
  455   459     1 
  455   471     1 
  455   472     1 
  456   458     1 
  456   470     1 
  457   460     1 
  457   462     1 
  457   473     1 
  457   476     1 
  458   471     1 
  458   472     1 
  459   470     1 
  470   474     1 
  470   475     1 
  470   477     1 
  471   473     1 
  471   476     1 
  472   478     1 
  472   479     1 
  473   480     1 
  473   481     1 
  474   478     1 
  474   479     1 
  475   477     1 
  476   477     1 
  477   482     1 
  477   486     1 
  478   480     1 
  478   481     1 
  479   483     1 
  479   487     1 
  479   488     1 
  480   482     1 
  480   486     1 
  481   484     1 
  481   485     1 
  481   489     1 
  481   490     1 
  482   487     1 
  482   488     1 
  483   486     1 
  486   491     1 
  486   495     1 
  487   489     1 
  487   490     1 
  488   492     1 
  488   494     1 
  488   496     1 
  488   497     1 
  489   491     1 
  489   495     1 
  490   493     1 
  490   498     1 
  490   499     1 
  491   496     1 
  491   497     1 
  492   495     1 
  493   494     1 
  494   495     1 
  495   500     1 
  495   501     1 
  496   498     1 
  496   499     1 
  497   502     1 
  497   503     1 
  498   500     1 
  498   501     1 
  499   504     1 
  499   505     1 
  500   502     1 
  500   503     1 
  501   506     1 
  501   513     1 
  502   504     1 
  502   505     1 
  503   507     1 
  503   514     1 
  503   515     1 
  504   506     1 
  504   513     1 
  505   508     1 
  505   516     1 
  505   517     1 
  506   509     1 
  506   510     1 
  506   514     1 
  506   515     1 
  507   511     1 
  507   512     1 
  507   513     1 
  509   511     1 
  509   512     1 
  513   518     1 
  513   527     1 
  514   516     1 
  514   517     1 
  515   519     1 
  515   528     1 
  515   529     1 
  516   518     1 
  516   527     1 
  517   520     1 
  517   521     1 
  517   530     1 
  517   531     1 
  518   528     1 
  518   529     1 
  519   527     1 
  527   532     1 
  527   537     1 
  528   530     1 
  528   531     1 
  529   533     1 
  529   538     1 
  529   539     1 
  530   532     1 
  530   537     1 
  531   534     1 
  531   540     1 
  531   541     1 
  532   535     1 
  532   536     1 
  532   538     1 
  532   539     1 
  533   537     1 
  537   542     1 
  537   548     1 
  538   540     1 
  538   541     1 
  539   543     1 
  539   549     1 
  539   550     1 
  540   542     1 
  540   548     1 
  541   544     1 
  541   545     1 
  541   551     1 
  541   552     1 
  542   546     1 
  542   547     1 
  542   549     1 
  542   550     1 
  543   548     1 
  544   546     1 
  544   547     1 
  548   553     1 
  548   565     1 
  549   551     1 
  549   552     1 
  550   554     1 
  550   566     1 
  550   567     1 
  551   553     1 
  551   565     1 
  552   555     1 
  552   557     1 
  552   568     1 
  552   569     1 
  553   566     1 
  553   567     1 
  554   565     1 
  565   570     1 
  565   582     1 
  566   568     1 
  566   569     1 
  567   571     1 
  567   583     1 
  567   584     1 
  568   570     1 
  568   582     1 
  569   572     1 
  569   585     1 
  569   586     1 
  570   573     1 
  570   583     1 
  570   584     1 
  571   574     1 
  571   575     1 
  571   582     1 
  572   576     1 
  572   579     1 
  573   577     1 
  573   578     1 
  573   580     1 
  573   581     1 
  574   576     1 
  574   579     1 
  576   580     1 
  576   581     1 
  577   579     1 
  578   579     1 
  582   587     1 
  582   595     1 
  583   585     1 
  583   586     1 
  584   588     1 
  584   596     1 
  584   597     1 
  585   587     1 
  585   595     1 
  586   589     1 
  586   598     1 
  586   599     1 
  587   590     1 
  587   596     1 
  587   597     1 
  588   591     1 
  588   595     1 
  589   592     1 
  589   593     1 
  589   594     1 
  595   600     1 
  595   608     1 
  596   598     1 
  596   599     1 
  597   601     1 
  597   609     1 
  597   610     1 
  598   600     1 
  598   608     1 
  599   602     1 
  599   611     1 
  599   612     1 
  600   603     1 
  600   609     1 
  600   610     1 
  601   604     1 
  601   608     1 
  602   605     1 
  602   606     1 
  602   607     1 
  608   613     1 
  608   620     1 
  609   611     1 
  609   612     1 
  610   614     1 
  610   621     1 
  610   622     1 
  611   613     1 
  611   620     1 
  612   615     1 
  612   623     1 
  612   624     1 
  613   616     1 
  613   617     1 
  613   621     1 
  613   622     1 
  614   618     1 
  614   619     1 
  614   620     1 
  616   618     1 
  616   619     1 
  620   625     1 
  620   629     1 
  621   623     1 
  621   624     1 
  622   626     1 
  622   627     1 
  622   630     1 
  622   631     1 
  623   625     1 
  623   629     1 
  624   628     1 
  624   632     1 
  624   633     1 
  625   630     1 
  625   631     1 
  626   629     1 
  627   628     1 
  627   629     1 
  629   634     1 
  629   639     1 
  630   632     1 
  630   633     1 
  631   635     1 
  631   640     1 
  631   641     1 
  632   634     1 
  632   639     1 
  633   636     1 
  633   642     1 
  633   643     1 
  634   637     1 
  634   638     1 
  634   640     1 
  634   641     1 
  635   639     1 
  639   644     1 
  639   649     1 
  640   642     1 
  640   643     1 
  641   645     1 
  641   650     1 
  641   651     1 
  642   644     1 
  642   649     1 
  643   646     1 
  643   652     1 
  643   653     1 
  644   647     1 
  644   648     1 
  644   650     1 
  644   651     1 
  645   649     1 
  649   654     1 
  649   658     1 
  650   652     1 
  650   653     1 
  651   655     1 
  651   659     1 
  651   660     1 
  652   654     1 
  652   658     1 
  653   656     1 
  653   657     1 
  653   661     1 
  653   662     1 
  654   659     1 
  654   660     1 
  655   658     1 
  658   663     1 
  658   671     1 
  659   661     1 
  659   662     1 
  660   664     1 
  660   672     1 
  660   673     1 
  661   663     1 
  661   671     1 
  662   665     1 
  662   674     1 
  662   675     1 
  663   666     1 
  663   672     1 
  663   673     1 
  664   667     1 
  664   671     1 
  665   668     1 
  665   669     1 
  665   670     1 
  671   676     1 
  672   674     1 
  672   675     1 
  673   677     1 
  673   678     1 
  674   676     1 
  675   679     1 
  675   680     1 
  676   681     1 
  676   688     1 
  677   679     1 
  677   680     1 
  678   682     1 
  678   689     1 
  678   690     1 
  679   681     1 
  679   688     1 
  680   683     1 
  680   691     1 
  680   692     1 
  681   684     1 
  681   685     1 
  681   689     1 
  681   690     1 
  682   686     1 
  682   687     1 
  682   688     1 
  684   686     1 
  684   687     1 
  688   693     1 
  688   698     1 
  689   691     1 
  689   692     1 
  690   694     1 
  690   699     1 
  690   700     1 
  691   693     1 
  691   698     1 
  692   695     1 
  692   701     1 
  692   702     1 
  693   696     1 
  693   697     1 
  693   699     1 
  693   700     1 
  694   698     1 
  698   703     1 
  698   706     1 
  699   701     1 
  699   702     1 
  700   704     1 
  700   705     1 
  700   707     1 
  700   708     1 
  701   703     1 
  701   706     1 
  702   709     1 
  702   710     1 
  703   707     1 
  703   708     1 
  704   706     1 
  705   706     1 
  706   711     1 
  706   714     1 
  707   709     1 
  707   710     1 
  708   712     1 
  708   715     1 
  708   716     1 
  709   711     1 
  709   714     1 
  710   713     1 
  710   717     1 
  710   720     1 
  711   715     1 
  711   716     1 
  712   714     1 
  714   718     1 
  714   719     1 
  714   721     1 
  715   717     1 
  715   720     1 
  716   722     1 
  716   723     1 
  717   724     1 
  717   725     1 
  718   722     1 
  718   723     1 
  719   721     1 
  720   721     1 
  721   726     1 
  721   734     1 
  722   724     1 
  722   725     1 
  723   727     1 
  723   735     1 
  723   736     1 
  724   726     1 
  724   734     1 
  725   728     1 
  725   737     1 
  725   738     1 
  726   729     1 
  726   735     1 
  726   736     1 
  727   730     1 
  727   734     1 
  728   731     1 
  728   732     1 
  728   733     1 
  734   739     1 
  734   742     1 
  735   737     1 
  735   738     1 
  736   740     1 
  736   741     1 
  736   743     1 
  736   744     1 
  737   739     1 
  737   742     1 
  738   745     1 
  738   746     1 
  739   743     1 
  739   744     1 
  740   742     1 
  741   742     1 
  742   747     1 
  742   760     1 
  743   745     1 
  743   746     1 
  744   748     1 
  744   761     1 
  744   762     1 
  745   747     1 
  745   760     1 
  746   749     1 
  746   751     1 
  746   763     1 
  746   764     1 
  747   761     1 
  747   762     1 
  748   760     1 
  753   759     1 
  755   759     1 
  760   765     1 
  760   777     1 
  761   763     1 
  761   764     1 
  762   766     1 
  762   778     1 
  762   779     1 
  763   765     1 
  763   777     1 
  764   767     1 
  764   769     1 
  764   780     1 
  764   781     1 
  765   778     1 
  765   779     1 
  766   777     1 
  777   782     1 
  777   786     1 
  778   780     1 
  778   781     1 
  779   783     1 
  779   787     1 
  779   788     1 
  780   782     1 
  780   786     1 
  781   784     1 
  781   789     1 
  781   790     1 
  782   785     1 
  782   787     1 
  782   788     1 
  783   786     1 
  786   791     1 
  786   799     1 
  787   789     1 
  787   790     1 
  788   792     1 
  788   800     1 
  788   801     1 
  789   791     1 
  789   799     1 
  790   793     1 
  790   802     1 
  790   803     1 
  791   794     1 
  791   800     1 
  791   801     1 
  792   795     1 
  792   799     1 
  793   796     1 
  793   797     1 
  793   798     1 
  799   804     1 
  799   811     1 
  800   802     1 
  800   803     1 
  801   805     1 
  801   812     1 
  801   813     1 
  802   804     1 
  802   811     1 
  803   806     1 
  803   814     1 
  803   815     1 
  804   807     1 
  804   808     1 
  804   812     1 
  804   813     1 
  805   809     1 
  805   810     1 
  805   811     1 
  807   809     1 
  807   810     1 
  811   816     1 
  811   820     1 
  812   814     1 
  812   815     1 
  813   817     1 
  813   819     1 
  813   821     1 
  813   822     1 
  814   816     1 
  814   820     1 
  815   818     1 
  815   823     1 
  815   824     1 
  816   821     1 
  816   822     1 
  817   820     1 
  818   819     1 
  819   820     1 
  820   825     1 
  820   829     1 
  821   823     1 
  821   824     1 
  822   826     1 
  822   827     1 
  822   830     1 
  822   831     1 
  823   825     1 
  823   829     1 
  824   828     1 
  824   832     1 
  824   833     1 
  825   830     1 
  825   831     1 
  826   829     1 
  827   828     1 
  827   829     1 
  829   834     1 
  830   832     1 
  830   833     1 
  831   835     1 
  831   836     1 
  832   834     1 
  833   837     1 
  833   838     1 
  834   839     1 
  834   845     1 
  835   837     1 
  835   838     1 
  836   840     1 
  836   846     1 
  836   847     1 
  837   839     1 
  837   845     1 
  838   841     1 
  838   842     1 
  838   848     1 
  838   849     1 
  839   843     1 
  839   844     1 
  839   846     1 
  839   847     1 
  840   845     1 
  841   843     1 
  841   844     1 
  845   850     1 
  845   853     1 
  846   848     1 
  846   849     1 
  847   851     1 
  847   854     1 
  847   855     1 
  848   850     1 
  848   853     1 
  849   852     1 
  849   856     1 
  849   857     1 
  850   854     1 
  850   855     1 
  851   853     1 
  853   858     1 
  853   861     1 
  854   856     1 
  854   857     1 
  855   859     1 
  855   862     1 
  855   863     1 
  856   858     1 
  856   861     1 
  857   860     1 
  857   864     1 
  857   865     1 
  858   862     1 
  858   863     1 
  859   861     1 
  861   866     1 
  862   864     1 
  862   865     1 
  863   867     1 
  863   868     1 
  864   866     1 
  865   869     1 
  865   870     1 
  866   871     1 
  866   875     1 
  867   869     1 
  867   870     1 
  868   872     1 
  868   874     1 
  868   876     1 
  868   877     1 
  869   871     1 
  869   875     1 
  870   873     1 
  870   878     1 
  870   879     1 
  871   876     1 
  871   877     1 
  872   875     1 
  873   874     1 
  874   875     1 
  875   880     1 
  875   884     1 
  876   878     1 
  876   879     1 
  877   881     1 
  877   882     1 
  877   885     1 
  877   886     1 
  878   880     1 
  878   884     1 
  879   883     1 
  879   887     1 
  879   888     1 
  880   885     1 
  880   886     1 
  881   884     1 
  882   883     1 
  882   884     1 
  884   889     1 
  885   887     1 
  885   888     1 
  886   890     1 
  886   891     1 
  887   889     1 
  888   892     1 
  888   893     1 
  889   894     1 
  889   898     1 
  890   892     1 
  890   893     1 
  891   895     1 
  891   899     1 
  891   900     1 
  892   894     1 
  892   898     1 
  893   896     1 
  893   897     1 
  893   901     1 
  893   902     1 
  894   899     1 
  894   900     1 
  895   898     1 
  898   903     1 
  898   907     1 
  899   901     1 
  899   902     1 
  900   904     1 
  900   905     1 
  900   908     1 
  900   909     1 
  901   903     1 
  901   907     1 
  902   906     1 
  902   910     1 
  902   911     1 
  903   908     1 
  903   909     1 
  904   907     1 
  905   906     1 
  905   907     1 
  907   912     1 
  907   921     1 
  908   910     1 
  908   911     1 
  909   913     1 
  909   922     1 
  909   923     1 
  910   912     1 
  910   921     1 
  911   914     1 
  911   915     1 
  911   924     1 
  911   925     1 
  912   922     1 
  912   923     1 
  913   921     1 
  921   926     1 
  921   927     1 
  922   924     1 
  922   925     1 
  923   928     1 
  923   929     1 
  924   926     1 
  924   927     1 
  925   930     1 
  925   931     1 
  926   928     1 
  926   929     1 
  927   932     1 
  927   935     1 
  928   930     1 
  928   931     1 
  929   933     1 
  929   934     1 
  929   936     1 
  929   937     1 
  930   932     1 
  930   935     1 
  931   938     1 
  931   939     1 
  932   936     1 
  932   937     1 
  933   935     1 
  934   935     1 
  935   940     1 
  935   941     1 
  936   938     1 
  936   939     1 
  937   942     1 
  937   943     1 
  938   940     1 
  938   941     1 
  939   944     1 
  939   945     1 
  940   942     1 
  940   943     1 
  941   946     1 
  941   952     1 
  942   944     1 
  942   945     1 
  943   947     1 
  943   953     1 
  943   954     1 
  944   946     1 
  944   952     1 
  945   948     1 
  945   949     1 
  945   955     1 
  945   956     1 
  946   950     1 
  946   951     1 
  946   953     1 
  946   954     1 
  947   952     1 
  948   950     1 
  948   951     1 
  952   957     1 
  952   963     1 
  953   955     1 
  953   956     1 
  954   958     1 
  954   964     1 
  954   965     1 
  955   957     1 
  955   963     1 
  956   959     1 
  956   960     1 
  956   966     1 
  956   967     1 
  957   961     1 
  957   962     1 
  957   964     1 
  957   965     1 
  958   963     1 
  959   961     1 
  959   962     1 
  963   968     1 
  963   975     1 
  964   966     1 
  964   967     1 
  965   969     1 
  965   976     1 
  965   977     1 
  966   968     1 
  966   975     1 
  967   970     1 
  967   978     1 
  967   979     1 
  968   971     1 
  968   972     1 
  968   976     1 
  968   977     1 
  969   973     1 
  969   974     1 
  969   975     1 
  971   973     1 
  971   974     1 
  975   980     1 
  975   984     1 
  976   978     1 
  976   979     1 
  977   981     1 
  977   985     1 
  977   986     1 
  978   980     1 
  978   984     1 
  979   982     1 
  979   983     1 
  979   987     1 
  979   988     1 
  980   985     1 
  980   986     1 
  981   984     1 
  984   989     1 
  984   997     1 
  985   987     1 
  985   988     1 
  986   990     1 
  986   998     1 
  986   999     1 
  987   989     1 
  987   997     1 
  988   991     1 
  988  1000     1 
  988  1001     1 
  989   992     1 
  989   998     1 
  989   999     1 
  990   993     1 
  990   997     1 
  991   994     1 
  991   995     1 
  991   996     1 
  997  1002     1 
  997  1006     1 
  998  1000     1 
  998  1001     1 
  999  1003     1 
  999  1007     1 
  999  1008     1 
 1000  1002     1 
 1000  1006     1 
 1001  1004     1 
 1001  1005     1 
 1001  1009     1 
 1001  1010     1 
 1002  1007     1 
 1002  1008     1 
 1003  1006     1 
 1006  1011     1 
 1007  1009     1 
 1007  1010     1 
 1008  1012     1 
 1008  1013     1 
 1009  1011     1 
 1010  1014     1 
 1010  1015     1 
 1011  1016     1 
 1011  1028     1 
 1012  1014     1 
 1012  1015     1 
 1013  1017     1 
 1013  1029     1 
 1013  1030     1 
 1014  1016     1 
 1014  1028     1 
 1015  1018     1 
 1015  1020     1 
 1015  1031     1 
 1015  1032     1 
 1016  1029     1 
 1016  1030     1 
 1017  1028     1 
 1028  1033     1 
 1028  1038     1 
 1029  1031     1 
 1029  1032     1 
 1030  1034     1 
 1030  1039     1 
 1030  1040     1 
 1031  1033     1 
 1031  1038     1 
 1032  1035     1 
 1032  1041     1 
 1032  1042     1 
 1033  1036     1 
 1033  1037     1 
 1033  1039     1 
 1033  1040     1 
 1034  1038     1 
 1038  1043     1 
 1038  1047     1 
 1039  1041     1 
 1039  1042     1 
 1040  1044     1 
 1040  1048     1 
 1040  1049     1 
 1041  1043     1 
 1041  1047     1 
 1042  1045     1 
 1042  1046     1 
 1042  1050     1 
 1042  1051     1 
 1043  1048     1 
 1043  1049     1 
 1044  1047     1 
 1047  1052     1 
 1048  1050     1 
 1048  1051     1 
 1049  1053     1 
 1049  1054     1 
 1050  1052     1 
 1051  1055     1 
 1051  1056     1 
 1052  1057     1 
 1052  1060     1 
 1053  1055     1 
 1053  1056     1 
 1054  1058     1 
 1054  1061     1 
 1054  1062     1 
 1055  1057     1 
 1055  1060     1 
 1056  1059     1 
 1056  1063     1 
 1056  1064     1 
 1057  1061     1 
 1057  1062     1 
 1058  1060     1 
 1060  1065     1 
 1060  1068     1 
 1061  1063     1 
 1061  1064     1 
 1062  1066     1 
 1062  1067     1 
 1062  1069     1 
 1062  1070     1 
 1063  1065     1 
 1063  1068     1 
 1064  1071     1 
 1064  1072     1 
 1065  1069     1 
 1065  1070     1 
 1066  1068     1 
 1067  1068     1 
 1068  1073     1 
 1068  1077     1 
 1069  1071     1 
 1069  1072     1 
 1070  1074     1 
 1070  1078     1 
 1070  1079     1 
 1071  1073     1 
 1071  1077     1 
 1072  1075     1 
 1072  1076     1 
 1072  1080     1 
 1072  1081     1 
 1073  1078     1 
 1073  1079     1 
 1074  1077     1 
 1077  1082     1 
 1077  1090     1 
 1078  1080     1 
 1078  1081     1 
 1079  1083     1 
 1079  1091     1 
 1079  1092     1 
 1080  1082     1 
 1080  1090     1 
 1081  1084     1 
 1081  1093     1 
 1081  1094     1 
 1082  1085     1 
 1082  1091     1 
 1082  1092     1 
 1083  1086     1 
 1083  1090     1 
 1084  1087     1 
 1084  1088     1 
 1084  1089     1 
 1090  1095     1 
 1090  1102     1 
 1091  1093     1 
 1091  1094     1 
 1092  1096     1 
 1092  1103     1 
 1092  1104     1 
 1093  1095     1 
 1093  1102     1 
 1094  1097     1 
 1094  1105     1 
 1094  1106     1 
 1095  1098     1 
 1095  1099     1 
 1095  1103     1 
 1095  1104     1 
 1096  1100     1 
 1096  1101     1 
 1096  1102     1 
 1098  1100     1 
 1098  1101     1 
 1102  1107     1 
 1102  1119     1 
 1103  1105     1 
 1103  1106     1 
 1104  1108     1 
 1104  1120     1 
 1104  1121     1 
 1105  1107     1 
 1105  1119     1 
 1106  1109     1 
 1106  1111     1 
 1106  1122     1 
 1106  1123     1 
 1107  1120     1 
 1107  1121     1 
 1108  1119     1 
 1119  1124     1 
 1119  1128     1 
 1120  1122     1 
 1120  1123     1 
 1121  1125     1 
 1121  1129     1 
 1121  1130     1 
 1122  1124     1 
 1122  1128     1 
 1123  1126     1 
 1123  1127     1 
 1123  1131     1 
 1123  1132     1 
 1124  1129     1 
 1124  1130     1 
 1125  1128     1 
 1128  1133     1 
 1128  1136     1 
 1129  1131     1 
 1129  1132     1 
 1130  1134     1 
 1130  1137     1 
 1130  1138     1 
 1131  1133     1 
 1131  1136     1 
 1132  1135     1 
 1132  1139     1 
 1132  1140     1 
 1133  1137     1 
 1133  1138     1 
 1134  1136     1 
 1136  1141     1 
 1136  1146     1 
 1137  1139     1 
 1137  1140     1 
 1138  1142     1 
 1138  1147     1 
 1138  1148     1 
 1139  1141     1 
 1139  1146     1 
 1140  1143     1 
 1140  1149     1 
 1140  1150     1 
 1141  1144     1 
 1141  1145     1 
 1141  1147     1 
 1141  1148     1 
 1142  1146     1 
 1146  1151     1 
 1146  1155     1 
 1147  1149     1 
 1147  1150     1 
 1148  1152     1 
 1148  1154     1 
 1148  1156     1 
 1148  1157     1 
 1149  1151     1 
 1149  1155     1 
 1150  1153     1 
 1150  1158     1 
 1150  1159     1 
 1151  1156     1 
 1151  1157     1 
 1152  1155     1 
 1153  1154     1 
 1154  1155     1 
 1155  1160     1 
 1155  1165     1 
 1156  1158     1 
 1156  1159     1 
 1157  1161     1 
 1157  1166     1 
 1157  1167     1 
 1158  1160     1 
 1158  1165     1 
 1159  1162     1 
 1159  1168     1 
 1159  1169     1 
 1160  1163     1 
 1160  1164     1 
 1160  1166     1 
 1160  1167     1 
 1161  1165     1 
 1165  1170     1 
 1165  1178     1 
 1166  1168     1 
 1166  1169     1 
 1167  1171     1 
 1167  1179     1 
 1167  1180     1 
 1168  1170     1 
 1168  1178     1 
 1169  1172     1 
 1169  1181     1 
 1169  1182     1 
 1170  1173     1 
 1170  1179     1 
 1170  1180     1 
 1171  1174     1 
 1171  1178     1 
 1172  1175     1 
 1172  1176     1 
 1172  1177     1 
 1178  1183     1 
 1178  1187     1 
 1179  1181     1 
 1179  1182     1 
 1180  1184     1 
 1180  1188     1 
 1180  1189     1 
 1181  1183     1 
 1181  1187     1 
 1182  1185     1 
 1182  1190     1 
 1182  1191     1 
 1183  1186     1 
 1183  1188     1 
 1183  1189     1 
 1184  1187     1 
 1187  1192     1 
 1187  1195     1 
 1188  1190     1 
 1188  1191     1 
 1189  1193     1 
 1189  1196     1 
 1189  1197     1 
 1190  1192     1 
 1190  1195     1 
 1191  1194     1 
 1191  1198     1 
 1191  1201     1 
 1192  1196     1 
 1192  1197     1 
 1193  1195     1 
 1195  1199     1 
 1195  1200     1 
 1195  1202     1 
 1196  1198     1 
 1196  1201     1 
 1197  1203     1 
 1197  1204     1 
 1198  1205     1 
 1198  1206     1 
 1199  1203     1 
 1199  1204     1 
 1200  1202     1 
 1201  1202     1 
 1202  1207     1 
 1202  1212     1 
 1203  1205     1 
 1203  1206     1 
 1204  1208     1 
 1204  1213     1 
 1204  1214     1 
 1205  1207     1 
 1205  1212     1 
 1206  1209     1 
 1206  1215     1 
 1206  1216     1 
 1207  1210     1 
 1207  1211     1 
 1207  1213     1 
 1207  1214     1 
 1208  1212     1 
 1212  1217     1 
 1212  1221     1 
 1213  1215     1 
 1213  1216     1 
 1214  1218     1 
 1214  1222     1 
 1214  1223     1 
 1215  1217     1 
 1215  1221     1 
 1216  1219     1 
 1216  1220     1 
 1216  1224     1 
 1216  1225     1 
 1217  1222     1 
 1217  1223     1 
 1218  1221     1 
 1221  1226     1 
 1221  1238     1 
 1222  1224     1 
 1222  1225     1 
 1223  1227     1 
 1223  1239     1 
 1223  1240     1 
 1224  1226     1 
 1224  1238     1 
 1225  1228     1 
 1225  1241     1 
 1225  1242     1 
 1226  1229     1 
 1226  1239     1 
 1226  1240     1 
 1227  1230     1 
 1227  1231     1 
 1227  1238     1 
 1228  1232     1 
 1228  1235     1 
 1229  1233     1 
 1229  1234     1 
 1229  1236     1 
 1229  1237     1 
 1230  1232     1 
 1230  1235     1 
 1232  1236     1 
 1232  1237     1 
 1233  1235     1 
 1234  1235     1 
 1238  1243     1 
 1238  1244     1 
 1239  1241     1 
 1239  1242     1 
 1240  1245     1 
 1240  1246     1 
 1241  1243     1 
 1241  1244     1 
 1242  1247     1 
 1242  1248     1 
 1243  1245     1 
 1243  1246     1 
 1244  1249     1 
 1244  1257     1 
 1245  1247     1 
 1245  1248     1 
 1246  1250     1 
 1246  1258     1 
 1246  1259     1 
 1247  1249     1 
 1247  1257     1 
 1248  1251     1 
 1248  1260     1 
 1248  1261     1 
 1249  1252     1 
 1249  1258     1 
 1249  1259     1 
 1250  1253     1 
 1250  1257     1 
 1251  1254     1 
 1251  1255     1 
 1251  1256     1 
 1257  1262     1 
 1257  1265     1 
 1258  1260     1 
 1258  1261     1 
 1259  1263     1 
 1259  1266     1 
 1259  1267     1 
 1260  1262     1 
 1260  1265     1 
 1261  1264     1 
 1261  1268     1 
 1261  1269     1 
 1262  1266     1 
 1262  1267     1 
 1263  1265     1 
 1265  1270     1 
 1265  1282     1 
 1266  1268     1 
 1266  1269     1 
 1267  1271     1 
 1267  1283     1 
 1267  1284     1 
 1268  1270     1 
 1268  1282     1 
 1269  1272     1 
 1269  1274     1 
 1269  1285     1 
 1269  1286     1 
 1270  1283     1 
 1270  1284     1 
 1271  1282     1 
 1282  1287     1 
 1282  1292     1 
 1283  1285     1 
 1283  1286     1 
 1284  1288     1 
 1284  1293     1 
 1284  1294     1 
 1285  1287     1 
 1285  1292     1 
 1286  1289     1 
 1286  1295     1 
 1286  1296     1 
 1287  1290     1 
 1287  1291     1 
 1287  1293     1 
 1287  1294     1 
 1288  1292     1 
 1292  1297     1 
 1292  1305     1 
 1293  1295     1 
 1293  1296     1 
 1294  1298     1 
 1294  1306     1 
 1294  1307     1 
 1295  1297     1 
 1295  1305     1 
 1296  1299     1 
 1296  1308     1 
 1296  1309     1 
 1297  1300     1 
 1297  1306     1 
 1297  1307     1 
 1298  1301     1 
 1298  1305     1 
 1299  1302     1 
 1299  1303     1 
 1299  1304     1 
 1305  1310     1 
 1305  1316     1 
 1306  1308     1 
 1306  1309     1 
 1307  1311     1 
 1307  1317     1 
 1307  1318     1 
 1308  1310     1 
 1308  1316     1 
 1309  1312     1 
 1309  1313     1 
 1309  1319     1 
 1309  1320     1 
 1310  1314     1 
 1310  1315     1 
 1310  1317     1 
 1310  1318     1 
 1311  1316     1 
 1312  1314     1 
 1312  1315     1 
 1316  1321     1 
 1316  1326     1 
 1317  1319     1 
 1317  1320     1 
 1318  1322     1 
 1318  1327     1 
 1318  1328     1 
 1319  1321     1 
 1319  1326     1 
 1320  1323     1 
 1320  1329     1 
 1320  1330     1 
 1321  1324     1 
 1321  1325     1 
 1321  1327     1 
 1321  1328     1 
 1322  1326     1 
 1326  1331     1 
 1326  1332     1 
 1327  1329     1 
 1327  1330     1 
 1328  1333     1 
 1328  1334     1 
 1329  1331     1 
 1329  1332     1 
 1330  1335     1 
 1330  1336     1 
 1331  1333     1 
 1331  1334     1 
 1332  1337     1 
 1332  1341     1 
 1333  1335     1 
 1333  1336     1 
 1334  1338     1 
 1334  1339     1 
 1334  1342     1 
 1334  1343     1 
 1335  1337     1 
 1335  1341     1 
 1336  1340     1 
 1336  1344     1 
 1336  1345     1 
 1337  1342     1 
 1337  1343     1 
 1338  1341     1 
 1339  1340     1 
 1339  1341     1 
 1341  1346     1 
 1341  1353     1 
 1342  1344     1 
 1342  1345     1 
 1343  1347     1 
 1343  1354     1 
 1343  1355     1 
 1344  1346     1 
 1344  1353     1 
 1345  1348     1 
 1345  1356     1 
 1345  1357     1 
 1346  1349     1 
 1346  1350     1 
 1346  1354     1 
 1346  1355     1 
 1347  1351     1 
 1347  1352     1 
 1347  1353     1 
 1349  1351     1 
 1349  1352     1 
 1353  1358     1 
 1353  1359     1 
 1354  1356     1 
 1354  1357     1 
 1355  1360     1 
 1355  1361     1 
 1356  1358     1 
 1356  1359     1 
 1357  1362     1 
 1357  1363     1 
 1358  1360     1 
 1358  1361     1 
 1359  1364     1 
 1359  1365     1 
 1360  1362     1 
 1360  1363     1 
 1361  1366     1 
 1361  1367     1 
 1362  1364     1 
 1362  1365     1 
 1363  1368     1 
 1363  1369     1 
 1364  1366     1 
 1364  1367     1 
 1365  1370     1 
 1365  1379     1 
 1366  1368     1 
 1366  1369     1 
 1367  1371     1 
 1367  1380     1 
 1367  1381     1 
 1368  1370     1 
 1368  1379     1 
 1369  1372     1 
 1369  1373     1 
 1369  1382     1 
 1369  1383     1 
 1370  1380     1 
 1370  1381     1 
 1371  1379     1 
 1379  1384     1 
 1379  1388     1 
 1380  1382     1 
 1380  1383     1 
 1381  1385     1 
 1381  1389     1 
 1381  1390     1 
 1382  1384     1 
 1382  1388     1 
 1383  1386     1 
 1383  1387     1 
 1383  1391     1 
 1383  1392     1 
 1384  1389     1 
 1384  1390     1 
 1385  1388     1 
 1388  1393     1 
 1388  1394     1 
 1389  1391     1 
 1389  1392     1 
 1390  1395     1 
 1390  1396     1 
 1391  1393     1 
 1391  1394     1 
 1392  1397     1 
 1392  1398     1 
 1393  1395     1 
 1393  1396     1 
 1394  1399     1 
 1394  1402     1 
 1395  1397     1 
 1395  1398     1 
 1396  1400     1 
 1396  1401     1 
 1396  1403     1 
 1396  1404     1 
 1397  1399     1 
 1397  1402     1 
 1398  1405     1 
 1398  1406     1 
 1399  1403     1 
 1399  1404     1 
 1400  1402     1 
 1401  1402     1 
 1402  1407     1 
 1402  1408     1 
 1403  1405     1 
 1403  1406     1 
 1404  1409     1 
 1404  1410     1 
 1405  1407     1 
 1405  1408     1 
 1406  1411     1 
 1406  1412     1 
 1407  1409     1 
 1407  1410     1 
 1408  1413     1 
 1408  1420     1 
 1409  1411     1 
 1409  1412     1 
 1410  1414     1 
 1410  1421     1 
 1410  1422     1 
 1411  1413     1 
 1411  1420     1 
 1412  1415     1 
 1412  1423     1 
 1412  1424     1 
 1413  1416     1 
 1413  1417     1 
 1413  1421     1 
 1413  1422     1 
 1414  1418     1 
 1414  1419     1 
 1414  1420     1 
 1416  1418     1 
 1416  1419     1 
 1420  1425     1 
 1420  1430     1 
 1421  1423     1 
 1421  1424     1 
 1422  1426     1 
 1422  1431     1 
 1422  1432     1 
 1423  1425     1 
 1423  1430     1 
 1424  1427     1 
 1424  1433     1 
 1424  1434     1 
 1425  1428     1 
 1425  1429     1 
 1425  1431     1 
 1425  1432     1 
 1426  1430     1 
 1430  1435     1 
 1431  1433     1 
 1431  1434     1 
 1432  1436     1 
 1432  1437     1 
 1433  1435     1 
 1434  1438     1 
 1434  1439     1 
 1435  1440     1 
 1435  1447     1 
 1436  1438     1 
 1436  1439     1 
 1437  1441     1 
 1437  1448     1 
 1437  1449     1 
 1438  1440     1 
 1438  1447     1 
 1439  1442     1 
 1439  1450     1 
 1439  1451     1 
 1440  1443     1 
 1440  1444     1 
 1440  1448     1 
 1440  1449     1 
 1441  1445     1 
 1441  1446     1 
 1441  1447     1 
 1443  1445     1 
 1443  1446     1 
 1447  1452     1 
 1447  1455     1 
 1448  1450     1 
 1448  1451     1 
 1449  1453     1 
 1449  1456     1 
 1449  1457     1 
 1450  1452     1 
 1450  1455     1 
 1451  1454     1 
 1451  1458     1 
 1451  1459     1 
 1452  1456     1 
 1452  1457     1 
 1453  1455     1 
 1455  1460     1 
 1455  1472     1 
 1456  1458     1 
 1456  1459     1 
 1457  1461     1 
 1457  1473     1 
 1457  1474     1 
 1458  1460     1 
 1458  1472     1 
 1459  1462     1 
 1459  1475     1 
 1459  1476     1 
 1460  1463     1 
 1460  1473     1 
 1460  1474     1 
 1461  1464     1 
 1461  1465     1 
 1461  1472     1 
 1462  1466     1 
 1462  1469     1 
 1463  1467     1 
 1463  1468     1 
 1463  1470     1 
 1463  1471     1 
 1464  1466     1 
 1464  1469     1 
 1466  1470     1 
 1466  1471     1 
 1467  1469     1 
 1468  1469     1 
 1472  1477     1 
 1472  1480     1 
 1473  1475     1 
 1473  1476     1 
 1474  1478     1 
 1474  1479     1 
 1474  1481     1 
 1474  1482     1 
 1475  1477     1 
 1475  1480     1 
 1476  1483     1 
 1476  1484     1 
 1477  1481     1 
 1477  1482     1 
 1478  1480     1 
 1479  1480     1 
 1480  1485     1 
 1480  1489     1 
 1481  1483     1 
 1481  1484     1 
 1482  1486     1 
 1482  1490     1 
 1482  1491     1 
 1483  1485     1 
 1483  1489     1 
 1484  1487     1 
 1484  1488     1 
 1484  1492     1 
 1484  1493     1 
 1485  1490     1 
 1485  1491     1 
 1486  1489     1 
 1489  1494     1 
 1489  1498     1 
 1490  1492     1 
 1490  1493     1 
 1491  1495     1 
 1491  1499     1 
 1491  1500     1 
 1492  1494     1 
 1492  1498     1 
 1493  1496     1 
 1493  1497     1 
 1493  1501     1 
 1493  1502     1 
 1494  1499     1 
 1494  1500     1 
 1495  1498     1 
 1498  1503     1 
 1498  1511     1 
 1499  1501     1 
 1499  1502     1 
 1500  1504     1 
 1500  1512     1 
 1500  1513     1 
 1501  1503     1 
 1501  1511     1 
 1502  1505     1 
 1502  1514     1 
 1502  1515     1 
 1503  1506     1 
 1503  1512     1 
 1503  1513     1 
 1504  1507     1 
 1504  1511     1 
 1505  1508     1 
 1505  1509     1 
 1505  1510     1 
 1511  1516     1 
 1511  1519     1 
 1512  1514     1 
 1512  1515     1 
 1513  1517     1 
 1513  1518     1 
 1513  1520     1 
 1513  1521     1 
 1514  1516     1 
 1514  1519     1 
 1515  1522     1 
 1515  1523     1 
 1516  1520     1 
 1516  1521     1 
 1517  1519     1 
 1518  1519     1 
 1519  1524     1 
 1519  1530     1 
 1520  1522     1 
 1520  1523     1 
 1521  1525     1 
 1521  1531     1 
 1521  1532     1 
 1522  1524     1 
 1522  1530     1 
 1523  1526     1 
 1523  1527     1 
 1523  1533     1 
 1523  1534     1 
 1524  1528     1 
 1524  1529     1 
 1524  1531     1 
 1524  1532     1 
 1525  1530     1 
 1526  1528     1 
 1526  1529     1 
 1530  1535     1 
 1530  1547     1 
 1531  1533     1 
 1531  1534     1 
 1532  1536     1 
 1532  1548     1 
 1532  1549     1 
 1533  1535     1 
 1533  1547     1 
 1534  1537     1 
 1534  1539     1 
 1534  1550     1 
 1534  1551     1 
 1535  1548     1 
 1535  1549     1 
 1536  1547     1 
 1547  1552     1 
 1547  1561     1 
 1548  1550     1 
 1548  1551     1 
 1549  1553     1 
 1549  1562     1 
 1549  1563     1 
 1550  1552     1 
 1550  1561     1 
 1551  1554     1 
 1551  1555     1 
 1551  1564     1 
 1551  1565     1 
 1552  1562     1 
 1552  1563     1 
 1553  1561     1 
 1561  1566     1 
 1561  1578     1 
 1562  1564     1 
 1562  1565     1 
 1563  1567     1 
 1563  1579     1 
 1563  1580     1 
 1564  1566     1 
 1564  1578     1 
 1565  1568     1 
 1565  1570     1 
 1565  1581     1 
 1565  1582     1 
 1566  1579     1 
 1566  1580     1 
 1567  1578     1 
 1578  1583     1 
 1578  1587     1 
 1579  1581     1 
 1579  1582     1 
 1580  1584     1 
 1580  1585     1 
 1580  1588     1 
 1580  1589     1 
 1581  1583     1 
 1581  1587     1 
 1582  1586     1 
 1582  1590     1 
 1582  1591     1 
 1583  1588     1 
 1583  1589     1 
 1584  1587     1 
 1585  1586     1 
 1585  1587     1 
 1587  1592     1 
 1587  1596     1 
 1588  1590     1 
 1588  1591     1 
 1589  1593     1 
 1589  1597     1 
 1589  1598     1 
 1590  1592     1 
 1590  1596     1 
 1591  1594     1 
 1591  1595     1 
 1591  1599     1 
 1591  1600     1 
 1592  1597     1 
 1592  1598     1 
 1593  1596     1 
 1596  1601     1 
 1596  1613     1 
 1597  1599     1 
 1597  1600     1 
 1598  1602     1 
 1598  1614     1 
 1598  1615     1 
 1599  1601     1 
 1599  1613     1 
 1600  1603     1 
 1600  1605     1 
 1600  1616     1 
 1600  1617     1 
 1601  1614     1 
 1601  1615     1 
 1602  1613     1 
 1613  1618     1 
 1613  1624     1 
 1614  1616     1 
 1614  1617     1 
 1615  1619     1 
 1615  1625     1 
 1615  1626     1 
 1616  1618     1 
 1616  1624     1 
 1617  1620     1 
 1617  1621     1 
 1617  1627     1 
 1617  1628     1 
 1618  1622     1 
 1618  1623     1 
 1618  1625     1 
 1618  1626     1 
 1619  1624     1 
 1620  1622     1 
 1620  1623     1 
 1624  1629     1 
 1624  1635     1 
 1625  1627     1 
 1625  1628     1 
 1626  1630     1 
 1626  1636     1 
 1626  1637     1 
 1627  1629     1 
 1627  1635     1 
 1628  1631     1 
 1628  1632     1 
 1628  1638     1 
 1628  1639     1 
 1629  1633     1 
 1629  1634     1 
 1629  1636     1 
 1629  1637     1 
 1630  1635     1 
 1631  1633     1 
 1631  1634     1 
 1635  1640     1 
 1635  1643     1 
 1636  1638     1 
 1636  1639     1 
 1637  1641     1 
 1637  1642     1 
 1637  1644     1 
 1637  1645     1 
 1638  1640     1 
 1638  1643     1 
 1639  1646     1 
 1639  1647     1 
 1640  1644     1 
 1640  1645     1 
 1641  1643     1 
 1642  1643     1 
 1643  1648     1 
 1643  1652     1 
 1644  1646     1 
 1644  1647     1 
 1645  1649     1 
 1645  1653     1 
 1645  1654     1 
 1646  1648     1 
 1646  1652     1 
 1647  1650     1 
 1647  1651     1 
 1647  1655     1 
 1647  1656     1 
 1648  1653     1 
 1648  1654     1 
 1649  1652     1 
 1652  1657     1 
 1653  1655     1 
 1653  1656     1 
 1654  1658     1 
 1654  1659     1 
 1655  1657     1 
 1656  1660     1 
 1656  1661     1 
 1657  1662     1 
 1657  1671     1 
 1658  1660     1 
 1658  1661     1 
 1659  1663     1 
 1659  1672     1 
 1659  1673     1 
 1660  1662     1 
 1660  1671     1 
 1661  1664     1 
 1661  1665     1 
 1661  1674     1 
 1661  1675     1 
 1662  1672     1 
 1662  1673     1 
 1663  1671     1 
 1671  1676     1 
 1671  1680     1 
 1672  1674     1 
 1672  1675     1 
 1673  1677     1 
 1673  1681     1 
 1673  1682     1 
 1674  1676     1 
 1674  1680     1 
 1675  1678     1 
 1675  1679     1 
 1675  1683     1 
 1675  1684     1 
 1676  1681     1 
 1676  1682     1 
 1677  1680     1 
 1680  1685     1 
 1680  1698     1 
 1681  1683     1 
 1681  1684     1 
 1682  1686     1 
 1682  1699     1 
 1682  1700     1 
 1683  1685     1 
 1683  1698     1 
 1684  1687     1 
 1684  1689     1 
 1684  1701     1 
 1684  1702     1 
 1685  1699     1 
 1685  1700     1 
 1686  1698     1 
 1691  1697     1 
 1693  1697     1 
 1698  1703     1 
 1698  1708     1 
 1699  1701     1 
 1699  1702     1 
 1700  1704     1 
 1700  1709     1 
 1700  1710     1 
 1701  1703     1 
 1701  1708     1 
 1702  1705     1 
 1702  1711     1 
 1702  1712     1 
 1703  1706     1 
 1703  1707     1 
 1703  1709     1 
 1703  1710     1 
 1704  1708     1 
 1708  1713     1 
 1708  1717     1 
 1709  1711     1 
 1709  1712     1 
 1710  1714     1 
 1710  1718     1 
 1710  1719     1 
 1711  1713     1 
 1711  1717     1 
 1712  1715     1 
 1712  1716     1 
 1712  1720     1 
 1712  1721     1 
 1713  1718     1 
 1713  1719     1 
 1714  1717     1 
 1717  1722     1 
 1717  1726     1 
 1718  1720     1 
 1718  1721     1 
 1719  1723     1 
 1719  1727     1 
 1719  1728     1 
 1720  1722     1 
 1720  1726     1 
 1721  1724     1 
 1721  1725     1 
 1721  1729     1 
 1721  1730     1 
 1722  1727     1 
 1722  1728     1 
 1723  1726     1 
 1726  1731     1 
 1727  1729     1 
 1727  1730     1 
 1728  1732     1 
 1728  1733     1 
 1729  1731     1 
 1730  1734     1 
 1730  1735     1 
 1731  1736     1 
 1731  1748     1 
 1732  1734     1 
 1732  1735     1 
 1733  1737     1 
 1733  1749     1 
 1733  1750     1 
 1734  1736     1 
 1734  1748     1 
 1735  1738     1 
 1735  1751     1 
 1735  1752     1 
 1736  1739     1 
 1736  1749     1 
 1736  1750     1 
 1737  1740     1 
 1737  1741     1 
 1737  1748     1 
 1738  1742     1 
 1738  1745     1 
 1739  1743     1 
 1739  1744     1 
 1739  1746     1 
 1739  1747     1 
 1740  1742     1 
 1740  1745     1 
 1742  1746     1 
 1742  1747     1 
 1743  1745     1 
 1744  1745     1 
 1748  1753     1 
 1748  1757     1 
 1749  1751     1 
 1749  1752     1 
 1750  1754     1 
 1750  1758     1 
 1750  1759     1 
 1751  1753     1 
 1751  1757     1 
 1752  1755     1 
 1752  1760     1 
 1752  1763     1 
 1753  1756     1 
 1753  1758     1 
 1753  1759     1 
 1754  1757     1 
 1757  1761     1 
 1757  1762     1 
 1757  1764     1 
 1758  1760     1 
 1758  1763     1 
 1759  1765     1 
 1759  1766     1 
 1760  1767     1 
 1760  1768     1 
 1761  1765     1 
 1761  1766     1 
 1762  1764     1 
 1763  1764     1 
 1764  1769     1 
 1764  1781     1 
 1765  1767     1 
 1765  1768     1 
 1766  1770     1 
 1766  1782     1 
 1766  1783     1 
 1767  1769     1 
 1767  1781     1 
 1768  1771     1 
 1768  1773     1 
 1768  1784     1 
 1768  1787     1 
 1769  1782     1 
 1769  1783     1 
 1770  1781     1 
 1781  1785     1 
 1781  1786     1 
 1781  1788     1 
 1782  1784     1 
 1782  1787     1 
 1783  1789     1 
 1783  1790     1 
 1784  1791     1 
 1784  1792     1 
 1785  1789     1 
 1785  1790     1 
 1786  1788     1 
 1787  1788     1 
 1788  1793     1 
 1788  1796     1 
 1789  1791     1 
 1789  1792     1 
 1790  1794     1 
 1790  1795     1 
 1790  1797     1 
 1790  1798     1 
 1791  1793     1 
 1791  1796     1 
 1792  1799     1 
 1792  1800     1 
 1793  1797     1 
 1793  1798     1 
 1794  1796     1 
 1795  1796     1 
 1796  1801     1 
 1796  1807     1 
 1797  1799     1 
 1797  1800     1 
 1798  1802     1 
 1798  1808     1 
 1798  1809     1 
 1799  1801     1 
 1799  1807     1 
 1800  1803     1 
 1800  1804     1 
 1800  1810     1 
 1800  1811     1 
 1801  1805     1 
 1801  1806     1 
 1801  1808     1 
 1801  1809     1 
 1802  1807     1 
 1803  1805     1 
 1803  1806     1 
 1807  1812     1 
 1807  1821     1 
 1808  1810     1 
 1808  1811     1 
 1809  1813     1 
 1809  1822     1 
 1809  1823     1 
 1810  1812     1 
 1810  1821     1 
 1811  1814     1 
 1811  1815     1 
 1811  1824     1 
 1811  1825     1 
 1812  1822     1 
 1812  1823     1 
 1813  1821     1 
 1821  1826     1 
 1822  1824     1 
 1822  1825     1 
 1823  1827     1 
 1823  1828     1 
 1824  1826     1 
 1825  1829     1 
 1825  1830     1 
 1826  1831     1 
 1826  1832     1 
 1827  1829     1 
 1827  1830     1 
 1828  1833     1 
 1828  1834     1 
 1829  1831     1 
 1829  1832     1 
 1830  1835     1 
 1830  1836     1 
 1831  1833     1 
 1831  1834     1 
 1832  1837     1 
 1832  1840     1 
 1833  1835     1 
 1833  1836     1 
 1834  1838     1 
 1834  1841     1 
 1834  1842     1 
 1835  1837     1 
 1835  1840     1 
 1836  1839     1 
 1836  1843     1 
 1836  1844     1 
 1837  1841     1 
 1837  1842     1 
 1838  1840     1 
 1840  1845     1 
 1840  1848     1 
 1841  1843     1 
 1841  1844     1 
 1842  1846     1 
 1842  1849     1 
 1842  1850     1 
 1843  1845     1 
 1843  1848     1 
 1844  1847     1 
 1844  1851     1 
 1844  1852     1 
 1845  1849     1 
 1845  1850     1 
 1846  1848     1 
 1848  1853     1 
 1848  1858     1 
 1849  1851     1 
 1849  1852     1 
 1850  1854     1 
 1850  1859     1 
 1850  1860     1 
 1851  1853     1 
 1851  1858     1 
 1852  1855     1 
 1852  1861     1 
 1852  1862     1 
 1853  1856     1 
 1853  1857     1 
 1853  1859     1 
 1853  1860     1 
 1854  1858     1 
 1858  1863     1 
 1858  1867     1 
 1859  1861     1 
 1859  1862     1 
 1860  1864     1 
 1860  1868     1 
 1860  1869     1 
 1861  1863     1 
 1861  1867     1 
 1862  1865     1 
 1862  1866     1 
 1862  1870     1 
 1862  1871     1 
 1863  1868     1 
 1863  1869     1 
 1864  1867     1 
 1867  1872     1 
 1867  1876     1 
 1868  1870     1 
 1868  1871     1 
 1869  1873     1 
 1869  1875     1 
 1869  1877     1 
 1869  1878     1 
 1870  1872     1 
 1870  1876     1 
 1871  1874     1 
 1871  1879     1 
 1871  1880     1 
 1872  1877     1 
 1872  1878     1 
 1873  1876     1 
 1874  1875     1 
 1875  1876     1 
 1876  1881     1 
 1876  1885     1 
 1877  1879     1 
 1877  1880     1 
 1878  1882     1 
 1878  1886     1 
 1878  1887     1 
 1879  1881     1 
 1879  1885     1 
 1880  1883     1 
 1880  1884     1 
 1880  1888     1 
 1880  1889     1 
 1881  1886     1 
 1881  1887     1 
 1882  1885     1 
 1885  1890     1 
 1885  1894     1 
 1886  1888     1 
 1886  1889     1 
 1887  1891     1 
 1887  1895     1 
 1887  1896     1 
 1888  1890     1 
 1888  1894     1 
 1889  1892     1 
 1889  1893     1 
 1889  1897     1 
 1889  1898     1 
 1890  1895     1 
 1890  1896     1 
 1891  1894     1 
 1894  1899     1 
 1894  1907     1 
 1895  1897     1 
 1895  1898     1 
 1896  1900     1 
 1896  1908     1 
 1896  1909     1 
 1897  1899     1 
 1897  1907     1 
 1898  1901     1 
 1898  1910     1 
 1898  1911     1 
 1899  1902     1 
 1899  1908     1 
 1899  1909     1 
 1900  1903     1 
 1900  1907     1 
 1901  1904     1 
 1901  1905     1 
 1901  1906     1 
 1907  1912     1 
 1907  1916     1 
 1908  1910     1 
 1908  1911     1 
 1909  1913     1 
 1909  1917     1 
 1909  1918     1 
 1910  1912     1 
 1910  1916     1 
 1911  1914     1 
 1911  1915     1 
 1911  1919     1 
 1911  1920     1 
 1912  1917     1 
 1912  1918     1 
 1913  1916     1 
 1916  1921     1 
 1916  1922     1 
 1917  1919     1 
 1917  1920     1 
 1918  1923     1 
 1918  1924     1 
 1919  1921     1 
 1919  1922     1 
 1920  1925     1 
 1920  1926     1 
 1921  1923     1 
 1921  1924     1 
 1922  1927     1 
 1922  1928     1 
 1923  1925     1 
 1923  1926     1 
 1924  1929     1 
 1924  1930     1 
 1925  1927     1 
 1925  1928     1 
 1926  1931     1 
 1926  1932     1 
 1927  1929     1 
 1927  1930     1 
 1928  1933     1 
 1928  1941     1 
 1929  1931     1 
 1929  1932     1 
 1930  1934     1 
 1930  1942     1 
 1930  1943     1 
 1931  1933     1 
 1931  1941     1 
 1932  1935     1 
 1932  1944     1 
 1932  1945     1 
 1933  1936     1 
 1933  1942     1 
 1933  1943     1 
 1934  1937     1 
 1934  1941     1 
 1935  1938     1 
 1935  1939     1 
 1935  1940     1 
 1941  1946     1 
 1941  1949     1 
 1942  1944     1 
 1942  1945     1 
 1943  1947     1 
 1943  1948     1 
 1943  1950     1 
 1943  1951     1 
 1944  1946     1 
 1944  1949     1 
 1945  1952     1 
 1945  1953     1 
 1946  1950     1 
 1946  1951     1 
 1947  1949     1 
 1948  1949     1 
 1949  1954     1 
 1949  1957     1 
 1950  1952     1 
 1950  1953     1 
 1951  1955     1 
 1951  1958     1 
 1951  1959     1 
 1952  1954     1 
 1952  1957     1 
 1953  1956     1 
 1953  1960     1 
 1953  1961     1 
 1954  1958     1 
 1954  1959     1 
 1955  1957     1 
 1957  1962     1 
 1957  1974     1 
 1958  1960     1 
 1958  1961     1 
 1959  1963     1 
 1959  1975     1 
 1959  1976     1 
 1960  1962     1 
 1960  1974     1 
 1961  1964     1 
 1961  1977     1 
 1961  1978     1 
 1962  1965     1 
 1962  1975     1 
 1962  1976     1 
 1963  1966     1 
 1963  1967     1 
 1963  1974     1 
 1964  1968     1 
 1964  1971     1 
 1965  1969     1 
 1965  1970     1 
 1965  1972     1 
 1965  1973     1 
 1966  1968     1 
 1966  1971     1 
 1968  1972     1 
 1968  1973     1 
 1969  1971     1 
 1970  1971     1 
 1974  1979     1 
 1974  1984     1 
 1975  1977     1 
 1975  1978     1 
 1976  1980     1 
 1976  1985     1 
 1976  1986     1 
 1977  1979     1 
 1977  1984     1 
 1978  1981     1 
 1978  1987     1 
 1978  1988     1 
 1979  1982     1 
 1979  1983     1 
 1979  1985     1 
 1979  1986     1 
 1980  1984     1 
 1984  1989     1 
 1984  2001     1 
 1985  1987     1 
 1985  1988     1 
 1986  1990     1 
 1986  2002     1 
 1986  2003     1 
 1987  1989     1 
 1987  2001     1 
 1988  1991     1 
 1988  1993     1 
 1988  2004     1 
 1988  2005     1 
 1989  2002     1 
 1989  2003     1 
 1990  2001     1 
 2001  2006     1 
 2001  2010     1 
 2002  2004     1 
 2002  2005     1 
 2003  2007     1 
 2003  2009     1 
 2003  2011     1 
 2003  2012     1 
 2004  2006     1 
 2004  2010     1 
 2005  2008     1 
 2005  2013     1 
 2005  2014     1 
 2006  2011     1 
 2006  2012     1 
 2007  2010     1 
 2008  2009     1 
 2009  2010     1 
 2010  2015     1 
 2010  2020     1 
 2011  2013     1 
 2011  2014     1 
 2012  2016     1 
 2012  2021     1 
 2012  2022     1 
 2013  2015     1 
 2013  2020     1 
 2014  2017     1 
 2014  2023     1 
 2014  2024     1 
 2015  2018     1 
 2015  2019     1 
 2015  2021     1 
 2015  2022     1 
 2016  2020     1 
 2020  2025     1 
 2020  2037     1 
 2021  2023     1 
 2021  2024     1 
 2022  2026     1 
 2022  2038     1 
 2022  2039     1 
 2023  2025     1 
 2023  2037     1 
 2024  2027     1 
 2024  2040     1 
 2024  2041     1 
 2025  2028     1 
 2025  2038     1 
 2025  2039     1 
 2026  2029     1 
 2026  2030     1 
 2026  2037     1 
 2027  2031     1 
 2027  2034     1 
 2028  2032     1 
 2028  2033     1 
 2028  2035     1 
 2028  2036     1 
 2029  2031     1 
 2029  2034     1 
 2031  2035     1 
 2031  2036     1 
 2032  2034     1 
 2033  2034     1 
 2037  2042     1 
 2037  2047     1 
 2038  2040     1 
 2038  2041     1 
 2039  2043     1 
 2039  2048     1 
 2039  2049     1 
 2040  2042     1 
 2040  2047     1 
 2041  2044     1 
 2041  2050     1 
 2041  2051     1 
 2042  2045     1 
 2042  2046     1 
 2042  2048     1 
 2042  2049     1 
 2043  2047     1 
 2047  2052     1 
 2047  2059     1 
 2048  2050     1 
 2048  2051     1 
 2049  2053     1 
 2049  2060     1 
 2049  2061     1 
 2050  2052     1 
 2050  2059     1 
 2051  2054     1 
 2051  2062     1 
 2051  2063     1 
 2052  2055     1 
 2052  2056     1 
 2052  2060     1 
 2052  2061     1 
 2053  2057     1 
 2053  2058     1 
 2053  2059     1 
 2055  2057     1 
 2055  2058     1 
 2059  2064     1 
 2060  2062     1 
 2060  2063     1 
 2061  2065     1 
 2061  2066     1 
 2062  2064     1 
 2063  2067     1 
 2063  2068     1 
 2064  2069     1 
 2064  2074     1 
 2065  2067     1 
 2065  2068     1 
 2066  2070     1 
 2066  2075     1 
 2066  2076     1 
 2067  2069     1 
 2067  2074     1 
 2068  2071     1 
 2068  2077     1 
 2068  2078     1 
 2069  2072     1 
 2069  2073     1 
 2069  2075     1 
 2069  2076     1 
 2070  2074     1 
 2074  2079     1 
 2074  2082     1 
 2075  2077     1 
 2075  2078     1 
 2076  2080     1 
 2076  2081     1 
 2076  2083     1 
 2076  2084     1 
 2077  2079     1 
 2077  2082     1 
 2078  2085     1 
 2078  2086     1 
 2079  2083     1 
 2079  2084     1 
 2080  2082     1 
 2081  2082     1 
 2082  2087     1 
 2082  2099     1 
 2083  2085     1 
 2083  2086     1 
 2084  2088     1 
 2084  2100     1 
 2084  2101     1 
 2085  2087     1 
 2085  2099     1 
 2086  2089     1 
 2086  2102     1 
 2086  2103     1 
 2087  2090     1 
 2087  2100     1 
 2087  2101     1 
 2088  2091     1 
 2088  2092     1 
 2088  2099     1 
 2089  2093     1 
 2089  2096     1 
 2090  2094     1 
 2090  2095     1 
 2090  2097     1 
 2090  2098     1 
 2091  2093     1 
 2091  2096     1 
 2093  2097     1 
 2093  2098     1 
 2094  2096     1 
 2095  2096     1 
 2099  2104     1 
 2099  2116     1 
 2100  2102     1 
 2100  2103     1 
 2101  2105     1 
 2101  2117     1 
 2101  2118     1 
 2102  2104     1 
 2102  2116     1 
 2103  2106     1 
 2103  2108     1 
 2103  2119     1 
 2103  2120     1 
 2104  2117     1 
 2104  2118     1 
 2105  2116     1 
 2116  2121     1 
 2116  2124     1 
 2117  2119     1 
 2117  2120     1 
 2118  2122     1 
 2118  2125     1 
 2118  2126     1 
 2119  2121     1 
 2119  2124     1 
 2120  2123     1 
 2120  2127     1 
 2120  2128     1 
 2121  2125     1 
 2121  2126     1 
 2122  2124     1 
 2124  2129     1 
 2124  2130     1 
 2125  2127     1 
 2125  2128     1 
 2126  2131     1 
 2126  2132     1 
 2127  2129     1 
 2127  2130     1 
 2128  2133     1 
 2128  2134     1 
 2129  2131     1 
 2129  2132     1 
 2130  2135     1 
 2130  2138     1 
 2131  2133     1 
 2131  2134     1 
 2132  2136     1 
 2132  2137     1 
 2132  2139     1 
 2132  2140     1 
 2133  2135     1 
 2133  2138     1 
 2134  2141     1 
 2134  2142     1 
 2135  2139     1 
 2135  2140     1 
 2136  2138     1 
 2137  2138     1 
 2138  2143     1 
 2138  2144     1 
 2139  2141     1 
 2139  2142     1 
 2140  2145     1 
 2140  2146     1 
 2141  2143     1 
 2141  2144     1 
 2142  2147     1 
 2142  2148     1 
 2143  2145     1 
 2143  2146     1 
 2144  2149     1 
 2144  2153     1 
 2145  2147     1 
 2145  2148     1 
 2146  2150     1 
 2146  2154     1 
 2146  2155     1 
 2147  2149     1 
 2147  2153     1 
 2148  2151     1 
 2148  2152     1 
 2148  2156     1 
 2148  2157     1 
 2149  2154     1 
 2149  2155     1 
 2150  2153     1 
 2153  2158     1 
 2153  2161     1 
 2154  2156     1 
 2154  2157     1 
 2155  2159     1 
 2155  2162     1 
 2155  2163     1 
 2156  2158     1 
 2156  2161     1 
 2157  2160     1 
 2157  2164     1 
 2157  2165     1 
 2158  2162     1 
 2158  2163     1 
 2159  2161     1 
 2161  2166     1 
 2161  2174     1 
 2162  2164     1 
 2162  2165     1 
 2163  2167     1 
 2163  2175     1 
 2163  2176     1 
 2164  2166     1 
 2164  2174     1 
 2165  2168     1 
 2165  2177     1 
 2165  2178     1 
 2166  2169     1 
 2166  2175     1 
 2166  2176     1 
 2167  2170     1 
 2167  2174     1 
 2168  2171     1 
 2168  2172     1 
 2168  2173     1 
 2174  2179     1 
 2174  2180     1 
 2175  2177     1 
 2175  2178     1 
 2176  2181     1 
 2176  2182     1 
 2177  2179     1 
 2177  2180     1 
 2178  2183     1 
 2178  2184     1 
 2179  2181     1 
 2179  2182     1 
 2180  2185     1 
 2180  2186     1 
 2181  2183     1 
 2181  2184     1 
 2182  2187     1 
 2182  2188     1 
 2183  2185     1 
 2183  2186     1 
 2185  2187     1 
 2185  2188     1 

[ angles ]
;  ai    aj    ak funct            c0            c1            c2            c3
    2     1     3     2    ga_10
    2     1     4     2    ga_10
    2     1     5     2    ga_11
    3     1     4     2    ga_10
    3     1     5     2    ga_11
    4     1     5     2    ga_11
    1     5     6     2    ga_13
    1     5    14     2    ga_13
    6     5    14     2    ga_13
    5     6     7     2    ga_15
    6     7     8     2    ga_15
    7     8     9     2    ga_15
    8     9    10     2    ga_15
    9    10    11     2    ga_11
    9    10    12     2    ga_11
    9    10    13     2    ga_11
   11    10    12     2    ga_10
   11    10    13     2    ga_10
   12    10    13     2    ga_10
    5    14    15     2    ga_30
    5    14    16     2    ga_19
   15    14    16     2    ga_33
   14    16    17     2    ga_31
   14    16    20     2    ga_31
   17    16    20     2    ga_21
   16    17    18     2    ga_13
   16    17    21     2    ga_13
   18    17    21     2    ga_13
   17    18    19     2    ga_13
   18    19    20     2    ga_13
   16    20    19     2    ga_13
   17    21    22     2    ga_30
   17    21    23     2    ga_19
   22    21    23     2    ga_33
   21    23    24     2    ga_32
   21    23    25     2    ga_31
   24    23    25     2    ga_18
   23    25    26     2    ga_13
   23    25    30     2    ga_13
   26    25    30     2    ga_13
   25    26    27     2    ga_15
   26    27    28     2    ga_16
   27    28    29     2    ga_4
   25    30    31     2    ga_30
   25    30    32     2    ga_19
   31    30    32     2    ga_33
   30    32    33     2    ga_32
   30    32    34     2    ga_31
   33    32    34     2    ga_18
   32    34    35     2    ga_13
   32    34    40     2    ga_13
   35    34    40     2    ga_13
   34    35    36     2    ga_15
   35    36    37     2    ga_15
   36    37    38     2    ga_22
   36    37    39     2    ga_22
   38    37    39     2    ga_38
   34    40    41     2    ga_30
   34    40    42     2    ga_19
   41    40    42     2    ga_33
   40    42    43     2    ga_32
   40    42    44     2    ga_31
   43    42    44     2    ga_18
   42    44    45     2    ga_13
   42    44    49     2    ga_13
   45    44    49     2    ga_13
   44    45    46     2    ga_15
   44    45    47     2    ga_15
   46    45    47     2    ga_15
   45    46    48     2    ga_15
   44    49    50     2    ga_30
   44    49    51     2    ga_19
   50    49    51     2    ga_33
   49    51    52     2    ga_32
   49    51    53     2    ga_31
   52    51    53     2    ga_18
   51    53    54     2    ga_13
   51    53    60     2    ga_13
   54    53    60     2    ga_13
   53    54    55     2    ga_15
   54    55    56     2    ga_30
   54    55    57     2    ga_19
   56    55    57     2    ga_33
   55    57    58     2    ga_23
   55    57    59     2    ga_23
   58    57    59     2    ga_24
   53    60    61     2    ga_30
   53    60    62     2    ga_19
   61    60    62     2    ga_33
   60    62    63     2    ga_31
   60    62    66     2    ga_31
   63    62    66     2    ga_21
   62    63    64     2    ga_13
   62    63    67     2    ga_13
   64    63    67     2    ga_13
   63    64    65     2    ga_13
   64    65    66     2    ga_13
   62    66    65     2    ga_13
   63    67    68     2    ga_30
   63    67    69     2    ga_19
   68    67    69     2    ga_33
   67    69    70     2    ga_32
   67    69    71     2    ga_31
   70    69    71     2    ga_18
   69    71    72     2    ga_13
   69    71    77     2    ga_13
   72    71    77     2    ga_13
   71    72    73     2    ga_15
   72    73    74     2    ga_15
   73    74    75     2    ga_22
   73    74    76     2    ga_22
   75    74    76     2    ga_38
   71    77    78     2    ga_30
   71    77    79     2    ga_19
   78    77    79     2    ga_33
   77    79    80     2    ga_32
   77    79    81     2    ga_31
   80    79    81     2    ga_18
   79    81    82     2    ga_13
   79    81    86     2    ga_13
   82    81    86     2    ga_13
   81    82    83     2    ga_15
   82    83    84     2    ga_16
   83    84    85     2    ga_4
   81    86    87     2    ga_30
   81    86    88     2    ga_19
   87    86    88     2    ga_33
   86    88    89     2    ga_32
   86    88    90     2    ga_31
   89    88    90     2    ga_18
   88    90    91     2    ga_13
   88    90    95     2    ga_13
   91    90    95     2    ga_13
   90    91    92     2    ga_15
   91    92    93     2    ga_15
   91    92    94     2    ga_15
   93    92    94     2    ga_15
   90    95    96     2    ga_30
   90    95    97     2    ga_19
   96    95    97     2    ga_33
   95    97    98     2    ga_32
   95    97    99     2    ga_31
   98    97    99     2    ga_18
   97    99   100     2    ga_13
   97    99   106     2    ga_13
  100    99   106     2    ga_13
   99   100   101     2    ga_15
  100   101   102     2    ga_30
  100   101   103     2    ga_19
  102   101   103     2    ga_33
  101   103   104     2    ga_23
  101   103   105     2    ga_23
  104   103   105     2    ga_24
   99   106   107     2    ga_30
   99   106   108     2    ga_19
  107   106   108     2    ga_33
  106   108   109     2    ga_32
  106   108   110     2    ga_31
  109   108   110     2    ga_18
  108   110   111     2    ga_13
  108   110   119     2    ga_13
  111   110   119     2    ga_13
  110   111   112     2    ga_15
  111   112   113     2    ga_15
  112   113   114     2    ga_15
  113   114   115     2    ga_15
  114   115   116     2    ga_11
  114   115   117     2    ga_11
  114   115   118     2    ga_11
  116   115   117     2    ga_10
  116   115   118     2    ga_10
  117   115   118     2    ga_10
  110   119   120     2    ga_30
  110   119   121     2    ga_19
  120   119   121     2    ga_33
  119   121   122     2    ga_32
  119   121   123     2    ga_31
  122   121   123     2    ga_18
  121   123   124     2    ga_13
  121   123   127     2    ga_13
  124   123   127     2    ga_13
  123   124   125     2    ga_15
  123   124   126     2    ga_15
  125   124   126     2    ga_15
  123   127   128     2    ga_30
  123   127   129     2    ga_19
  128   127   129     2    ga_33
  127   129   130     2    ga_32
  127   129   131     2    ga_31
  130   129   131     2    ga_18
  129   131   132     2    ga_13
  129   131   136     2    ga_13
  132   131   136     2    ga_13
  131   132   133     2    ga_15
  132   133   134     2    ga_15
  132   133   135     2    ga_15
  134   133   135     2    ga_15
  131   136   137     2    ga_30
  131   136   138     2    ga_19
  137   136   138     2    ga_33
  136   138   139     2    ga_32
  136   138   140     2    ga_31
  139   138   140     2    ga_18
  138   140   141     2    ga_13
  138   140   144     2    ga_13
  141   140   144     2    ga_13
  140   141   142     2    ga_13
  141   142   143     2    ga_12
  140   144   145     2    ga_30
  140   144   146     2    ga_19
  145   144   146     2    ga_33
  144   146   147     2    ga_32
  144   146   148     2    ga_31
  147   146   148     2    ga_18
  146   148   149     2    ga_13
  146   148   161     2    ga_13
  149   148   161     2    ga_13
  148   149   150     2    ga_15
  149   150   151     2    ga_15
  150   151   152     2    ga_13
  151   152   153     2    ga_20
  151   152   154     2    ga_33
  153   152   154     2    ga_23
  152   154   155     2    ga_28
  152   154   158     2    ga_28
  155   154   158     2    ga_28
  154   155   156     2    ga_23
  154   155   157     2    ga_23
  156   155   157     2    ga_24
  154   158   159     2    ga_23
  154   158   160     2    ga_23
  159   158   160     2    ga_24
  148   161   162     2    ga_30
  148   161   163     2    ga_19
  162   161   163     2    ga_33
  161   163   164     2    ga_32
  161   163   165     2    ga_31
  164   163   165     2    ga_18
  163   165   166     2    ga_13
  163   165   170     2    ga_13
  166   165   170     2    ga_13
  165   166   167     2    ga_15
  166   167   168     2    ga_15
  166   167   169     2    ga_15
  168   167   169     2    ga_15
  165   170   171     2    ga_30
  165   170   172     2    ga_19
  171   170   172     2    ga_33
  170   172   173     2    ga_32
  170   172   174     2    ga_31
  173   172   174     2    ga_18
  172   174   175     2    ga_13
  174   175   176     2    ga_30
  174   175   177     2    ga_19
  176   175   177     2    ga_33
  175   177   178     2    ga_32
  175   177   179     2    ga_31
  178   177   179     2    ga_18
  177   179   180     2    ga_13
  177   179   183     2    ga_13
  180   179   183     2    ga_13
  179   180   181     2    ga_15
  179   180   182     2    ga_15
  181   180   182     2    ga_15
  179   183   184     2    ga_30
  179   183   185     2    ga_19
  184   183   185     2    ga_33
  183   185   186     2    ga_32
  183   185   187     2    ga_31
  186   185   187     2    ga_18
  185   187   188     2    ga_13
  185   187   189     2    ga_13
  188   187   189     2    ga_13
  187   189   190     2    ga_30
  187   189   191     2    ga_19
  190   189   191     2    ga_33
  189   191   192     2    ga_32
  189   191   193     2    ga_31
  192   191   193     2    ga_18
  191   193   194     2    ga_13
  193   194   195     2    ga_30
  193   194   196     2    ga_19
  195   194   196     2    ga_33
  194   196   197     2    ga_32
  194   196   198     2    ga_31
  197   196   198     2    ga_18
  196   198   199     2    ga_13
  196   198   206     2    ga_13
  199   198   206     2    ga_13
  198   199   200     2    ga_15
  199   200   201     2    ga_15
  200   201   202     2    ga_30
  200   201   203     2    ga_19
  202   201   203     2    ga_33
  201   203   204     2    ga_23
  201   203   205     2    ga_23
  204   203   205     2    ga_24
  198   206   207     2    ga_30
  198   206   208     2    ga_19
  207   206   208     2    ga_33
  206   208   209     2    ga_32
  206   208   210     2    ga_31
  209   208   210     2    ga_18
  208   210   211     2    ga_13
  208   210   227     2    ga_13
  211   210   227     2    ga_13
  210   211   212     2    ga_15
  211   212   213     2    ga_37
  211   212   215     2    ga_37
  213   212   215     2    ga_7
  212   213   214     2    ga_36
  212   213   216     2    ga_7
  214   213   216     2    ga_36
  212   215   218     2    ga_7
  212   215   219     2    ga_39
  218   215   219     2    ga_27
  213   216   217     2    ga_36
  213   216   218     2    ga_7
  217   216   218     2    ga_36
  215   218   216     2    ga_7
  215   218   221     2    ga_27
  216   218   221     2    ga_39
  215   219   220     2    ga_25
  215   219   223     2    ga_27
  220   219   223     2    ga_25
  218   221   222     2    ga_25
  218   221   225     2    ga_27
  222   221   225     2    ga_25
  219   223   224     2    ga_25
  219   223   225     2    ga_27
  224   223   225     2    ga_25
  221   225   223     2    ga_27
  221   225   226     2    ga_25
  223   225   226     2    ga_25
  210   227   228     2    ga_30
  210   227   229     2    ga_19
  228   227   229     2    ga_33
  227   229   230     2    ga_32
  227   229   231     2    ga_31
  230   229   231     2    ga_18
  229   231   232     2    ga_13
  229   231   244     2    ga_13
  232   231   244     2    ga_13
  231   232   233     2    ga_15
  232   233   234     2    ga_15
  233   234   235     2    ga_13
  234   235   236     2    ga_20
  234   235   237     2    ga_33
  236   235   237     2    ga_23
  235   237   238     2    ga_28
  235   237   241     2    ga_28
  238   237   241     2    ga_28
  237   238   239     2    ga_23
  237   238   240     2    ga_23
  239   238   240     2    ga_24
  237   241   242     2    ga_23
  237   241   243     2    ga_23
  242   241   243     2    ga_24
  231   244   245     2    ga_30
  231   244   246     2    ga_19
  245   244   246     2    ga_33
  244   246   247     2    ga_32
  244   246   248     2    ga_31
  247   246   248     2    ga_18
  246   248   249     2    ga_13
  246   248   261     2    ga_13
  249   248   261     2    ga_13
  248   249   250     2    ga_15
  249   250   251     2    ga_27
  249   250   253     2    ga_27
  251   250   253     2    ga_27
  250   251   252     2    ga_25
  250   251   255     2    ga_27
  252   251   255     2    ga_25
  250   253   254     2    ga_25
  250   253   257     2    ga_27
  254   253   257     2    ga_25
  251   255   256     2    ga_25
  251   255   259     2    ga_27
  256   255   259     2    ga_25
  253   257   258     2    ga_25
  253   257   259     2    ga_27
  258   257   259     2    ga_25
  255   259   257     2    ga_27
  255   259   260     2    ga_25
  257   259   260     2    ga_25
  248   261   262     2    ga_30
  248   261   263     2    ga_19
  262   261   263     2    ga_33
  261   263   264     2    ga_32
  261   263   265     2    ga_31
  264   263   265     2    ga_18
  263   265   266     2    ga_13
  263   265   269     2    ga_13
  266   265   269     2    ga_13
  265   266   267     2    ga_15
  265   266   268     2    ga_15
  267   266   268     2    ga_15
  265   269   270     2    ga_30
  265   269   271     2    ga_19
  270   269   271     2    ga_33
  269   271   272     2    ga_32
  269   271   273     2    ga_31
  272   271   273     2    ga_18
  271   273   274     2    ga_13
  271   273   278     2    ga_13
  274   273   278     2    ga_13
  273   274   275     2    ga_15
  274   275   276     2    ga_22
  274   275   277     2    ga_22
  276   275   277     2    ga_38
  273   278   279     2    ga_30
  273   278   280     2    ga_19
  279   278   280     2    ga_33
  278   280   281     2    ga_32
  278   280   282     2    ga_31
  281   280   282     2    ga_18
  280   282   283     2    ga_13
  280   282   286     2    ga_13
  283   282   286     2    ga_13
  282   283   284     2    ga_15
  282   283   285     2    ga_15
  284   283   285     2    ga_15
  282   286   287     2    ga_30
  282   286   288     2    ga_19
  287   286   288     2    ga_33
  286   288   289     2    ga_32
  286   288   290     2    ga_31
  289   288   290     2    ga_18
  288   290   291     2    ga_13
  288   290   295     2    ga_13
  291   290   295     2    ga_13
  290   291   292     2    ga_15
  291   292   293     2    ga_15
  291   292   294     2    ga_15
  293   292   294     2    ga_15
  290   295   296     2    ga_30
  290   295   297     2    ga_19
  296   295   297     2    ga_33
  295   297   298     2    ga_32
  295   297   299     2    ga_31
  298   297   299     2    ga_18
  297   299   300     2    ga_13
  299   300   301     2    ga_30
  299   300   302     2    ga_19
  301   300   302     2    ga_33
  300   302   303     2    ga_32
  300   302   304     2    ga_31
  303   302   304     2    ga_18
  302   304   305     2    ga_13
  302   304   309     2    ga_13
  305   304   309     2    ga_13
  304   305   306     2    ga_15
  305   306   307     2    ga_15
  305   306   308     2    ga_15
  307   306   308     2    ga_15
  304   309   310     2    ga_30
  304   309   311     2    ga_19
  310   309   311     2    ga_33
  309   311   312     2    ga_32
  309   311   313     2    ga_31
  312   311   313     2    ga_18
  311   313   314     2    ga_13
  311   313   319     2    ga_13
  314   313   319     2    ga_13
  313   314   315     2    ga_15
  314   315   316     2    ga_15
  315   316   317     2    ga_22
  315   316   318     2    ga_22
  317   316   318     2    ga_38
  313   319   320     2    ga_30
  313   319   321     2    ga_19
  320   319   321     2    ga_33
  319   321   322     2    ga_32
  319   321   323     2    ga_31
  322   321   323     2    ga_18
  321   323   324     2    ga_13
  321   323   329     2    ga_13
  324   323   329     2    ga_13
  323   324   325     2    ga_15
  324   325   326     2    ga_15
  325   326   327     2    ga_22
  325   326   328     2    ga_22
  327   326   328     2    ga_38
  323   329   330     2    ga_30
  323   329   331     2    ga_19
  330   329   331     2    ga_33
  329   331   332     2    ga_32
  329   331   333     2    ga_31
  332   331   333     2    ga_18
  331   333   334     2    ga_13
  331   333   339     2    ga_13
  334   333   339     2    ga_13
  333   334   335     2    ga_15
  334   335   336     2    ga_15
  335   336   337     2    ga_22
  335   336   338     2    ga_22
  337   336   338     2    ga_38
  333   339   340     2    ga_30
  333   339   341     2    ga_19
  340   339   341     2    ga_33
  339   341   342     2    ga_32
  339   341   343     2    ga_31
  342   341   343     2    ga_18
  341   343   344     2    ga_13
  341   343   347     2    ga_13
  344   343   347     2    ga_13
  343   344   345     2    ga_13
  344   345   346     2    ga_12
  343   347   348     2    ga_30
  343   347   349     2    ga_19
  348   347   349     2    ga_33
  347   349   350     2    ga_32
  347   349   351     2    ga_31
  350   349   351     2    ga_18
  349   351   352     2    ga_13
  349   351   356     2    ga_13
  352   351   356     2    ga_13
  351   352   353     2    ga_15
  352   353   354     2    ga_15
  352   353   355     2    ga_15
  354   353   355     2    ga_15
  351   356   357     2    ga_30
  351   356   358     2    ga_19
  357   356   358     2    ga_33
  356   358   359     2    ga_32
  356   358   360     2    ga_31
  359   358   360     2    ga_18
  358   360   361     2    ga_13
  360   361   362     2    ga_30
  360   361   363     2    ga_19
  362   361   363     2    ga_33
  361   363   364     2    ga_32
  361   363   365     2    ga_31
  364   363   365     2    ga_18
  363   365   366     2    ga_13
  363   365   369     2    ga_13
  366   365   369     2    ga_13
  365   366   367     2    ga_13
  366   367   368     2    ga_12
  365   369   370     2    ga_30
  365   369   371     2    ga_19
  370   369   371     2    ga_33
  369   371   372     2    ga_32
  369   371   373     2    ga_31
  372   371   373     2    ga_18
  371   373   374     2    ga_13
  371   373   377     2    ga_13
  374   373   377     2    ga_13
  373   374   375     2    ga_15
  373   374   376     2    ga_15
  375   374   376     2    ga_15
  373   377   378     2    ga_30
  373   377   379     2    ga_19
  378   377   379     2    ga_33
  377   379   380     2    ga_31
  377   379   383     2    ga_31
  380   379   383     2    ga_21
  379   380   381     2    ga_13
  379   380   384     2    ga_13
  381   380   384     2    ga_13
  380   381   382     2    ga_13
  381   382   383     2    ga_13
  379   383   382     2    ga_13
  380   384   385     2    ga_30
  380   384   386     2    ga_19
  385   384   386     2    ga_33
  384   386   387     2    ga_32
  384   386   388     2    ga_31
  387   386   388     2    ga_18
  386   388   389     2    ga_13
  386   388   390     2    ga_13
  389   388   390     2    ga_13
  388   390   391     2    ga_30
  388   390   392     2    ga_19
  391   390   392     2    ga_33
  390   392   393     2    ga_31
  390   392   396     2    ga_31
  393   392   396     2    ga_21
  392   393   394     2    ga_13
  392   393   397     2    ga_13
  394   393   397     2    ga_13
  393   394   395     2    ga_13
  394   395   396     2    ga_13
  392   396   395     2    ga_13
  393   397   398     2    ga_30
  393   397   399     2    ga_19
  398   397   399     2    ga_33
  397   399   400     2    ga_32
  397   399   401     2    ga_31
  400   399   401     2    ga_18
  399   401   402     2    ga_13
  399   401   403     2    ga_13
  402   401   403     2    ga_13
  401   403   404     2    ga_30
  401   403   405     2    ga_19
  404   403   405     2    ga_33
  403   405   406     2    ga_32
  403   405   407     2    ga_31
  406   405   407     2    ga_18
  405   407   408     2    ga_13
  405   407   411     2    ga_13
  408   407   411     2    ga_13
  407   408   409     2    ga_16
  408   409   410     2    ga_3
  407   411   412     2    ga_30
  407   411   413     2    ga_19
  412   411   413     2    ga_33
  411   413   414     2    ga_32
  411   413   415     2    ga_31
  414   413   415     2    ga_18
  413   415   416     2    ga_13
  413   415   417     2    ga_13
  416   415   417     2    ga_13
  415   417   418     2    ga_30
  415   417   419     2    ga_19
  418   417   419     2    ga_33
  417   419   420     2    ga_32
  417   419   421     2    ga_31
  420   419   421     2    ga_18
  419   421   422     2    ga_13
  419   421   426     2    ga_13
  422   421   426     2    ga_13
  421   422   423     2    ga_15
  422   423   424     2    ga_15
  422   423   425     2    ga_15
  424   423   425     2    ga_15
  421   426   427     2    ga_30
  421   426   428     2    ga_19
  427   426   428     2    ga_33
  426   428   429     2    ga_32
  426   428   430     2    ga_31
  429   428   430     2    ga_18
  428   430   431     2    ga_13
  428   430   435     2    ga_13
  431   430   435     2    ga_13
  430   431   432     2    ga_15
  431   432   433     2    ga_15
  431   432   434     2    ga_15
  433   432   434     2    ga_15
  430   435   436     2    ga_30
  430   435   437     2    ga_19
  436   435   437     2    ga_33
  435   437   438     2    ga_32
  435   437   439     2    ga_31
  438   437   439     2    ga_18
  437   439   440     2    ga_13
  437   439   444     2    ga_13
  440   439   444     2    ga_13
  439   440   441     2    ga_15
  440   441   442     2    ga_15
  440   441   443     2    ga_15
  442   441   443     2    ga_15
  439   444   445     2    ga_30
  439   444   446     2    ga_19
  445   444   446     2    ga_33
  444   446   447     2    ga_32
  444   446   448     2    ga_31
  447   446   448     2    ga_18
  446   448   449     2    ga_13
  446   448   453     2    ga_13
  449   448   453     2    ga_13
  448   449   450     2    ga_15
  449   450   451     2    ga_15
  449   450   452     2    ga_15
  451   450   452     2    ga_15
  448   453   454     2    ga_30
  448   453   455     2    ga_19
  454   453   455     2    ga_33
  453   455   456     2    ga_32
  453   455   457     2    ga_31
  456   455   457     2    ga_18
  455   457   458     2    ga_13
  455   457   470     2    ga_13
  458   457   470     2    ga_13
  457   458   459     2    ga_15
  458   459   460     2    ga_27
  458   459   462     2    ga_27
  460   459   462     2    ga_27
  459   460   461     2    ga_25
  459   460   464     2    ga_27
  461   460   464     2    ga_25
  459   462   463     2    ga_25
  459   462   466     2    ga_27
  463   462   466     2    ga_25
  460   464   465     2    ga_25
  460   464   468     2    ga_27
  465   464   468     2    ga_25
  462   466   467     2    ga_25
  462   466   468     2    ga_27
  467   466   468     2    ga_25
  464   468   466     2    ga_27
  464   468   469     2    ga_25
  466   468   469     2    ga_25
  457   470   471     2    ga_30
  457   470   472     2    ga_19
  471   470   472     2    ga_33
  470   472   473     2    ga_31
  470   472   476     2    ga_31
  473   472   476     2    ga_21
  472   473   474     2    ga_13
  472   473   477     2    ga_13
  474   473   477     2    ga_13
  473   474   475     2    ga_13
  474   475   476     2    ga_13
  472   476   475     2    ga_13
  473   477   478     2    ga_30
  473   477   479     2    ga_19
  478   477   479     2    ga_33
  477   479   480     2    ga_32
  477   479   481     2    ga_31
  480   479   481     2    ga_18
  479   481   482     2    ga_13
  479   481   486     2    ga_13
  482   481   486     2    ga_13
  481   482   483     2    ga_15
  482   483   484     2    ga_15
  482   483   485     2    ga_15
  484   483   485     2    ga_15
  481   486   487     2    ga_30
  481   486   488     2    ga_19
  487   486   488     2    ga_33
  486   488   489     2    ga_32
  486   488   490     2    ga_31
  489   488   490     2    ga_18
  488   490   491     2    ga_13
  488   490   495     2    ga_13
  491   490   495     2    ga_13
  490   491   492     2    ga_13
  490   491   494     2    ga_15
  492   491   494     2    ga_15
  491   492   493     2    ga_12
  490   495   496     2    ga_30
  490   495   497     2    ga_19
  496   495   497     2    ga_33
  495   497   498     2    ga_32
  495   497   499     2    ga_31
  498   497   499     2    ga_18
  497   499   500     2    ga_13
  497   499   501     2    ga_13
  500   499   501     2    ga_13
  499   501   502     2    ga_30
  499   501   503     2    ga_19
  502   501   503     2    ga_33
  501   503   504     2    ga_32
  501   503   505     2    ga_31
  504   503   505     2    ga_18
  503   505   506     2    ga_13
  503   505   513     2    ga_13
  506   505   513     2    ga_13
  505   506   507     2    ga_15
  506   507   508     2    ga_15
  507   508   509     2    ga_30
  507   508   510     2    ga_19
  509   508   510     2    ga_33
  508   510   511     2    ga_23
  508   510   512     2    ga_23
  511   510   512     2    ga_24
  505   513   514     2    ga_30
  505   513   515     2    ga_19
  514   513   515     2    ga_33
  513   515   516     2    ga_32
  513   515   517     2    ga_31
  516   515   517     2    ga_18
  515   517   518     2    ga_13
  515   517   527     2    ga_13
  518   517   527     2    ga_13
  517   518   519     2    ga_15
  518   519   520     2    ga_37
  518   519   521     2    ga_37
  520   519   521     2    ga_7
  519   520   523     2    ga_7
  519   521   522     2    ga_36
  519   521   525     2    ga_7
  522   521   525     2    ga_36
  520   523   524     2    ga_36
  520   523   525     2    ga_7
  524   523   525     2    ga_36
  521   525   523     2    ga_7
  521   525   526     2    ga_36
  523   525   526     2    ga_36
  517   527   528     2    ga_30
  517   527   529     2    ga_19
  528   527   529     2    ga_33
  527   529   530     2    ga_32
  527   529   531     2    ga_31
  530   529   531     2    ga_18
  529   531   532     2    ga_13
  529   531   537     2    ga_13
  532   531   537     2    ga_13
  531   532   533     2    ga_15
  532   533   534     2    ga_15
  533   534   535     2    ga_22
  533   534   536     2    ga_22
  535   534   536     2    ga_38
  531   537   538     2    ga_30
  531   537   539     2    ga_19
  538   537   539     2    ga_33
  537   539   540     2    ga_32
  537   539   541     2    ga_31
  540   539   541     2    ga_18
  539   541   542     2    ga_13
  539   541   548     2    ga_13
  542   541   548     2    ga_13
  541   542   543     2    ga_15
  542   543   544     2    ga_30
  542   543   545     2    ga_19
  544   543   545     2    ga_33
  543   545   546     2    ga_23
  543   545   547     2    ga_23
  546   545   547     2    ga_24
  541   548   549     2    ga_30
  541   548   550     2    ga_19
  549   548   550     2    ga_33
  548   550   551     2    ga_32
  548   550   552     2    ga_31
  551   550   552     2    ga_18
  550   552   553     2    ga_13
  550   552   565     2    ga_13
  553   552   565     2    ga_13
  552   553   554     2    ga_15
  553   554   555     2    ga_27
  553   554   557     2    ga_27
  555   554   557     2    ga_27
  554   555   556     2    ga_25
  554   555   559     2    ga_27
  556   555   559     2    ga_25
  554   557   558     2    ga_25
  554   557   561     2    ga_27
  558   557   561     2    ga_25
  555   559   560     2    ga_25
  555   559   563     2    ga_27
  560   559   563     2    ga_25
  557   561   562     2    ga_25
  557   561   563     2    ga_27
  562   561   563     2    ga_25
  559   563   561     2    ga_27
  559   563   564     2    ga_25
  561   563   564     2    ga_25
  552   565   566     2    ga_30
  552   565   567     2    ga_19
  566   565   567     2    ga_33
  565   567   568     2    ga_32
  565   567   569     2    ga_31
  568   567   569     2    ga_18
  567   569   570     2    ga_13
  567   569   582     2    ga_13
  570   569   582     2    ga_13
  569   570   571     2    ga_15
  570   571   572     2    ga_15
  571   572   573     2    ga_13
  572   573   574     2    ga_20
  572   573   575     2    ga_33
  574   573   575     2    ga_23
  573   575   576     2    ga_28
  573   575   579     2    ga_28
  576   575   579     2    ga_28
  575   576   577     2    ga_23
  575   576   578     2    ga_23
  577   576   578     2    ga_24
  575   579   580     2    ga_23
  575   579   581     2    ga_23
  580   579   581     2    ga_24
  569   582   583     2    ga_30
  569   582   584     2    ga_19
  583   582   584     2    ga_33
  582   584   585     2    ga_32
  582   584   586     2    ga_31
  585   584   586     2    ga_18
  584   586   587     2    ga_13
  584   586   595     2    ga_13
  587   586   595     2    ga_13
  586   587   588     2    ga_15
  587   588   589     2    ga_15
  588   589   590     2    ga_15
  589   590   591     2    ga_15
  590   591   592     2    ga_11
  590   591   593     2    ga_11
  590   591   594     2    ga_11
  592   591   593     2    ga_10
  592   591   594     2    ga_10
  593   591   594     2    ga_10
  586   595   596     2    ga_30
  586   595   597     2    ga_19
  596   595   597     2    ga_33
  595   597   598     2    ga_32
  595   597   599     2    ga_31
  598   597   599     2    ga_18
  597   599   600     2    ga_13
  597   599   608     2    ga_13
  600   599   608     2    ga_13
  599   600   601     2    ga_15
  600   601   602     2    ga_15
  601   602   603     2    ga_15
  602   603   604     2    ga_15
  603   604   605     2    ga_11
  603   604   606     2    ga_11
  603   604   607     2    ga_11
  605   604   606     2    ga_10
  605   604   607     2    ga_10
  606   604   607     2    ga_10
  599   608   609     2    ga_30
  599   608   610     2    ga_19
  609   608   610     2    ga_33
  608   610   611     2    ga_32
  608   610   612     2    ga_31
  611   610   612     2    ga_18
  610   612   613     2    ga_13
  610   612   620     2    ga_13
  613   612   620     2    ga_13
  612   613   614     2    ga_15
  613   614   615     2    ga_15
  614   615   616     2    ga_30
  614   615   617     2    ga_19
  616   615   617     2    ga_33
  615   617   618     2    ga_23
  615   617   619     2    ga_23
  618   617   619     2    ga_24
  612   620   621     2    ga_30
  612   620   622     2    ga_19
  621   620   622     2    ga_33
  620   622   623     2    ga_32
  620   622   624     2    ga_31
  623   622   624     2    ga_18
  622   624   625     2    ga_13
  622   624   629     2    ga_13
  625   624   629     2    ga_13
  624   625   626     2    ga_15
  624   625   627     2    ga_15
  626   625   627     2    ga_15
  625   626   628     2    ga_15
  624   629   630     2    ga_30
  624   629   631     2    ga_19
  630   629   631     2    ga_33
  629   631   632     2    ga_32
  629   631   633     2    ga_31
  632   631   633     2    ga_18
  631   633   634     2    ga_13
  631   633   639     2    ga_13
  634   633   639     2    ga_13
  633   634   635     2    ga_15
  634   635   636     2    ga_15
  635   636   637     2    ga_22
  635   636   638     2    ga_22
  637   636   638     2    ga_38
  633   639   640     2    ga_30
  633   639   641     2    ga_19
  640   639   641     2    ga_33
  639   641   642     2    ga_32
  639   641   643     2    ga_31
  642   641   643     2    ga_18
  641   643   644     2    ga_13
  641   643   649     2    ga_13
  644   643   649     2    ga_13
  643   644   645     2    ga_15
  644   645   646     2    ga_15
  645   646   647     2    ga_22
  645   646   648     2    ga_22
  647   646   648     2    ga_38
  643   649   650     2    ga_30
  643   649   651     2    ga_19
  650   649   651     2    ga_33
  649   651   652     2    ga_32
  649   651   653     2    ga_31
  652   651   653     2    ga_18
  651   653   654     2    ga_13
  651   653   658     2    ga_13
  654   653   658     2    ga_13
  653   654   655     2    ga_15
  654   655   656     2    ga_15
  654   655   657     2    ga_15
  656   655   657     2    ga_15
  653   658   659     2    ga_30
  653   658   660     2    ga_19
  659   658   660     2    ga_33
  658   660   661     2    ga_32
  658   660   662     2    ga_31
  661   660   662     2    ga_18
  660   662   663     2    ga_13
  660   662   671     2    ga_13
  663   662   671     2    ga_13
  662   663   664     2    ga_15
  663   664   665     2    ga_15
  664   665   666     2    ga_15
  665   666   667     2    ga_15
  666   667   668     2    ga_11
  666   667   669     2    ga_11
  666   667   670     2    ga_11
  668   667   669     2    ga_10
  668   667   670     2    ga_10
  669   667   670     2    ga_10
  662   671   672     2    ga_30
  662   671   673     2    ga_19
  672   671   673     2    ga_33
  671   673   674     2    ga_32
  671   673   675     2    ga_31
  674   673   675     2    ga_18
  673   675   676     2    ga_13
  675   676   677     2    ga_30
  675   676   678     2    ga_19
  677   676   678     2    ga_33
  676   678   679     2    ga_32
  676   678   680     2    ga_31
  679   678   680     2    ga_18
  678   680   681     2    ga_13
  678   680   688     2    ga_13
  681   680   688     2    ga_13
  680   681   682     2    ga_15
  681   682   683     2    ga_15
  682   683   684     2    ga_30
  682   683   685     2    ga_19
  684   683   685     2    ga_33
  683   685   686     2    ga_23
  683   685   687     2    ga_23
  686   685   687     2    ga_24
  680   688   689     2    ga_30
  680   688   690     2    ga_19
  689   688   690     2    ga_33
  688   690   691     2    ga_32
  688   690   692     2    ga_31
  691   690   692     2    ga_18
  690   692   693     2    ga_13
  690   692   698     2    ga_13
  693   692   698     2    ga_13
  692   693   694     2    ga_15
  693   694   695     2    ga_15
  694   695   696     2    ga_22
  694   695   697     2    ga_22
  696   695   697     2    ga_38
  692   698   699     2    ga_30
  692   698   700     2    ga_19
  699   698   700     2    ga_33
  698   700   701     2    ga_32
  698   700   702     2    ga_31
  701   700   702     2    ga_18
  700   702   703     2    ga_13
  700   702   706     2    ga_13
  703   702   706     2    ga_13
  702   703   704     2    ga_15
  702   703   705     2    ga_15
  704   703   705     2    ga_15
  702   706   707     2    ga_30
  702   706   708     2    ga_19
  707   706   708     2    ga_33
  706   708   709     2    ga_32
  706   708   710     2    ga_31
  709   708   710     2    ga_18
  708   710   711     2    ga_13
  708   710   714     2    ga_13
  711   710   714     2    ga_13
  710   711   712     2    ga_13
  711   712   713     2    ga_12
  710   714   715     2    ga_30
  710   714   716     2    ga_19
  715   714   716     2    ga_33
  714   716   717     2    ga_31
  714   716   720     2    ga_31
  717   716   720     2    ga_21
  716   717   718     2    ga_13
  716   717   721     2    ga_13
  718   717   721     2    ga_13
  717   718   719     2    ga_13
  718   719   720     2    ga_13
  716   720   719     2    ga_13
  717   721   722     2    ga_30
  717   721   723     2    ga_19
  722   721   723     2    ga_33
  721   723   724     2    ga_32
  721   723   725     2    ga_31
  724   723   725     2    ga_18
  723   725   726     2    ga_13
  723   725   734     2    ga_13
  726   725   734     2    ga_13
  725   726   727     2    ga_15
  726   727   728     2    ga_15
  727   728   729     2    ga_15
  728   729   730     2    ga_15
  729   730   731     2    ga_11
  729   730   732     2    ga_11
  729   730   733     2    ga_11
  731   730   732     2    ga_10
  731   730   733     2    ga_10
  732   730   733     2    ga_10
  725   734   735     2    ga_30
  725   734   736     2    ga_19
  735   734   736     2    ga_33
  734   736   737     2    ga_32
  734   736   738     2    ga_31
  737   736   738     2    ga_18
  736   738   739     2    ga_13
  736   738   742     2    ga_13
  739   738   742     2    ga_13
  738   739   740     2    ga_15
  738   739   741     2    ga_15
  740   739   741     2    ga_15
  738   742   743     2    ga_30
  738   742   744     2    ga_19
  743   742   744     2    ga_33
  742   744   745     2    ga_32
  742   744   746     2    ga_31
  745   744   746     2    ga_18
  744   746   747     2    ga_13
  744   746   760     2    ga_13
  747   746   760     2    ga_13
  746   747   748     2    ga_15
  747   748   749     2    ga_27
  747   748   751     2    ga_27
  749   748   751     2    ga_27
  748   749   750     2    ga_25
  748   749   753     2    ga_27
  750   749   753     2    ga_25
  748   751   752     2    ga_25
  748   751   755     2    ga_27
  752   751   755     2    ga_25
  749   753   754     2    ga_25
  749   753   757     2    ga_27
  754   753   757     2    ga_25
  751   755   756     2    ga_25
  751   755   757     2    ga_27
  756   755   757     2    ga_25
  753   757   755     2    ga_27
  753   757   758     2    ga_27
  755   757   758     2    ga_27
  757   758   759     2    ga_12
  746   760   761     2    ga_30
  746   760   762     2    ga_19
  761   760   762     2    ga_33
  760   762   763     2    ga_32
  760   762   764     2    ga_31
  763   762   764     2    ga_18
  762   764   765     2    ga_13
  762   764   777     2    ga_13
  765   764   777     2    ga_13
  764   765   766     2    ga_15
  765   766   767     2    ga_27
  765   766   769     2    ga_27
  767   766   769     2    ga_27
  766   767   768     2    ga_25
  766   767   771     2    ga_27
  768   767   771     2    ga_25
  766   769   770     2    ga_25
  766   769   773     2    ga_27
  770   769   773     2    ga_25
  767   771   772     2    ga_25
  767   771   775     2    ga_27
  772   771   775     2    ga_25
  769   773   774     2    ga_25
  769   773   775     2    ga_27
  774   773   775     2    ga_25
  771   775   773     2    ga_27
  771   775   776     2    ga_25
  773   775   776     2    ga_25
  764   777   778     2    ga_30
  764   777   779     2    ga_19
  778   777   779     2    ga_33
  777   779   780     2    ga_32
  777   779   781     2    ga_31
  780   779   781     2    ga_18
  779   781   782     2    ga_13
  779   781   786     2    ga_13
  782   781   786     2    ga_13
  781   782   783     2    ga_15
  782   783   784     2    ga_16
  783   784   785     2    ga_4
  781   786   787     2    ga_30
  781   786   788     2    ga_19
  787   786   788     2    ga_33
  786   788   789     2    ga_32
  786   788   790     2    ga_31
  789   788   790     2    ga_18
  788   790   791     2    ga_13
  788   790   799     2    ga_13
  791   790   799     2    ga_13
  790   791   792     2    ga_15
  791   792   793     2    ga_15
  792   793   794     2    ga_15
  793   794   795     2    ga_15
  794   795   796     2    ga_11
  794   795   797     2    ga_11
  794   795   798     2    ga_11
  796   795   797     2    ga_10
  796   795   798     2    ga_10
  797   795   798     2    ga_10
  790   799   800     2    ga_30
  790   799   801     2    ga_19
  800   799   801     2    ga_33
  799   801   802     2    ga_32
  799   801   803     2    ga_31
  802   801   803     2    ga_18
  801   803   804     2    ga_13
  801   803   811     2    ga_13
  804   803   811     2    ga_13
  803   804   805     2    ga_15
  804   805   806     2    ga_15
  805   806   807     2    ga_30
  805   806   808     2    ga_19
  807   806   808     2    ga_33
  806   808   809     2    ga_23
  806   808   810     2    ga_23
  809   808   810     2    ga_24
  803   811   812     2    ga_30
  803   811   813     2    ga_19
  812   811   813     2    ga_33
  811   813   814     2    ga_32
  811   813   815     2    ga_31
  814   813   815     2    ga_18
  813   815   816     2    ga_13
  813   815   820     2    ga_13
  816   815   820     2    ga_13
  815   816   817     2    ga_13
  815   816   819     2    ga_15
  817   816   819     2    ga_15
  816   817   818     2    ga_12
  815   820   821     2    ga_30
  815   820   822     2    ga_19
  821   820   822     2    ga_33
  820   822   823     2    ga_32
  820   822   824     2    ga_31
  823   822   824     2    ga_18
  822   824   825     2    ga_13
  822   824   829     2    ga_13
  825   824   829     2    ga_13
  824   825   826     2    ga_15
  824   825   827     2    ga_15
  826   825   827     2    ga_15
  825   826   828     2    ga_15
  824   829   830     2    ga_30
  824   829   831     2    ga_19
  830   829   831     2    ga_33
  829   831   832     2    ga_32
  829   831   833     2    ga_31
  832   831   833     2    ga_18
  831   833   834     2    ga_13
  833   834   835     2    ga_30
  833   834   836     2    ga_19
  835   834   836     2    ga_33
  834   836   837     2    ga_32
  834   836   838     2    ga_31
  837   836   838     2    ga_18
  836   838   839     2    ga_13
  836   838   845     2    ga_13
  839   838   845     2    ga_13
  838   839   840     2    ga_15
  839   840   841     2    ga_30
  839   840   842     2    ga_19
  841   840   842     2    ga_33
  840   842   843     2    ga_23
  840   842   844     2    ga_23
  843   842   844     2    ga_24
  838   845   846     2    ga_30
  838   845   847     2    ga_19
  846   845   847     2    ga_33
  845   847   848     2    ga_32
  845   847   849     2    ga_31
  848   847   849     2    ga_18
  847   849   850     2    ga_13
  847   849   853     2    ga_13
  850   849   853     2    ga_13
  849   850   851     2    ga_13
  850   851   852     2    ga_12
  849   853   854     2    ga_30
  849   853   855     2    ga_19
  854   853   855     2    ga_33
  853   855   856     2    ga_32
  853   855   857     2    ga_31
  856   855   857     2    ga_18
  855   857   858     2    ga_13
  855   857   861     2    ga_13
  858   857   861     2    ga_13
  857   858   859     2    ga_16
  858   859   860     2    ga_3
  857   861   862     2    ga_30
  857   861   863     2    ga_19
  862   861   863     2    ga_33
  861   863   864     2    ga_32
  861   863   865     2    ga_31
  864   863   865     2    ga_18
  863   865   866     2    ga_13
  865   866   867     2    ga_30
  865   866   868     2    ga_19
  867   866   868     2    ga_33
  866   868   869     2    ga_32
  866   868   870     2    ga_31
  869   868   870     2    ga_18
  868   870   871     2    ga_13
  868   870   875     2    ga_13
  871   870   875     2    ga_13
  870   871   872     2    ga_13
  870   871   874     2    ga_15
  872   871   874     2    ga_15
  871   872   873     2    ga_12
  870   875   876     2    ga_30
  870   875   877     2    ga_19
  876   875   877     2    ga_33
  875   877   878     2    ga_32
  875   877   879     2    ga_31
  878   877   879     2    ga_18
  877   879   880     2    ga_13
  877   879   884     2    ga_13
  880   879   884     2    ga_13
  879   880   881     2    ga_15
  879   880   882     2    ga_15
  881   880   882     2    ga_15
  880   881   883     2    ga_15
  879   884   885     2    ga_30
  879   884   886     2    ga_19
  885   884   886     2    ga_33
  884   886   887     2    ga_32
  884   886   888     2    ga_31
  887   886   888     2    ga_18
  886   888   889     2    ga_13
  888   889   890     2    ga_30
  888   889   891     2    ga_19
  890   889   891     2    ga_33
  889   891   892     2    ga_32
  889   891   893     2    ga_31
  892   891   893     2    ga_18
  891   893   894     2    ga_13
  891   893   898     2    ga_13
  894   893   898     2    ga_13
  893   894   895     2    ga_15
  894   895   896     2    ga_15
  894   895   897     2    ga_15
  896   895   897     2    ga_15
  893   898   899     2    ga_30
  893   898   900     2    ga_19
  899   898   900     2    ga_33
  898   900   901     2    ga_32
  898   900   902     2    ga_31
  901   900   902     2    ga_18
  900   902   903     2    ga_13
  900   902   907     2    ga_13
  903   902   907     2    ga_13
  902   903   904     2    ga_15
  902   903   905     2    ga_15
  904   903   905     2    ga_15
  903   904   906     2    ga_15
  902   907   908     2    ga_30
  902   907   909     2    ga_19
  908   907   909     2    ga_33
  907   909   910     2    ga_32
  907   909   911     2    ga_31
  910   909   911     2    ga_18
  909   911   912     2    ga_13
  909   911   921     2    ga_13
  912   911   921     2    ga_13
  911   912   913     2    ga_15
  912   913   914     2    ga_37
  912   913   915     2    ga_37
  914   913   915     2    ga_7
  913   914   917     2    ga_7
  913   915   916     2    ga_36
  913   915   919     2    ga_7
  916   915   919     2    ga_36
  914   917   918     2    ga_36
  914   917   919     2    ga_7
  918   917   919     2    ga_36
  915   919   917     2    ga_7
  915   919   920     2    ga_36
  917   919   920     2    ga_36
  911   921   922     2    ga_30
  911   921   923     2    ga_19
  922   921   923     2    ga_33
  921   923   924     2    ga_32
  921   923   925     2    ga_31
  924   923   925     2    ga_18
  923   925   926     2    ga_13
  923   925   927     2    ga_13
  926   925   927     2    ga_13
  925   927   928     2    ga_30
  925   927   929     2    ga_19
  928   927   929     2    ga_33
  927   929   930     2    ga_32
  927   929   931     2    ga_31
  930   929   931     2    ga_18
  929   931   932     2    ga_13
  929   931   935     2    ga_13
  932   931   935     2    ga_13
  931   932   933     2    ga_15
  931   932   934     2    ga_15
  933   932   934     2    ga_15
  931   935   936     2    ga_30
  931   935   937     2    ga_19
  936   935   937     2    ga_33
  935   937   938     2    ga_32
  935   937   939     2    ga_31
  938   937   939     2    ga_18
  937   939   940     2    ga_13
  937   939   941     2    ga_13
  940   939   941     2    ga_13
  939   941   942     2    ga_30
  939   941   943     2    ga_19
  942   941   943     2    ga_33
  941   943   944     2    ga_32
  941   943   945     2    ga_31
  944   943   945     2    ga_18
  943   945   946     2    ga_13
  943   945   952     2    ga_13
  946   945   952     2    ga_13
  945   946   947     2    ga_15
  946   947   948     2    ga_30
  946   947   949     2    ga_19
  948   947   949     2    ga_33
  947   949   950     2    ga_23
  947   949   951     2    ga_23
  950   949   951     2    ga_24
  945   952   953     2    ga_30
  945   952   954     2    ga_19
  953   952   954     2    ga_33
  952   954   955     2    ga_32
  952   954   956     2    ga_31
  955   954   956     2    ga_18
  954   956   957     2    ga_13
  954   956   963     2    ga_13
  957   956   963     2    ga_13
  956   957   958     2    ga_15
  957   958   959     2    ga_30
  957   958   960     2    ga_19
  959   958   960     2    ga_33
  958   960   961     2    ga_23
  958   960   962     2    ga_23
  961   960   962     2    ga_24
  956   963   964     2    ga_30
  956   963   965     2    ga_19
  964   963   965     2    ga_33
  963   965   966     2    ga_32
  963   965   967     2    ga_31
  966   965   967     2    ga_18
  965   967   968     2    ga_13
  965   967   975     2    ga_13
  968   967   975     2    ga_13
  967   968   969     2    ga_15
  968   969   970     2    ga_15
  969   970   971     2    ga_30
  969   970   972     2    ga_19
  971   970   972     2    ga_33
  970   972   973     2    ga_23
  970   972   974     2    ga_23
  973   972   974     2    ga_24
  967   975   976     2    ga_30
  967   975   977     2    ga_19
  976   975   977     2    ga_33
  975   977   978     2    ga_32
  975   977   979     2    ga_31
  978   977   979     2    ga_18
  977   979   980     2    ga_13
  977   979   984     2    ga_13
  980   979   984     2    ga_13
  979   980   981     2    ga_15
  980   981   982     2    ga_22
  980   981   983     2    ga_22
  982   981   983     2    ga_38
  979   984   985     2    ga_30
  979   984   986     2    ga_19
  985   984   986     2    ga_33
  984   986   987     2    ga_32
  984   986   988     2    ga_31
  987   986   988     2    ga_18
  986   988   989     2    ga_13
  986   988   997     2    ga_13
  989   988   997     2    ga_13
  988   989   990     2    ga_15
  989   990   991     2    ga_15
  990   991   992     2    ga_15
  991   992   993     2    ga_15
  992   993   994     2    ga_11
  992   993   995     2    ga_11
  992   993   996     2    ga_11
  994   993   995     2    ga_10
  994   993   996     2    ga_10
  995   993   996     2    ga_10
  988   997   998     2    ga_30
  988   997   999     2    ga_19
  998   997   999     2    ga_33
  997   999  1000     2    ga_32
  997   999  1001     2    ga_31
 1000   999  1001     2    ga_18
  999  1001  1002     2    ga_13
  999  1001  1006     2    ga_13
 1002  1001  1006     2    ga_13
 1001  1002  1003     2    ga_15
 1002  1003  1004     2    ga_15
 1002  1003  1005     2    ga_15
 1004  1003  1005     2    ga_15
 1001  1006  1007     2    ga_30
 1001  1006  1008     2    ga_19
 1007  1006  1008     2    ga_33
 1006  1008  1009     2    ga_32
 1006  1008  1010     2    ga_31
 1009  1008  1010     2    ga_18
 1008  1010  1011     2    ga_13
 1010  1011  1012     2    ga_30
 1010  1011  1013     2    ga_19
 1012  1011  1013     2    ga_33
 1011  1013  1014     2    ga_32
 1011  1013  1015     2    ga_31
 1014  1013  1015     2    ga_18
 1013  1015  1016     2    ga_13
 1013  1015  1028     2    ga_13
 1016  1015  1028     2    ga_13
 1015  1016  1017     2    ga_15
 1016  1017  1018     2    ga_27
 1016  1017  1020     2    ga_27
 1018  1017  1020     2    ga_27
 1017  1018  1019     2    ga_25
 1017  1018  1022     2    ga_27
 1019  1018  1022     2    ga_25
 1017  1020  1021     2    ga_25
 1017  1020  1024     2    ga_27
 1021  1020  1024     2    ga_25
 1018  1022  1023     2    ga_25
 1018  1022  1026     2    ga_27
 1023  1022  1026     2    ga_25
 1020  1024  1025     2    ga_25
 1020  1024  1026     2    ga_27
 1025  1024  1026     2    ga_25
 1022  1026  1024     2    ga_27
 1022  1026  1027     2    ga_25
 1024  1026  1027     2    ga_25
 1015  1028  1029     2    ga_30
 1015  1028  1030     2    ga_19
 1029  1028  1030     2    ga_33
 1028  1030  1031     2    ga_32
 1028  1030  1032     2    ga_31
 1031  1030  1032     2    ga_18
 1030  1032  1033     2    ga_13
 1030  1032  1038     2    ga_13
 1033  1032  1038     2    ga_13
 1032  1033  1034     2    ga_15
 1033  1034  1035     2    ga_15
 1034  1035  1036     2    ga_22
 1034  1035  1037     2    ga_22
 1036  1035  1037     2    ga_38
 1032  1038  1039     2    ga_30
 1032  1038  1040     2    ga_19
 1039  1038  1040     2    ga_33
 1038  1040  1041     2    ga_32
 1038  1040  1042     2    ga_31
 1041  1040  1042     2    ga_18
 1040  1042  1043     2    ga_13
 1040  1042  1047     2    ga_13
 1043  1042  1047     2    ga_13
 1042  1043  1044     2    ga_15
 1043  1044  1045     2    ga_22
 1043  1044  1046     2    ga_22
 1045  1044  1046     2    ga_38
 1042  1047  1048     2    ga_30
 1042  1047  1049     2    ga_19
 1048  1047  1049     2    ga_33
 1047  1049  1050     2    ga_32
 1047  1049  1051     2    ga_31
 1050  1049  1051     2    ga_18
 1049  1051  1052     2    ga_13
 1051  1052  1053     2    ga_30
 1051  1052  1054     2    ga_19
 1053  1052  1054     2    ga_33
 1052  1054  1055     2    ga_32
 1052  1054  1056     2    ga_31
 1055  1054  1056     2    ga_18
 1054  1056  1057     2    ga_13
 1054  1056  1060     2    ga_13
 1057  1056  1060     2    ga_13
 1056  1057  1058     2    ga_13
 1057  1058  1059     2    ga_12
 1056  1060  1061     2    ga_30
 1056  1060  1062     2    ga_19
 1061  1060  1062     2    ga_33
 1060  1062  1063     2    ga_32
 1060  1062  1064     2    ga_31
 1063  1062  1064     2    ga_18
 1062  1064  1065     2    ga_13
 1062  1064  1068     2    ga_13
 1065  1064  1068     2    ga_13
 1064  1065  1066     2    ga_15
 1064  1065  1067     2    ga_15
 1066  1065  1067     2    ga_15
 1064  1068  1069     2    ga_30
 1064  1068  1070     2    ga_19
 1069  1068  1070     2    ga_33
 1068  1070  1071     2    ga_32
 1068  1070  1072     2    ga_31
 1071  1070  1072     2    ga_18
 1070  1072  1073     2    ga_13
 1070  1072  1077     2    ga_13
 1073  1072  1077     2    ga_13
 1072  1073  1074     2    ga_15
 1073  1074  1075     2    ga_15
 1073  1074  1076     2    ga_15
 1075  1074  1076     2    ga_15
 1072  1077  1078     2    ga_30
 1072  1077  1079     2    ga_19
 1078  1077  1079     2    ga_33
 1077  1079  1080     2    ga_32
 1077  1079  1081     2    ga_31
 1080  1079  1081     2    ga_18
 1079  1081  1082     2    ga_13
 1079  1081  1090     2    ga_13
 1082  1081  1090     2    ga_13
 1081  1082  1083     2    ga_15
 1082  1083  1084     2    ga_15
 1083  1084  1085     2    ga_15
 1084  1085  1086     2    ga_15
 1085  1086  1087     2    ga_11
 1085  1086  1088     2    ga_11
 1085  1086  1089     2    ga_11
 1087  1086  1088     2    ga_10
 1087  1086  1089     2    ga_10
 1088  1086  1089     2    ga_10
 1081  1090  1091     2    ga_30
 1081  1090  1092     2    ga_19
 1091  1090  1092     2    ga_33
 1090  1092  1093     2    ga_32
 1090  1092  1094     2    ga_31
 1093  1092  1094     2    ga_18
 1092  1094  1095     2    ga_13
 1092  1094  1102     2    ga_13
 1095  1094  1102     2    ga_13
 1094  1095  1096     2    ga_15
 1095  1096  1097     2    ga_15
 1096  1097  1098     2    ga_30
 1096  1097  1099     2    ga_19
 1098  1097  1099     2    ga_33
 1097  1099  1100     2    ga_23
 1097  1099  1101     2    ga_23
 1100  1099  1101     2    ga_24
 1094  1102  1103     2    ga_30
 1094  1102  1104     2    ga_19
 1103  1102  1104     2    ga_33
 1102  1104  1105     2    ga_32
 1102  1104  1106     2    ga_31
 1105  1104  1106     2    ga_18
 1104  1106  1107     2    ga_13
 1104  1106  1119     2    ga_13
 1107  1106  1119     2    ga_13
 1106  1107  1108     2    ga_15
 1107  1108  1109     2    ga_27
 1107  1108  1111     2    ga_27
 1109  1108  1111     2    ga_27
 1108  1109  1110     2    ga_25
 1108  1109  1113     2    ga_27
 1110  1109  1113     2    ga_25
 1108  1111  1112     2    ga_25
 1108  1111  1115     2    ga_27
 1112  1111  1115     2    ga_25
 1109  1113  1114     2    ga_25
 1109  1113  1117     2    ga_27
 1114  1113  1117     2    ga_25
 1111  1115  1116     2    ga_25
 1111  1115  1117     2    ga_27
 1116  1115  1117     2    ga_25
 1113  1117  1115     2    ga_27
 1113  1117  1118     2    ga_25
 1115  1117  1118     2    ga_25
 1106  1119  1120     2    ga_30
 1106  1119  1121     2    ga_19
 1120  1119  1121     2    ga_33
 1119  1121  1122     2    ga_32
 1119  1121  1123     2    ga_31
 1122  1121  1123     2    ga_18
 1121  1123  1124     2    ga_13
 1121  1123  1128     2    ga_13
 1124  1123  1128     2    ga_13
 1123  1124  1125     2    ga_15
 1124  1125  1126     2    ga_15
 1124  1125  1127     2    ga_15
 1126  1125  1127     2    ga_15
 1123  1128  1129     2    ga_30
 1123  1128  1130     2    ga_19
 1129  1128  1130     2    ga_33
 1128  1130  1131     2    ga_32
 1128  1130  1132     2    ga_31
 1131  1130  1132     2    ga_18
 1130  1132  1133     2    ga_13
 1130  1132  1136     2    ga_13
 1133  1132  1136     2    ga_13
 1132  1133  1134     2    ga_13
 1133  1134  1135     2    ga_12
 1132  1136  1137     2    ga_30
 1132  1136  1138     2    ga_19
 1137  1136  1138     2    ga_33
 1136  1138  1139     2    ga_32
 1136  1138  1140     2    ga_31
 1139  1138  1140     2    ga_18
 1138  1140  1141     2    ga_13
 1138  1140  1146     2    ga_13
 1141  1140  1146     2    ga_13
 1140  1141  1142     2    ga_15
 1141  1142  1143     2    ga_15
 1142  1143  1144     2    ga_22
 1142  1143  1145     2    ga_22
 1144  1143  1145     2    ga_38
 1140  1146  1147     2    ga_30
 1140  1146  1148     2    ga_19
 1147  1146  1148     2    ga_33
 1146  1148  1149     2    ga_32
 1146  1148  1150     2    ga_31
 1149  1148  1150     2    ga_18
 1148  1150  1151     2    ga_13
 1148  1150  1155     2    ga_13
 1151  1150  1155     2    ga_13
 1150  1151  1152     2    ga_13
 1150  1151  1154     2    ga_15
 1152  1151  1154     2    ga_15
 1151  1152  1153     2    ga_12
 1150  1155  1156     2    ga_30
 1150  1155  1157     2    ga_19
 1156  1155  1157     2    ga_33
 1155  1157  1158     2    ga_32
 1155  1157  1159     2    ga_31
 1158  1157  1159     2    ga_18
 1157  1159  1160     2    ga_13
 1157  1159  1165     2    ga_13
 1160  1159  1165     2    ga_13
 1159  1160  1161     2    ga_15
 1160  1161  1162     2    ga_15
 1161  1162  1163     2    ga_22
 1161  1162  1164     2    ga_22
 1163  1162  1164     2    ga_38
 1159  1165  1166     2    ga_30
 1159  1165  1167     2    ga_19
 1166  1165  1167     2    ga_33
 1165  1167  1168     2    ga_32
 1165  1167  1169     2    ga_31
 1168  1167  1169     2    ga_18
 1167  1169  1170     2    ga_13
 1167  1169  1178     2    ga_13
 1170  1169  1178     2    ga_13
 1169  1170  1171     2    ga_15
 1170  1171  1172     2    ga_15
 1171  1172  1173     2    ga_15
 1172  1173  1174     2    ga_15
 1173  1174  1175     2    ga_11
 1173  1174  1176     2    ga_11
 1173  1174  1177     2    ga_11
 1175  1174  1176     2    ga_10
 1175  1174  1177     2    ga_10
 1176  1174  1177     2    ga_10
 1169  1178  1179     2    ga_30
 1169  1178  1180     2    ga_19
 1179  1178  1180     2    ga_33
 1178  1180  1181     2    ga_32
 1178  1180  1182     2    ga_31
 1181  1180  1182     2    ga_18
 1180  1182  1183     2    ga_13
 1180  1182  1187     2    ga_13
 1183  1182  1187     2    ga_13
 1182  1183  1184     2    ga_15
 1183  1184  1185     2    ga_16
 1184  1185  1186     2    ga_4
 1182  1187  1188     2    ga_30
 1182  1187  1189     2    ga_19
 1188  1187  1189     2    ga_33
 1187  1189  1190     2    ga_32
 1187  1189  1191     2    ga_31
 1190  1189  1191     2    ga_18
 1189  1191  1192     2    ga_13
 1189  1191  1195     2    ga_13
 1192  1191  1195     2    ga_13
 1191  1192  1193     2    ga_13
 1192  1193  1194     2    ga_12
 1191  1195  1196     2    ga_30
 1191  1195  1197     2    ga_19
 1196  1195  1197     2    ga_33
 1195  1197  1198     2    ga_31
 1195  1197  1201     2    ga_31
 1198  1197  1201     2    ga_21
 1197  1198  1199     2    ga_13
 1197  1198  1202     2    ga_13
 1199  1198  1202     2    ga_13
 1198  1199  1200     2    ga_13
 1199  1200  1201     2    ga_13
 1197  1201  1200     2    ga_13
 1198  1202  1203     2    ga_30
 1198  1202  1204     2    ga_19
 1203  1202  1204     2    ga_33
 1202  1204  1205     2    ga_32
 1202  1204  1206     2    ga_31
 1205  1204  1206     2    ga_18
 1204  1206  1207     2    ga_13
 1204  1206  1212     2    ga_13
 1207  1206  1212     2    ga_13
 1206  1207  1208     2    ga_15
 1207  1208  1209     2    ga_15
 1208  1209  1210     2    ga_22
 1208  1209  1211     2    ga_22
 1210  1209  1211     2    ga_38
 1206  1212  1213     2    ga_30
 1206  1212  1214     2    ga_19
 1213  1212  1214     2    ga_33
 1212  1214  1215     2    ga_32
 1212  1214  1216     2    ga_31
 1215  1214  1216     2    ga_18
 1214  1216  1217     2    ga_13
 1214  1216  1221     2    ga_13
 1217  1216  1221     2    ga_13
 1216  1217  1218     2    ga_15
 1217  1218  1219     2    ga_22
 1217  1218  1220     2    ga_22
 1219  1218  1220     2    ga_38
 1216  1221  1222     2    ga_30
 1216  1221  1223     2    ga_19
 1222  1221  1223     2    ga_33
 1221  1223  1224     2    ga_32
 1221  1223  1225     2    ga_31
 1224  1223  1225     2    ga_18
 1223  1225  1226     2    ga_13
 1223  1225  1238     2    ga_13
 1226  1225  1238     2    ga_13
 1225  1226  1227     2    ga_15
 1226  1227  1228     2    ga_15
 1227  1228  1229     2    ga_13
 1228  1229  1230     2    ga_20
 1228  1229  1231     2    ga_33
 1230  1229  1231     2    ga_23
 1229  1231  1232     2    ga_28
 1229  1231  1235     2    ga_28
 1232  1231  1235     2    ga_28
 1231  1232  1233     2    ga_23
 1231  1232  1234     2    ga_23
 1233  1232  1234     2    ga_24
 1231  1235  1236     2    ga_23
 1231  1235  1237     2    ga_23
 1236  1235  1237     2    ga_24
 1225  1238  1239     2    ga_30
 1225  1238  1240     2    ga_19
 1239  1238  1240     2    ga_33
 1238  1240  1241     2    ga_32
 1238  1240  1242     2    ga_31
 1241  1240  1242     2    ga_18
 1240  1242  1243     2    ga_13
 1240  1242  1244     2    ga_13
 1243  1242  1244     2    ga_13
 1242  1244  1245     2    ga_30
 1242  1244  1246     2    ga_19
 1245  1244  1246     2    ga_33
 1244  1246  1247     2    ga_32
 1244  1246  1248     2    ga_31
 1247  1246  1248     2    ga_18
 1246  1248  1249     2    ga_13
 1246  1248  1257     2    ga_13
 1249  1248  1257     2    ga_13
 1248  1249  1250     2    ga_15
 1249  1250  1251     2    ga_15
 1250  1251  1252     2    ga_15
 1251  1252  1253     2    ga_15
 1252  1253  1254     2    ga_11
 1252  1253  1255     2    ga_11
 1252  1253  1256     2    ga_11
 1254  1253  1255     2    ga_10
 1254  1253  1256     2    ga_10
 1255  1253  1256     2    ga_10
 1248  1257  1258     2    ga_30
 1248  1257  1259     2    ga_19
 1258  1257  1259     2    ga_33
 1257  1259  1260     2    ga_32
 1257  1259  1261     2    ga_31
 1260  1259  1261     2    ga_18
 1259  1261  1262     2    ga_13
 1259  1261  1265     2    ga_13
 1262  1261  1265     2    ga_13
 1261  1262  1263     2    ga_16
 1262  1263  1264     2    ga_3
 1261  1265  1266     2    ga_30
 1261  1265  1267     2    ga_19
 1266  1265  1267     2    ga_33
 1265  1267  1268     2    ga_32
 1265  1267  1269     2    ga_31
 1268  1267  1269     2    ga_18
 1267  1269  1270     2    ga_13
 1267  1269  1282     2    ga_13
 1270  1269  1282     2    ga_13
 1269  1270  1271     2    ga_15
 1270  1271  1272     2    ga_27
 1270  1271  1274     2    ga_27
 1272  1271  1274     2    ga_27
 1271  1272  1273     2    ga_25
 1271  1272  1276     2    ga_27
 1273  1272  1276     2    ga_25
 1271  1274  1275     2    ga_25
 1271  1274  1278     2    ga_27
 1275  1274  1278     2    ga_25
 1272  1276  1277     2    ga_25
 1272  1276  1280     2    ga_27
 1277  1276  1280     2    ga_25
 1274  1278  1279     2    ga_25
 1274  1278  1280     2    ga_27
 1279  1278  1280     2    ga_25
 1276  1280  1278     2    ga_27
 1276  1280  1281     2    ga_25
 1278  1280  1281     2    ga_25
 1269  1282  1283     2    ga_30
 1269  1282  1284     2    ga_19
 1283  1282  1284     2    ga_33
 1282  1284  1285     2    ga_32
 1282  1284  1286     2    ga_31
 1285  1284  1286     2    ga_18
 1284  1286  1287     2    ga_13
 1284  1286  1292     2    ga_13
 1287  1286  1292     2    ga_13
 1286  1287  1288     2    ga_15
 1287  1288  1289     2    ga_15
 1288  1289  1290     2    ga_22
 1288  1289  1291     2    ga_22
 1290  1289  1291     2    ga_38
 1286  1292  1293     2    ga_30
 1286  1292  1294     2    ga_19
 1293  1292  1294     2    ga_33
 1292  1294  1295     2    ga_32
 1292  1294  1296     2    ga_31
 1295  1294  1296     2    ga_18
 1294  1296  1297     2    ga_13
 1294  1296  1305     2    ga_13
 1297  1296  1305     2    ga_13
 1296  1297  1298     2    ga_15
 1297  1298  1299     2    ga_15
 1298  1299  1300     2    ga_15
 1299  1300  1301     2    ga_15
 1300  1301  1302     2    ga_11
 1300  1301  1303     2    ga_11
 1300  1301  1304     2    ga_11
 1302  1301  1303     2    ga_10
 1302  1301  1304     2    ga_10
 1303  1301  1304     2    ga_10
 1296  1305  1306     2    ga_30
 1296  1305  1307     2    ga_19
 1306  1305  1307     2    ga_33
 1305  1307  1308     2    ga_32
 1305  1307  1309     2    ga_31
 1308  1307  1309     2    ga_18
 1307  1309  1310     2    ga_13
 1307  1309  1316     2    ga_13
 1310  1309  1316     2    ga_13
 1309  1310  1311     2    ga_15
 1310  1311  1312     2    ga_30
 1310  1311  1313     2    ga_19
 1312  1311  1313     2    ga_33
 1311  1313  1314     2    ga_23
 1311  1313  1315     2    ga_23
 1314  1313  1315     2    ga_24
 1309  1316  1317     2    ga_30
 1309  1316  1318     2    ga_19
 1317  1316  1318     2    ga_33
 1316  1318  1319     2    ga_32
 1316  1318  1320     2    ga_31
 1319  1318  1320     2    ga_18
 1318  1320  1321     2    ga_13
 1318  1320  1326     2    ga_13
 1321  1320  1326     2    ga_13
 1320  1321  1322     2    ga_15
 1321  1322  1323     2    ga_15
 1322  1323  1324     2    ga_22
 1322  1323  1325     2    ga_22
 1324  1323  1325     2    ga_38
 1320  1326  1327     2    ga_30
 1320  1326  1328     2    ga_19
 1327  1326  1328     2    ga_33
 1326  1328  1329     2    ga_32
 1326  1328  1330     2    ga_31
 1329  1328  1330     2    ga_18
 1328  1330  1331     2    ga_13
 1328  1330  1332     2    ga_13
 1331  1330  1332     2    ga_13
 1330  1332  1333     2    ga_30
 1330  1332  1334     2    ga_19
 1333  1332  1334     2    ga_33
 1332  1334  1335     2    ga_32
 1332  1334  1336     2    ga_31
 1335  1334  1336     2    ga_18
 1334  1336  1337     2    ga_13
 1334  1336  1341     2    ga_13
 1337  1336  1341     2    ga_13
 1336  1337  1338     2    ga_15
 1336  1337  1339     2    ga_15
 1338  1337  1339     2    ga_15
 1337  1338  1340     2    ga_15
 1336  1341  1342     2    ga_30
 1336  1341  1343     2    ga_19
 1342  1341  1343     2    ga_33
 1341  1343  1344     2    ga_32
 1341  1343  1345     2    ga_31
 1344  1343  1345     2    ga_18
 1343  1345  1346     2    ga_13
 1343  1345  1353     2    ga_13
 1346  1345  1353     2    ga_13
 1345  1346  1347     2    ga_15
 1346  1347  1348     2    ga_15
 1347  1348  1349     2    ga_30
 1347  1348  1350     2    ga_19
 1349  1348  1350     2    ga_33
 1348  1350  1351     2    ga_23
 1348  1350  1352     2    ga_23
 1351  1350  1352     2    ga_24
 1345  1353  1354     2    ga_30
 1345  1353  1355     2    ga_19
 1354  1353  1355     2    ga_33
 1353  1355  1356     2    ga_32
 1353  1355  1357     2    ga_31
 1356  1355  1357     2    ga_18
 1355  1357  1358     2    ga_13
 1355  1357  1359     2    ga_13
 1358  1357  1359     2    ga_13
 1357  1359  1360     2    ga_30
 1357  1359  1361     2    ga_19
 1360  1359  1361     2    ga_33
 1359  1361  1362     2    ga_32
 1359  1361  1363     2    ga_31
 1362  1361  1363     2    ga_18
 1361  1363  1364     2    ga_13
 1361  1363  1365     2    ga_13
 1364  1363  1365     2    ga_13
 1363  1365  1366     2    ga_30
 1363  1365  1367     2    ga_19
 1366  1365  1367     2    ga_33
 1365  1367  1368     2    ga_32
 1365  1367  1369     2    ga_31
 1368  1367  1369     2    ga_18
 1367  1369  1370     2    ga_13
 1367  1369  1379     2    ga_13
 1370  1369  1379     2    ga_13
 1369  1370  1371     2    ga_15
 1370  1371  1372     2    ga_37
 1370  1371  1373     2    ga_37
 1372  1371  1373     2    ga_7
 1371  1372  1375     2    ga_7
 1371  1373  1374     2    ga_36
 1371  1373  1377     2    ga_7
 1374  1373  1377     2    ga_36
 1372  1375  1376     2    ga_36
 1372  1375  1377     2    ga_7
 1376  1375  1377     2    ga_36
 1373  1377  1375     2    ga_7
 1373  1377  1378     2    ga_36
 1375  1377  1378     2    ga_36
 1369  1379  1380     2    ga_30
 1369  1379  1381     2    ga_19
 1380  1379  1381     2    ga_33
 1379  1381  1382     2    ga_32
 1379  1381  1383     2    ga_31
 1382  1381  1383     2    ga_18
 1381  1383  1384     2    ga_13
 1381  1383  1388     2    ga_13
 1384  1383  1388     2    ga_13
 1383  1384  1385     2    ga_15
 1384  1385  1386     2    ga_22
 1384  1385  1387     2    ga_22
 1386  1385  1387     2    ga_38
 1383  1388  1389     2    ga_30
 1383  1388  1390     2    ga_19
 1389  1388  1390     2    ga_33
 1388  1390  1391     2    ga_32
 1388  1390  1392     2    ga_31
 1391  1390  1392     2    ga_18
 1390  1392  1393     2    ga_13
 1390  1392  1394     2    ga_13
 1393  1392  1394     2    ga_13
 1392  1394  1395     2    ga_30
 1392  1394  1396     2    ga_19
 1395  1394  1396     2    ga_33
 1394  1396  1397     2    ga_32
 1394  1396  1398     2    ga_31
 1397  1396  1398     2    ga_18
 1396  1398  1399     2    ga_13
 1396  1398  1402     2    ga_13
 1399  1398  1402     2    ga_13
 1398  1399  1400     2    ga_15
 1398  1399  1401     2    ga_15
 1400  1399  1401     2    ga_15
 1398  1402  1403     2    ga_30
 1398  1402  1404     2    ga_19
 1403  1402  1404     2    ga_33
 1402  1404  1405     2    ga_32
 1402  1404  1406     2    ga_31
 1405  1404  1406     2    ga_18
 1404  1406  1407     2    ga_13
 1404  1406  1408     2    ga_13
 1407  1406  1408     2    ga_13
 1406  1408  1409     2    ga_30
 1406  1408  1410     2    ga_19
 1409  1408  1410     2    ga_33
 1408  1410  1411     2    ga_32
 1408  1410  1412     2    ga_31
 1411  1410  1412     2    ga_18
 1410  1412  1413     2    ga_13
 1410  1412  1420     2    ga_13
 1413  1412  1420     2    ga_13
 1412  1413  1414     2    ga_15
 1413  1414  1415     2    ga_15
 1414  1415  1416     2    ga_30
 1414  1415  1417     2    ga_19
 1416  1415  1417     2    ga_33
 1415  1417  1418     2    ga_23
 1415  1417  1419     2    ga_23
 1418  1417  1419     2    ga_24
 1412  1420  1421     2    ga_30
 1412  1420  1422     2    ga_19
 1421  1420  1422     2    ga_33
 1420  1422  1423     2    ga_32
 1420  1422  1424     2    ga_31
 1423  1422  1424     2    ga_18
 1422  1424  1425     2    ga_13
 1422  1424  1430     2    ga_13
 1425  1424  1430     2    ga_13
 1424  1425  1426     2    ga_15
 1425  1426  1427     2    ga_15
 1426  1427  1428     2    ga_22
 1426  1427  1429     2    ga_22
 1428  1427  1429     2    ga_38
 1424  1430  1431     2    ga_30
 1424  1430  1432     2    ga_19
 1431  1430  1432     2    ga_33
 1430  1432  1433     2    ga_32
 1430  1432  1434     2    ga_31
 1433  1432  1434     2    ga_18
 1432  1434  1435     2    ga_13
 1434  1435  1436     2    ga_30
 1434  1435  1437     2    ga_19
 1436  1435  1437     2    ga_33
 1435  1437  1438     2    ga_32
 1435  1437  1439     2    ga_31
 1438  1437  1439     2    ga_18
 1437  1439  1440     2    ga_13
 1437  1439  1447     2    ga_13
 1440  1439  1447     2    ga_13
 1439  1440  1441     2    ga_15
 1440  1441  1442     2    ga_15
 1441  1442  1443     2    ga_30
 1441  1442  1444     2    ga_19
 1443  1442  1444     2    ga_33
 1442  1444  1445     2    ga_23
 1442  1444  1446     2    ga_23
 1445  1444  1446     2    ga_24
 1439  1447  1448     2    ga_30
 1439  1447  1449     2    ga_19
 1448  1447  1449     2    ga_33
 1447  1449  1450     2    ga_32
 1447  1449  1451     2    ga_31
 1450  1449  1451     2    ga_18
 1449  1451  1452     2    ga_13
 1449  1451  1455     2    ga_13
 1452  1451  1455     2    ga_13
 1451  1452  1453     2    ga_16
 1452  1453  1454     2    ga_3
 1451  1455  1456     2    ga_30
 1451  1455  1457     2    ga_19
 1456  1455  1457     2    ga_33
 1455  1457  1458     2    ga_32
 1455  1457  1459     2    ga_31
 1458  1457  1459     2    ga_18
 1457  1459  1460     2    ga_13
 1457  1459  1472     2    ga_13
 1460  1459  1472     2    ga_13
 1459  1460  1461     2    ga_15
 1460  1461  1462     2    ga_15
 1461  1462  1463     2    ga_13
 1462  1463  1464     2    ga_20
 1462  1463  1465     2    ga_33
 1464  1463  1465     2    ga_23
 1463  1465  1466     2    ga_28
 1463  1465  1469     2    ga_28
 1466  1465  1469     2    ga_28
 1465  1466  1467     2    ga_23
 1465  1466  1468     2    ga_23
 1467  1466  1468     2    ga_24
 1465  1469  1470     2    ga_23
 1465  1469  1471     2    ga_23
 1470  1469  1471     2    ga_24
 1459  1472  1473     2    ga_30
 1459  1472  1474     2    ga_19
 1473  1472  1474     2    ga_33
 1472  1474  1475     2    ga_32
 1472  1474  1476     2    ga_31
 1475  1474  1476     2    ga_18
 1474  1476  1477     2    ga_13
 1474  1476  1480     2    ga_13
 1477  1476  1480     2    ga_13
 1476  1477  1478     2    ga_15
 1476  1477  1479     2    ga_15
 1478  1477  1479     2    ga_15
 1476  1480  1481     2    ga_30
 1476  1480  1482     2    ga_19
 1481  1480  1482     2    ga_33
 1480  1482  1483     2    ga_32
 1480  1482  1484     2    ga_31
 1483  1482  1484     2    ga_18
 1482  1484  1485     2    ga_13
 1482  1484  1489     2    ga_13
 1485  1484  1489     2    ga_13
 1484  1485  1486     2    ga_15
 1485  1486  1487     2    ga_22
 1485  1486  1488     2    ga_22
 1487  1486  1488     2    ga_38
 1484  1489  1490     2    ga_30
 1484  1489  1491     2    ga_19
 1490  1489  1491     2    ga_33
 1489  1491  1492     2    ga_32
 1489  1491  1493     2    ga_31
 1492  1491  1493     2    ga_18
 1491  1493  1494     2    ga_13
 1491  1493  1498     2    ga_13
 1494  1493  1498     2    ga_13
 1493  1494  1495     2    ga_15
 1494  1495  1496     2    ga_22
 1494  1495  1497     2    ga_22
 1496  1495  1497     2    ga_38
 1493  1498  1499     2    ga_30
 1493  1498  1500     2    ga_19
 1499  1498  1500     2    ga_33
 1498  1500  1501     2    ga_32
 1498  1500  1502     2    ga_31
 1501  1500  1502     2    ga_18
 1500  1502  1503     2    ga_13
 1500  1502  1511     2    ga_13
 1503  1502  1511     2    ga_13
 1502  1503  1504     2    ga_15
 1503  1504  1505     2    ga_15
 1504  1505  1506     2    ga_15
 1505  1506  1507     2    ga_15
 1506  1507  1508     2    ga_11
 1506  1507  1509     2    ga_11
 1506  1507  1510     2    ga_11
 1508  1507  1509     2    ga_10
 1508  1507  1510     2    ga_10
 1509  1507  1510     2    ga_10
 1502  1511  1512     2    ga_30
 1502  1511  1513     2    ga_19
 1512  1511  1513     2    ga_33
 1511  1513  1514     2    ga_32
 1511  1513  1515     2    ga_31
 1514  1513  1515     2    ga_18
 1513  1515  1516     2    ga_13
 1513  1515  1519     2    ga_13
 1516  1515  1519     2    ga_13
 1515  1516  1517     2    ga_15
 1515  1516  1518     2    ga_15
 1517  1516  1518     2    ga_15
 1515  1519  1520     2    ga_30
 1515  1519  1521     2    ga_19
 1520  1519  1521     2    ga_33
 1519  1521  1522     2    ga_32
 1519  1521  1523     2    ga_31
 1522  1521  1523     2    ga_18
 1521  1523  1524     2    ga_13
 1521  1523  1530     2    ga_13
 1524  1523  1530     2    ga_13
 1523  1524  1525     2    ga_15
 1524  1525  1526     2    ga_30
 1524  1525  1527     2    ga_19
 1526  1525  1527     2    ga_33
 1525  1527  1528     2    ga_23
 1525  1527  1529     2    ga_23
 1528  1527  1529     2    ga_24
 1523  1530  1531     2    ga_30
 1523  1530  1532     2    ga_19
 1531  1530  1532     2    ga_33
 1530  1532  1533     2    ga_32
 1530  1532  1534     2    ga_31
 1533  1532  1534     2    ga_18
 1532  1534  1535     2    ga_13
 1532  1534  1547     2    ga_13
 1535  1534  1547     2    ga_13
 1534  1535  1536     2    ga_15
 1535  1536  1537     2    ga_27
 1535  1536  1539     2    ga_27
 1537  1536  1539     2    ga_27
 1536  1537  1538     2    ga_25
 1536  1537  1541     2    ga_27
 1538  1537  1541     2    ga_25
 1536  1539  1540     2    ga_25
 1536  1539  1543     2    ga_27
 1540  1539  1543     2    ga_25
 1537  1541  1542     2    ga_25
 1537  1541  1545     2    ga_27
 1542  1541  1545     2    ga_25
 1539  1543  1544     2    ga_25
 1539  1543  1545     2    ga_27
 1544  1543  1545     2    ga_25
 1541  1545  1543     2    ga_27
 1541  1545  1546     2    ga_25
 1543  1545  1546     2    ga_25
 1534  1547  1548     2    ga_30
 1534  1547  1549     2    ga_19
 1548  1547  1549     2    ga_33
 1547  1549  1550     2    ga_32
 1547  1549  1551     2    ga_31
 1550  1549  1551     2    ga_18
 1549  1551  1552     2    ga_13
 1549  1551  1561     2    ga_13
 1552  1551  1561     2    ga_13
 1551  1552  1553     2    ga_15
 1552  1553  1554     2    ga_37
 1552  1553  1555     2    ga_37
 1554  1553  1555     2    ga_7
 1553  1554  1557     2    ga_7
 1553  1555  1556     2    ga_36
 1553  1555  1559     2    ga_7
 1556  1555  1559     2    ga_36
 1554  1557  1558     2    ga_36
 1554  1557  1559     2    ga_7
 1558  1557  1559     2    ga_36
 1555  1559  1557     2    ga_7
 1555  1559  1560     2    ga_36
 1557  1559  1560     2    ga_36
 1551  1561  1562     2    ga_30
 1551  1561  1563     2    ga_19
 1562  1561  1563     2    ga_33
 1561  1563  1564     2    ga_32
 1561  1563  1565     2    ga_31
 1564  1563  1565     2    ga_18
 1563  1565  1566     2    ga_13
 1563  1565  1578     2    ga_13
 1566  1565  1578     2    ga_13
 1565  1566  1567     2    ga_15
 1566  1567  1568     2    ga_27
 1566  1567  1570     2    ga_27
 1568  1567  1570     2    ga_27
 1567  1568  1569     2    ga_25
 1567  1568  1572     2    ga_27
 1569  1568  1572     2    ga_25
 1567  1570  1571     2    ga_25
 1567  1570  1574     2    ga_27
 1571  1570  1574     2    ga_25
 1568  1572  1573     2    ga_25
 1568  1572  1576     2    ga_27
 1573  1572  1576     2    ga_25
 1570  1574  1575     2    ga_25
 1570  1574  1576     2    ga_27
 1575  1574  1576     2    ga_25
 1572  1576  1574     2    ga_27
 1572  1576  1577     2    ga_25
 1574  1576  1577     2    ga_25
 1565  1578  1579     2    ga_30
 1565  1578  1580     2    ga_19
 1579  1578  1580     2    ga_33
 1578  1580  1581     2    ga_32
 1578  1580  1582     2    ga_31
 1581  1580  1582     2    ga_18
 1580  1582  1583     2    ga_13
 1580  1582  1587     2    ga_13
 1583  1582  1587     2    ga_13
 1582  1583  1584     2    ga_15
 1582  1583  1585     2    ga_15
 1584  1583  1585     2    ga_15
 1583  1584  1586     2    ga_15
 1582  1587  1588     2    ga_30
 1582  1587  1589     2    ga_19
 1588  1587  1589     2    ga_33
 1587  1589  1590     2    ga_32
 1587  1589  1591     2    ga_31
 1590  1589  1591     2    ga_18
 1589  1591  1592     2    ga_13
 1589  1591  1596     2    ga_13
 1592  1591  1596     2    ga_13
 1591  1592  1593     2    ga_15
 1592  1593  1594     2    ga_15
 1592  1593  1595     2    ga_15
 1594  1593  1595     2    ga_15
 1591  1596  1597     2    ga_30
 1591  1596  1598     2    ga_19
 1597  1596  1598     2    ga_33
 1596  1598  1599     2    ga_32
 1596  1598  1600     2    ga_31
 1599  1598  1600     2    ga_18
 1598  1600  1601     2    ga_13
 1598  1600  1613     2    ga_13
 1601  1600  1613     2    ga_13
 1600  1601  1602     2    ga_15
 1601  1602  1603     2    ga_27
 1601  1602  1605     2    ga_27
 1603  1602  1605     2    ga_27
 1602  1603  1604     2    ga_25
 1602  1603  1607     2    ga_27
 1604  1603  1607     2    ga_25
 1602  1605  1606     2    ga_25
 1602  1605  1609     2    ga_27
 1606  1605  1609     2    ga_25
 1603  1607  1608     2    ga_25
 1603  1607  1611     2    ga_27
 1608  1607  1611     2    ga_25
 1605  1609  1610     2    ga_25
 1605  1609  1611     2    ga_27
 1610  1609  1611     2    ga_25
 1607  1611  1609     2    ga_27
 1607  1611  1612     2    ga_25
 1609  1611  1612     2    ga_25
 1600  1613  1614     2    ga_30
 1600  1613  1615     2    ga_19
 1614  1613  1615     2    ga_33
 1613  1615  1616     2    ga_32
 1613  1615  1617     2    ga_31
 1616  1615  1617     2    ga_18
 1615  1617  1618     2    ga_13
 1615  1617  1624     2    ga_13
 1618  1617  1624     2    ga_13
 1617  1618  1619     2    ga_15
 1618  1619  1620     2    ga_30
 1618  1619  1621     2    ga_19
 1620  1619  1621     2    ga_33
 1619  1621  1622     2    ga_23
 1619  1621  1623     2    ga_23
 1622  1621  1623     2    ga_24
 1617  1624  1625     2    ga_30
 1617  1624  1626     2    ga_19
 1625  1624  1626     2    ga_33
 1624  1626  1627     2    ga_32
 1624  1626  1628     2    ga_31
 1627  1626  1628     2    ga_18
 1626  1628  1629     2    ga_13
 1626  1628  1635     2    ga_13
 1629  1628  1635     2    ga_13
 1628  1629  1630     2    ga_15
 1629  1630  1631     2    ga_30
 1629  1630  1632     2    ga_19
 1631  1630  1632     2    ga_33
 1630  1632  1633     2    ga_23
 1630  1632  1634     2    ga_23
 1633  1632  1634     2    ga_24
 1628  1635  1636     2    ga_30
 1628  1635  1637     2    ga_19
 1636  1635  1637     2    ga_33
 1635  1637  1638     2    ga_32
 1635  1637  1639     2    ga_31
 1638  1637  1639     2    ga_18
 1637  1639  1640     2    ga_13
 1637  1639  1643     2    ga_13
 1640  1639  1643     2    ga_13
 1639  1640  1641     2    ga_15
 1639  1640  1642     2    ga_15
 1641  1640  1642     2    ga_15
 1639  1643  1644     2    ga_30
 1639  1643  1645     2    ga_19
 1644  1643  1645     2    ga_33
 1643  1645  1646     2    ga_32
 1643  1645  1647     2    ga_31
 1646  1645  1647     2    ga_18
 1645  1647  1648     2    ga_13
 1645  1647  1652     2    ga_13
 1648  1647  1652     2    ga_13
 1647  1648  1649     2    ga_15
 1648  1649  1650     2    ga_22
 1648  1649  1651     2    ga_22
 1650  1649  1651     2    ga_38
 1647  1652  1653     2    ga_30
 1647  1652  1654     2    ga_19
 1653  1652  1654     2    ga_33
 1652  1654  1655     2    ga_32
 1652  1654  1656     2    ga_31
 1655  1654  1656     2    ga_18
 1654  1656  1657     2    ga_13
 1656  1657  1658     2    ga_30
 1656  1657  1659     2    ga_19
 1658  1657  1659     2    ga_33
 1657  1659  1660     2    ga_32
 1657  1659  1661     2    ga_31
 1660  1659  1661     2    ga_18
 1659  1661  1662     2    ga_13
 1659  1661  1671     2    ga_13
 1662  1661  1671     2    ga_13
 1661  1662  1663     2    ga_15
 1662  1663  1664     2    ga_37
 1662  1663  1665     2    ga_37
 1664  1663  1665     2    ga_7
 1663  1664  1667     2    ga_7
 1663  1665  1666     2    ga_36
 1663  1665  1669     2    ga_7
 1666  1665  1669     2    ga_36
 1664  1667  1668     2    ga_36
 1664  1667  1669     2    ga_7
 1668  1667  1669     2    ga_36
 1665  1669  1667     2    ga_7
 1665  1669  1670     2    ga_36
 1667  1669  1670     2    ga_36
 1661  1671  1672     2    ga_30
 1661  1671  1673     2    ga_19
 1672  1671  1673     2    ga_33
 1671  1673  1674     2    ga_32
 1671  1673  1675     2    ga_31
 1674  1673  1675     2    ga_18
 1673  1675  1676     2    ga_13
 1673  1675  1680     2    ga_13
 1676  1675  1680     2    ga_13
 1675  1676  1677     2    ga_15
 1676  1677  1678     2    ga_15
 1676  1677  1679     2    ga_15
 1678  1677  1679     2    ga_15
 1675  1680  1681     2    ga_30
 1675  1680  1682     2    ga_19
 1681  1680  1682     2    ga_33
 1680  1682  1683     2    ga_32
 1680  1682  1684     2    ga_31
 1683  1682  1684     2    ga_18
 1682  1684  1685     2    ga_13
 1682  1684  1698     2    ga_13
 1685  1684  1698     2    ga_13
 1684  1685  1686     2    ga_15
 1685  1686  1687     2    ga_27
 1685  1686  1689     2    ga_27
 1687  1686  1689     2    ga_27
 1686  1687  1688     2    ga_25
 1686  1687  1691     2    ga_27
 1688  1687  1691     2    ga_25
 1686  1689  1690     2    ga_25
 1686  1689  1693     2    ga_27
 1690  1689  1693     2    ga_25
 1687  1691  1692     2    ga_25
 1687  1691  1695     2    ga_27
 1692  1691  1695     2    ga_25
 1689  1693  1694     2    ga_25
 1689  1693  1695     2    ga_27
 1694  1693  1695     2    ga_25
 1691  1695  1693     2    ga_27
 1691  1695  1696     2    ga_27
 1693  1695  1696     2    ga_27
 1695  1696  1697     2    ga_12
 1684  1698  1699     2    ga_30
 1684  1698  1700     2    ga_19
 1699  1698  1700     2    ga_33
 1698  1700  1701     2    ga_32
 1698  1700  1702     2    ga_31
 1701  1700  1702     2    ga_18
 1700  1702  1703     2    ga_13
 1700  1702  1708     2    ga_13
 1703  1702  1708     2    ga_13
 1702  1703  1704     2    ga_15
 1703  1704  1705     2    ga_15
 1704  1705  1706     2    ga_22
 1704  1705  1707     2    ga_22
 1706  1705  1707     2    ga_38
 1702  1708  1709     2    ga_30
 1702  1708  1710     2    ga_19
 1709  1708  1710     2    ga_33
 1708  1710  1711     2    ga_32
 1708  1710  1712     2    ga_31
 1711  1710  1712     2    ga_18
 1710  1712  1713     2    ga_13
 1710  1712  1717     2    ga_13
 1713  1712  1717     2    ga_13
 1712  1713  1714     2    ga_15
 1713  1714  1715     2    ga_15
 1713  1714  1716     2    ga_15
 1715  1714  1716     2    ga_15
 1712  1717  1718     2    ga_30
 1712  1717  1719     2    ga_19
 1718  1717  1719     2    ga_33
 1717  1719  1720     2    ga_32
 1717  1719  1721     2    ga_31
 1720  1719  1721     2    ga_18
 1719  1721  1722     2    ga_13
 1719  1721  1726     2    ga_13
 1722  1721  1726     2    ga_13
 1721  1722  1723     2    ga_15
 1722  1723  1724     2    ga_22
 1722  1723  1725     2    ga_22
 1724  1723  1725     2    ga_38
 1721  1726  1727     2    ga_30
 1721  1726  1728     2    ga_19
 1727  1726  1728     2    ga_33
 1726  1728  1729     2    ga_32
 1726  1728  1730     2    ga_31
 1729  1728  1730     2    ga_18
 1728  1730  1731     2    ga_13
 1730  1731  1732     2    ga_30
 1730  1731  1733     2    ga_19
 1732  1731  1733     2    ga_33
 1731  1733  1734     2    ga_32
 1731  1733  1735     2    ga_31
 1734  1733  1735     2    ga_18
 1733  1735  1736     2    ga_13
 1733  1735  1748     2    ga_13
 1736  1735  1748     2    ga_13
 1735  1736  1737     2    ga_15
 1736  1737  1738     2    ga_15
 1737  1738  1739     2    ga_13
 1738  1739  1740     2    ga_20
 1738  1739  1741     2    ga_33
 1740  1739  1741     2    ga_23
 1739  1741  1742     2    ga_28
 1739  1741  1745     2    ga_28
 1742  1741  1745     2    ga_28
 1741  1742  1743     2    ga_23
 1741  1742  1744     2    ga_23
 1743  1742  1744     2    ga_24
 1741  1745  1746     2    ga_23
 1741  1745  1747     2    ga_23
 1746  1745  1747     2    ga_24
 1735  1748  1749     2    ga_30
 1735  1748  1750     2    ga_19
 1749  1748  1750     2    ga_33
 1748  1750  1751     2    ga_32
 1748  1750  1752     2    ga_31
 1751  1750  1752     2    ga_18
 1750  1752  1753     2    ga_13
 1750  1752  1757     2    ga_13
 1753  1752  1757     2    ga_13
 1752  1753  1754     2    ga_15
 1753  1754  1755     2    ga_16
 1754  1755  1756     2    ga_4
 1752  1757  1758     2    ga_30
 1752  1757  1759     2    ga_19
 1758  1757  1759     2    ga_33
 1757  1759  1760     2    ga_31
 1757  1759  1763     2    ga_31
 1760  1759  1763     2    ga_21
 1759  1760  1761     2    ga_13
 1759  1760  1764     2    ga_13
 1761  1760  1764     2    ga_13
 1760  1761  1762     2    ga_13
 1761  1762  1763     2    ga_13
 1759  1763  1762     2    ga_13
 1760  1764  1765     2    ga_30
 1760  1764  1766     2    ga_19
 1765  1764  1766     2    ga_33
 1764  1766  1767     2    ga_32
 1764  1766  1768     2    ga_31
 1767  1766  1768     2    ga_18
 1766  1768  1769     2    ga_13
 1766  1768  1781     2    ga_13
 1769  1768  1781     2    ga_13
 1768  1769  1770     2    ga_15
 1769  1770  1771     2    ga_27
 1769  1770  1773     2    ga_27
 1771  1770  1773     2    ga_27
 1770  1771  1772     2    ga_25
 1770  1771  1775     2    ga_27
 1772  1771  1775     2    ga_25
 1770  1773  1774     2    ga_25
 1770  1773  1777     2    ga_27
 1774  1773  1777     2    ga_25
 1771  1775  1776     2    ga_25
 1771  1775  1779     2    ga_27
 1776  1775  1779     2    ga_25
 1773  1777  1778     2    ga_25
 1773  1777  1779     2    ga_27
 1778  1777  1779     2    ga_25
 1775  1779  1777     2    ga_27
 1775  1779  1780     2    ga_25
 1777  1779  1780     2    ga_25
 1768  1781  1782     2    ga_30
 1768  1781  1783     2    ga_19
 1782  1781  1783     2    ga_33
 1781  1783  1784     2    ga_31
 1781  1783  1787     2    ga_31
 1784  1783  1787     2    ga_21
 1783  1784  1785     2    ga_13
 1783  1784  1788     2    ga_13
 1785  1784  1788     2    ga_13
 1784  1785  1786     2    ga_13
 1785  1786  1787     2    ga_13
 1783  1787  1786     2    ga_13
 1784  1788  1789     2    ga_30
 1784  1788  1790     2    ga_19
 1789  1788  1790     2    ga_33
 1788  1790  1791     2    ga_32
 1788  1790  1792     2    ga_31
 1791  1790  1792     2    ga_18
 1790  1792  1793     2    ga_13
 1790  1792  1796     2    ga_13
 1793  1792  1796     2    ga_13
 1792  1793  1794     2    ga_15
 1792  1793  1795     2    ga_15
 1794  1793  1795     2    ga_15
 1792  1796  1797     2    ga_30
 1792  1796  1798     2    ga_19
 1797  1796  1798     2    ga_33
 1796  1798  1799     2    ga_32
 1796  1798  1800     2    ga_31
 1799  1798  1800     2    ga_18
 1798  1800  1801     2    ga_13
 1798  1800  1807     2    ga_13
 1801  1800  1807     2    ga_13
 1800  1801  1802     2    ga_15
 1801  1802  1803     2    ga_30
 1801  1802  1804     2    ga_19
 1803  1802  1804     2    ga_33
 1802  1804  1805     2    ga_23
 1802  1804  1806     2    ga_23
 1805  1804  1806     2    ga_24
 1800  1807  1808     2    ga_30
 1800  1807  1809     2    ga_19
 1808  1807  1809     2    ga_33
 1807  1809  1810     2    ga_32
 1807  1809  1811     2    ga_31
 1810  1809  1811     2    ga_18
 1809  1811  1812     2    ga_13
 1809  1811  1821     2    ga_13
 1812  1811  1821     2    ga_13
 1811  1812  1813     2    ga_15
 1812  1813  1814     2    ga_37
 1812  1813  1815     2    ga_37
 1814  1813  1815     2    ga_7
 1813  1814  1817     2    ga_7
 1813  1815  1816     2    ga_36
 1813  1815  1819     2    ga_7
 1816  1815  1819     2    ga_36
 1814  1817  1818     2    ga_36
 1814  1817  1819     2    ga_7
 1818  1817  1819     2    ga_36
 1815  1819  1817     2    ga_7
 1815  1819  1820     2    ga_36
 1817  1819  1820     2    ga_36
 1811  1821  1822     2    ga_30
 1811  1821  1823     2    ga_19
 1822  1821  1823     2    ga_33
 1821  1823  1824     2    ga_32
 1821  1823  1825     2    ga_31
 1824  1823  1825     2    ga_18
 1823  1825  1826     2    ga_13
 1825  1826  1827     2    ga_30
 1825  1826  1828     2    ga_19
 1827  1826  1828     2    ga_33
 1826  1828  1829     2    ga_32
 1826  1828  1830     2    ga_31
 1829  1828  1830     2    ga_18
 1828  1830  1831     2    ga_13
 1828  1830  1832     2    ga_13
 1831  1830  1832     2    ga_13
 1830  1832  1833     2    ga_30
 1830  1832  1834     2    ga_19
 1833  1832  1834     2    ga_33
 1832  1834  1835     2    ga_32
 1832  1834  1836     2    ga_31
 1835  1834  1836     2    ga_18
 1834  1836  1837     2    ga_13
 1834  1836  1840     2    ga_13
 1837  1836  1840     2    ga_13
 1836  1837  1838     2    ga_13
 1837  1838  1839     2    ga_12
 1836  1840  1841     2    ga_30
 1836  1840  1842     2    ga_19
 1841  1840  1842     2    ga_33
 1840  1842  1843     2    ga_32
 1840  1842  1844     2    ga_31
 1843  1842  1844     2    ga_18
 1842  1844  1845     2    ga_13
 1842  1844  1848     2    ga_13
 1845  1844  1848     2    ga_13
 1844  1845  1846     2    ga_13
 1845  1846  1847     2    ga_12
 1844  1848  1849     2    ga_30
 1844  1848  1850     2    ga_19
 1849  1848  1850     2    ga_33
 1848  1850  1851     2    ga_32
 1848  1850  1852     2    ga_31
 1851  1850  1852     2    ga_18
 1850  1852  1853     2    ga_13
 1850  1852  1858     2    ga_13
 1853  1852  1858     2    ga_13
 1852  1853  1854     2    ga_15
 1853  1854  1855     2    ga_15
 1854  1855  1856     2    ga_22
 1854  1855  1857     2    ga_22
 1856  1855  1857     2    ga_38
 1852  1858  1859     2    ga_30
 1852  1858  1860     2    ga_19
 1859  1858  1860     2    ga_33
 1858  1860  1861     2    ga_32
 1858  1860  1862     2    ga_31
 1861  1860  1862     2    ga_18
 1860  1862  1863     2    ga_13
 1860  1862  1867     2    ga_13
 1863  1862  1867     2    ga_13
 1862  1863  1864     2    ga_15
 1863  1864  1865     2    ga_22
 1863  1864  1866     2    ga_22
 1865  1864  1866     2    ga_38
 1862  1867  1868     2    ga_30
 1862  1867  1869     2    ga_19
 1868  1867  1869     2    ga_33
 1867  1869  1870     2    ga_32
 1867  1869  1871     2    ga_31
 1870  1869  1871     2    ga_18
 1869  1871  1872     2    ga_13
 1869  1871  1876     2    ga_13
 1872  1871  1876     2    ga_13
 1871  1872  1873     2    ga_13
 1871  1872  1875     2    ga_15
 1873  1872  1875     2    ga_15
 1872  1873  1874     2    ga_12
 1871  1876  1877     2    ga_30
 1871  1876  1878     2    ga_19
 1877  1876  1878     2    ga_33
 1876  1878  1879     2    ga_32
 1876  1878  1880     2    ga_31
 1879  1878  1880     2    ga_18
 1878  1880  1881     2    ga_13
 1878  1880  1885     2    ga_13
 1881  1880  1885     2    ga_13
 1880  1881  1882     2    ga_15
 1881  1882  1883     2    ga_15
 1881  1882  1884     2    ga_15
 1883  1882  1884     2    ga_15
 1880  1885  1886     2    ga_30
 1880  1885  1887     2    ga_19
 1886  1885  1887     2    ga_33
 1885  1887  1888     2    ga_32
 1885  1887  1889     2    ga_31
 1888  1887  1889     2    ga_18
 1887  1889  1890     2    ga_13
 1887  1889  1894     2    ga_13
 1890  1889  1894     2    ga_13
 1889  1890  1891     2    ga_15
 1890  1891  1892     2    ga_15
 1890  1891  1893     2    ga_15
 1892  1891  1893     2    ga_15
 1889  1894  1895     2    ga_30
 1889  1894  1896     2    ga_19
 1895  1894  1896     2    ga_33
 1894  1896  1897     2    ga_32
 1894  1896  1898     2    ga_31
 1897  1896  1898     2    ga_18
 1896  1898  1899     2    ga_13
 1896  1898  1907     2    ga_13
 1899  1898  1907     2    ga_13
 1898  1899  1900     2    ga_15
 1899  1900  1901     2    ga_15
 1900  1901  1902     2    ga_15
 1901  1902  1903     2    ga_15
 1902  1903  1904     2    ga_11
 1902  1903  1905     2    ga_11
 1902  1903  1906     2    ga_11
 1904  1903  1905     2    ga_10
 1904  1903  1906     2    ga_10
 1905  1903  1906     2    ga_10
 1898  1907  1908     2    ga_30
 1898  1907  1909     2    ga_19
 1908  1907  1909     2    ga_33
 1907  1909  1910     2    ga_32
 1907  1909  1911     2    ga_31
 1910  1909  1911     2    ga_18
 1909  1911  1912     2    ga_13
 1909  1911  1916     2    ga_13
 1912  1911  1916     2    ga_13
 1911  1912  1913     2    ga_15
 1912  1913  1914     2    ga_22
 1912  1913  1915     2    ga_22
 1914  1913  1915     2    ga_38
 1911  1916  1917     2    ga_30
 1911  1916  1918     2    ga_19
 1917  1916  1918     2    ga_33
 1916  1918  1919     2    ga_32
 1916  1918  1920     2    ga_31
 1919  1918  1920     2    ga_18
 1918  1920  1921     2    ga_13
 1918  1920  1922     2    ga_13
 1921  1920  1922     2    ga_13
 1920  1922  1923     2    ga_30
 1920  1922  1924     2    ga_19
 1923  1922  1924     2    ga_33
 1922  1924  1925     2    ga_32
 1922  1924  1926     2    ga_31
 1925  1924  1926     2    ga_18
 1924  1926  1927     2    ga_13
 1924  1926  1928     2    ga_13
 1927  1926  1928     2    ga_13
 1926  1928  1929     2    ga_30
 1926  1928  1930     2    ga_19
 1929  1928  1930     2    ga_33
 1928  1930  1931     2    ga_32
 1928  1930  1932     2    ga_31
 1931  1930  1932     2    ga_18
 1930  1932  1933     2    ga_13
 1930  1932  1941     2    ga_13
 1933  1932  1941     2    ga_13
 1932  1933  1934     2    ga_15
 1933  1934  1935     2    ga_15
 1934  1935  1936     2    ga_15
 1935  1936  1937     2    ga_15
 1936  1937  1938     2    ga_11
 1936  1937  1939     2    ga_11
 1936  1937  1940     2    ga_11
 1938  1937  1939     2    ga_10
 1938  1937  1940     2    ga_10
 1939  1937  1940     2    ga_10
 1932  1941  1942     2    ga_30
 1932  1941  1943     2    ga_19
 1942  1941  1943     2    ga_33
 1941  1943  1944     2    ga_32
 1941  1943  1945     2    ga_31
 1944  1943  1945     2    ga_18
 1943  1945  1946     2    ga_13
 1943  1945  1949     2    ga_13
 1946  1945  1949     2    ga_13
 1945  1946  1947     2    ga_15
 1945  1946  1948     2    ga_15
 1947  1946  1948     2    ga_15
 1945  1949  1950     2    ga_30
 1945  1949  1951     2    ga_19
 1950  1949  1951     2    ga_33
 1949  1951  1952     2    ga_32
 1949  1951  1953     2    ga_31
 1952  1951  1953     2    ga_18
 1951  1953  1954     2    ga_13
 1951  1953  1957     2    ga_13
 1954  1953  1957     2    ga_13
 1953  1954  1955     2    ga_16
 1954  1955  1956     2    ga_3
 1953  1957  1958     2    ga_30
 1953  1957  1959     2    ga_19
 1958  1957  1959     2    ga_33
 1957  1959  1960     2    ga_32
 1957  1959  1961     2    ga_31
 1960  1959  1961     2    ga_18
 1959  1961  1962     2    ga_13
 1959  1961  1974     2    ga_13
 1962  1961  1974     2    ga_13
 1961  1962  1963     2    ga_15
 1962  1963  1964     2    ga_15
 1963  1964  1965     2    ga_13
 1964  1965  1966     2    ga_20
 1964  1965  1967     2    ga_33
 1966  1965  1967     2    ga_23
 1965  1967  1968     2    ga_28
 1965  1967  1971     2    ga_28
 1968  1967  1971     2    ga_28
 1967  1968  1969     2    ga_23
 1967  1968  1970     2    ga_23
 1969  1968  1970     2    ga_24
 1967  1971  1972     2    ga_23
 1967  1971  1973     2    ga_23
 1972  1971  1973     2    ga_24
 1961  1974  1975     2    ga_30
 1961  1974  1976     2    ga_19
 1975  1974  1976     2    ga_33
 1974  1976  1977     2    ga_32
 1974  1976  1978     2    ga_31
 1977  1976  1978     2    ga_18
 1976  1978  1979     2    ga_13
 1976  1978  1984     2    ga_13
 1979  1978  1984     2    ga_13
 1978  1979  1980     2    ga_15
 1979  1980  1981     2    ga_15
 1980  1981  1982     2    ga_22
 1980  1981  1983     2    ga_22
 1982  1981  1983     2    ga_38
 1978  1984  1985     2    ga_30
 1978  1984  1986     2    ga_19
 1985  1984  1986     2    ga_33
 1984  1986  1987     2    ga_32
 1984  1986  1988     2    ga_31
 1987  1986  1988     2    ga_18
 1986  1988  1989     2    ga_13
 1986  1988  2001     2    ga_13
 1989  1988  2001     2    ga_13
 1988  1989  1990     2    ga_15
 1989  1990  1991     2    ga_27
 1989  1990  1993     2    ga_27
 1991  1990  1993     2    ga_27
 1990  1991  1992     2    ga_25
 1990  1991  1995     2    ga_27
 1992  1991  1995     2    ga_25
 1990  1993  1994     2    ga_25
 1990  1993  1997     2    ga_27
 1994  1993  1997     2    ga_25
 1991  1995  1996     2    ga_25
 1991  1995  1999     2    ga_27
 1996  1995  1999     2    ga_25
 1993  1997  1998     2    ga_25
 1993  1997  1999     2    ga_27
 1998  1997  1999     2    ga_25
 1995  1999  1997     2    ga_27
 1995  1999  2000     2    ga_25
 1997  1999  2000     2    ga_25
 1988  2001  2002     2    ga_30
 1988  2001  2003     2    ga_19
 2002  2001  2003     2    ga_33
 2001  2003  2004     2    ga_32
 2001  2003  2005     2    ga_31
 2004  2003  2005     2    ga_18
 2003  2005  2006     2    ga_13
 2003  2005  2010     2    ga_13
 2006  2005  2010     2    ga_13
 2005  2006  2007     2    ga_13
 2005  2006  2009     2    ga_15
 2007  2006  2009     2    ga_15
 2006  2007  2008     2    ga_12
 2005  2010  2011     2    ga_30
 2005  2010  2012     2    ga_19
 2011  2010  2012     2    ga_33
 2010  2012  2013     2    ga_32
 2010  2012  2014     2    ga_31
 2013  2012  2014     2    ga_18
 2012  2014  2015     2    ga_13
 2012  2014  2020     2    ga_13
 2015  2014  2020     2    ga_13
 2014  2015  2016     2    ga_15
 2015  2016  2017     2    ga_15
 2016  2017  2018     2    ga_22
 2016  2017  2019     2    ga_22
 2018  2017  2019     2    ga_38
 2014  2020  2021     2    ga_30
 2014  2020  2022     2    ga_19
 2021  2020  2022     2    ga_33
 2020  2022  2023     2    ga_32
 2020  2022  2024     2    ga_31
 2023  2022  2024     2    ga_18
 2022  2024  2025     2    ga_13
 2022  2024  2037     2    ga_13
 2025  2024  2037     2    ga_13
 2024  2025  2026     2    ga_15
 2025  2026  2027     2    ga_15
 2026  2027  2028     2    ga_13
 2027  2028  2029     2    ga_20
 2027  2028  2030     2    ga_33
 2029  2028  2030     2    ga_23
 2028  2030  2031     2    ga_28
 2028  2030  2034     2    ga_28
 2031  2030  2034     2    ga_28
 2030  2031  2032     2    ga_23
 2030  2031  2033     2    ga_23
 2032  2031  2033     2    ga_24
 2030  2034  2035     2    ga_23
 2030  2034  2036     2    ga_23
 2035  2034  2036     2    ga_24
 2024  2037  2038     2    ga_30
 2024  2037  2039     2    ga_19
 2038  2037  2039     2    ga_33
 2037  2039  2040     2    ga_32
 2037  2039  2041     2    ga_31
 2040  2039  2041     2    ga_18
 2039  2041  2042     2    ga_13
 2039  2041  2047     2    ga_13
 2042  2041  2047     2    ga_13
 2041  2042  2043     2    ga_15
 2042  2043  2044     2    ga_15
 2043  2044  2045     2    ga_22
 2043  2044  2046     2    ga_22
 2045  2044  2046     2    ga_38
 2041  2047  2048     2    ga_30
 2041  2047  2049     2    ga_19
 2048  2047  2049     2    ga_33
 2047  2049  2050     2    ga_32
 2047  2049  2051     2    ga_31
 2050  2049  2051     2    ga_18
 2049  2051  2052     2    ga_13
 2049  2051  2059     2    ga_13
 2052  2051  2059     2    ga_13
 2051  2052  2053     2    ga_15
 2052  2053  2054     2    ga_15
 2053  2054  2055     2    ga_30
 2053  2054  2056     2    ga_19
 2055  2054  2056     2    ga_33
 2054  2056  2057     2    ga_23
 2054  2056  2058     2    ga_23
 2057  2056  2058     2    ga_24
 2051  2059  2060     2    ga_30
 2051  2059  2061     2    ga_19
 2060  2059  2061     2    ga_33
 2059  2061  2062     2    ga_32
 2059  2061  2063     2    ga_31
 2062  2061  2063     2    ga_18
 2061  2063  2064     2    ga_13
 2063  2064  2065     2    ga_30
 2063  2064  2066     2    ga_19
 2065  2064  2066     2    ga_33
 2064  2066  2067     2    ga_32
 2064  2066  2068     2    ga_31
 2067  2066  2068     2    ga_18
 2066  2068  2069     2    ga_13
 2066  2068  2074     2    ga_13
 2069  2068  2074     2    ga_13
 2068  2069  2070     2    ga_15
 2069  2070  2071     2    ga_15
 2070  2071  2072     2    ga_22
 2070  2071  2073     2    ga_22
 2072  2071  2073     2    ga_38
 2068  2074  2075     2    ga_30
 2068  2074  2076     2    ga_19
 2075  2074  2076     2    ga_33
 2074  2076  2077     2    ga_32
 2074  2076  2078     2    ga_31
 2077  2076  2078     2    ga_18
 2076  2078  2079     2    ga_13
 2076  2078  2082     2    ga_13
 2079  2078  2082     2    ga_13
 2078  2079  2080     2    ga_15
 2078  2079  2081     2    ga_15
 2080  2079  2081     2    ga_15
 2078  2082  2083     2    ga_30
 2078  2082  2084     2    ga_19
 2083  2082  2084     2    ga_33
 2082  2084  2085     2    ga_32
 2082  2084  2086     2    ga_31
 2085  2084  2086     2    ga_18
 2084  2086  2087     2    ga_13
 2084  2086  2099     2    ga_13
 2087  2086  2099     2    ga_13
 2086  2087  2088     2    ga_15
 2087  2088  2089     2    ga_15
 2088  2089  2090     2    ga_13
 2089  2090  2091     2    ga_20
 2089  2090  2092     2    ga_33
 2091  2090  2092     2    ga_23
 2090  2092  2093     2    ga_28
 2090  2092  2096     2    ga_28
 2093  2092  2096     2    ga_28
 2092  2093  2094     2    ga_23
 2092  2093  2095     2    ga_23
 2094  2093  2095     2    ga_24
 2092  2096  2097     2    ga_23
 2092  2096  2098     2    ga_23
 2097  2096  2098     2    ga_24
 2086  2099  2100     2    ga_30
 2086  2099  2101     2    ga_19
 2100  2099  2101     2    ga_33
 2099  2101  2102     2    ga_32
 2099  2101  2103     2    ga_31
 2102  2101  2103     2    ga_18
 2101  2103  2104     2    ga_13
 2101  2103  2116     2    ga_13
 2104  2103  2116     2    ga_13
 2103  2104  2105     2    ga_15
 2104  2105  2106     2    ga_27
 2104  2105  2108     2    ga_27
 2106  2105  2108     2    ga_27
 2105  2106  2107     2    ga_25
 2105  2106  2110     2    ga_27
 2107  2106  2110     2    ga_25
 2105  2108  2109     2    ga_25
 2105  2108  2112     2    ga_27
 2109  2108  2112     2    ga_25
 2106  2110  2111     2    ga_25
 2106  2110  2114     2    ga_27
 2111  2110  2114     2    ga_25
 2108  2112  2113     2    ga_25
 2108  2112  2114     2    ga_27
 2113  2112  2114     2    ga_25
 2110  2114  2112     2    ga_27
 2110  2114  2115     2    ga_25
 2112  2114  2115     2    ga_25
 2103  2116  2117     2    ga_30
 2103  2116  2118     2    ga_19
 2117  2116  2118     2    ga_33
 2116  2118  2119     2    ga_32
 2116  2118  2120     2    ga_31
 2119  2118  2120     2    ga_18
 2118  2120  2121     2    ga_13
 2118  2120  2124     2    ga_13
 2121  2120  2124     2    ga_13
 2120  2121  2122     2    ga_13
 2121  2122  2123     2    ga_12
 2120  2124  2125     2    ga_30
 2120  2124  2126     2    ga_19
 2125  2124  2126     2    ga_33
 2124  2126  2127     2    ga_32
 2124  2126  2128     2    ga_31
 2127  2126  2128     2    ga_18
 2126  2128  2129     2    ga_13
 2126  2128  2130     2    ga_13
 2129  2128  2130     2    ga_13
 2128  2130  2131     2    ga_30
 2128  2130  2132     2    ga_19
 2131  2130  2132     2    ga_33
 2130  2132  2133     2    ga_32
 2130  2132  2134     2    ga_31
 2133  2132  2134     2    ga_18
 2132  2134  2135     2    ga_13
 2132  2134  2138     2    ga_13
 2135  2134  2138     2    ga_13
 2134  2135  2136     2    ga_15
 2134  2135  2137     2    ga_15
 2136  2135  2137     2    ga_15
 2134  2138  2139     2    ga_30
 2134  2138  2140     2    ga_19
 2139  2138  2140     2    ga_33
 2138  2140  2141     2    ga_32
 2138  2140  2142     2    ga_31
 2141  2140  2142     2    ga_18
 2140  2142  2143     2    ga_13
 2140  2142  2144     2    ga_13
 2143  2142  2144     2    ga_13
 2142  2144  2145     2    ga_30
 2142  2144  2146     2    ga_19
 2145  2144  2146     2    ga_33
 2144  2146  2147     2    ga_32
 2144  2146  2148     2    ga_31
 2147  2146  2148     2    ga_18
 2146  2148  2149     2    ga_13
 2146  2148  2153     2    ga_13
 2149  2148  2153     2    ga_13
 2148  2149  2150     2    ga_15
 2149  2150  2151     2    ga_15
 2149  2150  2152     2    ga_15
 2151  2150  2152     2    ga_15
 2148  2153  2154     2    ga_30
 2148  2153  2155     2    ga_19
 2154  2153  2155     2    ga_33
 2153  2155  2156     2    ga_32
 2153  2155  2157     2    ga_31
 2156  2155  2157     2    ga_18
 2155  2157  2158     2    ga_13
 2155  2157  2161     2    ga_13
 2158  2157  2161     2    ga_13
 2157  2158  2159     2    ga_16
 2158  2159  2160     2    ga_3
 2157  2161  2162     2    ga_30
 2157  2161  2163     2    ga_19
 2162  2161  2163     2    ga_33
 2161  2163  2164     2    ga_32
 2161  2163  2165     2    ga_31
 2164  2163  2165     2    ga_18
 2163  2165  2166     2    ga_13
 2163  2165  2174     2    ga_13
 2166  2165  2174     2    ga_13
 2165  2166  2167     2    ga_15
 2166  2167  2168     2    ga_15
 2167  2168  2169     2    ga_15
 2168  2169  2170     2    ga_15
 2169  2170  2171     2    ga_11
 2169  2170  2172     2    ga_11
 2169  2170  2173     2    ga_11
 2171  2170  2172     2    ga_10
 2171  2170  2173     2    ga_10
 2172  2170  2173     2    ga_10
 2165  2174  2175     2    ga_30
 2165  2174  2176     2    ga_19
 2175  2174  2176     2    ga_33
 2174  2176  2177     2    ga_32
 2174  2176  2178     2    ga_31
 2177  2176  2178     2    ga_18
 2176  2178  2179     2    ga_13
 2176  2178  2180     2    ga_13
 2179  2178  2180     2    ga_13
 2178  2180  2181     2    ga_30
 2178  2180  2182     2    ga_19
 2181  2180  2182     2    ga_33
 2180  2182  2183     2    ga_32
 2180  2182  2184     2    ga_31
 2183  2182  2184     2    ga_18
 2182  2184  2185     2    ga_13
 2182  2184  2186     2    ga_13
 2185  2184  2186     2    ga_13
 2184  2186  2187     2    ga_22
 2184  2186  2188     2    ga_22
 2187  2186  2188     2    ga_38

[ dihedrals ]
;  ai    aj    ak    al funct            c0            c1            c2            c3            c4            c5
    2     1     5    14     1    gd_39
    1     5     6     7     1    gd_34
    1     5    14    16     1    gd_42
    1     5    14    16     1    gd_45
    5     6     7     8     1    gd_34
    6     7     8     9     1    gd_34
    7     8     9    10     1    gd_34
    8     9    10    11     1    gd_29
    5    14    16    17     1    gd_14
   14    16    17    21     1    gd_43
   14    16    17    21     1    gd_44
   17    16    20    19     1    gd_39
   16    17    18    19     1    gd_34
   16    17    21    23     1    gd_42
   16    17    21    23     1    gd_45
   17    18    19    20     1    gd_34
   18    19    20    16     1    gd_34
   17    21    23    25     1    gd_14
   21    23    25    30     1    gd_43
   21    23    25    30     1    gd_44
   23    25    26    27     1    gd_34
   23    25    30    32     1    gd_42
   23    25    30    32     1    gd_45
   25    26    27    28     1    gd_34
   26    27    28    29     1    gd_26
   25    30    32    34     1    gd_14
   30    32    34    40     1    gd_43
   30    32    34    40     1    gd_44
   32    34    35    36     1    gd_34
   32    34    40    42     1    gd_42
   32    34    40    42     1    gd_45
   34    35    36    37     1    gd_34
   35    36    37    39     1    gd_40
   34    40    42    44     1    gd_14
   40    42    44    49     1    gd_43
   40    42    44    49     1    gd_44
   42    44    45    46     1    gd_34
   42    44    49    51     1    gd_42
   42    44    49    51     1    gd_45
   44    45    46    48     1    gd_34
   44    49    51    53     1    gd_14
   49    51    53    60     1    gd_43
   49    51    53    60     1    gd_44
   51    53    54    55     1    gd_34
   51    53    60    62     1    gd_42
   51    53    60    62     1    gd_45
   53    54    55    57     1    gd_40
   54    55    57    58     1    gd_14
   53    60    62    63     1    gd_14
   60    62    63    67     1    gd_43
   60    62    63    67     1    gd_44
   63    62    66    65     1    gd_39
   62    63    64    65     1    gd_34
   62    63    67    69     1    gd_42
   62    63    67    69     1    gd_45
   63    64    65    66     1    gd_34
   64    65    66    62     1    gd_34
   63    67    69    71     1    gd_14
   67    69    71    77     1    gd_43
   67    69    71    77     1    gd_44
   69    71    72    73     1    gd_34
   69    71    77    79     1    gd_42
   69    71    77    79     1    gd_45
   71    72    73    74     1    gd_34
   72    73    74    76     1    gd_40
   71    77    79    81     1    gd_14
   77    79    81    86     1    gd_43
   77    79    81    86     1    gd_44
   79    81    82    83     1    gd_34
   79    81    86    88     1    gd_42
   79    81    86    88     1    gd_45
   81    82    83    84     1    gd_34
   82    83    84    85     1    gd_26
   81    86    88    90     1    gd_14
   86    88    90    95     1    gd_43
   86    88    90    95     1    gd_44
   88    90    91    92     1    gd_34
   88    90    95    97     1    gd_42
   88    90    95    97     1    gd_45
   90    91    92    93     1    gd_34
   90    95    97    99     1    gd_14
   95    97    99   106     1    gd_43
   95    97    99   106     1    gd_44
   97    99   100   101     1    gd_34
   97    99   106   108     1    gd_42
   97    99   106   108     1    gd_45
   99   100   101   103     1    gd_40
  100   101   103   104     1    gd_14
   99   106   108   110     1    gd_14
  106   108   110   119     1    gd_43
  106   108   110   119     1    gd_44
  108   110   111   112     1    gd_34
  108   110   119   121     1    gd_42
  108   110   119   121     1    gd_45
  110   111   112   113     1    gd_34
  111   112   113   114     1    gd_34
  112   113   114   115     1    gd_34
  113   114   115   116     1    gd_29
  110   119   121   123     1    gd_14
  119   121   123   127     1    gd_43
  119   121   123   127     1    gd_44
  121   123   124   125     1    gd_34
  121   123   127   129     1    gd_42
  121   123   127   129     1    gd_45
  123   127   129   131     1    gd_14
  127   129   131   136     1    gd_43
  127   129   131   136     1    gd_44
  129   131   132   133     1    gd_34
  129   131   136   138     1    gd_42
  129   131   136   138     1    gd_45
  131   132   133   134     1    gd_34
  131   136   138   140     1    gd_14
  136   138   140   144     1    gd_43
  136   138   140   144     1    gd_44
  138   140   141   142     1    gd_34
  138   140   144   146     1    gd_42
  138   140   144   146     1    gd_45
  140   141   142   143     1    gd_23
  140   144   146   148     1    gd_14
  144   146   148   161     1    gd_43
  144   146   148   161     1    gd_44
  146   148   149   150     1    gd_34
  146   148   161   163     1    gd_42
  146   148   161   163     1    gd_45
  148   149   150   151     1    gd_34
  149   150   151   152     1    gd_34
  150   151   152   154     1    gd_39
  151   152   154   155     1    gd_14
  152   154   155   156     1    gd_14
  152   154   158   159     1    gd_14
  148   161   163   165     1    gd_14
  161   163   165   170     1    gd_43
  161   163   165   170     1    gd_44
  163   165   166   167     1    gd_34
  163   165   170   172     1    gd_42
  163   165   170   172     1    gd_45
  165   166   167   168     1    gd_34
  165   170   172   174     1    gd_14
  170   172   174   175     1    gd_43
  170   172   174   175     1    gd_44
[truncated: 98,884 more chars]
