# Supplementary material for: Is There a Functional Role for the Knotted Topology in Protein UCH-L1?
Source: J Chem Inf Model. 2024 Jul 24;64(17):6827–37. doi: 10.1021/acs.jcim.4c00880 (PMC11388461; doi:10.1021/acs.jcim.4c00880)
Supplement: Supplementary file 2 — ci4c00880_si_002.zip [file ci4c00880_si_002.zip › UCH-L1_files/APO/APO_delta4/REP_1/traj_final.gro]

Protein in water t= 500000.00000 step= 5000000
 2175
    1PRO      N    1   6.367   5.303   1.290
    1PRO     H1    2   6.409   5.245   1.220
    1PRO     H2    3   6.332   5.384   1.243
    1PRO     CA    4   6.265   5.233   1.369
    1PRO     CB    5   6.340   5.216   1.501
    1PRO     CG    6   6.422   5.344   1.516
    1PRO     CD    7   6.479   5.347   1.374
    1PRO      C    8   6.136   5.315   1.379
    1PRO      O    9   6.120   5.416   1.311
    2MET      N   10   6.034   5.243   1.424
    2MET      H   11   6.029   5.144   1.405
    2MET     CA   12   5.905   5.300   1.468
    2MET     CB   13   5.824   5.177   1.511
    2MET     CG   14   5.730   5.115   1.408
    2MET     SD   15   5.620   4.980   1.465
    2MET     CE   16   5.736   4.889   1.565
    2MET      C   17   5.899   5.410   1.574
    2MET      O   18   5.979   5.405   1.667
    3GLU      N   19   5.840   5.520   1.528
    3GLU      H   20   5.809   5.524   1.433
    3GLU     CA   21   5.810   5.640   1.607
    3GLU     CB   22   5.918   5.741   1.565
    3GLU     CG   23   5.952   5.849   1.669
    3GLU     CD   24   6.079   5.923   1.630
    3GLU    OE1   25   6.079   6.048   1.625
    3GLU    OE2   26   6.189   5.863   1.622
    3GLU      C   27   5.676   5.709   1.582
    3GLU      O   28   5.642   5.740   1.468
    4ILE      N   29   5.596   5.719   1.688
    4ILE      H   30   5.632   5.709   1.781
    4ILE     CA   31   5.454   5.749   1.665
    4ILE     CB   32   5.359   5.690   1.770
    4ILE    CG1   33   5.403   5.561   1.839
    4ILE    CG2   34   5.222   5.663   1.707
    4ILE     CD   35   5.339   5.548   1.978
    4ILE      C   36   5.415   5.891   1.622
    4ILE      O   37   5.419   5.983   1.703
    5ASN      N   38   5.341   5.905   1.512
    5ASN      H   39   5.310   5.823   1.464
    5ASN     CA   40   5.321   6.029   1.435
    5ASN     CB   41   5.337   6.020   1.283
    5ASN     CG   42   5.301   6.154   1.218
    5ASN    OD1   43   5.192   6.176   1.167
    5ASN    ND2   44   5.401   6.238   1.191
    5ASN   HD21   45   5.499   6.217   1.196
    5ASN   HD22   46   5.377   6.335   1.193
    5ASN      C   47   5.183   6.088   1.467
    5ASN      O   48   5.078   6.043   1.421
    6PRO      N   49   5.178   6.198   1.541
    6PRO     CA   50   5.060   6.261   1.600
    6PRO     CB   51   5.122   6.378   1.677
    6PRO     CG   52   5.264   6.336   1.715
    6PRO     CD   53   5.300   6.270   1.582
    6PRO      C   54   4.966   6.316   1.492
    6PRO      O   55   4.849   6.277   1.496
    7GLU      N   56   5.020   6.374   1.385
    7GLU      H   57   5.118   6.390   1.377
    7GLU     CA   58   4.934   6.417   1.273
    7GLU     CB   59   5.013   6.474   1.155
    7GLU     CG   60   5.109   6.592   1.175
    7GLU     CD   61   5.245   6.538   1.219
    7GLU    OE1   62   5.279   6.508   1.336
    7GLU    OE2   63   5.332   6.531   1.130
    7GLU      C   64   4.846   6.306   1.216
    7GLU      O   65   4.725   6.323   1.202
    8MET      N   66   4.906   6.190   1.193
    8MET      H   67   5.004   6.172   1.206
    8MET     CA   68   4.832   6.076   1.138
    8MET     CB   69   4.928   5.973   1.079
    8MET     CG   70   4.981   6.038   0.950
    8MET     SD   71   4.870   6.036   0.805
    8MET     CE   72   4.986   6.089   0.681
    8MET      C   73   4.734   6.004   1.231
    8MET      O   74   4.657   5.915   1.198
    9LEU      N   75   4.752   6.040   1.358
    9LEU      H   76   4.821   6.109   1.381
    9LEU     CA   77   4.673   5.985   1.469
    9LEU     CB   78   4.752   6.004   1.598
    9LEU     CG   79   4.838   5.884   1.637
    9LEU    CD1   80   4.945   5.930   1.736
    9LEU    CD2   81   4.741   5.793   1.712
    9LEU      C   82   4.530   6.039   1.477
    9LEU      O   83   4.438   5.967   1.514
   10ASN      N   84   4.505   6.162   1.433
   10ASN      H   85   4.574   6.235   1.432
   10ASN     CA   86   4.366   6.209   1.431
   10ASN     CB   87   4.353   6.347   1.365
   10ASN     CG   88   4.420   6.456   1.448
   10ASN    OD1   89   4.469   6.433   1.558
   10ASN    ND2   90   4.402   6.578   1.398
   10ASN   HD21   91   4.340   6.592   1.320
   10ASN   HD22   92   4.456   6.652   1.437
   10ASN      C   93   4.275   6.113   1.354
   10ASN      O   94   4.168   6.076   1.402
   11LYS      N   95   4.323   6.060   1.242
   11LYS      H   96   4.398   6.114   1.204
   11LYS     CA   97   4.258   5.961   1.154
   11LYS     CB   98   4.345   5.941   1.030
   11LYS     CG   99   4.323   5.825   0.933
   11LYS     CD  100   4.417   5.840   0.813
   11LYS     CE  101   4.565   5.854   0.849
   11LYS     NZ  102   4.654   5.852   0.732
   11LYS    HZ1  103   4.749   5.847   0.761
   11LYS    HZ2  104   4.626   5.775   0.674
   11LYS    HZ3  105   4.639   5.938   0.684
   11LYS      C  106   4.228   5.828   1.223
   11LYS      O  107   4.109   5.797   1.234
   12VAL      N  108   4.331   5.772   1.286
   12VAL      H  109   4.424   5.801   1.267
   12VAL     CA  110   4.314   5.656   1.374
   12VAL     CB  111   4.443   5.613   1.445
   12VAL    CG1  112   4.444   5.471   1.503
   12VAL    CG2  113   4.565   5.630   1.354
   12VAL      C  114   4.214   5.688   1.486
   12VAL      O  115   4.136   5.598   1.516
   13LEU      N  116   4.223   5.801   1.555
   13LEU      H  117   4.293   5.872   1.553
   13LEU     CA  118   4.114   5.833   1.648
   13LEU     CB  119   4.167   5.936   1.748
   13LEU     CG  120   4.290   5.900   1.831
   13LEU    CD1  121   4.354   6.025   1.891
   13LEU    CD2  122   4.261   5.801   1.944
   13LEU      C  123   3.969   5.857   1.608
   13LEU      O  124   3.878   5.809   1.676
   14SER      N  125   3.953   5.917   1.491
   14SER      H  126   4.025   5.957   1.435
   14SER     CA  127   3.815   5.928   1.442
   14SER     CB  128   3.796   6.024   1.325
   14SER     OG  129   3.890   5.996   1.220
   14SER     HG  130   3.913   6.088   1.186
   14SER      C  131   3.756   5.794   1.395
   14SER      O  132   3.639   5.764   1.413
   15ARG      N  133   3.841   5.702   1.351
   15ARG      H  134   3.930   5.731   1.314
   15ARG     CA  135   3.814   5.559   1.332
   15ARG     CB  136   3.934   5.478   1.282
   15ARG     CG  137   3.973   5.514   1.139
   15ARG     CD  138   3.873   5.468   1.033
   15ARG     NE  139   3.927   5.511   0.903
   15ARG     HE  140   4.019   5.474   0.886
   15ARG     CZ  141   3.847   5.550   0.803
   15ARG    NH1  142   3.714   5.534   0.810
   15ARG   HH11  143   3.669   5.505   0.894
   15ARG   HH12  144   3.661   5.550   0.726
   15ARG    NH2  145   3.893   5.617   0.696
   15ARG   HH21  146   3.991   5.627   0.679
   15ARG   HH22  147   3.828   5.650   0.628
   15ARG      C  148   3.764   5.484   1.456
   15ARG      O  149   3.656   5.426   1.465
   16LEU      N  150   3.847   5.488   1.560
   16LEU      H  151   3.932   5.540   1.549
   16LEU     CA  152   3.823   5.422   1.689
   16LEU     CB  153   3.946   5.423   1.780
   16LEU     CG  154   4.062   5.337   1.731
   16LEU    CD1  155   4.185   5.370   1.816
   16LEU    CD2  156   4.034   5.188   1.752
   16LEU      C  157   3.696   5.461   1.766
   16LEU      O  158   3.657   5.408   1.869
   17GLY      N  159   3.634   5.564   1.708
   17GLY      H  160   3.642   5.577   1.609
   17GLY     CA  161   3.512   5.619   1.768
   17GLY      C  162   3.533   5.691   1.901
   17GLY      O  163   3.436   5.713   1.973
   18VAL      N  164   3.648   5.752   1.928
   18VAL      H  165   3.723   5.733   1.865
   18VAL     CA  166   3.679   5.828   2.050
   18VAL     CB  167   3.825   5.870   2.060
   18VAL    CG1  168   3.920   5.751   2.074
   18VAL    CG2  169   3.878   5.975   1.962
   18VAL      C  170   3.597   5.955   2.070
   18VAL      O  171   3.558   6.032   1.982
   19ALA      N  172   3.561   5.963   2.198
   19ALA      H  173   3.601   5.898   2.264
   19ALA     CA  174   3.474   6.070   2.248
   19ALA     CB  175   3.408   6.021   2.377
   19ALA      C  176   3.531   6.212   2.265
   19ALA      O  177   3.600   6.253   2.357
   20GLY      N  178   3.496   6.294   2.167
   20GLY      H  179   3.407   6.272   2.128
   20GLY     CA  180   3.552   6.429   2.153
   20GLY      C  181   3.696   6.430   2.101
   20GLY      O  182   3.745   6.331   2.048
   21GLN      N  183   3.778   6.528   2.140
   21GLN      H  184   3.751   6.590   2.214
   21GLN     CA  185   3.902   6.568   2.071
   21GLN     CB  186   3.907   6.720   2.052
   21GLN     CG  187   3.783   6.784   1.990
   21GLN     CD  188   3.742   6.717   1.859
   21GLN    OE1  189   3.637   6.654   1.851
   21GLN    NE2  190   3.825   6.732   1.757
   21GLN   HE21  191   3.918   6.770   1.758
   21GLN   HE22  192   3.793   6.703   1.666
   21GLN      C  193   4.025   6.507   2.139
   21GLN      O  194   4.111   6.578   2.191
   22TRP      N  195   4.021   6.375   2.148
   22TRP      H  196   3.930   6.334   2.163
   22TRP     CA  197   4.129   6.300   2.214
   22TRP     CB  198   4.089   6.152   2.216
   22TRP     CG  199   4.013   6.113   2.343
   22TRP    CD1  200   3.881   6.122   2.349
   22TRP    HD1  201   3.819   6.106   2.260
   22TRP    CD2  202   4.063   6.098   2.472
   22TRP    NE1  203   3.840   6.127   2.475
   22TRP    HE1  204   3.747   6.115   2.510
   22TRP    CE2  205   3.949   6.110   2.550
   22TRP    CE3  206   4.190   6.076   2.525
   22TRP    HE3  207   4.273   6.084   2.455
   22TRP    CZ2  208   3.960   6.098   2.688
   22TRP    HZ2  209   3.867   6.074   2.738
   22TRP    CZ3  210   4.201   6.072   2.663
   22TRP    HZ3  211   4.298   6.089   2.711
   22TRP    CH2  212   4.087   6.081   2.742
   22TRP    HH2  213   4.098   6.084   2.850
   22TRP      C  214   4.269   6.312   2.154
   22TRP      O  215   4.283   6.297   2.033
   23ARG      N  216   4.381   6.331   2.224
   23ARG      H  217   4.391   6.349   2.321
   23ARG     CA  218   4.513   6.347   2.160
   23ARG     CB  219   4.552   6.494   2.155
   23ARG     CG  220   4.478   6.581   2.053
   23ARG     CD  221   4.503   6.538   1.908
   23ARG     NE  222   4.426   6.631   1.824
   23ARG     HE  223   4.457   6.726   1.817
   23ARG     CZ  224   4.314   6.601   1.758
   23ARG    NH1  225   4.249   6.484   1.765
   23ARG   HH11  226   4.277   6.418   1.835
   23ARG   HH12  227   4.186   6.459   1.691
   23ARG    NH2  228   4.251   6.695   1.687
   23ARG   HH21  229   4.271   6.793   1.698
   23ARG   HH22  230   4.186   6.679   1.612
   23ARG      C  231   4.633   6.276   2.222
   23ARG      O  232   4.630   6.260   2.344
   24PHE      N  233   4.735   6.239   2.144
   24PHE      H  234   4.742   6.261   2.047
   24PHE     CA  235   4.851   6.183   2.216
   24PHE     CB  236   4.902   6.077   2.119
   24PHE     CG  237   4.841   5.938   2.134
   24PHE    CD1  238   4.877   5.844   2.230
   24PHE    HD1  239   4.945   5.875   2.310
   24PHE    CD2  240   4.737   5.901   2.049
   24PHE    HD2  241   4.708   5.985   1.985
   24PHE    CE1  242   4.820   5.718   2.231
   24PHE    HE1  243   4.842   5.643   2.307
   24PHE    CE2  244   4.672   5.779   2.053
   24PHE    HE2  245   4.580   5.764   1.997
   24PHE     CZ  246   4.718   5.684   2.143
   24PHE     HZ  247   4.684   5.580   2.140
   24PHE      C  248   4.956   6.292   2.237
   24PHE      O  249   5.033   6.330   2.149
   25VAL      N  250   4.973   6.328   2.364
   25VAL      H  251   4.936   6.281   2.444
   25VAL     CA  252   5.075   6.426   2.402
   25VAL     CB  253   5.038   6.516   2.520
   25VAL    CG1  254   4.922   6.608   2.478
   25VAL    CG2  255   5.015   6.445   2.654
   25VAL      C  256   5.215   6.369   2.429
   25VAL      O  257   5.235   6.274   2.504
   26ASP      N  258   5.315   6.427   2.364
   26ASP      H  259   5.293   6.468   2.275
   26ASP     CA  260   5.458   6.400   2.383
   26ASP     CB  261   5.548   6.485   2.293
   26ASP     CG  262   5.693   6.437   2.295
   26ASP    OD1  263   5.737   6.354   2.379
   26ASP    OD2  264   5.746   6.451   2.183
   26ASP      C  265   5.489   6.431   2.530
   26ASP      O  266   5.516   6.543   2.573
   27VAL      N  267   5.487   6.324   2.608
   27VAL      H  268   5.417   6.255   2.590
   27VAL     CA  269   5.539   6.324   2.746
   27VAL     CB  270   5.494   6.204   2.829
   27VAL    CG1  271   5.551   6.183   2.969
   27VAL    CG2  272   5.341   6.205   2.841
   27VAL      C  273   5.686   6.359   2.769
   27VAL      O  274   5.719   6.426   2.866
   28LEU      N  275   5.772   6.320   2.674
   28LEU      H  276   5.742   6.278   2.588
   28LEU     CA  277   5.915   6.351   2.679
   28LEU     CB  278   5.988   6.248   2.593
   28LEU     CG  279   6.027   6.137   2.690
   28LEU    CD1  280   6.102   6.022   2.621
   28LEU    CD2  281   6.122   6.174   2.805
   28LEU      C  282   5.948   6.497   2.645
   28LEU      O  283   6.043   6.553   2.700
   29GLY      N  284   5.870   6.553   2.553
   29GLY      H  285   5.803   6.501   2.500
   29GLY     CA  286   5.886   6.693   2.509
   29GLY      C  287   5.852   6.801   2.611
   29GLY      O  288   5.927   6.899   2.619
   30LEU      N  289   5.740   6.792   2.683
   30LEU      H  290   5.690   6.706   2.696
   30LEU     CA  291   5.690   6.896   2.774
   30LEU     CB  292   5.538   6.884   2.785
   30LEU     CG  293   5.468   6.911   2.652
   30LEU    CD1  294   5.317   6.906   2.681
   30LEU    CD2  295   5.493   7.057   2.614
   30LEU      C  296   5.758   6.894   2.912
   30LEU      O  297   5.838   6.807   2.945
   31GLU      N  298   5.728   6.997   2.990
   31GLU      H  299   5.650   7.058   2.975
   31GLU     CA  300   5.788   7.018   3.122
   31GLU     CB  301   5.882   7.139   3.119
   31GLU     CG  302   5.829   7.279   3.087
   31GLU     CD  303   5.730   7.337   3.189
   31GLU    OE1  304   5.608   7.347   3.162
   31GLU    OE2  305   5.763   7.356   3.308
   31GLU      C  306   5.689   7.016   3.238
   31GLU      O  307   5.568   6.999   3.221
   32GLU      N  308   5.735   7.049   3.358
   32GLU      H  309   5.831   7.074   3.374
   32GLU     CA  310   5.669   7.035   3.489
   32GLU     CB  311   5.766   7.093   3.592
   32GLU     CG  312   5.716   7.079   3.736
   32GLU     CD  313   5.835   7.041   3.824
   32GLU    OE1  314   5.826   7.072   3.944
   32GLU    OE2  315   5.941   6.992   3.778
   32GLU      C  316   5.531   7.100   3.490
   32GLU      O  317   5.430   7.040   3.528
   33GLU      N  318   5.520   7.227   3.452
   33GLU      H  319   5.589   7.289   3.414
   33GLU     CA  320   5.390   7.294   3.451
   33GLU     CB  321   5.411   7.446   3.451
   33GLU     CG  322   5.436   7.495   3.594
   33GLU     CD  323   5.388   7.640   3.596
   33GLU    OE1  324   5.479   7.725   3.587
   33GLU    OE2  325   5.268   7.664   3.619
   33GLU      C  326   5.297   7.247   3.339
   33GLU      O  327   5.184   7.204   3.362
   34SER      N  328   5.348   7.235   3.216
   34SER      H  329   5.441   7.273   3.213
   34SER     CA  330   5.279   7.187   3.096
   34SER     CB  331   5.363   7.212   2.970
   34SER     OG  332   5.494   7.158   2.987
   34SER     HG  333   5.539   7.221   3.051
   34SER      C  334   5.235   7.040   3.094
   34SER      O  335   5.125   7.010   3.048
   35LEU      N  336   5.316   6.956   3.159
   35LEU      H  337   5.414   6.969   3.175
   35LEU     CA  338   5.258   6.828   3.203
   35LEU     CB  339   5.361   6.721   3.240
   35LEU     CG  340   5.447   6.664   3.127
   35LEU    CD1  341   5.532   6.556   3.194
   35LEU    CD2  342   5.359   6.605   3.017
   35LEU      C  343   5.156   6.835   3.316
   35LEU      O  344   5.057   6.762   3.307
   36GLY      N  345   5.183   6.926   3.410
   36GLY      H  346   5.244   7.002   3.389
   36GLY     CA  347   5.097   6.949   3.527
   36GLY      C  348   4.952   6.986   3.496
   36GLY      O  349   4.862   6.912   3.536
   37SER      N  350   4.939   7.098   3.426
   37SER      H  351   5.007   7.170   3.408
   37SER     CA  352   4.806   7.143   3.383
   37SER     CB  353   4.832   7.286   3.335
   37SER     OG  354   4.848   7.368   3.451
   37SER     HG  355   4.941   7.346   3.482
   37SER      C  356   4.730   7.063   3.277
   37SER      O  357   4.725   7.101   3.160
   38VAL      N  358   4.683   6.952   3.333
   38VAL      H  359   4.708   6.923   3.425
   38VAL     CA  360   4.622   6.847   3.249
   38VAL     CB  361   4.624   6.707   3.310
   38VAL    CG1  362   4.766   6.650   3.319
   38VAL    CG2  363   4.590   6.710   3.459
   38VAL      C  364   4.489   6.879   3.180
   38VAL      O  365   4.402   6.943   3.239
   39PRO      N  366   4.475   6.844   3.052
   39PRO     CA  367   4.342   6.838   2.989
   39PRO     CB  368   4.369   6.801   2.843
   39PRO     CG  369   4.510   6.853   2.815
   39PRO     CD  370   4.577   6.822   2.949
   39PRO      C  371   4.252   6.738   3.063
   39PRO      O  372   4.294   6.658   3.146
   40ALA      N  373   4.127   6.763   3.028
   40ALA      H  374   4.090   6.822   2.956
   40ALA     CA  375   4.016   6.690   3.091
   40ALA     CB  376   3.921   6.784   3.165
   40ALA      C  377   3.937   6.591   3.005
   40ALA      O  378   3.877   6.636   2.907
   41PRO      N  379   3.943   6.459   3.019
   41PRO     CA  380   4.042   6.374   3.086
   41PRO     CB  381   3.971   6.244   3.125
   41PRO     CG  382   3.854   6.227   3.028
   41PRO     CD  383   3.841   6.366   2.966
   41PRO      C  384   4.182   6.344   3.030
   41PRO      O  385   4.209   6.387   2.918
   42ALA      N  386   4.262   6.307   3.129
   42ALA      H  387   4.234   6.305   3.225
   42ALA     CA  388   4.393   6.242   3.112
   42ALA     CB  389   4.488   6.300   3.218
   42ALA      C  390   4.384   6.090   3.128
   42ALA      O  391   4.313   6.041   3.215
   43CYS      N  392   4.458   6.018   3.043
   43CYS      H  393   4.502   6.062   2.965
   43CYS     CA  394   4.468   5.872   3.038
   43CYS     CB  395   4.358   5.818   2.946
   43CYS     SG  396   4.187   5.836   3.010
   43CYS     HG  397   4.247   5.799   3.123
   43CYS      C  398   4.602   5.808   3.003
   43CYS      O  399   4.688   5.872   2.941
   44ALA      N  400   4.617   5.683   3.046
   44ALA      H  401   4.554   5.647   3.114
   44ALA     CA  402   4.727   5.589   3.021
   44ALA     CB  403   4.674   5.451   2.980
   44ALA      C  404   4.848   5.625   2.934
   44ALA      O  405   4.833   5.671   2.821
   45LEU      N  406   4.967   5.589   2.980
   45LEU      H  407   4.963   5.536   3.065
   45LEU     CA  408   5.101   5.616   2.927
   45LEU     CB  409   5.209   5.664   3.025
   45LEU     CG  410   5.356   5.657   2.984
   45LEU    CD1  411   5.391   5.780   2.901
   45LEU    CD2  412   5.455   5.627   3.096
   45LEU      C  413   5.144   5.488   2.856
   45LEU      O  414   5.150   5.378   2.912
   46LEU      N  415   5.172   5.508   2.728
   46LEU      H  416   5.147   5.594   2.682
   46LEU     CA  417   5.226   5.404   2.639
   46LEU     CB  418   5.153   5.427   2.506
   46LEU     CG  419   5.095   5.293   2.460
   46LEU    CD1  420   5.023   5.322   2.328
   46LEU    CD2  421   5.195   5.177   2.451
   46LEU      C  422   5.376   5.434   2.627
   46LEU      O  423   5.417   5.546   2.598
   47LEU      N  424   5.463   5.341   2.664
   47LEU      H  425   5.428   5.255   2.700
   47LEU     CA  426   5.608   5.351   2.642
   47LEU     CB  427   5.664   5.316   2.780
   47LEU     CG  428   5.811   5.329   2.823
   47LEU    CD1  429   5.882   5.204   2.770
   47LEU    CD2  430   5.890   5.442   2.757
   47LEU      C  431   5.659   5.248   2.541
   47LEU      O  432   5.652   5.127   2.561
   48LEU      N  433   5.668   5.304   2.421
   48LEU      H  434   5.659   5.402   2.403
   48LEU     CA  435   5.736   5.233   2.311
   48LEU     CB  436   5.695   5.299   2.179
   48LEU     CG  437   5.736   5.216   2.058
   48LEU    CD1  438   5.674   5.076   2.056
   48LEU    CD2  439   5.699   5.282   1.925
   48LEU      C  440   5.887   5.220   2.331
   48LEU      O  441   5.958   5.320   2.321
   49PHE      N  442   5.940   5.098   2.333
   49PHE      H  443   5.878   5.021   2.317
   49PHE     CA  444   6.082   5.076   2.360
   49PHE     CB  445   6.111   5.047   2.507
   49PHE     CG  446   6.076   4.912   2.570
   49PHE    CD1  447   6.185   4.833   2.605
   49PHE    HD1  448   6.285   4.871   2.583
   49PHE    CD2  449   5.945   4.869   2.592
   49PHE    HD2  450   5.866   4.944   2.582
   49PHE    CE1  451   6.162   4.708   2.663
   49PHE    HE1  452   6.247   4.668   2.719
   49PHE    CE2  453   5.926   4.740   2.639
   49PHE    HE2  454   5.826   4.699   2.628
   49PHE     CZ  455   6.033   4.659   2.675
   49PHE     HZ  456   6.018   4.556   2.705
   49PHE      C  457   6.144   4.973   2.265
   49PHE      O  458   6.077   4.876   2.230
   50PRO      N  459   6.266   5.002   2.219
   50PRO     CA  460   6.358   4.899   2.171
   50PRO     CB  461   6.480   4.975   2.118
   50PRO     CG  462   6.455   5.119   2.165
   50PRO     CD  463   6.306   5.140   2.188
   50PRO      C  464   6.393   4.813   2.292
   50PRO      O  465   6.411   4.867   2.401
   51LEU      N  466   6.387   4.682   2.272
   51LEU      H  467   6.342   4.640   2.193
   51LEU     CA  468   6.449   4.584   2.363
   51LEU     CB  469   6.382   4.448   2.341
   51LEU     CG  470   6.257   4.420   2.424
   51LEU    CD1  471   6.174   4.305   2.367
   51LEU    CD2  472   6.299   4.379   2.565
   51LEU      C  473   6.600   4.557   2.370
   51LEU      O  474   6.652   4.445   2.368
   52THR      N  475   6.667   4.670   2.386
   52THR      H  476   6.630   4.762   2.403
   52THR     CA  477   6.813   4.682   2.403
   52THR     CB  478   6.861   4.822   2.368
   52THR    OG1  479   6.766   4.923   2.404
   52THR    HG1  480   6.809   5.012   2.417
   52THR    CG2  481   6.912   4.835   2.224
   52THR      C  482   6.865   4.630   2.537
   52THR      O  483   6.784   4.634   2.630
   53ALA      N  484   6.997   4.613   2.546
   53ALA      H  485   7.063   4.672   2.500
   53ALA     CA  486   7.062   4.537   2.653
   53ALA     CB  487   7.211   4.558   2.627
   53ALA      C  488   7.025   4.588   2.793
   53ALA      O  489   6.974   4.513   2.875
   54GLN      N  490   7.038   4.719   2.814
   54GLN      H  491   7.056   4.781   2.738
   54GLN     CA  492   7.008   4.785   2.942
   54GLN     CB  493   7.043   4.933   2.929
   54GLN     CG  494   7.169   4.978   2.853
   54GLN     CD  495   7.155   4.998   2.702
   54GLN    OE1  496   7.138   4.908   2.621
   54GLN    NE2  497   7.153   5.125   2.662
   54GLN   HE21  498   7.174   5.205   2.718
   54GLN   HE22  499   7.116   5.140   2.570
   54GLN      C  500   6.866   4.757   2.990
   54GLN      O  501   6.835   4.719   3.103
   55HISE     N  502   6.769   4.765   2.899
   55HISE     H  503   6.792   4.769   2.802
   55HISE    CA  504   6.625   4.755   2.929
   55HISE    CB  505   6.545   4.823   2.818
   55HISE    CG  506   6.581   4.967   2.782
   55HISE   ND1  507   6.608   5.073   2.859
   55HISE   CD2  508   6.604   4.994   2.654
   55HISE   HD2  509   6.595   4.915   2.580
   55HISE   CE1  510   6.632   5.172   2.774
   55HISE   HE1  511   6.634   5.280   2.786
   55HISE   NE2  512   6.640   5.122   2.651
   55HISE   HE2  513   6.703   5.161   2.584
   55HISE     C  514   6.583   4.610   2.950
   55HISE     O  515   6.540   4.582   3.062
   56GLU      N  516   6.633   4.527   2.859
   56GLU      H  517   6.699   4.555   2.790
   56GLU     CA  518   6.619   4.381   2.875
   56GLU     CB  519   6.683   4.312   2.754
   56GLU     CG  520   6.682   4.159   2.754
   56GLU     CD  521   6.752   4.098   2.632
   56GLU    OE1  522   6.876   4.086   2.638
   56GLU    OE2  523   6.680   4.066   2.535
   56GLU      C  524   6.661   4.315   3.006
   56GLU      O  525   6.586   4.242   3.071
   57ASN      N  526   6.766   4.371   3.066
   57ASN      H  527   6.829   4.431   3.016
   57ASN     CA  528   6.818   4.331   3.197
   57ASN     CB  529   6.958   4.388   3.219
   57ASN     CG  530   7.042   4.316   3.325
   57ASN    OD1  531   7.081   4.201   3.301
   57ASN    ND2  532   7.049   4.375   3.444
   57ASN   HD21  533   6.994   4.455   3.467
   57ASN   HD22  534   7.121   4.341   3.505
   57ASN      C  535   6.725   4.376   3.311
   57ASN      O  536   6.696   4.299   3.402
   58PHE      N  537   6.688   4.503   3.306
   58PHE      H  538   6.750   4.568   3.263
   58PHE     CA  539   6.588   4.562   3.397
   58PHE     CB  540   6.585   4.707   3.349
   58PHE     CG  541   6.475   4.798   3.405
   58PHE    CD1  542   6.499   4.859   3.528
   58PHE    HD1  543   6.600   4.851   3.568
   58PHE    CD2  544   6.353   4.800   3.340
   58PHE    HD2  545   6.332   4.749   3.246
   58PHE    CE1  546   6.399   4.936   3.586
   58PHE    HE1  547   6.419   5.001   3.671
   58PHE    CE2  548   6.253   4.869   3.408
   58PHE    HE2  549   6.168   4.890   3.342
   58PHE     CZ  550   6.272   4.931   3.531
   58PHE     HZ  551   6.189   4.947   3.600
   58PHE      C  552   6.451   4.493   3.397
   58PHE      O  553   6.397   4.447   3.498
   59ARG      N  554   6.396   4.464   3.279
   59ARG      H  555   6.418   4.518   3.197
   59ARG     CA  556   6.277   4.380   3.258
   59ARG     CB  557   6.234   4.399   3.112
   59ARG     CG  558   6.165   4.532   3.081
   59ARG     CD  559   6.035   4.553   3.160
   59ARG     NE  560   5.929   4.464   3.112
   59ARG     HE  561   5.939   4.423   3.021
   59ARG     CZ  562   5.843   4.417   3.203
   59ARG    NH1  563   5.854   4.437   3.335
   59ARG   HH11  564   5.927   4.480   3.388
   59ARG   HH12  565   5.770   4.411   3.382
   59ARG    NH2  566   5.732   4.354   3.160
   59ARG   HH21  567   5.736   4.321   3.066
   59ARG   HH22  568   5.665   4.339   3.233
   59ARG      C  569   6.289   4.235   3.303
   59ARG      O  570   6.190   4.184   3.354
   60LYS      N  571   6.409   4.177   3.307
   60LYS      H  572   6.481   4.193   3.239
   60LYS     CA  573   6.439   4.052   3.379
   60LYS     CB  574   6.568   3.995   3.321
   60LYS     CG  575   6.552   3.948   3.176
   60LYS     CD  576   6.682   3.896   3.115
   60LYS     CE  577   6.725   3.754   3.155
   60LYS     NZ  578   6.864   3.730   3.115
   60LYS    HZ1  579   6.911   3.816   3.097
   60LYS    HZ2  580   6.909   3.691   3.195
   60LYS    HZ3  581   6.866   3.668   3.037
   60LYS      C  582   6.452   4.058   3.531
   60LYS      O  583   6.394   3.977   3.602
   61LYS      N  584   6.509   4.167   3.581
   61LYS      H  585   6.575   4.213   3.521
   61LYS     CA  586   6.515   4.188   3.727
   61LYS     CB  587   6.625   4.288   3.762
   61LYS     CG  588   6.765   4.254   3.711
   61LYS     CD  589   6.866   4.369   3.715
   61LYS     CE  590   6.907   4.404   3.859
   61LYS     NZ  591   6.999   4.300   3.906
   61LYS    HZ1  592   7.086   4.323   3.862
   61LYS    HZ2  593   7.012   4.303   4.005
   61LYS    HZ3  594   6.961   4.212   3.877
   61LYS      C  595   6.384   4.235   3.790
   61LYS      O  596   6.372   4.232   3.912
   62GLN      N  597   6.293   4.274   3.701
   62GLN      H  598   6.320   4.309   3.612
   62GLN     CA  599   6.149   4.289   3.726
   62GLN     CB  600   6.073   4.382   3.630
   62GLN     CG  601   6.104   4.532   3.641
   62GLN     CD  602   5.990   4.605   3.569
   62GLN    OE1  603   6.003   4.652   3.456
   62GLN    NE2  604   5.883   4.622   3.647
   62GLN   HE21  605   5.877   4.594   3.743
   62GLN   HE22  606   5.802   4.659   3.603
   62GLN      C  607   6.068   4.159   3.728
   62GLN      O  608   6.026   4.121   3.837
   63ILE      N  609   6.068   4.087   3.616
   63ILE      H  610   6.102   4.116   3.526
   63ILE     CA  611   5.992   3.962   3.603
   63ILE     CB  612   5.841   3.987   3.596
   63ILE    CG1  613   5.758   3.865   3.638
   63ILE    CG2  614   5.799   4.037   3.458
   63ILE     CD  615   5.744   3.858   3.790
   63ILE      C  616   6.040   3.867   3.493
   63ILE      O  617   6.086   3.904   3.385
   64GLU      N  618   6.059   3.742   3.534
   64GLU      H  619   6.049   3.717   3.630
   64GLU     CA  620   6.104   3.636   3.442
   64GLU     CB  621   6.209   3.539   3.497
   64GLU     CG  622   6.348   3.594   3.532
   64GLU     CD  623   6.458   3.488   3.530
   64GLU    OE1  624   6.494   3.429   3.635
   64GLU    OE2  625   6.504   3.452   3.420
   64GLU      C  626   5.991   3.550   3.386
   64GLU      O  627   5.970   3.530   3.266
   65GLU      N  628   5.916   3.492   3.479
   65GLU      H  629   5.945   3.499   3.575
   65GLU     CA  630   5.801   3.406   3.447
   65GLU     CB  631   5.765   3.326   3.572
   65GLU     CG  632   5.706   3.403   3.690
   65GLU     CD  633   5.746   3.342   3.825
   65GLU    OE1  634   5.674   3.248   3.866
   65GLU    OE2  635   5.826   3.402   3.899
   65GLU      C  636   5.682   3.486   3.394
   65GLU      O  637   5.666   3.606   3.417
   66LEU      N  638   5.608   3.419   3.305
   66LEU      H  639   5.631   3.326   3.278
   66LEU     CA  640   5.480   3.470   3.253
   66LEU     CB  641   5.448   3.405   3.119
   66LEU     CG  642   5.515   3.464   2.995
   66LEU    CD1  643   5.644   3.387   2.966
   66LEU    CD2  644   5.425   3.434   2.875
   66LEU      C  645   5.366   3.484   3.354
   66LEU      O  646   5.270   3.408   3.341
   67LYS      N  647   5.379   3.565   3.459
   67LYS      H  648   5.465   3.614   3.475
   67LYS     CA  649   5.261   3.620   3.526
   67LYS     CB  650   5.188   3.508   3.602
   67LYS     CG  651   5.290   3.438   3.691
   67LYS     CD  652   5.243   3.296   3.723
   67LYS     CE  653   5.341   3.214   3.806
   67LYS     NZ  654   5.356   3.278   3.938
   67LYS    HZ1  655   5.378   3.375   3.940
   67LYS    HZ2  656   5.269   3.275   3.987
   67LYS    HZ3  657   5.432   3.228   3.980
   67LYS      C  658   5.284   3.738   3.621
   67LYS      O  659   5.392   3.751   3.680
   68GLY      N  660   5.195   3.837   3.617
   68GLY      H  661   5.153   3.859   3.529
   68GLY     CA  662   5.188   3.943   3.719
   68GLY      C  663   5.096   3.903   3.834
   68GLY      O  664   5.069   3.787   3.862
   69GLN      N  665   5.044   4.013   3.886
   69GLN      H  666   5.034   4.096   3.830
   69GLN     CA  667   4.956   4.023   4.003
   69GLN     CB  668   4.940   4.170   4.042
   69GLN     CG  669   4.908   4.215   4.185
   69GLN     CD  670   4.957   4.358   4.210
   69GLN    OE1  671   5.064   4.406   4.174
   69GLN    NE2  672   4.881   4.415   4.304
   69GLN   HE21  673   4.805   4.363   4.341
   69GLN   HE22  674   4.903   4.500   4.351
   69GLN      C  675   4.823   3.948   3.991
   69GLN      O  676   4.744   3.968   3.899
   70GLU      N  677   4.808   3.858   4.087
   70GLU      H  678   4.886   3.835   4.146
   70GLU     CA  679   4.695   3.766   4.105
   70GLU     CB  680   4.709   3.669   4.222
   70GLU     CG  681   4.833   3.579   4.226
   70GLU     CD  682   4.945   3.652   4.300
   70GLU    OE1  683   4.986   3.601   4.406
   70GLU    OE2  684   5.003   3.746   4.241
   70GLU      C  685   4.553   3.823   4.109
   70GLU      O  686   4.450   3.760   4.088
   71VAL      N  687   4.551   3.911   4.208
   71VAL      H  688   4.639   3.925   4.253
   71VAL     CA  689   4.452   4.020   4.210
   71VAL     CB  690   4.423   4.075   4.349
   71VAL    CG1  691   4.324   4.191   4.347
   71VAL    CG2  692   4.385   3.961   4.444
   71VAL      C  693   4.493   4.120   4.102
   71VAL      O  694   4.589   4.195   4.120
   72SER      N  695   4.406   4.122   4.001
   72SER      H  696   4.349   4.041   3.985
   72SER     CA  697   4.417   4.204   3.879
   72SER     CB  698   4.456   4.110   3.766
   72SER     OG  699   4.359   4.013   3.727
   72SER     HG  700   4.342   3.951   3.804
   72SER      C  701   4.291   4.283   3.840
   72SER      O  702   4.183   4.225   3.844
   73PRO      N  703   4.308   4.406   3.793
   73PRO     CA  704   4.196   4.488   3.744
   73PRO     CB  705   4.253   4.630   3.743
   73PRO     CG  706   4.402   4.611   3.717
   73PRO     CD  707   4.435   4.479   3.787
   73PRO      C  708   4.152   4.446   3.604
   73PRO      O  709   4.220   4.375   3.529
   74LYS      N  710   4.032   4.491   3.568
   74LYS      H  711   3.987   4.570   3.608
   74LYS     CA  712   3.987   4.459   3.432
   74LYS     CB  713   3.834   4.471   3.422
   74LYS     CG  714   3.758   4.379   3.518
   74LYS     CD  715   3.607   4.401   3.511
   74LYS     CE  716   3.523   4.307   3.598
   74LYS     NZ  717   3.384   4.355   3.588
   74LYS    HZ1  718   3.340   4.314   3.508
   74LYS    HZ2  719   3.339   4.328   3.674
   74LYS    HZ3  720   3.382   4.454   3.578
   74LYS      C  721   4.060   4.557   3.341
   74LYS      O  722   4.013   4.668   3.317
   75VAL      N  723   4.174   4.509   3.293
   75VAL      H  724   4.222   4.429   3.330
   75VAL     CA  725   4.259   4.567   3.188
   75VAL     CB  726   4.399   4.599   3.239
   75VAL    CG1  727   4.405   4.715   3.339
   75VAL    CG2  728   4.470   4.479   3.304
   75VAL      C  729   4.258   4.460   3.079
   75VAL      O  730   4.260   4.337   3.093
   76TYR      N  731   4.256   4.513   2.957
   76TYR      H  732   4.265   4.612   2.944
   76TYR     CA  733   4.268   4.436   2.832
   76TYR     CB  734   4.217   4.524   2.718
   76TYR     CG  735   4.067   4.507   2.689
   76TYR    CD1  736   3.981   4.609   2.729
   76TYR    HD1  737   4.015   4.688   2.796
   76TYR    CD2  738   4.014   4.407   2.609
   76TYR    HD2  739   4.073   4.320   2.579
   76TYR    CE1  740   3.850   4.616   2.683
   76TYR    HE1  741   3.792   4.708   2.693
   76TYR    CE2  742   3.880   4.408   2.572
   76TYR    HE2  743   3.839   4.323   2.518
   76TYR     CZ  744   3.796   4.514   2.606
   76TYR     OH  745   3.704   4.545   2.511
   76TYR     HH  746   3.683   4.643   2.511
   76TYR      C  747   4.405   4.375   2.803
   76TYR      O  748   4.497   4.455   2.790
   77PHE      N  749   4.411   4.247   2.765
   77PHE      H  750   4.327   4.199   2.741
   77PHE     CA  751   4.532   4.174   2.724
   77PHE     CB  752   4.623   4.161   2.846
   77PHE     CG  753   4.591   4.078   2.970
   77PHE    CD1  754   4.555   4.147   3.085
   77PHE    HD1  755   4.534   4.253   3.074
   77PHE    CD2  756   4.585   3.939   2.965
   77PHE    HD2  757   4.606   3.891   2.870
   77PHE    CE1  758   4.520   4.080   3.202
   77PHE    HE1  759   4.478   4.136   3.286
   77PHE    CE2  760   4.546   3.868   3.078
   77PHE    HE2  761   4.559   3.760   3.086
   77PHE     CZ  762   4.511   3.942   3.190
   77PHE     HZ  763   4.472   3.894   3.280
   77PHE      C  764   4.512   4.043   2.649
   77PHE      O  765   4.423   3.965   2.682
   78MET      N  766   4.616   4.015   2.571
   78MET      H  767   4.678   4.090   2.544
   78MET     CA  768   4.639   3.889   2.501
   78MET     CB  769   4.640   3.903   2.348
   78MET     CG  770   4.505   3.953   2.295
   78MET     SD  771   4.542   4.027   2.132
   78MET     CE  772   4.619   4.184   2.166
   78MET      C  773   4.778   3.840   2.540
   78MET      O  774   4.875   3.914   2.523
   79LYS      N  775   4.784   3.712   2.574
   79LYS      H  776   4.703   3.658   2.552
   79LYS     CA  777   4.906   3.650   2.629
   79LYS     CB  778   4.859   3.530   2.711
   79LYS     CG  779   4.965   3.476   2.807
   79LYS     CD  780   4.939   3.326   2.820
   79LYS     CE  781   5.011   3.267   2.942
   79LYS     NZ  782   5.010   3.120   2.953
   79LYS    HZ1  783   5.098   3.092   2.915
   79LYS    HZ2  784   4.994   3.081   3.044
   79LYS    HZ3  785   4.935   3.080   2.900
   79LYS      C  786   5.001   3.601   2.520
   79LYS      O  787   4.973   3.496   2.462
   80GLN      N  788   5.106   3.675   2.486
   80GLN      H  789   5.131   3.757   2.537
   80GLN     CA  790   5.198   3.643   2.376
   80GLN     CB  791   5.251   3.500   2.383
   80GLN     CG  792   5.368   3.488   2.481
   80GLN     CD  793   5.393   3.340   2.510
   80GLN    OE1  794   5.331   3.277   2.596
   80GLN    NE2  795   5.487   3.274   2.442
   80GLN   HE21  796   5.555   3.325   2.389
   80GLN   HE22  797   5.492   3.175   2.440
   80GLN      C  798   5.134   3.649   2.237
   80GLN      O  799   5.181   3.720   2.148
   81THR      N  800   5.015   3.590   2.222
   81THR      H  801   4.968   3.544   2.298
   81THR     CA  802   4.945   3.570   2.095
   81THR     CB  803   4.842   3.456   2.095
   81THR    OG1  804   4.756   3.463   2.209
   81THR    HG1  805   4.754   3.376   2.258
   81THR    CG2  806   4.896   3.313   2.087
   81THR      C  807   4.882   3.692   2.028
   81THR      O  808   4.763   3.690   1.997
   82ILE      N  809   4.960   3.800   2.025
   82ILE      H  810   5.056   3.789   2.049
   82ILE     CA  811   4.921   3.924   1.957
   82ILE     CB  812   4.993   4.049   2.009
   82ILE    CG1  813   5.140   4.023   1.975
   82ILE    CG2  814   4.966   4.070   2.158
   82ILE     CD  815   5.214   4.156   1.994
   82ILE      C  816   4.923   3.917   1.804
   82ILE      O  817   4.857   4.006   1.752
   83GLY      N  818   5.009   3.843   1.735
   83GLY      H  819   5.067   3.771   1.774
   83GLY     CA  820   5.002   3.843   1.588
   83GLY      C  821   5.051   3.954   1.494
   83GLY      O  822   5.136   3.926   1.410
   84ASN      N  823   5.004   4.074   1.527
   84ASN      H  824   4.947   4.084   1.608
   84ASN     CA  825   5.028   4.189   1.439
   84ASN     CB  826   4.895   4.257   1.407
   84ASN     CG  827   4.897   4.356   1.290
   84ASN    OD1  828   4.944   4.469   1.297
   84ASN    ND2  829   4.862   4.316   1.168
   84ASN   HD21  830   4.837   4.221   1.150
   84ASN   HD22  831   4.862   4.392   1.104
   84ASN      C  832   5.128   4.277   1.515
   84ASN      O  833   5.141   4.268   1.637
   85SER      N  834   5.180   4.377   1.444
   85SER      H  835   5.129   4.403   1.362
   85SER     CA  836   5.294   4.464   1.477
   85SER     CB  837   5.311   4.574   1.372
   85SER     OG  838   5.411   4.669   1.410
   85SER     HG  839   5.420   4.735   1.336
   85SER      C  840   5.283   4.528   1.615
   85SER      O  841   5.177   4.580   1.651
   86CYS      N  842   5.396   4.538   1.685
   86CYS      H  843   5.480   4.513   1.637
   86CYS     CA  844   5.395   4.612   1.812
   86CYS     CB  845   5.526   4.603   1.891
   86CYS     SG  846   5.673   4.632   1.787
   86CYS     HG  847   5.764   4.605   1.880
   86CYS      C  848   5.356   4.759   1.794
   86CYS      O  849   5.271   4.800   1.873
   87GLY      N  850   5.396   4.828   1.688
   87GLY      H  851   5.449   4.780   1.619
   87GLY     CA  852   5.353   4.967   1.662
   87GLY      C  853   5.201   4.976   1.650
   87GLY      O  854   5.144   5.068   1.708
   88THR      N  855   5.138   4.883   1.579
   88THR      H  856   5.188   4.818   1.521
   88THR     CA  857   4.992   4.884   1.566
   88THR     CB  858   4.941   4.823   1.435
   88THR    OG1  859   5.023   4.707   1.417
   88THR    HG1  860   4.984   4.641   1.354
   88THR    CG2  861   4.950   4.926   1.323
   88THR      C  862   4.905   4.826   1.679
   88THR      O  863   4.800   4.879   1.714
   89ILE      N  864   4.948   4.715   1.738
   89ILE      H  865   5.039   4.678   1.719
   89ILE     CA  866   4.881   4.665   1.859
   89ILE     CB  867   4.928   4.521   1.879
   89ILE    CG1  868   4.842   4.440   1.781
   89ILE    CG2  869   4.933   4.462   2.020
   89ILE     CD  870   4.690   4.455   1.789
   89ILE      C  871   4.889   4.754   1.982
   89ILE      O  872   4.783   4.794   2.031
   90GLY      N  873   4.996   4.833   1.983
   90GLY      H  874   5.079   4.828   1.926
   90GLY     CA  875   5.014   4.930   2.092
   90GLY      C  876   4.907   5.037   2.116
   90GLY      O  877   4.851   5.054   2.224
   91LEU      N  878   4.867   5.088   2.000
   91LEU      H  879   4.911   5.051   1.918
   91LEU     CA  880   4.776   5.201   1.976
   91LEU     CB  881   4.785   5.262   1.836
   91LEU     CG  882   4.920   5.321   1.793
   91LEU    CD1  883   4.923   5.398   1.661
   91LEU    CD2  884   4.966   5.423   1.897
   91LEU      C  885   4.631   5.160   2.000
   91LEU      O  886   4.582   5.219   2.097
   92ILE      N  887   4.591   5.038   1.965
   92ILE      H  888   4.657   4.966   1.945
   92ILE     CA  889   4.452   4.997   1.987
   92ILE     CB  890   4.389   4.918   1.872
   92ILE    CG1  891   4.459   4.782   1.859
   92ILE    CG2  892   4.377   5.008   1.749
   92ILE     CD  893   4.374   4.690   1.771
   92ILE      C  894   4.434   4.933   2.125
   92ILE      O  895   4.324   4.938   2.179
   93HISE     N  896   4.540   4.886   2.190
   93HISE     H  897   4.614   4.848   2.135
   93HISE    CA  898   4.544   4.840   2.330
   93HISE    CB  899   4.679   4.768   2.335
   93HISE    CG  900   4.690   4.654   2.436
   93HISE   ND1  901   4.741   4.668   2.558
   93HISE   CD2  902   4.674   4.525   2.408
   93HISE   HD2  903   4.610   4.483   2.330
   93HISE   CE1  904   4.768   4.545   2.602
   93HISE   HE1  905   4.825   4.510   2.688
   93HISE   NE2  906   4.732   4.458   2.507
   93HISE   HE2  907   4.744   4.360   2.522
   93HISE     C  908   4.538   4.952   2.434
   93HISE     O  909   4.491   4.922   2.544
   94ALA      N  910   4.605   5.064   2.410
   94ALA      H  911   4.679   5.074   2.343
   94ALA     CA  912   4.584   5.180   2.497
   94ALA     CB  913   4.681   5.293   2.461
   94ALA      C  914   4.440   5.233   2.506
   94ALA      O  915   4.377   5.235   2.611
   95VAL      N  916   4.381   5.228   2.387
   95VAL      H  917   4.436   5.192   2.311
   95VAL     CA  918   4.242   5.271   2.366
   95VAL     CB  919   4.216   5.322   2.224
   95VAL    CG1  920   4.085   5.402   2.224
   95VAL    CG2  921   4.330   5.407   2.169
   95VAL      C  922   4.138   5.161   2.390
   95VAL      O  923   4.034   5.195   2.447
   96ALA      N  924   4.188   5.037   2.396
   96ALA      H  925   4.228   5.000   2.313
   96ALA     CA  926   4.120   4.933   2.475
   96ALA     CB  927   4.174   4.793   2.443
   96ALA      C  928   4.122   4.939   2.627
   96ALA      O  929   4.019   4.943   2.694
   97ASN      N  930   4.243   4.943   2.683
   97ASN      H  931   4.319   4.900   2.634
   97ASN     CA  932   4.265   4.941   2.828
   97ASN     CB  933   4.415   4.947   2.858
   97ASN     CG  934   4.461   4.801   2.865
   97ASN    OD1  935   4.435   4.740   2.968
   97ASN    ND2  936   4.503   4.733   2.759
   97ASN   HD21  937   4.518   4.781   2.673
   97ASN   HD22  938   4.555   4.648   2.772
   97ASN      C  939   4.199   5.053   2.909
   97ASN      O  940   4.185   5.053   3.031
   98ASN      N  941   4.205   5.173   2.851
   98ASN      H  942   4.264   5.200   2.775
   98ASN     CA  943   4.121   5.281   2.905
   98ASN     CB  944   4.208   5.404   2.931
   98ASN     CG  945   4.193   5.447   3.077
   98ASN    OD1  946   4.092   5.510   3.106
   98ASN    ND2  947   4.278   5.403   3.170
   98ASN   HD21  948   4.353   5.340   3.150
   98ASN   HD22  949   4.259   5.427   3.265
   98ASN      C  950   3.989   5.316   2.837
   98ASN      O  951   3.938   5.428   2.849
   99GLN      N  952   3.931   5.217   2.770
   99GLN      H  953   3.966   5.123   2.766
   99GLN     CA  954   3.802   5.222   2.700
   99GLN     CB  955   3.744   5.080   2.693
   99GLN     CG  956   3.635   5.051   2.590
   99GLN     CD  957   3.591   4.904   2.586
   99GLN    OE1  958   3.655   4.813   2.533
   99GLN    NE2  959   3.471   4.875   2.635
   99GLN   HE21  960   3.414   4.944   2.678
   99GLN   HE22  961   3.433   4.783   2.621
   99GLN      C  962   3.690   5.320   2.735
   99GLN      O  963   3.636   5.396   2.655
  100ASP      N  964   3.640   5.302   2.857
  100ASP      H  965   3.656   5.218   2.908
  100ASP     CA  966   3.533   5.388   2.909
  100ASP     CB  967   3.497   5.332   3.047
  100ASP     CG  968   3.435   5.193   3.063
  100ASP    OD1  969   3.332   5.171   2.997
  100ASP    OD2  970   3.488   5.109   3.138
  100ASP      C  971   3.556   5.539   2.924
  100ASP      O  972   3.457   5.611   2.914
  101LYS      N  973   3.670   5.585   2.974
  101LYS      H  974   3.732   5.526   3.027
  101LYS     CA  975   3.702   5.728   2.962
  101LYS     CB  976   3.809   5.789   3.052
  101LYS     CG  977   3.766   5.806   3.198
  101LYS     CD  978   3.680   5.931   3.217
  101LYS     CE  979   3.620   5.968   3.353
  101LYS     NZ  980   3.727   5.987   3.453
  101LYS    HZ1  981   3.763   5.901   3.490
  101LYS    HZ2  982   3.805   6.040   3.420
  101LYS    HZ3  983   3.694   6.041   3.530
  101LYS      C  984   3.736   5.771   2.819
  101LYS      O  985   3.680   5.873   2.781
  102LEU      N  986   3.798   5.695   2.729
  102LEU      H  987   3.835   5.609   2.765
  102LEU     CA  988   3.822   5.725   2.587
  102LEU     CB  989   3.906   5.606   2.539
  102LEU     CG  990   4.056   5.633   2.529
  102LEU    CD1  991   4.085   5.731   2.415
  102LEU    CD2  992   4.128   5.681   2.655
  102LEU      C  993   3.699   5.715   2.496
  102LEU      O  994   3.690   5.780   2.392
  103GLY      N  995   3.597   5.637   2.528
  103GLY      H  996   3.601   5.580   2.610
  103GLY     CA  997   3.477   5.624   2.444
  103GLY      C  998   3.490   5.546   2.313
  103GLY      O  999   3.409   5.558   2.221
  104PHE      N 1000   3.553   5.430   2.331
  104PHE      H 1001   3.565   5.402   2.426
  104PHE     CA 1002   3.604   5.344   2.223
  104PHE     CB 1003   3.726   5.265   2.270
  104PHE     CG 1004   3.782   5.143   2.197
  104PHE    CD1 1005   3.811   5.032   2.275
  104PHE    HD1 1006   3.814   5.043   2.384
  104PHE    CD2 1007   3.792   5.137   2.058
  104PHE    HD2 1008   3.795   5.226   1.996
  104PHE    CE1 1009   3.837   4.906   2.223
  104PHE    HE1 1010   3.824   4.817   2.286
  104PHE    CE2 1011   3.807   5.008   2.008
  104PHE    HE2 1012   3.790   4.997   1.901
  104PHE     CZ 1013   3.831   4.895   2.085
  104PHE     HZ 1014   3.820   4.799   2.033
  104PHE      C 1015   3.484   5.263   2.172
  104PHE      O 1016   3.445   5.160   2.228
  105GLU      N 1017   3.437   5.303   2.054
  105GLU      H 1018   3.482   5.380   2.009
  105GLU     CA 1019   3.331   5.235   1.980
  105GLU     CB 1020   3.255   5.344   1.904
  105GLU     CG 1021   3.121   5.286   1.859
  105GLU     CD 1022   3.032   5.397   1.801
  105GLU    OE1 1023   2.962   5.470   1.873
  105GLU    OE2 1024   3.038   5.418   1.678
  105GLU      C 1025   3.397   5.138   1.882
  105GLU      O 1026   3.485   5.171   1.802
  106ASP      N 1027   3.323   5.029   1.867
  106ASP      H 1028   3.259   4.998   1.938
  106ASP     CA 1029   3.353   4.930   1.763
  106ASP     CB 1030   3.452   4.824   1.814
  106ASP     CG 1031   3.488   4.701   1.731
  106ASP    OD1 1032   3.498   4.591   1.790
  106ASP    OD2 1033   3.491   4.708   1.607
  106ASP      C 1034   3.229   4.872   1.696
  106ASP      O 1035   3.130   4.861   1.768
  107GLY      N 1036   3.237   4.864   1.563
  107GLY      H 1037   3.284   4.937   1.513
  107GLY     CA 1038   3.146   4.791   1.474
  107GLY      C 1039   3.148   4.638   1.484
  107GLY      O 1040   3.090   4.573   1.397
  108SER      N 1041   3.179   4.590   1.604
  108SER      H 1042   3.221   4.653   1.670
  108SER     CA 1043   3.190   4.449   1.643
  108SER     CB 1044   3.050   4.389   1.661
  108SER     OG 1045   2.990   4.468   1.764
  108SER     HG 1046   3.040   4.437   1.845
  108SER      C 1047   3.285   4.364   1.558
  108SER      O 1048   3.269   4.242   1.551
  109VAL      N 1049   3.391   4.427   1.508
  109VAL      H 1050   3.408   4.521   1.539
  109VAL     CA 1051   3.501   4.366   1.433
  109VAL     CB 1052   3.499   4.415   1.288
  109VAL    CG1 1053   3.376   4.355   1.219
  109VAL    CG2 1054   3.486   4.566   1.270
  109VAL      C 1055   3.644   4.379   1.485
  109VAL      O 1056   3.737   4.330   1.421
  110LEU      N 1057   3.665   4.464   1.585
  110LEU      H 1058   3.595   4.521   1.627
  110LEU     CA 1059   3.797   4.484   1.647
  110LEU     CB 1060   3.835   4.632   1.664
  110LEU     CG 1061   3.987   4.648   1.680
  110LEU    CD1 1062   4.057   4.599   1.553
  110LEU    CD2 1063   4.021   4.796   1.701
  110LEU      C 1064   3.813   4.425   1.787
  110LEU      O 1065   3.896   4.336   1.805
  111LYS      N 1066   3.714   4.436   1.876
  111LYS      H 1067   3.638   4.492   1.845
  111LYS     CA 1068   3.703   4.401   2.018
  111LYS     CB 1069   3.569   4.458   2.065
  111LYS     CG 1070   3.610   4.603   2.094
  111LYS     CD 1071   3.499   4.655   2.186
  111LYS     CE 1072   3.503   4.805   2.213
  111LYS     NZ 1073   3.384   4.859   2.281
  111LYS    HZ1 1074   3.391   4.957   2.295
  111LYS    HZ2 1075   3.305   4.850   2.220
  111LYS    HZ3 1076   3.372   4.807   2.366
  111LYS      C 1077   3.728   4.256   2.060
  111LYS      O 1078   3.819   4.224   2.136
  112GLN      N 1079   3.672   4.162   1.985
  112GLN      H 1080   3.606   4.185   1.913
  112GLN     CA 1081   3.689   4.019   2.013
  112GLN     CB 1082   3.592   3.929   1.935
  112GLN     CG 1083   3.603   3.907   1.784
  112GLN     CD 1084   3.540   4.020   1.703
  112GLN    OE1 1085   3.532   4.138   1.738
  112GLN    NE2 1086   3.482   3.990   1.587
  112GLN   HE21 1087   3.475   3.898   1.549
  112GLN   HE22 1088   3.457   4.063   1.524
  112GLN      C 1089   3.828   3.958   1.997
  112GLN      O 1090   3.877   3.901   2.094
  113PHE      N 1091   3.906   4.022   1.910
  113PHE      H 1092   3.881   4.085   1.837
  113PHE     CA 1093   4.048   3.986   1.901
  113PHE     CB 1094   4.117   4.038   1.775
  113PHE     CG 1095   4.046   3.980   1.653
  113PHE    CD1 1096   3.946   4.051   1.588
  113PHE    HD1 1097   3.919   4.151   1.622
  113PHE    CD2 1098   4.053   3.845   1.619
  113PHE    HD2 1099   4.132   3.785   1.665
  113PHE    CE1 1100   3.853   3.989   1.505
  113PHE    HE1 1101   3.771   4.043   1.459
  113PHE    CE2 1102   3.959   3.778   1.542
  113PHE    HE2 1103   3.955   3.671   1.521
  113PHE     CZ 1104   3.854   3.851   1.488
  113PHE     HZ 1105   3.762   3.802   1.457
  113PHE      C 1106   4.128   4.023   2.026
  113PHE      O 1107   4.217   3.948   2.063
  114LEU      N 1108   4.103   4.139   2.087
  114LEU      H 1109   4.051   4.216   2.050
  114LEU     CA 1110   4.172   4.177   2.211
  114LEU     CB 1111   4.180   4.329   2.221
  114LEU     CG 1112   4.233   4.395   2.093
  114LEU    CD1 1113   4.119   4.490   2.054
  114LEU    CD2 1114   4.369   4.462   2.108
  114LEU      C 1115   4.108   4.115   2.335
  114LEU      O 1116   4.186   4.104   2.430
  115SER      N 1117   3.977   4.096   2.328
  115SER      H 1118   3.923   4.128   2.250
  115SER     CA 1119   3.905   4.034   2.440
  115SER     CB 1120   3.755   4.030   2.412
  115SER     OG 1121   3.682   3.981   2.525
  115SER     HG 1122   3.704   4.024   2.611
  115SER      C 1123   3.959   3.896   2.479
  115SER      O 1124   3.989   3.876   2.597
  116GLU      N 1125   3.965   3.806   2.382
  116GLU      H 1126   3.936   3.826   2.288
  116GLU     CA 1127   4.025   3.672   2.391
  116GLU     CB 1128   4.008   3.616   2.249
  116GLU     CG 1129   4.000   3.464   2.244
  116GLU     CD 1130   4.135   3.390   2.245
  116GLU    OE1 1131   4.177   3.351   2.356
  116GLU    OE2 1132   4.220   3.422   2.160
  116GLU      C 1133   4.174   3.689   2.422
  116GLU      O 1134   4.238   3.789   2.389
  117THR      N 1135   4.220   3.593   2.501
  117THR      H 1136   4.183   3.500   2.495
  117THR     CA 1137   4.348   3.605   2.574
  117THR     CB 1138   4.336   3.573   2.723
  117THR    OG1 1139   4.266   3.449   2.736
  117THR    HG1 1140   4.286   3.398   2.819
  117THR    CG2 1141   4.281   3.695   2.798
  117THR      C 1142   4.454   3.509   2.521
  117THR      O 1143   4.571   3.548   2.517
  118GLU      N 1144   4.420   3.390   2.470
  118GLU      H 1145   4.323   3.371   2.461
  118GLU     CA 1146   4.512   3.282   2.431
  118GLU     CB 1147   4.533   3.186   2.548
  118GLU     CG 1148   4.416   3.128   2.627
  118GLU     CD 1149   4.471   3.012   2.710
  118GLU    OE1 1150   4.473   2.899   2.658
  118GLU    OE2 1151   4.520   3.033   2.823
  118GLU      C 1152   4.489   3.194   2.308
  118GLU      O 1153   4.579   3.185   2.224
  119LYS      N 1154   4.363   3.161   2.282
  119LYS      H 1155   4.291   3.228   2.301
  119LYS     CA 1156   4.329   3.065   2.176
  119LYS     CB 1157   4.193   2.998   2.193
  119LYS     CG 1158   4.179   2.862   2.262
  119LYS     CD 1159   4.158   2.887   2.411
  119LYS     CE 1160   4.140   2.751   2.478
  119LYS     NZ 1161   4.106   2.770   2.619
  119LYS    HZ1 1162   4.065   2.686   2.655
  119LYS    HZ2 1163   4.184   2.797   2.676
  119LYS    HZ3 1164   4.038   2.843   2.624
  119LYS      C 1165   4.355   3.100   2.030
  119LYS      O 1166   4.415   3.020   1.958
  120MET      N 1167   4.339   3.227   1.991
  120MET      H 1168   4.292   3.292   2.050
  120MET     CA 1169   4.361   3.282   1.856
  120MET     CB 1170   4.304   3.422   1.837
  120MET     CG 1171   4.151   3.422   1.842
  120MET     SD 1172   4.081   3.584   1.793
  120MET     CE 1173   3.914   3.574   1.854
  120MET      C 1174   4.502   3.273   1.798
  120MET      O 1175   4.595   3.348   1.827
  121SER      N 1176   4.500   3.216   1.678
  121SER      H 1177   4.412   3.182   1.646
  121SER     CA 1178   4.619   3.199   1.594
  121SER     CB 1179   4.572   3.129   1.466
  121SER     OG 1180   4.677   3.084   1.380
  121SER     HG 1181   4.642   3.083   1.286
  121SER      C 1182   4.682   3.331   1.547
  121SER      O 1183   4.617   3.423   1.497
  122PRO      N 1184   4.814   3.336   1.560
  122PRO     CA 1185   4.896   3.456   1.534
  122PRO     CB 1186   5.040   3.417   1.570
  122PRO     CG 1187   5.021   3.319   1.686
  122PRO     CD 1188   4.892   3.247   1.646
  122PRO      C 1189   4.884   3.521   1.396
  122PRO      O 1190   4.821   3.625   1.383
  123GLU      N 1191   4.908   3.445   1.289
  123GLU      H 1192   4.975   3.371   1.296
  123GLU     CA 1193   4.885   3.490   1.151
  123GLU     CB 1194   4.931   3.372   1.066
  123GLU     CG 1195   5.072   3.315   1.078
  123GLU     CD 1196   5.084   3.214   1.192
  123GLU    OE1 1197   5.133   3.253   1.300
  123GLU    OE2 1198   5.052   3.099   1.155
  123GLU      C 1199   4.739   3.529   1.126
  123GLU      O 1200   4.720   3.641   1.080
  124ASP      N 1201   4.645   3.449   1.175
  124ASP      H 1202   4.665   3.355   1.204
  124ASP     CA 1203   4.503   3.484   1.156
  124ASP     CB 1204   4.411   3.367   1.192
  124ASP     CG 1205   4.437   3.244   1.106
  124ASP    OD1 1206   4.539   3.172   1.122
  124ASP    OD2 1207   4.345   3.208   1.030
  124ASP      C 1208   4.455   3.605   1.237
  124ASP      O 1209   4.369   3.673   1.182
  125ARG      N 1210   4.508   3.624   1.357
  125ARG      H 1211   4.548   3.549   1.409
  125ARG     CA 1212   4.471   3.743   1.435
  125ARG     CB 1213   4.549   3.725   1.565
  125ARG     CG 1214   4.471   3.784   1.682
  125ARG     CD 1215   4.545   3.757   1.813
  125ARG     NE 1216   4.464   3.772   1.935
  125ARG     HE 1217   4.426   3.864   1.938
  125ARG     CZ 1218   4.449   3.683   2.034
  125ARG    NH1 1219   4.517   3.568   2.045
  125ARG   HH11 1220   4.590   3.548   1.980
  125ARG   HH12 1221   4.474   3.492   2.092
  125ARG    NH2 1222   4.346   3.697   2.119
  125ARG   HH21 1223   4.297   3.784   2.117
  125ARG   HH22 1224   4.308   3.623   2.175
  125ARG      C 1225   4.509   3.867   1.354
  125ARG      O 1226   4.423   3.952   1.331
  126ALA      N 1227   4.636   3.859   1.314
  126ALA      H 1228   4.695   3.785   1.344
  126ALA     CA 1229   4.710   3.951   1.226
  126ALA     CB 1230   4.850   3.897   1.197
  126ALA      C 1231   4.639   4.005   1.102
  126ALA      O 1232   4.602   4.122   1.102
  127LYS      N 1233   4.584   3.905   1.035
  127LYS      H 1234   4.616   3.810   1.030
  127LYS     CA 1235   4.486   3.927   0.928
  127LYS     CB 1236   4.456   3.789   0.867
  127LYS     CG 1237   4.559   3.738   0.766
  127LYS     CD 1238   4.535   3.599   0.706
  127LYS     CE 1239   4.657   3.547   0.631
  127LYS     NZ 1240   4.635   3.417   0.567
  127LYS    HZ1 1241   4.541   3.412   0.534
  127LYS    HZ2 1242   4.702   3.405   0.493
  127LYS    HZ3 1243   4.658   3.340   0.626
  127LYS      C 1244   4.354   4.002   0.949
  127LYS      O 1245   4.312   4.079   0.862
  128CYS      N 1246   4.286   3.976   1.060
  128CYS      H 1247   4.315   3.894   1.109
  128CYS     CA 1248   4.168   4.049   1.109
  128CYS     CB 1249   4.095   3.975   1.222
  128CYS     SG 1250   4.029   3.809   1.182
  128CYS     HG 1251   3.973   3.801   1.302
  128CYS      C 1252   4.198   4.190   1.159
  128CYS      O 1253   4.127   4.286   1.130
  129PHE      N 1254   4.317   4.201   1.219
  129PHE      H 1255   4.350   4.121   1.268
  129PHE     CA 1256   4.365   4.335   1.256
  129PHE     CB 1257   4.485   4.304   1.345
  129PHE     CG 1258   4.454   4.248   1.484
  129PHE    CD1 1259   4.542   4.154   1.536
  129PHE    HD1 1260   4.616   4.107   1.472
  129PHE    CD2 1261   4.353   4.305   1.561
  129PHE    HD2 1262   4.290   4.381   1.516
  129PHE    CE1 1263   4.534   4.120   1.671
  129PHE    HE1 1264   4.607   4.057   1.722
  129PHE    CE2 1265   4.345   4.271   1.696
  129PHE    HE2 1266   4.250   4.290   1.746
  129PHE     CZ 1267   4.436   4.180   1.749
  129PHE     HZ 1268   4.421   4.140   1.849
  129PHE      C 1269   4.397   4.418   1.132
  129PHE      O 1270   4.334   4.521   1.107
  130GLU      N 1271   4.473   4.366   1.037
  130GLU      H 1272   4.502   4.270   1.039
  130GLU     CA 1273   4.484   4.436   0.908
  130GLU     CB 1274   4.581   4.358   0.818
  130GLU     CG 1275   4.719   4.328   0.877
  130GLU     CD 1276   4.795   4.460   0.884
  130GLU    OE1 1277   4.899   4.458   0.953
  130GLU    OE2 1278   4.770   4.559   0.812
  130GLU      C 1279   4.355   4.466   0.830
  130GLU      O 1280   4.348   4.562   0.754
  131LYS      N 1281   4.255   4.380   0.848
  131LYS      H 1282   4.276   4.284   0.868
  131LYS     CA 1283   4.123   4.407   0.789
  131LYS     CB 1284   4.041   4.278   0.793
  131LYS     CG 1285   4.078   4.183   0.679
  131LYS     CD 1286   3.993   4.057   0.659
  131LYS     CE 1287   4.007   4.015   0.513
  131LYS     NZ 1288   3.919   4.096   0.428
  131LYS    HZ1 1289   3.955   4.085   0.336
  131LYS    HZ2 1290   3.820   4.096   0.439
  131LYS    HZ3 1291   3.950   4.191   0.439
  131LYS      C 1292   4.052   4.535   0.834
  131LYS      O 1293   3.994   4.609   0.754
  132ASN      N 1294   4.082   4.577   0.956
  132ASN      H 1295   4.125   4.508   1.016
  132ASN     CA 1296   4.031   4.699   1.021
  132ASN     CB 1297   4.050   4.681   1.172
  132ASN     CG 1298   3.948   4.767   1.247
  132ASN    OD1 1299   3.952   4.888   1.228
  132ASN    ND2 1300   3.832   4.709   1.280
  132ASN   HD21 1301   3.826   4.614   1.251
  132ASN   HD22 1302   3.779   4.753   1.352
  132ASN      C 1303   4.119   4.819   0.987
  132ASN      O 1304   4.242   4.823   0.992
  133GLU      N 1305   4.043   4.915   0.934
  133GLU      H 1306   3.946   4.900   0.914
  133GLU     CA 1307   4.090   5.051   0.908
  133GLU     CB 1308   3.986   5.144   0.846
  133GLU     CG 1309   3.940   5.097   0.708
  133GLU     CD 1310   3.825   5.184   0.658
  133GLU    OE1 1311   3.709   5.161   0.698
  133GLU    OE2 1312   3.847   5.271   0.570
  133GLU      C 1313   4.134   5.129   1.033
  133GLU      O 1314   4.197   5.234   1.027
  134ALA      N 1315   4.121   5.074   1.154
  134ALA      H 1316   4.041   5.020   1.179
  134ALA     CA 1317   4.200   5.128   1.265
  134ALA     CB 1318   4.138   5.068   1.392
  134ALA      C 1319   4.348   5.087   1.260
  134ALA      O 1320   4.430   5.178   1.250
  135ILE      N 1321   4.378   4.958   1.247
  135ILE      H 1322   4.312   4.887   1.224
  135ILE     CA 1323   4.519   4.923   1.225
  135ILE     CB 1324   4.533   4.771   1.239
  135ILE    CG1 1325   4.492   4.715   1.376
  135ILE    CG2 1326   4.664   4.704   1.197
  135ILE     CD 1327   4.547   4.790   1.497
  135ILE      C 1328   4.583   4.968   1.094
  135ILE      O 1329   4.699   5.008   1.095
  136GLN      N 1330   4.510   4.973   0.982
  136GLN      H 1331   4.426   4.919   0.979
  136GLN     CA 1332   4.558   5.031   0.855
  136GLN     CB 1333   4.452   5.008   0.747
  136GLN     CG 1334   4.418   4.868   0.696
  136GLN     CD 1335   4.308   4.865   0.590
  136GLN    OE1 1336   4.291   4.968   0.524
  136GLN    NE2 1337   4.248   4.747   0.577
  136GLN   HE21 1338   4.270   4.671   0.638
  136GLN   HE22 1339   4.179   4.728   0.508
  136GLN      C 1340   4.589   5.180   0.871
  136GLN      O 1341   4.697   5.224   0.830
  137ALA      N 1342   4.506   5.261   0.936
  137ALA      H 1343   4.412   5.239   0.961
  137ALA     CA 1344   4.538   5.401   0.969
  137ALA     CB 1345   4.425   5.480   1.034
  137ALA      C 1346   4.659   5.402   1.063
  137ALA      O 1347   4.748   5.482   1.034
  138ALA      N 1348   4.664   5.318   1.166
  138ALA      H 1349   4.592   5.254   1.193
  138ALA     CA 1350   4.776   5.306   1.261
  138ALA     CB 1351   4.739   5.212   1.376
  138ALA      C 1352   4.910   5.280   1.194
  138ALA      O 1353   5.006   5.309   1.266
  139HISE     N 1354   4.912   5.203   1.085
  139HISE     H 1355   4.843   5.132   1.076
  139HISE    CA 1356   5.032   5.177   1.004
  139HISE    CB 1357   4.998   5.080   0.890
  139HISE    CG 1358   5.015   4.931   0.919
  139HISE   ND1 1359   5.127   4.878   0.968
  139HISE   CD2 1360   4.921   4.837   0.918
  139HISE   HD2 1361   4.813   4.848   0.915
  139HISE   CE1 1362   5.110   4.748   0.988
  139HISE   HE1 1363   5.176   4.679   1.041
  139HISE   NE2 1364   4.982   4.726   0.961
  139HISE   HE2 1365   4.933   4.641   0.981
  139HISE     C 1366   5.097   5.305   0.950
  139HISE     O 1367   5.218   5.321   0.943
  140ASP      N 1368   5.019   5.407   0.915
  140ASP      H 1369   4.925   5.383   0.890
  140ASP     CA 1370   5.058   5.540   0.868
  140ASP     CB 1371   4.941   5.607   0.796
  140ASP     CG 1372   4.880   5.544   0.671
  140ASP    OD1 1373   4.766   5.577   0.632
  140ASP    OD2 1374   4.953   5.474   0.598
  140ASP      C 1375   5.118   5.619   0.984
  140ASP      O 1376   5.230   5.668   0.967
  141ALA      N 1377   5.044   5.598   1.093
  141ALA      H 1378   4.959   5.547   1.086
  141ALA     CA 1379   5.077   5.654   1.225
  141ALA     CB 1380   4.964   5.625   1.324
  141ALA      C 1381   5.208   5.606   1.288
  141ALA      O 1382   5.267   5.688   1.358
  142VAL      N 1383   5.241   5.478   1.276
  142VAL      H 1384   5.172   5.412   1.246
  142VAL     CA 1385   5.366   5.423   1.331
  142VAL     CB 1386   5.349   5.298   1.418
  142VAL    CG1 1387   5.262   5.323   1.542
  142VAL    CG2 1388   5.291   5.183   1.335
  142VAL      C 1389   5.487   5.427   1.238
  142VAL      O 1390   5.565   5.332   1.229
  143ALA      N 1391   5.509   5.547   1.184
  143ALA      H 1392   5.448   5.622   1.211
  143ALA     CA 1393   5.618   5.588   1.095
  143ALA     CB 1394   5.567   5.711   1.019
  143ALA      C 1395   5.760   5.595   1.151
  143ALA      O 1396   5.782   5.577   1.271
  144GLN      N 1397   5.845   5.612   1.051
  144GLN      H 1398   5.827   5.590   0.954
  144GLN     CA 1399   5.989   5.625   1.077
  144GLN     CB 1400   6.047   5.654   0.938
  144GLN     CG 1401   6.093   5.523   0.874
  144GLN     CD 1402   6.167   5.544   0.741
  144GLN    OE1 1403   6.124   5.515   0.629
  144GLN    NE2 1404   6.291   5.589   0.756
  144GLN   HE21 1405   6.336   5.599   0.844
  144GLN   HE22 1406   6.350   5.597   0.675
  144GLN      C 1407   6.037   5.730   1.178
  144GLN      O 1408   5.996   5.845   1.172
  145GLU      N 1409   6.160   5.696   1.217
  145GLU      H 1410   6.204   5.614   1.181
  145GLU     CA 1411   6.247   5.771   1.309
  145GLU     CB 1412   6.375   5.691   1.336
  145GLU     CG 1413   6.476   5.684   1.222
  145GLU     CD 1414   6.438   5.608   1.095
  145GLU    OE1 1415   6.357   5.514   1.113
  145GLU    OE2 1416   6.490   5.632   0.984
  145GLU      C 1417   6.283   5.916   1.278
  145GLU      O 1418   6.315   5.955   1.166
  146GLY      N 1419   6.286   5.983   1.393
  146GLY      H 1420   6.244   5.951   1.478
  146GLY     CA 1421   6.344   6.118   1.404
  146GLY      C 1422   6.420   6.143   1.534
  146GLY      O 1423   6.543   6.149   1.536
  147GLN      N 1424   6.349   6.116   1.643
  147GLN      H 1425   6.253   6.088   1.634
  147GLN     CA 1426   6.406   6.146   1.775
  147GLN     CB 1427   6.331   6.243   1.867
  147GLN     CG 1428   6.288   6.378   1.810
  147GLN     CD 1429   6.418   6.460   1.803
  147GLN    OE1 1430   6.488   6.464   1.903
  147GLN    NE2 1431   6.434   6.526   1.688
  147GLN   HE21 1432   6.366   6.517   1.616
  147GLN   HE22 1433   6.519   6.577   1.679
  147GLN      C 1434   6.448   6.020   1.851
  147GLN      O 1435   6.540   6.020   1.932
  148CYS      N 1436   6.408   5.902   1.804
  148CYS      H 1437   6.323   5.895   1.753
  148CYS     CA 1438   6.447   5.778   1.874
  148CYS     CB 1439   6.350   5.660   1.867
  148CYS     SG 1440   6.306   5.617   1.695
  148CYS     HG 1441   6.232   5.725   1.669
  148CYS      C 1442   6.590   5.737   1.839
  148CYS      O 1443   6.661   5.696   1.931
  149ARG      N 1444   6.612   5.732   1.708
  149ARG      H 1445   6.526   5.753   1.660
  149ARG     CA 1446   6.737   5.714   1.633
  149ARG     CB 1447   6.833   5.833   1.642
  149ARG     CG 1448   6.793   5.940   1.541
  149ARG     CD 1449   6.895   6.054   1.535
  149ARG     NE 1450   6.837   6.176   1.592
  149ARG     HE 1451   6.817   6.174   1.690
  149ARG     CZ 1452   6.804   6.287   1.525
  149ARG    NH1 1453   6.799   6.295   1.391
  149ARG   HH11 1454   6.833   6.219   1.335
  149ARG   HH12 1455   6.738   6.358   1.343
  149ARG    NH2 1456   6.763   6.398   1.589
  149ARG   HH21 1457   6.754   6.397   1.688
  149ARG   HH22 1458   6.734   6.474   1.531
  149ARG      C 1459   6.815   5.585   1.663
  149ARG      O 1460   6.916   5.552   1.601
  150VAL      N 1461   6.754   5.498   1.743
  150VAL      H 1462   6.687   5.525   1.812
  150VAL     CA 1463   6.797   5.359   1.768
  150VAL     CB 1464   6.721   5.285   1.878
  150VAL    CG1 1465   6.753   5.343   2.015
  150VAL    CG2 1466   6.569   5.279   1.866
  150VAL      C 1467   6.790   5.270   1.644
  150VAL      O 1468   6.737   5.305   1.538
  151ASP      N 1469   6.833   5.148   1.673
  151ASP      H 1470   6.834   5.113   1.767
  151ASP     CA 1471   6.859   5.049   1.567
  151ASP     CB 1472   6.937   4.932   1.628
  151ASP     CG 1473   6.985   4.823   1.532
  151ASP    OD1 1474   6.986   4.706   1.576
  151ASP    OD2 1475   7.027   4.864   1.422
  151ASP      C 1476   6.730   4.989   1.512
  151ASP      O 1477   6.632   4.961   1.581
  152ASP      N 1478   6.735   4.969   1.381
  152ASP      H 1479   6.800   5.019   1.324
  152ASP     CA 1480   6.627   4.903   1.306
  152ASP     CB 1481   6.638   4.947   1.160
  152ASP     CG 1482   6.586   5.088   1.131
  152ASP    OD1 1483   6.465   5.111   1.108
  152ASP    OD2 1484   6.669   5.179   1.147
  152ASP      C 1485   6.628   4.750   1.311
  152ASP      O 1486   6.519   4.693   1.311
  153LYS      N 1487   6.738   4.685   1.348
  153LYS      H 1488   6.827   4.731   1.342
  153LYS     CA 1489   6.749   4.541   1.372
  153LYS     CB 1490   6.898   4.508   1.353
  153LYS     CG 1491   6.920   4.388   1.261
  153LYS     CD 1492   6.900   4.416   1.113
  153LYS     CE 1493   6.915   4.280   1.046
  153LYS     NZ 1494   6.867   4.298   0.907
  153LYS    HZ1 1495   6.773   4.327   0.887
  153LYS    HZ2 1496   6.934   4.352   0.856
  153LYS    HZ3 1497   6.867   4.205   0.871
  153LYS      C 1498   6.704   4.498   1.511
  153LYS      O 1499   6.679   4.381   1.543
  154VAL      N 1500   6.713   4.589   1.607
  154VAL      H 1501   6.777   4.666   1.598
  154VAL     CA 1502   6.657   4.559   1.740
  154VAL     CB 1503   6.707   4.643   1.858
  154VAL    CG1 1504   6.859   4.629   1.869
  154VAL    CG2 1505   6.651   4.785   1.862
  154VAL      C 1506   6.505   4.550   1.744
  154VAL      O 1507   6.438   4.623   1.672
  155ASN      N 1508   6.458   4.448   1.816
  155ASN      H 1509   6.508   4.375   1.862
  155ASN     CA 1510   6.319   4.410   1.844
  155ASN     CB 1511   6.326   4.286   1.933
  155ASN     CG 1512   6.374   4.161   1.858
  155ASN    OD1 1513   6.295   4.082   1.807
  155ASN    ND2 1514   6.503   4.141   1.883
  155ASN   HD21 1515   6.561   4.194   1.944
  155ASN   HD22 1516   6.539   4.056   1.844
  155ASN      C 1517   6.249   4.522   1.922
  155ASN      O 1518   6.284   4.557   2.035
  156PHE      N 1519   6.147   4.580   1.859
  156PHE      H 1520   6.131   4.574   1.761
  156PHE     CA 1521   6.054   4.674   1.923
  156PHE     CB 1522   6.015   4.781   1.821
  156PHE     CG 1523   6.104   4.903   1.843
  156PHE    CD1 1524   6.234   4.928   1.798
  156PHE    HD1 1525   6.291   4.846   1.755
  156PHE    CD2 1526   6.038   5.019   1.881
  156PHE    HD2 1527   5.939   5.020   1.927
  156PHE    CE1 1528   6.288   5.055   1.792
  156PHE    HE1 1529   6.388   5.074   1.751
  156PHE    CE2 1530   6.086   5.149   1.876
  156PHE    HE2 1531   6.017   5.229   1.905
  156PHE     CZ 1532   6.217   5.167   1.834
  156PHE     HZ 1533   6.262   5.265   1.817
  156PHE      C 1534   5.935   4.618   2.002
  156PHE      O 1535   5.868   4.525   1.960
  157HISE     N 1536   5.906   4.680   2.116
  157HISE     H 1537   5.955   4.761   2.148
  157HISE    CA 1538   5.813   4.629   2.218
  157HISE    CB 1539   5.872   4.520   2.307
  157HISE    CG 1540   5.775   4.436   2.389
  157HISE   ND1 1541   5.677   4.352   2.353
  157HISE   CD2 1542   5.774   4.453   2.521
  157HISE   HD2 1543   5.857   4.481   2.586
  157HISE   CE1 1544   5.611   4.333   2.467
  157HISE   HE1 1545   5.519   4.275   2.477
  157HISE   NE2 1546   5.666   4.394   2.571
  157HISE   HE2 1547   5.638   4.369   2.664
  157HISE     C 1548   5.758   4.746   2.300
  157HISE     O 1549   5.808   4.858   2.305
  158PHE      N 1550   5.635   4.731   2.348
  158PHE      H 1551   5.580   4.648   2.352
  158PHE     CA 1552   5.572   4.837   2.429
  158PHE     CB 1553   5.447   4.890   2.360
  158PHE     CG 1554   5.336   4.785   2.345
  158PHE    CD1 1555   5.227   4.795   2.430
  158PHE    HD1 1556   5.224   4.872   2.507
  158PHE    CD2 1557   5.342   4.696   2.239
  158PHE    HD2 1558   5.429   4.676   2.176
  158PHE    CE1 1559   5.110   4.724   2.407
  158PHE    HE1 1560   5.013   4.748   2.450
  158PHE    CE2 1561   5.225   4.623   2.218
  158PHE    HE2 1562   5.227   4.541   2.146
  158PHE     CZ 1563   5.114   4.634   2.300
  158PHE     HZ 1564   5.040   4.556   2.285
  158PHE      C 1565   5.545   4.802   2.575
  158PHE      O 1566   5.555   4.683   2.606
  159ILE      N 1567   5.546   4.901   2.664
  159ILE      H 1568   5.573   4.993   2.634
  159ILE     CA 1569   5.484   4.896   2.797
  159ILE     CB 1570   5.578   4.926   2.915
  159ILE    CG1 1571   5.710   4.849   2.920
  159ILE    CG2 1572   5.515   4.896   3.051
  159ILE     CD 1573   5.708   4.703   2.966
  159ILE      C 1574   5.364   4.991   2.800
  159ILE      O 1575   5.367   5.098   2.741
  160LEU      N 1576   5.262   4.951   2.877
  160LEU      H 1577   5.257   4.857   2.910
  160LEU     CA 1578   5.141   5.031   2.898
  160LEU     CB 1579   5.023   4.949   2.844
  160LEU     CG 1580   4.894   5.031   2.846
  160LEU    CD1 1581   4.902   5.152   2.753
  160LEU    CD2 1582   4.772   4.947   2.810
  160LEU      C 1583   5.118   5.058   3.047
  160LEU      O 1584   5.092   4.970   3.129
  161PHE      N 1585   5.135   5.184   3.088
  161PHE      H 1586   5.156   5.253   3.019
  161PHE     CA 1587   5.127   5.213   3.232
  161PHE     CB 1588   5.241   5.309   3.269
  161PHE     CG 1589   5.344   5.256   3.369
  161PHE    CD1 1590   5.349   5.314   3.495
  161PHE    HD1 1591   5.257   5.361   3.529
  161PHE    CD2 1592   5.452   5.180   3.325
  161PHE    HD2 1593   5.466   5.161   3.218
  161PHE    CE1 1594   5.462   5.301   3.575
  161PHE    HE1 1595   5.471   5.343   3.675
  161PHE    CE2 1596   5.563   5.163   3.405
  161PHE    HE2 1597   5.653   5.112   3.369
  161PHE     CZ 1598   5.569   5.225   3.530
  161PHE     HZ 1599   5.663   5.238   3.584
  161PHE      C 1600   4.993   5.281   3.259
  161PHE      O 1601   4.964   5.390   3.210
  162ASN      N 1602   4.892   5.196   3.274
  162ASN      H 1603   4.919   5.100   3.281
  162ASN     CA 1604   4.747   5.220   3.285
  162ASN     CB 1605   4.679   5.100   3.219
  162ASN     CG 1606   4.533   5.138   3.193
  162ASN    OD1 1607   4.485   5.247   3.166
  162ASN    ND2 1608   4.441   5.042   3.204
  162ASN   HD21 1609   4.462   4.948   3.231
  162ASN   HD22 1610   4.349   5.061   3.169
  162ASN      C 1611   4.690   5.267   3.419
  162ASN      O 1612   4.728   5.208   3.519
  163ASN      N 1613   4.605   5.369   3.407
  163ASN      H 1614   4.566   5.395   3.319
  163ASN     CA 1615   4.543   5.427   3.526
  163ASN     CB 1616   4.543   5.580   3.525
  163ASN     CG 1617   4.464   5.635   3.406
  163ASN    OD1 1618   4.482   5.611   3.287
  163ASN    ND2 1619   4.363   5.716   3.436
  163ASN   HD21 1620   4.345   5.758   3.525
  163ASN   HD22 1621   4.290   5.729   3.368
  163ASN      C 1622   4.407   5.364   3.557
  163ASN      O 1623   4.323   5.347   3.468
  164VAL      N 1624   4.400   5.306   3.676
  164VAL      H 1625   4.483   5.298   3.731
  164VAL     CA 1626   4.274   5.242   3.715
  164VAL     CB 1627   4.301   5.092   3.703
  164VAL    CG1 1628   4.173   5.009   3.712
  164VAL    CG2 1629   4.386   5.039   3.587
  164VAL      C 1630   4.250   5.278   3.862
  164VAL      O 1631   4.325   5.241   3.952
  165ASP      N 1632   4.149   5.360   3.889
  165ASP      H 1633   4.076   5.376   3.822
  165ASP     CA 1634   4.129   5.417   4.023
  165ASP     CB 1635   4.070   5.306   4.110
  165ASP     CG 1636   3.921   5.287   4.082
  165ASP    OD1 1637   3.888   5.218   3.983
  165ASP    OD2 1638   3.844   5.352   4.156
  165ASP      C 1639   4.241   5.491   4.096
  165ASP      O 1640   4.276   5.469   4.212
  166GLY      N 1641   4.303   5.578   4.017
  166GLY      H 1642   4.252   5.609   3.937
  166GLY     CA 1643   4.429   5.646   4.052
  166GLY      C 1644   4.551   5.554   4.056
  166GLY      O 1645   4.666   5.597   4.055
  167HISE     N 1646   4.529   5.427   4.088
  167HISE     H 1647   4.438   5.387   4.101
  167HISE    CA 1648   4.632   5.322   4.086
  167HISE    CB 1649   4.591   5.182   4.134
  167HISE    CG 1650   4.600   5.178   4.286
  167HISE   ND1 1651   4.694   5.112   4.353
  167HISE   CD2 1652   4.528   5.253   4.369
  167HISE   HD2 1653   4.444   5.315   4.338
  167HISE   CE1 1654   4.679   5.146   4.481
  167HISE   HE1 1655   4.720   5.087   4.563
  167HISE   NE2 1656   4.585   5.239   4.489
  167HISE   HE2 1657   4.566   5.292   4.572
  167HISE     C 1658   4.694   5.300   3.948
  167HISE     O 1659   4.626   5.276   3.849
  168LEU      N 1660   4.826   5.295   3.940
  168LEU      H 1661   4.873   5.319   4.025
  168LEU     CA 1662   4.915   5.276   3.825
  168LEU     CB 1663   5.053   5.343   3.819
  168LEU     CG 1664   5.032   5.491   3.787
  168LEU    CD1 1665   5.150   5.584   3.817
  168LEU    CD2 1666   5.005   5.502   3.637
  168LEU      C 1667   4.944   5.127   3.806
  168LEU      O 1668   5.025   5.068   3.877
  169TYR      N 1669   4.906   5.083   3.686
  169TYR      H 1670   4.825   5.123   3.645
  169TYR     CA 1671   4.920   4.941   3.651
  169TYR     CB 1672   4.789   4.862   3.643
  169TYR     CG 1673   4.737   4.820   3.781
  169TYR    CD1 1674   4.650   4.911   3.841
  169TYR    HD1 1675   4.656   5.013   3.804
  169TYR    CD2 1676   4.769   4.696   3.834
  169TYR    HD2 1677   4.856   4.634   3.812
  169TYR    CE1 1678   4.581   4.868   3.954
  169TYR    HE1 1679   4.496   4.931   3.983
  169TYR    CE2 1680   4.691   4.651   3.939
  169TYR    HE2 1681   4.697   4.545   3.964
  169TYR     CZ 1682   4.604   4.740   4.001
  169TYR     OH 1683   4.554   4.717   4.126
  169TYR     HH 1684   4.567   4.619   4.143
  169TYR      C 1685   5.011   4.913   3.531
  169TYR      O 1686   4.972   4.945   3.419
  170GLU      N 1687   5.132   4.862   3.557
  170GLU      H 1688   5.153   4.819   3.645
  170GLU     CA 1689   5.232   4.829   3.455
  170GLU     CB 1690   5.365   4.807   3.526
  170GLU     CG 1691   5.478   4.737   3.450
  170GLU     CD 1692   5.599   4.723   3.542
  170GLU    OE1 1693   5.671   4.825   3.548
  170GLU    OE2 1694   5.590   4.636   3.631
  170GLU      C 1695   5.190   4.700   3.383
  170GLU      O 1696   5.180   4.595   3.445
  171LEU      N 1697   5.141   4.711   3.260
  171LEU      H 1698   5.108   4.802   3.235
  171LEU     CA 1699   5.104   4.606   3.164
  171LEU     CB 1700   4.959   4.631   3.123
  171LEU     CG 1701   4.895   4.521   3.037
  171LEU    CD1 1702   4.913   4.383   3.100
  171LEU    CD2 1703   4.749   4.558   3.013
  171LEU      C 1704   5.194   4.606   3.040
  171LEU      O 1705   5.235   4.707   2.983
  172ASP      N 1706   5.250   4.486   3.023
  172ASP      H 1707   5.208   4.406   3.065
  172ASP     CA 1708   5.325   4.456   2.900
  172ASP     CB 1709   5.433   4.356   2.940
  172ASP     CG 1710   5.547   4.309   2.848
  172ASP    OD1 1711   5.530   4.209   2.775
  172ASP    OD2 1712   5.656   4.369   2.847
  172ASP      C 1713   5.242   4.388   2.791
  172ASP      O 1714   5.139   4.327   2.819
  173GLY      N 1715   5.279   4.424   2.668
  173GLY      H 1716   5.356   4.487   2.665
  173GLY     CA 1717   5.216   4.380   2.543
  173GLY      C 1718   5.202   4.231   2.509
  173GLY      O 1719   5.096   4.194   2.461
  174ARG      N 1720   5.305   4.155   2.545
  174ARG      H 1721   5.389   4.198   2.579
  174ARG     CA 1722   5.311   4.009   2.533
  174ARG     CB 1723   5.439   3.958   2.466
  174ARG     CG 1724   5.453   4.007   2.322
  174ARG     CD 1725   5.570   3.940   2.250
  174ARG     NE 1726   5.557   3.958   2.104
  174ARG     HE 1727   5.610   4.034   2.067
  174ARG     CZ 1728   5.514   3.863   2.020
  174ARG    NH1 1729   5.487   3.736   2.052
  174ARG   HH11 1730   5.481   3.697   2.144
  174ARG   HH12 1731   5.466   3.679   1.972
  174ARG    NH2 1732   5.478   3.911   1.900
  174ARG   HH21 1733   5.503   4.001   1.865
  174ARG   HH22 1734   5.416   3.858   1.843
  174ARG      C 1735   5.272   3.941   2.664
  174ARG      O 1736   5.167   3.877   2.676
  175MET      N 1737   5.345   3.975   2.769
  175MET      H 1738   5.414   4.047   2.767
  175MET     CA 1739   5.333   3.912   2.902
  175MET     CB 1740   5.459   3.953   2.979
  175MET     CG 1741   5.585   3.892   2.919
  175MET     SD 1742   5.732   3.914   3.026
  175MET     CE 1743   5.679   3.819   3.167
  175MET      C 1744   5.212   3.950   2.986
  175MET      O 1745   5.181   4.068   3.002
  176PRO      N 1746   5.136   3.850   3.032
  176PRO     CA 1747   5.004   3.856   3.096
  176PRO     CB 1748   4.947   3.714   3.094
  176PRO     CG 1749   5.079   3.645   3.132
  176PRO     CD 1750   5.178   3.710   3.035
  176PRO      C 1751   5.010   3.915   3.236
  176PRO      O 1752   5.102   3.890   3.314
  177PHE      N 1753   4.893   3.953   3.289
  177PHE      H 1754   4.811   3.950   3.231
  177PHE     CA 1755   4.870   4.017   3.419
  177PHE     CB 1756   4.875   3.912   3.530
  177PHE     CG 1757   4.764   3.808   3.515
  177PHE    CD1 1758   4.804   3.680   3.480
  177PHE    HD1 1759   4.910   3.666   3.460
  177PHE    CD2 1760   4.638   3.829   3.570
  177PHE    HD2 1761   4.589   3.927   3.571
  177PHE    CE1 1762   4.710   3.578   3.488
  177PHE    HE1 1763   4.747   3.478   3.463
  177PHE    CE2 1764   4.548   3.724   3.587
  177PHE    HE2 1765   4.461   3.735   3.651
  177PHE     CZ 1766   4.583   3.599   3.539
  177PHE     HZ 1767   4.505   3.523   3.532
  177PHE      C 1768   4.952   4.144   3.441
  177PHE      O 1769   5.056   4.154   3.378
  178PRO      N 1770   4.883   4.252   3.478
  178PRO     CA 1771   4.948   4.375   3.524
  178PRO     CB 1772   4.840   4.483   3.521
  178PRO     CG 1773   4.718   4.401   3.565
  178PRO     CD 1774   4.737   4.265   3.497
  178PRO      C 1775   5.022   4.364   3.658
  178PRO      O 1776   5.010   4.267   3.733
  179VAL      N 1777   5.115   4.456   3.675
  179VAL      H 1778   5.136   4.530   3.611
  179VAL     CA 1779   5.184   4.471   3.804
  179VAL     CB 1780   5.335   4.444   3.793
  179VAL    CG1 1781   5.408   4.453   3.927
  179VAL    CG2 1782   5.363   4.308   3.730
  179VAL      C 1783   5.155   4.610   3.860
  179VAL      O 1784   5.187   4.712   3.799
  180ASN      N 1785   5.112   4.617   3.986
  180ASN      H 1786   5.101   4.544   4.053
  180ASN     CA 1787   5.073   4.747   4.043
  180ASN     CB 1788   4.983   4.725   4.164
  180ASN     CG 1789   4.931   4.843   4.246
  180ASN    OD1 1790   5.011   4.920   4.299
  180ASN    ND2 1791   4.798   4.847   4.256
  180ASN   HD21 1792   4.733   4.784   4.213
  180ASN   HD22 1793   4.759   4.923   4.307
  180ASN      C 1794   5.193   4.830   4.088
  180ASN      O 1795   5.261   4.779   4.177
  181HISE     N 1796   5.198   4.959   4.058
  181HISE     H 1797   5.130   4.996   3.995
  181HISE    CA 1798   5.299   5.051   4.112
  181HISE    CB 1799   5.404   5.083   4.006
  181HISE    CG 1800   5.498   4.970   3.966
  181HISE   ND1 1801   5.628   4.950   3.990
  181HISE   CD2 1802   5.458   4.884   3.873
  181HISE   HD2 1803   5.354   4.876   3.839
  181HISE   CE1 1804   5.671   4.860   3.903
  181HISE   HE1 1805   5.766   4.806   3.906
  181HISE   NE2 1806   5.567   4.822   3.829
  181HISE   HE2 1807   5.573   4.762   3.749
  181HISE     C 1808   5.239   5.181   4.168
  181HISE     O 1809   5.286   5.289   4.130
  182GLY      N 1810   5.137   5.171   4.252
  182GLY      H 1811   5.093   5.083   4.268
  182GLY     CA 1812   5.088   5.282   4.335
  182GLY      C 1813   5.004   5.394   4.272
  182GLY      O 1814   4.970   5.388   4.154
  183ALA      N 1815   4.963   5.484   4.361
  183ALA      H 1816   5.024   5.488   4.441
  183ALA     CA 1817   4.861   5.587   4.336
  183ALA     CB 1818   4.780   5.612   4.463
  183ALA      C 1819   4.910   5.718   4.275
  183ALA      O 1820   5.001   5.784   4.325
  184SER      N 1821   4.833   5.772   4.181
  184SER      H 1822   4.788   5.708   4.119
  184SER     CA 1823   4.866   5.897   4.110
  184SER     CB 1824   4.980   5.869   4.012
  184SER     OG 1825   5.040   5.997   3.986
  184SER     HG 1826   5.133   5.978   3.957
  184SER      C 1827   4.747   5.949   4.029
  184SER      O 1828   4.732   5.896   3.919
  185SER      N 1829   4.680   6.047   4.089
  185SER      H 1830   4.694   6.068   4.186
  185SER     CA 1831   4.567   6.123   4.033
  185SER     CB 1832   4.517   6.208   4.149
  185SER     OG 1833   4.428   6.314   4.114
  185SER     HG 1834   4.467   6.402   4.141
  185SER      C 1835   4.610   6.200   3.908
  185SER      O 1836   4.728   6.234   3.900
  186GLU      N 1837   4.517   6.235   3.820
  186GLU      H 1838   4.421   6.234   3.848
  186GLU     CA 1839   4.543   6.297   3.689
  186GLU     CB 1840   4.414   6.342   3.621
  186GLU     CG 1841   4.325   6.223   3.585
  186GLU     CD 1842   4.192   6.280   3.533
  186GLU    OE1 1843   4.109   6.328   3.613
  186GLU    OE2 1844   4.170   6.286   3.410
  186GLU      C 1845   4.644   6.412   3.689
  186GLU      O 1846   4.742   6.408   3.615
  187ASP      N 1847   4.641   6.486   3.800
  187ASP      H 1848   4.572   6.479   3.871
  187ASP     CA 1849   4.732   6.599   3.824
  187ASP     CB 1850   4.689   6.700   3.931
  187ASP     CG 1851   4.642   6.614   4.048
  187ASP    OD1 1852   4.731   6.568   4.123
  187ASP    OD2 1853   4.519   6.604   4.067
  187ASP      C 1854   4.879   6.561   3.831
  187ASP      O 1855   4.951   6.648   3.783
  188THR      N 1856   4.913   6.442   3.881
  188THR      H 1857   4.844   6.383   3.922
  188THR     CA 1858   5.050   6.390   3.890
  188THR     CB 1859   5.079   6.339   4.031
  188THR    OG1 1860   4.990   6.237   4.076
  188THR    HG1 1861   5.016   6.148   4.040
  188THR    CG2 1862   5.089   6.465   4.116
  188THR      C 1863   5.083   6.267   3.805
  188THR      O 1864   5.200   6.230   3.791
  189LEU      N 1865   4.982   6.214   3.736
  189LEU      H 1866   4.892   6.222   3.779
  189LEU     CA 1867   4.995   6.100   3.644
  189LEU     CB 1868   4.858   6.089   3.578
  189LEU     CG 1869   4.854   5.956   3.501
  189LEU    CD1 1870   4.871   5.829   3.584
  189LEU    CD2 1871   4.716   5.960   3.434
  189LEU      C 1872   5.100   6.120   3.534
  189LEU      O 1873   5.181   6.033   3.503
  190LEU      N 1874   5.088   6.230   3.461
  190LEU      H 1875   5.022   6.304   3.476
  190LEU     CA 1876   5.187   6.268   3.360
  190LEU     CB 1877   5.144   6.387   3.274
  190LEU     CG 1878   5.021   6.354   3.189
  190LEU    CD1 1879   4.995   6.470   3.093
  190LEU    CD2 1880   5.037   6.225   3.108
  190LEU      C 1881   5.325   6.300   3.418
  190LEU      O 1882   5.427   6.248   3.374
  191LYS      N 1883   5.324   6.365   3.535
  191LYS      H 1884   5.252   6.433   3.548
  191LYS     CA 1885   5.446   6.376   3.616
  191LYS     CB 1886   5.427   6.482   3.724
  191LYS     CG 1887   5.453   6.628   3.686
  191LYS     CD 1888   5.419   6.713   3.809
  191LYS     CE 1889   5.395   6.857   3.765
  191LYS     NZ 1890   5.399   6.948   3.880
  191LYS    HZ1 1891   5.400   7.045   3.853
  191LYS    HZ2 1892   5.314   6.942   3.931
  191LYS    HZ3 1893   5.479   6.934   3.939
  191LYS      C 1894   5.503   6.246   3.672
  191LYS      O 1895   5.626   6.238   3.677
  192ASP      N 1896   5.425   6.142   3.700
  192ASP      H 1897   5.330   6.164   3.722
  192ASP     CA 1898   5.472   6.004   3.719
  192ASP     CB 1899   5.358   5.911   3.760
  192ASP     CG 1900   5.350   5.891   3.912
  192ASP    OD1 1901   5.300   5.986   3.976
  192ASP    OD2 1902   5.426   5.808   3.965
  192ASP      C 1903   5.540   5.941   3.597
  192ASP      O 1904   5.645   5.878   3.603
  193ALA      N 1905   5.460   5.951   3.491
  193ALA      H 1906   5.361   5.948   3.507
  193ALA     CA 1907   5.508   5.914   3.357
  193ALA     CB 1908   5.399   5.965   3.263
  193ALA      C 1909   5.648   5.966   3.323
  193ALA      O 1910   5.732   5.893   3.272
  194ALA      N 1911   5.659   6.097   3.345
  194ALA      H 1912   5.593   6.162   3.382
  194ALA     CA 1913   5.787   6.165   3.316
  194ALA     CB 1914   5.771   6.309   3.364
  194ALA      C 1915   5.905   6.106   3.393
  194ALA      O 1916   6.011   6.083   3.335
  195LYS      N 1917   5.873   6.055   3.511
  195LYS      H 1918   5.784   6.072   3.552
  195LYS     CA 1919   5.974   5.982   3.590
  195LYS     CB 1920   5.904   5.954   3.724
  195LYS     CG 1921   5.992   5.869   3.815
  195LYS     CD 1922   5.939   5.853   3.957
  195LYS     CE 1923   6.038   5.762   4.031
  195LYS     NZ 1924   5.977   5.715   4.156
  195LYS    HZ1 1925   5.884   5.685   4.136
  195LYS    HZ2 1926   6.030   5.641   4.196
  195LYS    HZ3 1927   5.974   5.791   4.221
  195LYS      C 1928   6.026   5.856   3.519
  195LYS      O 1929   6.146   5.850   3.494
  196VAL      N 1930   5.932   5.773   3.475
  196VAL      H 1931   5.835   5.784   3.500
  196VAL     CA 1932   5.958   5.642   3.416
  196VAL     CB 1933   5.840   5.555   3.373
  196VAL    CG1 1934   5.898   5.416   3.347
  196VAL    CG2 1935   5.728   5.556   3.477
  196VAL      C 1936   6.040   5.664   3.288
  196VAL      O 1937   6.142   5.600   3.265
  197CYS      N 1938   6.002   5.770   3.217
  197CYS      H 1939   5.916   5.818   3.235
  197CYS     CA 1940   6.064   5.819   3.094
  197CYS     CB 1941   5.976   5.935   3.044
  197CYS     SG 1942   5.803   5.892   3.001
  197CYS     HG 1943   5.767   5.901   3.129
  197CYS      C 1944   6.208   5.866   3.115
  197CYS      O 1945   6.294   5.825   3.038
  198ARG      N 1946   6.236   5.938   3.224
  198ARG      H 1947   6.161   5.971   3.282
  198ARG     CA 1948   6.374   5.974   3.259
  198ARG     CB 1949   6.389   6.044   3.394
  198ARG     CG 1950   6.333   6.185   3.415
  198ARG     CD 1951   6.380   6.212   3.558
  198ARG     NE 1952   6.313   6.338   3.594
  198ARG     HE 1953   6.214   6.345   3.583
  198ARG     CZ 1954   6.384   6.440   3.645
  198ARG    NH1 1955   6.516   6.442   3.668
  198ARG   HH11 1956   6.576   6.363   3.658
  198ARG   HH12 1957   6.559   6.526   3.703
  198ARG    NH2 1958   6.318   6.546   3.693
  198ARG   HH21 1959   6.218   6.548   3.690
  198ARG   HH22 1960   6.365   6.630   3.719
  198ARG      C 1961   6.454   5.847   3.287
  198ARG      O 1962   6.546   5.814   3.212
  199GLU      N 1963   6.404   5.763   3.376
  199GLU      H 1964   6.311   5.775   3.411
  199GLU     CA 1965   6.484   5.645   3.415
  199GLU     CB 1966   6.416   5.591   3.540
  199GLU     CG 1967   6.385   5.699   3.645
  199GLU     CD 1968   6.325   5.631   3.768
  199GLU    OE1 1969   6.205   5.653   3.797
  199GLU    OE2 1970   6.400   5.564   3.842
  199GLU      C 1971   6.513   5.542   3.306
  199GLU      O 1972   6.627   5.497   3.291
  200PHE      N 1973   6.420   5.518   3.214
  200PHE      H 1974   6.325   5.541   3.232
  200PHE     CA 1975   6.443   5.456   3.082
  200PHE     CB 1976   6.307   5.433   3.017
  200PHE     CG 1977   6.264   5.286   3.010
  200PHE    CD1 1978   6.182   5.225   3.105
  200PHE    HD1 1979   6.161   5.292   3.188
  200PHE    CD2 1980   6.301   5.205   2.904
  200PHE    HD2 1981   6.351   5.260   2.824
  200PHE    CE1 1982   6.140   5.093   3.107
  200PHE    HE1 1983   6.059   5.047   3.165
  200PHE    CE2 1984   6.267   5.070   2.900
  200PHE    HE2 1985   6.312   5.009   2.821
  200PHE     CZ 1986   6.184   5.018   2.998
  200PHE     HZ 1987   6.160   4.912   2.992
  200PHE      C 1988   6.549   5.520   2.993
  200PHE      O 1989   6.646   5.459   2.947
  201THR      N 1990   6.518   5.641   2.946
  201THR      H 1991   6.445   5.696   2.986
  201THR     CA 1992   6.605   5.706   2.847
  201THR     CB 1993   6.545   5.843   2.812
  201THR    OG1 1994   6.513   5.929   2.921
  201THR    HG1 1995   6.423   5.907   2.958
  201THR    CG2 1996   6.420   5.831   2.725
  201THR      C 1997   6.746   5.737   2.898
  201THR      O 1998   6.838   5.722   2.818
  202GLU      N 1999   6.767   5.756   3.028
  202GLU      H 2000   6.688   5.745   3.089
  202GLU     CA 2001   6.902   5.765   3.084
  202GLU     CB 2002   6.894   5.805   3.232
  202GLU     CG 2003   6.857   5.949   3.267
  202GLU     CD 2004   6.836   5.983   3.415
  202GLU    OE1 2005   6.890   6.090   3.450
  202GLU    OE2 2006   6.762   5.913   3.488
  202GLU      C 2007   6.996   5.646   3.064
  202GLU      O 2008   7.118   5.659   3.066
  203ARG      N 2009   6.942   5.525   3.049
  203ARG      H 2010   6.842   5.525   3.051
  203ARG     CA 2011   7.005   5.394   3.025
  203ARG     CB 2012   6.914   5.271   3.029
  203ARG     CG 2013   6.826   5.242   3.151
  203ARG     CD 2014   6.753   5.107   3.154
  203ARG     NE 2015   6.668   5.108   3.274
  203ARG     HE 2016   6.709   5.098   3.365
  203ARG     CZ 2017   6.535   5.101   3.261
  203ARG    NH1 2018   6.480   5.063   3.145
  203ARG   HH11 2019   6.536   5.055   3.062
  203ARG   HH12 2020   6.382   5.054   3.131
  203ARG    NH2 2021   6.458   5.139   3.364
  203ARG   HH21 2022   6.491   5.181   3.448
  203ARG   HH22 2023   6.358   5.137   3.359
  203ARG      C 2024   7.065   5.378   2.886
  203ARG      O 2025   7.180   5.337   2.871
  204GLU      N 2026   6.994   5.450   2.800
  204GLU      H 2027   6.927   5.518   2.830
  204GLU     CA 2028   7.032   5.447   2.658
  204GLU     CB 2029   6.902   5.437   2.578
  204GLU     CG 2030   6.916   5.395   2.431
  204GLU     CD 2031   6.929   5.243   2.424
  204GLU    OE1 2032   6.823   5.177   2.436
  204GLU    OE2 2033   7.042   5.194   2.402
  204GLU      C 2034   7.110   5.573   2.621
  204GLU      O 2035   7.071   5.683   2.659
  205GLN      N 2036   7.226   5.547   2.561
  205GLN      H 2037   7.258   5.453   2.551
  205GLN     CA 2038   7.319   5.653   2.522
  205GLN     CB 2039   7.448   5.597   2.461
  205GLN     CG 2040   7.445   5.527   2.325
  205GLN     CD 2041   7.369   5.394   2.324
  205GLN    OE1 2042   7.391   5.305   2.406
  205GLN    NE2 2043   7.274   5.372   2.234
  205GLN   HE21 2044   7.241   5.446   2.176
  205GLN   HE22 2045   7.224   5.285   2.230
  205GLN      C 2046   7.255   5.751   2.423
  205GLN      O 2047   7.160   5.725   2.349
  206GLY      N 2048   7.298   5.875   2.443
  206GLY      H 2049   7.339   5.899   2.532
  206GLY     CA 2050   7.265   5.988   2.355
  206GLY      C 2051   7.123   6.044   2.365
  206GLY      O 2052   7.057   6.004   2.461
  207GLU      N 2053   7.082   6.112   2.259
  207GLU      H 2054   7.137   6.110   2.175
  207GLU     CA 2055   6.954   6.185   2.250
  207GLU     CB 2056   6.947   6.310   2.162
  207GLU     CG 2057   7.008   6.433   2.230
  207GLU     CD 2058   7.040   6.543   2.129
  207GLU    OE1 2059   7.053   6.662   2.166
  207GLU    OE2 2060   7.078   6.509   2.015
  207GLU      C 2061   6.833   6.096   2.225
  207GLU      O 2062   6.738   6.141   2.160
  208VAL      N 2063   6.822   5.988   2.302
  208VAL      H 2064   6.895   5.969   2.367
  208VAL     CA 2065   6.707   5.897   2.289
  208VAL     CB 2066   6.738   5.757   2.340
  208VAL    CG1 2067   6.843   5.687   2.252
  208VAL    CG2 2068   6.781   5.754   2.487
  208VAL      C 2069   6.576   5.955   2.343
  208VAL      O 2070   6.572   5.988   2.461
  209ARG      N 2071   6.491   5.997   2.250
  209ARG      H 2072   6.513   6.009   2.153
  209ARG     CA 2073   6.352   6.034   2.278
  209ARG     CB 2074   6.330   6.176   2.225
  209ARG     CG 2075   6.292   6.261   2.347
  209ARG     CD 2076   6.273   6.404   2.298
  209ARG     NE 2077   6.279   6.494   2.415
  209ARG     HE 2078   6.314   6.456   2.500
  209ARG     CZ 2079   6.244   6.622   2.402
  209ARG    NH1 2080   6.209   6.675   2.283
  209ARG   HH11 2081   6.202   6.625   2.197
  209ARG   HH12 2082   6.194   6.773   2.279
  209ARG    NH2 2083   6.230   6.699   2.510
  209ARG   HH21 2084   6.245   6.669   2.604
  209ARG   HH22 2085   6.219   6.797   2.492
  209ARG      C 2086   6.254   5.939   2.208
  209ARG      O 2087   6.202   5.965   2.100
  210PHE      N 2088   6.258   5.814   2.251
  210PHE      H 2089   6.321   5.794   2.326
  210PHE     CA 2090   6.158   5.714   2.211
  210PHE     CB 2091   6.193   5.565   2.226
  210PHE     CG 2092   6.253   5.534   2.363
  210PHE    CD1 2093   6.391   5.521   2.368
  210PHE    HD1 2094   6.457   5.534   2.281
  210PHE    CD2 2095   6.175   5.520   2.478
  210PHE    HD2 2096   6.072   5.551   2.492
  210PHE    CE1 2097   6.451   5.484   2.488
  210PHE    HE1 2098   6.559   5.493   2.494
  210PHE    CE2 2099   6.240   5.478   2.593
  210PHE    HE2 2100   6.180   5.454   2.681
  210PHE     CZ 2101   6.378   5.465   2.605
  210PHE     HZ 2102   6.430   5.442   2.697
  210PHE      C 2103   6.016   5.741   2.261
  210PHE      O 2104   5.997   5.828   2.345
  211SER      N 2105   5.916   5.696   2.185
  211SER      H 2106   5.925   5.636   2.106
  211SER     CA 2107   5.780   5.751   2.195
  211SER     CB 2108   5.692   5.705   2.079
  211SER     OG 2109   5.733   5.763   1.955
  211SER     HG 2110   5.680   5.846   1.940
  211SER      C 2111   5.707   5.716   2.325
  211SER      O 2112   5.640   5.614   2.334
  212ALA      N 2113   5.733   5.793   2.430
  212ALA      H 2114   5.815   5.850   2.428
  212ALA     CA 2115   5.656   5.804   2.554
  212ALA     CB 2116   5.747   5.857   2.665
  212ALA      C 2117   5.534   5.892   2.526
  212ALA      O 2118   5.534   6.015   2.524
  213VAL      N 2119   5.427   5.820   2.495
  213VAL      H 2120   5.425   5.721   2.512
  213VAL     CA 2121   5.302   5.887   2.456
  213VAL     CB 2122   5.250   5.852   2.316
  213VAL    CG1 2123   5.336   5.910   2.203
  213VAL    CG2 2124   5.227   5.703   2.294
  213VAL      C 2125   5.187   5.868   2.556
  213VAL      O 2126   5.160   5.757   2.601
  214ALA      N 2127   5.112   5.975   2.577
  214ALA      H 2128   5.146   6.060   2.536
  214ALA     CA 2129   5.001   5.982   2.673
  214ALA     CB 2130   5.041   6.056   2.801
  214ALA      C 2131   4.876   6.043   2.611
  214ALA      O 2132   4.874   6.155   2.561
  215LEU      N 2133   4.764   5.970   2.616
  215LEU      H 2134   4.776   5.884   2.665
  215LEU     CA 2135   4.624   6.007   2.594
  215LEU     CB 2136   4.538   5.880   2.601
  215LEU     CG 2137   4.574   5.789   2.484
  215LEU    CD1 2138   4.506   5.653   2.502
  215LEU    CD2 2139   4.521   5.847   2.353
  215LEU      C 2140   4.570   6.117   2.685
  215LEU      O 2141   4.570   6.109   2.808
  216CYS      N 2142   4.531   6.227   2.622
  216CYS      H 2143   4.555   6.237   2.525
  216CYS     CA 2144   4.462   6.347   2.673
  216CYS     CB 2145   4.565   6.455   2.703
  216CYS     SG 2146   4.682   6.395   2.831
  216CYS     HG 2147   4.680   6.266   2.798
  216CYS      C 2148   4.351   6.411   2.590
  216CYS      O 2149   4.370   6.457   2.478
  217LYS      N 2150   4.237   6.446   2.649
  217LYS      H 2151   4.215   6.410   2.740
  217LYS     CA 2152   4.127   6.520   2.585
  217LYS     CB 2153   3.996   6.481   2.654
  217LYS     CG 2154   3.878   6.521   2.566
  217LYS     CD 2155   3.751   6.467   2.633
  217LYS     CE 2156   3.630   6.511   2.550
  217LYS     NZ 2157   3.517   6.420   2.573
  217LYS    HZ1 2158   3.453   6.420   2.497
  217LYS    HZ2 2159   3.555   6.329   2.590
  217LYS    HZ3 2160   3.461   6.452   2.649
  217LYS      C 2161   4.141   6.672   2.587
  217LYS      O 2162   4.088   6.756   2.660
  218ALA      N 2163   4.222   6.714   2.490
  218ALA      H 2164   4.252   6.656   2.414
  218ALA     CA 2165   4.265   6.853   2.465
  218ALA     CB 2166   4.392   6.868   2.381
  218ALA      C 2167   4.149   6.942   2.419
  218ALA      O 2168   4.181   7.060   2.405
  219ALA      N 2169   4.026   6.897   2.397
  219ALA      H 2170   3.997   6.802   2.402
  219ALA     CA 2171   3.910   6.986   2.376
  219ALA     CB 2172   3.921   7.068   2.248
  219ALA      C 2173   3.788   6.895   2.393
  219ALA     O1 2174   3.799   6.780   2.345
  219ALA     O2 2175   3.693   6.926   2.467
   6.94024   6.94024   4.90756   0.00000   0.00000   0.00000   0.00000   3.47013   3.47013
