# Supplementary material for: Is There a Functional Role for the Knotted Topology in Protein UCH-L1?
Source: J Chem Inf Model. 2024 Jul 24;64(17):6827–37. doi: 10.1021/acs.jcim.4c00880 (PMC11388461; doi:10.1021/acs.jcim.4c00880)
Supplement: Supplementary file 2 — ci4c00880_si_002.zip [file ci4c00880_si_002.zip › UCH-L1_files/APO/APO_delta4/REP_1/traj_initial.gro]

Protein in water t=   0.00000 step= 0
 2175
    1PRO      N    1   4.943   3.826   3.453
    1PRO     H1    2   5.038   3.805   3.430
    1PRO     H2    3   4.943   3.894   3.526
    1PRO     CA    4   4.872   3.882   3.337
    1PRO     CB    5   4.780   3.765   3.298
    1PRO     CG    6   4.750   3.685   3.425
    1PRO     CD    7   4.877   3.707   3.508
    1PRO      C    8   4.796   4.010   3.371
    1PRO      O    9   4.790   4.042   3.490
    2MET      N   10   4.752   4.095   3.279
    2MET      H   11   4.737   4.075   3.182
    2MET     CA   12   4.684   4.221   3.315
    2MET     CB   13   4.789   4.331   3.300
    2MET     CG   14   4.914   4.317   3.388
    2MET     SD   15   5.005   4.476   3.389
    2MET     CE   16   5.074   4.499   3.227
    2MET      C   17   4.564   4.250   3.225
    2MET      O   18   4.551   4.212   3.109
    3GLU      N   19   4.474   4.335   3.275
    3GLU      H   20   4.487   4.374   3.366
    3GLU     CA   21   4.354   4.386   3.207
    3GLU     CB   22   4.226   4.381   3.291
    3GLU     CG   23   4.114   4.435   3.201
    3GLU     CD   24   3.981   4.394   3.263
    3GLU    OE1   25   3.920   4.301   3.205
    3GLU    OE2   26   3.934   4.465   3.355
    3GLU      C   27   4.385   4.532   3.175
    3GLU      O   28   4.423   4.615   3.257
    4ILE      N   29   4.406   4.560   3.046
    4ILE      H   30   4.374   4.492   2.980
    4ILE     CA   31   4.440   4.691   2.990
    4ILE     CB   32   4.528   4.670   2.867
    4ILE    CG1   33   4.641   4.570   2.894
    4ILE    CG2   34   4.596   4.803   2.834
    4ILE     CD   35   4.732   4.582   3.016
    4ILE      C   36   4.315   4.775   2.965
    4ILE      O   37   4.265   4.794   2.854
    5ASN      N   38   4.279   4.864   3.057
    5ASN      H   39   4.337   4.871   3.138
    5ASN     CA   40   4.162   4.953   3.049
    5ASN     CB   41   4.033   4.886   3.097
    5ASN     CG   42   4.023   4.854   3.246
    5ASN    OD1   43   4.064   4.942   3.322
    5ASN    ND2   44   3.938   4.757   3.278
    5ASN   HD21   45   3.872   4.725   3.210
    5ASN   HD22   46   3.960   4.695   3.353
    5ASN      C   47   4.194   5.082   3.124
    5ASN      O   48   4.278   5.089   3.215
    6PRO      N   49   4.123   5.191   3.096
    6PRO     CA   50   4.140   5.326   3.151
    6PRO     CB   51   4.014   5.406   3.117
    6PRO     CG   52   3.985   5.350   2.978
    6PRO     CD   53   4.029   5.204   2.984
    6PRO      C   54   4.160   5.331   3.303
    6PRO      O   55   4.269   5.370   3.345
    7GLU      N   56   4.072   5.272   3.383
    7GLU      H   57   3.983   5.249   3.344
    7GLU     CA   58   4.078   5.264   3.529
    7GLU     CB   59   3.959   5.182   3.581
    7GLU     CG   60   3.977   5.156   3.730
    7GLU     CD   61   3.870   5.059   3.780
    7GLU    OE1   62   3.891   4.936   3.778
    7GLU    OE2   63   3.768   5.098   3.842
    7GLU      C   64   4.216   5.212   3.571
    7GLU      O   65   4.297   5.286   3.628
    8MET      N   66   4.254   5.098   3.514
    8MET      H   67   4.197   5.063   3.440
    8MET     CA   68   4.383   5.031   3.534
    8MET     CB   69   4.386   4.896   3.463
    8MET     CG   70   4.285   4.804   3.531
    8MET     SD   71   4.361   4.732   3.681
    8MET     CE   72   4.269   4.805   3.815
    8MET      C   73   4.510   5.105   3.493
    8MET      O   74   4.594   5.134   3.579
    9LEU      N   75   4.499   5.180   3.384
    9LEU      H   76   4.418   5.190   3.327
    9LEU     CA   77   4.611   5.260   3.332
    9LEU     CB   78   4.588   5.307   3.188
    9LEU     CG   79   4.613   5.201   3.080
    9LEU    CD1   80   4.576   5.259   2.943
    9LEU    CD2   81   4.761   5.163   3.075
    9LEU      C   82   4.627   5.378   3.428
    9LEU      O   83   4.740   5.420   3.453
   10ASN      N   84   4.517   5.435   3.476
   10ASN      H   85   4.430   5.416   3.431
   10ASN     CA   86   4.521   5.535   3.584
   10ASN     CB   87   4.382   5.593   3.611
   10ASN     CG   88   4.314   5.659   3.491
   10ASN    OD1   89   4.375   5.744   3.426
   10ASN    ND2   90   4.187   5.645   3.453
   10ASN   HD21   91   4.112   5.599   3.500
   10ASN   HD22   92   4.169   5.681   3.362
   10ASN      C   93   4.574   5.479   3.716
   10ASN      O   94   4.662   5.546   3.770
   11LYS      N   95   4.528   5.363   3.762
   11LYS      H   96   4.447   5.319   3.724
   11LYS     CA   97   4.585   5.305   3.885
   11LYS     CB   98   4.493   5.198   3.944
   11LYS     CG   99   4.369   5.271   3.999
   11LYS     CD  100   4.287   5.159   4.064
   11LYS     CE  101   4.164   5.224   4.127
   11LYS     NZ  102   4.060   5.130   4.170
   11LYS    HZ1  103   4.018   5.084   4.092
   11LYS    HZ2  104   4.104   5.065   4.232
   11LYS    HZ3  105   3.993   5.178   4.227
   11LYS      C  106   4.733   5.268   3.885
   11LYS      O  107   4.802   5.271   3.987
   12VAL      N  108   4.785   5.235   3.767
   12VAL      H  109   4.728   5.188   3.699
   12VAL     CA  110   4.930   5.221   3.747
   12VAL     CB  111   4.963   5.174   3.605
   12VAL    CG1  112   5.113   5.152   3.582
   12VAL    CG2  113   4.921   5.027   3.595
   12VAL      C  114   5.005   5.352   3.771
   12VAL      O  115   5.103   5.361   3.846
   13LEU      N  116   4.959   5.459   3.706
   13LEU      H  117   4.894   5.451   3.631
   13LEU     CA  118   5.016   5.594   3.724
   13LEU     CB  119   4.994   5.698   3.614
   13LEU     CG  120   5.065   5.664   3.483
   13LEU    CD1  121   5.038   5.775   3.381
   13LEU    CD2  122   5.217   5.646   3.488
   13LEU      C  123   5.014   5.662   3.861
   13LEU      O  124   5.097   5.742   3.903
   14SER      N  125   4.916   5.613   3.936
   14SER      H  126   4.839   5.574   3.886
   14SER     CA  127   4.907   5.641   4.080
   14SER     CB  128   4.768   5.614   4.136
   14SER     OG  129   4.753   5.636   4.276
   14SER     HG  130   4.733   5.554   4.330
   14SER      C  131   5.003   5.571   4.177
   14SER      O  132   5.070   5.632   4.261
   15ARG      N  133   5.019   5.442   4.152
   15ARG      H  134   4.944   5.392   4.109
   15ARG     CA  135   5.125   5.362   4.216
   15ARG     CB  136   5.096   5.215   4.188
   15ARG     CG  137   4.983   5.153   4.271
   15ARG     CD  138   4.986   5.000   4.278
   15ARG     NE  139   4.885   4.960   4.376
   15ARG     HE  140   4.791   4.968   4.343
   15ARG     CZ  141   4.909   4.897   4.492
   15ARG    NH1  142   5.029   4.887   4.550
   15ARG   HH11  143   5.114   4.920   4.509
   15ARG   HH12  144   5.034   4.850   4.643
   15ARG    NH2  145   4.809   4.828   4.549
   15ARG   HH21  146   4.722   4.808   4.503
   15ARG   HH22  147   4.831   4.772   4.628
   15ARG      C  148   5.266   5.406   4.178
   15ARG      O  149   5.354   5.401   4.264
   16LEU      N  150   5.292   5.441   4.052
   16LEU      H  151   5.227   5.425   3.978
   16LEU     CA  152   5.424   5.491   4.012
   16LEU     CB  153   5.444   5.490   3.860
   16LEU     CG  154   5.434   5.355   3.790
   16LEU    CD1  155   5.459   5.388   3.643
   16LEU    CD2  156   5.545   5.257   3.829
   16LEU      C  157   5.475   5.624   4.069
   16LEU      O  158   5.591   5.661   4.048
   17GLY      N  159   5.381   5.712   4.100
   17GLY      H  160   5.287   5.679   4.106
   17GLY     CA  161   5.402   5.847   4.155
   17GLY      C  162   5.410   5.959   4.051
   17GLY      O  163   5.502   6.039   4.034
   18VAL      N  164   5.303   5.965   3.973
   18VAL      H  165   5.225   5.903   3.967
   18VAL     CA  166   5.291   6.064   3.865
   18VAL     CB  167   5.287   5.998   3.728
   18VAL    CG1  168   5.297   6.094   3.609
   18VAL    CG2  169   5.413   5.913   3.709
   18VAL      C  170   5.162   6.144   3.888
   18VAL      O  171   5.055   6.084   3.898
   19ALA      N  172   5.164   6.272   3.853
   19ALA      H  173   5.247   6.320   3.823
   19ALA     CA  174   5.051   6.365   3.872
   19ALA     CB  175   5.104   6.499   3.820
   19ALA      C  176   4.914   6.334   3.812
   19ALA      O  177   4.898   6.310   3.692
   20GLY      N  178   4.816   6.368   3.895
   20GLY      H  179   4.831   6.437   3.966
   20GLY     CA  180   4.676   6.341   3.857
   20GLY      C  181   4.612   6.434   3.754
   20GLY      O  182   4.506   6.390   3.708
   21GLN      N  183   4.672   6.551   3.737
   21GLN      H  184   4.735   6.586   3.806
   21GLN     CA  185   4.621   6.648   3.638
   21GLN     CB  186   4.731   6.752   3.616
   21GLN     CG  187   4.740   6.862   3.721
   21GLN     CD  188   4.841   6.968   3.675
   21GLN    OE1  189   4.959   6.959   3.710
   21GLN    NE2  190   4.800   7.076   3.610
   21GLN   HE21  191   4.707   7.091   3.576
   21GLN   HE22  192   4.871   7.146   3.602
   21GLN      C  193   4.591   6.588   3.501
   21GLN      O  194   4.528   6.656   3.420
   22TRP      N  195   4.666   6.484   3.466
   22TRP      H  196   4.742   6.451   3.522
   22TRP     CA  197   4.645   6.402   3.345
   22TRP     CB  198   4.764   6.398   3.249
   22TRP     CG  199   4.782   6.536   3.186
   22TRP    CD1  200   4.846   6.641   3.235
   22TRP    HD1  201   4.902   6.652   3.328
   22TRP    CD2  202   4.747   6.567   3.055
   22TRP    NE1  203   4.848   6.738   3.144
   22TRP    HE1  204   4.871   6.835   3.157
   22TRP    CE2  205   4.797   6.695   3.029
   22TRP    CE3  206   4.693   6.489   2.954
   22TRP    HE3  207   4.674   6.383   2.969
   22TRP    CZ2  208   4.789   6.747   2.901
   22TRP    HZ2  209   4.834   6.846   2.889
   22TRP    CZ3  210   4.674   6.549   2.830
   22TRP    HZ3  211   4.606   6.498   2.761
   22TRP    CH2  212   4.730   6.673   2.799
   22TRP    HH2  213   4.724   6.718   2.700
   22TRP      C  214   4.594   6.262   3.378
   22TRP      O  215   4.658   6.194   3.458
   23ARG      N  216   4.490   6.223   3.304
   23ARG      H  217   4.433   6.283   3.249
   23ARG     CA  218   4.432   6.089   3.318
   23ARG     CB  219   4.307   6.100   3.405
   23ARG     CG  220   4.324   6.165   3.543
   23ARG     CD  221   4.380   6.075   3.653
   23ARG     NE  222   4.523   6.045   3.650
   23ARG     HE  223   4.558   6.052   3.557
   23ARG     CZ  224   4.591   6.008   3.760
   23ARG    NH1  225   4.537   5.997   3.882
   23ARG   HH11  226   4.439   6.010   3.898
   23ARG   HH12  227   4.592   5.981   3.964
   23ARG    NH2  228   4.724   6.016   3.748
   23ARG   HH21  229   4.762   6.046   3.661
   23ARG   HH22  230   4.779   5.997   3.829
   23ARG      C  231   4.396   6.012   3.190
   23ARG      O  232   4.339   6.082   3.106
   24PHE      N  233   4.377   5.881   3.197
   24PHE      H  234   4.389   5.825   3.279
   24PHE     CA  235   4.329   5.810   3.077
   24PHE     CB  236   4.414   5.687   3.048
   24PHE     CG  237   4.567   5.679   3.054
   24PHE    CD1  238   4.638   5.676   3.174
   24PHE    HD1  239   4.573   5.669   3.261
   24PHE    CD2  240   4.638   5.671   2.935
   24PHE    HD2  241   4.585   5.650   2.842
   24PHE    CE1  242   4.773   5.643   3.179
   24PHE    HE1  243   4.817   5.589   3.262
   24PHE    CE2  244   4.774   5.647   2.933
   24PHE    HE2  245   4.833   5.643   2.841
   24PHE     CZ  246   4.838   5.635   3.056
   24PHE     HZ  247   4.936   5.587   3.051
   24PHE      C  248   4.177   5.789   3.077
   24PHE      O  249   4.121   5.746   3.178
   25VAL      N  250   4.116   5.820   2.963
   25VAL      H  251   4.173   5.856   2.889
   25VAL     CA  252   3.972   5.818   2.934
   25VAL     CB  253   3.918   5.955   2.891
   25VAL    CG1  254   3.951   6.056   3.000
   25VAL    CG2  255   3.963   6.003   2.753
   25VAL      C  256   3.941   5.717   2.824
   25VAL      O  257   4.017   5.687   2.732
   26ASP      N  258   3.829   5.649   2.848
   26ASP      H  259   3.801   5.652   2.944
   26ASP     CA  260   3.773   5.557   2.748
   26ASP     CB  261   3.634   5.510   2.789
   26ASP     CG  262   3.630   5.473   2.937
   26ASP    OD1  263   3.605   5.569   3.013
   26ASP    OD2  264   3.636   5.354   2.974
   26ASP      C  265   3.738   5.628   2.617
   26ASP      O  266   3.699   5.744   2.603
   27VAL      N  267   3.746   5.555   2.506
   27VAL      H  268   3.789   5.465   2.515
   27VAL     CA  269   3.708   5.591   2.368
   27VAL     CB  270   3.825   5.621   2.275
   27VAL    CG1  271   3.791   5.627   2.126
   27VAL    CG2  272   3.909   5.741   2.320
   27VAL      C  273   3.608   5.493   2.307
   27VAL      O  274   3.656   5.393   2.253
   28LEU      N  275   3.482   5.534   2.299
   28LEU      H  276   3.466   5.631   2.318
   28LEU     CA  277   3.359   5.473   2.246
   28LEU     CB  278   3.234   5.552   2.284
   28LEU     CG  279   3.164   5.507   2.412
   28LEU    CD1  280   3.048   5.603   2.437
   28LEU    CD2  281   3.109   5.365   2.400
   28LEU      C  282   3.358   5.448   2.095
   28LEU      O  283   3.277   5.364   2.056
   29GLY      N  284   3.424   5.530   2.014
   29GLY      H  285   3.489   5.596   2.051
   29GLY     CA  286   3.425   5.515   1.868
   29GLY      C  287   3.538   5.589   1.795
   29GLY      O  288   3.585   5.698   1.828
   30LEU      N  289   3.556   5.543   1.672
   30LEU      H  290   3.478   5.513   1.617
   30LEU     CA  291   3.668   5.581   1.584
   30LEU     CB  292   3.717   5.452   1.518
   30LEU     CG  293   3.806   5.362   1.603
   30LEU    CD1  294   3.808   5.222   1.540
   30LEU    CD2  295   3.949   5.407   1.634
   30LEU      C  296   3.661   5.694   1.481
   30LEU      O  297   3.767   5.736   1.434
   31GLU      N  298   3.537   5.731   1.450
   31GLU      H  299   3.460   5.692   1.501
   31GLU     CA  300   3.502   5.843   1.362
   31GLU     CB  301   3.352   5.840   1.332
   31GLU     CG  302   3.282   5.709   1.295
   31GLU     CD  303   3.223   5.658   1.426
   31GLU    OE1  304   3.100   5.672   1.438
   31GLU    OE2  305   3.299   5.599   1.506
   31GLU      C  306   3.550   5.980   1.409
   31GLU      O  307   3.647   5.989   1.485
   32GLU      N  308   3.494   6.087   1.354
   32GLU      H  309   3.433   6.073   1.276
   32GLU     CA  310   3.515   6.229   1.386
   32GLU     CB  311   3.513   6.324   1.267
   32GLU     CG  312   3.631   6.314   1.170
   32GLU     CD  313   3.760   6.386   1.208
   32GLU    OE1  314   3.849   6.387   1.120
   32GLU    OE2  315   3.779   6.428   1.325
   32GLU      C  316   3.435   6.286   1.503
   32GLU      O  317   3.483   6.340   1.602
   33GLU      N  318   3.307   6.254   1.484
   33GLU      H  319   3.283   6.251   1.387
   33GLU     CA  320   3.206   6.249   1.590
   33GLU     CB  321   3.067   6.223   1.530
   33GLU     CG  322   2.946   6.230   1.624
   33GLU     CD  323   2.943   6.359   1.706
   33GLU    OE1  324   2.879   6.459   1.666
   33GLU    OE2  325   2.980   6.348   1.825
   33GLU      C  326   3.243   6.133   1.683
   33GLU      O  327   3.337   6.060   1.655
   34SER      N  328   3.180   6.127   1.800
   34SER      H  329   3.087   6.160   1.814
   34SER     CA  330   3.222   6.040   1.911
   34SER     CB  331   3.197   5.892   1.880
   34SER     OG  332   3.190   5.814   2.000
   34SER     HG  333   3.136   5.732   1.985
   34SER      C  334   3.357   6.070   1.976
   34SER      O  335   3.369   6.108   2.093
   35LEU      N  336   3.464   6.057   1.899
   35LEU      H  337   3.453   6.013   1.810
   35LEU     CA  338   3.599   6.101   1.937
   35LEU     CB  339   3.708   6.082   1.831
   35LEU     CG  340   3.812   5.975   1.864
   35LEU    CD1  341   3.912   5.954   1.750
   35LEU    CD2  342   3.870   5.990   2.004
   35LEU      C  343   3.601   6.247   1.981
   35LEU      O  344   3.682   6.275   2.070
   36GLY      N  345   3.516   6.332   1.925
   36GLY      H  346   3.495   6.322   1.828
   36GLY     CA  347   3.492   6.467   1.978
   36GLY      C  348   3.458   6.479   2.127
   36GLY      O  349   3.507   6.568   2.196
   37SER      N  350   3.385   6.381   2.179
   37SER      H  351   3.342   6.308   2.126
   37SER     CA  352   3.352   6.378   2.322
   37SER     CB  353   3.245   6.282   2.374
   37SER     OG  354   3.296   6.148   2.388
   37SER     HG  355   3.216   6.091   2.405
   37SER      C  356   3.469   6.362   2.420
   37SER      O  357   3.476   6.430   2.522
   38VAL      N  358   3.565   6.279   2.379
   38VAL      H  359   3.539   6.215   2.308
   38VAL     CA  360   3.698   6.277   2.442
   38VAL     CB  361   3.778   6.171   2.366
   38VAL    CG1  362   3.920   6.160   2.422
   38VAL    CG2  363   3.711   6.035   2.350
   38VAL      C  364   3.761   6.414   2.470
   38VAL      O  365   3.776   6.489   2.374
   39PRO      N  366   3.802   6.436   2.594
   39PRO     CA  367   3.841   6.569   2.642
   39PRO     CB  368   3.880   6.546   2.788
   39PRO     CG  369   3.784   6.438   2.839
   39PRO     CD  370   3.775   6.353   2.713
   39PRO      C  371   3.962   6.627   2.570
   39PRO      O  372   4.057   6.559   2.531
   40ALA      N  373   3.953   6.760   2.562
   40ALA      H  374   3.862   6.802   2.568
   40ALA     CA  375   4.059   6.848   2.512
   40ALA     CB  376   3.982   6.944   2.421
   40ALA      C  377   4.123   6.929   2.625
   40ALA      O  378   4.054   6.946   2.726
   41PRO      N  379   4.255   6.950   2.622
   41PRO     CA  380   4.355   6.881   2.540
   41PRO     CB  381   4.476   6.973   2.554
   41PRO     CG  382   4.469   7.039   2.692
   41PRO     CD  383   4.317   7.052   2.708
   41PRO      C  384   4.389   6.734   2.568
   41PRO      O  385   4.379   6.694   2.684
   42ALA      N  386   4.412   6.661   2.460
   42ALA      H  387   4.401   6.701   2.369
   42ALA     CA  388   4.459   6.521   2.464
   42ALA     CB  389   4.358   6.445   2.378
   42ALA      C  390   4.597   6.502   2.402
   42ALA      O  391   4.643   6.564   2.307
   43CYS      N  392   4.665   6.401   2.456
   43CYS      H  393   4.635   6.345   2.533
   43CYS     CA  394   4.805   6.372   2.422
   43CYS     CB  395   4.888   6.426   2.539
   43CYS     SG  396   4.890   6.322   2.690
   43CYS     HG  397   4.759   6.322   2.713
   43CYS      C  398   4.857   6.237   2.374
   43CYS      O  399   4.972   6.240   2.329
   44ALA      N  400   4.770   6.138   2.357
   44ALA      H  401   4.670   6.139   2.365
   44ALA     CA  402   4.815   5.999   2.335
   44ALA     CB  403   4.899   5.938   2.447
   44ALA      C  404   4.703   5.895   2.326
   44ALA      O  405   4.630   5.875   2.423
   45LEU      N  406   4.672   5.881   2.198
   45LEU      H  407   4.718   5.929   2.123
   45LEU     CA  408   4.584   5.774   2.149
   45LEU     CB  409   4.531   5.810   2.010
   45LEU     CG  410   4.394   5.747   1.980
   45LEU    CD1  411   4.341   5.840   1.872
   45LEU    CD2  412   4.389   5.603   1.929
   45LEU      C  413   4.651   5.637   2.147
   45LEU      O  414   4.752   5.609   2.083
   46LEU      N  415   4.600   5.550   2.234
   46LEU      H  416   4.550   5.581   2.315
   46LEU     CA  417   4.630   5.406   2.239
   46LEU     CB  418   4.665   5.373   2.384
   46LEU     CG  419   4.766   5.467   2.450
   46LEU    CD1  420   4.708   5.527   2.578
   46LEU    CD2  421   4.910   5.423   2.476
   46LEU      C  422   4.516   5.316   2.190
   46LEU      O  423   4.404   5.325   2.240
   47LEU      N  424   4.559   5.206   2.127
   47LEU      H  425   4.652   5.198   2.091
   47LEU     CA  426   4.461   5.114   2.068
   47LEU     CB  427   4.470   5.136   1.917
   47LEU     CG  428   4.407   5.041   1.815
   47LEU    CD1  429   4.255   5.052   1.809
   47LEU    CD2  430   4.466   5.069   1.677
   47LEU      C  431   4.504   4.971   2.100
   47LEU      O  432   4.621   4.939   2.082
   48LEU      N  433   4.408   4.891   2.146
   48LEU      H  434   4.318   4.933   2.153
   48LEU     CA  435   4.424   4.749   2.182
   48LEU     CB  436   4.349   4.738   2.315
   48LEU     CG  437   4.386   4.605   2.381
   48LEU    CD1  438   4.532   4.599   2.427
   48LEU    CD2  439   4.298   4.609   2.507
   48LEU      C  440   4.357   4.669   2.070
   48LEU      O  441   4.240   4.694   2.042
   49PHE      N  442   4.431   4.578   2.007
   49PHE      H  443   4.523   4.556   2.039
   49PHE     CA  444   4.382   4.502   1.891
   49PHE     CB  445   4.398   4.595   1.770
   49PHE     CG  446   4.321   4.556   1.644
   49PHE    CD1  447   4.185   4.526   1.647
   49PHE    HD1  448   4.128   4.518   1.740
   49PHE    CD2  449   4.397   4.534   1.530
   49PHE    HD2  450   4.504   4.557   1.529
   49PHE    CE1  451   4.122   4.483   1.531
   49PHE    HE1  452   4.014   4.494   1.539
   49PHE    CE2  453   4.335   4.472   1.422
   49PHE    HE2  454   4.390   4.431   1.337
   49PHE     CZ  455   4.198   4.450   1.419
   49PHE     HZ  456   4.144   4.426   1.327
   49PHE      C  457   4.458   4.370   1.876
   49PHE      O  458   4.574   4.371   1.916
   50PRO      N  459   4.387   4.266   1.831
   50PRO     CA  460   4.460   4.149   1.781
   50PRO     CB  461   4.355   4.038   1.775
   50PRO     CG  462   4.239   4.081   1.866
   50PRO     CD  463   4.247   4.234   1.860
   50PRO      C  464   4.511   4.167   1.638
   50PRO      O  465   4.429   4.190   1.549
   51LEU      N  466   4.641   4.155   1.614
   51LEU      H  467   4.707   4.169   1.688
   51LEU     CA  468   4.716   4.144   1.488
   51LEU     CB  469   4.838   4.235   1.489
   51LEU     CG  470   4.810   4.383   1.519
   51LEU    CD1  471   4.938   4.465   1.535
   51LEU    CD2  472   4.735   4.453   1.406
   51LEU      C  473   4.761   4.000   1.460
   51LEU      O  474   4.804   3.924   1.546
   52THR      N  475   4.745   3.965   1.333
   52THR      H  476   4.703   4.026   1.265
   52THR     CA  477   4.782   3.833   1.281
   52THR     CB  478   4.714   3.799   1.148
   52THR    OG1  479   4.754   3.898   1.053
   52THR    HG1  480   4.738   3.993   1.078
   52THR    CG2  481   4.562   3.810   1.168
   52THR      C  482   4.931   3.802   1.271
   52THR      O  483   5.013   3.891   1.248
   53ALA      N  484   4.971   3.676   1.289
   53ALA      H  485   4.907   3.601   1.310
   53ALA     CA  486   5.114   3.650   1.273
   53ALA     CB  487   5.137   3.507   1.322
   53ALA      C  488   5.178   3.685   1.138
   53ALA      O  489   5.278   3.756   1.144
   54GLN      N  490   5.108   3.651   1.030
   54GLN      H  491   5.044   3.574   1.034
   54GLN     CA  492   5.149   3.687   0.894
   54GLN     CB  493   5.030   3.656   0.802
   54GLN     CG  494   4.986   3.510   0.794
   54GLN     CD  495   4.880   3.473   0.898
   54GLN    OE1  496   4.896   3.437   1.015
   54GLN    NE2  497   4.755   3.480   0.853
   54GLN   HE21  498   4.738   3.520   0.763
   54GLN   HE22  499   4.686   3.432   0.907
   54GLN      C  500   5.180   3.835   0.870
   54GLN      O  501   5.282   3.869   0.809
   55HISE     N  502   5.098   3.919   0.931
   55HISE     H  503   5.026   3.888   0.993
   55HISE    CA  504   5.123   4.064   0.936
   55HISE    CB  505   4.991   4.137   0.963
   55HISE    CG  506   4.985   4.284   1.004
   55HISE   ND1  507   4.925   4.334   1.112
   55HISE   CD2  508   5.018   4.384   0.923
   55HISE   HD2  509   5.079   4.381   0.833
   55HISE   CE1  510   4.907   4.464   1.090
   55HISE   HE1  511   4.850   4.532   1.153
   55HISE   NE2  512   4.960   4.494   0.972
   55HISE   HE2  513   4.974   4.589   0.946
   55HISE     C  514   5.237   4.099   1.032
   55HISE     O  515   5.336   4.157   0.989
   56GLU      N  516   5.236   4.055   1.158
   56GLU      H  517   5.160   4.004   1.197
   56GLU     CA  518   5.346   4.080   1.253
   56GLU     CB  519   5.323   3.998   1.380
   56GLU     CG  520   5.409   4.050   1.495
   56GLU     CD  521   5.393   3.948   1.607
   56GLU    OE1  522   5.495   3.894   1.654
   56GLU    OE2  523   5.281   3.937   1.662
   56GLU      C  524   5.482   4.039   1.197
   56GLU      O  525   5.574   4.119   1.182
   57ASN      N  526   5.489   3.919   1.140
   57ASN      H  527   5.404   3.869   1.125
   57ASN     CA  528   5.606   3.857   1.077
   57ASN     CB  529   5.584   3.717   1.019
   57ASN     CG  530   5.563   3.613   1.128
   57ASN    OD1  531   5.601   3.614   1.245
   57ASN    ND2  532   5.496   3.507   1.083
   57ASN   HD21  533   5.479   3.489   0.986
   57ASN   HD22  534   5.480   3.424   1.137
   57ASN      C  535   5.653   3.954   0.968
   57ASN      O  536   5.762   4.010   0.977
   58PHE      N  537   5.583   3.977   0.858
   58PHE      H  538   5.490   3.943   0.846
   58PHE     CA  539   5.616   4.068   0.747
   58PHE     CB  540   5.500   4.059   0.648
   58PHE     CG  541   5.512   4.138   0.518
   58PHE    CD1  542   5.454   4.263   0.505
   58PHE    HD1  543   5.390   4.297   0.586
   58PHE    CD2  544   5.587   4.093   0.409
   58PHE    HD2  545   5.635   3.995   0.411
   58PHE    CE1  546   5.484   4.352   0.402
   58PHE    HE1  547   5.429   4.446   0.396
   58PHE    CE2  548   5.617   4.178   0.303
   58PHE    HE2  549   5.690   4.154   0.226
   58PHE     CZ  550   5.566   4.308   0.299
   58PHE     HZ  551   5.581   4.375   0.214
   58PHE      C  552   5.652   4.211   0.789
   58PHE      O  553   5.758   4.262   0.755
   59ARG      N  554   5.567   4.275   0.869
   59ARG      H  555   5.480   4.241   0.905
   59ARG     CA  556   5.592   4.408   0.926
   59ARG     CB  557   5.469   4.471   0.991
   59ARG     CG  558   5.433   4.610   0.938
   59ARG     CD  559   5.314   4.677   1.009
   59ARG     NE  560   5.326   4.820   0.980
   59ARG     HE  561   5.351   4.844   0.886
   59ARG     CZ  562   5.336   4.912   1.078
   59ARG    NH1  563   5.319   4.876   1.206
   59ARG   HH11  564   5.305   4.780   1.229
   59ARG   HH12  565   5.298   4.948   1.272
   59ARG    NH2  566   5.371   5.037   1.046
   59ARG   HH21  567   5.387   5.053   0.949
   59ARG   HH22  568   5.365   5.108   1.116
   59ARG      C  569   5.715   4.420   1.016
   59ARG      O  570   5.791   4.512   0.988
   60LYS      N  571   5.749   4.310   1.084
   60LYS      H  572   5.694   4.232   1.115
   60LYS     CA  573   5.872   4.318   1.164
   60LYS     CB  574   5.893   4.190   1.245
   60LYS     CG  575   5.822   4.194   1.380
   60LYS     CD  576   5.870   4.093   1.485
   60LYS     CE  577   5.792   4.101   1.617
   60LYS     NZ  578   5.843   4.007   1.717
   60LYS    HZ1  579   5.844   3.916   1.675
   60LYS    HZ2  580   5.930   4.035   1.758
   60LYS    HZ3  581   5.786   4.009   1.799
   60LYS      C  582   5.995   4.352   1.079
   60LYS      O  583   6.051   4.461   1.085
   61LYS      N  584   5.999   4.272   0.973
   61LYS      H  585   5.929   4.200   0.972
   61LYS     CA  586   6.090   4.288   0.859
   61LYS     CB  587   6.098   4.167   0.766
   61LYS     CG  588   6.154   4.054   0.852
   61LYS     CD  589   6.136   3.923   0.776
   61LYS     CE  590   6.220   3.803   0.819
   61LYS     NZ  591   6.204   3.683   0.737
   61LYS    HZ1  592   6.192   3.710   0.641
   61LYS    HZ2  593   6.284   3.622   0.736
   61LYS    HZ3  594   6.133   3.625   0.777
   61LYS      C  595   6.089   4.416   0.775
   61LYS      O  596   6.189   4.488   0.768
   62GLN      N  597   5.978   4.440   0.706
   62GLN      H  598   5.917   4.362   0.693
   62GLN     CA  599   5.948   4.566   0.637
   62GLN     CB  600   5.798   4.566   0.607
   62GLN     CG  601   5.755   4.682   0.517
   62GLN     CD  602   5.604   4.700   0.496
   62GLN    OE1  603   5.525   4.700   0.590
   62GLN    NE2  604   5.561   4.742   0.378
   62GLN   HE21  605   5.622   4.751   0.299
   62GLN   HE22  606   5.475   4.792   0.370
   62GLN      C  607   5.983   4.692   0.716
   62GLN      O  608   6.042   4.782   0.656
   63ILE      N  609   5.949   4.709   0.843
   63ILE      H  610   5.888   4.643   0.886
   63ILE     CA  611   6.001   4.816   0.929
   63ILE     CB  612   5.910   4.848   1.049
   63ILE    CG1  613   5.766   4.860   1.000
   63ILE    CG2  614   5.964   4.974   1.116
   63ILE     CD  615   5.673   4.838   1.119
   63ILE      C  616   6.151   4.803   0.954
   63ILE      O  617   6.227   4.899   0.943
   64GLU      N  618   6.206   4.690   0.998
   64GLU      H  619   6.146   4.615   1.028
   64GLU     CA  620   6.348   4.659   1.019
   64GLU     CB  621   6.365   4.508   1.032
   64GLU     CG  622   6.503   4.458   1.077
   64GLU     CD  623   6.516   4.441   1.228
   64GLU    OE1  624   6.468   4.341   1.287
   64GLU    OE2  625   6.608   4.506   1.283
   64GLU      C  626   6.447   4.711   0.915
   64GLU      O  627   6.539   4.789   0.941
   65GLU      N  628   6.408   4.693   0.790
   65GLU      H  629   6.324   4.645   0.762
   65GLU     CA  630   6.474   4.756   0.675
   65GLU     CB  631   6.410   4.709   0.544
   65GLU     CG  632   6.493   4.599   0.478
   65GLU     CD  633   6.409   4.518   0.379
   65GLU    OE1  634   6.291   4.552   0.358
   65GLU    OE2  635   6.464   4.422   0.320
   65GLU      C  636   6.490   4.908   0.667
   65GLU      O  637   6.584   4.946   0.597
   66LEU      N  638   6.409   4.990   0.734
   66LEU      H  639   6.320   4.960   0.767
   66LEU     CA  640   6.439   5.134   0.733
   66LEU     CB  641   6.315   5.222   0.722
   66LEU     CG  642   6.224   5.181   0.606
   66LEU    CD1  643   6.094   5.259   0.628
   66LEU    CD2  644   6.289   5.206   0.470
   66LEU      C  645   6.540   5.177   0.839
   66LEU      O  646   6.591   5.289   0.835
   67LYS      N  647   6.570   5.089   0.934
   67LYS      H  648   6.526   4.999   0.928
   67LYS     CA  649   6.659   5.108   1.049
   67LYS     CB  650   6.805   5.096   1.006
   67LYS     CG  651   6.838   4.952   0.969
   67LYS     CD  652   6.823   4.860   1.090
   67LYS     CE  653   6.882   4.725   1.048
   67LYS     NZ  654   6.842   4.614   1.136
   67LYS    HZ1  655   6.853   4.622   1.235
   67LYS    HZ2  656   6.749   4.586   1.112
   67LYS    HZ3  657   6.899   4.537   1.109
   67LYS      C  658   6.647   5.236   1.133
   67LYS      O  659   6.745   5.299   1.173
   68GLY      N  660   6.523   5.283   1.137
   68GLY      H  661   6.442   5.231   1.109
   68GLY     CA  662   6.484   5.414   1.192
   68GLY      C  663   6.532   5.540   1.120
   68GLY      O  664   6.533   5.647   1.181
   69GLN      N  665   6.547   5.531   0.988
   69GLN      H  666   6.544   5.445   0.938
   69GLN     CA  667   6.575   5.647   0.902
   69GLN     CB  668   6.562   5.590   0.760
   69GLN     CG  669   6.638   5.675   0.658
   69GLN     CD  670   6.663   5.592   0.532
   69GLN    OE1  671   6.776   5.564   0.493
   69GLN    NE2  672   6.565   5.563   0.447
   69GLN   HE21  673   6.471   5.589   0.470
   69GLN   HE22  674   6.592   5.510   0.367
   69GLN      C  675   6.493   5.775   0.916
   69GLN      O  676   6.537   5.888   0.896
   70GLU      N  677   6.362   5.755   0.933
   70GLU      H  678   6.327   5.670   0.894
   70GLU     CA  679   6.268   5.868   0.943
   70GLU     CB  680   6.144   5.834   0.860
   70GLU     CG  681   6.155   5.822   0.708
   70GLU     CD  682   6.064   5.723   0.634
   70GLU    OE1  683   6.017   5.746   0.521
   70GLU    OE2  684   6.047   5.616   0.698
   70GLU      C  685   6.213   5.887   1.085
   70GLU      O  686   6.121   5.965   1.110
   71VAL      N  687   6.276   5.816   1.178
   71VAL      H  688   6.341   5.744   1.155
   71VAL     CA  689   6.253   5.834   1.322
   71VAL     CB  690   6.257   5.697   1.390
   71VAL    CG1  691   6.259   5.690   1.543
   71VAL    CG2  692   6.136   5.622   1.334
   71VAL      C  693   6.347   5.942   1.377
   71VAL      O  694   6.453   5.966   1.319
   72SER      N  695   6.286   6.036   1.448
   72SER      H  696   6.194   6.067   1.422
   72SER     CA  697   6.360   6.139   1.522
   72SER     CB  698   6.266   6.252   1.564
   72SER     OG  699   6.349   6.361   1.605
   72SER     HG  700   6.311   6.444   1.563
   72SER      C  701   6.438   6.078   1.638
   72SER      O  702   6.376   6.016   1.725
   73PRO      N  703   6.563   6.119   1.656
   73PRO     CA  704   6.647   6.071   1.767
   73PRO     CB  705   6.780   6.143   1.739
   73PRO     CG  706   6.790   6.142   1.586
   73PRO     CD  707   6.645   6.166   1.544
   73PRO      C  708   6.589   6.102   1.905
   73PRO      O  709   6.613   6.025   1.998
   74LYS      N  710   6.514   6.210   1.921
   74LYS      H  711   6.523   6.282   1.852
   74LYS     CA  712   6.441   6.250   2.042
   74LYS     CB  713   6.370   6.383   2.019
   74LYS     CG  714   6.471   6.496   2.040
   74LYS     CD  715   6.414   6.637   2.019
   74LYS     CE  716   6.367   6.668   1.877
   74LYS     NZ  717   6.322   6.807   1.863
   74LYS    HZ1  718   6.388   6.882   1.866
   74LYS    HZ2  719   6.279   6.807   1.773
   74LYS    HZ3  720   6.249   6.821   1.929
   74LYS      C  721   6.348   6.143   2.100
   74LYS      O  722   6.345   6.133   2.222
   75VAL      N  723   6.277   6.063   2.021
   75VAL      H  724   6.288   6.055   1.922
   75VAL     CA  725   6.185   5.957   2.066
   75VAL     CB  726   6.093   5.905   1.956
   75VAL    CG1  727   6.001   5.787   1.988
   75VAL    CG2  728   6.004   6.014   1.897
   75VAL      C  729   6.252   5.849   2.152
   75VAL      O  730   6.338   5.770   2.115
   76TYR      N  731   6.202   5.846   2.275
   76TYR      H  732   6.149   5.923   2.312
   76TYR     CA  733   6.222   5.735   2.369
   76TYR     CB  734   6.190   5.781   2.511
   76TYR     CG  735   6.226   5.705   2.639
   76TYR    CD1  736   6.141   5.599   2.669
   76TYR    HD1  737   6.069   5.551   2.603
   76TYR    CD2  738   6.335   5.736   2.720
   76TYR    HD2  739   6.418   5.795   2.683
   76TYR    CE1  740   6.158   5.528   2.787
   76TYR    HE1  741   6.096   5.438   2.793
   76TYR    CE2  742   6.352   5.665   2.838
   76TYR    HE2  743   6.438   5.689   2.900
   76TYR     CZ  744   6.264   5.562   2.870
   76TYR     OH  745   6.299   5.464   2.957
   76TYR     HH  746   6.372   5.493   3.019
   76TYR      C  747   6.131   5.616   2.336
   76TYR      O  748   6.013   5.633   2.307
   77PHE      N  749   6.200   5.510   2.294
   77PHE      H  750   6.292   5.521   2.257
   77PHE     CA  751   6.157   5.372   2.270
   77PHE     CB  752   6.183   5.342   2.122
   77PHE     CG  753   6.122   5.211   2.071
   77PHE    CD1  754   5.998   5.229   2.011
   77PHE    HD1  755   5.960   5.331   2.009
   77PHE    CD2  756   6.180   5.085   2.076
   77PHE    HD2  757   6.286   5.084   2.104
   77PHE    CE1  758   5.932   5.122   1.951
   77PHE    HE1  759   5.827   5.124   1.923
   77PHE    CE2  760   6.119   4.979   2.011
   77PHE    HE2  761   6.169   4.883   2.003
   77PHE     CZ  762   5.994   4.997   1.952
   77PHE     HZ  763   5.952   4.911   1.900
   77PHE      C  764   6.229   5.272   2.361
   77PHE      O  765   6.329   5.304   2.425
   78MET      N  766   6.169   5.158   2.393
   78MET      H  767   6.069   5.150   2.392
   78MET     CA  768   6.226   5.042   2.464
   78MET     CB  769   6.202   5.046   2.615
   78MET     CG  770   6.055   5.033   2.656
   78MET     SD  771   6.026   5.092   2.827
   78MET     CE  772   6.126   4.979   2.922
   78MET      C  773   6.174   4.912   2.402
   78MET      O  774   6.059   4.894   2.364
   79LYS      N  775   6.270   4.820   2.396
   79LYS      H  776   6.358   4.829   2.443
   79LYS     CA  777   6.235   4.689   2.340
   79LYS     CB  778   6.363   4.616   2.297
   79LYS     CG  779   6.387   4.689   2.165
   79LYS     CD  780   6.505   4.625   2.091
   79LYS     CE  781   6.512   4.704   1.961
   79LYS     NZ  782   6.619   4.654   1.874
   79LYS    HZ1  783   6.708   4.682   1.910
   79LYS    HZ2  784   6.612   4.555   1.860
   79LYS    HZ3  785   6.600   4.699   1.787
   79LYS      C  786   6.166   4.607   2.449
   79LYS      O  787   6.215   4.586   2.559
   80GLN      N  788   6.045   4.564   2.413
   80GLN      H  789   5.998   4.607   2.335
   80GLN     CA  790   5.969   4.471   2.497
   80GLN     CB  791   5.820   4.467   2.462
   80GLN     CG  792   5.729   4.414   2.573
   80GLN     CD  793   5.586   4.378   2.535
   80GLN    OE1  794   5.515   4.437   2.454
   80GLN    NE2  795   5.551   4.267   2.599
   80GLN   HE21  796   5.619   4.208   2.644
   80GLN   HE22  797   5.455   4.237   2.596
   80GLN      C  798   6.025   4.329   2.499
   80GLN      O  799   5.988   4.250   2.412
   81THR      N  800   6.090   4.293   2.609
   81THR      H  801   6.099   4.347   2.693
   81THR     CA  802   6.153   4.160   2.616
   81THR     CB  803   6.295   4.171   2.672
   81THR    OG1  804   6.288   4.247   2.793
   81THR    HG1  805   6.361   4.230   2.860
   81THR    CG2  806   6.407   4.217   2.579
   81THR      C  807   6.068   4.060   2.695
   81THR      O  808   6.056   3.945   2.655
   82ILE      N  809   6.009   4.105   2.805
   82ILE      H  810   6.029   4.198   2.837
   82ILE     CA  811   5.916   4.029   2.890
   82ILE     CB  812   5.933   4.080   3.033
   82ILE    CG1  813   6.076   4.100   3.086
   82ILE    CG2  814   5.861   3.980   3.124
   82ILE     CD  815   6.170   3.980   3.073
   82ILE      C  816   5.774   4.043   2.833
   82ILE      O  817   5.746   4.130   2.750
   83GLY      N  818   5.702   3.934   2.856
   83GLY      H  819   5.747   3.869   2.917
   83GLY     CA  820   5.558   3.912   2.832
   83GLY      C  821   5.471   4.005   2.916
   83GLY      O  822   5.508   4.052   3.024
   84ASN      N  823   5.350   4.022   2.864
   84ASN      H  824   5.322   3.976   2.780
   84ASN     CA  825   5.235   4.087   2.930
   84ASN     CB  826   5.186   4.011   3.053
   84ASN     CG  827   5.144   3.866   3.026
   84ASN    OD1  828   5.213   3.771   3.063
   84ASN    ND2  829   5.018   3.848   2.986
   84ASN   HD21  830   4.948   3.918   2.979
   84ASN   HD22  831   4.990   3.753   2.974
   84ASN      C  832   5.261   4.234   2.965
   84ASN      O  833   5.163   4.305   2.985
   85SER      N  834   5.371   4.291   2.918
   85SER      H  835   5.446   4.228   2.900
   85SER     CA  836   5.404   4.434   2.935
   85SER     CB  837   5.548   4.448   2.987
   85SER     OG  838   5.623   4.353   2.911
   85SER     HG  839   5.717   4.382   2.892
   85SER      C  840   5.359   4.534   2.829
   85SER      O  841   5.400   4.650   2.838
   86CYS      N  842   5.262   4.506   2.743
   86CYS      H  843   5.226   4.413   2.749
   86CYS     CA  844   5.207   4.590   2.636
   86CYS     CB  845   5.107   4.493   2.571
   86CYS     SG  846   4.961   4.434   2.665
   86CYS     HG  847   4.952   4.325   2.590
   86CYS      C  848   5.155   4.728   2.677
   86CYS      O  849   5.224   4.824   2.646
   87GLY      N  850   5.063   4.723   2.774
   87GLY      H  851   5.040   4.634   2.813
   87GLY     CA  852   5.017   4.842   2.846
   87GLY      C  853   5.114   4.933   2.922
   87GLY      O  854   5.108   5.054   2.903
   88THR      N  855   5.212   4.867   2.982
   88THR      H  856   5.206   4.769   3.003
   88THR     CA  857   5.330   4.927   3.047
   88THR     CB  858   5.387   4.814   3.134
   88THR    OG1  859   5.298   4.705   3.161
   88THR    HG1  860   5.326   4.649   3.238
   88THR    CG2  861   5.424   4.881   3.267
   88THR      C  862   5.440   4.983   2.956
   88THR      O  863   5.492   5.088   2.993
   89ILE      N  864   5.462   4.927   2.838
   89ILE      H  865   5.445   4.830   2.822
   89ILE     CA  866   5.558   4.991   2.746
   89ILE     CB  867   5.584   4.887   2.637
   89ILE    CG1  868   5.642   4.757   2.693
   89ILE    CG2  869   5.683   4.930   2.528
   89ILE     CD  870   5.773   4.760   2.773
   89ILE      C  871   5.491   5.112   2.681
   89ILE      O  872   5.547   5.220   2.697
   90GLY      N  873   5.368   5.099   2.632
   90GLY      H  874   5.336   5.005   2.617
   90GLY     CA  875   5.283   5.213   2.595
   90GLY      C  876   5.266   5.329   2.694
   90GLY      O  877   5.291   5.441   2.651
   91LEU      N  878   5.255   5.296   2.822
   91LEU      H  879   5.206   5.209   2.832
   91LEU     CA  880   5.261   5.392   2.933
   91LEU     CB  881   5.241   5.309   3.060
   91LEU     CG  882   5.236   5.387   3.191
   91LEU    CD1  883   5.092   5.387   3.243
   91LEU    CD2  884   5.335   5.322   3.287
   91LEU      C  885   5.390   5.473   2.942
   91LEU      O  886   5.394   5.596   2.930
   92ILE      N  887   5.500   5.398   2.943
   92ILE      H  888   5.487   5.300   2.959
   92ILE     CA  889   5.636   5.453   2.952
   92ILE     CB  890   5.757   5.370   2.993
   92ILE    CG1  891   5.722   5.288   3.117
   92ILE    CG2  892   5.882   5.453   3.021
   92ILE     CD  893   5.799   5.156   3.116
   92ILE      C  894   5.666   5.536   2.827
   92ILE      O  895   5.691   5.655   2.844
   93HISE     N  896   5.616   5.491   2.712
   93HISE     H  897   5.533   5.435   2.707
   93HISE    CA  898   5.647   5.569   2.592
   93HISE    CB  899   5.602   5.510   2.458
   93HISE    CG  900   5.651   5.371   2.418
   93HISE   ND1  901   5.568   5.272   2.387
   93HISE   CD2  902   5.769   5.330   2.372
   93HISE   HD2  903   5.869   5.373   2.377
   93HISE   CE1  904   5.625   5.177   2.314
   93HISE   HE1  905   5.584   5.077   2.296
   93HISE   NE2  906   5.753   5.213   2.311
   93HISE   HE2  907   5.826   5.151   2.281
   93HISE     C  908   5.576   5.704   2.599
   93HISE     O  909   5.644   5.805   2.583
   94ALA      N  910   5.446   5.698   2.626
   94ALA      H  911   5.390   5.615   2.630
   94ALA     CA  912   5.360   5.817   2.629
   94ALA     CB  913   5.211   5.788   2.649
   94ALA      C  914   5.427   5.914   2.726
   94ALA      O  915   5.442   6.026   2.678
   95VAL      N  916   5.448   5.873   2.851
   95VAL      H  917   5.430   5.777   2.871
   95VAL     CA  918   5.498   5.957   2.961
   95VAL     CB  919   5.486   5.899   3.102
   95VAL    CG1  920   5.540   5.990   3.213
   95VAL    CG2  921   5.345   5.856   3.141
   95VAL      C  922   5.639   6.012   2.938
   95VAL      O  923   5.655   6.134   2.940
   96ALA      N  924   5.735   5.932   2.894
   96ALA      H  925   5.723   5.833   2.889
   96ALA     CA  926   5.874   5.973   2.867
   96ALA     CB  927   5.964   5.851   2.842
   96ALA      C  928   5.893   6.065   2.746
   96ALA      O  929   5.971   6.160   2.751
   97ASN      N  930   5.796   6.062   2.655
   97ASN      H  931   5.723   5.993   2.655
   97ASN     CA  932   5.790   6.150   2.537
   97ASN     CB  933   5.750   6.082   2.406
   97ASN     CG  934   5.867   5.992   2.368
   97ASN    OD1  935   5.975   6.044   2.342
   97ASN    ND2  936   5.835   5.863   2.365
   97ASN   HD21  937   5.738   5.845   2.381
   97ASN   HD22  938   5.896   5.787   2.340
   97ASN      C  939   5.717   6.282   2.564
   97ASN      O  940   5.760   6.385   2.510
   98ASN      N  941   5.632   6.279   2.666
   98ASN      H  942   5.608   6.187   2.697
   98ASN     CA  943   5.563   6.396   2.722
   98ASN     CB  944   5.413   6.383   2.698
   98ASN     CG  945   5.380   6.425   2.555
   98ASN    OD1  946   5.442   6.508   2.489
   98ASN    ND2  947   5.298   6.341   2.492
   98ASN   HD21  948   5.243   6.270   2.535
   98ASN   HD22  949   5.283   6.366   2.396
   98ASN      C  950   5.584   6.430   2.870
   98ASN      O  951   5.503   6.491   2.940
   99GLN      N  952   5.711   6.432   2.909
   99GLN      H  953   5.771   6.370   2.858
   99GLN     CA  954   5.769   6.488   3.032
   99GLN     CB  955   5.916   6.451   3.054
   99GLN     CG  956   5.940   6.306   3.097
   99GLN     CD  957   6.092   6.292   3.085
   99GLN    OE1  958   6.168   6.319   3.177
   99GLN    NE2  959   6.143   6.262   2.966
   99GLN   HE21  960   6.075   6.228   2.902
   99GLN   HE22  961   6.234   6.295   2.939
   99GLN      C  962   5.749   6.640   3.033
   99GLN      O  963   5.740   6.695   3.142
  100ASP      N  964   5.726   6.715   2.926
  100ASP      H  965   5.743   6.683   2.833
  100ASP     CA  966   5.691   6.858   2.929
  100ASP     CB  967   5.715   6.923   2.793
  100ASP     CG  968   5.618   6.886   2.680
  100ASP    OD1  969   5.556   6.975   2.619
  100ASP    OD2  970   5.587   6.765   2.673
  100ASP      C  971   5.548   6.881   2.978
  100ASP      O  972   5.526   6.948   3.078
  101LYS      N  973   5.457   6.800   2.924
  101LYS      H  974   5.485   6.730   2.858
  101LYS     CA  975   5.315   6.804   2.961
  101LYS     CB  976   5.236   6.752   2.841
  101LYS     CG  977   5.281   6.834   2.720
  101LYS     CD  978   5.216   6.777   2.594
  101LYS     CE  979   5.258   6.845   2.463
  101LYS     NZ  980   5.397   6.815   2.426
  101LYS    HZ1  981   5.406   6.716   2.419
  101LYS    HZ2  982   5.423   6.857   2.339
  101LYS    HZ3  983   5.456   6.852   2.497
  101LYS      C  984   5.282   6.740   3.096
  101LYS      O  985   5.194   6.798   3.161
  102LEU      N  986   5.360   6.644   3.144
  102LEU      H  987   5.435   6.595   3.098
  102LEU     CA  988   5.309   6.578   3.265
  102LEU     CB  989   5.245   6.448   3.217
  102LEU     CG  990   5.193   6.342   3.314
  102LEU    CD1  991   5.100   6.412   3.413
  102LEU    CD2  992   5.122   6.226   3.243
  102LEU      C  993   5.410   6.572   3.380
  102LEU      O  994   5.525   6.530   3.367
  103GLY      N  995   5.361   6.608   3.498
  103GLY      H  996   5.271   6.651   3.504
  103GLY     CA  997   5.436   6.614   3.624
  103GLY      C  998   5.438   6.496   3.723
  103GLY      O  999   5.372   6.395   3.700
  104PHE      N 1000   5.540   6.503   3.808
  104PHE      H 1001   5.600   6.583   3.811
  104PHE     CA 1002   5.571   6.385   3.890
  104PHE     CB 1003   5.715   6.342   3.860
  104PHE     CG 1004   5.733   6.289   3.717
  104PHE    CD1 1005   5.720   6.152   3.694
  104PHE    HD1 1006   5.682   6.089   3.774
  104PHE    CD2 1007   5.759   6.373   3.610
  104PHE    HD2 1008   5.758   6.482   3.612
  104PHE    CE1 1009   5.731   6.106   3.563
  104PHE    HE1 1010   5.714   6.002   3.534
  104PHE    CE2 1011   5.777   6.321   3.482
  104PHE    HE2 1012   5.808   6.383   3.398
  104PHE     CZ 1013   5.769   6.185   3.455
  104PHE     HZ 1014   5.798   6.141   3.360
  104PHE      C 1015   5.563   6.429   4.036
  104PHE      O 1016   5.607   6.539   4.070
  105GLU      N 1017   5.549   6.334   4.128
  105GLU      H 1018   5.508   6.249   4.096
  105GLU     CA 1019   5.566   6.374   4.269
  105GLU     CB 1020   5.468   6.293   4.354
  105GLU     CG 1021   5.502   6.144   4.365
  105GLU     CD 1022   5.391   6.078   4.448
  105GLU    OE1 1023   5.279   6.075   4.393
  105GLU    OE2 1024   5.415   6.029   4.560
  105GLU      C 1025   5.711   6.356   4.315
  105GLU      O 1026   5.805   6.327   4.240
  106ASP      N 1027   5.738   6.402   4.437
  106ASP      H 1028   5.665   6.445   4.491
  106ASP     CA 1029   5.862   6.377   4.512
  106ASP     CB 1030   5.857   6.442   4.650
  106ASP     CG 1031   5.876   6.594   4.644
  106ASP    OD1 1032   5.987   6.639   4.607
  106ASP    OD2 1033   5.784   6.669   4.683
  106ASP      C 1034   5.877   6.227   4.536
  106ASP      O 1035   5.786   6.144   4.546
  107GLY      N 1036   6.000   6.190   4.501
  107GLY      H 1037   6.063   6.264   4.478
  107GLY     CA 1038   6.057   6.054   4.502
  107GLY      C 1039   5.981   5.950   4.421
  107GLY      O 1040   5.934   5.851   4.477
  108SER      N 1041   5.964   5.986   4.294
  108SER      H 1042   6.028   6.054   4.258
  108SER     CA 1043   5.889   5.898   4.203
  108SER     CB 1044   5.820   5.976   4.091
  108SER     OG 1045   5.777   5.890   3.985
  108SER     HG 1046   5.679   5.885   4.004
  108SER      C 1047   5.973   5.783   4.147
  108SER      O 1048   6.092   5.801   4.123
  109VAL      N 1049   5.910   5.667   4.162
  109VAL      H 1050   5.829   5.663   4.221
  109VAL     CA 1051   5.945   5.542   4.094
  109VAL     CB 1052   5.849   5.430   4.135
  109VAL    CG1 1053   5.882   5.288   4.087
  109VAL    CG2 1054   5.826   5.413   4.285
  109VAL      C 1055   5.977   5.548   3.944
  109VAL      O 1056   6.084   5.508   3.897
  110LEU      N 1057   5.881   5.607   3.874
  110LEU      H 1058   5.815   5.660   3.928
  110LEU     CA 1059   5.881   5.625   3.728
  110LEU     CB 1060   5.748   5.672   3.670
  110LEU     CG 1061   5.740   5.631   3.523
  110LEU    CD1 1062   5.742   5.478   3.511
  110LEU    CD2 1063   5.613   5.693   3.465
  110LEU      C 1064   5.989   5.726   3.688
  110LEU      O 1065   6.079   5.696   3.609
  111LYS      N 1066   6.005   5.836   3.761
  111LYS      H 1067   5.929   5.865   3.818
  111LYS     CA 1068   6.112   5.936   3.744
  111LYS     CB 1069   6.073   6.056   3.830
  111LYS     CG 1070   6.158   6.182   3.816
  111LYS     CD 1071   6.157   6.234   3.673
  111LYS     CE 1072   6.278   6.317   3.629
  111LYS     NZ 1073   6.307   6.442   3.701
  111LYS    HZ1 1074   6.312   6.427   3.800
  111LYS    HZ2 1075   6.393   6.485   3.676
  111LYS    HZ3 1076   6.229   6.505   3.693
  111LYS      C 1077   6.254   5.888   3.778
  111LYS      O 1078   6.339   5.913   3.693
  112GLN      N 1079   6.268   5.784   3.860
  112GLN      H 1080   6.199   5.765   3.930
  112GLN     CA 1081   6.394   5.713   3.886
  112GLN     CB 1082   6.375   5.624   4.009
  112GLN     CG 1083   6.510   5.569   4.056
  112GLN     CD 1084   6.563   5.450   3.976
  112GLN    OE1 1085   6.499   5.346   3.962
  112GLN    NE2 1086   6.677   5.482   3.915
  112GLN   HE21 1087   6.723   5.570   3.927
  112GLN   HE22 1088   6.718   5.414   3.854
  112GLN      C 1089   6.433   5.632   3.763
  112GLN      O 1090   6.535   5.661   3.701
  113PHE      N 1091   6.343   5.552   3.706
  113PHE      H 1092   6.249   5.552   3.740
  113PHE     CA 1093   6.358   5.472   3.583
  113PHE     CB 1094   6.226   5.397   3.563
  113PHE     CG 1095   6.239   5.293   3.451
  113PHE    CD1 1096   6.274   5.161   3.476
  113PHE    HD1 1097   6.292   5.138   3.581
  113PHE    CD2 1098   6.220   5.325   3.317
  113PHE    HD2 1099   6.180   5.425   3.306
  113PHE    CE1 1100   6.283   5.070   3.371
  113PHE    HE1 1101   6.292   4.964   3.395
  113PHE    CE2 1102   6.222   5.240   3.207
  113PHE    HE2 1103   6.203   5.276   3.106
  113PHE     CZ 1104   6.259   5.110   3.240
  113PHE     HZ 1105   6.292   5.040   3.163
  113PHE      C 1106   6.381   5.562   3.461
  113PHE      O 1107   6.488   5.546   3.402
  114LEU      N 1108   6.297   5.663   3.441
  114LEU      H 1109   6.205   5.672   3.480
  114LEU     CA 1110   6.320   5.767   3.341
  114LEU     CB 1111   6.204   5.867   3.333
  114LEU     CG 1112   6.073   5.808   3.280
  114LEU    CD1 1113   5.962   5.913   3.286
  114LEU    CD2 1114   6.097   5.724   3.154
  114LEU      C 1115   6.455   5.839   3.342
  114LEU      O 1116   6.536   5.830   3.250
  115SER      N 1117   6.492   5.888   3.460
  115SER      H 1118   6.430   5.897   3.538
  115SER     CA 1119   6.623   5.950   3.485
  115SER     CB 1120   6.631   5.980   3.635
  115SER     OG 1121   6.757   6.033   3.674
  115SER     HG 1122   6.781   6.101   3.605
  115SER      C 1123   6.742   5.860   3.454
  115SER      O 1124   6.812   5.896   3.359
  116GLU      N 1125   6.735   5.736   3.501
  116GLU      H 1126   6.664   5.707   3.565
  116GLU     CA 1127   6.836   5.632   3.477
  116GLU     CB 1128   6.805   5.522   3.579
  116GLU     CG 1129   6.917   5.419   3.573
  116GLU     CD 1130   6.912   5.319   3.689
  116GLU    OE1 1131   6.802   5.289   3.740
  116GLU    OE2 1132   7.019   5.270   3.732
  116GLU      C 1133   6.848   5.584   3.333
  116GLU      O 1134   6.956   5.578   3.273
  117THR      N 1135   6.735   5.577   3.263
  117THR      H 1136   6.648   5.610   3.298
  117THR     CA 1137   6.722   5.525   3.126
  117THR     CB 1138   6.596   5.439   3.110
  117THR    OG1 1139   6.479   5.518   3.134
  117THR    HG1 1140   6.481   5.527   3.234
  117THR    CG2 1141   6.587   5.306   3.184
  117THR      C 1142   6.720   5.620   3.006
  117THR      O 1143   6.692   5.573   2.896
  118GLU      N 1144   6.749   5.748   3.023
  118GLU      H 1145   6.775   5.778   3.115
  118GLU     CA 1146   6.750   5.837   2.906
  118GLU     CB 1147   6.752   5.985   2.943
  118GLU     CG 1148   6.768   6.091   2.834
  118GLU     CD 1149   6.777   6.237   2.880
  118GLU    OE1 1150   6.824   6.268   2.991
  118GLU    OE2 1151   6.728   6.323   2.804
  118GLU      C 1152   6.852   5.802   2.797
  118GLU      O 1153   6.818   5.786   2.680
  119LYS      N 1154   6.979   5.824   2.831
  119LYS      H 1155   7.011   5.860   2.919
  119LYS     CA 1156   7.085   5.824   2.729
  119LYS     CB 1157   7.196   5.921   2.771
  119LYS     CG 1158   7.156   6.067   2.752
  119LYS     CD 1159   7.256   6.183   2.761
  119LYS     CE 1160   7.356   6.157   2.648
  119LYS     NZ 1161   7.436   6.279   2.633
  119LYS    HZ1 1162   7.477   6.268   2.542
  119LYS    HZ2 1163   7.390   6.367   2.646
  119LYS    HZ3 1164   7.510   6.286   2.700
  119LYS      C 1165   7.138   5.684   2.700
  119LYS      O 1166   7.248   5.654   2.747
  120MET      N 1167   7.046   5.591   2.674
  120MET      H 1168   6.951   5.602   2.701
  120MET     CA 1169   7.088   5.459   2.625
  120MET     CB 1170   7.094   5.358   2.739
  120MET     CG 1171   6.965   5.346   2.820
  120MET     SD 1172   6.991   5.230   2.959
  120MET     CE 1173   7.124   5.319   3.037
  120MET      C 1174   6.998   5.400   2.515
  120MET      O 1175   6.880   5.432   2.503
  121SER      N 1176   7.055   5.296   2.455
  121SER      H 1177   7.149   5.270   2.477
  121SER     CA 1178   6.990   5.209   2.356
  121SER     CB 1179   7.079   5.094   2.310
  121SER     OG 1180   7.080   4.994   2.412
  121SER     HG 1181   7.168   4.948   2.403
  121SER      C 1182   6.857   5.147   2.400
  121SER      O 1183   6.828   5.129   2.518
  122PRO      N 1184   6.763   5.116   2.310
  122PRO     CA 1185   6.644   5.040   2.348
  122PRO     CB 1186   6.558   5.030   2.222
  122PRO     CG 1187   6.602   5.159   2.152
  122PRO     CD 1188   6.750   5.185   2.181
  122PRO      C 1189   6.675   4.904   2.411
  122PRO      O 1190   6.592   4.853   2.487
  123GLU      N 1191   6.777   4.833   2.365
  123GLU      H 1192   6.789   4.838   2.266
  123GLU     CA 1193   6.833   4.712   2.427
  123GLU     CB 1194   6.935   4.643   2.337
  123GLU     CG 1195   6.900   4.610   2.192
  123GLU     CD 1196   6.906   4.726   2.093
  123GLU    OE1 1197   6.796   4.786   2.082
  123GLU    OE2 1198   7.016   4.755   2.042
  123GLU      C 1199   6.880   4.726   2.572
  123GLU      O 1200   6.833   4.649   2.656
  124ASP      N 1201   6.942   4.839   2.606
  124ASP      H 1202   6.969   4.906   2.537
  124ASP     CA 1203   6.980   4.870   2.744
  124ASP     CB 1204   7.102   4.962   2.757
  124ASP     CG 1205   7.240   4.901   2.728
  124ASP    OD1 1206   7.271   4.780   2.736
  124ASP    OD2 1207   7.318   4.977   2.667
  124ASP      C 1208   6.861   4.919   2.827
  124ASP      O 1209   6.845   4.874   2.940
  125ARG      N 1210   6.768   4.985   2.759
  125ARG      H 1211   6.784   5.039   2.676
  125ARG     CA 1212   6.638   5.023   2.817
  125ARG     CB 1213   6.554   5.118   2.732
  125ARG     CG 1214   6.620   5.256   2.724
  125ARG     CD 1215   6.532   5.357   2.650
  125ARG     NE 1216   6.587   5.492   2.635
  125ARG     HE 1217   6.633   5.523   2.718
  125ARG     CZ 1218   6.593   5.549   2.514
  125ARG    NH1 1219   6.541   5.488   2.407
  125ARG   HH11 1220   6.492   5.404   2.432
  125ARG   HH12 1221   6.546   5.527   2.315
  125ARG    NH2 1222   6.629   5.678   2.505
  125ARG   HH21 1223   6.659   5.714   2.593
  125ARG   HH22 1224   6.643   5.734   2.424
  125ARG      C 1225   6.555   4.899   2.853
  125ARG      O 1226   6.509   4.888   2.967
  126ALA      N 1227   6.560   4.801   2.764
  126ALA      H 1228   6.602   4.815   2.674
  126ALA     CA 1229   6.509   4.664   2.779
  126ALA     CB 1230   6.536   4.588   2.649
  126ALA      C 1231   6.561   4.586   2.901
  126ALA      O 1232   6.481   4.568   2.992
  127LYS      N 1233   6.693   4.584   2.915
  127LYS      H 1234   6.759   4.617   2.847
  127LYS     CA 1235   6.764   4.529   3.031
  127LYS     CB 1236   6.916   4.543   3.012
  127LYS     CG 1237   6.972   4.495   2.878
  127LYS     CD 1238   6.968   4.343   2.868
  127LYS     CE 1239   7.037   4.284   2.744
  127LYS     NZ 1240   6.968   4.341   2.627
  127LYS    HZ1 1241   6.872   4.346   2.653
  127LYS    HZ2 1242   7.019   4.423   2.601
  127LYS    HZ3 1243   6.988   4.272   2.558
  127LYS      C 1244   6.732   4.601   3.163
  127LYS      O 1245   6.719   4.523   3.257
  128CYS      N 1246   6.706   4.731   3.163
  128CYS      H 1247   6.752   4.788   3.095
  128CYS     CA 1248   6.662   4.806   3.282
  128CYS     CB 1249   6.673   4.955   3.248
  128CYS     SG 1250   6.840   5.012   3.199
  128CYS     HG 1251   6.832   5.013   3.066
  128CYS      C 1252   6.522   4.775   3.336
  128CYS      O 1253   6.508   4.780   3.458
  129PHE      N 1254   6.427   4.735   3.252
  129PHE      H 1255   6.431   4.740   3.152
  129PHE     CA 1256   6.303   4.676   3.304
  129PHE     CB 1257   6.193   4.661   3.199
  129PHE     CG 1258   6.055   4.618   3.249
  129PHE    CD1 1259   6.000   4.654   3.371
  129PHE    HD1 1260   6.058   4.733   3.418
  129PHE    CD2 1261   6.000   4.509   3.182
  129PHE    HD2 1262   6.055   4.458   3.103
  129PHE    CE1 1263   5.888   4.589   3.422
  129PHE    HE1 1264   5.859   4.600   3.526
  129PHE    CE2 1265   5.887   4.446   3.232
  129PHE    HE2 1266   5.845   4.369   3.166
  129PHE     CZ 1267   5.829   4.484   3.352
  129PHE     HZ 1268   5.746   4.424   3.390
  129PHE      C 1269   6.343   4.540   3.363
  129PHE      O 1270   6.301   4.523   3.477
  130GLU      N 1271   6.427   4.456   3.303
  130GLU      H 1272   6.489   4.495   3.235
  130GLU     CA 1273   6.454   4.322   3.356
  130GLU     CB 1274   6.537   4.236   3.260
  130GLU     CG 1275   6.468   4.217   3.124
  130GLU     CD 1276   6.568   4.179   3.014
  130GLU    OE1 1277   6.675   4.119   3.035
  130GLU    OE2 1278   6.528   4.206   2.899
  130GLU      C 1279   6.525   4.321   3.491
  130GLU      O 1280   6.488   4.237   3.573
  131LYS      N 1281   6.609   4.420   3.519
  131LYS      H 1282   6.637   4.483   3.446
  131LYS     CA 1283   6.677   4.439   3.648
  131LYS     CB 1284   6.811   4.507   3.620
  131LYS     CG 1285   6.909   4.421   3.541
  131LYS     CD 1286   7.038   4.496   3.508
  131LYS     CE 1287   7.029   4.620   3.418
  131LYS     NZ 1288   7.152   4.696   3.392
  131LYS    HZ1 1289   7.220   4.655   3.331
  131LYS    HZ2 1290   7.126   4.788   3.363
  131LYS    HZ3 1291   7.199   4.708   3.479
  131LYS      C 1292   6.600   4.518   3.754
  131LYS      O 1293   6.658   4.554   3.857
  132ASN      N 1294   6.475   4.555   3.731
  132ASN      H 1295   6.437   4.552   3.638
  132ASN     CA 1296   6.387   4.629   3.822
  132ASN     CB 1297   6.303   4.735   3.749
  132ASN     CG 1298   6.251   4.844   3.842
  132ASN    OD1 1299   6.155   4.828   3.918
  132ASN    ND2 1300   6.329   4.950   3.857
  132ASN   HD21 1301   6.419   4.955   3.813
  132ASN   HD22 1302   6.300   5.034   3.904
  132ASN      C 1303   6.290   4.543   3.903
  132ASN      O 1304   6.218   4.459   3.849
  133GLU      N 1305   6.274   4.581   4.029
  133GLU      H 1306   6.328   4.660   4.059
  133GLU     CA 1307   6.195   4.522   4.138
  133GLU     CB 1308   6.283   4.538   4.263
  133GLU     CG 1309   6.400   4.440   4.268
  133GLU     CD 1310   6.367   4.291   4.272
  133GLU    OE1 1311   6.297   4.256   4.370
  133GLU    OE2 1312   6.404   4.214   4.181
  133GLU      C 1313   6.057   4.585   4.162
  133GLU      O 1314   5.954   4.519   4.153
  134ALA      N 1315   6.061   4.717   4.177
  134ALA      H 1316   6.149   4.764   4.184
  134ALA     CA 1317   5.939   4.789   4.214
  134ALA     CB 1318   5.968   4.934   4.255
  134ALA      C 1319   5.821   4.787   4.117
  134ALA      O 1320   5.707   4.784   4.164
  135ILE      N 1321   5.857   4.798   3.990
  135ILE      H 1322   5.951   4.821   3.963
  135ILE     CA 1323   5.757   4.805   3.883
  135ILE     CB 1324   5.810   4.853   3.748
  135ILE    CG1 1325   5.873   4.990   3.775
  135ILE    CG2 1326   5.716   4.862   3.627
  135ILE     CD 1327   5.973   5.018   3.663
  135ILE      C 1328   5.683   4.672   3.866
  135ILE      O 1329   5.561   4.677   3.851
  136GLN      N 1330   5.745   4.556   3.888
  136GLN      H 1331   5.839   4.542   3.919
  136GLN     CA 1332   5.675   4.427   3.880
  136GLN     CB 1333   5.771   4.308   3.880
  136GLN     CG 1334   5.858   4.300   3.755
  136GLN     CD 1335   5.943   4.173   3.764
  136GLN    OE1 1336   5.919   4.078   3.839
  136GLN    NE2 1337   6.050   4.167   3.685
  136GLN   HE21 1338   6.060   4.245   3.624
  136GLN   HE22 1339   6.120   4.096   3.686
  136GLN      C 1340   5.579   4.412   3.998
  136GLN      O 1341   5.466   4.367   3.978
  137ALA      N 1342   5.612   4.460   4.117
  137ALA      H 1343   5.700   4.505   4.135
  137ALA     CA 1344   5.526   4.465   4.236
  137ALA     CB 1345   5.603   4.529   4.352
  137ALA      C 1346   5.400   4.548   4.209
  137ALA      O 1347   5.288   4.497   4.213
  138ALA      N 1348   5.426   4.666   4.154
  138ALA      H 1349   5.519   4.695   4.131
  138ALA     CA 1350   5.322   4.761   4.111
  138ALA     CB 1351   5.389   4.884   4.049
  138ALA      C 1352   5.236   4.695   4.003
  138ALA      O 1353   5.117   4.680   4.027
  139HISE     N 1354   5.293   4.635   3.899
  139HISE     H 1355   5.392   4.630   3.890
  139HISE    CA 1356   5.218   4.573   3.788
  139HISE    CB 1357   5.336   4.538   3.696
  139HISE    CG 1358   5.328   4.474   3.558
  139HISE   ND1 1359   5.353   4.540   3.445
  139HISE   CD2 1360   5.331   4.343   3.534
  139HISE   HD2 1361   5.335   4.270   3.615
  139HISE   CE1 1362   5.380   4.448   3.352
  139HISE   HE1 1363   5.415   4.465   3.250
  139HISE   NE2 1364   5.363   4.328   3.406
  139HISE   HE2 1365   5.372   4.239   3.360
  139HISE     C 1366   5.119   4.464   3.827
  139HISE     O 1367   5.008   4.455   3.774
  140ASP      N 1368   5.167   4.363   3.899
  140ASP      H 1369   5.266   4.351   3.912
  140ASP     CA 1370   5.085   4.252   3.948
  140ASP     CB 1371   5.183   4.142   3.989
  140ASP     CG 1372   5.243   4.069   3.869
  140ASP    OD1 1373   5.353   4.104   3.822
  140ASP    OD2 1374   5.179   3.968   3.831
  140ASP      C 1375   4.989   4.281   4.064
  140ASP      O 1376   4.882   4.221   4.075
  141ALA      N 1377   5.014   4.388   4.139
  141ALA      H 1378   5.105   4.424   4.161
  141ALA     CA 1379   4.932   4.451   4.243
  141ALA     CB 1380   5.015   4.547   4.327
  141ALA      C 1381   4.810   4.520   4.182
  141ALA      O 1382   4.701   4.464   4.193
  142VAL      N 1383   4.838   4.591   4.072
  142VAL      H 1384   4.933   4.615   4.052
  142VAL     CA 1385   4.735   4.650   3.986
  142VAL     CB 1386   4.791   4.747   3.882
  142VAL    CG1 1387   4.670   4.799   3.803
  142VAL    CG2 1388   4.855   4.870   3.947
  142VAL      C 1389   4.656   4.536   3.922
  142VAL      O 1390   4.534   4.533   3.941
  143ALA      N 1391   4.725   4.436   3.867
  143ALA      H 1392   4.816   4.448   3.828
  143ALA     CA 1393   4.660   4.315   3.816
  143ALA     CB 1394   4.762   4.217   3.757
  143ALA      C 1395   4.572   4.233   3.911
  143ALA      O 1396   4.469   4.184   3.865
  144GLN      N 1397   4.604   4.229   4.040
  144GLN      H 1398   4.696   4.240   4.078
  144GLN     CA 1399   4.529   4.148   4.137
  144GLN     CB 1400   4.627   4.074   4.227
  144GLN     CG 1401   4.697   3.963   4.149
  144GLN     CD 1402   4.818   3.916   4.230
  144GLN    OE1 1403   4.806   3.844   4.328
  144GLN    NE2 1404   4.939   3.945   4.183
  144GLN   HE21 1405   4.955   4.012   4.110
  144GLN   HE22 1406   5.012   3.891   4.226
  144GLN      C 1407   4.430   4.228   4.222
  144GLN      O 1408   4.363   4.171   4.308
  145GLU      N 1409   4.447   4.360   4.225
  145GLU      H 1410   4.528   4.409   4.194
  145GLU     CA 1411   4.331   4.441   4.266
  145GLU     CB 1412   4.357   4.588   4.299
  145GLU     CG 1413   4.450   4.598   4.420
  145GLU     CD 1414   4.497   4.742   4.440
  145GLU    OE1 1415   4.440   4.815   4.523
  145GLU    OE2 1416   4.585   4.783   4.360
  145GLU      C 1417   4.215   4.444   4.166
  145GLU      O 1418   4.097   4.423   4.195
  146GLY      N 1419   4.249   4.459   4.039
  146GLY      H 1420   4.338   4.492   4.009
  146GLY     CA 1421   4.152   4.438   3.930
  146GLY      C 1422   4.085   4.300   3.926
  146GLY      O 1423   4.163   4.208   3.903
  147GLN      N 1424   3.959   4.299   3.884
  147GLN      H 1425   3.926   4.371   3.823
  147GLN     CA 1426   3.874   4.181   3.907
  147GLN     CB 1427   3.736   4.235   3.946
  147GLN     CG 1428   3.660   4.303   3.831
  147GLN     CD 1429   3.538   4.380   3.883
  147GLN    OE1 1430   3.485   4.359   3.992
  147GLN    NE2 1431   3.485   4.460   3.792
  147GLN   HE21 1432   3.512   4.470   3.696
  147GLN   HE22 1433   3.389   4.469   3.819
  147GLN      C 1434   3.851   4.082   3.793
  147GLN      O 1435   3.842   3.965   3.829
  148CYS      N 1436   3.861   4.134   3.671
  148CYS      H 1437   3.895   4.226   3.651
  148CYS     CA 1438   3.853   4.048   3.552
  148CYS     CB 1439   3.817   4.115   3.420
  148CYS     SG 1440   3.747   4.284   3.434
  148CYS     HG 1441   3.843   4.347   3.367
  148CYS      C 1442   3.983   3.973   3.520
  148CYS      O 1443   4.089   4.033   3.535
  149ARG      N 1444   3.980   3.848   3.473
  149ARG      H 1445   3.890   3.807   3.461
  149ARG     CA 1446   4.088   3.764   3.420
  149ARG     CB 1447   4.106   3.642   3.510
  149ARG     CG 1448   4.251   3.602   3.537
  149ARG     CD 1449   4.361   3.706   3.565
  149ARG     NE 1450   4.348   3.769   3.697
  149ARG     HE 1451   4.353   3.711   3.778
  149ARG     CZ 1452   4.337   3.899   3.726
  149ARG    NH1 1453   4.359   3.997   3.638
  149ARG   HH11 1454   4.378   3.970   3.543
  149ARG   HH12 1455   4.340   4.092   3.664
  149ARG    NH2 1456   4.293   3.923   3.851
  149ARG   HH21 1457   4.275   3.846   3.912
  149ARG   HH22 1458   4.264   4.014   3.880
  149ARG      C 1459   4.071   3.741   3.270
  149ARG      O 1460   4.087   3.836   3.193
  150VAL      N 1461   4.029   3.624   3.224
  150VAL      H 1462   3.995   3.552   3.285
  150VAL     CA 1463   4.030   3.573   3.086
  150VAL     CB 1464   3.901   3.622   3.020
  150VAL    CG1 1465   3.886   3.600   2.870
  150VAL    CG2 1466   3.781   3.556   3.088
  150VAL      C 1467   4.159   3.570   3.004
  150VAL      O 1468   4.198   3.665   2.936
  151ASP      N 1469   4.225   3.455   2.997
  151ASP      H 1470   4.186   3.370   3.033
  151ASP     CA 1471   4.348   3.437   2.918
  151ASP     CB 1472   4.462   3.393   3.010
  151ASP     CG 1473   4.600   3.411   2.945
  151ASP    OD1 1474   4.605   3.393   2.822
  151ASP    OD2 1475   4.706   3.424   3.010
  151ASP      C 1476   4.325   3.330   2.812
  151ASP      O 1477   4.329   3.211   2.840
  152ASP      N 1478   4.317   3.376   2.687
  152ASP      H 1479   4.336   3.469   2.657
  152ASP     CA 1480   4.286   3.290   2.571
  152ASP     CB 1481   4.154   3.312   2.498
  152ASP     CG 1482   4.133   3.458   2.458
  152ASP    OD1 1483   4.232   3.530   2.432
  152ASP    OD2 1484   4.016   3.500   2.446
  152ASP      C 1485   4.398   3.276   2.468
  152ASP      O 1486   4.383   3.194   2.378
  153LYS      N 1487   4.514   3.333   2.500
  153LYS      H 1488   4.516   3.374   2.591
  153LYS     CA 1489   4.638   3.342   2.422
  153LYS     CB 1490   4.698   3.201   2.419
  153LYS     CG 1491   4.741   3.137   2.551
  153LYS     CD 1492   4.839   3.222   2.632
  153LYS     CE 1493   4.907   3.169   2.759
  153LYS     NZ 1494   4.812   3.164   2.871
  153LYS    HZ1 1495   4.749   3.087   2.861
  153LYS    HZ2 1496   4.853   3.155   2.962
  153LYS    HZ3 1497   4.759   3.249   2.875
  153LYS      C 1498   4.639   3.411   2.285
  153LYS      O 1499   4.731   3.404   2.204
  154VAL      N 1500   4.533   3.487   2.260
  154VAL      H 1501   4.469   3.502   2.335
  154VAL     CA 1502   4.520   3.577   2.144
  154VAL     CB 1503   4.381   3.641   2.143
  154VAL    CG1 1504   4.358   3.732   2.023
  154VAL    CG2 1505   4.276   3.529   2.142
  154VAL      C 1506   4.625   3.689   2.143
  154VAL      O 1507   4.671   3.732   2.248
  155ASN      N 1508   4.685   3.702   2.025
  155ASN      H 1509   4.649   3.651   1.946
  155ASN     CA 1510   4.787   3.804   1.998
  155ASN     CB 1511   4.843   3.771   1.859
  155ASN     CG 1512   4.989   3.816   1.851
  155ASN    OD1 1513   5.073   3.792   1.938
  155ASN    ND2 1514   5.013   3.871   1.733
  155ASN   HD21 1515   4.938   3.882   1.667
  155ASN   HD22 1516   5.108   3.889   1.705
  155ASN      C 1517   4.752   3.952   2.013
  155ASN      O 1518   4.755   4.032   1.920
  156PHE      N 1519   4.697   3.989   2.129
  156PHE      H 1520   4.718   3.926   2.204
  156PHE     CA 1521   4.659   4.127   2.161
  156PHE     CB 1522   4.583   4.142   2.293
  156PHE     CG 1523   4.440   4.092   2.276
  156PHE    CD1 1524   4.350   4.173   2.207
  156PHE    HD1 1525   4.387   4.265   2.161
  156PHE    CD2 1526   4.411   3.975   2.344
  156PHE    HD2 1527   4.485   3.905   2.384
  156PHE    CE1 1528   4.221   4.123   2.196
  156PHE    HE1 1529   4.146   4.178   2.139
  156PHE    CE2 1530   4.282   3.926   2.328
  156PHE    HE2 1531   4.250   3.828   2.363
  156PHE     CZ 1532   4.192   3.999   2.250
  156PHE     HZ 1533   4.097   3.957   2.217
  156PHE      C 1534   4.779   4.221   2.172
  156PHE      O 1535   4.871   4.190   2.248
  157HISE     N 1536   4.777   4.326   2.090
  157HISE     H 1537   4.704   4.336   2.023
  157HISE    CA 1538   4.884   4.427   2.080
  157HISE    CB 1539   4.936   4.406   1.937
  157HISE    CG 1540   5.036   4.295   1.906
  157HISE   ND1 1541   5.149   4.285   1.976
  157HISE   CD2 1542   5.037   4.203   1.810
  157HISE   HD2 1543   4.967   4.182   1.730
  157HISE   CE1 1544   5.228   4.198   1.914
  157HISE   HE1 1545   5.337   4.199   1.907
  157HISE   NE2 1546   5.156   4.143   1.817
  157HISE   HE2 1547   5.192   4.076   1.752
  157HISE     C 1548   4.830   4.567   2.108
  157HISE     O 1549   4.707   4.572   2.107
  158PHE      N 1550   4.902   4.632   2.198
  158PHE      H 1551   4.999   4.610   2.213
  158PHE     CA 1552   4.870   4.771   2.233
  158PHE     CB 1553   4.883   4.779   2.386
  158PHE     CG 1554   4.818   4.906   2.439
  158PHE    CD1 1555   4.680   4.926   2.438
  158PHE    HD1 1556   4.623   4.869   2.365
  158PHE    CD2 1557   4.898   4.989   2.518
  158PHE    HD2 1558   5.005   4.989   2.500
  158PHE    CE1 1559   4.618   5.014   2.526
  158PHE    HE1 1560   4.510   5.014   2.543
  158PHE    CE2 1561   4.835   5.080   2.601
  158PHE    HE2 1562   4.893   5.160   2.646
  158PHE     CZ 1563   4.696   5.095   2.607
  158PHE     HZ 1564   4.645   5.151   2.685
  158PHE      C 1565   4.966   4.873   2.173
  158PHE      O 1566   5.048   4.933   2.243
  159ILE      N 1567   4.909   4.926   2.065
  159ILE      H 1568   4.817   4.899   2.038
  159ILE     CA 1569   4.983   5.030   1.992
  159ILE     CB 1570   4.954   5.011   1.843
  159ILE    CG1 1571   5.007   4.873   1.806
  159ILE    CG2 1572   5.014   5.116   1.748
  159ILE     CD 1573   4.947   4.813   1.678
  159ILE      C 1574   4.957   5.174   2.036
  159ILE      O 1575   4.838   5.207   2.029
  160LEU      N 1576   5.060   5.257   2.040
  160LEU      H 1577   5.150   5.234   2.002
  160LEU     CA 1578   5.047   5.399   2.076
  160LEU     CB 1579   5.148   5.428   2.187
  160LEU     CG 1580   5.192   5.569   2.229
  160LEU    CD1 1581   5.069   5.657   2.251
  160LEU    CD2 1582   5.281   5.569   2.354
  160LEU      C 1583   5.076   5.493   1.958
  160LEU      O 1584   5.178   5.467   1.895
  161PHE      N 1585   4.991   5.595   1.946
  161PHE      H 1586   4.900   5.582   1.985
  161PHE     CA 1587   4.998   5.705   1.849
  161PHE     CB 1588   4.876   5.717   1.757
  161PHE     CG 1589   4.846   5.585   1.686
  161PHE    CD1 1590   4.750   5.509   1.750
  161PHE    HD1 1591   4.703   5.542   1.843
  161PHE    CD2 1592   4.919   5.537   1.578
  161PHE    HD2 1593   5.004   5.594   1.541
  161PHE    CE1 1594   4.727   5.385   1.691
  161PHE    HE1 1595   4.654   5.327   1.746
  161PHE    CE2 1596   4.884   5.419   1.514
  161PHE    HE2 1597   4.947   5.368   1.441
  161PHE     CZ 1598   4.787   5.339   1.574
  161PHE     HZ 1599   4.755   5.248   1.523
  161PHE      C 1600   5.019   5.843   1.912
  161PHE      O 1601   4.942   5.876   2.002
  162ASN      N 1602   5.120   5.916   1.866
  162ASN      H 1603   5.203   5.881   1.822
  162ASN     CA 1604   5.138   6.053   1.915
  162ASN     CB 1605   5.196   6.055   2.057
  162ASN     CG 1606   5.329   5.987   2.086
  162ASN    OD1 1607   5.392   5.940   1.991
  162ASN    ND2 1608   5.360   5.960   2.212
  162ASN   HD21 1609   5.296   5.988   2.284
  162ASN   HD22 1610   5.436   5.899   2.236
  162ASN      C 1611   5.218   6.144   1.822
  162ASN      O 1612   5.266   6.097   1.719
  163ASN      N 1613   5.244   6.268   1.864
  163ASN      H 1614   5.194   6.310   1.940
  163ASN     CA 1615   5.327   6.366   1.792
  163ASN     CB 1616   5.233   6.469   1.729
  163ASN     CG 1617   5.310   6.555   1.628
  163ASN    OD1 1618   5.393   6.638   1.666
  163ASN    ND2 1619   5.245   6.575   1.514
  163ASN   HD21 1620   5.150   6.548   1.497
  163ASN   HD22 1621   5.297   6.612   1.437
  163ASN      C 1622   5.450   6.416   1.868
  163ASN      O 1623   5.438   6.474   1.976
  164VAL      N 1624   5.561   6.423   1.795
  164VAL      H 1625   5.547   6.402   1.698
  164VAL     CA 1626   5.696   6.456   1.844
  164VAL     CB 1627   5.780   6.338   1.891
  164VAL    CG1 1628   5.920   6.375   1.942
  164VAL    CG2 1629   5.710   6.266   2.007
  164VAL      C 1630   5.771   6.503   1.719
  164VAL      O 1631   5.767   6.448   1.609
  165ASP      N 1632   5.838   6.616   1.738
  165ASP      H 1633   5.835   6.653   1.831
  165ASP     CA 1634   5.932   6.682   1.646
  165ASP     CB 1635   6.067   6.609   1.653
  165ASP     CG 1636   6.184   6.675   1.581
  165ASP    OD1 1637   6.208   6.797   1.588
  165ASP    OD2 1638   6.257   6.594   1.520
  165ASP      C 1639   5.872   6.701   1.507
  165ASP      O 1640   5.929   6.658   1.407
  166GLY      N 1641   5.746   6.744   1.515
  166GLY      H 1642   5.705   6.768   1.603
  166GLY     CA 1643   5.671   6.778   1.393
  166GLY      C 1644   5.582   6.664   1.343
  166GLY      O 1645   5.465   6.686   1.310
  167HISE     N 1646   5.651   6.555   1.313
  167HISE     H 1647   5.743   6.553   1.353
  167HISE    CA 1648   5.590   6.432   1.261
  167HISE    CB 1649   5.689   6.329   1.207
  167HISE    CG 1650   5.750   6.380   1.076
  167HISE   ND1 1651   5.841   6.477   1.073
  167HISE   CD2 1652   5.731   6.332   0.954
  167HISE   HD2 1653   5.683   6.236   0.934
  167HISE   CE1 1654   5.870   6.487   0.944
  167HISE   HE1 1655   5.953   6.546   0.905
  167HISE   NE2 1656   5.803   6.402   0.866
  167HISE   HE2 1657   5.804   6.391   0.767
  167HISE     C 1658   5.498   6.355   1.356
  167HISE     O 1659   5.497   6.382   1.476
  168LEU      N 1660   5.412   6.270   1.301
  168LEU      H 1661   5.387   6.294   1.207
  168LEU     CA 1662   5.323   6.174   1.370
  168LEU     CB 1663   5.194   6.151   1.292
  168LEU     CG 1664   5.070   6.085   1.354
  168LEU    CD1 1665   5.080   5.935   1.381
  168LEU    CD2 1666   5.037   6.160   1.483
  168LEU      C 1667   5.395   6.040   1.389
  168LEU      O 1668   5.456   5.999   1.290
  169TYR      N 1669   5.394   5.980   1.507
  169TYR      H 1670   5.342   6.018   1.583
  169TYR     CA 1671   5.473   5.861   1.541
  169TYR     CB 1672   5.595   5.892   1.627
  169TYR     CG 1673   5.714   5.957   1.557
  169TYR    CD1 1674   5.788   5.883   1.465
  169TYR    HD1 1675   5.780   5.775   1.462
  169TYR    CD2 1676   5.741   6.091   1.582
  169TYR    HD2 1677   5.702   6.130   1.676
  169TYR    CE1 1678   5.889   5.952   1.398
  169TYR    HE1 1679   5.918   5.911   1.301
  169TYR    CE2 1680   5.843   6.155   1.513
  169TYR    HE2 1681   5.874   6.254   1.547
  169TYR     CZ 1682   5.918   6.086   1.418
  169TYR     OH 1683   6.032   6.146   1.376
  169TYR     HH 1684   6.014   6.234   1.332
  169TYR      C 1685   5.392   5.743   1.595
  169TYR      O 1686   5.330   5.754   1.701
  170GLU      N 1687   5.428   5.626   1.545
  170GLU      H 1688   5.510   5.618   1.488
  170GLU     CA 1689   5.372   5.495   1.584
  170GLU     CB 1690   5.321   5.423   1.460
  170GLU     CG 1691   5.234   5.299   1.485
  170GLU     CD 1692   5.203   5.233   1.351
  170GLU    OE1 1693   5.105   5.267   1.282
  170GLU    OE2 1694   5.294   5.157   1.309
  170GLU      C 1695   5.474   5.409   1.658
  170GLU      O 1696   5.584   5.395   1.605
  171LEU      N 1697   5.432   5.366   1.777
  171LEU      H 1698   5.345   5.391   1.820
  171LEU     CA 1699   5.532   5.294   1.858
  171LEU     CB 1700   5.575   5.366   1.986
  171LEU     CG 1701   5.632   5.504   1.954
  171LEU    CD1 1702   5.525   5.612   1.978
  171LEU    CD2 1703   5.746   5.534   2.052
  171LEU      C 1704   5.467   5.161   1.896
  171LEU      O 1705   5.373   5.160   1.975
  172ASP      N 1706   5.514   5.049   1.842
  172ASP      H 1707   5.582   5.038   1.770
  172ASP     CA 1708   5.480   4.920   1.904
  172ASP     CB 1709   5.423   4.828   1.795
  172ASP     CG 1710   5.426   4.675   1.807
  172ASP    OD1 1711   5.327   4.619   1.756
  172ASP    OD2 1712   5.529   4.619   1.851
  172ASP      C 1713   5.607   4.871   1.975
  172ASP      O 1714   5.713   4.887   1.914
  173GLY      N 1715   5.609   4.833   2.102
  173GLY      H 1716   5.538   4.852   2.170
  173GLY     CA 1717   5.727   4.781   2.174
  173GLY      C 1718   5.783   4.643   2.140
  173GLY      O 1719   5.904   4.628   2.161
  174ARG      N 1720   5.702   4.560   2.075
  174ARG      H 1721   5.623   4.595   2.025
  174ARG     CA 1722   5.740   4.423   2.040
  174ARG     CB 1723   5.619   4.329   2.055
  174ARG     CG 1724   5.617   4.263   2.193
  174ARG     CD 1725   5.488   4.185   2.219
  174ARG     NE 1726   5.472   4.075   2.124
  174ARG     HE 1727   5.523   4.079   2.038
  174ARG     CZ 1728   5.364   3.996   2.128
  174ARG    NH1 1729   5.275   4.001   2.228
  174ARG   HH11 1730   5.300   4.063   2.302
  174ARG   HH12 1731   5.185   3.957   2.223
  174ARG    NH2 1732   5.332   3.916   2.025
  174ARG   HH21 1733   5.383   3.916   1.939
  174ARG   HH22 1734   5.250   3.859   2.033
  174ARG      C 1735   5.790   4.418   1.895
  174ARG      O 1736   5.830   4.311   1.850
  175MET      N 1737   5.780   4.529   1.824
  175MET      H 1738   5.706   4.597   1.828
  175MET     CA 1739   5.859   4.551   1.702
  175MET     CB 1740   5.812   4.680   1.633
  175MET     CG 1741   5.686   4.643   1.555
  175MET     SD 1742   5.735   4.540   1.412
  175MET     CE 1743   5.575   4.470   1.380
  175MET      C 1744   6.004   4.584   1.738
  175MET      O 1745   6.026   4.647   1.841
  176PRO      N 1746   6.101   4.554   1.652
  176PRO     CA 1747   6.236   4.612   1.662
  176PRO     CB 1748   6.328   4.533   1.568
  176PRO     CG 1749   6.226   4.457   1.483
  176PRO     CD 1750   6.111   4.427   1.579
  176PRO      C 1751   6.254   4.763   1.644
  176PRO      O 1752   6.334   4.827   1.712
  177PHE      N 1753   6.168   4.823   1.561
  177PHE      H 1754   6.106   4.772   1.501
  177PHE     CA 1755   6.179   4.964   1.523
  177PHE     CB 1756   6.242   4.991   1.386
  177PHE     CG 1757   6.394   4.974   1.392
  177PHE    CD1 1758   6.449   4.848   1.367
  177PHE    HD1 1759   6.383   4.780   1.314
  177PHE    CD2 1760   6.473   5.086   1.411
  177PHE    HD2 1761   6.426   5.176   1.450
  177PHE    CE1 1762   6.587   4.835   1.380
  177PHE    HE1 1763   6.632   4.736   1.383
  177PHE    CE2 1764   6.611   5.071   1.417
  177PHE    HE2 1765   6.682   5.154   1.412
  177PHE     CZ 1766   6.669   4.945   1.402
  177PHE     HZ 1767   6.776   4.930   1.410
  177PHE      C 1768   6.044   5.035   1.523
  177PHE      O 1769   5.946   4.970   1.488
  178PRO      N 1770   6.037   5.164   1.556
  178PRO     CA 1771   5.913   5.244   1.547
  178PRO     CB 1772   5.937   5.359   1.645
  178PRO     CG 1773   6.088   5.381   1.652
  178PRO     CD 1774   6.145   5.244   1.615
  178PRO      C 1775   5.894   5.301   1.406
  178PRO      O 1776   5.989   5.307   1.329
  179VAL      N 1777   5.771   5.345   1.380
  179VAL      H 1778   5.701   5.353   1.451
  179VAL     CA 1779   5.728   5.390   1.247
  179VAL     CB 1780   5.606   5.307   1.209
  179VAL    CG1 1781   5.546   5.334   1.070
  179VAL    CG2 1782   5.640   5.159   1.223
  179VAL      C 1783   5.690   5.538   1.250
  179VAL      O 1784   5.648   5.583   1.357
  180ASN      N 1785   5.713   5.617   1.145
  180ASN      H 1786   5.772   5.586   1.071
  180ASN     CA 1787   5.658   5.752   1.127
  180ASN     CB 1788   5.775   5.825   1.061
  180ASN     CG 1789   5.765   5.975   1.029
  180ASN    OD1 1790   5.675   6.020   0.959
  180ASN    ND2 1791   5.869   6.051   1.063
  180ASN   HD21 1792   5.957   6.010   1.084
  180ASN   HD22 1793   5.857   6.144   1.029
  180ASN      C 1794   5.539   5.754   1.031
  180ASN      O 1795   5.542   5.687   0.928
  181HISE     N 1796   5.451   5.850   1.057
  181HISE     H 1797   5.463   5.906   1.139
  181HISE    CA 1798   5.329   5.861   0.975
  181HISE    CB 1799   5.209   5.797   1.044
  181HISE    CG 1800   5.212   5.644   1.043
  181HISE   ND1 1801   5.181   5.573   0.935
  181HISE   CD2 1802   5.220   5.565   1.150
  181HISE   HD2 1803   5.280   5.589   1.238
  181HISE   CE1 1804   5.159   5.450   0.982
  181HISE   HE1 1805   5.145   5.366   0.914
  181HISE   NE2 1806   5.187   5.442   1.112
  181HISE   HE2 1807   5.153   5.371   1.174
  181HISE     C 1808   5.289   6.002   0.930
  181HISE     O 1809   5.177   6.031   0.888
  182GLY      N 1810   5.396   6.069   0.890
  182GLY      H 1811   5.484   6.024   0.906
  182GLY     CA 1812   5.391   6.203   0.828
  182GLY      C 1813   5.370   6.322   0.921
  182GLY      O 1814   5.338   6.306   1.038
  183ALA      N 1815   5.388   6.434   0.851
  183ALA      H 1816   5.415   6.431   0.755
  183ALA     CA 1817   5.360   6.565   0.911
  183ALA     CB 1818   5.374   6.677   0.807
  183ALA      C 1819   5.218   6.577   0.968
  183ALA      O 1820   5.120   6.535   0.908
  184SER      N 1821   5.218   6.645   1.082
  184SER      H 1822   5.282   6.722   1.086
  184SER     CA 1823   5.101   6.658   1.170
  184SER     CB 1824   5.092   6.534   1.259
  184SER     OG 1825   4.990   6.533   1.359
  184SER     HG 1826   4.904   6.531   1.307
  184SER      C 1827   5.115   6.781   1.261
  184SER      O 1828   5.225   6.834   1.275
  185SER      N 1829   5.002   6.850   1.267
  185SER      H 1830   4.912   6.822   1.234
  185SER     CA 1831   4.983   6.952   1.371
  185SER     CB 1832   4.857   7.031   1.332
  185SER     OG 1833   4.820   7.112   1.444
  185SER     HG 1834   4.743   7.160   1.401
  185SER      C 1835   4.962   6.879   1.504
  185SER      O 1836   4.880   6.787   1.505
  186GLU      N 1837   5.012   6.932   1.616
  186GLU      H 1838   5.088   6.996   1.611
  186GLU     CA 1839   4.978   6.883   1.750
  186GLU     CB 1840   5.068   6.948   1.856
  186GLU     CG 1841   5.046   6.891   1.996
  186GLU     CD 1842   5.134   6.948   2.108
  186GLU    OE1 1843   5.094   6.922   2.223
  186GLU    OE2 1844   5.237   7.012   2.075
  186GLU      C 1845   4.832   6.924   1.772
  186GLU      O 1846   4.774   6.852   1.854
  187ASP      N 1847   4.761   7.017   1.710
  187ASP      H 1848   4.803   7.074   1.640
  187ASP     CA 1849   4.620   7.048   1.738
  187ASP     CB 1850   4.601   7.188   1.678
  187ASP     CG 1851   4.465   7.252   1.708
  187ASP    OD1 1852   4.439   7.259   1.830
  187ASP    OD2 1853   4.397   7.301   1.615
  187ASP      C 1854   4.531   6.934   1.689
  187ASP      O 1855   4.456   6.875   1.767
  188THR      N 1856   4.554   6.879   1.570
  188THR      H 1857   4.621   6.924   1.510
  188THR     CA 1858   4.494   6.762   1.504
  188THR     CB 1859   4.494   6.780   1.352
  188THR    OG1 1860   4.624   6.803   1.297
  188THR    HG1 1861   4.657   6.710   1.282
  188THR    CG2 1862   4.409   6.896   1.299
  188THR      C 1863   4.547   6.621   1.532
  188THR      O 1864   4.514   6.531   1.456
  189LEU      N 1865   4.609   6.606   1.649
  189LEU      H 1866   4.633   6.678   1.714
  189LEU     CA 1867   4.659   6.479   1.702
  189LEU     CB 1868   4.712   6.504   1.844
  189LEU     CG 1869   4.859   6.468   1.864
  189LEU    CD1 1870   4.893   6.499   2.010
  189LEU    CD2 1871   4.897   6.324   1.827
  189LEU      C 1872   4.568   6.356   1.702
  189LEU      O 1873   4.622   6.247   1.687
  190LEU      N 1874   4.447   6.378   1.752
  190LEU      H 1875   4.438   6.461   1.808
  190LEU     CA 1876   4.342   6.275   1.741
  190LEU     CB 1877   4.214   6.327   1.805
  190LEU     CG 1878   4.195   6.286   1.951
  190LEU    CD1 1879   4.081   6.367   2.013
  190LEU    CD2 1880   4.178   6.135   1.965
  190LEU      C 1881   4.307   6.231   1.599
  190LEU      O 1882   4.357   6.125   1.562
  191LYS      N 1883   4.287   6.324   1.506
  191LYS      H 1884   4.280   6.421   1.528
  191LYS     CA 1885   4.251   6.304   1.365
  191LYS     CB 1886   4.221   6.438   1.298
  191LYS     CG 1887   4.206   6.429   1.146
  191LYS     CD 1888   4.153   6.555   1.076
  191LYS     CE 1889   4.103   6.513   0.937
  191LYS     NZ 1890   4.212   6.542   0.843
  191LYS    HZ1 1891   4.173   6.532   0.751
  191LYS    HZ2 1892   4.247   6.635   0.853
  191LYS    HZ3 1893   4.285   6.475   0.854
  191LYS      C 1894   4.367   6.237   1.289
  191LYS      O 1895   4.337   6.140   1.220
  192ASP      N 1896   4.488   6.291   1.300
  192ASP      H 1897   4.492   6.376   1.352
  192ASP     CA 1898   4.606   6.232   1.235
  192ASP     CB 1899   4.721   6.330   1.259
  192ASP     CG 1900   4.694   6.464   1.190
  192ASP    OD1 1901   4.753   6.562   1.239
  192ASP    OD2 1902   4.656   6.459   1.071
  192ASP      C 1903   4.640   6.092   1.288
  192ASP      O 1904   4.675   6.003   1.211
  193ALA      N 1905   4.632   6.065   1.418
  193ALA      H 1906   4.615   6.135   1.488
  193ALA     CA 1907   4.642   5.926   1.465
  193ALA     CB 1908   4.652   5.923   1.617
  193ALA      C 1909   4.524   5.838   1.426
  193ALA      O 1910   4.540   5.722   1.387
  194ALA      N 1911   4.405   5.898   1.423
  194ALA      H 1912   4.391   5.979   1.481
  194ALA     CA 1913   4.284   5.827   1.381
  194ALA     CB 1914   4.153   5.902   1.404
  194ALA      C 1915   4.286   5.776   1.237
  194ALA      O 1916   4.252   5.662   1.205
  195LYS      N 1917   4.355   5.848   1.149
  195LYS      H 1918   4.367   5.946   1.164
  195LYS     CA 1919   4.370   5.805   1.009
  195LYS     CB 1920   4.432   5.929   0.944
  195LYS     CG 1921   4.494   5.907   0.806
  195LYS     CD 1922   4.559   6.041   0.770
  195LYS     CE 1923   4.633   6.050   0.637
  195LYS     NZ 1924   4.750   5.962   0.627
  195LYS    HZ1 1925   4.816   5.977   0.700
  195LYS    HZ2 1926   4.722   5.868   0.649
  195LYS    HZ3 1927   4.793   5.956   0.537
  195LYS      C 1928   4.449   5.675   0.994
  195LYS      O 1929   4.408   5.587   0.919
  196VAL      N 1930   4.552   5.666   1.078
  196VAL      H 1931   4.580   5.751   1.122
  196VAL     CA 1932   4.630   5.542   1.097
  196VAL     CB 1933   4.764   5.568   1.165
  196VAL    CG1 1934   4.842   5.437   1.149
  196VAL    CG2 1935   4.842   5.694   1.123
  196VAL      C 1936   4.547   5.431   1.161
  196VAL      O 1937   4.524   5.324   1.105
  197CYS      N 1938   4.493   5.462   1.279
  197CYS      H 1939   4.523   5.547   1.324
  197CYS     CA 1940   4.410   5.373   1.361
  197CYS     CB 1941   4.340   5.444   1.478
  197CYS     SG 1942   4.457   5.527   1.591
  197CYS     HG 1943   4.470   5.630   1.508
  197CYS      C 1944   4.299   5.303   1.282
  197CYS      O 1945   4.270   5.184   1.292
  198ARG      N 1946   4.215   5.378   1.211
  198ARG      H 1947   4.216   5.476   1.231
  198ARG     CA 1948   4.114   5.315   1.125
  198ARG     CB 1949   4.016   5.421   1.077
  198ARG     CG 1950   3.951   5.506   1.187
  198ARG     CD 1951   3.858   5.614   1.132
  198ARG     NE 1952   3.925   5.710   1.043
  198ARG     HE 1953   3.944   5.667   0.955
  198ARG     CZ 1954   3.949   5.840   1.069
  198ARG    NH1 1955   3.881   5.895   1.170
  198ARG   HH11 1956   3.830   5.839   1.236
  198ARG   HH12 1957   3.885   5.994   1.181
  198ARG    NH2 1958   3.993   5.925   0.975
  198ARG   HH21 1959   3.992   5.907   0.877
  198ARG   HH22 1960   4.009   6.021   0.999
  198ARG      C 1961   4.168   5.223   1.015
  198ARG      O 1962   4.120   5.111   1.007
  199GLU      N 1963   4.257   5.270   0.927
  199GLU      H 1964   4.273   5.369   0.930
  199GLU     CA 1965   4.318   5.191   0.820
  199GLU     CB 1966   4.417   5.257   0.723
  199GLU     CG 1967   4.539   5.325   0.785
  199GLU     CD 1968   4.632   5.368   0.671
  199GLU    OE1 1969   4.601   5.451   0.584
  199GLU    OE2 1970   4.741   5.306   0.669
  199GLU      C 1971   4.378   5.058   0.868
  199GLU      O 1972   4.370   4.955   0.801
  200PHE      N 1973   4.432   5.068   0.989
  200PHE      H 1974   4.460   5.150   1.039
  200PHE     CA 1975   4.477   4.947   1.060
  200PHE     CB 1976   4.551   4.973   1.191
  200PHE     CG 1977   4.699   4.935   1.180
  200PHE    CD1 1978   4.797   5.019   1.128
  200PHE    HD1 1979   4.776   5.115   1.081
  200PHE    CD2 1980   4.742   4.823   1.250
  200PHE    HD2 1981   4.670   4.758   1.300
  200PHE    CE1 1982   4.933   4.991   1.135
  200PHE    HE1 1983   5.000   5.039   1.064
  200PHE    CE2 1984   4.875   4.784   1.254
  200PHE    HE2 1985   4.906   4.701   1.317
  200PHE     CZ 1986   4.966   4.867   1.189
  200PHE     HZ 1987   5.070   4.856   1.220
  200PHE      C 1988   4.367   4.844   1.085
  200PHE      O 1989   4.385   4.730   1.043
  201THR      N 1990   4.261   4.880   1.157
  201THR      H 1991   4.268   4.954   1.224
  201THR     CA 1992   4.146   4.792   1.181
  201THR     CB 1993   4.064   4.830   1.304
  201THR    OG1 1994   3.945   4.751   1.309
  201THR    HG1 1995   3.952   4.651   1.302
  201THR    CG2 1996   4.038   4.980   1.298
  201THR      C 1997   4.056   4.761   1.061
  201THR      O 1998   4.007   4.649   1.053
  202GLU      N 1999   4.040   4.848   0.961
  202GLU      H 2000   4.071   4.942   0.979
  202GLU     CA 2001   3.955   4.821   0.845
  202GLU     CB 2002   3.922   4.954   0.777
  202GLU     CG 2003   3.849   5.061   0.858
  202GLU     CD 2004   3.834   5.189   0.776
  202GLU    OE1 2005   3.721   5.242   0.782
  202GLU    OE2 2006   3.933   5.251   0.734
  202GLU      C 2007   4.008   4.716   0.746
  202GLU      O 2008   3.932   4.683   0.655
  203ARG      N 2009   4.141   4.706   0.749
  203ARG      H 2010   4.206   4.771   0.789
  203ARG     CA 2011   4.195   4.594   0.670
  203ARG     CB 2012   4.347   4.609   0.653
  203ARG     CG 2013   4.386   4.722   0.558
  203ARG     CD 2014   4.537   4.743   0.545
  203ARG     NE 2015   4.605   4.766   0.673
  203ARG     HE 2016   4.608   4.693   0.741
  203ARG     CZ 2017   4.691   4.866   0.698
  203ARG    NH1 2018   4.721   4.956   0.604
  203ARG   HH11 2019   4.676   4.945   0.515
  203ARG   HH12 2020   4.769   5.041   0.627
  203ARG    NH2 2021   4.746   4.867   0.820
  203ARG   HH21 2022   4.720   4.795   0.884
  203ARG   HH22 2023   4.825   4.926   0.840
  203ARG      C 2024   4.153   4.454   0.715
  203ARG      O 2025   4.107   4.376   0.631
  204GLU      N 2026   4.178   4.426   0.842
  204GLU      H 2027   4.248   4.473   0.895
  204GLU     CA 2028   4.118   4.318   0.923
  204GLU     CB 2029   4.196   4.317   1.054
  204GLU     CG 2030   4.315   4.220   1.054
  204GLU     CD 2031   4.431   4.252   0.959
  204GLU    OE1 2032   4.489   4.361   0.977
  204GLU    OE2 2033   4.469   4.159   0.884
  204GLU      C 2034   3.967   4.322   0.947
  204GLU      O 2035   3.920   4.344   1.059
  205GLN      N 2036   3.893   4.326   0.837
  205GLN      H 2037   3.933   4.325   0.745
  205GLN     CA 2038   3.746   4.323   0.830
  205GLN     CB 2039   3.693   4.310   0.687
  205GLN     CG 2040   3.702   4.440   0.607
  205GLN     CD 2041   3.647   4.415   0.466
  205GLN    OE1 2042   3.709   4.356   0.378
  205GLN    NE2 2043   3.526   4.466   0.446
  205GLN   HE21 2044   3.480   4.528   0.510
  205GLN   HE22 2045   3.502   4.484   0.350
  205GLN      C 2046   3.678   4.216   0.915
  205GLN      O 2047   3.592   4.260   0.992
  206GLY      N 2048   3.740   4.099   0.929
  206GLY      H 2049   3.832   4.080   0.896
  206GLY     CA 2050   3.678   3.991   1.007
  206GLY      C 2051   3.681   4.001   1.160
  206GLY      O 2052   3.617   3.923   1.230
  207GLU      N 2053   3.750   4.100   1.215
  207GLU      H 2054   3.781   4.169   1.150
  207GLU     CA 2055   3.775   4.119   1.359
  207GLU     CB 2056   3.918   4.168   1.382
  207GLU     CG 2057   3.956   4.138   1.527
  207GLU     CD 2058   3.911   4.005   1.587
  207GLU    OE1 2059   3.807   4.012   1.656
  207GLU    OE2 2060   3.979   3.900   1.577
  207GLU      C 2061   3.674   4.219   1.416
  207GLU      O 2062   3.656   4.329   1.363
  208VAL      N 2063   3.618   4.170   1.526
  208VAL      H 2064   3.649   4.079   1.554
  208VAL     CA 2065   3.524   4.236   1.617
  208VAL     CB 2066   3.402   4.148   1.645
  208VAL    CG1 2067   3.322   4.109   1.520
  208VAL    CG2 2068   3.429   4.017   1.720
  208VAL      C 2069   3.575   4.288   1.752
  208VAL      O 2070   3.521   4.374   1.821
  209ARG      N 2071   3.685   4.226   1.792
  209ARG      H 2072   3.735   4.166   1.729
  209ARG     CA 2073   3.761   4.265   1.912
  209ARG     CB 2074   3.833   4.141   1.967
  209ARG     CG 2075   3.750   4.015   1.988
  209ARG     CD 2076   3.840   3.895   2.018
  209ARG     NE 2077   3.927   3.857   1.906
  209ARG     HE 2078   3.899   3.902   1.821
  209ARG     CZ 2079   3.995   3.742   1.899
  209ARG    NH1 2080   3.994   3.647   1.994
  209ARG   HH11 2081   3.944   3.653   2.080
  209ARG   HH12 2082   4.035   3.558   1.976
  209ARG    NH2 2083   4.056   3.705   1.785
  209ARG   HH21 2084   4.051   3.753   1.697
  209ARG   HH22 2085   4.088   3.611   1.783
  209ARG      C 2086   3.863   4.375   1.884
  209ARG      O 2087   3.950   4.353   1.800
  210PHE      N 2088   3.824   4.493   1.930
  210PHE      H 2089   3.732   4.518   1.961
  210PHE     CA 2090   3.910   4.612   1.936
  210PHE     CB 2091   3.928   4.689   1.805
  210PHE     CG 2092   3.798   4.703   1.727
  210PHE    CD1 2093   3.734   4.827   1.725
  210PHE    HD1 2094   3.789   4.906   1.775
  210PHE    CD2 2095   3.745   4.602   1.648
  210PHE    HD2 2096   3.794   4.504   1.643
  210PHE    CE1 2097   3.613   4.846   1.659
  210PHE    HE1 2098   3.574   4.947   1.647
  210PHE    CE2 2099   3.629   4.624   1.575
  210PHE    HE2 2100   3.593   4.539   1.517
  210PHE     CZ 2101   3.559   4.743   1.582
  210PHE     HZ 2102   3.457   4.746   1.544
  210PHE      C 2103   3.866   4.711   2.044
  210PHE      O 2104   3.748   4.722   2.077
  211SER      N 2105   3.969   4.772   2.101
  211SER      H 2106   4.065   4.743   2.096
  211SER     CA 2107   3.944   4.869   2.209
  211SER     CB 2108   3.975   4.793   2.338
  211SER     OG 2109   3.924   4.879   2.441
  211SER     HG 2110   3.953   4.848   2.532
  211SER      C 2111   4.044   4.984   2.198
  211SER      O 2112   4.154   4.965   2.146
  212ALA      N 2113   4.010   5.092   2.269
  212ALA      H 2114   3.941   5.080   2.341
  212ALA     CA 2115   4.074   5.223   2.255
  212ALA     CB 2116   3.996   5.292   2.142
  212ALA      C 2117   4.065   5.299   2.387
  212ALA      O 2118   3.955   5.299   2.442
  213VAL      N 2119   4.170   5.379   2.406
  213VAL      H 2120   4.246   5.374   2.341
  213VAL     CA 2121   4.192   5.473   2.517
  213VAL     CB 2122   4.230   5.390   2.640
  213VAL    CG1 2123   4.361   5.314   2.618
  213VAL    CG2 2124   4.251   5.479   2.763
  213VAL      C 2125   4.276   5.597   2.486
  213VAL      O 2126   4.378   5.588   2.419
  214ALA      N 2127   4.236   5.709   2.546
  214ALA      H 2128   4.177   5.717   2.626
  214ALA     CA 2129   4.306   5.836   2.520
  214ALA     CB 2130   4.233   5.936   2.430
  214ALA      C 2131   4.342   5.905   2.652
  214ALA      O 2132   4.265   5.914   2.747
  215LEU      N 2133   4.465   5.956   2.643
  215LEU      H 2134   4.529   5.933   2.569
  215LEU     CA 2135   4.525   6.044   2.744
  215LEU     CB 2136   4.677   6.027   2.741
  215LEU     CG 2137   4.729   6.010   2.884
  215LEU    CD1 2138   4.880   5.991   2.874
  215LEU    CD2 2139   4.691   6.118   2.986
  215LEU      C 2140   4.473   6.188   2.737
  215LEU      O 2141   4.543   6.266   2.672
  216CYS      N 2142   4.383   6.218   2.830
  216CYS      H 2143   4.344   6.149   2.892
  216CYS     CA 2144   4.318   6.349   2.837
  216CYS     CB 2145   4.170   6.345   2.796
  216CYS     SG 2146   4.153   6.303   2.619
  216CYS     HG 2147   4.143   6.433   2.592
  216CYS      C 2148   4.325   6.434   2.964
  216CYS      O 2149   4.336   6.377   3.072
  217LYS      N 2150   4.341   6.565   2.948
  217LYS      H 2151   4.340   6.609   2.858
  217LYS     CA 2152   4.359   6.661   3.058
  217LYS     CB 2153   4.345   6.800   2.995
  217LYS     CG 2154   4.381   6.916   3.087
  217LYS     CD 2155   4.533   6.913   3.100
  217LYS     CE 2156   4.589   6.978   3.227
  217LYS     NZ 2157   4.565   7.122   3.217
  217LYS    HZ1 2158   4.604   7.155   3.131
  217LYS    HZ2 2159   4.468   7.147   3.224
  217LYS    HZ3 2160   4.622   7.168   3.286
  217LYS      C 2161   4.243   6.657   3.158
  217LYS      O 2162   4.127   6.656   3.118
  218ALA      N 2163   4.281   6.659   3.285
  218ALA      H 2164   4.378   6.643   3.306
  218ALA     CA 2165   4.181   6.657   3.393
  218ALA     CB 2166   4.238   6.601   3.523
  218ALA      C 2167   4.116   6.793   3.418
  218ALA      O 2168   4.192   6.890   3.419
  219ALA      N 2169   3.989   6.793   3.458
  219ALA      H 2170   3.943   6.712   3.494
  219ALA     CA 2171   3.916   6.918   3.483
  219ALA     CB 2172   3.801   6.924   3.382
  219ALA      C 2173   3.864   6.937   3.625
  219ALA     O1 2174   3.832   7.050   3.668
  219ALA     O2 2175   3.841   6.826   3.679
   6.92588   6.92588   4.89733   0.00000   0.00000   0.00000   0.00000   3.46294   3.46294
