# Supplementary material for: Is There a Functional Role for the Knotted Topology in Protein UCH-L1?
Source: J Chem Inf Model. 2024 Jul 24;64(17):6827–37. doi: 10.1021/acs.jcim.4c00880 (PMC11388461; doi:10.1021/acs.jcim.4c00880)
Supplement: Supplementary file 2 — ci4c00880_si_002.zip [file ci4c00880_si_002.zip › UCH-L1_files/APO/APO_delta4/REP_2/traj_final.gro]

Protein in water t= 500000.00000 step= 5000000
 2175
    1PRO      N    1   5.098   6.306   4.006
    1PRO     H1    2   5.096   6.235   4.077
    1PRO     H2    3   5.181   6.310   3.952
    1PRO     CA    4   4.985   6.291   3.913
    1PRO     CB    5   4.941   6.434   3.879
    1PRO     CG    6   5.007   6.527   3.982
    1PRO     CD    7   5.082   6.434   4.078
    1PRO      C    8   5.051   6.230   3.790
    1PRO      O    9   5.172   6.241   3.777
    2MET      N   10   4.970   6.193   3.690
    2MET      H   11   4.880   6.235   3.676
    2MET     CA   12   5.020   6.129   3.567
    2MET     CB   13   4.935   6.007   3.530
    2MET     CG   14   4.974   5.893   3.625
    2MET     SD   15   4.904   5.728   3.589
    2MET     CE   16   4.729   5.725   3.619
    2MET      C   17   4.981   6.227   3.456
    2MET      O   18   4.880   6.296   3.473
    3GLU      N   19   5.052   6.225   3.344
    3GLU      H   20   5.134   6.169   3.334
    3GLU     CA   21   5.022   6.314   3.231
    3GLU     CB   22   5.095   6.448   3.236
    3GLU     CG   23   5.097   6.550   3.122
    3GLU     CD   24   4.954   6.585   3.081
    3GLU    OE1   25   4.900   6.532   2.982
    3GLU    OE2   26   4.890   6.655   3.164
    3GLU      C   27   5.080   6.242   3.109
    3GLU      O   28   5.172   6.161   3.123
    4ILE      N   29   5.028   6.267   2.989
    4ILE      H   30   4.945   6.323   2.987
    4ILE     CA   31   5.047   6.181   2.871
    4ILE     CB   32   4.916   6.116   2.827
    4ILE    CG1   33   4.820   6.229   2.792
    4ILE    CG2   34   4.876   6.006   2.926
    4ILE     CD   35   4.677   6.176   2.782
    4ILE      C   36   5.099   6.262   2.752
    4ILE      O   37   5.134   6.195   2.655
    5ASN      N   38   5.133   6.388   2.778
    5ASN      H   39   5.118   6.423   2.871
    5ASN     CA   40   5.197   6.483   2.687
    5ASN     CB   41   5.197   6.617   2.760
    5ASN     CG   42   5.299   6.719   2.711
    5ASN    OD1   43   5.412   6.707   2.758
    5ASN    ND2   44   5.273   6.805   2.613
    5ASN   HD21   45   5.177   6.817   2.587
    5ASN   HD22   46   5.347   6.838   2.555
    5ASN      C   47   5.333   6.427   2.646
    5ASN      O   48   5.414   6.399   2.734
    6PRO      N   49   5.368   6.432   2.518
    6PRO     CA   50   5.497   6.380   2.472
    6PRO     CB   51   5.496   6.401   2.321
    6PRO     CG   52   5.349   6.415   2.281
    6PRO     CD   53   5.293   6.487   2.403
    6PRO      C   54   5.619   6.452   2.532
    6PRO      O   55   5.704   6.385   2.590
    7GLU      N   56   5.612   6.583   2.553
    7GLU      H   57   5.549   6.643   2.503
    7GLU     CA   58   5.720   6.650   2.626
    7GLU     CB   59   5.714   6.803   2.624
    7GLU     CG   60   5.689   6.875   2.492
    7GLU     CD   61   5.541   6.875   2.456
    7GLU    OE1   62   5.484   6.982   2.485
    7GLU    OE2   63   5.485   6.787   2.388
    7GLU      C   64   5.750   6.606   2.769
    7GLU      O   65   5.865   6.592   2.812
    8MET      N   66   5.641   6.579   2.841
    8MET      H   67   5.549   6.613   2.822
    8MET     CA   68   5.655   6.532   2.979
    8MET     CB   69   5.525   6.565   3.053
    8MET     CG   70   5.518   6.705   3.115
    8MET     SD   71   5.645   6.740   3.242
    8MET     CE   72   5.645   6.602   3.354
    8MET      C   73   5.707   6.390   3.002
    8MET      O   74   5.771   6.356   3.101
    9LEU      N   75   5.658   6.308   2.909
    9LEU      H   76   5.586   6.338   2.846
    9LEU     CA   77   5.684   6.164   2.891
    9LEU     CB   78   5.617   6.088   2.777
    9LEU     CG   79   5.467   6.075   2.804
    9LEU    CD1   80   5.402   5.980   2.703
    9LEU    CD2   81   5.418   6.037   2.943
    9LEU      C   82   5.836   6.152   2.878
    9LEU      O   83   5.899   6.097   2.968
   10ASN      N   84   5.887   6.238   2.791
   10ASN      H   85   5.832   6.290   2.725
   10ASN     CA   86   6.030   6.259   2.766
   10ASN     CB   87   6.064   6.353   2.650
   10ASN     CG   88   5.989   6.327   2.519
   10ASN    OD1   89   5.943   6.216   2.497
   10ASN    ND2   90   5.988   6.425   2.429
   10ASN   HD21   91   6.049   6.503   2.442
   10ASN   HD22   92   5.934   6.409   2.347
   10ASN      C   93   6.104   6.303   2.892
   10ASN      O   94   6.202   6.238   2.926
   11LYS      N   95   6.055   6.402   2.967
   11LYS      H   96   5.987   6.460   2.921
   11LYS     CA   97   6.111   6.450   3.094
   11LYS     CB   98   6.047   6.576   3.153
   11LYS     CG   99   6.045   6.690   3.051
   11LYS     CD  100   6.189   6.729   3.015
   11LYS     CE  101   6.194   6.830   2.901
   11LYS     NZ  102   6.324   6.897   2.884
   11LYS    HZ1  103   6.395   6.840   2.925
   11LYS    HZ2  104   6.345   6.908   2.787
   11LYS    HZ3  105   6.329   6.992   2.914
   11LYS      C  106   6.111   6.339   3.200
   11LYS      O  107   6.221   6.314   3.246
   12VAL      N  108   6.005   6.259   3.209
   12VAL      H  109   5.920   6.271   3.158
   12VAL     CA  110   6.007   6.152   3.311
   12VAL     CB  111   5.870   6.089   3.338
   12VAL    CG1  112   5.868   5.987   3.451
   12VAL    CG2  113   5.753   6.186   3.353
   12VAL      C  114   6.109   6.046   3.269
   12VAL      O  115   6.211   6.031   3.336
   13LEU      N  116   6.108   5.999   3.145
   13LEU      H  117   6.050   6.040   3.075
   13LEU     CA  118   6.213   5.912   3.090
   13LEU     CB  119   6.181   5.885   2.943
   13LEU     CG  120   6.066   5.786   2.924
   13LEU    CD1  121   6.027   5.758   2.779
   13LEU    CD2  122   6.093   5.651   2.992
   13LEU      C  123   6.357   5.962   3.110
   13LEU      O  124   6.440   5.885   3.157
   14SER      N  125   6.384   6.087   3.075
   14SER      H  126   6.328   6.131   3.005
   14SER     CA  127   6.514   6.148   3.108
   14SER     CB  128   6.525   6.297   3.076
   14SER     OG  129   6.663   6.327   3.054
   14SER     HG  130   6.722   6.329   3.135
   14SER      C  131   6.554   6.132   3.255
   14SER      O  132   6.673   6.108   3.275
   15ARG      N  133   6.471   6.157   3.355
   15ARG      H  134   6.382   6.200   3.340
   15ARG     CA  135   6.496   6.140   3.499
   15ARG     CB  136   6.379   6.183   3.588
   15ARG     CG  137   6.378   6.334   3.611
   15ARG     CD  138   6.257   6.377   3.695
   15ARG     NE  139   6.243   6.523   3.691
   15ARG     HE  140   6.267   6.559   3.781
   15ARG     CZ  141   6.185   6.614   3.612
   15ARG    NH1  142   6.115   6.578   3.504
   15ARG   HH11  143   6.099   6.484   3.474
   15ARG   HH12  144   6.062   6.648   3.458
   15ARG    NH2  145   6.212   6.742   3.642
   15ARG   HH21  146   6.263   6.768   3.724
   15ARG   HH22  147   6.179   6.817   3.584
   15ARG      C  148   6.526   5.994   3.531
   15ARG      O  149   6.615   5.965   3.612
   16LEU      N  150   6.463   5.898   3.464
   16LEU      H  151   6.392   5.918   3.397
   16LEU     CA  152   6.494   5.756   3.486
   16LEU     CB  153   6.376   5.678   3.426
   16LEU     CG  154   6.234   5.715   3.469
   16LEU    CD1  155   6.144   5.626   3.382
   16LEU    CD2  156   6.195   5.705   3.616
   16LEU      C  157   6.635   5.709   3.451
   16LEU      O  158   6.672   5.603   3.501
   17GLY      N  159   6.714   5.795   3.387
   17GLY      H  160   6.711   5.889   3.421
   17GLY     CA  161   6.838   5.749   3.324
   17GLY      C  162   6.831   5.699   3.179
   17GLY      O  163   6.917   5.623   3.136
   18VAL      N  164   6.720   5.726   3.110
   18VAL      H  165   6.653   5.792   3.145
   18VAL     CA  166   6.700   5.692   2.969
   18VAL     CB  167   6.554   5.677   2.927
   18VAL    CG1  168   6.552   5.632   2.781
   18VAL    CG2  169   6.469   5.588   3.018
   18VAL      C  170   6.775   5.797   2.886
   18VAL      O  171   6.761   5.918   2.901
   19ALA      N  172   6.858   5.756   2.790
   19ALA      H  173   6.839   5.669   2.745
   19ALA     CA  174   6.943   5.844   2.708
   19ALA     CB  175   7.042   5.754   2.633
   19ALA      C  176   6.861   5.935   2.616
   19ALA      O  177   6.763   5.886   2.561
   20GLY      N  178   6.909   6.059   2.621
   20GLY      H  179   6.993   6.079   2.670
   20GLY     CA  180   6.853   6.176   2.551
   20GLY      C  181   6.766   6.158   2.428
   20GLY      O  182   6.652   6.202   2.421
   21GLN      N  183   6.832   6.091   2.333
   21GLN      H  184   6.930   6.071   2.340
   21GLN     CA  185   6.779   6.055   2.201
   21GLN     CB  186   6.881   5.982   2.113
   21GLN     CG  187   6.965   6.083   2.035
   21GLN     CD  188   7.082   6.014   1.965
   21GLN    OE1  189   7.109   6.019   1.845
   21GLN    NE2  190   7.183   5.977   2.043
   21GLN   HE21  191   7.172   5.974   2.142
   21GLN   HE22  192   7.271   5.941   2.011
   21GLN      C  193   6.653   5.967   2.203
   21GLN      O  194   6.581   5.980   2.104
   22TRP      N  195   6.630   5.892   2.310
   22TRP      H  196   6.704   5.872   2.374
   22TRP     CA  197   6.500   5.825   2.324
   22TRP     CB  198   6.505   5.700   2.412
   22TRP     CG  199   6.594   5.590   2.352
   22TRP    CD1  200   6.723   5.578   2.382
   22TRP    HD1  201   6.783   5.645   2.444
   22TRP    CD2  202   6.567   5.512   2.241
   22TRP    NE1  203   6.782   5.501   2.291
   22TRP    HE1  204   6.881   5.493   2.282
   22TRP    CE2  205   6.690   5.456   2.206
   22TRP    CE3  206   6.455   5.476   2.167
   22TRP    HE3  207   6.364   5.536   2.166
   22TRP    CZ2  208   6.693   5.350   2.117
   22TRP    HZ2  209   6.785   5.292   2.106
   22TRP    CZ3  210   6.462   5.378   2.069
   22TRP    HZ3  211   6.368   5.342   2.026
   22TRP    CH2  212   6.580   5.308   2.048
   22TRP    HH2  213   6.583   5.216   1.989
   22TRP      C  214   6.394   5.926   2.368
   22TRP      O  215   6.412   5.985   2.474
   23ARG      N  216   6.281   5.920   2.298
   23ARG      H  217   6.269   5.857   2.221
   23ARG     CA  218   6.165   6.009   2.313
   23ARG     CB  219   6.175   6.135   2.227
   23ARG     CG  220   6.281   6.237   2.269
   23ARG     CD  221   6.242   6.363   2.192
   23ARG     NE  222   6.334   6.477   2.206
   23ARG     HE  223   6.404   6.460   2.275
   23ARG     CZ  224   6.314   6.595   2.147
   23ARG    NH1  225   6.230   6.609   2.043
   23ARG   HH11  226   6.204   6.526   1.994
   23ARG   HH12  227   6.188   6.694   2.012
   23ARG    NH2  228   6.398   6.699   2.143
   23ARG   HH21  229   6.494   6.684   2.170
   23ARG   HH22  230   6.363   6.790   2.122
   23ARG      C  231   6.027   5.954   2.275
   23ARG      O  232   6.019   5.858   2.199
   24PHE      N  233   5.926   6.005   2.344
   24PHE      H  234   5.928   6.069   2.421
   24PHE     CA  235   5.789   5.975   2.299
   24PHE     CB  236   5.687   5.961   2.412
   24PHE     CG  237   5.661   5.817   2.456
   24PHE    CD1  238   5.579   5.734   2.379
   24PHE    HD1  239   5.528   5.781   2.296
   24PHE    CD2  240   5.720   5.775   2.574
   24PHE    HD2  241   5.814   5.818   2.608
   24PHE    CE1  242   5.563   5.600   2.409
   24PHE    HE1  243   5.507   5.525   2.352
   24PHE    CE2  244   5.699   5.642   2.610
   24PHE    HE2  245   5.755   5.592   2.690
   24PHE     CZ  246   5.626   5.560   2.526
   24PHE     HZ  247   5.611   5.456   2.555
   24PHE      C  248   5.730   6.064   2.190
   24PHE      O  249   5.739   6.186   2.198
   25VAL      N  250   5.653   6.011   2.094
   25VAL      H  251   5.665   5.913   2.078
   25VAL     CA  252   5.587   6.095   1.993
   25VAL     CB  253   5.665   6.093   1.862
   25VAL    CG1  254   5.778   6.195   1.877
   25VAL    CG2  255   5.710   5.955   1.813
   25VAL      C  256   5.443   6.057   1.957
   25VAL      O  257   5.402   5.941   1.962
   26ASP      N  258   5.386   6.151   1.883
   26ASP      H  259   5.440   6.217   1.831
   26ASP     CA  260   5.244   6.141   1.846
   26ASP     CB  261   5.171   6.271   1.881
   26ASP     CG  262   5.024   6.292   1.843
   26ASP    OD1  263   4.969   6.395   1.886
   26ASP    OD2  264   4.977   6.209   1.762
   26ASP      C  265   5.225   6.102   1.699
   26ASP      O  266   5.292   6.150   1.608
   27VAL      N  267   5.153   5.992   1.685
   27VAL      H  268   5.102   5.954   1.762
   27VAL     CA  269   5.129   5.919   1.559
   27VAL     CB  270   5.074   5.782   1.599
   27VAL    CG1  271   5.161   5.699   1.694
   27VAL    CG2  272   4.929   5.786   1.648
   27VAL      C  273   5.032   5.990   1.465
   27VAL      O  274   5.007   5.932   1.359
   28LEU      N  275   4.978   6.107   1.499
   28LEU      H  276   5.008   6.147   1.586
   28LEU     CA  277   4.882   6.194   1.430
   28LEU     CB  278   4.942   6.249   1.301
   28LEU     CG  279   5.054   6.352   1.301
   28LEU    CD1  280   5.102   6.407   1.167
   28LEU    CD2  281   5.016   6.469   1.393
   28LEU      C  282   4.744   6.130   1.412
   28LEU      O  283   4.644   6.199   1.432
   29GLY      N  284   4.742   6.014   1.348
   29GLY      H  285   4.827   5.962   1.346
   29GLY     CA  286   4.613   5.953   1.311
   29GLY      C  287   4.635   5.804   1.281
   29GLY      O  288   4.713   5.762   1.196
   30LEU      N  289   4.553   5.730   1.354
   30LEU      H  290   4.498   5.769   1.428
   30LEU     CA  291   4.549   5.583   1.345
   30LEU     CB  292   4.461   5.534   1.460
   30LEU     CG  293   4.530   5.553   1.595
   30LEU    CD1  294   4.434   5.481   1.691
   30LEU    CD2  295   4.670   5.493   1.610
   30LEU      C  296   4.500   5.531   1.209
   30LEU      O  297   4.384   5.501   1.183
   31GLU      N  298   4.600   5.522   1.122
   31GLU      H  299   4.690   5.545   1.157
   31GLU     CA  300   4.585   5.482   0.981
   31GLU     CB  301   4.512   5.595   0.907
   31GLU     CG  302   4.448   5.531   0.784
   31GLU     CD  303   4.537   5.561   0.663
   31GLU    OE1  304   4.556   5.679   0.629
   31GLU    OE2  305   4.577   5.465   0.593
   31GLU      C  306   4.725   5.466   0.922
   31GLU      O  307   4.804   5.560   0.932
   32GLU      N  308   4.749   5.363   0.841
   32GLU      H  309   4.672   5.304   0.818
   32GLU     CA  310   4.878   5.320   0.785
   32GLU     CB  311   4.846   5.185   0.720
   32GLU     CG  312   4.970   5.113   0.666
   32GLU     CD  313   4.998   5.144   0.519
   32GLU    OE1  314   5.065   5.244   0.486
   32GLU    OE2  315   4.952   5.055   0.444
   32GLU      C  316   4.942   5.430   0.700
   32GLU      O  317   5.062   5.453   0.715
   33GLU      N  318   4.863   5.498   0.618
   33GLU      H  319   4.763   5.494   0.608
   33GLU     CA  320   4.910   5.618   0.547
   33GLU     CB  321   4.840   5.635   0.412
   33GLU     CG  322   4.893   5.522   0.322
   33GLU     CD  323   4.817   5.532   0.190
   33GLU    OE1  324   4.734   5.440   0.174
   33GLU    OE2  325   4.859   5.600   0.093
   33GLU      C  326   4.912   5.751   0.622
   33GLU      O  327   5.011   5.824   0.614
   34SER      N  328   4.818   5.763   0.715
   34SER      H  329   4.742   5.698   0.716
   34SER     CA  330   4.802   5.883   0.799
   34SER     CB  331   4.670   5.889   0.877
   34SER     OG  332   4.551   5.897   0.798
   34SER     HG  333   4.533   5.805   0.764
   34SER      C  334   4.913   5.908   0.901
   34SER      O  335   4.915   6.013   0.964
   35LEU      N  336   4.962   5.793   0.947
   35LEU      H  337   4.917   5.713   0.907
   35LEU     CA  338   5.062   5.771   1.052
   35LEU     CB  339   5.124   5.632   1.041
   35LEU     CG  340   5.193   5.590   1.171
   35LEU    CD1  341   5.092   5.586   1.286
   35LEU    CD2  342   5.267   5.458   1.151
   35LEU      C  343   5.172   5.876   1.036
   35LEU      O  344   5.245   5.877   0.937
   36GLY      N  345   5.193   5.950   1.145
   36GLY      H  346   5.147   5.928   1.232
   36GLY     CA  347   5.298   6.052   1.153
   36GLY      C  348   5.444   6.007   1.148
   36GLY      O  349   5.480   5.893   1.178
   37SER      N  350   5.531   6.103   1.117
   37SER      H  351   5.506   6.199   1.112
   37SER     CA  352   5.670   6.069   1.084
   37SER     CB  353   5.727   6.178   0.993
   37SER     OG  354   5.865   6.160   0.960
   37SER     HG  355   5.903   6.212   0.884
   37SER      C  356   5.761   6.040   1.203
   37SER      O  357   5.820   6.130   1.263
   38VAL      N  358   5.755   5.918   1.256
   38VAL      H  359   5.685   5.857   1.218
   38VAL     CA  360   5.831   5.863   1.369
   38VAL     CB  361   5.766   5.726   1.388
   38VAL    CG1  362   5.856   5.626   1.461
   38VAL    CG2  363   5.638   5.752   1.468
   38VAL      C  364   5.980   5.864   1.335
   38VAL      O  365   6.020   5.816   1.229
   39PRO      N  366   6.062   5.931   1.416
   39PRO     CA  367   6.208   5.932   1.395
   39PRO     CB  368   6.256   6.025   1.507
   39PRO     CG  369   6.139   6.119   1.538
   39PRO     CD  370   6.023   6.020   1.526
   39PRO      C  371   6.263   5.791   1.414
   39PRO      O  372   6.219   5.725   1.508
   40ALA      N  373   6.330   5.746   1.309
   40ALA      H  374   6.368   5.812   1.245
   40ALA     CA  375   6.385   5.609   1.307
   40ALA     CB  376   6.397   5.566   1.161
   40ALA      C  377   6.508   5.600   1.397
   40ALA      O  378   6.595   5.685   1.378
   41PRO      N  379   6.521   5.496   1.479
   41PRO     CA  380   6.436   5.377   1.496
   41PRO     CB  381   6.529   5.272   1.557
   41PRO     CG  382   6.630   5.356   1.635
   41PRO     CD  383   6.652   5.475   1.542
   41PRO      C  384   6.302   5.375   1.571
   41PRO      O  385   6.296   5.445   1.672
   42ALA      N  386   6.212   5.289   1.524
   42ALA      H  387   6.233   5.223   1.453
   42ALA     CA  388   6.075   5.280   1.577
   42ALA     CB  389   5.981   5.292   1.458
   42ALA      C  390   6.042   5.160   1.666
   42ALA      O  391   6.069   5.045   1.631
   43CYS      N  392   5.939   5.175   1.749
   43CYS      H  393   5.881   5.257   1.742
   43CYS     CA  394   5.902   5.086   1.860
   43CYS     CB  395   6.022   5.055   1.950
   43CYS     SG  396   6.103   5.206   2.016
   43CYS     HG  397   6.013   5.299   1.985
   43CYS      C  398   5.786   5.139   1.943
   43CYS      O  399   5.750   5.256   1.935
   44ALA      N  400   5.719   5.038   1.998
   44ALA      H  401   5.728   4.946   1.960
   44ALA     CA  402   5.620   5.064   2.103
   44ALA     CB  403   5.694   5.105   2.231
   44ALA      C  404   5.507   5.162   2.077
   44ALA      O  405   5.518   5.280   2.111
   45LEU      N  406   5.416   5.118   1.991
   45LEU      H  407   5.430   5.033   1.941
   45LEU     CA  408   5.287   5.184   1.967
   45LEU     CB  409   5.227   5.141   1.833
   45LEU     CG  410   5.182   5.248   1.733
   45LEU    CD1  411   5.077   5.336   1.802
   45LEU    CD2  412   5.301   5.326   1.677
   45LEU      C  413   5.187   5.167   2.082
   45LEU      O  414   5.146   5.057   2.118
   46LEU      N  415   5.139   5.274   2.145
   46LEU      H  416   5.160   5.370   2.123
   46LEU     CA  417   5.080   5.266   2.279
   46LEU     CB  418   5.172   5.330   2.383
   46LEU     CG  419   5.125   5.351   2.527
   46LEU    CD1  420   5.107   5.219   2.601
   46LEU    CD2  421   5.235   5.435   2.591
   46LEU      C  422   4.950   5.342   2.255
   46LEU      O  423   4.944   5.461   2.226
   47LEU      N  424   4.843   5.270   2.288
   47LEU      H  425   4.867   5.176   2.313
   47LEU     CA  426   4.701   5.308   2.298
   47LEU     CB  427   4.631   5.222   2.193
   47LEU     CG  428   4.514   5.290   2.121
   47LEU    CD1  429   4.412   5.347   2.221
   47LEU    CD2  430   4.563   5.408   2.036
   47LEU      C  431   4.641   5.306   2.439
   47LEU      O  432   4.588   5.204   2.482
   48LEU      N  433   4.654   5.420   2.505
   48LEU      H  434   4.663   5.499   2.445
   48LEU     CA  435   4.607   5.458   2.639
   48LEU     CB  436   4.688   5.562   2.716
   48LEU     CG  437   4.834   5.527   2.745
   48LEU    CD1  438   4.928   5.647   2.731
   48LEU    CD2  439   4.845   5.460   2.882
   48LEU      C  440   4.465   5.511   2.650
   48LEU      O  441   4.431   5.602   2.574
   49PHE      N  442   4.393   5.467   2.753
   49PHE      H  443   4.412   5.382   2.801
   49PHE     CA  444   4.252   5.508   2.765
   49PHE     CB  445   4.162   5.447   2.658
   49PHE     CG  446   4.158   5.294   2.661
   49PHE    CD1  447   4.049   5.227   2.718
   49PHE    HD1  448   4.000   5.283   2.797
   49PHE    CD2  449   4.243   5.218   2.581
   49PHE    HD2  450   4.320   5.269   2.523
   49PHE    CE1  451   4.021   5.092   2.699
   49PHE    HE1  452   3.924   5.050   2.724
   49PHE    CE2  453   4.214   5.086   2.551
   49PHE    HE2  454   4.302   5.035   2.512
   49PHE     CZ  455   4.102   5.026   2.607
   49PHE     HZ  456   4.109   4.917   2.608
   49PHE      C  457   4.186   5.509   2.904
   49PHE      O  458   4.181   5.406   2.970
   50PRO      N  459   4.117   5.620   2.927
   50PRO     CA  460   4.025   5.644   3.039
   50PRO     CB  461   4.018   5.794   3.070
   50PRO     CG  462   4.054   5.858   2.936
   50PRO     CD  463   4.142   5.753   2.868
   50PRO      C  464   3.890   5.576   3.017
   50PRO      O  465   3.813   5.622   2.933
   51LEU      N  466   3.858   5.468   3.088
   51LEU      H  467   3.921   5.436   3.158
   51LEU     CA  468   3.734   5.390   3.080
   51LEU     CB  469   3.741   5.279   3.186
   51LEU     CG  470   3.859   5.184   3.172
   51LEU    CD1  471   3.838   5.069   3.271
   51LEU    CD2  472   3.867   5.129   3.029
   51LEU      C  473   3.603   5.460   3.116
   51LEU      O  474   3.606   5.568   3.175
   52THR      N  475   3.496   5.395   3.074
   52THR      H  476   3.502   5.309   3.022
   52THR     CA  477   3.355   5.429   3.097
   52THR     CB  478   3.269   5.376   2.982
   52THR    OG1  479   3.286   5.235   2.973
   52THR    HG1  480   3.375   5.224   2.927
   52THR    CG2  481   3.304   5.449   2.852
   52THR      C  482   3.311   5.361   3.227
   52THR      O  483   3.347   5.246   3.253
   53ALA      N  484   3.198   5.404   3.281
   53ALA      H  485   3.161   5.495   3.263
   53ALA     CA  486   3.136   5.336   3.396
   53ALA     CB  487   3.028   5.428   3.454
   53ALA      C  488   3.073   5.199   3.368
   53ALA      O  489   3.044   5.131   3.467
   54GLN      N  490   3.039   5.172   3.243
   54GLN      H  491   3.012   5.249   3.185
   54GLN     CA  492   3.007   5.043   3.181
   54GLN     CB  493   2.972   5.055   3.032
   54GLN     CG  494   2.857   5.149   2.998
   54GLN     CD  495   2.899   5.294   2.976
   54GLN    OE1  496   2.869   5.382   3.056
   54GLN    NE2  497   2.963   5.321   2.863
   54GLN   HE21  498   2.977   5.247   2.796
   54GLN   HE22  499   2.968   5.415   2.831
   54GLN      C  500   3.127   4.949   3.200
   54GLN      O  501   3.103   4.846   3.262
   55HISE     N  502   3.239   4.972   3.132
   55HISE     H  503   3.231   5.037   3.057
   55HISE    CA  504   3.367   4.899   3.143
   55HISE    CB  505   3.477   4.988   3.084
   55HISE    CG  506   3.493   5.015   2.934
   55HISE   ND1  507   3.529   5.134   2.885
   55HISE   CD2  508   3.497   4.929   2.833
   55HISE   HD2  509   3.473   4.824   2.850
   55HISE   CE1  510   3.563   5.118   2.758
   55HISE   HE1  511   3.604   5.187   2.685
   55HISE   NE2  512   3.537   4.992   2.723
   55HISE   HE2  513   3.543   4.951   2.633
   55HISE     C  514   3.402   4.864   3.288
   55HISE     O  515   3.411   4.744   3.313
   56GLU      N  516   3.406   4.958   3.382
   56GLU      H  517   3.395   5.051   3.347
   56GLU     CA  518   3.425   4.922   3.523
   56GLU     CB  519   3.429   5.044   3.615
   56GLU     CG  520   3.554   5.126   3.581
   56GLU     CD  521   3.675   5.062   3.650
   56GLU    OE1  522   3.668   5.024   3.769
   56GLU    OE2  523   3.787   5.080   3.599
   56GLU      C  524   3.331   4.820   3.588
   56GLU      O  525   3.379   4.713   3.626
   57ASN      N  526   3.201   4.844   3.578
   57ASN      H  527   3.173   4.940   3.575
   57ASN     CA  528   3.096   4.746   3.610
   57ASN     CB  529   2.958   4.806   3.578
   57ASN     CG  530   2.834   4.717   3.577
   57ASN    OD1  531   2.778   4.689   3.471
   57ASN    ND2  532   2.757   4.706   3.685
   57ASN   HD21  533   2.790   4.719   3.778
   57ASN   HD22  534   2.663   4.679   3.668
   57ASN      C  535   3.122   4.614   3.537
   57ASN      O  536   3.115   4.511   3.604
   58PHE      N  537   3.150   4.610   3.407
   58PHE      H  538   3.150   4.696   3.356
   58PHE     CA  539   3.178   4.486   3.333
   58PHE     CB  540   3.184   4.526   3.186
   58PHE     CG  541   3.178   4.401   3.097
   58PHE    CD1  542   3.060   4.334   3.066
   58PHE    HD1  543   2.963   4.378   3.090
   58PHE    CD2  544   3.293   4.339   3.050
   58PHE    HD2  545   3.383   4.401   3.044
   58PHE    CE1  546   3.050   4.217   2.991
   58PHE    HE1  547   2.952   4.182   2.959
   58PHE    CE2  548   3.290   4.220   2.979
   58PHE    HE2  549   3.384   4.182   2.940
   58PHE     CZ  550   3.169   4.159   2.949
   58PHE     HZ  551   3.154   4.064   2.897
   58PHE      C  552   3.301   4.404   3.373
   58PHE      O  553   3.303   4.282   3.365
   59ARG      N  554   3.406   4.482   3.401
   59ARG      H  555   3.419   4.573   3.363
   59ARG     CA  556   3.532   4.426   3.451
   59ARG     CB  557   3.642   4.533   3.447
   59ARG     CG  558   3.672   4.572   3.302
   59ARG     CD  559   3.752   4.700   3.281
   59ARG     NE  560   3.810   4.702   3.146
   59ARG     HE  561   3.747   4.673   3.074
   59ARG     CZ  562   3.938   4.720   3.109
   59ARG    NH1  563   4.028   4.741   3.206
   59ARG   HH11  564   3.999   4.749   3.301
   59ARG   HH12  565   4.119   4.771   3.179
   59ARG    NH2  566   3.976   4.746   2.983
   59ARG   HH21  567   3.918   4.761   2.903
   59ARG   HH22  568   4.068   4.781   2.970
   59ARG      C  569   3.529   4.358   3.588
   59ARG      O  570   3.560   4.240   3.602
   60LYS      N  571   3.460   4.428   3.677
   60LYS      H  572   3.426   4.522   3.663
   60LYS     CA  573   3.415   4.366   3.803
   60LYS     CB  574   3.345   4.470   3.889
   60LYS     CG  575   3.433   4.594   3.911
   60LYS     CD  576   3.380   4.693   4.015
   60LYS     CE  577   3.449   4.825   3.982
   60LYS     NZ  578   3.401   4.924   4.079
   60LYS    HZ1  579   3.302   4.936   4.068
   60LYS    HZ2  580   3.422   4.899   4.174
   60LYS    HZ3  581   3.450   5.009   4.060
   60LYS      C  582   3.317   4.249   3.797
   60LYS      O  583   3.313   4.169   3.890
   61LYS      N  584   3.237   4.253   3.691
   61LYS      H  585   3.203   4.336   3.647
   61LYS     CA  586   3.154   4.134   3.673
   61LYS     CB  587   3.023   4.164   3.599
   61LYS     CG  588   2.940   4.274   3.667
   61LYS     CD  589   2.798   4.273   3.609
   61LYS     CE  590   2.803   4.314   3.462
   61LYS     NZ  591   2.691   4.387   3.401
   61LYS    HZ1  592   2.617   4.326   3.371
   61LYS    HZ2  593   2.655   4.445   3.473
   61LYS    HZ3  594   2.730   4.441   3.326
   61LYS      C  595   3.221   4.017   3.600
   61LYS      O  596   3.199   3.906   3.648
   62GLN      N  597   3.277   4.044   3.482
   62GLN      H  598   3.298   4.140   3.463
   62GLN     CA  599   3.347   3.938   3.408
   62GLN     CB  600   3.293   3.934   3.265
   62GLN     CG  601   3.359   3.835   3.169
   62GLN     CD  602   3.269   3.790   3.054
   62GLN    OE1  603   3.147   3.782   3.065
   62GLN    NE2  604   3.330   3.764   2.938
   62GLN   HE21  605   3.429   3.778   2.936
   62GLN   HE22  606   3.276   3.750   2.855
   62GLN      C  607   3.500   3.947   3.410
   62GLN      O  608   3.558   4.052   3.383
   63ILE      N  609   3.560   3.836   3.451
   63ILE      H  610   3.519   3.777   3.521
   63ILE     CA  611   3.707   3.824   3.458
   63ILE     CB  612   3.760   3.698   3.526
   63ILE    CG1  613   3.735   3.570   3.445
   63ILE    CG2  614   3.711   3.674   3.669
   63ILE     CD  615   3.837   3.457   3.463
   63ILE      C  616   3.778   3.845   3.324
   63ILE      O  617   3.731   3.837   3.211
   64GLU      N  618   3.906   3.875   3.347
   64GLU      H  619   3.941   3.888   3.439
   64GLU     CA  620   4.009   3.872   3.242
   64GLU     CB  621   4.144   3.925   3.291
   64GLU     CG  622   4.196   3.870   3.424
   64GLU     CD  623   4.146   3.949   3.545
   64GLU    OE1  624   4.206   4.056   3.572
   64GLU    OE2  625   4.047   3.910   3.609
   64GLU      C  626   4.021   3.743   3.161
   64GLU      O  627   4.071   3.644   3.213
   65GLU      N  628   3.991   3.737   3.032
   65GLU      H  629   3.979   3.818   2.973
   65GLU     CA  630   3.991   3.615   2.950
   65GLU     CB  631   3.885   3.637   2.841
   65GLU     CG  632   3.753   3.602   2.908
   65GLU     CD  633   3.643   3.636   2.807
   65GLU    OE1  634   3.593   3.751   2.810
   65GLU    OE2  635   3.626   3.555   2.714
   65GLU      C  636   4.131   3.585   2.895
   65GLU      O  637   4.192   3.667   2.828
   66LEU      N  638   4.156   3.456   2.877
   66LEU      H  639   4.080   3.393   2.896
   66LEU     CA  640   4.280   3.397   2.826
   66LEU     CB  641   4.298   3.252   2.873
   66LEU     CG  642   4.299   3.238   3.025
   66LEU    CD1  643   4.284   3.095   3.076
   66LEU    CD2  644   4.421   3.309   3.084
   66LEU      C  645   4.298   3.409   2.675
   66LEU      O  646   4.305   3.311   2.600
   67LYS      N  647   4.294   3.534   2.629
   67LYS      H  648   4.269   3.607   2.692
   67LYS     CA  649   4.300   3.566   2.486
   67LYS     CB  650   4.270   3.712   2.451
   67LYS     CG  651   4.129   3.763   2.477
   67LYS     CD  652   4.110   3.908   2.432
   67LYS     CE  653   3.967   3.960   2.441
   67LYS     NZ  654   3.881   3.902   2.336
   67LYS    HZ1  655   3.789   3.942   2.333
   67LYS    HZ2  656   3.927   3.911   2.248
   67LYS    HZ3  657   3.876   3.803   2.350
   67LYS      C  658   4.431   3.540   2.411
   67LYS      O  659   4.427   3.484   2.301
   68GLY      N  660   4.542   3.546   2.482
   68GLY      H  661   4.547   3.575   2.577
   68GLY     CA  662   4.671   3.533   2.412
   68GLY      C  663   4.717   3.388   2.396
   68GLY      O  664   4.641   3.295   2.422
   69GLN      N  665   4.848   3.378   2.373
   69GLN      H  666   4.906   3.454   2.346
   69GLN     CA  667   4.915   3.247   2.359
   69GLN     CB  668   5.040   3.268   2.273
   69GLN     CG  669   5.013   3.260   2.123
   69GLN     CD  670   5.110   3.359   2.056
   69GLN    OE1  671   5.091   3.475   2.019
   69GLN    NE2  672   5.234   3.313   2.053
   69GLN   HE21  673   5.256   3.224   2.094
   69GLN   HE22  674   5.306   3.362   2.003
   69GLN      C  675   4.951   3.177   2.490
   69GLN      O  676   4.990   3.250   2.581
   70GLU      N  677   4.924   3.047   2.498
   70GLU      H  678   4.863   3.017   2.425
   70GLU     CA  679   4.936   2.963   2.618
   70GLU     CB  680   4.858   2.832   2.608
   70GLU     CG  681   4.707   2.851   2.590
   70GLU     CD  682   4.619   2.726   2.605
   70GLU    OE1  683   4.595   2.689   2.722
   70GLU    OE2  684   4.572   2.674   2.502
   70GLU      C  685   5.079   2.930   2.661
   70GLU      O  686   5.092   2.845   2.749
   71VAL      N  687   5.172   3.019   2.629
   71VAL      H  688   5.156   3.099   2.571
   71VAL     CA  689   5.313   2.987   2.653
   71VAL     CB  690   5.402   3.003   2.529
   71VAL    CG1  691   5.367   2.890   2.432
   71VAL    CG2  692   5.377   3.137   2.461
   71VAL      C  693   5.366   3.081   2.762
   71VAL      O  694   5.298   3.176   2.801
   72SER      N  695   5.470   3.041   2.833
   72SER      H  696   5.496   2.944   2.827
   72SER     CA  697   5.553   3.123   2.923
   72SER     CB  698   5.650   3.045   3.011
   72SER     OG  699   5.599   3.021   3.143
   72SER     HG  700   5.531   2.948   3.148
   72SER      C  701   5.620   3.237   2.845
   72SER      O  702   5.705   3.213   2.759
   73PRO      N  703   5.573   3.360   2.862
   73PRO     CA  704   5.604   3.473   2.775
   73PRO     CB  705   5.515   3.584   2.830
   73PRO     CG  706   5.401   3.519   2.910
   73PRO     CD  707   5.477   3.399   2.967
   73PRO      C  708   5.749   3.522   2.782
   73PRO      O  709   5.795   3.564   2.888
   74LYS      N  710   5.829   3.516   2.676
   74LYS      H  711   5.805   3.460   2.597
   74LYS     CA  712   5.961   3.580   2.664
   74LYS     CB  713   6.039   3.490   2.568
   74LYS     CG  714   6.150   3.415   2.643
   74LYS     CD  715   6.243   3.521   2.702
   74LYS     CE  716   6.334   3.477   2.817
   74LYS     NZ  717   6.431   3.372   2.785
   74LYS    HZ1  718   6.379   3.291   2.757
   74LYS    HZ2  719   6.488   3.397   2.706
   74LYS    HZ3  720   6.481   3.334   2.863
   74LYS      C  721   5.978   3.731   2.651
   74LYS      O  722   6.090   3.780   2.654
   75VAL      N  723   5.873   3.794   2.598
   75VAL      H  724   5.819   3.738   2.534
   75VAL     CA  725   5.859   3.940   2.599
   75VAL     CB  726   5.752   3.993   2.503
   75VAL    CG1  727   5.793   3.957   2.360
   75VAL    CG2  728   5.617   3.921   2.517
   75VAL      C  729   5.823   3.997   2.736
   75VAL      O  730   5.777   3.924   2.823
   76TYR      N  731   5.869   4.116   2.775
   76TYR      H  732   5.946   4.158   2.727
   76TYR     CA  733   5.837   4.180   2.903
   76TYR     CB  734   5.931   4.295   2.936
   76TYR     CG  735   5.970   4.262   3.081
   76TYR    CD1  736   5.904   4.320   3.188
   76TYR    HD1  737   5.796   4.323   3.200
   76TYR    CD2  738   6.103   4.226   3.099
   76TYR    HD2  739   6.153   4.176   3.016
   76TYR    CE1  740   5.973   4.362   3.301
   76TYR    HE1  741   5.917   4.401   3.386
   76TYR    CE2  742   6.169   4.248   3.219
   76TYR    HE2  743   6.268   4.205   3.235
   76TYR     CZ  744   6.104   4.320   3.319
   76TYR     OH  745   6.178   4.355   3.428
   76TYR     HH  746   6.274   4.332   3.416
   76TYR      C  747   5.691   4.209   2.939
   76TYR      O  748   5.653   4.324   2.961
   77PHE      N  749   5.612   4.110   2.977
   77PHE      H  750   5.645   4.017   2.959
   77PHE     CA  751   5.470   4.140   3.002
   77PHE     CB  752   5.396   4.006   2.999
   77PHE     CG  753   5.244   3.993   2.985
   77PHE    CD1  754   5.169   4.083   2.910
   77PHE    HD1  755   5.210   4.163   2.849
   77PHE    CD2  756   5.182   3.895   3.060
   77PHE    HD2  757   5.239   3.836   3.133
   77PHE    CE1  758   5.031   4.077   2.916
   77PHE    HE1  759   4.980   4.165   2.875
   77PHE    CE2  760   5.043   3.887   3.059
   77PHE    HE2  761   4.994   3.813   3.123
   77PHE     CZ  762   4.966   3.979   2.990
   77PHE     HZ  763   4.857   3.969   2.987
   77PHE      C  764   5.448   4.183   3.147
   77PHE      O  765   5.502   4.131   3.245
   78MET      N  766   5.340   4.259   3.164
   78MET      H  767   5.263   4.266   3.101
   78MET     CA  768   5.303   4.324   3.291
   78MET     CB  769   5.327   4.475   3.287
   78MET     CG  770   5.471   4.525   3.276
   78MET     SD  771   5.604   4.435   3.364
   78MET     CE  772   5.700   4.583   3.390
   78MET      C  773   5.154   4.293   3.302
   78MET      O  774   5.077   4.323   3.211
   79LYS      N  775   5.102   4.249   3.417
   79LYS      H  776   5.154   4.222   3.498
   79LYS     CA  777   4.958   4.233   3.436
   79LYS     CB  778   4.922   4.085   3.453
   79LYS     CG  779   4.772   4.060   3.438
   79LYS     CD  780   4.735   3.912   3.444
   79LYS     CE  781   4.585   3.881   3.451
   79LYS     NZ  782   4.531   3.950   3.569
   79LYS    HZ1  783   4.539   4.049   3.567
   79LYS    HZ2  784   4.437   3.921   3.586
   79LYS    HZ3  785   4.596   3.922   3.640
   79LYS      C  786   4.920   4.311   3.563
   79LYS      O  787   4.931   4.269   3.678
   80GLN      N  788   4.830   4.403   3.532
   80GLN      H  789   4.795   4.416   3.439
   80GLN     CA  790   4.790   4.511   3.623
   80GLN     CB  791   4.837   4.654   3.593
   80GLN     CG  792   4.951   4.712   3.676
   80GLN     CD  793   4.926   4.736   3.825
   80GLN    OE1  794   4.944   4.654   3.916
   80GLN    NE2  795   4.865   4.851   3.852
   80GLN   HE21  796   4.829   4.913   3.783
   80GLN   HE22  797   4.830   4.858   3.946
   80GLN      C  798   4.643   4.526   3.662
   80GLN      O  799   4.554   4.505   3.580
   81THR      N  800   4.617   4.587   3.777
   81THR      H  801   4.689   4.602   3.845
   81THR     CA  802   4.483   4.606   3.834
   81THR     CB  803   4.486   4.601   3.986
   81THR    OG1  804   4.604   4.659   4.041
   81THR    HG1  805   4.592   4.758   4.050
   81THR    CG2  806   4.461   4.456   4.029
   81THR      C  807   4.453   4.750   3.790
   81THR      O  808   4.522   4.843   3.833
   82ILE      N  809   4.392   4.760   3.672
   82ILE      H  810   4.377   4.678   3.618
   82ILE     CA  811   4.365   4.883   3.597
   82ILE     CB  812   4.313   4.850   3.457
   82ILE    CG1  813   4.387   4.732   3.393
   82ILE    CG2  814   4.319   4.970   3.361
   82ILE     CD  815   4.533   4.756   3.356
   82ILE      C  816   4.307   5.001   3.676
   82ILE      O  817   4.186   5.023   3.676
   83GLY      N  818   4.396   5.077   3.739
   83GLY      H  819   4.492   5.051   3.723
   83GLY     CA  820   4.375   5.194   3.825
   83GLY      C  821   4.502   5.270   3.865
   83GLY      O  822   4.564   5.343   3.789
   84ASN      N  823   4.554   5.233   3.982
   84ASN      H  824   4.489   5.194   4.047
   84ASN     CA  825   4.675   5.289   4.043
   84ASN     CB  826   4.697   5.245   4.188
   84ASN     CG  827   4.574   5.248   4.279
   84ASN    OD1  828   4.458   5.242   4.238
   84ASN    ND2  829   4.598   5.282   4.405
   84ASN   HD21  830   4.692   5.291   4.437
   84ASN   HD22  831   4.526   5.313   4.468
   84ASN      C  832   4.804   5.292   3.960
   84ASN      O  833   4.841   5.192   3.899
   85SER      N  834   4.836   5.416   3.924
   85SER      H  835   4.796   5.493   3.973
   85SER     CA  836   4.951   5.444   3.836
   85SER     CB  837   5.075   5.405   3.917
   85SER     OG  838   5.102   5.468   4.043
   85SER     HG  839   5.201   5.469   4.057
   85SER      C  840   4.968   5.376   3.700
   85SER      O  841   5.074   5.365   3.640
   86CYS      N  842   4.852   5.348   3.640
   86CYS      H  843   4.764   5.376   3.678
   86CYS     CA  844   4.845   5.261   3.522
   86CYS     CB  845   4.708   5.193   3.515
   86CYS     SG  846   4.716   5.063   3.644
   86CYS     HG  847   4.723   5.139   3.753
   86CYS      C  848   4.894   5.316   3.388
   86CYS      O  849   4.956   5.240   3.314
   87GLY      N  850   4.891   5.449   3.376
   87GLY      H  851   4.853   5.505   3.449
   87GLY     CA  852   4.958   5.522   3.268
   87GLY      C  853   5.111   5.519   3.271
   87GLY      O  854   5.167   5.481   3.168
   88THR      N  855   5.168   5.548   3.388
   88THR      H  856   5.113   5.567   3.469
   88THR     CA  857   5.312   5.536   3.411
   88THR     CB  858   5.353   5.608   3.540
   88THR    OG1  859   5.254   5.576   3.638
   88THR    HG1  860   5.287   5.594   3.730
   88THR    CG2  861   5.363   5.758   3.512
   88THR      C  862   5.362   5.392   3.409
   88THR      O  863   5.473   5.360   3.368
   89ILE      N  864   5.281   5.297   3.457
   89ILE      H  865   5.217   5.323   3.529
   89ILE     CA  866   5.310   5.156   3.426
   89ILE     CB  867   5.226   5.061   3.511
   89ILE    CG1  868   5.253   5.089   3.659
   89ILE    CG2  869   5.269   4.919   3.473
   89ILE     CD  870   5.171   5.019   3.769
   89ILE      C  871   5.297   5.113   3.279
   89ILE      O  872   5.393   5.052   3.232
   90GLY      N  873   5.202   5.172   3.207
   90GLY      H  874   5.122   5.219   3.244
   90GLY     CA  875   5.201   5.157   3.060
   90GLY      C  876   5.320   5.213   2.983
   90GLY      O  877   5.349   5.160   2.876
   91LEU      N  878   5.378   5.318   3.041
   91LEU      H  879   5.325   5.384   3.094
   91LEU     CA  880   5.509   5.375   3.005
   91LEU     CB  881   5.518   5.502   3.091
   91LEU     CG  882   5.628   5.600   3.049
   91LEU    CD1  883   5.577   5.679   2.928
   91LEU    CD2  884   5.656   5.690   3.169
   91LEU      C  885   5.634   5.293   3.035
   91LEU      O  886   5.714   5.257   2.948
   92ILE      N  887   5.657   5.239   3.154
   92ILE      H  888   5.615   5.275   3.237
   92ILE     CA  889   5.761   5.142   3.192
   92ILE     CB  890   5.763   5.101   3.339
   92ILE    CG1  891   5.783   5.230   3.418
   92ILE    CG2  892   5.882   5.009   3.369
   92ILE     CD  893   5.739   5.211   3.564
   92ILE      C  894   5.752   5.017   3.104
   92ILE      O  895   5.850   4.992   3.033
   93HISE     N  896   5.630   4.968   3.085
   93HISE     H  897   5.557   4.989   3.149
   93HISE    CA  898   5.593   4.870   2.982
   93HISE    CB  899   5.440   4.858   2.975
   93HISE    CG  900   5.378   4.731   2.916
   93HISE   ND1  901   5.442   4.615   2.921
   93HISE   CD2  902   5.248   4.708   2.904
   93HISE   HD2  903   5.177   4.789   2.884
   93HISE   CE1  904   5.352   4.518   2.906
   93HISE   HE1  905   5.384   4.416   2.884
   93HISE   NE2  906   5.233   4.577   2.893
   93HISE   HE2  907   5.144   4.531   2.888
   93HISE     C  908   5.643   4.886   2.838
   93HISE     O  909   5.723   4.801   2.799
   94ALA      N  910   5.622   5.007   2.787
   94ALA      H  911   5.556   5.070   2.830
   94ALA     CA  912   5.662   5.051   2.653
   94ALA     CB  913   5.611   5.195   2.644
   94ALA      C  914   5.814   5.049   2.648
   94ALA      O  915   5.864   5.001   2.546
   95VAL      N  916   5.886   5.084   2.754
   95VAL      H  917   5.841   5.127   2.833
   95VAL     CA  918   6.033   5.085   2.745
   95VAL     CB  919   6.099   5.199   2.822
   95VAL    CG1  920   6.065   5.333   2.756
   95VAL    CG2  921   6.063   5.212   2.970
   95VAL      C  922   6.097   4.950   2.782
   95VAL      O  923   6.203   4.920   2.729
   96ALA      N  924   6.037   4.878   2.876
   96ALA      H  925   5.956   4.918   2.920
   96ALA     CA  926   6.087   4.748   2.923
   96ALA     CB  927   6.009   4.688   3.039
   96ALA      C  928   6.085   4.644   2.810
   96ALA      O  929   6.148   4.539   2.813
   97ASN      N  930   5.978   4.647   2.731
   97ASN      H  931   5.894   4.690   2.763
   97ASN     CA  932   5.965   4.573   2.605
   97ASN     CB  933   5.824   4.583   2.546
   97ASN     CG  934   5.748   4.473   2.620
   97ASN    OD1  935   5.745   4.355   2.585
   97ASN    ND2  936   5.664   4.519   2.712
   97ASN   HD21  937   5.653   4.616   2.735
   97ASN   HD22  938   5.621   4.448   2.767
   97ASN      C  939   6.057   4.614   2.490
   97ASN      O  940   6.063   4.548   2.387
   98ASN      N  941   6.135   4.719   2.514
   98ASN      H  942   6.122   4.776   2.595
   98ASN     CA  943   6.234   4.763   2.414
   98ASN     CB  944   6.175   4.878   2.332
   98ASN     CG  945   6.071   4.852   2.223
   98ASN    OD1  946   6.088   4.790   2.118
   98ASN    ND2  947   5.951   4.898   2.257
   98ASN   HD21  948   5.927   4.946   2.341
   98ASN   HD22  949   5.876   4.860   2.202
   98ASN      C  950   6.378   4.785   2.459
   98ASN      O  951   6.459   4.836   2.381
   99GLN      N  952   6.424   4.696   2.545
   99GLN      H  953   6.370   4.611   2.545
   99GLN     CA  954   6.557   4.714   2.607
   99GLN     CB  955   6.573   4.615   2.722
   99GLN     CG  956   6.483   4.666   2.836
   99GLN     CD  957   6.514   4.615   2.977
   99GLN    OE1  958   6.614   4.654   3.036
   99GLN    NE2  959   6.441   4.509   3.014
   99GLN   HE21  960   6.369   4.476   2.954
   99GLN   HE22  961   6.450   4.459   3.100
   99GLN      C  962   6.678   4.688   2.517
   99GLN      O  963   6.791   4.724   2.547
  100ASP      N  964   6.667   4.600   2.418
  100ASP      H  965   6.589   4.538   2.418
  100ASP     CA  966   6.757   4.575   2.305
  100ASP     CB  967   6.706   4.454   2.227
  100ASP     CG  968   6.576   4.446   2.146
  100ASP    OD1  969   6.582   4.412   2.026
  100ASP    OD2  970   6.463   4.468   2.195
  100ASP      C  971   6.792   4.697   2.219
  100ASP      O  972   6.908   4.725   2.187
  101LYS      N  973   6.688   4.755   2.161
  101LYS      H  974   6.604   4.703   2.143
  101LYS     CA  975   6.692   4.883   2.090
  101LYS     CB  976   6.554   4.923   2.036
  101LYS     CG  977   6.526   4.907   1.887
  101LYS     CD  978   6.407   4.979   1.823
  101LYS     CE  979   6.371   4.915   1.688
  101LYS     NZ  980   6.321   4.777   1.700
  101LYS    HZ1  981   6.374   4.725   1.767
  101LYS    HZ2  982   6.227   4.772   1.734
  101LYS    HZ3  983   6.328   4.723   1.616
  101LYS      C  984   6.732   4.994   2.188
  101LYS      O  985   6.827   5.068   2.161
  102LEU      N  986   6.671   4.989   2.305
  102LEU      H  987   6.601   4.919   2.326
  102LEU     CA  988   6.683   5.099   2.402
  102LEU     CB  989   6.578   5.085   2.512
  102LEU     CG  990   6.491   5.210   2.524
  102LEU    CD1  991   6.384   5.209   2.414
  102LEU    CD2  992   6.447   5.228   2.669
  102LEU      C  993   6.819   5.127   2.465
  102LEU      O  994   6.915   5.050   2.470
  103GLY      N  995   6.839   5.252   2.507
  103GLY      H  996   6.790   5.330   2.469
  103GLY     CA  997   6.968   5.300   2.559
  103GLY      C  998   6.961   5.371   2.694
  103GLY      O  999   6.892   5.472   2.707
  104PHE      N 1000   7.027   5.308   2.791
  104PHE      H 1001   7.082   5.230   2.759
  104PHE     CA 1002   7.019   5.346   2.933
  104PHE     CB 1003   6.987   5.226   3.022
  104PHE     CG 1004   6.844   5.170   3.019
  104PHE    CD1 1005   6.754   5.221   3.111
  104PHE    HD1 1006   6.792   5.306   3.168
  104PHE    CD2 1007   6.817   5.058   2.941
  104PHE    HD2 1008   6.893   5.002   2.887
  104PHE    CE1 1009   6.626   5.167   3.123
  104PHE    HE1 1010   6.556   5.194   3.202
  104PHE    CE2 1011   6.691   5.002   2.951
  104PHE    HE2 1012   6.667   4.913   2.892
  104PHE     CZ 1013   6.601   5.059   3.040
  104PHE     HZ 1014   6.508   5.002   3.052
  104PHE      C 1015   7.155   5.399   2.977
  104PHE      O 1016   7.259   5.336   2.957
  105GLU      N 1017   7.154   5.516   3.041
  105GLU      H 1018   7.066   5.544   3.080
  105GLU     CA 1019   7.274   5.575   3.103
  105GLU     CB 1020   7.243   5.707   3.172
  105GLU     CG 1021   7.184   5.812   3.078
  105GLU     CD 1022   7.168   5.947   3.148
  105GLU    OE1 1023   7.167   6.055   3.085
  105GLU    OE2 1024   7.158   5.927   3.271
  105GLU      C 1025   7.317   5.485   3.219
  105GLU      O 1026   7.241   5.417   3.288
  106ASP      N 1027   7.447   5.494   3.247
  106ASP      H 1028   7.514   5.563   3.219
  106ASP     CA 1029   7.506   5.418   3.358
  106ASP     CB 1030   7.657   5.437   3.365
  106ASP     CG 1031   7.733   5.329   3.443
  106ASP    OD1 1032   7.712   5.323   3.566
  106ASP    OD2 1033   7.794   5.233   3.392
  106ASP      C 1034   7.441   5.461   3.490
  106ASP      O 1035   7.415   5.580   3.507
  107GLY      N 1036   7.404   5.363   3.573
  107GLY      H 1037   7.426   5.267   3.558
  107GLY     CA 1038   7.338   5.393   3.701
  107GLY      C 1039   7.193   5.438   3.689
  107GLY      O 1040   7.154   5.511   3.781
  108SER      N 1041   7.127   5.407   3.578
  108SER      H 1042   7.184   5.379   3.501
  108SER     CA 1043   6.983   5.430   3.560
  108SER     CB 1044   6.934   5.406   3.417
  108SER     OG 1045   6.792   5.393   3.408
  108SER     HG 1046   6.757   5.484   3.428
  108SER      C 1047   6.906   5.353   3.668
  108SER      O 1048   6.925   5.236   3.699
  109VAL      N 1049   6.824   5.426   3.743
  109VAL      H 1050   6.834   5.526   3.748
  109VAL     CA 1051   6.727   5.376   3.841
  109VAL     CB 1052   6.675   5.482   3.938
  109VAL    CG1 1053   6.795   5.518   4.026
  109VAL    CG2 1054   6.593   5.595   3.874
  109VAL      C 1055   6.619   5.290   3.774
  109VAL      O 1056   6.583   5.189   3.834
  110LEU      N 1057   6.567   5.325   3.657
  110LEU      H 1058   6.587   5.413   3.614
  110LEU     CA 1059   6.477   5.233   3.587
  110LEU     CB 1060   6.398   5.305   3.477
  110LEU     CG 1061   6.296   5.216   3.406
  110LEU    CD1 1062   6.178   5.178   3.495
  110LEU    CD2 1063   6.251   5.287   3.278
  110LEU      C 1064   6.545   5.103   3.542
  110LEU      O 1065   6.485   4.996   3.556
  111LYS      N 1066   6.671   5.118   3.503
  111LYS      H 1067   6.714   5.207   3.515
  111LYS     CA 1068   6.752   4.997   3.480
  111LYS     CB 1069   6.888   5.022   3.416
  111LYS     CG 1070   6.963   4.898   3.367
  111LYS     CD 1071   6.891   4.825   3.254
  111LYS     CE 1072   6.965   4.705   3.196
  111LYS     NZ 1073   6.896   4.610   3.107
  111LYS    HZ1 1074   6.854   4.666   3.036
  111LYS    HZ2 1075   6.958   4.541   3.070
  111LYS    HZ3 1076   6.817   4.579   3.160
  111LYS      C 1077   6.761   4.897   3.595
  111LYS      O 1078   6.747   4.776   3.578
  112GLN      N 1079   6.807   4.952   3.707
  112GLN      H 1080   6.877   5.023   3.705
  112GLN     CA 1081   6.814   4.872   3.830
  112GLN     CB 1082   6.847   4.982   3.932
  112GLN     CG 1083   6.866   4.935   4.076
  112GLN     CD 1084   6.979   4.835   4.098
  112GLN    OE1 1085   7.095   4.863   4.067
  112GLN    NE2 1086   6.946   4.714   4.144
  112GLN   HE21 1087   6.853   4.679   4.156
  112GLN   HE22 1088   7.021   4.657   4.175
  112GLN      C 1089   6.678   4.812   3.867
  112GLN      O 1090   6.672   4.695   3.903
  113PHE      N 1091   6.571   4.891   3.862
  113PHE      H 1092   6.578   4.990   3.855
  113PHE     CA 1093   6.438   4.836   3.892
  113PHE     CB 1094   6.346   4.958   3.899
  113PHE     CG 1095   6.219   4.946   3.983
  113PHE    CD1 1096   6.201   5.045   4.079
  113PHE    HD1 1097   6.288   5.101   4.114
  113PHE    CD2 1098   6.133   4.838   3.971
  113PHE    HD2 1099   6.129   4.782   3.877
  113PHE    CE1 1100   6.090   5.030   4.162
  113PHE    HE1 1101   6.085   5.104   4.241
  113PHE    CE2 1102   6.023   4.833   4.055
  113PHE    HE2 1103   5.946   4.755   4.055
  113PHE     CZ 1104   5.993   4.931   4.149
  113PHE     HZ 1105   5.900   4.932   4.205
  113PHE      C 1106   6.394   4.728   3.793
  113PHE      O 1107   6.341   4.629   3.842
  114LEU      N 1108   6.408   4.754   3.663
  114LEU      H 1109   6.441   4.840   3.624
  114LEU     CA 1110   6.375   4.658   3.557
  114LEU     CB 1111   6.378   4.706   3.412
  114LEU     CG 1112   6.254   4.787   3.374
  114LEU    CD1 1113   6.274   4.863   3.242
  114LEU    CD2 1114   6.128   4.702   3.361
  114LEU      C 1115   6.459   4.530   3.562
  114LEU      O 1116   6.428   4.428   3.500
  115SER      N 1117   6.586   4.547   3.599
  115SER      H 1118   6.628   4.636   3.616
  115SER     CA 1119   6.675   4.431   3.614
  115SER     CB 1120   6.825   4.460   3.624
  115SER     OG 1121   6.904   4.341   3.623
  115SER     HG 1122   6.997   4.371   3.601
  115SER      C 1123   6.629   4.347   3.733
  115SER      O 1124   6.596   4.230   3.711
  116GLU      N 1125   6.598   4.411   3.845
  116GLU      H 1126   6.599   4.511   3.841
  116GLU     CA 1127   6.545   4.342   3.964
  116GLU     CB 1128   6.535   4.443   4.078
  116GLU     CG 1129   6.679   4.467   4.123
  116GLU     CD 1130   6.689   4.521   4.266
  116GLU    OE1 1131   6.693   4.645   4.285
  116GLU    OE2 1132   6.690   4.439   4.360
  116GLU      C 1133   6.410   4.272   3.947
  116GLU      O 1134   6.410   4.151   3.968
  117THR      N 1135   6.324   4.334   3.867
  117THR      H 1136   6.337   4.433   3.862
  117THR     CA 1137   6.193   4.276   3.833
  117THR     CB 1138   6.088   4.380   3.794
  117THR    OG1 1139   6.138   4.463   3.689
  117THR    HG1 1140   6.124   4.428   3.596
  117THR    CG2 1141   6.052   4.487   3.898
  117THR      C 1142   6.197   4.162   3.730
  117THR      O 1143   6.112   4.076   3.749
  118GLU      N 1144   6.307   4.135   3.660
  118GLU      H 1145   6.393   4.182   3.680
  118GLU     CA 1146   6.310   4.038   3.550
  118GLU     CB 1147   6.448   4.056   3.487
  118GLU     CG 1148   6.473   3.961   3.369
  118GLU     CD 1149   6.531   4.036   3.248
  118GLU    OE1 1150   6.654   4.057   3.253
  118GLU    OE2 1151   6.457   4.069   3.153
  118GLU      C 1152   6.273   3.891   3.573
  118GLU      O 1153   6.166   3.852   3.525
  119LYS      N 1154   6.321   3.831   3.681
  119LYS      H 1155   6.390   3.862   3.746
  119LYS     CA 1156   6.274   3.694   3.707
  119LYS     CB 1157   6.369   3.620   3.801
  119LYS     CG 1158   6.497   3.606   3.717
  119LYS     CD 1159   6.596   3.509   3.781
  119LYS     CE 1160   6.733   3.503   3.713
  119LYS     NZ 1161   6.832   3.436   3.800
  119LYS    HZ1 1162   6.803   3.340   3.802
  119LYS    HZ2 1163   6.925   3.434   3.765
  119LYS    HZ3 1164   6.844   3.477   3.890
  119LYS      C 1165   6.133   3.693   3.765
  119LYS      O 1166   6.061   3.594   3.756
  120MET      N 1167   6.093   3.798   3.836
  120MET      H 1168   6.122   3.893   3.832
  120MET     CA 1169   5.960   3.791   3.900
  120MET     CB 1170   5.940   3.924   3.973
  120MET     CG 1171   6.049   3.955   4.075
  120MET     SD 1172   6.055   4.124   4.147
  120MET     CE 1173   5.917   4.134   4.259
  120MET      C 1174   5.846   3.782   3.799
  120MET      O 1175   5.848   3.850   3.696
  121SER      N 1176   5.738   3.715   3.838
  121SER      H 1177   5.742   3.676   3.930
  121SER     CA 1178   5.621   3.680   3.756
  121SER     CB 1179   5.511   3.618   3.843
  121SER     OG 1180   5.429   3.538   3.758
  121SER     HG 1181   5.344   3.591   3.761
  121SER      C 1182   5.557   3.813   3.715
  121SER      O 1183   5.562   3.903   3.799
  122PRO      N 1184   5.528   3.830   3.587
  122PRO     CA 1185   5.447   3.943   3.538
  122PRO     CB 1186   5.387   3.881   3.411
  122PRO     CG 1187   5.503   3.802   3.351
  122PRO     CD 1188   5.565   3.740   3.476
  122PRO      C 1189   5.346   4.019   3.625
  122PRO      O 1190   5.336   4.141   3.617
  123GLU      N 1191   5.277   3.944   3.710
  123GLU      H 1192   5.246   3.850   3.696
  123GLU     CA 1193   5.190   4.008   3.808
  123GLU     CB 1194   5.103   3.902   3.876
  123GLU     CG 1195   5.034   3.808   3.777
  123GLU     CD 1196   5.106   3.674   3.764
  123GLU    OE1 1197   5.076   3.588   3.850
  123GLU    OE2 1198   5.207   3.669   3.691
  123GLU      C 1199   5.262   4.077   3.924
  123GLU      O 1200   5.231   4.193   3.952
  124ASP      N 1201   5.355   4.005   3.986
  124ASP      H 1202   5.363   3.907   3.970
  124ASP     CA 1203   5.428   4.073   4.095
  124ASP     CB 1204   5.527   3.974   4.156
  124ASP     CG 1205   5.466   3.841   4.204
  124ASP    OD1 1206   5.461   3.749   4.120
  124ASP    OD2 1207   5.465   3.830   4.328
  124ASP      C 1208   5.504   4.199   4.053
  124ASP      O 1209   5.540   4.290   4.127
  125ARG      N 1210   5.554   4.204   3.930
  125ARG      H 1211   5.531   4.132   3.865
  125ARG     CA 1212   5.624   4.321   3.875
  125ARG     CB 1213   5.664   4.286   3.731
  125ARG     CG 1214   5.760   4.169   3.711
  125ARG     CD 1215   5.766   4.162   3.558
  125ARG     NE 1216   5.847   4.046   3.516
  125ARG     HE 1217   5.882   3.991   3.592
  125ARG     CZ 1218   5.849   3.994   3.393
  125ARG    NH1 1219   5.752   4.026   3.306
  125ARG   HH11 1220   5.676   4.084   3.336
  125ARG   HH12 1221   5.753   3.967   3.225
  125ARG    NH2 1222   5.950   3.914   3.357
  125ARG   HH21 1223   6.020   3.883   3.421
  125ARG   HH22 1224   5.948   3.871   3.266
  125ARG      C 1225   5.537   4.446   3.881
  125ARG      O 1226   5.582   4.547   3.935
  126ALA      N 1227   5.413   4.434   3.833
  126ALA      H 1228   5.378   4.350   3.790
  126ALA     CA 1229   5.311   4.539   3.819
  126ALA     CB 1230   5.185   4.462   3.779
  126ALA      C 1231   5.282   4.618   3.946
  126ALA      O 1232   5.311   4.737   3.953
  127LYS      N 1233   5.276   4.537   4.052
  127LYS      H 1234   5.299   4.440   4.051
  127LYS     CA 1235   5.260   4.585   4.190
  127LYS     CB 1236   5.217   4.468   4.279
  127LYS     CG 1237   5.084   4.417   4.222
  127LYS     CD 1238   4.979   4.522   4.261
  127LYS     CE 1239   4.832   4.497   4.228
  127LYS     NZ 1240   4.760   4.613   4.282
  127LYS    HZ1 1241   4.813   4.647   4.360
  127LYS    HZ2 1242   4.744   4.686   4.216
  127LYS    HZ3 1243   4.668   4.593   4.315
  127LYS      C 1244   5.386   4.654   4.243
  127LYS      O 1245   5.376   4.751   4.317
  128CYS      N 1246   5.505   4.608   4.205
  128CYS      H 1247   5.520   4.512   4.182
  128CYS     CA 1248   5.633   4.669   4.244
  128CYS     CB 1249   5.755   4.596   4.188
  128CYS     SG 1250   5.786   4.436   4.271
  128CYS     HG 1251   5.909   4.428   4.220
  128CYS      C 1252   5.650   4.812   4.191
  128CYS      O 1253   5.674   4.902   4.272
  129PHE      N 1254   5.617   4.822   4.063
  129PHE      H 1255   5.584   4.746   4.007
  129PHE     CA 1256   5.611   4.950   3.990
  129PHE     CB 1257   5.585   4.920   3.842
  129PHE     CG 1258   5.716   4.876   3.777
  129PHE    CD1 1259   5.827   4.959   3.770
  129PHE    HD1 1260   5.825   5.057   3.818
  129PHE    CD2 1261   5.724   4.745   3.732
  129PHE    HD2 1262   5.639   4.677   3.738
  129PHE    CE1 1263   5.945   4.910   3.715
  129PHE    HE1 1264   6.035   4.972   3.715
  129PHE    CE2 1265   5.847   4.696   3.688
  129PHE    HE2 1266   5.850   4.592   3.658
  129PHE     CZ 1267   5.960   4.777   3.679
  129PHE     HZ 1268   6.057   4.738   3.649
  129PHE      C 1269   5.497   5.040   4.036
  129PHE      O 1270   5.528   5.149   4.086
  130GLU      N 1271   5.381   4.986   4.071
  130GLU      H 1272   5.348   4.897   4.039
  130GLU     CA 1273   5.274   5.058   4.142
  130GLU     CB 1274   5.155   4.963   4.155
  130GLU     CG 1275   5.018   5.020   4.192
  130GLU     CD 1276   4.920   4.908   4.228
  130GLU    OE1 1277   4.922   4.866   4.346
  130GLU    OE2 1278   4.821   4.884   4.156
  130GLU      C 1279   5.312   5.101   4.284
  130GLU      O 1280   5.274   5.213   4.316
  131LYS      N 1281   5.399   5.027   4.354
  131LYS      H 1282   5.398   4.929   4.336
  131LYS     CA 1283   5.447   5.074   4.484
  131LYS     CB 1284   5.496   4.953   4.564
  131LYS     CG 1285   5.375   4.899   4.642
  131LYS     CD 1286   5.411   4.771   4.717
  131LYS     CE 1287   5.463   4.650   4.639
  131LYS     NZ 1288   5.463   4.522   4.711
  131LYS    HZ1 1289   5.529   4.455   4.678
  131LYS    HZ2 1290   5.468   4.533   4.810
  131LYS    HZ3 1291   5.375   4.475   4.702
  131LYS      C 1292   5.547   5.190   4.479
  131LYS      O 1293   5.545   5.262   4.578
  132ASN      N 1294   5.630   5.196   4.375
  132ASN      H 1295   5.614   5.143   4.292
  132ASN     CA 1296   5.725   5.308   4.365
  132ASN     CB 1297   5.824   5.275   4.252
  132ASN     CG 1298   5.942   5.372   4.246
  132ASN    OD1 1299   5.961   5.441   4.145
  132ASN    ND2 1300   6.031   5.377   4.344
  132ASN   HD21 1301   6.023   5.310   4.418
  132ASN   HD22 1302   6.104   5.443   4.361
  132ASN      C 1303   5.659   5.442   4.334
  132ASN      O 1304   5.551   5.439   4.275
  133GLU      N 1305   5.708   5.546   4.401
  133GLU      H 1306   5.773   5.542   4.477
  133GLU     CA 1307   5.666   5.683   4.369
  133GLU     CB 1308   5.657   5.782   4.485
  133GLU     CG 1309   5.553   5.730   4.585
  133GLU     CD 1310   5.543   5.830   4.700
  133GLU    OE1 1311   5.559   5.780   4.814
  133GLU    OE2 1312   5.542   5.953   4.680
  133GLU      C 1313   5.739   5.752   4.253
  133GLU      O 1314   5.672   5.821   4.177
  134ALA      N 1315   5.869   5.730   4.234
  134ALA      H 1316   5.913   5.645   4.264
  134ALA     CA 1317   5.956   5.808   4.145
  134ALA     CB 1318   6.093   5.740   4.140
  134ALA      C 1319   5.908   5.822   4.000
  134ALA      O 1320   5.963   5.905   3.927
  135ILE      N 1321   5.836   5.721   3.953
  135ILE      H 1322   5.813   5.636   4.001
  135ILE     CA 1323   5.779   5.718   3.817
  135ILE     CB 1324   5.720   5.579   3.788
  135ILE    CG1 1325   5.625   5.535   3.900
  135ILE    CG2 1326   5.832   5.478   3.762
  135ILE     CD 1327   5.542   5.416   3.852
  135ILE      C 1328   5.667   5.820   3.797
  135ILE      O 1329   5.629   5.846   3.683
  136GLN      N 1330   5.594   5.860   3.901
  136GLN      H 1331   5.617   5.822   3.990
  136GLN     CA 1332   5.493   5.967   3.898
  136GLN     CB 1333   5.405   5.952   4.021
  136GLN     CG 1334   5.357   5.808   4.044
  136GLN     CD 1335   5.272   5.756   3.928
  136GLN    OE1 1336   5.315   5.661   3.862
  136GLN    NE2 1337   5.144   5.792   3.924
  136GLN   HE21 1338   5.112   5.874   3.972
  136GLN   HE22 1339   5.081   5.734   3.872
  136GLN      C 1340   5.551   6.108   3.881
  136GLN      O 1341   5.650   6.152   3.939
  137ALA      N 1342   5.493   6.178   3.783
  137ALA      H 1343   5.422   6.136   3.727
  137ALA     CA 1344   5.529   6.319   3.757
  137ALA     CB 1345   5.454   6.350   3.627
  137ALA      C 1346   5.502   6.415   3.872
  137ALA      O 1347   5.406   6.392   3.946
  138ALA      N 1348   5.575   6.527   3.871
  138ALA      H 1349   5.642   6.541   3.799
  138ALA     CA 1350   5.568   6.639   3.966
  138ALA     CB 1351   5.689   6.730   3.945
  138ALA      C 1352   5.445   6.729   3.954
  138ALA      O 1353   5.420   6.775   3.843
  139HISE     N 1354   5.377   6.757   4.065
  139HISE     H 1355   5.420   6.732   4.152
  139HISE    CA 1356   5.250   6.830   4.059
  139HISE    CB 1357   5.201   6.868   4.199
  139HISE    CG 1358   5.137   6.747   4.267
  139HISE   ND1 1359   5.007   6.720   4.282
  139HISE   CD2 1360   5.206   6.670   4.351
  139HISE   HD2 1361   5.314   6.666   4.366
  139HISE   CE1 1362   4.996   6.629   4.379
  139HISE   HE1 1363   4.903   6.585   4.416
  139HISE   NE2 1364   5.118   6.602   4.424
  139HISE   HE2 1365   5.148   6.540   4.496
  139HISE     C 1366   5.250   6.965   3.987
  139HISE     O 1367   5.165   6.987   3.901
  140ASP      N 1368   5.346   7.050   4.025
  140ASP      H 1369   5.411   7.016   4.093
  140ASP     CA 1370   5.366   7.188   3.978
  140ASP     CB 1371   5.494   7.246   4.040
  140ASP     CG 1372   5.623   7.165   4.052
  140ASP    OD1 1373   5.659   7.090   3.959
  140ASP    OD2 1374   5.686   7.180   4.159
  140ASP      C 1375   5.385   7.196   3.827
  140ASP      O 1376   5.311   7.271   3.763
  141ALA      N 1377   5.457   7.097   3.776
  141ALA      H 1378   5.513   7.041   3.838
  141ALA     CA 1379   5.489   7.086   3.633
  141ALA     CB 1380   5.607   6.992   3.608
  141ALA      C 1381   5.369   7.031   3.556
  141ALA      O 1382   5.334   7.087   3.452
  142VAL      N 1383   5.294   6.935   3.608
  142VAL      H 1384   5.315   6.892   3.696
  142VAL     CA 1385   5.184   6.871   3.535
  142VAL     CB 1386   5.146   6.745   3.613
  142VAL    CG1 1387   5.018   6.680   3.561
  142VAL    CG2 1388   5.259   6.642   3.622
  142VAL      C 1389   5.065   6.967   3.534
  142VAL      O 1390   5.010   6.999   3.428
  143ALA      N 1391   5.040   7.037   3.644
  143ALA      H 1392   5.093   7.017   3.726
  143ALA     CA 1393   4.938   7.143   3.651
  143ALA     CB 1394   4.913   7.182   3.797
  143ALA      C 1395   4.953   7.270   3.567
  143ALA      O 1396   4.852   7.314   3.513
  144GLN      N 1397   5.077   7.292   3.524
  144GLN      H 1398   5.151   7.227   3.538
  144GLN     CA 1399   5.104   7.404   3.432
  144GLN     CB 1400   5.216   7.483   3.499
  144GLN     CG 1401   5.177   7.537   3.637
  144GLN     CD 1402   5.292   7.615   3.701
  144GLN    OE1 1403   5.288   7.737   3.718
  144GLN    NE2 1404   5.404   7.545   3.722
  144GLN   HE21 1405   5.405   7.447   3.702
  144GLN   HE22 1406   5.480   7.590   3.768
  144GLN      C 1407   5.152   7.356   3.294
  144GLN      O 1408   5.081   7.390   3.200
  145GLU      N 1409   5.262   7.283   3.277
  145GLU      H 1410   5.303   7.234   3.354
  145GLU     CA 1411   5.321   7.250   3.147
  145GLU     CB 1412   5.471   7.222   3.155
  145GLU     CG 1413   5.538   7.359   3.150
  145GLU     CD 1414   5.690   7.346   3.166
  145GLU    OE1 1415   5.724   7.286   3.271
  145GLU    OE2 1416   5.766   7.389   3.078
  145GLU      C 1417   5.242   7.138   3.080
  145GLU      O 1418   5.277   7.108   2.965
  146GLY      N 1419   5.185   7.057   3.168
  146GLY      H 1420   5.215   7.048   3.263
  146GLY     CA 1421   5.091   6.946   3.147
  146GLY      C 1422   4.963   6.984   3.072
  146GLY      O 1423   4.913   7.097   3.076
  147GLN      N 1424   4.895   6.882   3.020
  147GLN      H 1425   4.917   6.785   3.027
  147GLN     CA 1426   4.773   6.911   2.944
  147GLN     CB 1427   4.788   6.868   2.797
  147GLN     CG 1428   4.904   6.943   2.732
  147GLN     CD 1429   4.937   6.889   2.593
  147GLN    OE1 1430   4.965   6.771   2.575
  147GLN    NE2 1431   4.968   6.974   2.495
  147GLN   HE21 1432   4.968   7.071   2.517
  147GLN   HE22 1433   4.995   6.941   2.405
  147GLN      C 1434   4.644   6.841   2.988
  147GLN      O 1435   4.539   6.906   2.989
  148CYS      N 1436   4.656   6.722   3.045
  148CYS      H 1437   4.746   6.682   3.061
  148CYS     CA 1438   4.540   6.644   3.092
  148CYS     CB 1439   4.543   6.503   3.033
  148CYS     SG 1440   4.678   6.396   3.093
  148CYS     HG 1441   4.785   6.464   3.052
  148CYS      C 1442   4.522   6.640   3.244
  148CYS      O 1443   4.409   6.636   3.292
  149ARG      N 1444   4.636   6.644   3.314
  149ARG      H 1445   4.729   6.638   3.278
  149ARG     CA 1446   4.642   6.678   3.457
  149ARG     CB 1447   4.580   6.814   3.488
  149ARG     CG 1448   4.679   6.922   3.445
  149ARG     CD 1449   4.627   7.029   3.349
  149ARG     NE 1450   4.723   7.125   3.291
  149ARG     HE 1451   4.818   7.104   3.312
  149ARG     CZ 1452   4.679   7.237   3.232
  149ARG    NH1 1453   4.547   7.256   3.217
  149ARG   HH11 1454   4.476   7.192   3.245
  149ARG   HH12 1455   4.529   7.336   3.159
  149ARG    NH2 1456   4.755   7.344   3.205
  149ARG   HH21 1457   4.844   7.356   3.249
  149ARG   HH22 1458   4.730   7.406   3.131
  149ARG      C 1459   4.589   6.573   3.555
  149ARG      O 1460   4.570   6.602   3.673
  150VAL      N 1461   4.591   6.445   3.520
  150VAL      H 1462   4.641   6.411   3.440
  150VAL     CA 1463   4.515   6.343   3.594
  150VAL     CB 1464   4.469   6.221   3.514
  150VAL    CG1 1465   4.337   6.251   3.443
  150VAL    CG2 1466   4.582   6.158   3.432
  150VAL      C 1467   4.572   6.287   3.725
  150VAL      O 1468   4.695   6.288   3.736
  151ASP      N 1469   4.476   6.274   3.815
  151ASP      H 1470   4.379   6.290   3.799
  151ASP     CA 1471   4.519   6.214   3.942
  151ASP     CB 1472   4.395   6.221   4.031
  151ASP     CG 1473   4.417   6.162   4.170
  151ASP    OD1 1474   4.436   6.247   4.259
  151ASP    OD2 1475   4.416   6.039   4.191
  151ASP      C 1476   4.565   6.070   3.924
  151ASP      O 1477   4.515   5.997   3.838
  152ASP      N 1478   4.655   6.030   4.013
  152ASP      H 1479   4.668   6.077   4.100
  152ASP     CA 1480   4.736   5.909   3.994
  152ASP     CB 1481   4.837   5.893   4.107
  152ASP     CG 1482   4.933   6.012   4.105
  152ASP    OD1 1483   4.905   6.119   4.164
  152ASP    OD2 1484   5.039   6.012   4.039
  152ASP      C 1485   4.653   5.780   3.994
  152ASP      O 1486   4.711   5.679   3.954
  153LYS      N 1487   4.529   5.782   4.042
  153LYS      H 1488   4.492   5.865   4.084
  153LYS     CA 1489   4.442   5.665   4.061
  153LYS     CB 1490   4.358   5.663   4.189
  153LYS     CG 1491   4.447   5.667   4.313
  153LYS     CD 1492   4.371   5.690   4.443
  153LYS     CE 1493   4.464   5.663   4.562
  153LYS     NZ 1494   4.549   5.780   4.590
  153LYS    HZ1 1495   4.488   5.857   4.606
  153LYS    HZ2 1496   4.601   5.762   4.674
  153LYS    HZ3 1497   4.617   5.801   4.520
  153LYS      C 1498   4.352   5.632   3.942
  153LYS      O 1499   4.285   5.530   3.934
  154VAL      N 1500   4.336   5.730   3.853
  154VAL      H 1501   4.412   5.794   3.839
  154VAL     CA 1502   4.248   5.715   3.736
  154VAL     CB 1503   4.250   5.845   3.656
  154VAL    CG1 1504   4.152   5.837   3.538
  154VAL    CG2 1505   4.201   5.957   3.748
  154VAL      C 1506   4.295   5.600   3.647
  154VAL      O 1507   4.406   5.588   3.595
  155ASN      N 1508   4.197   5.516   3.613
  155ASN      H 1509   4.115   5.515   3.671
  155ASN     CA 1510   4.186   5.399   3.524
  155ASN     CB 1511   4.045   5.341   3.537
  155ASN     CG 1512   3.920   5.426   3.513
  155ASN    OD1 1513   3.906   5.547   3.532
  155ASN    ND2 1514   3.810   5.353   3.502
  155ASN   HD21 1515   3.808   5.254   3.519
  155ASN   HD22 1516   3.722   5.396   3.482
  155ASN      C 1517   4.233   5.414   3.379
  155ASN      O 1518   4.168   5.370   3.284
  156PHE      N 1519   4.365   5.433   3.371
  156PHE      H 1520   4.418   5.470   3.447
  156PHE     CA 1521   4.435   5.446   3.242
  156PHE     CB 1522   4.559   5.535   3.251
  156PHE     CG 1523   4.530   5.672   3.190
  156PHE    CD1 1524   4.476   5.781   3.257
  156PHE    HD1 1525   4.418   5.763   3.348
  156PHE    CD2 1526   4.552   5.693   3.054
  156PHE    HD2 1527   4.590   5.610   2.995
  156PHE    CE1 1528   4.458   5.905   3.196
  156PHE    HE1 1529   4.416   5.988   3.253
  156PHE    CE2 1530   4.531   5.813   2.988
  156PHE    HE2 1531   4.551   5.820   2.882
  156PHE     CZ 1532   4.482   5.922   3.060
  156PHE     HZ 1533   4.484   6.019   3.010
  156PHE      C 1534   4.473   5.309   3.185
  156PHE      O 1535   4.569   5.243   3.226
  157HISE     N 1536   4.370   5.252   3.124
  157HISE     H 1537   4.274   5.278   3.137
  157HISE    CA 1538   4.399   5.128   3.052
  157HISE    CB 1539   4.269   5.055   3.017
  157HISE    CG 1540   4.281   4.907   2.979
  157HISE   ND1 1541   4.269   4.802   3.059
  157HISE   CD2 1542   4.331   4.868   2.862
  157HISE   HD2 1543   4.355   4.927   2.774
  157HISE   CE1 1544   4.307   4.695   2.989
  157HISE   HE1 1545   4.292   4.594   3.025
  157HISE   NE2 1546   4.345   4.735   2.868
  157HISE   HE2 1547   4.353   4.674   2.789
  157HISE     C 1548   4.487   5.147   2.929
  157HISE     O 1549   4.481   5.237   2.845
  158PHE      N 1550   4.583   5.055   2.931
  158PHE      H 1551   4.571   4.975   2.990
  158PHE     CA 1552   4.702   5.050   2.845
  158PHE     CB 1553   4.816   5.058   2.947
  158PHE     CG 1554   4.833   4.953   3.057
  158PHE    CD1 1555   4.927   4.851   3.050
  158PHE    HD1 1556   4.995   4.849   2.965
  158PHE    CD2 1557   4.788   4.984   3.184
  158PHE    HD2 1558   4.737   5.080   3.195
  158PHE    CE1 1559   4.969   4.786   3.166
  158PHE    HE1 1560   5.047   4.711   3.160
  158PHE    CE2 1561   4.822   4.920   3.303
  158PHE    HE2 1562   4.770   4.938   3.396
  158PHE     CZ 1563   4.917   4.819   3.291
  158PHE     HZ 1564   4.942   4.762   3.381
  158PHE      C 1565   4.685   4.929   2.752
  158PHE      O 1566   4.631   4.828   2.795
  159ILE      N 1567   4.716   4.951   2.625
  159ILE      H 1568   4.692   5.039   2.582
  159ILE     CA 1569   4.747   4.843   2.531
  159ILE     CB 1570   4.634   4.828   2.430
  159ILE    CG1 1571   4.512   4.774   2.504
  159ILE    CG2 1572   4.669   4.717   2.330
  159ILE     CD 1573   4.391   4.769   2.410
  159ILE      C 1574   4.876   4.890   2.463
  159ILE      O 1575   4.876   4.995   2.399
  160LEU      N 1576   4.967   4.793   2.453
  160LEU      H 1577   4.940   4.701   2.483
  160LEU     CA 1578   5.100   4.813   2.394
  160LEU     CB 1579   5.211   4.776   2.492
  160LEU     CG 1580   5.355   4.801   2.446
  160LEU    CD1 1581   5.377   4.952   2.460
  160LEU    CD2 1582   5.462   4.721   2.521
  160LEU      C 1583   5.105   4.716   2.275
  160LEU      O 1584   5.085   4.595   2.282
  161PHE      N 1585   5.130   4.767   2.155
  161PHE      H 1586   5.106   4.864   2.145
  161PHE     CA 1587   5.151   4.695   2.029
  161PHE     CB 1588   5.055   4.760   1.929
  161PHE     CG 1589   4.909   4.752   1.975
  161PHE    CD1 1590   4.825   4.646   1.944
  161PHE    HD1 1591   4.872   4.548   1.939
  161PHE    CD2 1592   4.849   4.865   2.030
  161PHE    HD2 1593   4.911   4.952   2.047
  161PHE    CE1 1594   4.687   4.659   1.958
  161PHE    HE1 1595   4.617   4.582   1.926
  161PHE    CE2 1596   4.711   4.882   2.041
  161PHE    HE2 1597   4.667   4.971   2.085
  161PHE     CZ 1598   4.628   4.777   2.003
  161PHE     HZ 1599   4.523   4.800   1.989
  161PHE      C 1600   5.294   4.718   1.980
  161PHE      O 1601   5.325   4.829   1.938
  162ASN      N 1602   5.373   4.620   2.023
  162ASN      H 1603   5.333   4.533   2.053
  162ASN     CA 1604   5.515   4.619   1.987
  162ASN     CB 1605   5.594   4.589   2.115
  162ASN     CG 1606   5.731   4.656   2.111
  162ASN    OD1 1607   5.757   4.756   2.044
  162ASN    ND2 1608   5.823   4.581   2.172
  162ASN   HD21 1609   5.799   4.495   2.218
  162ASN   HD22 1610   5.916   4.610   2.152
  162ASN      C 1611   5.573   4.538   1.871
  162ASN      O 1612   5.537   4.422   1.853
  163ASN      N 1613   5.617   4.620   1.775
  163ASN      H 1614   5.623   4.717   1.797
  163ASN     CA 1615   5.684   4.575   1.652
  163ASN     CB 1616   5.668   4.691   1.554
  163ASN     CG 1617   5.721   4.825   1.607
  163ASN    OD1 1618   5.679   4.869   1.714
  163ASN    ND2 1619   5.821   4.881   1.541
  163ASN   HD21 1620   5.847   4.858   1.447
  163ASN   HD22 1621   5.883   4.936   1.596
  163ASN      C 1622   5.828   4.527   1.672
  163ASN      O 1623   5.921   4.604   1.652
  164VAL      N 1624   5.842   4.406   1.726
  164VAL      H 1625   5.760   4.370   1.770
  164VAL     CA 1626   5.967   4.332   1.749
  164VAL     CB 1627   5.937   4.229   1.859
  164VAL    CG1 1628   5.869   4.095   1.830
  164VAL    CG2 1629   6.062   4.216   1.945
  164VAL      C 1630   6.015   4.269   1.618
  164VAL      O 1631   5.938   4.269   1.523
  165ASP      N 1632   6.128   4.198   1.621
  165ASP      H 1633   6.177   4.176   1.705
  165ASP     CA 1634   6.188   4.132   1.504
  165ASP     CB 1635   6.312   4.053   1.546
  165ASP     CG 1636   6.414   4.145   1.612
  165ASP    OD1 1637   6.481   4.217   1.534
  165ASP    OD2 1638   6.422   4.151   1.737
  165ASP      C 1639   6.091   4.034   1.436
  165ASP      O 1640   6.066   3.924   1.485
  166GLY      N 1641   6.048   4.080   1.319
  166GLY      H 1642   6.087   4.160   1.272
  166GLY     CA 1643   5.949   4.006   1.239
  166GLY      C 1644   5.806   3.991   1.291
  166GLY      O 1645   5.716   3.968   1.210
  167HISE     N 1646   5.780   4.017   1.419
  167HISE     H 1647   5.842   4.060   1.485
  167HISE    CA 1648   5.644   3.989   1.469
  167HISE    CB 1649   5.648   3.855   1.542
  167HISE    CG 1650   5.662   3.738   1.444
  167HISE   ND1 1651   5.565   3.683   1.372
  167HISE   CD2 1652   5.750   3.642   1.469
  167HISE   HD2 1653   5.846   3.675   1.508
  167HISE   CE1 1654   5.595   3.555   1.358
  167HISE   HE1 1655   5.560   3.493   1.275
  167HISE   NE2 1656   5.711   3.526   1.416
  167HISE   HE2 1657   5.772   3.448   1.403
  167HISE     C 1658   5.573   4.103   1.542
  167HISE     O 1659   5.639   4.168   1.623
  168LEU      N 1660   5.443   4.080   1.558
  168LEU      H 1661   5.409   3.986   1.555
  168LEU     CA 1662   5.354   4.188   1.603
  168LEU     CB 1663   5.263   4.228   1.487
  168LEU     CG 1664   5.179   4.356   1.494
  168LEU    CD1 1665   5.266   4.480   1.474
  168LEU    CD2 1666   5.070   4.346   1.388
  168LEU      C 1667   5.271   4.144   1.725
  168LEU      O 1668   5.160   4.092   1.720
  169TYR      N 1669   5.339   4.177   1.834
  169TYR      H 1670   5.410   4.247   1.833
  169TYR     CA 1671   5.292   4.143   1.969
  169TYR     CB 1672   5.419   4.130   2.053
  169TYR     CG 1673   5.488   3.995   2.031
  169TYR    CD1 1674   5.562   3.962   1.918
  169TYR    HD1 1675   5.577   4.041   1.844
  169TYR    CD2 1676   5.483   3.902   2.135
  169TYR    HD2 1677   5.463   3.953   2.229
  169TYR    CE1 1678   5.635   3.844   1.912
  169TYR    HE1 1679   5.702   3.831   1.827
  169TYR    CE2 1680   5.545   3.778   2.125
  169TYR    HE2 1681   5.520   3.693   2.188
  169TYR     CZ 1682   5.627   3.752   2.016
  169TYR     OH 1683   5.702   3.638   2.020
  169TYR     HH 1684   5.753   3.633   1.934
  169TYR      C 1685   5.196   4.246   2.028
  169TYR      O 1686   5.218   4.366   2.010
  170GLU      N 1687   5.075   4.194   2.048
  170GLU      H 1688   5.038   4.114   2.001
  170GLU     CA 1689   4.971   4.261   2.127
  170GLU     CB 1690   4.830   4.238   2.072
  170GLU     CG 1691   4.718   4.303   2.154
  170GLU     CD 1692   4.587   4.257   2.089
  170GLU    OE1 1693   4.550   4.143   2.127
  170GLU    OE2 1694   4.532   4.306   1.989
  170GLU      C 1695   4.974   4.220   2.274
  170GLU      O 1696   5.018   4.109   2.304
  171LEU      N 1697   4.999   4.329   2.346
  171LEU      H 1698   5.005   4.417   2.298
  171LEU     CA 1699   5.008   4.322   2.492
  171LEU     CB 1700   5.146   4.375   2.530
  171LEU     CG 1701   5.267   4.289   2.493
  171LEU    CD1 1702   5.296   4.330   2.349
  171LEU    CD2 1703   5.393   4.342   2.561
  171LEU      C 1704   4.912   4.423   2.555
  171LEU      O 1705   4.934   4.544   2.558
  172ASP      N 1706   4.801   4.368   2.604
  172ASP      H 1707   4.793   4.269   2.615
  172ASP     CA 1708   4.697   4.439   2.680
  172ASP     CB 1709   4.560   4.372   2.665
  172ASP     CG 1710   4.437   4.439   2.728
  172ASP    OD1 1711   4.414   4.406   2.846
  172ASP    OD2 1712   4.376   4.525   2.661
  172ASP      C 1713   4.731   4.446   2.829
  172ASP      O 1714   4.781   4.352   2.892
  173GLY      N 1715   4.686   4.556   2.889
  173GLY      H 1716   4.632   4.622   2.836
  173GLY     CA 1717   4.705   4.581   3.032
  173GLY      C 1718   4.665   4.473   3.133
  173GLY      O 1719   4.715   4.470   3.245
  174ARG      N 1720   4.543   4.423   3.114
  174ARG      H 1721   4.504   4.446   3.025
  174ARG     CA 1722   4.475   4.321   3.196
  174ARG     CB 1723   4.345   4.390   3.237
  174ARG     CG 1724   4.256   4.302   3.326
  174ARG     CD 1725   4.119   4.367   3.342
  174ARG     NE 1726   4.042   4.278   3.431
  174ARG     HE 1727   4.091   4.220   3.495
  174ARG     CZ 1728   3.916   4.238   3.408
  174ARG    NH1 1729   3.855   4.263   3.292
  174ARG   HH11 1730   3.902   4.309   3.217
  174ARG   HH12 1731   3.764   4.227   3.271
  174ARG    NH2 1732   3.853   4.151   3.489
  174ARG   HH21 1733   3.905   4.113   3.566
  174ARG   HH22 1734   3.763   4.118   3.460
  174ARG      C 1735   4.453   4.184   3.132
  174ARG      O 1736   4.449   4.089   3.209
  175MET      N 1737   4.424   4.169   3.003
  175MET      H 1738   4.403   4.250   2.947
  175MET     CA 1739   4.399   4.039   2.939
  175MET     CB 1740   4.348   4.052   2.796
  175MET     CG 1741   4.203   4.101   2.794
  175MET     SD 1742   4.072   3.990   2.858
  175MET     CE 1743   3.946   4.114   2.844
  175MET      C 1744   4.522   3.949   2.930
  175MET      O 1745   4.626   3.987   2.876
  176PRO      N 1746   4.515   3.829   2.988
  176PRO     CA 1747   4.632   3.741   2.994
  176PRO     CB 1748   4.576   3.620   3.069
  176PRO     CG 1749   4.482   3.684   3.171
  176PRO     CD 1750   4.410   3.782   3.079
  176PRO      C 1751   4.697   3.704   2.860
  176PRO      O 1752   4.621   3.675   2.768
  177PHE      N 1753   4.826   3.675   2.872
  177PHE      H 1754   4.864   3.677   2.965
  177PHE     CA 1755   4.917   3.632   2.765
  177PHE     CB 1756   4.894   3.488   2.718
  177PHE     CG 1757   4.863   3.381   2.823
  177PHE    CD1 1758   4.734   3.330   2.826
  177PHE    HD1 1759   4.651   3.384   2.782
  177PHE    CD2 1760   4.958   3.315   2.900
  177PHE    HD2 1761   5.063   3.335   2.880
  177PHE    CE1 1762   4.704   3.213   2.896
  177PHE    HE1 1763   4.599   3.185   2.904
  177PHE    CE2 1764   4.928   3.203   2.975
  177PHE    HE2 1765   4.989   3.179   3.063
  177PHE     CZ 1766   4.800   3.149   2.974
  177PHE     HZ 1767   4.763   3.085   3.054
  177PHE      C 1768   4.927   3.725   2.645
  177PHE      O 1769   4.831   3.788   2.600
  178PRO      N 1770   5.049   3.750   2.597
  178PRO     CA 1771   5.062   3.831   2.475
  178PRO     CB 1772   5.212   3.862   2.466
  178PRO     CG 1773   5.257   3.866   2.612
  178PRO     CD 1774   5.175   3.751   2.672
  178PRO      C 1775   5.016   3.756   2.350
  178PRO      O 1776   5.016   3.633   2.350
  179VAL      N 1777   4.970   3.829   2.249
  179VAL      H 1778   4.956   3.928   2.254
  179VAL     CA 1779   4.921   3.765   2.126
  179VAL     CB 1780   4.769   3.752   2.136
  179VAL    CG1 1781   4.684   3.871   2.090
  179VAL    CG2 1782   4.736   3.635   2.044
  179VAL      C 1783   4.973   3.815   1.991
  179VAL      O 1784   4.980   3.936   1.971
  180ASN      N 1785   5.031   3.727   1.910
  180ASN      H 1786   5.052   3.632   1.934
  180ASN     CA 1787   5.106   3.771   1.791
  180ASN     CB 1788   5.223   3.683   1.748
  180ASN     CG 1789   5.306   3.734   1.630
  180ASN    OD1 1790   5.309   3.847   1.583
  180ASN    ND2 1791   5.392   3.642   1.587
  180ASN   HD21 1792   5.393   3.547   1.618
  180ASN   HD22 1793   5.461   3.666   1.519
  180ASN      C 1794   5.010   3.780   1.672
  180ASN      O 1795   4.959   3.683   1.616
  181HISE     N 1796   4.986   3.904   1.631
  181HISE     H 1797   5.015   3.984   1.683
  181HISE    CA 1798   4.899   3.932   1.516
  181HISE    CB 1799   4.836   4.071   1.514
  181HISE    CG 1800   4.736   4.089   1.629
  181HISE   ND1 1801   4.654   3.990   1.664
  181HISE   CD2 1802   4.744   4.176   1.729
  181HISE   HD2 1803   4.781   4.278   1.729
  181HISE   CE1 1804   4.609   4.019   1.786
  181HISE   HE1 1805   4.537   3.957   1.840
  181HISE   NE2 1806   4.663   4.133   1.826
  181HISE   HE2 1807   4.620   4.187   1.898
  181HISE     C 1808   4.955   3.902   1.376
  181HISE     O 1809   4.873   3.864   1.293
  182GLY      N 1810   5.086   3.893   1.358
  182GLY      H 1811   5.139   3.893   1.443
  182GLY     CA 1812   5.151   3.874   1.227
  182GLY      C 1813   5.165   4.014   1.169
  182GLY      O 1814   5.064   4.084   1.156
  183ALA      N 1815   5.282   4.049   1.116
  183ALA      H 1816   5.361   3.992   1.136
  183ALA     CA 1817   5.305   4.173   1.041
  183ALA     CB 1818   5.437   4.220   1.100
  183ALA      C 1819   5.323   4.134   0.894
  183ALA      O 1820   5.373   4.029   0.853
  184SER      N 1821   5.292   4.239   0.819
  184SER      H 1822   5.268   4.327   0.862
  184SER     CA 1823   5.267   4.232   0.675
  184SER     CB 1824   5.191   4.349   0.612
  184SER     OG 1825   5.245   4.478   0.643
  184SER     HG 1826   5.210   4.492   0.736
  184SER      C 1827   5.400   4.214   0.601
  184SER      O 1828   5.407   4.146   0.499
  185SER      N 1829   5.506   4.266   0.662
  185SER      H 1830   5.491   4.338   0.730
  185SER     CA 1831   5.643   4.237   0.618
  185SER     CB 1832   5.683   4.308   0.488
  185SER     OG 1833   5.725   4.442   0.515
  185SER     HG 1834   5.643   4.498   0.520
  185SER      C 1835   5.739   4.265   0.734
  185SER      O 1836   5.720   4.346   0.825
  186GLU      N 1837   5.851   4.193   0.728
  186GLU      H 1838   5.878   4.137   0.651
  186GLU     CA 1839   5.956   4.191   0.832
  186GLU     CB 1840   6.072   4.096   0.801
  186GLU     CG 1841   6.035   3.954   0.842
  186GLU     CD 1842   6.157   3.862   0.843
  186GLU    OE1 1843   6.182   3.764   0.769
  186GLU    OE2 1844   6.232   3.873   0.943
  186GLU      C 1845   6.020   4.329   0.846
  186GLU      O 1846   6.101   4.347   0.937
  187ASP      N 1847   5.996   4.418   0.750
  187ASP      H 1848   5.970   4.389   0.658
  187ASP     CA 1849   6.023   4.562   0.765
  187ASP     CB 1850   6.074   4.600   0.626
  187ASP     CG 1851   6.154   4.730   0.613
  187ASP    OD1 1852   6.122   4.809   0.522
  187ASP    OD2 1853   6.238   4.755   0.702
  187ASP      C 1854   5.898   4.644   0.799
  187ASP      O 1855   5.910   4.729   0.886
  188THR      N 1856   5.778   4.614   0.750
  188THR      H 1857   5.753   4.532   0.699
  188THR     CA 1858   5.664   4.706   0.764
  188THR     CB 1859   5.548   4.693   0.665
  188THR    OG1 1860   5.509   4.556   0.650
  188THR    HG1 1861   5.410   4.546   0.657
  188THR    CG2 1862   5.581   4.756   0.529
  188THR      C 1863   5.602   4.721   0.903
  188THR      O 1864   5.540   4.824   0.931
  189LEU      N 1865   5.615   4.615   0.982
  189LEU      H 1866   5.638   4.531   0.933
  189LEU     CA 1867   5.587   4.611   1.126
  189LEU     CB 1868   5.729   4.605   1.181
  189LEU     CG 1869   5.798   4.470   1.160
  189LEU    CD1 1870   5.945   4.498   1.192
  189LEU    CD2 1871   5.755   4.365   1.263
  189LEU      C 1872   5.512   4.722   1.199
  189LEU      O 1873   5.403   4.701   1.252
  190LEU      N 1874   5.562   4.846   1.191
  190LEU      H 1875   5.651   4.858   1.148
  190LEU     CA 1876   5.501   4.967   1.246
  190LEU     CB 1877   5.596   5.086   1.226
  190LEU     CG 1878   5.560   5.208   1.310
  190LEU    CD1 1879   5.599   5.196   1.458
  190LEU    CD2 1880   5.627   5.335   1.256
  190LEU      C 1881   5.366   5.003   1.184
  190LEU      O 1882   5.269   5.036   1.252
  191LYS      N 1883   5.350   4.976   1.054
  191LYS      H 1884   5.415   4.930   0.994
  191LYS     CA 1885   5.224   5.002   0.982
  191LYS     CB 1886   5.250   4.979   0.833
  191LYS     CG 1887   5.350   5.075   0.768
  191LYS     CD 1888   5.298   5.219   0.764
  191LYS     CE 1889   5.382   5.298   0.663
  191LYS     NZ 1890   5.340   5.439   0.656
  191LYS    HZ1 1891   5.336   5.473   0.750
  191LYS    HZ2 1892   5.416   5.492   0.620
  191LYS    HZ3 1893   5.255   5.451   0.603
  191LYS      C 1894   5.115   4.901   1.016
  191LYS      O 1895   5.001   4.944   1.036
  192ASP      N 1896   5.146   4.775   1.046
  192ASP      H 1897   5.234   4.733   1.024
  192ASP     CA 1898   5.055   4.678   1.107
  192ASP     CB 1899   5.136   4.548   1.110
  192ASP     CG 1900   5.165   4.512   0.964
  192ASP    OD1 1901   5.074   4.456   0.899
  192ASP    OD2 1902   5.276   4.537   0.913
  192ASP      C 1903   5.009   4.704   1.250
  192ASP      O 1904   4.895   4.679   1.289
  193ALA      N 1905   5.103   4.760   1.326
  193ALA      H 1906   5.195   4.757   1.287
  193ALA     CA 1907   5.079   4.809   1.463
  193ALA     CB 1908   5.189   4.898   1.520
  193ALA      C 1909   4.965   4.911   1.453
  193ALA      O 1910   4.869   4.910   1.529
  194ALA      N 1911   4.977   5.003   1.358
  194ALA      H 1912   5.062   5.024   1.309
  194ALA     CA 1913   4.874   5.105   1.337
  194ALA     CB 1914   4.908   5.207   1.228
  194ALA      C 1915   4.737   5.044   1.305
  194ALA      O 1916   4.630   5.086   1.346
  195LYS      N 1917   4.738   4.951   1.209
  195LYS      H 1918   4.815   4.939   1.146
  195LYS     CA 1919   4.617   4.877   1.172
  195LYS     CB 1920   4.647   4.800   1.043
  195LYS     CG 1921   4.666   4.896   0.925
  195LYS     CD 1922   4.670   4.827   0.789
  195LYS     CE 1923   4.761   4.704   0.779
  195LYS     NZ 1924   4.764   4.654   0.641
  195LYS    HZ1 1925   4.798   4.725   0.581
  195LYS    HZ2 1926   4.820   4.572   0.629
  195LYS    HZ3 1927   4.669   4.639   0.615
  195LYS      C 1928   4.548   4.795   1.281
  195LYS      O 1929   4.425   4.789   1.279
  196VAL      N 1930   4.629   4.727   1.361
  196VAL      H 1931   4.723   4.700   1.339
  196VAL     CA 1932   4.578   4.655   1.478
  196VAL     CB 1933   4.672   4.544   1.524
  196VAL    CG1 1934   4.688   4.435   1.418
  196VAL    CG2 1935   4.807   4.598   1.571
  196VAL      C 1936   4.521   4.743   1.590
  196VAL      O 1937   4.439   4.693   1.667
  197CYS      N 1938   4.565   4.868   1.593
  197CYS      H 1939   4.660   4.890   1.568
  197CYS     CA 1940   4.513   4.975   1.679
  197CYS     CB 1941   4.605   5.097   1.679
  197CYS     SG 1942   4.777   5.071   1.737
  197CYS     HG 1943   4.829   5.026   1.623
  197CYS      C 1944   4.381   5.025   1.620
  197CYS      O 1945   4.283   5.041   1.691
  198ARG      N 1946   4.373   5.044   1.488
  198ARG      H 1947   4.445   5.031   1.421
  198ARG     CA 1948   4.245   5.074   1.421
  198ARG     CB 1949   4.271   5.102   1.273
  198ARG     CG 1950   4.142   5.143   1.201
  198ARG     CD 1951   4.100   5.284   1.241
  198ARG     NE 1952   3.970   5.317   1.179
  198ARG     HE 1953   3.946   5.273   1.093
  198ARG     CZ 1954   3.880   5.406   1.222
  198ARG    NH1 1955   3.892   5.488   1.327
  198ARG   HH11 1956   3.975   5.478   1.383
  198ARG   HH12 1957   3.842   5.574   1.326
  198ARG    NH2 1958   3.761   5.416   1.160
  198ARG   HH21 1959   3.731   5.369   1.077
  198ARG   HH22 1960   3.691   5.465   1.212
  198ARG      C 1961   4.135   4.970   1.442
  198ARG      O 1962   4.047   5.005   1.520
  199GLU      N 1963   4.162   4.840   1.430
  199GLU      H 1964   4.240   4.827   1.368
  199GLU     CA 1965   4.070   4.730   1.461
  199GLU     CB 1966   4.145   4.598   1.437
  199GLU     CG 1967   4.172   4.582   1.287
  199GLU     CD 1968   4.042   4.550   1.214
  199GLU    OE1 1969   4.022   4.603   1.103
  199GLU    OE2 1970   3.971   4.455   1.254
  199GLU      C 1971   4.027   4.732   1.607
  199GLU      O 1972   3.908   4.725   1.637
  200PHE      N 1973   4.124   4.738   1.699
  200PHE      H 1974   4.211   4.692   1.682
  200PHE     CA 1975   4.084   4.758   1.839
  200PHE     CB 1976   4.195   4.756   1.944
  200PHE     CG 1977   4.151   4.762   2.090
  200PHE    CD1 1978   4.102   4.638   2.130
  200PHE    HD1 1979   4.146   4.552   2.081
  200PHE    CD2 1980   4.131   4.878   2.164
  200PHE    HD2 1981   4.208   4.954   2.149
  200PHE    CE1 1982   4.011   4.632   2.235
  200PHE    HE1 1983   3.945   4.545   2.244
  200PHE    CE2 1984   4.041   4.876   2.270
  200PHE    HE2 1985   4.032   4.974   2.317
  200PHE     CZ 1986   3.983   4.753   2.298
  200PHE     HZ 1987   3.916   4.749   2.383
  200PHE      C 1988   3.994   4.879   1.865
  200PHE      O 1989   3.874   4.861   1.889
  201THR      N 1990   4.040   5.001   1.840
  201THR      H 1991   4.123   5.013   1.785
  201THR     CA 1992   3.958   5.123   1.849
  201THR     CB 1993   4.036   5.251   1.822
  201THR    OG1 1994   4.068   5.251   1.682
  201THR    HG1 1995   4.140   5.182   1.673
  201THR    CG2 1996   4.155   5.279   1.915
  201THR      C 1997   3.825   5.134   1.774
  201THR      O 1998   3.729   5.193   1.823
  202GLU      N 1999   3.814   5.066   1.660
  202GLU      H 2000   3.895   5.043   1.606
  202GLU     CA 2001   3.694   5.047   1.579
  202GLU     CB 2002   3.715   5.011   1.432
  202GLU     CG 2003   3.591   5.018   1.343
  202GLU     CD 2004   3.623   4.971   1.201
  202GLU    OE1 2005   3.623   4.848   1.178
  202GLU    OE2 2006   3.614   5.060   1.113
  202GLU      C 2007   3.592   4.952   1.643
  202GLU      O 2008   3.475   4.981   1.619
  203ARG      N 2009   3.632   4.864   1.734
  203ARG      H 2010   3.724   4.857   1.771
  203ARG     CA 2011   3.538   4.770   1.797
  203ARG     CB 2012   3.608   4.640   1.835
  203ARG     CG 2013   3.654   4.551   1.719
  203ARG     CD 2014   3.533   4.500   1.641
  203ARG     NE 2015   3.585   4.478   1.506
  203ARG     HE 2016   3.663   4.415   1.504
  203ARG     CZ 2017   3.541   4.539   1.395
  203ARG    NH1 2018   3.435   4.621   1.411
  203ARG   HH11 2019   3.400   4.629   1.504
  203ARG   HH12 2020   3.400   4.678   1.337
  203ARG    NH2 2021   3.593   4.526   1.273
  203ARG   HH21 2022   3.651   4.450   1.242
  203ARG   HH22 2023   3.567   4.590   1.201
  203ARG      C 2024   3.482   4.831   1.926
  203ARG      O 2025   3.370   4.790   1.960
  204GLU      N 2026   3.540   4.937   1.982
  204GLU      H 2027   3.620   4.976   1.937
  204GLU     CA 2028   3.517   4.967   2.124
  204GLU     CB 2029   3.660   4.950   2.177
  204GLU     CG 2030   3.674   4.983   2.326
  204GLU     CD 2031   3.607   4.882   2.419
  204GLU    OE1 2032   3.495   4.914   2.466
  204GLU    OE2 2033   3.679   4.787   2.456
  204GLU      C 2034   3.444   5.100   2.147
  204GLU      O 2035   3.441   5.176   2.050
  205GLN      N 2036   3.384   5.123   2.263
  205GLN      H 2037   3.405   5.061   2.339
  205GLN     CA 2038   3.274   5.219   2.282
  205GLN     CB 2039   3.228   5.223   2.428
  205GLN     CG 2040   3.183   5.082   2.468
  205GLN     CD 2041   3.117   5.082   2.605
  205GLN    OE1 2042   3.034   5.160   2.650
  205GLN    NE2 2043   3.128   4.969   2.674
  205GLN   HE21 2044   3.179   4.889   2.641
  205GLN   HE22 2045   3.068   4.944   2.749
  205GLN      C 2046   3.322   5.358   2.242
  205GLN      O 2047   3.426   5.411   2.283
  206GLY      N 2048   3.223   5.429   2.188
  206GLY      H 2049   3.130   5.391   2.185
  206GLY     CA 2050   3.237   5.564   2.132
  206GLY      C 2051   3.255   5.674   2.237
  206GLY      O 2052   3.298   5.786   2.210
  207GLU      N 2053   3.216   5.641   2.360
  207GLU      H 2054   3.146   5.574   2.384
  207GLU     CA 2055   3.242   5.733   2.472
  207GLU     CB 2056   3.160   5.694   2.595
  207GLU     CG 2057   3.007   5.696   2.588
  207GLU     CD 2058   2.948   5.733   2.724
  207GLU    OE1 2059   2.873   5.832   2.734
  207GLU    OE2 2060   2.951   5.645   2.814
  207GLU      C 2061   3.388   5.759   2.509
  207GLU      O 2062   3.415   5.868   2.559
  208VAL      N 2063   3.480   5.671   2.470
  208VAL      H 2064   3.463   5.596   2.407
  208VAL     CA 2065   3.615   5.682   2.528
  208VAL     CB 2066   3.684   5.545   2.523
  208VAL    CG1 2067   3.829   5.526   2.566
  208VAL    CG2 2068   3.604   5.450   2.613
  208VAL      C 2069   3.703   5.781   2.452
  208VAL      O 2070   3.719   5.773   2.330
  209ARG      N 2071   3.795   5.845   2.523
  209ARG      H 2072   3.785   5.842   2.623
  209ARG     CA 2073   3.901   5.935   2.476
  209ARG     CB 2074   3.914   6.062   2.560
  209ARG     CG 2075   3.793   6.153   2.538
  209ARG     CD 2076   3.798   6.290   2.607
  209ARG     NE 2077   3.698   6.388   2.562
  209ARG     HE 2078   3.615   6.356   2.516
  209ARG     CZ 2079   3.714   6.521   2.574
  209ARG    NH1 2080   3.834   6.573   2.601
  209ARG   HH11 2081   3.908   6.509   2.622
  209ARG   HH12 2082   3.844   6.665   2.640
  209ARG    NH2 2083   3.607   6.596   2.598
  209ARG   HH21 2084   3.522   6.543   2.595
  209ARG   HH22 2085   3.596   6.695   2.589
  209ARG      C 2086   4.034   5.861   2.456
  209ARG      O 2087   4.127   5.880   2.534
  210PHE      N 2088   4.050   5.770   2.361
  210PHE      H 2089   3.977   5.728   2.307
  210PHE     CA 2090   4.177   5.700   2.334
  210PHE     CB 2091   4.170   5.617   2.206
  210PHE     CG 2092   4.060   5.510   2.214
  210PHE    CD1 2093   4.069   5.386   2.276
  210PHE    HD1 2094   4.160   5.357   2.328
  210PHE    CD2 2095   3.938   5.535   2.152
  210PHE    HD2 2096   3.931   5.613   2.077
  210PHE    CE1 2097   3.968   5.290   2.272
  210PHE    HE1 2098   3.978   5.192   2.318
  210PHE    CE2 2099   3.833   5.444   2.149
  210PHE    HE2 2100   3.733   5.487   2.144
  210PHE     CZ 2101   3.849   5.318   2.206
  210PHE     HZ 2102   3.769   5.244   2.194
  210PHE      C 2103   4.288   5.801   2.307
  210PHE      O 2104   4.267   5.910   2.253
  211SER      N 2105   4.404   5.771   2.363
  211SER      H 2106   4.407   5.704   2.437
  211SER     CA 2107   4.529   5.846   2.342
  211SER     CB 2108   4.598   5.887   2.473
  211SER     OG 2109   4.512   5.978   2.541
  211SER     HG 2110   4.418   5.979   2.505
  211SER      C 2111   4.634   5.759   2.271
  211SER      O 2112   4.661   5.654   2.329
  212ALA      N 2113   4.704   5.805   2.168
  212ALA      H 2114   4.700   5.896   2.127
  212ALA     CA 2115   4.804   5.722   2.100
  212ALA     CB 2116   4.766   5.674   1.960
  212ALA      C 2117   4.937   5.799   2.103
  212ALA      O 2118   4.937   5.911   2.053
  213VAL      N 2119   5.043   5.724   2.129
  213VAL      H 2120   5.029   5.625   2.138
  213VAL     CA 2121   5.181   5.773   2.142
  213VAL     CB 2122   5.210   5.827   2.282
  213VAL    CG1 2123   5.283   5.962   2.285
  213VAL    CG2 2124   5.101   5.828   2.389
  213VAL      C 2125   5.272   5.652   2.114
  213VAL      O 2126   5.227   5.538   2.113
  214ALA      N 2127   5.377   5.681   2.039
  214ALA      H 2128   5.378   5.770   1.992
  214ALA     CA 2129   5.483   5.588   1.998
  214ALA     CB 2130   5.495   5.590   1.846
  214ALA      C 2131   5.620   5.626   2.055
  214ALA      O 2132   5.651   5.745   2.064
  215LEU      N 2133   5.710   5.529   2.068
  215LEU      H 2134   5.681   5.436   2.044
  215LEU     CA 2135   5.846   5.553   2.119
  215LEU     CB 2136   5.874   5.435   2.212
  215LEU     CG 2137   5.990   5.454   2.310
  215LEU    CD1 2138   5.980   5.583   2.393
  215LEU    CD2 2139   5.989   5.341   2.413
  215LEU      C 2140   5.944   5.560   2.002
  215LEU      O 2141   5.980   5.459   1.942
  216CYS      N 2142   6.006   5.677   1.990
  216CYS      H 2143   6.012   5.739   2.068
  216CYS     CA 2144   6.099   5.694   1.877
  216CYS     CB 2145   6.054   5.818   1.800
  216CYS     SG 2146   6.053   5.988   1.867
  216CYS     HG 2147   5.986   5.952   1.977
  216CYS      C 2148   6.243   5.721   1.920
  216CYS      O 2149   6.266   5.766   2.033
  217LYS      N 2150   6.334   5.712   1.824
  217LYS      H 2151   6.339   5.661   1.738
  217LYS     CA 2152   6.469   5.762   1.857
  217LYS     CB 2153   6.576   5.653   1.858
  217LYS     CG 2154   6.708   5.696   1.922
  217LYS     CD 2155   6.815   5.592   1.887
  217LYS     CE 2156   6.948   5.660   1.922
  217LYS     NZ 2157   7.060   5.571   1.889
  217LYS    HZ1 2158   7.035   5.475   1.891
  217LYS    HZ2 2159   7.102   5.596   1.801
  217LYS    HZ3 2160   7.132   5.592   1.955
  217LYS      C 2161   6.515   5.882   1.773
  217LYS      O 2162   6.519   5.864   1.651
  218ALA      N 2163   6.530   5.994   1.842
  218ALA      H 2164   6.527   5.989   1.942
  218ALA     CA 2165   6.544   6.124   1.774
  218ALA     CB 2166   6.558   6.235   1.877
  218ALA      C 2167   6.644   6.128   1.659
  218ALA      O 2168   6.763   6.103   1.682
  219ALA      N 2169   6.600   6.185   1.547
  219ALA      H 2170   6.521   6.246   1.554
  219ALA     CA 2171   6.666   6.168   1.417
  219ALA     CB 2172   6.697   6.021   1.389
  219ALA      C 2173   6.579   6.228   1.306
  219ALA     O1 2174   6.602   6.194   1.187
  219ALA     O2 2175   6.511   6.329   1.332
   6.94009   6.94009   4.90740   0.00000   0.00000   0.00000   0.00000   3.47004   3.47004
