# Supplementary material for: Is There a Functional Role for the Knotted Topology in Protein UCH-L1?
Source: J Chem Inf Model. 2024 Jul 24;64(17):6827–37. doi: 10.1021/acs.jcim.4c00880 (PMC11388461; doi:10.1021/acs.jcim.4c00880)
Supplement: Supplementary file 2 — ci4c00880_si_002.zip [file ci4c00880_si_002.zip › UCH-L1_files/APO/APO_delta4/REP_2/traj_initial.gro]

Protein in water t=   0.00000 step= 0
 2175
    1PRO      N    1   4.949   3.876   3.413
    1PRO     H1    2   5.039   3.900   3.377
    1PRO     H2    3   4.936   3.932   3.495
    1PRO     CA    4   4.847   3.917   3.315
    1PRO     CB    5   4.747   3.803   3.297
    1PRO     CG    6   4.842   3.686   3.322
    1PRO     CD    7   4.947   3.730   3.425
    1PRO      C    8   4.764   4.030   3.377
    1PRO      O    9   4.700   4.023   3.482
    2MET      N   10   4.749   4.125   3.286
    2MET      H   11   4.803   4.120   3.201
    2MET     CA   12   4.667   4.243   3.315
    2MET     CB   13   4.767   4.348   3.363
    2MET     CG   14   4.853   4.396   3.246
    2MET     SD   15   4.974   4.523   3.299
    2MET     CE   16   5.056   4.545   3.142
    2MET      C   17   4.570   4.301   3.211
    2MET      O   18   4.587   4.270   3.093
    3GLU      N   19   4.470   4.372   3.261
    3GLU      H   20   4.463   4.411   3.353
    3GLU     CA   21   4.377   4.438   3.168
    3GLU     CB   22   4.242   4.452   3.239
    3GLU     CG   23   4.116   4.494   3.163
    3GLU     CD   24   3.996   4.431   3.234
    3GLU    OE1   25   3.958   4.324   3.182
    3GLU    OE2   26   3.939   4.489   3.330
    3GLU      C   27   4.425   4.578   3.130
    3GLU      O   28   4.472   4.657   3.211
    4ILE      N   29   4.411   4.604   3.000
    4ILE      H   30   4.374   4.532   2.942
    4ILE     CA   31   4.460   4.731   2.944
    4ILE     CB   32   4.543   4.717   2.816
    4ILE    CG1   33   4.634   4.594   2.823
    4ILE    CG2   34   4.613   4.848   2.781
    4ILE     CD   35   4.751   4.599   2.920
    4ILE      C   36   4.341   4.824   2.922
    4ILE      O   37   4.308   4.854   2.807
    5ASN      N   38   4.304   4.891   3.031
    5ASN      H   39   4.334   4.865   3.123
    5ASN     CA   40   4.188   4.981   3.026
    5ASN     CB   41   4.070   4.905   3.085
    5ASN     CG   42   4.074   4.894   3.238
    5ASN    OD1   43   4.071   4.997   3.305
    5ASN    ND2   44   4.025   4.785   3.296
    5ASN   HD21   45   3.988   4.705   3.249
    5ASN   HD22   46   4.007   4.798   3.394
    5ASN      C   47   4.222   5.115   3.092
    5ASN      O   48   4.315   5.130   3.171
    6PRO      N   49   4.148   5.220   3.056
    6PRO     CA   50   4.161   5.350   3.124
    6PRO     CB   51   4.047   5.436   3.069
    6PRO     CG   52   4.032   5.380   2.927
    6PRO     CD   53   4.053   5.229   2.945
    6PRO      C   54   4.163   5.364   3.276
    6PRO      O   55   4.256   5.425   3.328
    7GLU      N   56   4.076   5.300   3.354
    7GLU      H   57   3.992   5.256   3.322
    7GLU     CA   58   4.077   5.295   3.501
    7GLU     CB   59   3.955   5.219   3.552
    7GLU     CG   60   3.945   5.227   3.705
    7GLU     CD   61   3.868   5.110   3.766
    7GLU    OE1   62   3.926   5.000   3.781
    7GLU    OE2   63   3.744   5.125   3.776
    7GLU      C   64   4.207   5.229   3.547
    7GLU      O   65   4.280   5.291   3.624
    8MET      N   66   4.243   5.110   3.502
    8MET      H   67   4.174   5.050   3.460
    8MET     CA   68   4.378   5.054   3.520
    8MET     CB   69   4.399   4.920   3.450
    8MET     CG   70   4.323   4.801   3.510
    8MET     SD   71   4.361   4.730   3.674
    8MET     CE   72   4.217   4.782   3.765
    8MET      C   73   4.506   5.136   3.500
    8MET      O   74   4.565   5.171   3.602
    9LEU      N   75   4.510   5.205   3.387
    9LEU      H   76   4.439   5.194   3.317
    9LEU     CA   77   4.621   5.295   3.350
    9LEU     CB   78   4.617   5.347   3.206
    9LEU     CG   79   4.640   5.228   3.113
    9LEU    CD1   80   4.608   5.263   2.968
    9LEU    CD2   81   4.781   5.171   3.134
    9LEU      C   82   4.628   5.411   3.449
    9LEU      O   83   4.738   5.450   3.488
   10ASN      N   84   4.519   5.470   3.500
   10ASN      H   85   4.430   5.447   3.461
   10ASN     CA   86   4.526   5.566   3.610
   10ASN     CB   87   4.389   5.635   3.617
   10ASN     CG   88   4.333   5.712   3.497
   10ASN    OD1   89   4.403   5.789   3.431
   10ASN    ND2   90   4.205   5.701   3.464
   10ASN   HD21   91   4.147   5.643   3.521
   10ASN   HD22   92   4.170   5.720   3.372
   10ASN      C   93   4.580   5.528   3.748
   10ASN      O   94   4.646   5.605   3.819
   11LYS      N   95   4.557   5.401   3.779
   11LYS      H   96   4.516   5.330   3.721
   11LYS     CA   97   4.607   5.345   3.905
   11LYS     CB   98   4.515   5.227   3.939
   11LYS     CG   99   4.372   5.277   3.967
   11LYS     CD  100   4.280   5.157   3.991
   11LYS     CE  101   4.144   5.196   4.049
   11LYS     NZ  102   4.072   5.070   4.071
   11LYS    HZ1  103   4.126   5.007   4.126
   11LYS    HZ2  104   3.985   5.085   4.118
   11LYS    HZ3  105   4.051   5.024   3.985
   11LYS      C  106   4.754   5.306   3.891
   11LYS      O  107   4.834   5.334   3.980
   12VAL      N  108   4.796   5.263   3.772
   12VAL      H  109   4.727   5.233   3.706
   12VAL     CA  110   4.937   5.238   3.742
   12VAL     CB  111   4.950   5.174   3.603
   12VAL    CG1  112   5.098   5.136   3.595
   12VAL    CG2  113   4.862   5.050   3.584
   12VAL      C  114   5.014   5.369   3.756
   12VAL      O  115   5.105   5.368   3.839
   13LEU      N  116   4.959   5.483   3.716
   13LEU      H  117   4.869   5.478   3.672
   13LEU     CA  118   5.021   5.616   3.727
   13LEU     CB  119   4.974   5.717   3.622
   13LEU     CG  120   5.037   5.700   3.483
   13LEU    CD1  121   5.010   5.817   3.388
   13LEU    CD2  122   5.189   5.684   3.491
   13LEU      C  123   5.012   5.673   3.869
   13LEU      O  124   5.112   5.720   3.924
   14SER      N  125   4.899   5.647   3.934
   14SER      H  126   4.816   5.661   3.880
   14SER     CA  127   4.891   5.670   4.079
   14SER     CB  128   4.756   5.639   4.144
   14SER     OG  129   4.757   5.691   4.277
   14SER     HG  130   4.698   5.772   4.275
   14SER      C  131   5.001   5.600   4.158
   14SER      O  132   5.085   5.664   4.222
   15ARG      N  133   5.023   5.470   4.143
   15ARG      H  134   4.964   5.418   4.081
   15ARG     CA  135   5.136   5.393   4.197
   15ARG     CB  136   5.120   5.244   4.169
   15ARG     CG  137   5.012   5.184   4.260
   15ARG     CD  138   5.035   5.036   4.291
   15ARG     NE  139   4.923   4.977   4.366
   15ARG     HE  140   4.835   4.979   4.319
   15ARG     CZ  141   4.926   4.916   4.485
   15ARG    NH1  142   5.036   4.913   4.562
   15ARG   HH11  143   5.111   4.969   4.527
   15ARG   HH12  144   5.034   4.877   4.655
   15ARG    NH2  145   4.826   4.833   4.516
   15ARG   HH21  146   4.749   4.821   4.454
   15ARG   HH22  147   4.821   4.789   4.606
   15ARG      C  148   5.280   5.423   4.156
   15ARG      O  149   5.368   5.421   4.242
   16LEU      N  150   5.300   5.466   4.032
   16LEU      H  151   5.251   5.417   3.959
   16LEU     CA  152   5.432   5.518   3.994
   16LEU     CB  153   5.445   5.491   3.844
   16LEU     CG  154   5.457   5.342   3.811
   16LEU    CD1  155   5.461   5.332   3.658
   16LEU    CD2  156   5.588   5.292   3.872
   16LEU      C  157   5.469   5.660   4.035
   16LEU      O  158   5.575   5.702   3.989
   17GLY      N  159   5.380   5.730   4.105
   17GLY      H  160   5.312   5.682   4.161
   17GLY     CA  161   5.394   5.866   4.159
   17GLY      C  162   5.400   5.970   4.046
   17GLY      O  163   5.507   6.027   4.025
   18VAL      N  164   5.290   5.985   3.973
   18VAL      H  165   5.226   5.909   3.984
   18VAL     CA  166   5.268   6.067   3.853
   18VAL     CB  167   5.257   5.972   3.734
   18VAL    CG1  168   5.218   6.048   3.606
   18VAL    CG2  169   5.397   5.917   3.706
   18VAL      C  170   5.141   6.151   3.869
   18VAL      O  171   5.042   6.101   3.923
   19ALA      N  172   5.161   6.282   3.856
   19ALA      H  173   5.245   6.309   3.808
   19ALA     CA  174   5.066   6.390   3.885
   19ALA     CB  175   5.112   6.530   3.845
   19ALA      C  176   4.929   6.375   3.818
   19ALA      O  177   4.921   6.344   3.699
   20GLY      N  178   4.821   6.399   3.893
   20GLY      H  179   4.836   6.422   3.989
   20GLY     CA  180   4.680   6.395   3.853
   20GLY      C  181   4.629   6.479   3.736
   20GLY      O  182   4.516   6.452   3.694
   21GLN      N  183   4.708   6.575   3.690
   21GLN      H  184   4.789   6.603   3.741
   21GLN     CA  185   4.678   6.670   3.582
   21GLN     CB  186   4.783   6.777   3.554
   21GLN     CG  187   4.798   6.897   3.647
   21GLN     CD  188   4.928   6.973   3.620
   21GLN    OE1  189   5.028   6.944   3.685
   21GLN    NE2  190   4.934   7.060   3.519
   21GLN   HE21  191   4.860   7.083   3.456
   21GLN   HE22  192   5.023   7.101   3.499
   21GLN      C  193   4.641   6.614   3.444
   21GLN      O  194   4.552   6.669   3.380
   22TRP      N  195   4.700   6.498   3.417
   22TRP      H  196   4.751   6.452   3.490
   22TRP     CA  197   4.673   6.430   3.290
   22TRP     CB  198   4.792   6.436   3.193
   22TRP     CG  199   4.807   6.579   3.141
   22TRP    CD1  200   4.877   6.673   3.204
   22TRP    HD1  201   4.928   6.656   3.299
   22TRP    CD2  202   4.776   6.626   3.013
   22TRP    NE1  203   4.885   6.778   3.123
   22TRP    HE1  204   4.934   6.864   3.140
   22TRP    CE2  205   4.826   6.756   3.006
   22TRP    CE3  206   4.719   6.561   2.904
   22TRP    HE3  207   4.701   6.454   2.909
   22TRP    CZ2  208   4.824   6.822   2.884
   22TRP    HZ2  209   4.870   6.921   2.883
   22TRP    CZ3  210   4.707   6.631   2.785
   22TRP    HZ3  211   4.670   6.574   2.699
   22TRP    CH2  212   4.763   6.758   2.776
   22TRP    HH2  213   4.784   6.797   2.677
   22TRP      C  214   4.639   6.287   3.331
   22TRP      O  215   4.700   6.233   3.423
   23ARG      N  216   4.520   6.253   3.282
   23ARG      H  217   4.469   6.315   3.222
   23ARG     CA  218   4.452   6.126   3.309
   23ARG     CB  219   4.337   6.132   3.411
   23ARG     CG  220   4.387   6.182   3.547
   23ARG     CD  221   4.413   6.065   3.642
   23ARG     NE  222   4.557   6.065   3.673
   23ARG     HE  223   4.613   6.087   3.593
   23ARG     CZ  224   4.606   6.038   3.794
   23ARG    NH1  225   4.534   6.005   3.903
   23ARG   HH11  226   4.437   5.984   3.909
   23ARG   HH12  227   4.587   5.980   3.984
   23ARG    NH2  228   4.737   6.030   3.822
   23ARG   HH21  229   4.802   6.043   3.747
   23ARG   HH22  230   4.770   6.037   3.916
   23ARG      C  231   4.399   6.054   3.185
   23ARG      O  232   4.364   6.112   3.082
   24PHE      N  233   4.397   5.922   3.196
   24PHE      H  234   4.400   5.878   3.286
   24PHE     CA  235   4.358   5.837   3.082
   24PHE     CB  236   4.415   5.696   3.097
   24PHE     CG  237   4.567   5.693   3.087
   24PHE    CD1  238   4.641   5.679   3.204
   24PHE    HD1  239   4.584   5.667   3.296
   24PHE    CD2  240   4.615   5.679   2.957
   24PHE    HD2  241   4.557   5.690   2.865
   24PHE    CE1  242   4.774   5.646   3.185
   24PHE    HE1  243   4.831   5.600   3.266
   24PHE    CE2  244   4.751   5.653   2.943
   24PHE    HE2  245   4.797   5.659   2.845
   24PHE     CZ  246   4.828   5.634   3.057
   24PHE     HZ  247   4.935   5.645   3.039
   24PHE      C  248   4.206   5.832   3.073
   24PHE      O  249   4.141   5.795   3.170
   25VAL      N  250   4.153   5.850   2.952
   25VAL      H  251   4.211   5.882   2.876
   25VAL     CA  252   4.008   5.847   2.929
   25VAL     CB  253   3.956   5.981   2.878
   25VAL    CG1  254   3.962   6.090   2.985
   25VAL    CG2  255   4.011   6.031   2.744
   25VAL      C  256   3.963   5.746   2.824
   25VAL      O  257   4.045   5.706   2.741
   26ASP      N  258   3.843   5.694   2.846
   26ASP      H  259   3.809   5.692   2.940
   26ASP     CA  260   3.782   5.589   2.762
   26ASP     CB  261   3.656   5.542   2.835
   26ASP     CG  262   3.673   5.506   2.983
   26ASP    OD1  263   3.701   5.599   3.062
   26ASP    OD2  264   3.631   5.393   3.017
   26ASP      C  265   3.727   5.631   2.626
   26ASP      O  266   3.642   5.720   2.615
   27VAL      N  267   3.770   5.566   2.518
   27VAL      H  268   3.835   5.491   2.530
   27VAL     CA  269   3.721   5.604   2.385
   27VAL     CB  270   3.837   5.597   2.286
   27VAL    CG1  271   3.799   5.648   2.147
   27VAL    CG2  272   3.961   5.671   2.337
   27VAL      C  273   3.606   5.515   2.337
   27VAL      O  274   3.604   5.392   2.346
   28LEU      N  275   3.513   5.577   2.265
   28LEU      H  276   3.534   5.669   2.231
   28LEU     CA  277   3.392   5.514   2.211
   28LEU     CB  278   3.271   5.595   2.257
   28LEU     CG  279   3.222   5.580   2.402
   28LEU    CD1  280   3.108   5.676   2.440
   28LEU    CD2  281   3.154   5.444   2.418
   28LEU      C  282   3.386   5.488   2.061
   28LEU      O  283   3.321   5.396   2.010
   29GLY      N  284   3.460   5.568   1.985
   29GLY      H  285   3.501   5.653   2.017
   29GLY     CA  286   3.461   5.559   1.838
   29GLY      C  287   3.581   5.633   1.779
   29GLY      O  288   3.583   5.755   1.796
   30LEU      N  289   3.619   5.574   1.666
   30LEU      H  290   3.573   5.493   1.631
   30LEU     CA  291   3.743   5.602   1.592
   30LEU     CB  292   3.802   5.478   1.525
   30LEU     CG  293   3.828   5.366   1.626
   30LEU    CD1  294   3.853   5.238   1.548
   30LEU    CD2  295   3.949   5.381   1.718
   30LEU      C  296   3.729   5.721   1.496
   30LEU      O  297   3.827   5.756   1.431
   31GLU      N  298   3.607   5.750   1.450
   31GLU      H  299   3.528   5.698   1.481
   31GLU     CA  300   3.577   5.860   1.358
   31GLU     CB  301   3.432   5.848   1.311
   31GLU     CG  302   3.391   5.705   1.275
   31GLU     CD  303   3.295   5.634   1.370
   31GLU    OE1  304   3.173   5.632   1.341
   31GLU    OE2  305   3.331   5.574   1.474
   31GLU      C  306   3.603   6.007   1.394
   31GLU      O  307   3.683   6.033   1.484
   32GLU      N  308   3.546   6.107   1.329
   32GLU      H  309   3.521   6.100   1.232
   32GLU     CA  310   3.561   6.246   1.375
   32GLU     CB  311   3.529   6.344   1.262
   32GLU     CG  312   3.628   6.353   1.145
   32GLU     CD  313   3.742   6.447   1.184
   32GLU    OE1  314   3.849   6.421   1.124
   32GLU    OE2  315   3.731   6.535   1.271
   32GLU      C  316   3.469   6.269   1.494
   32GLU      O  317   3.502   6.323   1.600
   33GLU      N  318   3.347   6.224   1.470
   33GLU      H  319   3.317   6.197   1.378
   33GLU     CA  320   3.241   6.209   1.571
   33GLU     CB  321   3.106   6.207   1.499
   33GLU     CG  322   2.983   6.190   1.589
   33GLU     CD  323   2.973   6.311   1.682
   33GLU    OE1  324   2.924   6.415   1.634
   33GLU    OE2  325   3.009   6.292   1.800
   33GLU      C  326   3.272   6.088   1.659
   33GLU      O  327   3.337   5.992   1.618
   34SER      N  328   3.236   6.109   1.785
   34SER      H  329   3.188   6.195   1.800
   34SER     CA  330   3.269   6.031   1.906
   34SER     CB  331   3.254   5.880   1.887
   34SER     OG  332   3.254   5.823   2.018
   34SER     HG  333   3.189   5.747   2.011
   34SER      C  334   3.410   6.059   1.958
   34SER      O  335   3.423   6.081   2.079
   35LEU      N  336   3.508   6.068   1.868
   35LEU      H  337   3.503   6.025   1.778
   35LEU     CA  338   3.629   6.141   1.909
   35LEU     CB  339   3.742   6.121   1.808
   35LEU     CG  340   3.816   5.989   1.830
   35LEU    CD1  341   3.921   5.984   1.719
   35LEU    CD2  342   3.881   5.986   1.969
   35LEU      C  343   3.628   6.288   1.952
   35LEU      O  344   3.706   6.330   2.037
   36GLY      N  345   3.533   6.362   1.896
   36GLY      H  346   3.506   6.355   1.800
   36GLY     CA  347   3.513   6.496   1.954
   36GLY      C  348   3.488   6.511   2.104
   36GLY      O  349   3.532   6.610   2.162
   37SER      N  350   3.416   6.420   2.168
   37SER      H  351   3.383   6.335   2.127
   37SER     CA  352   3.398   6.415   2.314
   37SER     CB  353   3.284   6.323   2.358
   37SER     OG  354   3.328   6.194   2.314
   37SER     HG  355   3.259   6.123   2.305
   37SER      C  356   3.519   6.383   2.403
   37SER      O  357   3.512   6.397   2.525
   38VAL      N  358   3.622   6.325   2.342
   38VAL      H  359   3.627   6.304   2.244
   38VAL     CA  360   3.749   6.301   2.411
   38VAL     CB  361   3.841   6.224   2.316
   38VAL    CG1  362   3.990   6.209   2.350
   38VAL    CG2  363   3.783   6.084   2.295
   38VAL      C  364   3.810   6.436   2.449
   38VAL      O  365   3.834   6.517   2.360
   39PRO      N  366   3.839   6.459   2.577
   39PRO     CA  367   3.891   6.582   2.636
   39PRO     CB  368   3.916   6.547   2.783
   39PRO     CG  369   3.806   6.446   2.817
   39PRO     CD  370   3.802   6.367   2.686
   39PRO      C  371   4.019   6.637   2.572
   39PRO      O  372   4.122   6.571   2.561
   40ALA      N  373   4.013   6.770   2.567
   40ALA      H  374   3.947   6.815   2.627
   40ALA     CA  375   4.109   6.860   2.503
   40ALA     CB  376   4.034   6.936   2.394
   40ALA      C  377   4.182   6.951   2.603
   40ALA      O  378   4.114   7.006   2.690
   41PRO      N  379   4.315   6.957   2.603
   41PRO     CA  380   4.404   6.893   2.505
   41PRO     CB  381   4.531   6.978   2.514
   41PRO     CG  382   4.535   7.035   2.656
   41PRO     CD  383   4.387   7.047   2.694
   41PRO      C  384   4.433   6.745   2.530
   41PRO      O  385   4.416   6.697   2.642
   42ALA      N  386   4.462   6.677   2.420
   42ALA      H  387   4.464   6.721   2.330
   42ALA     CA  388   4.493   6.534   2.407
   42ALA     CB  389   4.428   6.472   2.284
   42ALA      C  390   4.643   6.522   2.380
   42ALA      O  391   4.692   6.600   2.298
   43CYS      N  392   4.701   6.414   2.430
   43CYS      H  393   4.647   6.347   2.481
   43CYS     CA  394   4.844   6.383   2.415
   43CYS     CB  395   4.927   6.434   2.533
   43CYS     SG  396   4.885   6.354   2.692
   43CYS     HG  397   4.969   6.422   2.769
   43CYS      C  398   4.901   6.246   2.377
   43CYS      O  399   5.011   6.247   2.320
   44ALA      N  400   4.833   6.133   2.393
   44ALA      H  401   4.734   6.147   2.400
   44ALA     CA  402   4.872   5.994   2.368
   44ALA     CB  403   4.972   5.935   2.467
   44ALA      C  404   4.754   5.898   2.352
   44ALA      O  405   4.675   5.892   2.446
   45LEU      N  406   4.723   5.866   2.226
   45LEU      H  407   4.757   5.930   2.158
   45LEU     CA  408   4.628   5.767   2.173
   45LEU     CB  409   4.575   5.810   2.036
   45LEU     CG  410   4.430   5.773   2.004
   45LEU    CD1  411   4.386   5.849   1.879
   45LEU    CD2  412   4.405   5.622   1.994
   45LEU      C  413   4.703   5.635   2.160
   45LEU      O  414   4.811   5.627   2.102
   46LEU      N  415   4.641   5.546   2.237
   46LEU      H  416   4.572   5.588   2.297
   46LEU     CA  417   4.683   5.410   2.272
   46LEU     CB  418   4.694   5.400   2.424
   46LEU     CG  419   4.808   5.493   2.466
   46LEU    CD1  420   4.772   5.545   2.606
   46LEU    CD2  421   4.944   5.423   2.464
   46LEU      C  422   4.578   5.313   2.218
   46LEU      O  423   4.476   5.301   2.285
   47LEU      N  424   4.603   5.242   2.109
   47LEU      H  425   4.687   5.263   2.059
   47LEU     CA  426   4.515   5.143   2.046
   47LEU     CB  427   4.515   5.160   1.894
   47LEU     CG  428   4.409   5.080   1.818
   47LEU    CD1  429   4.265   5.115   1.859
   47LEU    CD2  430   4.414   5.127   1.673
   47LEU      C  431   4.557   5.002   2.087
   47LEU      O  432   4.667   4.955   2.059
   48LEU      N  433   4.456   4.931   2.137
   48LEU      H  434   4.363   4.967   2.128
   48LEU     CA  435   4.460   4.793   2.188
   48LEU     CB  436   4.406   4.783   2.331
   48LEU     CG  437   4.424   4.642   2.387
   48LEU    CD1  438   4.561   4.616   2.450
   48LEU    CD2  439   4.317   4.618   2.494
   48LEU      C  440   4.383   4.708   2.087
   48LEU      O  441   4.267   4.735   2.056
   49PHE      N  442   4.458   4.620   2.022
   49PHE      H  443   4.557   4.616   2.037
   49PHE     CA  444   4.418   4.528   1.914
   49PHE     CB  445   4.432   4.617   1.790
   49PHE     CG  446   4.374   4.554   1.663
   49PHE    CD1  447   4.236   4.544   1.648
   49PHE    HD1  448   4.168   4.594   1.717
   49PHE    CD2  449   4.453   4.525   1.553
   49PHE    HD2  450   4.558   4.553   1.564
   49PHE    CE1  451   4.180   4.486   1.535
   49PHE    HE1  452   4.071   4.476   1.538
   49PHE    CE2  453   4.399   4.487   1.430
   49PHE    HE2  454   4.460   4.499   1.340
   49PHE     CZ  455   4.262   4.467   1.425
   49PHE     HZ  456   4.219   4.434   1.330
   49PHE      C  457   4.502   4.401   1.896
   49PHE      O  458   4.624   4.413   1.910
   50PRO      N  459   4.451   4.285   1.856
   50PRO     CA  460   4.536   4.172   1.818
   50PRO     CB  461   4.443   4.054   1.850
   50PRO     CG  462   4.303   4.106   1.819
   50PRO     CD  463   4.309   4.250   1.869
   50PRO      C  464   4.578   4.173   1.671
   50PRO      O  465   4.511   4.212   1.575
   51LEU      N  466   4.702   4.130   1.650
   51LEU      H  467   4.758   4.099   1.727
   51LEU     CA  468   4.767   4.134   1.518
   51LEU     CB  469   4.885   4.230   1.531
   51LEU     CG  470   4.843   4.375   1.510
   51LEU    CD1  471   4.964   4.468   1.514
   51LEU    CD2  472   4.780   4.393   1.371
   51LEU      C  473   4.800   3.995   1.463
   51LEU      O  474   4.860   3.915   1.535
   52THR      N  475   4.787   3.974   1.333
   52THR      H  476   4.767   4.053   1.274
   52THR     CA  477   4.815   3.847   1.264
   52THR     CB  478   4.740   3.838   1.131
   52THR    OG1  479   4.775   3.948   1.046
   52THR    HG1  480   4.734   4.030   1.087
   52THR    CG2  481   4.590   3.820   1.154
   52THR      C  482   4.963   3.822   1.235
   52THR      O  483   5.036   3.912   1.194
   53ALA      N  484   5.008   3.697   1.242
   53ALA      H  485   4.935   3.632   1.263
   53ALA     CA  486   5.149   3.655   1.235
   53ALA     CB  487   5.160   3.506   1.267
   53ALA      C  488   5.225   3.680   1.105
   53ALA      O  489   5.318   3.760   1.117
   54GLN      N  490   5.153   3.662   0.994
   54GLN      H  491   5.057   3.638   1.009
   54GLN     CA  492   5.190   3.706   0.859
   54GLN     CB  493   5.078   3.671   0.760
   54GLN     CG  494   5.025   3.528   0.761
   54GLN     CD  495   4.909   3.515   0.859
   54GLN    OE1  496   4.933   3.505   0.979
   54GLN    NE2  497   4.784   3.528   0.814
   54GLN   HE21  498   4.784   3.567   0.722
   54GLN   HE22  499   4.707   3.474   0.846
   54GLN      C  500   5.216   3.857   0.847
   54GLN      O  501   5.317   3.905   0.797
   55HISE     N  502   5.134   3.936   0.916
   55HISE     H  503   5.064   3.895   0.974
   55HISE    CA  504   5.146   4.082   0.920
   55HISE    CB  505   5.018   4.141   0.979
   55HISE    CG  506   4.995   4.292   0.973
   55HISE   ND1  507   4.957   4.364   1.079
   55HISE   CD2  508   4.988   4.366   0.863
   55HISE   HD2  509   5.013   4.338   0.760
   55HISE   CE1  510   4.917   4.482   1.032
   55HISE   HE1  511   4.864   4.559   1.088
   55HISE   NE2  512   4.939   4.483   0.901
   55HISE   HE2  513   4.894   4.546   0.837
   55HISE     C  514   5.263   4.131   1.006
   55HISE     O  515   5.355   4.194   0.955
   56GLU      N  516   5.259   4.092   1.133
   56GLU      H  517   5.170   4.065   1.170
   56GLU     CA  518   5.375   4.098   1.223
   56GLU     CB  519   5.348   4.008   1.344
   56GLU     CG  520   5.432   4.036   1.469
   56GLU     CD  521   5.382   3.960   1.592
   56GLU    OE1  522   5.416   3.842   1.620
   56GLU    OE2  523   5.318   4.034   1.669
   56GLU      C  524   5.513   4.063   1.168
   56GLU      O  525   5.608   4.141   1.170
   57ASN      N  526   5.529   3.947   1.106
   57ASN      H  527   5.462   3.873   1.109
   57ASN     CA  528   5.645   3.892   1.034
   57ASN     CB  529   5.623   3.746   0.994
   57ASN     CG  530   5.606   3.653   1.115
   57ASN    OD1  531   5.621   3.684   1.233
   57ASN    ND2  532   5.558   3.534   1.081
   57ASN   HD21  533   5.561   3.491   0.991
   57ASN   HD22  534   5.539   3.472   1.157
   57ASN      C  535   5.688   3.977   0.915
   57ASN      O  536   5.804   4.019   0.917
   58PHE      N  537   5.591   4.019   0.835
   58PHE      H  538   5.497   3.985   0.843
   58PHE     CA  539   5.616   4.103   0.716
   58PHE     CB  540   5.498   4.092   0.620
   58PHE     CG  541   5.504   4.191   0.503
   58PHE    CD1  542   5.440   4.313   0.518
   58PHE    HD1  543   5.379   4.330   0.607
   58PHE    CD2  544   5.594   4.177   0.398
   58PHE    HD2  545   5.650   4.084   0.388
   58PHE    CE1  546   5.449   4.411   0.420
   58PHE    HE1  547   5.381   4.496   0.431
   58PHE    CE2  548   5.605   4.274   0.300
   58PHE    HE2  549   5.670   4.251   0.215
   58PHE     CZ  550   5.538   4.395   0.315
   58PHE     HZ  551   5.536   4.473   0.238
   58PHE      C  552   5.644   4.247   0.759
   58PHE      O  553   5.744   4.304   0.718
   59ARG      N  554   5.569   4.304   0.853
   59ARG      H  555   5.489   4.261   0.894
   59ARG     CA  556   5.598   4.435   0.914
   59ARG     CB  557   5.478   4.505   0.977
   59ARG     CG  558   5.385   4.550   0.864
   59ARG     CD  559   5.273   4.641   0.914
   59ARG     NE  560   5.314   4.781   0.936
   59ARG     HE  561   5.312   4.837   0.853
   59ARG     CZ  562   5.346   4.851   1.045
   59ARG    NH1  563   5.321   4.803   1.168
   59ARG   HH11  564   5.270   4.719   1.187
   59ARG   HH12  565   5.363   4.849   1.246
   59ARG    NH2  566   5.380   4.980   1.031
   59ARG   HH21  567   5.391   5.022   0.941
   59ARG   HH22  568   5.366   5.043   1.107
   59ARG      C  569   5.724   4.463   0.997
   59ARG      O  570   5.796   4.556   0.963
   60LYS      N  571   5.767   4.365   1.076
   60LYS      H  572   5.724   4.277   1.096
   60LYS     CA  573   5.907   4.352   1.121
   60LYS     CB  574   5.936   4.237   1.217
   60LYS     CG  575   5.871   4.253   1.354
   60LYS     CD  576   5.895   4.137   1.451
   60LYS     CE  577   5.818   4.173   1.578
   60LYS     NZ  578   5.811   4.059   1.671
   60LYS    HZ1  579   5.903   4.037   1.704
   60LYS    HZ2  580   5.749   4.087   1.744
   60LYS    HZ3  581   5.770   3.975   1.635
   60LYS      C  582   6.015   4.353   1.013
   60LYS      O  583   6.097   4.445   1.011
   61LYS      N  584   6.010   4.265   0.913
   61LYS      H  585   5.941   4.193   0.920
   61LYS     CA  586   6.100   4.278   0.797
   61LYS     CB  587   6.086   4.164   0.696
   61LYS     CG  588   6.136   4.036   0.763
   61LYS     CD  589   6.157   3.925   0.660
   61LYS     CE  590   6.180   3.788   0.724
   61LYS     NZ  591   6.234   3.693   0.625
   61LYS    HZ1  592   6.317   3.728   0.581
   61LYS    HZ2  593   6.252   3.608   0.674
   61LYS    HZ3  594   6.166   3.668   0.556
   61LYS      C  595   6.093   4.414   0.727
   61LYS      O  596   6.200   4.473   0.715
   62GLN      N  597   5.975   4.473   0.710
   62GLN      H  598   5.886   4.427   0.712
   62GLN     CA  599   5.955   4.598   0.636
   62GLN     CB  600   5.804   4.616   0.619
   62GLN     CG  601   5.773   4.728   0.519
   62GLN     CD  602   5.622   4.747   0.507
   62GLN    OE1  603   5.542   4.772   0.598
   62GLN    NE2  604   5.583   4.743   0.380
   62GLN   HE21  605   5.652   4.744   0.308
   62GLN   HE22  606   5.487   4.728   0.355
   62GLN      C  607   6.016   4.719   0.707
   62GLN      O  608   6.107   4.787   0.660
   63ILE      N  609   5.976   4.734   0.833
   63ILE      H  610   5.905   4.684   0.883
   63ILE     CA  611   6.024   4.850   0.910
   63ILE     CB  612   5.933   4.864   1.033
   63ILE    CG1  613   5.784   4.866   0.995
   63ILE    CG2  614   5.960   4.997   1.103
   63ILE     CD  615   5.692   4.822   1.109
   63ILE      C  616   6.171   4.833   0.946
   63ILE      O  617   6.249   4.926   0.926
   64GLU      N  618   6.221   4.714   0.977
   64GLU      H  619   6.177   4.625   0.964
   64GLU     CA  620   6.365   4.702   1.003
   64GLU     CB  621   6.390   4.570   1.077
   64GLU     CG  622   6.525   4.583   1.148
   64GLU     CD  623   6.580   4.466   1.231
   64GLU    OE1  624   6.614   4.357   1.181
   64GLU    OE2  625   6.623   4.493   1.345
   64GLU      C  626   6.456   4.730   0.883
   64GLU      O  627   6.547   4.811   0.895
   65GLU      N  628   6.408   4.693   0.765
   65GLU      H  629   6.332   4.628   0.762
   65GLU     CA  630   6.477   4.717   0.638
   65GLU     CB  631   6.391   4.659   0.525
   65GLU     CG  632   6.471   4.604   0.408
   65GLU     CD  633   6.391   4.550   0.289
   65GLU    OE1  634   6.350   4.630   0.203
   65GLU    OE2  635   6.394   4.425   0.288
   65GLU      C  636   6.506   4.866   0.617
   65GLU      O  637   6.611   4.896   0.559
   66LEU      N  638   6.433   4.952   0.687
   66LEU      H  639   6.351   4.916   0.732
   66LEU     CA  640   6.452   5.097   0.693
   66LEU     CB  641   6.320   5.175   0.703
   66LEU     CG  642   6.221   5.138   0.592
   66LEU    CD1  643   6.077   5.180   0.621
   66LEU    CD2  644   6.264   5.216   0.467
   66LEU      C  645   6.553   5.146   0.796
   66LEU      O  646   6.606   5.257   0.784
   67LYS      N  647   6.596   5.066   0.893
   67LYS      H  648   6.562   4.972   0.903
   67LYS     CA  649   6.699   5.106   0.990
   67LYS     CB  650   6.837   5.094   0.926
   67LYS     CG  651   6.891   4.953   0.902
   67LYS     CD  652   6.875   4.881   1.037
   67LYS     CE  653   6.891   4.734   1.000
   67LYS     NZ  654   6.846   4.628   1.092
   67LYS    HZ1  655   6.843   4.544   1.037
   67LYS    HZ2  656   6.899   4.616   1.176
   67LYS    HZ3  657   6.750   4.648   1.113
   67LYS      C  658   6.679   5.225   1.084
   67LYS      O  659   6.768   5.307   1.107
   68GLY      N  660   6.554   5.267   1.101
   68GLY      H  661   6.480   5.218   1.054
   68GLY     CA  662   6.507   5.384   1.176
   68GLY      C  663   6.550   5.521   1.123
   68GLY      O  664   6.571   5.607   1.209
   69GLN      N  665   6.577   5.532   0.994
   69GLN      H  666   6.569   5.464   0.921
   69GLN     CA  667   6.617   5.655   0.923
   69GLN     CB  668   6.627   5.606   0.779
   69GLN     CG  669   6.691   5.709   0.685
   69GLN     CD  670   6.757   5.623   0.577
   69GLN    OE1  671   6.878   5.611   0.559
   69GLN    NE2  672   6.666   5.572   0.494
   69GLN   HE21  673   6.567   5.580   0.506
   69GLN   HE22  674   6.705   5.523   0.416
   69GLN      C  675   6.519   5.771   0.935
   69GLN      O  676   6.559   5.874   0.990
   70GLU      N  677   6.390   5.744   0.916
   70GLU      H  678   6.362   5.648   0.923
   70GLU     CA  679   6.279   5.840   0.925
   70GLU     CB  680   6.154   5.799   0.847
   70GLU     CG  681   6.204   5.779   0.704
   70GLU     CD  682   6.113   5.695   0.614
   70GLU    OE1  683   6.060   5.755   0.518
   70GLU    OE2  684   6.103   5.572   0.636
   70GLU      C  685   6.232   5.879   1.065
   70GLU      O  686   6.141   5.961   1.079
   71VAL      N  687   6.313   5.854   1.167
   71VAL      H  688   6.412   5.845   1.155
   71VAL     CA  689   6.282   5.883   1.308
   71VAL     CB  690   6.286   5.755   1.392
   71VAL    CG1  691   6.216   5.779   1.526
   71VAL    CG2  692   6.216   5.633   1.332
   71VAL      C  693   6.382   5.981   1.370
   71VAL      O  694   6.502   5.984   1.342
   72SER      N  695   6.327   6.090   1.423
   72SER      H  696   6.229   6.100   1.408
   72SER     CA  697   6.391   6.190   1.511
   72SER     CB  698   6.296   6.295   1.568
   72SER     OG  699   6.370   6.382   1.654
   72SER     HG  700   6.343   6.475   1.628
   72SER      C  701   6.461   6.126   1.631
   72SER      O  702   6.397   6.050   1.703
   73PRO      N  703   6.591   6.152   1.643
   73PRO     CA  704   6.665   6.104   1.760
   73PRO     CB  705   6.806   6.156   1.730
   73PRO     CG  706   6.823   6.139   1.579
   73PRO     CD  707   6.683   6.180   1.531
   73PRO      C  708   6.626   6.138   1.904
   73PRO      O  709   6.639   6.051   1.990
   74LYS      N  710   6.556   6.249   1.927
   74LYS      H  711   6.550   6.314   1.852
   74LYS     CA  712   6.490   6.292   2.051
   74LYS     CB  713   6.430   6.429   2.019
   74LYS     CG  714   6.534   6.541   2.021
   74LYS     CD  715   6.479   6.684   2.023
   74LYS     CE  716   6.371   6.729   1.925
   74LYS     NZ  717   6.382   6.874   1.901
   74LYS    HZ1  718   6.466   6.897   1.852
   74LYS    HZ2  719   6.300   6.899   1.849
   74LYS    HZ3  720   6.383   6.935   1.980
   74LYS      C  721   6.383   6.200   2.110
   74LYS      O  722   6.363   6.203   2.231
   75VAL      N  723   6.341   6.097   2.036
   75VAL      H  724   6.398   6.079   1.957
   75VAL     CA  725   6.235   6.002   2.075
   75VAL     CB  726   6.167   5.951   1.947
   75VAL    CG1  727   6.064   5.843   1.981
   75VAL    CG2  728   6.086   6.061   1.877
   75VAL      C  729   6.287   5.891   2.167
   75VAL      O  730   6.379   5.821   2.126
   76TYR      N  731   6.218   5.874   2.279
   76TYR      H  732   6.150   5.939   2.313
   76TYR     CA  733   6.237   5.757   2.365
   76TYR     CB  734   6.181   5.793   2.503
   76TYR     CG  735   6.224   5.699   2.616
   76TYR    CD1  736   6.147   5.587   2.646
   76TYR    HD1  737   6.080   5.536   2.577
   76TYR    CD2  738   6.324   5.750   2.698
   76TYR    HD2  739   6.365   5.850   2.687
   76TYR    CE1  740   6.175   5.529   2.769
   76TYR    HE1  741   6.132   5.432   2.792
   76TYR    CE2  742   6.349   5.692   2.822
   76TYR    HE2  743   6.396   5.747   2.903
   76TYR     CZ  744   6.278   5.577   2.850
   76TYR     OH  745   6.295   5.513   2.969
   76TYR     HH  746   6.381   5.537   3.013
   76TYR      C  747   6.166   5.633   2.310
   76TYR      O  748   6.054   5.653   2.263
   77PHE      N  749   6.245   5.527   2.293
   77PHE      H  750   6.341   5.540   2.266
   77PHE     CA  751   6.198   5.392   2.261
   77PHE     CB  752   6.242   5.381   2.115
   77PHE     CG  753   6.163   5.270   2.045
   77PHE    CD1  754   6.024   5.267   2.042
   77PHE    HD1  755   5.968   5.360   2.057
   77PHE    CD2  756   6.233   5.152   2.026
   77PHE    HD2  757   6.339   5.153   2.052
   77PHE    CE1  758   5.959   5.147   2.017
   77PHE    HE1  759   5.854   5.151   1.986
   77PHE    CE2  760   6.168   5.031   2.004
   77PHE    HE2  761   6.220   4.937   1.987
   77PHE     CZ  762   6.029   5.028   2.003
   77PHE     HZ  763   5.976   4.937   1.977
   77PHE      C  764   6.270   5.288   2.347
   77PHE      O  765   6.384   5.310   2.389
   78MET      N  766   6.202   5.176   2.367
   78MET      H  767   6.107   5.164   2.337
   78MET     CA  768   6.249   5.051   2.429
   78MET     CB  769   6.255   5.062   2.582
   78MET     CG  770   6.117   5.045   2.646
   78MET     SD  771   6.098   5.111   2.815
   78MET     CE  772   6.184   4.973   2.886
   78MET      C  773   6.182   4.925   2.377
   78MET      O  774   6.064   4.928   2.342
   79LYS      N  775   6.265   4.826   2.343
   79LYS      H  776   6.360   4.829   2.373
   79LYS     CA  777   6.228   4.690   2.303
   79LYS     CB  778   6.352   4.625   2.243
   79LYS     CG  779   6.403   4.684   2.112
   79LYS     CD  780   6.506   4.580   2.065
   79LYS     CE  781   6.518   4.591   1.913
   79LYS     NZ  782   6.635   4.517   1.862
   79LYS    HZ1  783   6.651   4.543   1.767
   79LYS    HZ2  784   6.718   4.551   1.907
   79LYS    HZ3  785   6.633   4.418   1.875
   79LYS      C  786   6.171   4.612   2.421
   79LYS      O  787   6.242   4.581   2.517
   80GLN      N  788   6.050   4.567   2.388
   80GLN      H  789   6.011   4.580   2.297
   80GLN     CA  790   5.981   4.479   2.484
   80GLN     CB  791   5.833   4.461   2.451
   80GLN     CG  792   5.753   4.410   2.571
   80GLN     CD  793   5.605   4.375   2.554
   80GLN    OE1  794   5.525   4.462   2.520
   80GLN    NE2  795   5.558   4.275   2.628
   80GLN   HE21  796   5.621   4.226   2.688
   80GLN   HE22  797   5.464   4.247   2.608
   80GLN      C  798   6.042   4.339   2.481
   80GLN      O  799   6.031   4.266   2.383
   81THR      N  800   6.095   4.295   2.595
   81THR      H  801   6.097   4.358   2.673
   81THR     CA  802   6.164   4.167   2.616
   81THR     CB  803   6.309   4.175   2.664
   81THR    OG1  804   6.320   4.216   2.800
   81THR    HG1  805   6.415   4.216   2.832
   81THR    CG2  806   6.389   4.269   2.573
   81THR      C  807   6.090   4.064   2.702
   81THR      O  808   6.095   3.944   2.675
   82ILE      N  809   6.014   4.107   2.802
   82ILE      H  810   5.986   4.202   2.814
   82ILE     CA  811   5.933   4.020   2.889
   82ILE     CB  812   5.964   4.055   3.034
   82ILE    CG1  813   6.108   4.011   3.061
   82ILE    CG2  814   5.859   4.021   3.140
   82ILE     CD  815   6.166   4.069   3.190
   82ILE      C  816   5.785   4.028   2.849
   82ILE      O  817   5.735   4.128   2.799
   83GLY      N  818   5.717   3.914   2.863
   83GLY      H  819   5.758   3.828   2.891
   83GLY     CA  820   5.571   3.914   2.843
   83GLY      C  821   5.479   4.004   2.925
   83GLY      O  822   5.510   4.075   3.020
   84ASN      N  823   5.354   4.003   2.879
   84ASN      H  824   5.317   3.947   2.806
   84ASN     CA  825   5.239   4.074   2.938
   84ASN     CB  826   5.194   4.047   3.082
   84ASN     CG  827   5.155   3.903   3.119
   84ASN    OD1  828   5.180   3.867   3.234
   84ASN    ND2  829   5.085   3.832   3.031
   84ASN   HD21  830   5.066   3.859   2.937
   84ASN   HD22  831   5.060   3.740   3.061
   84ASN      C  832   5.246   4.227   2.935
   84ASN      O  833   5.142   4.288   2.912
   85SER      N  834   5.367   4.281   2.923
   85SER      H  835   5.442   4.220   2.898
   85SER     CA  836   5.399   4.424   2.932
   85SER     CB  837   5.540   4.449   2.986
   85SER     OG  838   5.633   4.375   2.907
   85SER     HG  839   5.623   4.418   2.817
   85SER      C  840   5.368   4.525   2.822
   85SER      O  841   5.417   4.638   2.822
   86CYS      N  842   5.260   4.501   2.748
   86CYS      H  843   5.197   4.427   2.769
   86CYS     CA  844   5.219   4.591   2.639
   86CYS     CB  845   5.095   4.533   2.570
   86CYS     SG  846   4.945   4.516   2.673
   86CYS     HG  847   4.890   4.417   2.604
   86CYS      C  848   5.171   4.729   2.685
   86CYS      O  849   5.216   4.828   2.626
   87GLY      N  850   5.097   4.739   2.795
   87GLY      H  851   5.047   4.659   2.829
   87GLY     CA  852   5.051   4.871   2.840
   87GLY      C  853   5.159   4.953   2.909
   87GLY      O  854   5.177   5.068   2.869
   88THR      N  855   5.239   4.883   2.989
   88THR      H  856   5.210   4.791   3.017
   88THR     CA  857   5.358   4.927   3.064
   88THR     CB  858   5.428   4.805   3.124
   88THR    OG1  859   5.334   4.702   3.155
   88THR    HG1  860   5.323   4.689   3.253
   88THR    CG2  861   5.527   4.855   3.230
   88THR      C  862   5.453   4.988   2.961
   88THR      O  863   5.485   5.107   2.964
   89ILE      N  864   5.490   4.926   2.849
   89ILE      H  865   5.448   4.837   2.833
   89ILE     CA  866   5.576   4.975   2.741
   89ILE     CB  867   5.632   4.873   2.642
   89ILE    CG1  868   5.716   4.763   2.707
   89ILE    CG2  869   5.727   4.938   2.541
   89ILE     CD  870   5.839   4.809   2.786
   89ILE      C  871   5.526   5.106   2.678
   89ILE      O  872   5.601   5.203   2.675
   90GLY      N  873   5.402   5.101   2.630
   90GLY      H  874   5.357   5.013   2.619
   90GLY     CA  875   5.324   5.216   2.581
   90GLY      C  876   5.315   5.340   2.670
   90GLY      O  877   5.352   5.452   2.633
   91LEU      N  878   5.291   5.307   2.796
   91LEU      H  879   5.254   5.216   2.816
   91LEU     CA  880   5.269   5.408   2.901
   91LEU     CB  881   5.216   5.341   3.028
   91LEU     CG  882   5.191   5.430   3.150
   91LEU    CD1  883   5.078   5.363   3.229
   91LEU    CD2  884   5.313   5.429   3.243
   91LEU      C  885   5.398   5.486   2.927
   91LEU      O  886   5.392   5.608   2.910
   92ILE      N  887   5.512   5.418   2.935
   92ILE      H  888   5.511   5.322   2.964
   92ILE     CA  889   5.643   5.480   2.958
   92ILE     CB  890   5.749   5.374   2.988
   92ILE    CG1  891   5.706   5.273   3.095
   92ILE    CG2  892   5.888   5.434   3.004
   92ILE     CD  893   5.786   5.142   3.096
   92ILE      C  894   5.685   5.569   2.841
   92ILE      O  895   5.711   5.686   2.868
   93HISE     N  896   5.677   5.523   2.716
   93HISE     H  897   5.662   5.427   2.692
   93HISE    CA  898   5.709   5.612   2.603
   93HISE    CB  899   5.690   5.554   2.463
   93HISE    CG  900   5.725   5.407   2.439
   93HISE   ND1  901   5.637   5.316   2.398
   93HISE   CD2  902   5.844   5.359   2.403
   93HISE   HD2  903   5.939   5.383   2.451
   93HISE   CE1  904   5.697   5.228   2.318
   93HISE   HE1  905   5.667   5.128   2.287
   93HISE   NE2  906   5.826   5.260   2.317
   93HISE   HE2  907   5.892   5.205   2.264
   93HISE     C  908   5.619   5.736   2.596
   93HISE     O  909   5.677   5.843   2.576
   94ALA      N  910   5.492   5.728   2.635
   94ALA      H  911   5.441   5.643   2.645
   94ALA     CA  912   5.408   5.849   2.639
   94ALA     CB  913   5.263   5.804   2.653
   94ALA      C  914   5.448   5.948   2.749
   94ALA      O  915   5.485   6.062   2.721
   95VAL      N  916   5.467   5.887   2.865
   95VAL      H  917   5.450   5.789   2.874
   95VAL     CA  918   5.519   5.959   2.983
   95VAL     CB  919   5.512   5.865   3.103
   95VAL    CG1  920   5.591   5.920   3.222
   95VAL    CG2  921   5.370   5.847   3.156
   95VAL      C  922   5.657   6.023   2.963
   95VAL      O  923   5.677   6.138   3.003
   96ALA      N  924   5.742   5.956   2.886
   96ALA      H  925   5.735   5.857   2.879
   96ALA     CA  926   5.879   6.005   2.867
   96ALA     CB  927   5.977   5.888   2.857
   96ALA      C  928   5.895   6.099   2.747
   96ALA      O  929   5.960   6.201   2.771
   97ASN      N  930   5.825   6.074   2.637
   97ASN      H  931   5.755   6.003   2.645
   97ASN     CA  932   5.821   6.159   2.517
   97ASN     CB  933   5.781   6.077   2.394
   97ASN     CG  934   5.894   5.987   2.345
   97ASN    OD1  935   6.009   6.027   2.324
   97ASN    ND2  936   5.871   5.858   2.322
   97ASN   HD21  937   5.773   5.839   2.328
   97ASN   HD22  938   5.944   5.789   2.322
   97ASN      C  939   5.733   6.282   2.537
   97ASN      O  940   5.770   6.382   2.476
   98ASN      N  941   5.635   6.279   2.627
   98ASN      H  942   5.586   6.199   2.663
   98ASN     CA  943   5.566   6.400   2.673
   98ASN     CB  944   5.418   6.385   2.638
   98ASN     CG  945   5.407   6.443   2.497
   98ASN    OD1  946   5.468   6.542   2.459
   98ASN    ND2  947   5.343   6.377   2.401
   98ASN   HD21  948   5.281   6.301   2.423
   98ASN   HD22  949   5.376   6.391   2.308
   98ASN      C  950   5.589   6.451   2.816
   98ASN      O  951   5.510   6.525   2.874
   99GLN      N  952   5.711   6.430   2.864
   99GLN      H  953   5.779   6.386   2.806
   99GLN     CA  954   5.757   6.477   2.995
   99GLN     CB  955   5.904   6.433   3.005
   99GLN     CG  956   5.907   6.313   3.099
   99GLN     CD  957   6.057   6.290   3.115
   99GLN    OE1  958   6.128   6.365   3.183
   99GLN    NE2  959   6.119   6.221   3.019
   99GLN   HE21  960   6.076   6.206   2.930
   99GLN   HE22  961   6.212   6.189   3.036
   99GLN      C  962   5.739   6.624   3.031
   99GLN      O  963   5.710   6.667   3.143
  100ASP      N  964   5.740   6.712   2.932
  100ASP      H  965   5.724   6.668   2.843
  100ASP     CA  966   5.705   6.854   2.944
  100ASP     CB  967   5.723   6.923   2.809
  100ASP     CG  968   5.638   6.894   2.685
  100ASP    OD1  969   5.593   6.987   2.615
  100ASP    OD2  970   5.630   6.771   2.662
  100ASP      C  971   5.561   6.879   2.990
  100ASP      O  972   5.540   6.935   3.098
  101LYS      N  973   5.462   6.816   2.928
  101LYS      H  974   5.477   6.752   2.852
  101LYS     CA  975   5.319   6.832   2.958
  101LYS     CB  976   5.240   6.766   2.845
  101LYS     CG  977   5.263   6.847   2.717
  101LYS     CD  978   5.209   6.774   2.594
  101LYS     CE  979   5.262   6.828   2.460
  101LYS     NZ  980   5.404   6.813   2.428
  101LYS    HZ1  981   5.459   6.854   2.501
  101LYS    HZ2  982   5.430   6.717   2.415
  101LYS    HZ3  983   5.430   6.863   2.346
  101LYS      C  984   5.276   6.769   3.091
  101LYS      O  985   5.183   6.822   3.152
  102LEU      N  986   5.346   6.668   3.140
  102LEU      H  987   5.440   6.653   3.109
  102LEU     CA  988   5.314   6.612   3.272
  102LEU     CB  989   5.225   6.491   3.246
  102LEU     CG  990   5.200   6.391   3.359
  102LEU    CD1  991   5.116   6.460   3.467
  102LEU    CD2  992   5.138   6.259   3.315
  102LEU      C  993   5.424   6.597   3.377
  102LEU      O  994   5.530   6.547   3.341
  103GLY      N  995   5.407   6.643   3.501
  103GLY      H  996   5.347   6.720   3.524
  103GLY     CA  997   5.511   6.612   3.600
  103GLY      C  998   5.501   6.486   3.687
  103GLY      O  999   5.394   6.432   3.712
  104PHE      N 1000   5.603   6.485   3.773
  104PHE      H 1001   5.670   6.558   3.763
  104PHE     CA 1002   5.633   6.384   3.876
  104PHE     CB 1003   5.761   6.314   3.831
  104PHE     CG 1004   5.757   6.258   3.688
  104PHE    CD1 1005   5.715   6.130   3.657
  104PHE    HD1 1006   5.632   6.087   3.714
  104PHE    CD2 1007   5.812   6.340   3.590
  104PHE    HD2 1008   5.833   6.445   3.610
  104PHE    CE1 1009   5.730   6.083   3.527
  104PHE    HE1 1010   5.740   5.976   3.514
  104PHE    CE2 1011   5.826   6.294   3.460
  104PHE    HE2 1012   5.845   6.368   3.382
  104PHE     CZ 1013   5.774   6.169   3.426
  104PHE     HZ 1014   5.786   6.133   3.324
  104PHE      C 1015   5.664   6.457   4.007
  104PHE      O 1016   5.715   6.568   4.002
  105GLU      N 1017   5.637   6.376   4.109
  105GLU      H 1018   5.600   6.285   4.093
  105GLU     CA 1019   5.659   6.420   4.248
  105GLU     CB 1020   5.551   6.360   4.338
  105GLU     CG 1021   5.534   6.208   4.340
  105GLU     CD 1022   5.425   6.177   4.443
  105GLU    OE1 1023   5.327   6.255   4.443
  105GLU    OE2 1024   5.446   6.089   4.529
  105GLU      C 1025   5.804   6.395   4.293
  105GLU      O 1026   5.890   6.320   4.247
  106ASP      N 1027   5.815   6.426   4.422
  106ASP      H 1028   5.737   6.465   4.471
  106ASP     CA 1029   5.930   6.406   4.511
  106ASP     CB 1030   5.931   6.484   4.642
  106ASP     CG 1031   5.918   6.636   4.636
  106ASP    OD1 1032   5.990   6.708   4.709
  106ASP    OD2 1033   5.813   6.682   4.586
  106ASP      C 1034   5.948   6.257   4.542
  106ASP      O 1035   5.854   6.196   4.593
  107GLY      N 1036   6.059   6.211   4.485
  107GLY      H 1037   6.125   6.274   4.444
  107GLY     CA 1038   6.104   6.072   4.481
  107GLY      C 1039   6.014   5.979   4.399
  107GLY      O 1040   5.997   5.861   4.430
  108SER      N 1041   5.975   6.017   4.278
  108SER      H 1042   5.978   6.114   4.253
  108SER     CA 1043   5.896   5.938   4.183
  108SER     CB 1044   5.837   6.026   4.073
  108SER     OG 1045   5.768   5.948   3.974
  108SER     HG 1046   5.670   5.949   3.991
  108SER      C 1047   5.980   5.822   4.129
  108SER      O 1048   6.089   5.834   4.073
  109VAL      N 1049   5.926   5.702   4.148
  109VAL      H 1050   5.844   5.682   4.201
  109VAL     CA 1051   5.989   5.583   4.089
  109VAL     CB 1052   5.916   5.462   4.148
  109VAL    CG1 1053   5.962   5.333   4.078
  109VAL    CG2 1054   5.946   5.447   4.297
  109VAL      C 1055   5.982   5.580   3.936
  109VAL      O 1056   6.086   5.549   3.877
  110LEU      N 1057   5.883   5.647   3.878
  110LEU      H 1058   5.839   5.716   3.935
  110LEU     CA 1059   5.886   5.660   3.732
  110LEU     CB 1060   5.748   5.685   3.671
  110LEU     CG 1061   5.733   5.642   3.525
  110LEU    CD1 1062   5.783   5.503   3.485
  110LEU    CD2 1063   5.583   5.643   3.496
  110LEU      C 1064   5.985   5.768   3.689
  110LEU      O 1065   6.083   5.723   3.631
  111LYS      N 1066   5.991   5.880   3.760
  111LYS      H 1067   5.918   5.919   3.816
  111LYS     CA 1068   6.095   5.981   3.730
  111LYS     CB 1069   6.075   6.106   3.815
  111LYS     CG 1070   6.183   6.213   3.799
  111LYS     CD 1071   6.176   6.281   3.663
  111LYS     CE 1072   6.284   6.387   3.642
  111LYS     NZ 1073   6.298   6.502   3.732
  111LYS    HZ1 1074   6.209   6.548   3.735
  111LYS    HZ2 1075   6.337   6.473   3.819
  111LYS    HZ3 1076   6.365   6.559   3.684
  111LYS      C 1077   6.237   5.927   3.748
  111LYS      O 1078   6.316   5.951   3.657
  112GLN      N 1079   6.257   5.834   3.841
  112GLN      H 1080   6.183   5.809   3.903
  112GLN     CA 1081   6.390   5.776   3.868
  112GLN     CB 1082   6.379   5.683   3.989
  112GLN     CG 1083   6.514   5.643   4.048
  112GLN     CD 1084   6.590   5.530   3.978
  112GLN    OE1 1085   6.536   5.427   3.939
  112GLN    NE2 1086   6.723   5.536   3.972
  112GLN   HE21 1087   6.779   5.609   4.012
  112GLN   HE22 1088   6.762   5.468   3.910
  112GLN      C 1089   6.440   5.693   3.750
  112GLN      O 1090   6.527   5.738   3.676
  113PHE      N 1091   6.353   5.599   3.712
  113PHE      H 1092   6.261   5.607   3.750
  113PHE     CA 1093   6.374   5.518   3.591
  113PHE     CB 1094   6.251   5.427   3.584
  113PHE     CG 1095   6.251   5.318   3.476
  113PHE    CD1 1096   6.299   5.192   3.509
  113PHE    HD1 1097   6.313   5.160   3.613
  113PHE    CD2 1098   6.191   5.333   3.352
  113PHE    HD2 1099   6.141   5.426   3.325
  113PHE    CE1 1100   6.295   5.090   3.416
  113PHE    HE1 1101   6.304   4.990   3.460
  113PHE    CE2 1102   6.191   5.233   3.255
  113PHE    HE2 1103   6.160   5.248   3.152
  113PHE     CZ 1104   6.250   5.111   3.286
  113PHE     HZ 1105   6.271   5.036   3.210
  113PHE      C 1106   6.391   5.601   3.464
  113PHE      O 1107   6.495   5.591   3.400
  114LEU      N 1108   6.311   5.707   3.449
  114LEU      H 1109   6.237   5.726   3.514
  114LEU     CA 1110   6.331   5.805   3.342
  114LEU     CB 1111   6.209   5.895   3.323
  114LEU     CG 1112   6.074   5.826   3.300
  114LEU    CD1 1113   5.970   5.936   3.279
  114LEU    CD2 1114   6.067   5.712   3.197
  114LEU      C 1115   6.457   5.891   3.332
  114LEU      O 1116   6.515   5.906   3.225
  115SER      N 1117   6.502   5.944   3.445
  115SER      H 1118   6.438   5.950   3.522
  115SER     CA 1119   6.632   6.010   3.461
  115SER     CB 1120   6.651   6.074   3.599
  115SER     OG 1121   6.764   6.160   3.610
  115SER     HG 1122   6.847   6.115   3.643
  115SER      C 1123   6.746   5.911   3.437
  115SER      O 1124   6.839   5.931   3.359
  116GLU      N 1125   6.732   5.789   3.489
  116GLU      H 1126   6.659   5.759   3.550
  116GLU     CA 1127   6.839   5.690   3.472
  116GLU     CB 1128   6.819   5.571   3.567
  116GLU     CG 1129   6.946   5.490   3.592
  116GLU     CD 1130   6.930   5.365   3.679
  116GLU    OE1 1131   6.859   5.371   3.782
  116GLU    OE2 1132   6.984   5.257   3.648
  116GLU      C 1133   6.860   5.640   3.329
  116GLU      O 1134   6.972   5.641   3.278
  117THR      N 1135   6.753   5.622   3.252
  117THR      H 1136   6.662   5.647   3.285
  117THR     CA 1137   6.757   5.558   3.120
  117THR     CB 1138   6.630   5.481   3.083
  117THR    OG1 1139   6.504   5.543   3.110
  117THR    HG1 1140   6.469   5.512   3.199
  117THR    CG2 1141   6.650   5.344   3.148
  117THR      C 1142   6.790   5.652   3.005
  117THR      O 1143   6.793   5.610   2.889
  118GLU      N 1144   6.783   5.784   3.024
  118GLU      H 1145   6.766   5.817   3.117
  118GLU     CA 1146   6.803   5.882   2.917
  118GLU     CB 1147   6.804   6.024   2.976
  118GLU     CG 1148   6.761   6.130   2.874
  118GLU     CD 1149   6.798   6.272   2.915
  118GLU    OE1 1150   6.717   6.324   2.996
  118GLU    OE2 1151   6.904   6.329   2.882
  118GLU      C 1152   6.904   5.863   2.804
  118GLU      O 1153   6.865   5.862   2.687
  119LYS      N 1154   7.032   5.852   2.836
  119LYS      H 1155   7.058   5.852   2.933
  119LYS     CA 1156   7.143   5.824   2.743
  119LYS     CB 1157   7.242   5.939   2.760
  119LYS     CG 1158   7.204   6.078   2.709
  119LYS     CD 1159   7.304   6.183   2.759
  119LYS     CE 1160   7.428   6.173   2.670
  119LYS     NZ 1161   7.418   6.248   2.544
  119LYS    HZ1 1162   7.495   6.228   2.484
  119LYS    HZ2 1163   7.334   6.232   2.491
  119LYS    HZ3 1164   7.425   6.344   2.571
  119LYS      C 1165   7.196   5.680   2.744
  119LYS      O 1166   7.295   5.655   2.812
  120MET      N 1167   7.124   5.593   2.674
  120MET      H 1168   7.048   5.628   2.619
  120MET     CA 1169   7.142   5.449   2.653
  120MET     CB 1170   7.150   5.372   2.785
  120MET     CG 1171   7.020   5.393   2.864
  120MET     SD 1172   6.995   5.249   2.974
  120MET     CE 1173   7.125   5.288   3.089
  120MET      C 1174   7.045   5.391   2.550
  120MET      O 1175   6.927   5.425   2.552
  121SER      N 1176   7.079   5.285   2.476
  121SER      H 1177   7.154   5.231   2.513
  121SER     CA 1178   7.000   5.213   2.375
  121SER     CB 1179   7.089   5.112   2.302
  121SER     OG 1180   7.108   4.996   2.384
  121SER     HG 1181   7.172   5.009   2.459
  121SER      C 1182   6.865   5.157   2.420
  121SER      O 1183   6.844   5.108   2.531
  122PRO      N 1184   6.774   5.134   2.326
  122PRO     CA 1185   6.653   5.052   2.343
  122PRO     CB 1186   6.598   5.033   2.201
  122PRO     CG 1187   6.639   5.159   2.125
  122PRO     CD 1188   6.768   5.202   2.196
  122PRO      C 1189   6.680   4.914   2.404
  122PRO      O 1190   6.601   4.871   2.488
  123GLU      N 1191   6.780   4.842   2.353
  123GLU      H 1192   6.803   4.853   2.256
  123GLU     CA 1193   6.844   4.727   2.418
  123GLU     CB 1194   6.953   4.676   2.323
  123GLU     CG 1195   6.899   4.603   2.200
  123GLU     CD 1196   6.895   4.691   2.075
  123GLU    OE1 1197   6.869   4.812   2.089
  123GLU    OE2 1198   6.923   4.636   1.966
  123GLU      C 1199   6.896   4.744   2.561
  123GLU      O 1200   6.864   4.655   2.640
  124ASP      N 1201   6.957   4.856   2.598
  124ASP      H 1202   6.993   4.923   2.533
  124ASP     CA 1203   7.002   4.887   2.734
  124ASP     CB 1204   7.109   4.995   2.726
  124ASP     CG 1205   7.240   4.957   2.656
  124ASP    OD1 1206   7.286   4.843   2.678
  124ASP    OD2 1207   7.286   5.044   2.579
  124ASP      C 1208   6.891   4.917   2.836
  124ASP      O 1209   6.890   4.869   2.949
  125ARG      N 1210   6.795   4.991   2.782
  125ARG      H 1211   6.811   5.049   2.701
  125ARG     CA 1212   6.665   5.017   2.844
  125ARG     CB 1213   6.577   5.121   2.775
  125ARG     CG 1214   6.667   5.242   2.750
  125ARG     CD 1215   6.575   5.354   2.701
  125ARG     NE 1216   6.652   5.478   2.682
  125ARG     HE 1217   6.695   5.520   2.762
  125ARG     CZ 1218   6.651   5.538   2.562
  125ARG    NH1 1219   6.586   5.490   2.454
  125ARG   HH11 1220   6.519   5.416   2.450
  125ARG   HH12 1221   6.615   5.523   2.365
  125ARG    NH2 1222   6.706   5.659   2.552
  125ARG   HH21 1223   6.761   5.699   2.626
  125ARG   HH22 1224   6.667   5.722   2.485
  125ARG      C 1225   6.580   4.894   2.877
  125ARG      O 1226   6.528   4.887   2.988
  126ALA      N 1227   6.568   4.807   2.777
  126ALA      H 1228   6.584   4.841   2.684
  126ALA     CA 1229   6.518   4.670   2.795
  126ALA     CB 1230   6.556   4.585   2.674
  126ALA      C 1231   6.569   4.603   2.922
  126ALA      O 1232   6.491   4.579   3.014
  127LYS      N 1233   6.701   4.587   2.928
  127LYS      H 1234   6.757   4.609   2.848
  127LYS     CA 1235   6.778   4.542   3.045
  127LYS     CB 1236   6.927   4.547   3.009
  127LYS     CG 1237   6.978   4.418   2.945
  127LYS     CD 1238   6.937   4.387   2.801
  127LYS     CE 1239   7.045   4.315   2.720
  127LYS     NZ 1240   7.168   4.391   2.693
  127LYS    HZ1 1241   7.198   4.431   2.780
  127LYS    HZ2 1242   7.247   4.337   2.663
  127LYS    HZ3 1243   7.150   4.467   2.630
  127LYS      C 1244   6.753   4.618   3.176
  127LYS      O 1245   6.707   4.559   3.274
  128CYS      N 1246   6.741   4.750   3.165
  128CYS      H 1247   6.796   4.798   3.097
  128CYS     CA 1248   6.698   4.833   3.279
  128CYS     CB 1249   6.711   4.982   3.249
  128CYS     SG 1250   6.883   5.040   3.226
  128CYS     HG 1251   6.841   5.148   3.161
  128CYS      C 1252   6.562   4.799   3.340
  128CYS      O 1253   6.554   4.812   3.462
  129PHE      N 1254   6.456   4.773   3.264
  129PHE      H 1255   6.472   4.790   3.167
  129PHE     CA 1256   6.332   4.713   3.314
  129PHE     CB 1257   6.231   4.723   3.199
  129PHE     CG 1258   6.091   4.669   3.228
  129PHE    CD1 1259   5.993   4.757   3.271
  129PHE    HD1 1260   6.013   4.863   3.288
  129PHE    CD2 1261   6.055   4.543   3.180
  129PHE    HD2 1262   6.136   4.471   3.169
  129PHE    CE1 1263   5.861   4.716   3.277
  129PHE    HE1 1264   5.786   4.783   3.319
  129PHE    CE2 1265   5.924   4.499   3.179
  129PHE    HE2 1266   5.913   4.392   3.162
  129PHE     CZ 1267   5.830   4.589   3.229
  129PHE     HZ 1268   5.725   4.560   3.231
  129PHE      C 1269   6.337   4.570   3.370
  129PHE      O 1270   6.253   4.542   3.455
  130GLU      N 1271   6.415   4.484   3.306
  130GLU      H 1272   6.461   4.508   3.221
  130GLU     CA 1273   6.443   4.349   3.358
  130GLU     CB 1274   6.532   4.273   3.260
  130GLU     CG 1275   6.478   4.261   3.117
  130GLU     CD 1276   6.580   4.215   3.013
  130GLU    OE1 1277   6.684   4.156   3.050
  130GLU    OE2 1278   6.564   4.242   2.892
  130GLU      C 1279   6.524   4.357   3.488
  130GLU      O 1280   6.479   4.282   3.575
  131LYS      N 1281   6.627   4.439   3.506
  131LYS      H 1282   6.674   4.489   3.434
  131LYS     CA 1283   6.697   4.450   3.635
  131LYS     CB 1284   6.847   4.470   3.610
  131LYS     CG 1285   6.881   4.593   3.525
  131LYS     CD 1286   7.032   4.616   3.533
  131LYS     CE 1287   7.069   4.696   3.408
  131LYS     NZ 1288   7.207   4.744   3.428
  131LYS    HZ1 1289   7.217   4.805   3.507
  131LYS    HZ2 1290   7.277   4.674   3.442
  131LYS    HZ3 1291   7.231   4.797   3.347
  131LYS      C 1292   6.626   4.547   3.729
  131LYS      O 1293   6.687   4.627   3.800
  132ASN      N 1294   6.494   4.538   3.738
  132ASN      H 1295   6.455   4.460   3.689
  132ASN     CA 1296   6.409   4.627   3.818
  132ASN     CB 1297   6.311   4.701   3.726
  132ASN     CG 1298   6.220   4.812   3.778
  132ASN    OD1 1299   6.116   4.784   3.838
  132ASN    ND2 1300   6.267   4.935   3.758
  132ASN   HD21 1301   6.357   4.949   3.717
  132ASN   HD22 1302   6.222   5.012   3.803
  132ASN      C 1303   6.329   4.546   3.920
  132ASN      O 1304   6.278   4.438   3.889
  133GLU      N 1305   6.286   4.611   4.027
  133GLU      H 1306   6.329   4.699   4.047
  133GLU     CA 1307   6.200   4.555   4.132
  133GLU     CB 1308   6.272   4.538   4.266
  133GLU     CG 1309   6.387   4.439   4.280
  133GLU     CD 1310   6.341   4.293   4.285
  133GLU    OE1 1311   6.248   4.265   4.363
  133GLU    OE2 1312   6.418   4.210   4.232
  133GLU      C 1313   6.077   4.642   4.160
  133GLU      O 1314   5.973   4.583   4.188
  134ALA      N 1315   6.093   4.774   4.150
  134ALA      H 1316   6.182   4.818   4.138
  134ALA     CA 1317   5.982   4.866   4.178
  134ALA     CB 1318   6.024   5.005   4.226
  134ALA      C 1319   5.855   4.874   4.094
  134ALA      O 1320   5.746   4.865   4.150
  135ILE      N 1321   5.881   4.888   3.964
  135ILE      H 1322   5.971   4.870   3.924
  135ILE     CA 1323   5.778   4.902   3.860
  135ILE     CB 1324   5.836   4.955   3.729
  135ILE    CG1 1325   5.893   5.096   3.742
  135ILE    CG2 1326   5.721   4.963   3.628
  135ILE     CD 1327   5.998   5.111   3.631
  135ILE      C 1328   5.713   4.765   3.837
  135ILE      O 1329   5.593   4.752   3.863
  136GLN      N 1330   5.797   4.662   3.845
  136GLN      H 1331   5.888   4.672   3.804
  136GLN     CA 1332   5.756   4.521   3.849
  136GLN     CB 1333   5.879   4.430   3.849
  136GLN     CG 1334   5.849   4.283   3.817
  136GLN     CD 1335   5.979   4.205   3.835
  136GLN    OE1 1336   5.992   4.106   3.906
  136GLN    NE2 1337   6.069   4.230   3.740
  136GLN   HE21 1338   6.053   4.287   3.660
  136GLN   HE22 1339   6.157   4.185   3.755
  136GLN      C 1340   5.666   4.486   3.968
  136GLN      O 1341   5.574   4.407   3.951
  137ALA      N 1342   5.695   4.546   4.083
  137ALA      H 1343   5.781   4.592   4.103
  137ALA     CA 1344   5.609   4.515   4.198
  137ALA     CB 1345   5.672   4.568   4.327
  137ALA      C 1346   5.466   4.566   4.174
  137ALA      O 1347   5.370   4.489   4.172
  138ALA      N 1348   5.474   4.692   4.133
  138ALA      H 1349   5.559   4.744   4.143
  138ALA     CA 1350   5.363   4.786   4.112
  138ALA     CB 1351   5.404   4.927   4.068
  138ALA      C 1352   5.270   4.740   3.999
  138ALA      O 1353   5.148   4.728   4.013
  139HISE     N 1354   5.333   4.682   3.897
  139HISE     H 1355   5.431   4.690   3.883
  139HISE    CA 1356   5.267   4.620   3.781
  139HISE    CB 1357   5.385   4.589   3.688
  139HISE    CG 1358   5.371   4.495   3.568
  139HISE   ND1 1359   5.277   4.489   3.474
  139HISE   CD2 1360   5.462   4.403   3.535
  139HISE   HD2 1361   5.567   4.417   3.561
  139HISE   CE1 1362   5.316   4.398   3.385
  139HISE   HE1 1363   5.256   4.359   3.303
  139HISE   NE2 1364   5.432   4.343   3.420
  139HISE   HE2 1365   5.465   4.256   3.384
  139HISE     C 1366   5.170   4.504   3.801
  139HISE     O 1367   5.052   4.515   3.769
  140ASP      N 1368   5.228   4.395   3.851
  140ASP      H 1369   5.327   4.385   3.853
  140ASP     CA 1370   5.150   4.285   3.909
  140ASP     CB 1371   5.253   4.182   3.956
  140ASP     CG 1372   5.294   4.086   3.844
  140ASP    OD1 1373   5.412   4.093   3.803
  140ASP    OD2 1374   5.218   3.996   3.801
  140ASP      C 1375   5.051   4.317   4.022
  140ASP      O 1376   4.951   4.247   4.038
  141ALA      N 1377   5.087   4.412   4.108
  141ALA      H 1378   5.181   4.446   4.112
  141ALA     CA 1379   4.996   4.463   4.211
  141ALA     CB 1380   5.061   4.582   4.282
  141ALA      C 1381   4.860   4.507   4.157
  141ALA      O 1382   4.760   4.439   4.180
  142VAL      N 1383   4.865   4.593   4.056
  142VAL      H 1384   4.950   4.623   4.012
  142VAL     CA 1385   4.746   4.654   3.994
  142VAL     CB 1386   4.787   4.775   3.910
  142VAL    CG1 1387   4.660   4.839   3.854
  142VAL    CG2 1388   4.875   4.880   3.978
  142VAL      C 1389   4.677   4.546   3.910
  142VAL      O 1390   4.554   4.536   3.907
  143ALA      N 1391   4.756   4.458   3.849
  143ALA      H 1392   4.851   4.485   3.836
  143ALA     CA 1393   4.705   4.338   3.781
  143ALA     CB 1394   4.816   4.255   3.716
  143ALA      C 1395   4.615   4.247   3.864
  143ALA      O 1396   4.511   4.195   3.823
  144GLN      N 1397   4.652   4.230   3.991
  144GLN      H 1398   4.749   4.220   4.012
  144GLN     CA 1399   4.570   4.149   4.082
  144GLN     CB 1400   4.665   4.094   4.189
  144GLN     CG 1401   4.763   3.991   4.131
  144GLN     CD 1402   4.878   3.951   4.223
  144GLN    OE1 1403   4.870   3.894   4.331
  144GLN    NE2 1404   4.999   3.975   4.171
  144GLN   HE21 1405   5.019   4.003   4.077
  144GLN   HE22 1406   5.079   3.959   4.228
  144GLN      C 1407   4.458   4.217   4.161
  144GLN      O 1408   4.358   4.151   4.189
  145GLU      N 1409   4.476   4.347   4.183
  145GLU      H 1410   4.571   4.377   4.179
  145GLU     CA 1411   4.376   4.444   4.229
  145GLU     CB 1412   4.427   4.588   4.237
  145GLU     CG 1413   4.507   4.622   4.363
  145GLU     CD 1414   4.553   4.768   4.371
  145GLU    OE1 1415   4.491   4.823   4.464
  145GLU    OE2 1416   4.615   4.818   4.275
  145GLU      C 1417   4.254   4.447   4.137
  145GLU      O 1418   4.143   4.458   4.188
  146GLY      N 1419   4.284   4.445   4.007
  146GLY      H 1420   4.377   4.457   3.973
  146GLY     CA 1421   4.178   4.438   3.906
  146GLY      C 1422   4.102   4.306   3.900
  146GLY      O 1423   4.164   4.202   3.875
  147GLN      N 1424   3.976   4.320   3.860
  147GLN      H 1425   3.946   4.407   3.820
  147GLN     CA 1426   3.889   4.203   3.879
  147GLN     CB 1427   3.752   4.258   3.921
  147GLN     CG 1428   3.671   4.335   3.816
  147GLN     CD 1429   3.549   4.406   3.874
  147GLN    OE1 1430   3.482   4.356   3.964
  147GLN    NE2 1431   3.517   4.524   3.822
  147GLN   HE21 1432   3.572   4.565   3.749
  147GLN   HE22 1433   3.429   4.569   3.835
  147GLN      C 1434   3.877   4.089   3.778
  147GLN      O 1435   3.798   3.995   3.780
  148CYS      N 1436   3.934   4.114   3.661
  148CYS      H 1437   3.983   4.199   3.644
  148CYS     CA 1438   3.925   4.027   3.542
  148CYS     CB 1439   3.926   4.107   3.412
  148CYS     SG 1440   3.786   4.225   3.417
  148CYS     HG 1441   3.812   4.285   3.301
  148CYS      C 1442   4.050   3.939   3.537
  148CYS      O 1443   4.139   3.950   3.622
  149ARG      N 1444   4.035   3.829   3.464
  149ARG      H 1445   3.944   3.793   3.444
  149ARG     CA 1446   4.155   3.760   3.413
  149ARG     CB 1447   4.187   3.647   3.510
  149ARG     CG 1448   4.330   3.592   3.515
  149ARG     CD 1449   4.432   3.704   3.539
  149ARG     NE 1450   4.411   3.758   3.674
  149ARG     HE 1451   4.371   3.697   3.742
  149ARG     CZ 1452   4.433   3.886   3.708
  149ARG    NH1 1453   4.474   3.979   3.621
  149ARG   HH11 1454   4.477   3.967   3.522
  149ARG   HH12 1455   4.521   4.063   3.649
  149ARG    NH2 1456   4.442   3.904   3.841
  149ARG   HH21 1457   4.463   3.831   3.905
  149ARG   HH22 1458   4.403   3.984   3.886
  149ARG      C 1459   4.147   3.722   3.265
  149ARG      O 1460   4.155   3.809   3.179
  150VAL      N 1461   4.107   3.598   3.237
  150VAL      H 1462   4.066   3.542   3.309
  150VAL     CA 1463   4.098   3.537   3.104
  150VAL     CB 1464   3.960   3.547   3.038
  150VAL    CG1 1465   3.953   3.457   2.914
  150VAL    CG2 1466   3.842   3.536   3.134
  150VAL      C 1467   4.214   3.577   3.013
  150VAL      O 1468   4.189   3.661   2.927
  151ASP      N 1469   4.325   3.505   3.025
  151ASP      H 1470   4.338   3.454   3.110
  151ASP     CA 1471   4.434   3.485   2.928
  151ASP     CB 1472   4.568   3.443   2.989
  151ASP     CG 1473   4.684   3.458   2.891
  151ASP    OD1 1474   4.651   3.484   2.774
  151ASP    OD2 1475   4.803   3.437   2.925
  151ASP      C 1476   4.391   3.389   2.817
  151ASP      O 1477   4.415   3.269   2.826
  152ASP      N 1478   4.319   3.434   2.715
  152ASP      H 1479   4.309   3.531   2.692
  152ASP     CA 1480   4.289   3.344   2.603
  152ASP     CB 1481   4.152   3.366   2.538
  152ASP     CG 1482   4.112   3.495   2.466
  152ASP    OD1 1483   4.207   3.568   2.432
  152ASP    OD2 1484   4.001   3.495   2.409
  152ASP      C 1485   4.399   3.338   2.497
  152ASP      O 1486   4.369   3.304   2.383
  153LYS      N 1487   4.524   3.373   2.528
  153LYS      H 1488   4.547   3.421   2.613
  153LYS     CA 1489   4.644   3.362   2.444
  153LYS     CB 1490   4.685   3.216   2.426
  153LYS     CG 1491   4.702   3.142   2.559
  153LYS     CD 1492   4.818   3.201   2.641
  153LYS     CE 1493   4.832   3.130   2.775
  153LYS     NZ 1494   4.709   3.131   2.856
  153LYS    HZ1 1495   4.632   3.102   2.800
  153LYS    HZ2 1496   4.717   3.064   2.930
  153LYS    HZ3 1497   4.696   3.221   2.897
  153LYS      C 1498   4.640   3.436   2.310
  153LYS      O 1499   4.734   3.427   2.231
  154VAL      N 1500   4.537   3.512   2.275
  154VAL      H 1501   4.456   3.516   2.333
  154VAL     CA 1502   4.538   3.593   2.152
  154VAL     CB 1503   4.395   3.646   2.136
  154VAL    CG1 1504   4.380   3.736   2.013
  154VAL    CG2 1505   4.288   3.538   2.111
  154VAL      C 1506   4.642   3.705   2.152
  154VAL      O 1507   4.671   3.763   2.257
  155ASN      N 1508   4.689   3.748   2.035
  155ASN      H 1509   4.664   3.704   1.949
  155ASN     CA 1510   4.808   3.833   2.020
  155ASN     CB 1511   4.884   3.793   1.893
  155ASN     CG 1512   5.029   3.841   1.879
  155ASN    OD1 1513   5.103   3.866   1.974
  155ASN    ND2 1514   5.066   3.853   1.751
  155ASN   HD21 1515   4.998   3.833   1.680
  155ASN   HD22 1516   5.163   3.870   1.734
  155ASN      C 1517   4.786   3.983   2.034
  155ASN      O 1518   4.802   4.052   1.934
  156PHE      N 1519   4.748   4.031   2.153
  156PHE      H 1520   4.737   3.967   2.229
  156PHE     CA 1521   4.722   4.172   2.185
  156PHE     CB 1522   4.633   4.215   2.302
  156PHE     CG 1523   4.498   4.146   2.281
  156PHE    CD1 1524   4.396   4.211   2.213
  156PHE    HD1 1525   4.412   4.316   2.186
  156PHE    CD2 1526   4.473   4.022   2.339
  156PHE    HD2 1527   4.556   3.962   2.375
  156PHE    CE1 1528   4.273   4.150   2.191
  156PHE    HE1 1529   4.207   4.185   2.111
  156PHE    CE2 1530   4.347   3.964   2.323
  156PHE    HE2 1531   4.323   3.891   2.400
  156PHE     CZ 1532   4.247   4.028   2.252
  156PHE     HZ 1533   4.150   3.980   2.240
  156PHE      C 1534   4.832   4.277   2.195
  156PHE      O 1535   4.911   4.260   2.289
  157HISE     N 1536   4.817   4.382   2.115
  157HISE     H 1537   4.744   4.373   2.048
  157HISE    CA 1538   4.913   4.492   2.096
  157HISE    CB 1539   4.987   4.499   1.962
  157HISE    CG 1540   5.085   4.383   1.942
  157HISE   ND1 1541   5.208   4.363   1.989
  157HISE   CD2 1542   5.074   4.302   1.837
  157HISE   HD2 1543   4.984   4.289   1.776
  157HISE   CE1 1544   5.276   4.290   1.901
  157HISE   HE1 1545   5.385   4.284   1.900
  157HISE   NE2 1546   5.189   4.241   1.813
  157HISE   HE2 1547   5.207   4.166   1.749
  157HISE     C 1548   4.850   4.628   2.129
  157HISE     O 1549   4.735   4.659   2.099
  158PHE      N 1550   4.944   4.707   2.181
  158PHE      H 1551   5.030   4.664   2.210
  158PHE     CA 1552   4.919   4.841   2.236
  158PHE     CB 1553   4.935   4.837   2.388
  158PHE     CG 1554   4.898   4.975   2.443
  158PHE    CD1 1555   4.765   4.999   2.474
  158PHE    HD1 1556   4.683   4.949   2.423
  158PHE    CD2 1557   4.999   5.048   2.505
  158PHE    HD2 1558   5.104   5.021   2.494
  158PHE    CE1 1559   4.732   5.082   2.580
  158PHE    HE1 1560   4.628   5.099   2.608
  158PHE    CE2 1561   4.969   5.136   2.608
  158PHE    HE2 1562   5.038   5.215   2.637
  158PHE     CZ 1563   4.836   5.146   2.648
  158PHE     HZ 1564   4.819   5.192   2.745
  158PHE      C 1565   5.007   4.938   2.157
  158PHE      O 1566   5.124   4.956   2.189
  159ILE      N 1567   4.953   4.988   2.046
  159ILE      H 1568   4.854   4.978   2.039
  159ILE     CA 1569   5.029   5.079   1.959
  159ILE     CB 1570   5.018   5.032   1.814
  159ILE    CG1 1571   5.044   4.881   1.818
  159ILE    CG2 1572   5.113   5.108   1.721
  159ILE     CD 1573   5.016   4.824   1.678
  159ILE      C 1574   4.996   5.228   1.976
  159ILE      O 1575   4.877   5.258   1.985
  160LEU      N 1576   5.099   5.310   1.992
  160LEU      H 1577   5.193   5.279   1.977
  160LEU     CA 1578   5.097   5.454   2.021
  160LEU     CB 1579   5.183   5.456   2.148
  160LEU     CG 1580   5.235   5.592   2.194
  160LEU    CD1 1581   5.127   5.695   2.231
  160LEU    CD2 1582   5.334   5.578   2.310
  160LEU      C 1583   5.115   5.563   1.915
  160LEU      O 1584   5.186   5.539   1.817
  161PHE      N 1585   5.009   5.642   1.900
  161PHE      H 1586   4.938   5.637   1.970
  161PHE     CA 1587   5.021   5.749   1.800
  161PHE     CB 1588   4.898   5.739   1.708
  161PHE     CG 1589   4.881   5.596   1.657
  161PHE    CD1 1590   4.791   5.509   1.717
  161PHE    HD1 1591   4.763   5.521   1.822
  161PHE    CD2 1592   4.941   5.563   1.536
  161PHE    HD2 1593   4.994   5.634   1.473
  161PHE    CE1 1594   4.759   5.388   1.657
  161PHE    HE1 1595   4.678   5.324   1.691
  161PHE    CE2 1596   4.913   5.439   1.480
  161PHE    HE2 1597   4.944   5.419   1.377
  161PHE     CZ 1598   4.823   5.351   1.539
  161PHE     HZ 1599   4.803   5.255   1.491
  161PHE      C 1600   5.022   5.888   1.863
  161PHE      O 1601   4.932   5.921   1.939
  162ASN      N 1602   5.134   5.956   1.839
  162ASN      H 1603   5.212   5.913   1.793
  162ASN     CA 1604   5.163   6.086   1.902
  162ASN     CB 1605   5.223   6.074   2.042
  162ASN     CG 1606   5.363   6.012   2.039
  162ASN    OD1 1607   5.422   5.976   1.937
  162ASN    ND2 1608   5.408   5.982   2.160
  162ASN   HD21 1609   5.370   6.008   2.249
  162ASN   HD22 1610   5.483   5.916   2.160
  162ASN      C 1611   5.249   6.169   1.806
  162ASN      O 1612   5.298   6.115   1.707
  163ASN      N 1613   5.260   6.297   1.840
  163ASN      H 1614   5.219   6.325   1.927
  163ASN     CA 1615   5.341   6.393   1.764
  163ASN     CB 1616   5.254   6.513   1.722
  163ASN     CG 1617   5.324   6.595   1.613
  163ASN    OD1 1618   5.442   6.627   1.622
  163ASN    ND2 1619   5.244   6.633   1.515
  163ASN   HD21 1620   5.145   6.623   1.499
  163ASN   HD22 1621   5.278   6.709   1.460
  163ASN      C 1622   5.462   6.436   1.848
  163ASN      O 1623   5.460   6.481   1.962
  164VAL      N 1624   5.572   6.438   1.774
  164VAL      H 1625   5.576   6.412   1.678
  164VAL     CA 1626   5.706   6.471   1.827
  164VAL     CB 1627   5.789   6.357   1.886
  164VAL    CG1 1628   5.893   6.409   1.985
  164VAL    CG2 1629   5.705   6.241   1.942
  164VAL      C 1630   5.788   6.537   1.716
  164VAL      O 1631   5.782   6.502   1.598
  165ASP      N 1632   5.855   6.647   1.748
  165ASP      H 1633   5.848   6.675   1.844
  165ASP     CA 1634   5.936   6.723   1.651
  165ASP     CB 1635   6.066   6.644   1.637
  165ASP     CG 1636   6.195   6.715   1.595
  165ASP    OD1 1637   6.204   6.839   1.609
  165ASP    OD2 1638   6.292   6.643   1.560
  165ASP      C 1639   5.871   6.767   1.520
  165ASP      O 1640   5.923   6.747   1.410
  166GLY      N 1641   5.742   6.791   1.541
  166GLY      H 1642   5.718   6.815   1.635
  166GLY     CA 1643   5.648   6.831   1.435
  166GLY      C 1644   5.601   6.722   1.339
  166GLY      O 1645   5.528   6.747   1.244
  167HISE     N 1646   5.637   6.599   1.376
  167HISE     H 1647   5.679   6.575   1.463
  167HISE    CA 1648   5.594   6.482   1.298
  167HISE    CB 1649   5.712   6.405   1.238
  167HISE    CG 1650   5.785   6.440   1.108
  167HISE   ND1 1651   5.882   6.527   1.084
  167HISE   CD2 1652   5.759   6.368   0.999
  167HISE   HD2 1653   5.682   6.291   0.993
  167HISE   CE1 1654   5.919   6.508   0.957
  167HISE   HE1 1655   6.011   6.548   0.915
  167HISE   NE2 1656   5.842   6.413   0.905
  167HISE   HE2 1657   5.835   6.388   0.809
  167HISE     C 1658   5.513   6.385   1.385
  167HISE     O 1659   5.547   6.369   1.502
  168LEU      N 1660   5.428   6.306   1.319
  168LEU      H 1661   5.430   6.295   1.220
  168LEU     CA 1662   5.346   6.201   1.381
  168LEU     CB 1663   5.220   6.181   1.296
  168LEU     CG 1664   5.093   6.133   1.367
  168LEU    CD1 1665   5.094   5.992   1.426
  168LEU    CD2 1666   5.067   6.232   1.480
  168LEU      C 1667   5.421   6.068   1.388
  168LEU      O 1668   5.500   6.047   1.297
  169TYR      N 1669   5.428   5.999   1.502
  169TYR      H 1670   5.404   6.056   1.581
  169TYR     CA 1671   5.493   5.868   1.511
  169TYR     CB 1672   5.613   5.885   1.604
  169TYR     CG 1673   5.730   5.965   1.546
  169TYR    CD1 1674   5.816   5.896   1.461
  169TYR    HD1 1675   5.794   5.802   1.411
  169TYR    CD2 1676   5.751   6.099   1.577
  169TYR    HD2 1677   5.689   6.140   1.656
  169TYR    CE1 1678   5.923   5.968   1.408
  169TYR    HE1 1679   5.999   5.922   1.346
  169TYR    CE2 1680   5.857   6.171   1.523
  169TYR    HE2 1681   5.859   6.280   1.515
  169TYR     CZ 1682   5.942   6.103   1.437
  169TYR     OH 1683   6.044   6.167   1.374
  169TYR     HH 1684   6.034   6.266   1.362
  169TYR      C 1685   5.403   5.760   1.571
  169TYR      O 1686   5.312   5.790   1.648
  170GLU      N 1687   5.432   5.639   1.526
  170GLU      H 1688   5.494   5.640   1.447
  170GLU     CA 1689   5.369   5.510   1.559
  170GLU     CB 1690   5.320   5.437   1.434
  170GLU     CG 1691   5.246   5.304   1.452
  170GLU     CD 1692   5.205   5.235   1.322
  170GLU    OE1 1693   5.114   5.290   1.255
  170GLU    OE2 1694   5.291   5.165   1.265
  170GLU      C 1695   5.464   5.417   1.633
  170GLU      O 1696   5.558   5.356   1.582
  171LEU      N 1697   5.425   5.378   1.754
  171LEU      H 1698   5.336   5.411   1.786
  171LEU     CA 1699   5.507   5.306   1.852
  171LEU     CB 1700   5.542   5.400   1.968
  171LEU     CG 1701   5.635   5.517   1.937
  171LEU    CD1 1702   5.547   5.639   1.907
  171LEU    CD2 1703   5.734   5.546   2.050
  171LEU      C 1704   5.454   5.172   1.902
  171LEU      O 1705   5.347   5.169   1.964
  172ASP      N 1706   5.509   5.067   1.842
  172ASP      H 1707   5.534   5.072   1.745
  172ASP     CA 1708   5.498   4.930   1.894
  172ASP     CB 1709   5.451   4.847   1.774
  172ASP     CG 1710   5.454   4.697   1.801
  172ASP    OD1 1711   5.377   4.634   1.726
  172ASP    OD2 1712   5.555   4.641   1.850
  172ASP      C 1713   5.625   4.883   1.964
  172ASP      O 1714   5.730   4.874   1.900
  173GLY      N 1715   5.625   4.856   2.095
  173GLY      H 1716   5.541   4.871   2.147
  173GLY     CA 1717   5.745   4.822   2.172
  173GLY      C 1718   5.814   4.691   2.133
  173GLY      O 1719   5.925   4.659   2.177
  174ARG      N 1720   5.748   4.604   2.058
  174ARG      H 1721   5.658   4.631   2.025
  174ARG     CA 1722   5.796   4.472   2.014
  174ARG     CB 1723   5.685   4.367   2.018
  174ARG     CG 1724   5.652   4.315   2.158
  174ARG     CD 1725   5.524   4.230   2.160
  174ARG     NE 1726   5.526   4.102   2.088
  174ARG     HE 1727   5.617   4.068   2.063
  174ARG     CZ 1728   5.419   4.027   2.057
  174ARG    NH1 1729   5.295   4.059   2.097
  174ARG   HH11 1730   5.268   4.132   2.159
  174ARG   HH12 1731   5.218   4.018   2.049
  174ARG    NH2 1732   5.438   3.912   1.991
  174ARG   HH21 1733   5.529   3.872   1.982
  174ARG   HH22 1734   5.363   3.862   1.948
  174ARG      C 1735   5.858   4.479   1.874
  174ARG      O 1736   5.963   4.422   1.845
  175MET      N 1737   5.806   4.570   1.793
  175MET      H 1738   5.710   4.595   1.802
  175MET     CA 1739   5.870   4.623   1.671
  175MET     CB 1740   5.784   4.726   1.598
  175MET     CG 1741   5.658   4.678   1.526
  175MET     SD 1742   5.704   4.583   1.377
  175MET     CE 1743   5.543   4.525   1.327
  175MET      C 1744   6.013   4.677   1.680
  175MET      O 1745   6.036   4.779   1.745
  176PRO      N 1746   6.106   4.621   1.604
  176PRO     CA 1747   6.250   4.648   1.619
  176PRO     CB 1748   6.314   4.562   1.510
  176PRO     CG 1749   6.238   4.429   1.517
  176PRO     CD 1750   6.099   4.488   1.543
  176PRO      C 1751   6.278   4.797   1.596
  176PRO      O 1752   6.370   4.857   1.651
  177PHE      N 1753   6.196   4.859   1.512
  177PHE      H 1754   6.125   4.808   1.464
  177PHE     CA 1755   6.207   5.003   1.484
  177PHE     CB 1756   6.283   5.032   1.354
  177PHE     CG 1757   6.434   5.004   1.360
  177PHE    CD1 1758   6.493   4.885   1.317
  177PHE    HD1 1759   6.444   4.788   1.312
  177PHE    CD2 1760   6.514   5.106   1.408
  177PHE    HD2 1761   6.461   5.196   1.438
  177PHE    CE1 1762   6.631   4.872   1.321
  177PHE    HE1 1763   6.672   4.789   1.264
  177PHE    CE2 1764   6.652   5.092   1.421
  177PHE    HE2 1765   6.710   5.154   1.489
  177PHE     CZ 1766   6.709   4.974   1.375
  177PHE     HZ 1767   6.811   4.952   1.408
  177PHE      C 1768   6.075   5.079   1.467
  177PHE      O 1769   5.980   5.014   1.423
  178PRO      N 1770   6.073   5.204   1.513
  178PRO     CA 1771   5.955   5.291   1.509
  178PRO     CB 1772   5.980   5.414   1.597
  178PRO     CG 1773   6.087   5.362   1.692
  178PRO     CD 1774   6.170   5.271   1.601
  178PRO      C 1775   5.911   5.343   1.372
  178PRO      O 1776   5.993   5.342   1.280
  179VAL      N 1777   5.785   5.378   1.349
  179VAL      H 1778   5.715   5.363   1.418
  179VAL     CA 1779   5.730   5.422   1.220
  179VAL     CB 1780   5.612   5.331   1.183
  179VAL    CG1 1781   5.542   5.368   1.052
  179VAL    CG2 1782   5.654   5.184   1.182
  179VAL      C 1783   5.689   5.569   1.216
  179VAL      O 1784   5.632   5.627   1.309
  180ASN      N 1785   5.735   5.631   1.108
  180ASN      H 1786   5.808   5.597   1.049
  180ASN     CA 1787   5.684   5.763   1.068
  180ASN     CB 1788   5.803   5.823   0.993
  180ASN     CG 1789   5.790   5.974   0.974
  180ASN    OD1 1790   5.692   6.036   0.932
  180ASN    ND2 1791   5.900   6.046   0.992
  180ASN   HD21 1792   5.985   6.004   1.024
  180ASN   HD22 1793   5.908   6.140   0.959
  180ASN      C 1794   5.554   5.772   0.987
  180ASN      O 1795   5.532   5.714   0.881
  181HISE     N 1796   5.477   5.871   1.032
  181HISE     H 1797   5.498   5.912   1.120
  181HISE    CA 1798   5.351   5.909   0.967
  181HISE    CB 1799   5.243   5.876   1.070
  181HISE    CG 1800   5.215   5.726   1.083
  181HISE   ND1 1801   5.221   5.641   0.981
  181HISE   CD2 1802   5.175   5.669   1.196
  181HISE   HD2 1803   5.165   5.715   1.295
  181HISE   CE1 1804   5.180   5.526   1.034
  181HISE   HE1 1805   5.141   5.443   0.975
  181HISE   NE2 1806   5.150   5.543   1.162
  181HISE   HE2 1807   5.137   5.469   1.228
  181HISE     C 1808   5.332   6.043   0.895
  181HISE     O 1809   5.222   6.075   0.850
  182GLY      N 1810   5.442   6.106   0.854
  182GLY      H 1811   5.528   6.055   0.856
  182GLY     CA 1812   5.433   6.246   0.808
  182GLY      C 1813   5.420   6.357   0.912
  182GLY      O 1814   5.403   6.330   1.031
  183ALA      N 1815   5.439   6.470   0.846
  183ALA      H 1816   5.438   6.482   0.747
  183ALA     CA 1817   5.434   6.597   0.921
  183ALA     CB 1818   5.486   6.718   0.843
  183ALA      C 1819   5.290   6.621   0.966
  183ALA      O 1820   5.193   6.596   0.894
  184SER      N 1821   5.274   6.652   1.094
  184SER      H 1822   5.352   6.662   1.156
  184SER     CA 1823   5.143   6.688   1.150
  184SER     CB 1824   5.074   6.572   1.221
  184SER     OG 1825   5.012   6.600   1.347
  184SER     HG 1826   4.912   6.600   1.345
  184SER      C 1827   5.159   6.798   1.255
  184SER      O 1828   5.265   6.832   1.306
  185SER      N 1829   5.050   6.874   1.270
  185SER      H 1830   4.976   6.863   1.204
  185SER     CA 1831   5.025   6.966   1.381
  185SER     CB 1832   4.919   7.074   1.356
  185SER     OG 1833   4.887   7.158   1.467
  185SER     HG 1834   4.810   7.208   1.428
  185SER      C 1835   4.979   6.903   1.512
  185SER      O 1836   4.919   6.795   1.503
  186GLU      N 1837   5.029   6.964   1.619
  186GLU      H 1838   5.082   7.049   1.609
  186GLU     CA 1839   4.995   6.931   1.758
  186GLU     CB 1840   5.078   7.013   1.856
  186GLU     CG 1841   5.069   6.956   1.998
  186GLU     CD 1842   5.195   6.974   2.082
  186GLU    OE1 1843   5.269   6.878   2.112
  186GLU    OE2 1844   5.208   7.092   2.121
  186GLU      C 1845   4.845   6.948   1.783
  186GLU      O 1846   4.790   6.873   1.864
  187ASP      N 1847   4.787   7.049   1.719
  187ASP      H 1848   4.832   7.100   1.646
  187ASP     CA 1849   4.646   7.090   1.732
  187ASP     CB 1850   4.624   7.232   1.681
  187ASP     CG 1851   4.483   7.284   1.712
  187ASP    OD1 1852   4.468   7.355   1.814
  187ASP    OD2 1853   4.404   7.277   1.616
  187ASP      C 1854   4.560   6.979   1.671
  187ASP      O 1855   4.478   6.917   1.738
  188THR      N 1856   4.606   6.924   1.559
  188THR      H 1857   4.688   6.969   1.525
  188THR     CA 1858   4.543   6.811   1.489
  188THR     CB 1859   4.558   6.837   1.339
  188THR    OG1 1860   4.695   6.864   1.308
  188THR    HG1 1861   4.737   6.774   1.298
  188THR    CG2 1862   4.486   6.967   1.302
  188THR      C 1863   4.565   6.666   1.534
  188THR      O 1864   4.499   6.576   1.483
  189LEU      N 1865   4.621   6.653   1.654
  189LEU      H 1866   4.639   6.738   1.703
  189LEU     CA 1867   4.665   6.526   1.714
  189LEU     CB 1868   4.690   6.532   1.865
  189LEU     CG 1869   4.837   6.530   1.910
  189LEU    CD1 1870   4.850   6.518   2.062
  189LEU    CD2 1871   4.913   6.414   1.846
  189LEU      C 1872   4.578   6.401   1.701
  189LEU      O 1873   4.630   6.297   1.660
  190LEU      N 1874   4.449   6.417   1.731
  190LEU      H 1875   4.424   6.503   1.776
  190LEU     CA 1876   4.341   6.318   1.732
  190LEU     CB 1877   4.211   6.366   1.799
  190LEU     CG 1878   4.226   6.339   1.949
  190LEU    CD1 1879   4.128   6.433   2.020
  190LEU    CD2 1880   4.210   6.191   1.984
  190LEU      C 1881   4.306   6.276   1.589
  190LEU      O 1882   4.306   6.159   1.551
  191LYS      N 1883   4.306   6.375   1.500
  191LYS      H 1884   4.339   6.466   1.523
  191LYS     CA 1885   4.269   6.353   1.359
  191LYS     CB 1886   4.241   6.488   1.294
  191LYS     CG 1887   4.197   6.482   1.148
  191LYS     CD 1888   4.196   6.622   1.086
  191LYS     CE 1889   4.161   6.619   0.938
  191LYS     NZ 1890   4.246   6.529   0.859
  191LYS    HZ1 1891   4.342   6.549   0.877
  191LYS    HZ2 1892   4.237   6.434   0.890
  191LYS    HZ3 1893   4.237   6.547   0.761
  191LYS      C 1894   4.372   6.273   1.279
  191LYS      O 1895   4.336   6.166   1.229
  192ASP      N 1896   4.495   6.320   1.294
  192ASP      H 1897   4.508   6.410   1.337
  192ASP     CA 1898   4.616   6.256   1.240
  192ASP     CB 1899   4.743   6.339   1.259
  192ASP     CG 1900   4.729   6.474   1.188
  192ASP    OD1 1901   4.746   6.579   1.255
  192ASP    OD2 1902   4.694   6.484   1.069
  192ASP      C 1903   4.638   6.110   1.280
  192ASP      O 1904   4.679   6.017   1.210
  193ALA      N 1905   4.621   6.087   1.410
  193ALA      H 1906   4.645   6.163   1.471
  193ALA     CA 1907   4.614   5.956   1.475
  193ALA     CB 1908   4.611   5.978   1.626
  193ALA      C 1909   4.503   5.859   1.435
  193ALA      O 1910   4.533   5.742   1.411
  194ALA      N 1911   4.380   5.909   1.443
  194ALA      H 1912   4.370   5.992   1.498
  194ALA     CA 1913   4.254   5.849   1.396
  194ALA     CB 1914   4.136   5.939   1.431
  194ALA      C 1915   4.267   5.807   1.249
  194ALA      O 1916   4.233   5.693   1.217
  195LYS      N 1917   4.324   5.893   1.166
  195LYS      H 1918   4.345   5.987   1.193
  195LYS     CA 1919   4.346   5.863   1.024
  195LYS     CB 1920   4.430   5.974   0.960
  195LYS     CG 1921   4.451   5.949   0.810
  195LYS     CD 1922   4.497   6.069   0.728
  195LYS     CE 1923   4.644   6.093   0.766
  195LYS     NZ 1924   4.728   5.996   0.694
  195LYS    HZ1 1925   4.736   6.021   0.598
  195LYS    HZ2 1926   4.818   6.007   0.735
  195LYS    HZ3 1927   4.695   5.902   0.700
  195LYS      C 1928   4.416   5.728   1.005
  195LYS      O 1929   4.356   5.633   0.955
  196VAL      N 1930   4.523   5.717   1.084
  196VAL      H 1931   4.565   5.792   1.135
  196VAL     CA 1932   4.606   5.595   1.089
  196VAL     CB 1933   4.750   5.617   1.135
  196VAL    CG1 1934   4.844   5.518   1.068
  196VAL    CG2 1935   4.804   5.758   1.111
  196VAL      C 1936   4.532   5.485   1.165
  196VAL      O 1937   4.513   5.378   1.106
  197CYS      N 1938   4.474   5.507   1.283
  197CYS      H 1939   4.499   5.593   1.327
  197CYS     CA 1940   4.398   5.415   1.369
  197CYS     CB 1941   4.335   5.485   1.490
  197CYS     SG 1942   4.456   5.546   1.613
  197CYS     HG 1943   4.518   5.637   1.539
  197CYS      C 1944   4.287   5.339   1.296
  197CYS      O 1945   4.271   5.218   1.304
  198ARG      N 1946   4.217   5.412   1.210
  198ARG      H 1947   4.226   5.512   1.203
  198ARG     CA 1948   4.111   5.356   1.126
  198ARG     CB 1949   4.016   5.453   1.055
  198ARG     CG 1950   3.935   5.531   1.159
  198ARG     CD 1951   3.835   5.629   1.098
  198ARG     NE 1952   3.901   5.729   1.013
  198ARG     HE 1953   3.884   5.702   0.918
  198ARG     CZ 1954   3.922   5.852   1.062
  198ARG    NH1 1955   3.884   5.883   1.187
  198ARG   HH11 1956   3.840   5.812   1.242
  198ARG   HH12 1957   3.907   5.970   1.229
  198ARG    NH2 1958   3.944   5.945   0.968
  198ARG   HH21 1959   3.938   5.926   0.870
  198ARG   HH22 1960   3.964   6.038   0.997
  198ARG      C 1961   4.150   5.258   1.014
  198ARG      O 1962   4.124   5.139   1.027
  199GLU      N 1963   4.241   5.305   0.929
  199GLU      H 1964   4.283   5.395   0.943
  199GLU     CA 1965   4.300   5.217   0.827
  199GLU     CB 1966   4.392   5.280   0.722
  199GLU     CG 1967   4.513   5.344   0.792
  199GLU     CD 1968   4.608   5.402   0.687
  199GLU    OE1 1969   4.568   5.506   0.632
  199GLU    OE2 1970   4.704   5.335   0.644
  199GLU      C 1971   4.364   5.086   0.871
  199GLU      O 1972   4.345   4.978   0.816
  200PHE      N 1973   4.419   5.085   0.992
  200PHE      H 1974   4.424   5.169   1.045
  200PHE     CA 1975   4.468   4.970   1.070
  200PHE     CB 1976   4.543   5.022   1.193
  200PHE     CG 1977   4.685   4.968   1.211
  200PHE    CD1 1978   4.789   5.059   1.204
  200PHE    HD1 1979   4.769   5.163   1.180
  200PHE    CD2 1980   4.708   4.839   1.259
  200PHE    HD2 1981   4.623   4.784   1.301
  200PHE    CE1 1982   4.908   5.019   1.264
  200PHE    HE1 1983   4.988   5.091   1.285
  200PHE    CE2 1984   4.834   4.789   1.289
  200PHE    HE2 1985   4.858   4.683   1.280
  200PHE     CZ 1986   4.931   4.887   1.302
  200PHE     HZ 1987   5.020   4.868   1.363
  200PHE      C 1988   4.364   4.860   1.092
  200PHE      O 1989   4.388   4.741   1.069
  201THR      N 1990   4.250   4.907   1.142
  201THR      H 1991   4.250   4.982   1.207
  201THR     CA 1992   4.131   4.823   1.164
  201THR     CB 1993   4.054   4.847   1.294
  201THR    OG1 1994   3.922   4.793   1.288
  201THR    HG1 1995   3.932   4.698   1.319
  201THR    CG2 1996   4.040   4.997   1.323
  201THR      C 1997   4.049   4.802   1.037
  201THR      O 1998   3.986   4.697   1.024
  202GLU      N 1999   4.049   4.894   0.941
  202GLU      H 2000   4.097   4.981   0.952
  202GLU     CA 2001   3.971   4.883   0.817
  202GLU     CB 2002   3.971   5.016   0.741
  202GLU     CG 2003   3.887   5.120   0.817
  202GLU     CD 2004   3.864   5.256   0.751
  202GLU    OE1 2005   3.842   5.351   0.829
  202GLU    OE2 2006   3.838   5.263   0.629
  202GLU      C 2007   4.019   4.778   0.717
  202GLU      O 2008   3.934   4.702   0.672
  203ARG      N 2009   4.151   4.764   0.701
  203ARG      H 2010   4.214   4.834   0.734
  203ARG     CA 2011   4.209   4.646   0.636
  203ARG     CB 2012   4.362   4.651   0.637
  203ARG     CG 2013   4.419   4.778   0.574
  203ARG     CD 2014   4.571   4.774   0.558
  203ARG     NE 2015   4.630   4.790   0.692
  203ARG     HE 2016   4.641   4.706   0.745
  203ARG     CZ 2017   4.673   4.901   0.753
  203ARG    NH1 2018   4.658   5.025   0.704
  203ARG   HH11 2019   4.606   5.036   0.619
  203ARG   HH12 2020   4.705   5.104   0.742
  203ARG    NH2 2021   4.738   4.892   0.870
  203ARG   HH21 2022   4.755   4.802   0.910
  203ARG   HH22 2023   4.761   4.979   0.913
  203ARG      C 2024   4.173   4.512   0.700
  203ARG      O 2025   4.149   4.414   0.628
  204GLU      N 2026   4.166   4.506   0.833
  204GLU      H 2027   4.154   4.593   0.880
  204GLU     CA 2028   4.147   4.382   0.909
  204GLU     CB 2029   4.236   4.390   1.033
  204GLU     CG 2030   4.332   4.271   1.032
  204GLU     CD 2031   4.428   4.257   0.914
  204GLU    OE1 2032   4.527   4.333   0.917
  204GLU    OE2 2033   4.417   4.172   0.822
  204GLU      C 2034   3.999   4.348   0.929
  204GLU      O 2035   3.938   4.349   1.036
  205GLN      N 2036   3.929   4.304   0.825
  205GLN      H 2037   3.966   4.268   0.740
  205GLN     CA 2038   3.782   4.296   0.827
  205GLN     CB 2039   3.724   4.269   0.688
  205GLN     CG 2040   3.741   4.384   0.588
  205GLN     CD 2041   3.686   4.347   0.450
  205GLN    OE1 2042   3.760   4.310   0.359
  205GLN    NE2 2043   3.557   4.367   0.426
  205GLN   HE21 2044   3.490   4.405   0.490
  205GLN   HE22 2045   3.521   4.311   0.351
  205GLN      C 2046   3.718   4.193   0.920
  205GLN      O 2047   3.603   4.222   0.955
  206GLY      N 2048   3.781   4.079   0.949
  206GLY      H 2049   3.871   4.055   0.912
  206GLY     CA 2050   3.710   3.975   1.024
  206GLY      C 2051   3.699   4.010   1.172
  206GLY      O 2052   3.595   4.012   1.237
  207GLU      N 2053   3.812   4.064   1.219
  207GLU      H 2054   3.880   4.096   1.152
  207GLU     CA 2055   3.835   4.114   1.355
  207GLU     CB 2056   3.981   4.158   1.359
  207GLU     CG 2057   4.043   4.163   1.499
  207GLU     CD 2058   4.008   4.037   1.579
  207GLU    OE1 2059   3.898   4.037   1.638
  207GLU    OE2 2060   4.076   3.932   1.574
  207GLU      C 2061   3.748   4.230   1.404
  207GLU      O 2062   3.722   4.335   1.345
  208VAL      N 2063   3.653   4.179   1.482
  208VAL      H 2064   3.620   4.092   1.447
  208VAL     CA 2065   3.568   4.251   1.579
  208VAL     CB 2066   3.431   4.189   1.605
  208VAL    CG1 2067   3.358   4.199   1.471
  208VAL    CG2 2068   3.432   4.045   1.658
  208VAL      C 2069   3.636   4.291   1.710
  208VAL      O 2070   3.563   4.348   1.791
  209ARG      N 2071   3.762   4.256   1.734
  209ARG      H 2072   3.823   4.204   1.675
  209ARG     CA 2073   3.819   4.285   1.866
  209ARG     CB 2074   3.894   4.167   1.930
  209ARG     CG 2075   3.795   4.054   1.955
  209ARG     CD 2076   3.873   3.930   1.998
  209ARG     NE 2077   3.947   3.876   1.883
  209ARG     HE 2078   3.980   3.943   1.816
  209ARG     CZ 2079   3.951   3.745   1.857
  209ARG    NH1 2080   3.914   3.655   1.949
  209ARG   HH11 2081   3.871   3.680   2.036
  209ARG   HH12 2082   3.908   3.558   1.926
  209ARG    NH2 2083   4.035   3.701   1.762
  209ARG   HH21 2084   4.080   3.772   1.708
  209ARG   HH22 2085   4.031   3.607   1.727
  209ARG      C 2086   3.927   4.393   1.868
  209ARG      O 2087   4.042   4.371   1.829
  210PHE      N 2088   3.883   4.500   1.933
  210PHE      H 2089   3.805   4.485   1.994
  210PHE     CA 2090   3.953   4.626   1.958
  210PHE     CB 2091   3.960   4.699   1.824
  210PHE     CG 2092   3.829   4.714   1.746
  210PHE    CD1 2093   3.744   4.823   1.760
  210PHE    HD1 2094   3.766   4.896   1.839
  210PHE    CD2 2095   3.803   4.617   1.650
  210PHE    HD2 2096   3.872   4.535   1.630
  210PHE    CE1 2097   3.623   4.827   1.692
  210PHE    HE1 2098   3.559   4.913   1.712
  210PHE    CE2 2099   3.682   4.621   1.582
  210PHE    HE2 2100   3.664   4.541   1.509
  210PHE     CZ 2101   3.590   4.722   1.608
  210PHE     HZ 2102   3.494   4.714   1.557
  210PHE      C 2103   3.899   4.720   2.066
  210PHE      O 2104   3.781   4.713   2.100
  211SER      N 2105   3.993   4.794   2.123
  211SER      H 2106   4.089   4.797   2.095
  211SER     CA 2107   3.965   4.889   2.232
  211SER     CB 2108   3.976   4.822   2.370
  211SER     OG 2109   3.921   4.919   2.459
  211SER     HG 2110   3.826   4.926   2.427
  211SER      C 2111   4.062   5.006   2.219
  211SER      O 2112   4.176   4.973   2.186
  212ALA      N 2113   4.032   5.125   2.269
  212ALA      H 2114   3.951   5.135   2.327
  212ALA     CA 2115   4.130   5.235   2.263
  212ALA     CB 2116   4.096   5.316   2.138
  212ALA      C 2117   4.123   5.325   2.386
  212ALA      O 2118   4.016   5.337   2.446
  213VAL      N 2119   4.235   5.392   2.411
  213VAL      H 2120   4.323   5.358   2.378
  213VAL     CA 2121   4.247   5.482   2.527
  213VAL     CB 2122   4.298   5.401   2.647
  213VAL    CG1 2123   4.410   5.300   2.620
  213VAL    CG2 2124   4.341   5.481   2.770
  213VAL      C 2125   4.326   5.609   2.495
  213VAL      O 2126   4.420   5.593   2.418
  214ALA      N 2127   4.288   5.723   2.552
  214ALA      H 2128   4.208   5.725   2.613
  214ALA     CA 2129   4.356   5.851   2.527
  214ALA     CB 2130   4.258   5.934   2.443
  214ALA      C 2131   4.391   5.919   2.659
  214ALA      O 2132   4.312   5.922   2.754
  215LEU      N 2133   4.514   5.968   2.663
  215LEU      H 2134   4.575   5.959   2.584
  215LEU     CA 2135   4.564   6.051   2.773
  215LEU     CB 2136   4.716   6.040   2.762
  215LEU     CG 2137   4.787   6.030   2.897
  215LEU    CD1 2138   4.936   5.997   2.880
  215LEU    CD2 2139   4.771   6.147   2.994
  215LEU      C 2140   4.520   6.197   2.754
  215LEU      O 2141   4.556   6.263   2.657
  216CYS      N 2142   4.445   6.242   2.854
  216CYS      H 2143   4.417   6.188   2.933
  216CYS     CA 2144   4.383   6.375   2.851
  216CYS     CB 2145   4.238   6.350   2.808
  216CYS     SG 2146   4.232   6.282   2.639
  216CYS     HG 2147   4.224   6.408   2.597
  216CYS      C 2148   4.380   6.464   2.975
  216CYS      O 2149   4.392   6.419   3.089
  217LYS      N 2150   4.376   6.596   2.955
  217LYS      H 2151   4.358   6.631   2.863
  217LYS     CA 2152   4.373   6.700   3.059
  217LYS     CB 2153   4.362   6.833   2.985
  217LYS     CG 2154   4.410   6.948   3.074
  217LYS     CD 2155   4.535   6.932   3.161
  217LYS     CE 2156   4.533   7.026   3.282
  217LYS     NZ 2157   4.535   7.162   3.226
  217LYS    HZ1 2158   4.618   7.169   3.171
  217LYS    HZ2 2159   4.456   7.184   3.169
  217LYS    HZ3 2160   4.543   7.226   3.302
  217LYS      C 2161   4.253   6.698   3.154
  217LYS      O 2162   4.142   6.686   3.103
  218ALA      N 2163   4.279   6.675   3.283
  218ALA      H 2164   4.373   6.669   3.316
  218ALA     CA 2165   4.180   6.705   3.387
  218ALA     CB 2166   4.262   6.668   3.511
  218ALA      C 2167   4.127   6.848   3.395
  218ALA      O 2168   4.197   6.949   3.384
  219ALA      N 2169   4.005   6.865   3.444
  219ALA      H 2170   3.955   6.786   3.480
  219ALA     CA 2171   3.933   6.994   3.447
  219ALA     CB 2172   3.788   6.996   3.399
  219ALA      C 2173   3.926   7.051   3.589
  219ALA     O1 2174   3.946   7.173   3.608
  219ALA     O2 2175   3.937   6.974   3.687
   6.94598   6.94598   4.91154   0.00000   0.00000   0.00000   0.00000   3.47298   3.47298
