# Supplementary material for: Is There a Functional Role for the Knotted Topology in Protein UCH-L1?
Source: J Chem Inf Model. 2024 Jul 24;64(17):6827–37. doi: 10.1021/acs.jcim.4c00880 (PMC11388461; doi:10.1021/acs.jcim.4c00880)
Supplement: Supplementary file 2 — ci4c00880_si_002.zip [file ci4c00880_si_002.zip › UCH-L1_files/APO/APO_delta4/REP_3/traj_final.gro]

Protein in water t= 500000.00000 step= 5000000
 2175
    1PRO      N    1   5.408   6.747   2.489
    1PRO     H1    2   5.464   6.828   2.470
    1PRO     H2    3   5.395   6.689   2.408
    1PRO     CA    4   5.475   6.674   2.598
    1PRO     CB    5   5.362   6.620   2.687
    1PRO     CG    6   5.262   6.735   2.674
    1PRO     CD    7   5.275   6.793   2.533
    1PRO      C    8   5.566   6.568   2.536
    1PRO      O    9   5.593   6.586   2.418
    2MET      N   10   5.652   6.508   2.618
    2MET      H   11   5.649   6.497   2.717
    2MET     CA   12   5.756   6.421   2.561
    2MET     CB   13   5.857   6.381   2.669
    2MET     CG   14   5.980   6.473   2.662
    2MET     SD   15   6.111   6.442   2.785
    2MET     CE   16   6.021   6.495   2.929
    2MET      C   17   5.700   6.292   2.501
    2MET      O   18   5.655   6.201   2.570
    3GLU      N   19   5.736   6.288   2.373
    3GLU      H   20   5.773   6.369   2.328
    3GLU     CA   21   5.723   6.166   2.291
    3GLU     CB   22   5.723   6.213   2.145
    3GLU     CG   23   5.647   6.129   2.043
    3GLU     CD   24   5.707   6.132   1.902
    3GLU    OE1   25   5.831   6.127   1.894
    3GLU    OE2   26   5.636   6.148   1.801
    3GLU      C   27   5.819   6.052   2.327
    3GLU      O   28   5.925   6.068   2.386
    4ILE      N   29   5.789   5.936   2.269
    4ILE      H   30   5.717   5.932   2.200
    4ILE     CA   31   5.874   5.817   2.275
    4ILE     CB   32   5.792   5.694   2.235
    4ILE    CG1   33   5.712   5.694   2.105
    4ILE    CG2   34   5.710   5.654   2.358
    4ILE     CD   35   5.644   5.557   2.086
    4ILE      C   36   6.000   5.831   2.189
    4ILE      O   37   6.015   5.776   2.080
    5ASN      N   38   6.105   5.889   2.246
    5ASN      H   39   6.104   5.922   2.341
    5ASN     CA   40   6.235   5.885   2.176
    5ASN     CB   41   6.309   6.017   2.196
    5ASN     CG   42   6.432   6.040   2.109
    5ASN    OD1   43   6.546   6.008   2.144
    5ASN    ND2   44   6.408   6.097   1.991
    5ASN   HD21   45   6.315   6.121   1.962
    5ASN   HD22   46   6.478   6.116   1.922
    5ASN      C   47   6.325   5.766   2.214
    5ASN      O   48   6.371   5.772   2.328
    6PRO      N   49   6.379   5.698   2.113
    6PRO     CA   50   6.483   5.595   2.125
    6PRO     CB   51   6.527   5.569   1.981
    6PRO     CG   52   6.390   5.579   1.913
    6PRO     CD   53   6.323   5.701   1.977
    6PRO      C   54   6.601   5.623   2.219
    6PRO      O   55   6.599   5.587   2.337
    7GLU      N   56   6.681   5.718   2.172
    7GLU      H   57   6.665   5.768   2.087
    7GLU     CA   58   6.803   5.757   2.245
    7GLU     CB   59   6.904   5.840   2.165
    7GLU     CG   60   6.960   5.772   2.040
    7GLU     CD   61   7.039   5.867   1.950
    7GLU    OE1   62   7.142   5.818   1.899
    7GLU    OE2   63   7.020   5.991   1.946
    7GLU      C   64   6.782   5.826   2.380
    7GLU      O   65   6.853   5.805   2.478
    8MET      N   66   6.681   5.912   2.390
    8MET      H   67   6.676   5.973   2.311
    8MET     CA   68   6.649   5.976   2.519
    8MET     CB   69   6.556   6.097   2.503
    8MET     CG   70   6.493   6.164   2.624
    8MET     SD   71   6.331   6.093   2.670
    8MET     CE   72   6.236   6.181   2.549
    8MET      C   73   6.595   5.869   2.613
    8MET      O   74   6.635   5.876   2.730
    9LEU      N   75   6.498   5.786   2.576
    9LEU      H   76   6.445   5.800   2.492
    9LEU     CA   77   6.454   5.684   2.672
    9LEU     CB   78   6.330   5.619   2.610
    9LEU     CG   79   6.199   5.696   2.589
    9LEU    CD1   80   6.097   5.596   2.534
    9LEU    CD2   81   6.137   5.748   2.719
    9LEU      C   82   6.561   5.585   2.718
    9LEU      O   83   6.570   5.549   2.835
   10ASN      N   84   6.651   5.548   2.628
   10ASN      H   85   6.635   5.571   2.532
   10ASN     CA   86   6.768   5.464   2.657
   10ASN     CB   87   6.865   5.456   2.539
   10ASN     CG   88   6.811   5.363   2.429
   10ASN    OD1   89   6.700   5.311   2.440
   10ASN    ND2   90   6.882   5.366   2.317
   10ASN   HD21   91   6.961   5.427   2.313
   10ASN   HD22   92   6.845   5.315   2.239
   10ASN      C   93   6.847   5.526   2.773
   10ASN      O   94   6.881   5.462   2.872
   11LYS      N   95   6.870   5.657   2.770
   11LYS      H   96   6.835   5.724   2.705
   11LYS     CA   97   6.961   5.722   2.866
   11LYS     CB   98   6.971   5.862   2.805
   11LYS     CG   99   7.084   5.884   2.704
   11LYS     CD  100   7.045   6.006   2.621
   11LYS     CE  101   7.168   6.038   2.537
   11LYS     NZ  102   7.170   6.178   2.491
   11LYS    HZ1  103   7.089   6.205   2.440
   11LYS    HZ2  104   7.171   6.224   2.579
   11LYS    HZ3  105   7.250   6.198   2.433
   11LYS      C  106   6.900   5.739   3.006
   11LYS      O  107   6.963   5.776   3.105
   12VAL      N  108   6.769   5.762   3.004
   12VAL      H  109   6.718   5.801   2.927
   12VAL     CA  110   6.673   5.759   3.115
   12VAL     CB  111   6.540   5.823   3.075
   12VAL    CG1  112   6.422   5.806   3.172
   12VAL    CG2  113   6.568   5.969   3.039
   12VAL      C  114   6.658   5.620   3.176
   12VAL      O  115   6.671   5.616   3.298
   13LEU      N  116   6.667   5.514   3.096
   13LEU      H  117   6.642   5.527   2.999
   13LEU     CA  118   6.677   5.380   3.155
   13LEU     CB  119   6.653   5.280   3.042
   13LEU     CG  120   6.515   5.237   2.991
   13LEU    CD1  121   6.539   5.176   2.853
   13LEU    CD2  122   6.453   5.139   3.090
   13LEU      C  123   6.809   5.361   3.229
   13LEU      O  124   6.818   5.302   3.336
   14SER      N  125   6.911   5.423   3.170
   14SER      H  126   6.906   5.446   3.073
   14SER     CA  127   7.049   5.422   3.220
   14SER     CB  128   7.141   5.493   3.122
   14SER     OG  129   7.136   5.409   3.006
   14SER     HG  130   7.170   5.458   2.926
   14SER      C  131   7.064   5.504   3.348
   14SER      O  132   7.167   5.496   3.415
   15ARG      N  133   6.988   5.613   3.351
   15ARG      H  134   6.922   5.629   3.278
   15ARG     CA  135   6.979   5.689   3.477
   15ARG     CB  136   6.909   5.823   3.454
   15ARG     CG  137   6.938   5.912   3.575
   15ARG     CD  138   6.915   6.061   3.554
   15ARG     NE  139   6.947   6.117   3.686
   15ARG     HE  140   6.929   6.063   3.768
   15ARG     CZ  141   6.997   6.240   3.702
   15ARG    NH1  142   7.039   6.304   3.592
   15ARG   HH11  143   7.034   6.259   3.503
   15ARG   HH12  144   7.091   6.389   3.596
   15ARG    NH2  145   6.999   6.300   3.822
   15ARG   HH21  146   6.953   6.250   3.895
   15ARG   HH22  147   7.059   6.377   3.846
   15ARG      C  148   6.903   5.620   3.590
   15ARG      O  149   6.966   5.598   3.693
   16LEU      N  150   6.788   5.560   3.559
   16LEU      H  151   6.738   5.573   3.474
   16LEU     CA  152   6.714   5.484   3.661
   16LEU     CB  153   6.569   5.465   3.616
   16LEU     CG  154   6.498   5.600   3.604
   16LEU    CD1  155   6.381   5.581   3.506
   16LEU    CD2  156   6.443   5.637   3.742
   16LEU      C  157   6.787   5.363   3.719
   16LEU      O  158   6.787   5.332   3.838
   17GLY      N  159   6.862   5.294   3.633
   17GLY      H  160   6.860   5.317   3.536
   17GLY     CA  161   6.940   5.176   3.673
   17GLY      C  162   6.982   5.081   3.561
   17GLY      O  163   7.002   5.127   3.448
   18VAL      N  164   7.010   4.960   3.608
   18VAL      H  165   7.023   4.951   3.707
   18VAL     CA  166   7.054   4.852   3.519
   18VAL     CB  167   7.137   4.756   3.605
   18VAL    CG1  168   7.168   4.638   3.512
   18VAL    CG2  169   7.276   4.816   3.626
   18VAL      C  170   6.938   4.785   3.445
   18VAL      O  171   6.870   4.695   3.493
   19ALA      N  172   6.904   4.857   3.339
   19ALA      H  173   6.934   4.950   3.318
   19ALA     CA  174   6.812   4.803   3.238
   19ALA     CB  175   6.776   4.905   3.130
   19ALA      C  176   6.885   4.686   3.171
   19ALA      O  177   6.834   4.574   3.171
   20GLY      N  178   7.015   4.703   3.151
   20GLY      H  179   7.064   4.789   3.166
   20GLY     CA  180   7.085   4.610   3.062
   20GLY      C  181   7.071   4.648   2.914
   20GLY      O  182   7.033   4.757   2.873
   21GLN      N  183   7.117   4.554   2.832
   21GLN      H  184   7.174   4.479   2.867
   21GLN     CA  185   7.118   4.569   2.686
   21GLN     CB  186   7.165   4.437   2.625
   21GLN     CG  187   7.310   4.413   2.669
   21GLN     CD  188   7.372   4.299   2.589
   21GLN    OE1  189   7.441   4.218   2.651
   21GLN    NE2  190   7.341   4.296   2.460
   21GLN   HE21  191   7.289   4.370   2.417
   21GLN   HE22  192   7.398   4.236   2.403
   21GLN      C  193   6.994   4.614   2.609
   21GLN      O  194   7.011   4.620   2.487
   22TRP      N  195   6.877   4.607   2.672
   22TRP      H  196   6.875   4.553   2.755
   22TRP     CA  197   6.749   4.644   2.610
   22TRP     CB  198   6.632   4.588   2.691
   22TRP     CG  199   6.625   4.435   2.698
   22TRP    CD1  200   6.698   4.352   2.773
   22TRP    HD1  201   6.763   4.393   2.850
   22TRP    CD2  202   6.554   4.355   2.611
   22TRP    NE1  203   6.677   4.225   2.738
   22TRP    HE1  204   6.703   4.137   2.778
   22TRP    CE2  205   6.594   4.224   2.635
   22TRP    CE3  206   6.457   4.376   2.513
   22TRP    HE3  207   6.415   4.476   2.505
   22TRP    CZ2  208   6.547   4.120   2.555
   22TRP    HZ2  209   6.561   4.017   2.586
   22TRP    CZ3  210   6.412   4.275   2.429
   22TRP    HZ3  211   6.334   4.294   2.355
   22TRP    CH2  212   6.460   4.147   2.449
   22TRP    HH2  213   6.446   4.069   2.374
   22TRP      C  214   6.730   4.795   2.594
   22TRP      O  215   6.750   4.881   2.680
   23ARG      N  216   6.703   4.824   2.467
   23ARG      H  217   6.659   4.759   2.405
   23ARG     CA  218   6.699   4.966   2.429
   23ARG     CB  219   6.827   4.997   2.351
   23ARG     CG  220   6.951   5.014   2.438
   23ARG     CD  221   7.070   5.055   2.351
   23ARG     NE  222   7.195   5.046   2.428
   23ARG     HE  223   7.175   5.021   2.523
   23ARG     CZ  224   7.307   5.105   2.386
   23ARG    NH1  225   7.317   5.168   2.268
   23ARG   HH11  226   7.246   5.176   2.198
   23ARG   HH12  227   7.409   5.201   2.245
   23ARG    NH2  228   7.413   5.095   2.468
   23ARG   HH21  229   7.407   5.070   2.564
   23ARG   HH22  230   7.503   5.093   2.424
   23ARG      C  231   6.585   4.991   2.330
   23ARG      O  232   6.530   4.895   2.277
   24PHE      N  233   6.566   5.119   2.301
   24PHE      H  234   6.609   5.196   2.349
   24PHE     CA  235   6.464   5.160   2.203
   24PHE     CB  236   6.383   5.274   2.265
   24PHE     CG  237   6.314   5.238   2.397
   24PHE    CD1  238   6.367   5.281   2.518
   24PHE    HD1  239   6.453   5.347   2.519
   24PHE    CD2  240   6.190   5.176   2.390
   24PHE    HD2  241   6.147   5.141   2.296
   24PHE    CE1  242   6.289   5.272   2.634
   24PHE    HE1  243   6.292   5.354   2.706
   24PHE    CE2  244   6.131   5.145   2.511
   24PHE    HE2  245   6.067   5.057   2.514
   24PHE     CZ  246   6.170   5.201   2.632
   24PHE     HZ  247   6.116   5.197   2.727
   24PHE      C  248   6.524   5.190   2.066
   24PHE      O  249   6.625   5.257   2.044
   25VAL      N  250   6.442   5.160   1.966
   25VAL      H  251   6.360   5.107   1.989
   25VAL     CA  252   6.471   5.168   1.822
   25VAL     CB  253   6.557   5.051   1.774
   25VAL    CG1  254   6.691   5.038   1.847
   25VAL    CG2  255   6.483   4.918   1.790
   25VAL      C  256   6.349   5.189   1.733
   25VAL      O  257   6.250   5.118   1.747
   26ASP      N  258   6.363   5.275   1.632
   26ASP      H  259   6.448   5.321   1.605
   26ASP     CA  260   6.245   5.300   1.547
   26ASP     CB  261   6.265   5.433   1.475
   26ASP     CG  262   6.278   5.558   1.563
   26ASP    OD1  263   6.180   5.633   1.586
   26ASP    OD2  264   6.393   5.603   1.583
   26ASP      C  265   6.204   5.194   1.444
   26ASP      O  266   6.291   5.155   1.365
   27VAL      N  267   6.075   5.163   1.436
   27VAL      H  268   6.007   5.199   1.499
   27VAL     CA  269   6.021   5.063   1.343
   27VAL     CB  270   5.956   4.951   1.424
   27VAL    CG1  271   5.891   4.843   1.337
   27VAL    CG2  272   6.073   4.885   1.496
   27VAL      C  273   5.928   5.126   1.239
   27VAL      O  274   5.813   5.148   1.276
   28LEU      N  275   5.963   5.144   1.113
   28LEU      H  276   6.044   5.098   1.076
   28LEU     CA  277   5.876   5.210   1.015
   28LEU     CB  278   5.963   5.296   0.922
   28LEU     CG  279   6.052   5.391   1.002
   28LEU    CD1  280   6.168   5.422   0.905
   28LEU    CD2  281   5.981   5.511   1.063
   28LEU      C  282   5.790   5.120   0.925
   28LEU      O  283   5.844   5.026   0.868
   29GLY      N  284   5.668   5.168   0.904
   29GLY      H  285   5.654   5.265   0.924
   29GLY     CA  286   5.558   5.091   0.843
   29GLY      C  287   5.534   4.956   0.909
   29GLY      O  288   5.592   4.855   0.870
   30LEU      N  289   5.434   4.961   0.997
   30LEU      H  290   5.394   5.050   1.020
   30LEU     CA  291   5.386   4.848   1.077
   30LEU     CB  292   5.330   4.903   1.209
   30LEU     CG  293   5.444   4.938   1.305
   30LEU    CD1  294   5.396   5.031   1.416
   30LEU    CD2  295   5.487   4.809   1.376
   30LEU      C  296   5.298   4.754   0.996
   30LEU      O  297   5.178   4.737   1.018
   31GLU      N  298   5.362   4.684   0.903
   31GLU      H  299   5.460   4.704   0.897
   31GLU     CA  300   5.308   4.595   0.799
   31GLU     CB  301   5.267   4.681   0.679
   31GLU     CG  302   5.220   4.610   0.551
   31GLU     CD  303   5.327   4.625   0.444
   31GLU    OE1  304   5.409   4.533   0.422
   31GLU    OE2  305   5.326   4.723   0.366
   31GLU      C  306   5.421   4.497   0.764
   31GLU      O  307   5.539   4.529   0.765
   32GLU      N  308   5.377   4.377   0.727
   32GLU      H  309   5.278   4.373   0.714
   32GLU     CA  310   5.463   4.259   0.718
   32GLU     CB  311   5.393   4.128   0.681
   32GLU     CG  312   5.286   4.076   0.778
   32GLU     CD  313   5.215   3.945   0.742
   32GLU    OE1  314   5.285   3.847   0.712
   32GLU    OE2  315   5.093   3.946   0.713
   32GLU      C  316   5.596   4.281   0.645
   32GLU      O  317   5.703   4.281   0.705
   33GLU      N  318   5.579   4.324   0.520
   33GLU      H  319   5.485   4.337   0.489
   33GLU     CA  320   5.693   4.344   0.429
   33GLU     CB  321   5.637   4.354   0.286
   33GLU     CG  322   5.747   4.368   0.181
   33GLU     CD  323   5.686   4.338   0.045
   33GLU    OE1  324   5.626   4.428  -0.017
   33GLU    OE2  325   5.683   4.219   0.006
   33GLU      C  326   5.772   4.470   0.462
   33GLU      O  327   5.895   4.471   0.469
   34SER      N  328   5.692   4.576   0.479
   34SER      H  329   5.593   4.569   0.471
   34SER     CA  330   5.747   4.709   0.509
   34SER     CB  331   5.634   4.807   0.537
   34SER     OG  332   5.582   4.855   0.412
   34SER     HG  333   5.494   4.810   0.403
   34SER      C  334   5.842   4.718   0.628
   34SER      O  335   5.916   4.816   0.630
   35LEU      N  336   5.826   4.633   0.730
   35LEU      H  337   5.736   4.595   0.750
   35LEU     CA  338   5.920   4.637   0.843
   35LEU     CB  339   5.894   4.521   0.938
   35LEU     CG  340   5.753   4.498   0.995
   35LEU    CD1  341   5.744   4.363   1.066
   35LEU    CD2  342   5.730   4.595   1.109
   35LEU      C  343   6.064   4.611   0.798
   35LEU      O  344   6.154   4.633   0.878
   36GLY      N  345   6.077   4.543   0.684
   36GLY      H  346   5.995   4.521   0.630
   36GLY     CA  347   6.204   4.491   0.630
   36GLY      C  348   6.245   4.360   0.696
   36GLY      O  349   6.161   4.270   0.707
   37SER      N  350   6.370   4.355   0.741
   37SER      H  351   6.441   4.412   0.700
   37SER     CA  352   6.408   4.254   0.840
   37SER     CB  353   6.560   4.254   0.858
   37SER     OG  354   6.606   4.138   0.926
   37SER     HG  355   6.580   4.057   0.873
   37SER      C  356   6.336   4.289   0.970
   37SER      O  357   6.352   4.398   1.027
   38VAL      N  358   6.278   4.183   1.026
   38VAL      H  359   6.276   4.093   0.983
   38VAL     CA  360   6.205   4.196   1.153
   38VAL     CB  361   6.128   4.066   1.174
   38VAL    CG1  362   6.046   4.071   1.303
   38VAL    CG2  363   6.020   4.050   1.068
   38VAL      C  364   6.306   4.211   1.265
   38VAL      O  365   6.393   4.126   1.281
   39PRO      N  366   6.274   4.310   1.348
   39PRO     CA  367   6.351   4.338   1.470
   39PRO     CB  368   6.300   4.468   1.533
   39PRO     CG  369   6.251   4.538   1.406
   39PRO     CD  370   6.186   4.426   1.324
   39PRO      C  371   6.331   4.225   1.570
   39PRO      O  372   6.221   4.183   1.606
   40ALA      N  373   6.450   4.170   1.593
   40ALA      H  374   6.535   4.208   1.557
   40ALA     CA  375   6.476   4.055   1.682
   40ALA     CB  376   6.458   3.923   1.608
   40ALA      C  377   6.611   4.060   1.754
   40ALA      O  378   6.711   4.105   1.698
   41PRO      N  379   6.622   4.023   1.881
   41PRO     CA  380   6.510   3.981   1.967
   41PRO     CB  381   6.567   3.899   2.082
   41PRO     CG  382   6.716   3.882   2.048
   41PRO     CD  383   6.747   3.999   1.955
   41PRO      C  384   6.443   4.105   2.027
   41PRO      O  385   6.510   4.204   2.058
   42ALA      N  386   6.311   4.104   2.042
   42ALA      H  387   6.258   4.025   2.011
   42ALA     CA  388   6.230   4.217   2.089
   42ALA     CB  389   6.166   4.285   1.968
   42ALA      C  390   6.121   4.165   2.184
   42ALA      O  391   6.069   4.054   2.171
   43CYS      N  392   6.073   4.254   2.270
   43CYS      H  393   6.121   4.340   2.286
   43CYS     CA  394   5.974   4.227   2.375
   43CYS     CB  395   6.041   4.212   2.512
   43CYS     SG  396   6.100   4.378   2.561
   43CYS     HG  397   6.031   4.378   2.675
   43CYS      C  398   5.847   4.312   2.386
   43CYS      O  399   5.739   4.261   2.418
   44ALA      N  400   5.849   4.422   2.311
   44ALA      H  401   5.928   4.438   2.252
   44ALA     CA  402   5.745   4.526   2.311
   44ALA     CB  403   5.774   4.613   2.434
   44ALA      C  404   5.741   4.621   2.192
   44ALA      O  405   5.847   4.650   2.136
   45LEU      N  406   5.621   4.674   2.173
   45LEU      H  407   5.537   4.623   2.192
   45LEU     CA  408   5.607   4.777   2.069
   45LEU     CB  409   5.524   4.730   1.950
   45LEU     CG  410   5.520   4.816   1.823
   45LEU    CD1  411   5.650   4.835   1.745
   45LEU    CD2  412   5.407   4.745   1.749
   45LEU      C  413   5.533   4.897   2.129
   45LEU      O  414   5.418   4.878   2.169
   46LEU      N  415   5.616   4.999   2.150
   46LEU      H  416   5.711   4.991   2.121
   46LEU     CA  417   5.562   5.128   2.197
   46LEU     CB  418   5.677   5.206   2.262
   46LEU     CG  419   5.702   5.163   2.407
   46LEU    CD1  420   5.790   5.038   2.410
   46LEU    CD2  421   5.777   5.268   2.490
   46LEU      C  422   5.495   5.200   2.080
   46LEU      O  423   5.559   5.268   2.000
   47LEU      N  424   5.366   5.170   2.073
   47LEU      H  425   5.316   5.099   2.122
   47LEU     CA  426   5.279   5.242   1.978
   47LEU     CB  427   5.183   5.146   1.909
   47LEU     CG  428   5.115   5.190   1.779
   47LEU    CD1  429   5.223   5.204   1.671
   47LEU    CD2  430   5.008   5.092   1.729
   47LEU      C  431   5.209   5.368   2.029
   47LEU      O  432   5.143   5.354   2.132
   48LEU      N  433   5.240   5.484   1.971
   48LEU      H  434   5.317   5.496   1.909
   48LEU     CA  435   5.169   5.610   1.994
   48LEU     CB  436   5.263   5.724   2.035
   48LEU     CG  437   5.308   5.736   2.181
   48LEU    CD1  438   5.378   5.871   2.197
   48LEU    CD2  439   5.185   5.724   2.271
   48LEU      C  440   5.091   5.651   1.869
   48LEU      O  441   5.148   5.698   1.771
   49PHE      N  442   4.958   5.643   1.875
   49PHE      H  443   4.927   5.628   1.969
   49PHE     CA  444   4.860   5.655   1.766
   49PHE     CB  445   4.803   5.513   1.751
   49PHE     CG  446   4.709   5.500   1.632
   49PHE    CD1  447   4.570   5.509   1.642
   49PHE    HD1  448   4.535   5.526   1.743
   49PHE    CD2  449   4.758   5.476   1.504
   49PHE    HD2  450   4.865   5.464   1.486
   49PHE    CE1  451   4.485   5.504   1.532
   49PHE    HE1  452   4.385   5.548   1.541
   49PHE    CE2  453   4.673   5.472   1.394
   49PHE    HE2  454   4.707   5.433   1.298
   49PHE     CZ  455   4.535   5.484   1.404
   49PHE     HZ  456   4.478   5.512   1.315
   49PHE      C  457   4.750   5.756   1.798
   49PHE      O  458   4.728   5.773   1.918
   50PRO      N  459   4.698   5.831   1.702
   50PRO     CA  460   4.593   5.933   1.718
   50PRO     CB  461   4.549   5.966   1.575
   50PRO     CG  462   4.684   5.962   1.503
   50PRO     CD  463   4.742   5.833   1.562
   50PRO      C  464   4.484   5.880   1.811
   50PRO      O  465   4.444   5.765   1.796
   51LEU      N  466   4.430   5.976   1.887
   51LEU      H  467   4.476   6.060   1.915
   51LEU     CA  468   4.317   5.943   1.974
   51LEU     CB  469   4.276   6.076   2.038
   51LEU     CG  470   4.220   6.061   2.180
   51LEU    CD1  471   4.342   6.058   2.273
   51LEU    CD2  472   4.126   6.177   2.214
   51LEU      C  473   4.201   5.865   1.911
   51LEU      O  474   4.113   5.923   1.848
   52THR      N  475   4.196   5.741   1.959
   52THR      H  476   4.260   5.727   2.034
   52THR     CA  477   4.128   5.628   1.894
   52THR     CB  478   4.177   5.491   1.943
   52THR    OG1  479   4.191   5.493   2.085
   52THR    HG1  480   4.237   5.415   2.126
   52THR    CG2  481   4.303   5.447   1.867
   52THR      C  482   3.978   5.635   1.926
   52THR      O  483   3.940   5.676   2.035
   53ALA      N  484   3.888   5.600   1.835
   53ALA      H  485   3.906   5.535   1.760
   53ALA     CA  486   3.744   5.624   1.840
   53ALA     CB  487   3.692   5.697   1.716
   53ALA      C  488   3.650   5.507   1.867
   53ALA      O  489   3.575   5.508   1.965
   54GLN      N  490   3.690   5.394   1.809
   54GLN      H  491   3.767   5.394   1.746
   54GLN     CA  492   3.612   5.270   1.822
   54GLN     CB  493   3.600   5.192   1.691
   54GLN     CG  494   3.539   5.265   1.571
   54GLN     CD  495   3.597   5.212   1.439
   54GLN    OE1  496   3.556   5.109   1.386
   54GLN    NE2  497   3.705   5.273   1.392
   54GLN   HE21  498   3.746   5.354   1.435
   54GLN   HE22  499   3.769   5.223   1.334
   54GLN      C  500   3.661   5.177   1.933
   54GLN      O  501   3.641   5.056   1.933
   55HISE     N  502   3.720   5.235   2.037
   55HISE     H  503   3.710   5.333   2.057
   55HISE    CA  504   3.776   5.159   2.150
   55HISE    CB  505   3.844   5.254   2.248
   55HISE    CG  506   3.762   5.378   2.285
   55HISE   ND1  507   3.630   5.386   2.306
   55HISE   CD2  508   3.809   5.502   2.284
   55HISE   HD2  509   3.910   5.530   2.255
   55HISE   CE1  510   3.600   5.514   2.319
   55HISE   HE1  511   3.498   5.551   2.330
   55HISE   NE2  512   3.709   5.588   2.301
   55HISE   HE2  513   3.720   5.687   2.291
   55HISE     C  514   3.682   5.066   2.226
   55HISE     O  515   3.700   4.944   2.223
   56GLU      N  516   3.574   5.118   2.284
   56GLU      H  517   3.565   5.215   2.308
   56GLU     CA  518   3.475   5.028   2.344
   56GLU     CB  519   3.372   5.108   2.424
   56GLU     CG  520   3.297   5.011   2.516
   56GLU     CD  521   3.193   5.080   2.606
   56GLU    OE1  522   3.205   5.192   2.660
   56GLU    OE2  523   3.086   5.020   2.630
   56GLU      C  524   3.410   4.927   2.249
   56GLU      O  525   3.396   4.809   2.279
   57ASN      N  526   3.384   4.968   2.125
   57ASN      H  527   3.374   5.065   2.103
   57ASN     CA  528   3.342   4.883   2.013
   57ASN     CB  529   3.337   4.973   1.889
   57ASN     CG  530   3.206   4.967   1.809
   57ASN    OD1  531   3.106   5.032   1.838
   57ASN    ND2  532   3.215   4.914   1.687
   57ASN   HD21  533   3.303   4.887   1.648
   57ASN   HD22  534   3.123   4.903   1.648
   57ASN      C  535   3.425   4.762   1.970
   57ASN      O  536   3.371   4.665   1.917
   58PHE      N  537   3.556   4.780   1.987
   58PHE      H  538   3.584   4.874   2.004
   58PHE     CA  539   3.648   4.666   1.977
   58PHE     CB  540   3.781   4.727   1.930
   58PHE     CG  541   3.814   4.719   1.781
   58PHE    CD1  542   3.830   4.592   1.726
   58PHE    HD1  543   3.851   4.505   1.788
   58PHE    CD2  544   3.804   4.833   1.702
   58PHE    HD2  545   3.829   4.931   1.743
   58PHE    CE1  546   3.830   4.582   1.587
   58PHE    HE1  547   3.812   4.483   1.546
   58PHE    CE2  548   3.795   4.815   1.565
   58PHE    HE2  549   3.779   4.901   1.501
   58PHE     CZ  550   3.816   4.692   1.503
   58PHE     HZ  551   3.802   4.682   1.396
   58PHE      C  552   3.664   4.589   2.108
   58PHE      O  553   3.614   4.476   2.112
   59ARG      N  554   3.680   4.661   2.219
   59ARG      H  555   3.731   4.747   2.211
   59ARG     CA  556   3.690   4.600   2.352
   59ARG     CB  557   3.724   4.700   2.463
   59ARG     CG  558   3.873   4.734   2.471
   59ARG     CD  559   3.962   4.610   2.472
   59ARG     NE  560   4.104   4.649   2.468
   59ARG     HE  561   4.145   4.658   2.559
   59ARG     CZ  562   4.187   4.665   2.364
   59ARG    NH1  563   4.138   4.655   2.240
   59ARG   HH11  564   4.040   4.645   2.222
   59ARG   HH12  565   4.207   4.653   2.169
   59ARG    NH2  566   4.313   4.709   2.382
   59ARG   HH21  567   4.348   4.718   2.475
   59ARG   HH22  568   4.374   4.717   2.303
   59ARG      C  569   3.571   4.514   2.393
   59ARG      O  570   3.589   4.397   2.426
   60LYS      N  571   3.451   4.570   2.390
   60LYS      H  572   3.430   4.664   2.361
   60LYS     CA  573   3.327   4.504   2.432
   60LYS     CB  574   3.212   4.603   2.413
   60LYS     CG  575   3.075   4.568   2.471
   60LYS     CD  576   3.080   4.553   2.623
   60LYS     CE  577   3.074   4.693   2.683
   60LYS     NZ  578   3.095   4.690   2.829
   60LYS    HZ1  579   3.125   4.779   2.863
   60LYS    HZ2  580   3.009   4.671   2.876
   60LYS    HZ3  581   3.155   4.615   2.859
   60LYS      C  582   3.305   4.378   2.348
   60LYS      O  583   3.259   4.273   2.393
   61LYS      N  584   3.340   4.385   2.220
   61LYS      H  585   3.387   4.467   2.186
   61LYS     CA  586   3.341   4.267   2.132
   61LYS     CB  587   3.349   4.319   1.988
   61LYS     CG  588   3.314   4.210   1.886
   61LYS     CD  589   3.168   4.172   1.860
   61LYS     CE  590   3.152   4.077   1.741
   61LYS     NZ  591   3.022   4.012   1.718
   61LYS    HZ1  592   2.951   4.083   1.715
   61LYS    HZ2  593   3.031   3.956   1.636
   61LYS    HZ3  594   3.002   3.955   1.797
   61LYS      C  595   3.449   4.163   2.163
   61LYS      O  596   3.418   4.047   2.189
   62GLN      N  597   3.567   4.216   2.195
   62GLN      H  598   3.576   4.313   2.218
   62GLN     CA  599   3.678   4.128   2.231
   62GLN     CB  600   3.802   4.218   2.230
   62GLN     CG  601   3.838   4.240   2.083
   62GLN     CD  602   3.944   4.351   2.079
   62GLN    OE1  603   3.948   4.450   2.152
   62GLN    NE2  604   4.031   4.345   1.979
   62GLN   HE21  605   4.031   4.275   1.908
   62GLN   HE22  606   4.099   4.417   1.965
   62GLN      C  607   3.660   4.052   2.363
   62GLN      O  608   3.704   3.938   2.373
   63ILE      N  609   3.596   4.113   2.462
   63ILE      H  610   3.600   4.213   2.461
   63ILE     CA  611   3.553   4.047   2.587
   63ILE     CB  612   3.483   4.145   2.682
   63ILE    CG1  613   3.547   4.282   2.706
   63ILE    CG2  614   3.475   4.077   2.819
   63ILE     CD  615   3.470   4.388   2.784
   63ILE      C  616   3.468   3.922   2.564
   63ILE      O  617   3.489   3.816   2.621
   64GLU      N  618   3.371   3.935   2.473
   64GLU      H  619   3.342   4.021   2.431
   64GLU     CA  620   3.287   3.824   2.424
   64GLU     CB  621   3.150   3.877   2.382
   64GLU     CG  622   3.047   3.769   2.347
   64GLU     CD  623   2.917   3.829   2.294
   64GLU    OE1  624   2.918   3.851   2.171
   64GLU    OE2  625   2.817   3.851   2.366
   64GLU      C  626   3.345   3.726   2.322
   64GLU      O  627   3.345   3.608   2.357
   65GLU      N  628   3.426   3.775   2.229
   65GLU      H  629   3.426   3.875   2.224
   65GLU     CA  630   3.517   3.701   2.141
   65GLU     CB  631   3.553   3.781   2.016
   65GLU     CG  632   3.436   3.796   1.918
   65GLU     CD  633   3.377   3.664   1.866
   65GLU    OE1  634   3.262   3.627   1.896
   65GLU    OE2  635   3.437   3.609   1.771
   65GLU      C  636   3.646   3.652   2.207
   65GLU      O  637   3.754   3.653   2.148
   66LEU      N  638   3.633   3.607   2.332
   66LEU      H  639   3.551   3.632   2.384
   66LEU     CA  640   3.734   3.540   2.416
   66LEU     CB  641   3.766   3.399   2.365
   66LEU     CG  642   3.659   3.297   2.406
   66LEU    CD1  643   3.684   3.170   2.324
   66LEU    CD2  644   3.695   3.255   2.549
   66LEU      C  645   3.865   3.610   2.451
   66LEU      O  646   3.918   3.584   2.559
   67LYS      N  647   3.909   3.703   2.367
   67LYS      H  648   3.860   3.727   2.283
   67LYS     CA  649   4.044   3.762   2.367
   67LYS     CB  650   4.064   3.850   2.243
   67LYS     CG  651   4.100   3.759   2.125
   67LYS     CD  652   4.165   3.841   2.013
   67LYS     CE  653   4.215   3.767   1.889
   67LYS     NZ  654   4.253   3.870   1.791
   67LYS    HZ1  655   4.330   3.921   1.829
   67LYS    HZ2  656   4.289   3.824   1.710
   67LYS    HZ3  657   4.174   3.930   1.780
   67LYS      C  658   4.080   3.851   2.486
   67LYS      O  659   4.197   3.868   2.522
   68GLY      N  660   3.987   3.936   2.528
   68GLY      H  661   3.898   3.938   2.482
   68GLY     CA  662   4.000   4.035   2.636
   68GLY      C  663   3.986   3.979   2.777
   68GLY      O  664   3.877   3.969   2.832
   69GLN      N  665   4.099   3.923   2.819
   69GLN      H  666   4.183   3.960   2.779
   69GLN     CA  667   4.106   3.849   2.946
   69GLN     CB  668   4.196   3.726   2.931
   69GLN     CG  669   4.149   3.632   2.819
   69GLN     CD  670   4.245   3.514   2.799
   69GLN    OE1  671   4.318   3.477   2.890
   69GLN    NE2  672   4.243   3.453   2.681
   69GLN   HE21  673   4.184   3.477   2.605
   69GLN   HE22  674   4.307   3.377   2.668
   69GLN      C  675   4.147   3.948   3.055
   69GLN      O  676   4.221   4.041   3.025
   70GLU      N  677   4.100   3.925   3.177
   70GLU      H  678   4.035   3.853   3.202
   70GLU     CA  679   4.128   4.011   3.293
   70GLU     CB  680   4.040   3.981   3.414
   70GLU     CG  681   3.889   4.004   3.398
   70GLU     CD  682   3.824   3.948   3.524
   70GLU    OE1  683   3.751   4.026   3.589
   70GLU    OE2  684   3.813   3.824   3.536
   70GLU      C  685   4.273   4.029   3.340
   70GLU      O  686   4.346   3.939   3.298
   71VAL      N  687   4.308   4.142   3.400
   71VAL      H  688   4.236   4.209   3.419
   71VAL     CA  689   4.448   4.167   3.436
   71VAL     CB  690   4.471   4.318   3.452
   71VAL    CG1  691   4.473   4.388   3.316
   71VAL    CG2  692   4.372   4.382   3.549
   71VAL      C  693   4.504   4.082   3.550
   71VAL      O  694   4.529   4.123   3.663
   72SER      N  695   4.570   3.982   3.490
   72SER      H  696   4.563   3.963   3.392
   72SER     CA  697   4.661   3.887   3.555
   72SER     CB  698   4.720   3.792   3.451
   72SER     OG  699   4.625   3.701   3.396
   72SER     HG  700   4.660   3.613   3.363
   72SER      C  701   4.778   3.961   3.619
   72SER      O  702   4.838   4.032   3.538
   73PRO      N  703   4.836   3.914   3.730
   73PRO     CA  704   4.948   3.984   3.795
   73PRO     CB  705   4.982   3.915   3.927
   73PRO     CG  706   4.857   3.833   3.958
   73PRO     CD  707   4.787   3.813   3.824
   73PRO      C  708   5.078   4.025   3.725
   73PRO      O  709   5.150   4.105   3.784
   74LYS      N  710   5.126   3.948   3.629
   74LYS      H  711   5.105   3.851   3.613
   74LYS     CA  712   5.227   3.991   3.531
   74LYS     CB  713   5.312   3.875   3.480
   74LYS     CG  714   5.390   3.815   3.597
   74LYS     CD  715   5.505   3.734   3.537
   74LYS     CE  716   5.443   3.620   3.455
   74LYS     NZ  717   5.552   3.540   3.397
   74LYS    HZ1  718   5.516   3.461   3.346
   74LYS    HZ2  719   5.618   3.589   3.342
   74LYS    HZ3  720   5.610   3.501   3.469
   74LYS      C  721   5.192   4.093   3.422
   74LYS      O  722   5.278   4.174   3.387
   75VAL      N  723   5.064   4.113   3.395
   75VAL      H  724   4.984   4.077   3.443
   75VAL     CA  725   5.018   4.209   3.294
   75VAL     CB  726   4.883   4.179   3.228
   75VAL    CG1  727   4.871   4.246   3.091
   75VAL    CG2  728   4.857   4.029   3.232
   75VAL      C  729   5.010   4.349   3.355
   75VAL      O  730   4.901   4.383   3.400
   76TYR      N  731   5.113   4.433   3.356
   76TYR      H  732   5.179   4.427   3.281
   76TYR     CA  733   5.110   4.560   3.430
   76TYR     CB  734   5.253   4.616   3.436
   76TYR     CG  735   5.252   4.744   3.520
   76TYR    CD1  736   5.253   4.874   3.472
   76TYR    HD1  737   5.254   4.885   3.364
   76TYR    CD2  738   5.285   4.735   3.655
   76TYR    HD2  739   5.270   4.638   3.703
   76TYR    CE1  740   5.270   4.987   3.551
   76TYR    HE1  741   5.258   5.084   3.501
   76TYR    CE2  742   5.307   4.842   3.741
   76TYR    HE2  743   5.361   4.825   3.834
   76TYR     CZ  744   5.295   4.969   3.687
   76TYR     OH  745   5.306   5.081   3.764
   76TYR     HH  746   5.344   5.048   3.850
   76TYR      C  747   5.022   4.667   3.366
   76TYR      O  748   5.029   4.683   3.245
   77PHE      N  749   4.936   4.725   3.449
   77PHE      H  750   4.939   4.713   3.548
   77PHE     CA  751   4.836   4.824   3.404
   77PHE     CB  752   4.696   4.776   3.442
   77PHE     CG  753   4.583   4.856   3.377
   77PHE    CD1  754   4.553   4.841   3.242
   77PHE    HD1  755   4.614   4.768   3.189
   77PHE    CD2  756   4.516   4.959   3.442
   77PHE    HD2  757   4.532   4.985   3.547
   77PHE    CE1  758   4.463   4.920   3.172
   77PHE    HE1  759   4.446   4.914   3.064
   77PHE    CE2  760   4.413   5.030   3.382
   77PHE    HE2  761   4.331   5.059   3.448
   77PHE     CZ  762   4.391   5.014   3.246
   77PHE     HZ  763   4.313   5.067   3.192
   77PHE      C  764   4.874   4.964   3.452
   77PHE      O  765   4.930   5.000   3.556
   78MET      N  766   4.825   5.058   3.372
   78MET      H  767   4.782   5.041   3.283
   78MET     CA  768   4.831   5.201   3.406
   78MET     CB  769   4.967   5.249   3.355
   78MET     CG  770   5.070   5.274   3.466
   78MET     SD  771   5.015   5.405   3.582
   78MET     CE  772   5.153   5.398   3.694
   78MET      C  773   4.730   5.291   3.335
   78MET      O  774   4.656   5.244   3.249
   79LYS      N  775   4.716   5.416   3.381
   79LYS      H  776   4.757   5.442   3.468
   79LYS     CA  777   4.625   5.514   3.322
   79LYS     CB  778   4.508   5.543   3.417
   79LYS     CG  779   4.392   5.450   3.380
   79LYS     CD  780   4.261   5.489   3.450
   79LYS     CE  781   4.145   5.400   3.406
   79LYS     NZ  782   4.022   5.452   3.468
   79LYS    HZ1  783   4.036   5.489   3.559
   79LYS    HZ2  784   3.985   5.525   3.410
   79LYS    HZ3  785   3.955   5.378   3.474
   79LYS      C  786   4.675   5.643   3.256
   79LYS      O  787   4.720   5.731   3.330
   80GLN      N  788   4.662   5.655   3.124
   80GLN      H  789   4.642   5.570   3.074
   80GLN     CA  790   4.703   5.780   3.059
   80GLN     CB  791   4.718   5.743   2.911
   80GLN     CG  792   4.811   5.834   2.831
   80GLN     CD  793   4.790   5.822   2.680
   80GLN    OE1  794   4.723   5.733   2.627
   80GLN    NE2  795   4.850   5.916   2.607
   80GLN   HE21  796   4.921   5.973   2.648
   80GLN   HE22  797   4.827   5.924   2.510
   80GLN      C  798   4.616   5.903   3.084
   80GLN      O  799   4.624   6.004   3.014
   81THR      N  800   4.536   5.896   3.190
   81THR      H  801   4.549   5.819   3.253
   81THR     CA  802   4.440   6.001   3.228
   81THR     CB  803   4.349   5.954   3.343
   81THR    OG1  804   4.426   5.903   3.452
   81THR    HG1  805   4.379   5.946   3.529
   81THR    CG2  806   4.249   5.854   3.285
   81THR      C  807   4.500   6.133   3.276
   81THR      O  808   4.444   6.240   3.252
   82ILE      N  809   4.615   6.122   3.342
   82ILE      H  810   4.634   6.030   3.376
   82ILE     CA  811   4.697   6.230   3.398
   82ILE     CB  812   4.794   6.166   3.498
   82ILE    CG1  813   4.865   6.045   3.436
   82ILE    CG2  814   4.726   6.126   3.629
   82ILE     CD  815   4.991   6.018   3.519
   82ILE      C  816   4.772   6.317   3.297
   82ILE      O  817   4.808   6.275   3.187
   83GLY      N  818   4.807   6.436   3.345
   83GLY      H  819   4.835   6.455   3.439
   83GLY     CA  820   4.873   6.535   3.259
   83GLY      C  821   5.015   6.503   3.211
   83GLY      O  822   5.060   6.570   3.119
   84ASN      N  823   5.087   6.403   3.262
   84ASN      H  824   5.049   6.353   3.340
   84ASN     CA  825   5.226   6.366   3.232
   84ASN     CB  826   5.262   6.275   3.349
   84ASN     CG  827   5.415   6.279   3.359
   84ASN    OD1  828   5.468   6.170   3.342
   84ASN    ND2  829   5.482   6.380   3.413
   84ASN   HD21  830   5.448   6.464   3.455
   84ASN   HD22  831   5.580   6.367   3.427
   84ASN      C  832   5.264   6.319   3.091
   84ASN      O  833   5.183   6.262   3.019
   85SER      N  834   5.393   6.329   3.062
   85SER      H  835   5.445   6.395   3.116
   85SER     CA  836   5.443   6.290   2.930
   85SER     CB  837   5.593   6.320   2.920
   85SER     OG  838   5.623   6.455   2.882
   85SER     HG  839   5.655   6.491   2.970
   85SER      C  840   5.425   6.142   2.896
   85SER      O  841   5.481   6.060   2.970
   86CYS      N  842   5.390   6.118   2.770
   86CYS      H  843   5.347   6.192   2.719
   86CYS     CA  844   5.364   5.979   2.728
   86CYS     CB  845   5.288   5.998   2.596
   86CYS     SG  846   5.371   6.088   2.461
   86CYS     HG  847   5.288   6.192   2.468
   86CYS      C  848   5.493   5.897   2.722
   86CYS      O  849   5.493   5.784   2.771
   87GLY      N  850   5.606   5.955   2.686
   87GLY      H  851   5.604   6.052   2.659
   87GLY     CA  852   5.738   5.890   2.696
   87GLY      C  853   5.778   5.830   2.831
   87GLY      O  854   5.805   5.711   2.836
   88THR      N  855   5.736   5.901   2.935
   88THR      H  856   5.695   5.992   2.931
   88THR     CA  857   5.763   5.865   3.075
   88THR     CB  858   5.762   5.985   3.170
   88THR    OG1  859   5.805   6.101   3.097
   88THR    HG1  860   5.905   6.101   3.091
   88THR    CG2  861   5.846   5.968   3.296
   88THR      C  862   5.657   5.770   3.131
   88THR      O  863   5.701   5.681   3.204
   89ILE      N  864   5.530   5.783   3.094
   89ILE      H  865   5.501   5.861   3.040
   89ILE     CA  866   5.428   5.681   3.125
   89ILE     CB  867   5.280   5.716   3.120
   89ILE    CG1  868   5.251   5.855   3.177
   89ILE    CG2  869   5.208   5.619   3.215
   89ILE     CD  870   5.119   5.913   3.124
   89ILE      C  871   5.445   5.551   3.046
   89ILE      O  872   5.447   5.441   3.101
   90GLY      N  873   5.493   5.569   2.923
   90GLY      H  874   5.490   5.659   2.880
   90GLY     CA  875   5.521   5.459   2.829
   90GLY      C  876   5.647   5.384   2.871
   90GLY      O  877   5.642   5.261   2.864
   91LEU      N  878   5.745   5.456   2.926
   91LEU      H  879   5.746   5.554   2.905
   91LEU     CA  880   5.871   5.405   2.980
   91LEU     CB  881   5.956   5.519   3.037
   91LEU     CG  882   6.086   5.494   3.114
   91LEU    CD1  883   6.201   5.483   3.013
   91LEU    CD2  884   6.109   5.597   3.224
   91LEU      C  885   5.837   5.296   3.082
   91LEU      O  886   5.865   5.178   3.061
   92ILE      N  887   5.776   5.338   3.192
   92ILE      H  888   5.752   5.435   3.193
   92ILE     CA  889   5.740   5.246   3.301
   92ILE     CB  890   5.684   5.310   3.428
   92ILE    CG1  891   5.566   5.405   3.408
   92ILE    CG2  892   5.791   5.380   3.513
   92ILE     CD  893   5.506   5.430   3.546
   92ILE      C  894   5.646   5.132   3.261
   92ILE      O  895   5.674   5.019   3.301
   93HISE     N  896   5.561   5.156   3.161
   93HISE     H  897   5.550   5.248   3.125
   93HISE    CA  898   5.479   5.054   3.095
   93HISE    CB  899   5.380   5.105   2.990
   93HISE    CG  900   5.241   5.044   3.010
   93HISE   ND1  901   5.200   4.921   3.041
   93HISE   CD2  902   5.134   5.120   2.987
   93HISE   HD2  903   5.137   5.229   2.979
   93HISE   CE1  904   5.068   4.923   3.039
   93HISE   HE1  905   5.007   4.835   3.061
   93HISE   NE2  906   5.027   5.047   3.015
   93HISE   HE2  907   4.936   5.089   3.004
   93HISE     C  908   5.559   4.936   3.038
   93HISE     O  909   5.566   4.830   3.100
   94ALA      N  910   5.652   4.976   2.952
   94ALA      H  911   5.640   5.071   2.922
   94ALA     CA  912   5.753   4.889   2.890
   94ALA     CB  913   5.833   4.973   2.791
   94ALA      C  914   5.837   4.812   2.993
   94ALA      O  915   5.837   4.689   2.988
   95VAL      N  916   5.894   4.877   3.093
   95VAL      H  917   5.898   4.977   3.084
   95VAL     CA  918   5.978   4.814   3.196
   95VAL     CB  919   6.068   4.921   3.257
   95VAL    CG1  920   6.157   4.874   3.373
   95VAL    CG2  921   6.134   5.014   3.155
   95VAL      C  922   5.915   4.731   3.308
   95VAL      O  923   5.961   4.620   3.336
   96ALA      N  924   5.789   4.765   3.336
   96ALA      H  925   5.746   4.853   3.317
   96ALA     CA  926   5.707   4.682   3.425
   96ALA     CB  927   5.588   4.763   3.478
   96ALA      C  928   5.665   4.553   3.354
   96ALA      O  929   5.695   4.443   3.399
   97ASN      N  930   5.612   4.573   3.234
   97ASN      H  931   5.597   4.661   3.190
   97ASN     CA  932   5.570   4.462   3.147
   97ASN     CB  933   5.473   4.515   3.041
   97ASN     CG  934   5.330   4.519   3.096
   97ASN    OD1  935   5.278   4.413   3.130
   97ASN    ND2  936   5.262   4.633   3.088
   97ASN   HD21  937   5.288   4.712   3.033
   97ASN   HD22  938   5.185   4.650   3.149
   97ASN      C  939   5.679   4.365   3.101
   97ASN      O  940   5.641   4.271   3.031
   98ASN      N  941   5.807   4.385   3.134
   98ASN      H  942   5.843   4.469   3.175
   98ASN     CA  943   5.912   4.286   3.107
   98ASN     CB  944   5.978   4.318   2.972
   98ASN     CG  945   5.886   4.316   2.850
   98ASN    OD1  946   5.873   4.222   2.772
   98ASN    ND2  947   5.855   4.434   2.798
   98ASN   HD21  948   5.895   4.518   2.836
   98ASN   HD22  949   5.786   4.435   2.725
   98ASN      C  950   6.023   4.258   3.208
   98ASN      O  951   6.139   4.230   3.177
   99GLN      N  952   5.977   4.246   3.332
   99GLN      H  953   5.878   4.251   3.349
   99GLN     CA  954   6.065   4.211   3.444
   99GLN     CB  955   5.986   4.226   3.574
   99GLN     CG  956   5.964   4.371   3.617
   99GLN     CD  957   5.891   4.388   3.750
   99GLN    OE1  958   5.931   4.348   3.859
   99GLN    NE2  959   5.765   4.431   3.741
   99GLN   HE21  960   5.718   4.449   3.655
   99GLN   HE22  961   5.710   4.454   3.821
   99GLN      C  962   6.148   4.083   3.444
   99GLN      O  963   6.211   4.051   3.545
  100ASP      N  964   6.139   3.996   3.344
  100ASP      H  965   6.050   3.974   3.305
  100ASP     CA  966   6.234   3.887   3.318
  100ASP     CB  967   6.153   3.764   3.274
  100ASP     CG  968   6.045   3.788   3.168
  100ASP    OD1  969   6.075   3.751   3.052
  100ASP    OD2  970   5.946   3.858   3.198
  100ASP      C  971   6.332   3.908   3.202
  100ASP      O  972   6.427   3.831   3.190
  101LYS      N  973   6.330   4.030   3.151
  101LYS      H  974   6.248   4.086   3.159
  101LYS     CA  975   6.421   4.076   3.045
  101LYS     CB  976   6.331   4.134   2.935
  101LYS     CG  977   6.278   4.023   2.843
  101LYS     CD  978   6.126   4.022   2.862
  101LYS     CE  979   6.062   3.925   2.763
  101LYS     NZ  980   5.915   3.938   2.768
  101LYS    HZ1  981   5.878   3.875   2.700
  101LYS    HZ2  982   5.879   3.899   2.853
  101LYS    HZ3  983   5.885   4.030   2.745
  101LYS      C  984   6.525   4.179   3.089
  101LYS      O  985   6.646   4.168   3.070
  102LEU      N  986   6.471   4.280   3.156
  102LEU      H  987   6.374   4.273   3.178
  102LEU     CA  988   6.542   4.389   3.224
  102LEU     CB  989   6.440   4.499   3.254
  102LEU     CG  990   6.387   4.589   3.142
  102LEU    CD1  991   6.502   4.639   3.054
  102LEU    CD2  992   6.282   4.522   3.052
  102LEU      C  993   6.593   4.346   3.362
  102LEU      O  994   6.513   4.292   3.438
  103GLY      N  995   6.695   4.415   3.411
  103GLY      H  996   6.735   4.490   3.358
  103GLY     CA  997   6.765   4.392   3.538
  103GLY      C  998   6.711   4.446   3.670
  103GLY      O  999   6.601   4.404   3.703
  104PHE      N 1000   6.767   4.565   3.692
  104PHE      H 1001   6.826   4.604   3.622
  104PHE     CA 1002   6.737   4.644   3.813
  104PHE     CB 1003   6.611   4.730   3.799
  104PHE     CG 1004   6.592   4.807   3.669
  104PHE    CD1 1005   6.515   4.750   3.568
  104PHE    HD1 1006   6.463   4.656   3.587
  104PHE    CD2 1007   6.652   4.930   3.647
  104PHE    HD2 1008   6.720   4.967   3.724
  104PHE    CE1 1009   6.493   4.819   3.449
  104PHE    HE1 1010   6.469   4.764   3.357
  104PHE    CE2 1011   6.630   4.999   3.528
  104PHE    HE2 1012   6.655   5.105   3.518
  104PHE     CZ 1013   6.546   4.946   3.431
  104PHE     HZ 1014   6.535   4.981   3.328
  104PHE      C 1015   6.736   4.573   3.948
  104PHE      O 1016   6.649   4.489   3.971
  105GLU      N 1017   6.796   4.642   4.044
  105GLU      H 1018   6.842   4.729   4.026
  105GLU     CA 1019   6.812   4.600   4.184
  105GLU     CB 1020   6.920   4.681   4.256
  105GLU     CG 1021   7.054   4.649   4.190
  105GLU     CD 1022   7.161   4.741   4.249
  105GLU    OE1 1023   7.220   4.720   4.356
  105GLU    OE2 1024   7.187   4.844   4.182
  105GLU      C 1025   6.686   4.584   4.270
  105GLU      O 1026   6.613   4.682   4.279
  106ASP      N 1027   6.671   4.462   4.322
  106ASP      H 1028   6.737   4.388   4.306
  106ASP     CA 1029   6.551   4.426   4.397
  106ASP     CB 1030   6.553   4.279   4.438
  106ASP     CG 1031   6.516   4.180   4.327
  106ASP    OD1 1032   6.533   4.219   4.209
  106ASP    OD2 1033   6.468   4.067   4.351
  106ASP      C 1034   6.512   4.514   4.516
  106ASP      O 1035   6.395   4.529   4.552
  107GLY      N 1036   6.620   4.558   4.581
  107GLY      H 1037   6.705   4.505   4.574
  107GLY     CA 1038   6.615   4.651   4.694
  107GLY      C 1039   6.585   4.793   4.647
  107GLY      O 1040   6.537   4.871   4.729
  108SER      N 1041   6.612   4.835   4.524
  108SER      H 1042   6.611   4.773   4.445
  108SER     CA 1043   6.639   4.972   4.476
  108SER     CB 1044   6.746   4.980   4.368
  108SER     OG 1045   6.784   5.110   4.319
  108SER     HG 1046   6.879   5.099   4.293
  108SER      C 1047   6.510   5.043   4.434
  108SER      O 1048   6.406   4.982   4.407
  109VAL      N 1049   6.526   5.169   4.396
  109VAL      H 1050   6.610   5.197   4.350
  109VAL     CA 1051   6.418   5.267   4.375
  109VAL     CB 1052   6.487   5.400   4.345
  109VAL    CG1 1053   6.383   5.508   4.315
  109VAL    CG2 1054   6.583   5.437   4.458
  109VAL      C 1055   6.317   5.218   4.271
  109VAL      O 1056   6.198   5.220   4.302
  110LEU      N 1057   6.369   5.175   4.157
  110LEU      H 1058   6.468   5.174   4.139
  110LEU     CA 1059   6.273   5.133   4.054
  110LEU     CB 1060   6.344   5.113   3.920
  110LEU     CG 1061   6.254   5.144   3.800
  110LEU    CD1 1062   6.161   5.263   3.826
  110LEU    CD2 1063   6.322   5.156   3.664
  110LEU      C 1064   6.188   5.013   4.096
  110LEU      O 1065   6.065   5.016   4.103
  111LYS      N 1066   6.254   4.900   4.121
  111LYS      H 1067   6.349   4.894   4.092
  111LYS     CA 1068   6.190   4.780   4.177
  111LYS     CB 1069   6.286   4.663   4.202
  111LYS     CG 1070   6.324   4.592   4.072
  111LYS     CD 1071   6.233   4.475   4.035
  111LYS     CE 1072   6.271   4.395   3.910
  111LYS     NZ 1073   6.392   4.321   3.948
  111LYS    HZ1 1074   6.469   4.378   3.979
  111LYS    HZ2 1075   6.371   4.260   4.025
  111LYS    HZ3 1076   6.433   4.271   3.873
  111LYS      C 1077   6.094   4.796   4.295
  111LYS      O 1078   6.004   4.715   4.318
  112GLN      N 1079   6.131   4.889   4.383
  112GLN      H 1080   6.226   4.906   4.410
  112GLN     CA 1081   6.045   4.930   4.495
  112GLN     CB 1082   6.120   5.020   4.593
  112GLN     CG 1083   6.024   5.056   4.707
  112GLN     CD 1084   6.074   5.166   4.800
  112GLN    OE1 1085   6.193   5.188   4.826
  112GLN    NE2 1086   5.981   5.244   4.854
  112GLN   HE21 1087   5.883   5.229   4.841
  112GLN   HE22 1088   6.017   5.314   4.916
  112GLN      C 1089   5.910   4.982   4.446
  112GLN      O 1090   5.810   4.910   4.443
  113PHE      N 1091   5.924   5.092   4.373
  113PHE      H 1092   6.013   5.137   4.370
  113PHE     CA 1093   5.817   5.155   4.293
  113PHE     CB 1094   5.865   5.275   4.211
  113PHE     CG 1095   5.772   5.334   4.105
  113PHE    CD1 1096   5.769   5.288   3.974
  113PHE    HD1 1097   5.863   5.259   3.926
  113PHE    CD2 1098   5.678   5.425   4.151
  113PHE    HD2 1099   5.700   5.468   4.248
  113PHE    CE1 1100   5.657   5.319   3.898
  113PHE    HE1 1101   5.616   5.237   3.838
  113PHE    CE2 1102   5.578   5.476   4.069
  113PHE    HE2 1103   5.506   5.550   4.103
  113PHE     CZ 1104   5.573   5.421   3.941
  113PHE     HZ 1105   5.494   5.450   3.872
  113PHE      C 1106   5.736   5.062   4.202
  113PHE      O 1107   5.614   5.072   4.214
  114LEU      N 1108   5.801   4.975   4.125
  114LEU      H 1109   5.899   4.986   4.108
  114LEU     CA 1110   5.731   4.878   4.040
  114LEU     CB 1111   5.823   4.803   3.944
  114LEU     CG 1112   5.874   4.890   3.829
  114LEU    CD1 1113   5.972   4.809   3.744
  114LEU    CD2 1114   5.777   4.967   3.739
  114LEU      C 1115   5.643   4.788   4.127
  114LEU      O 1116   5.521   4.804   4.119
  115SER      N 1117   5.692   4.715   4.226
  115SER      H 1118   5.788   4.724   4.255
  115SER     CA 1119   5.616   4.626   4.315
  115SER     CB 1120   5.715   4.562   4.413
  115SER     OG 1121   5.659   4.498   4.527
  115SER     HG 1122   5.651   4.403   4.496
  115SER      C 1123   5.500   4.694   4.389
  115SER      O 1124   5.383   4.657   4.381
  116GLU      N 1125   5.531   4.810   4.447
  116GLU      H 1126   5.625   4.836   4.467
  116GLU     CA 1127   5.434   4.898   4.514
  116GLU     CB 1128   5.492   5.025   4.577
  116GLU     CG 1129   5.597   5.003   4.686
  116GLU     CD 1130   5.627   5.134   4.759
  116GLU    OE1 1131   5.726   5.203   4.729
  116GLU    OE2 1132   5.548   5.155   4.853
  116GLU      C 1133   5.317   4.943   4.427
  116GLU      O 1134   5.204   4.899   4.447
  117THR      N 1135   5.346   5.000   4.310
  117THR      H 1136   5.441   5.021   4.285
  117THR     CA 1137   5.245   5.037   4.210
  117THR     CB 1138   5.288   5.124   4.093
  117THR    OG1 1139   5.392   5.060   4.018
  117THR    HG1 1140   5.464   5.043   4.085
  117THR    CG2 1141   5.316   5.268   4.138
  117THR      C 1142   5.169   4.919   4.148
  117THR      O 1143   5.048   4.918   4.129
  118GLU      N 1144   5.239   4.807   4.130
  118GLU      H 1145   5.336   4.814   4.105
  118GLU     CA 1146   5.183   4.676   4.095
  118GLU     CB 1147   5.288   4.567   4.112
  118GLU     CG 1148   5.384   4.560   3.993
  118GLU     CD 1149   5.444   4.419   3.990
  118GLU    OE1 1150   5.380   4.319   4.027
  118GLU    OE2 1151   5.558   4.411   3.939
  118GLU      C 1152   5.056   4.639   4.172
  118GLU      O 1153   4.961   4.592   4.109
  119LYS      N 1154   5.049   4.656   4.304
  119LYS      H 1155   5.131   4.668   4.359
  119LYS     CA 1156   4.923   4.640   4.378
  119LYS     CB 1157   4.936   4.581   4.518
  119LYS     CG 1158   5.039   4.663   4.596
  119LYS     CD 1159   5.083   4.604   4.730
  119LYS     CE 1160   5.205   4.686   4.772
  119LYS     NZ 1161   5.282   4.595   4.858
  119LYS    HZ1 1162   5.340   4.547   4.792
  119LYS    HZ2 1163   5.332   4.655   4.920
  119LYS    HZ3 1164   5.220   4.534   4.908
  119LYS      C 1165   4.825   4.758   4.383
  119LYS      O 1166   4.709   4.723   4.405
  120MET      N 1167   4.872   4.881   4.363
  120MET      H 1168   4.961   4.908   4.328
  120MET     CA 1169   4.788   4.995   4.400
  120MET     CB 1170   4.869   5.124   4.414
  120MET     CG 1171   4.955   5.111   4.540
  120MET     SD 1172   5.098   5.225   4.544
  120MET     CE 1173   5.012   5.379   4.566
  120MET      C 1174   4.680   5.024   4.295
  120MET      O 1175   4.704   5.016   4.175
  121SER      N 1176   4.584   5.104   4.342
  121SER      H 1177   4.595   5.160   4.423
  121SER     CA 1178   4.466   5.127   4.257
  121SER     CB 1179   4.366   5.205   4.342
  121SER     OG 1180   4.235   5.195   4.284
  121SER     HG 1181   4.179   5.221   4.362
  121SER      C 1182   4.492   5.201   4.126
  121SER      O 1183   4.535   5.315   4.143
  122PRO      N 1184   4.457   5.153   4.007
  122PRO     CA 1185   4.493   5.224   3.883
  122PRO     CB 1186   4.412   5.137   3.788
  122PRO     CG 1187   4.434   4.990   3.827
  122PRO     CD 1188   4.427   5.012   3.979
  122PRO      C 1189   4.463   5.373   3.865
  122PRO      O 1190   4.537   5.436   3.790
  123GLU      N 1191   4.369   5.438   3.935
  123GLU      H 1192   4.292   5.386   3.971
  123GLU     CA 1193   4.343   5.582   3.922
  123GLU     CB 1194   4.198   5.610   3.963
  123GLU     CG 1195   4.161   5.758   3.970
  123GLU     CD 1196   4.015   5.781   4.010
  123GLU    OE1 1197   3.919   5.731   3.946
  123GLU    OE2 1198   4.000   5.863   4.102
  123GLU      C 1199   4.433   5.658   4.019
  123GLU      O 1200   4.502   5.752   3.978
  124ASP      N 1201   4.446   5.609   4.142
  124ASP      H 1202   4.378   5.547   4.181
  124ASP     CA 1203   4.541   5.654   4.244
  124ASP     CB 1204   4.505   5.573   4.369
  124ASP     CG 1205   4.365   5.608   4.417
  124ASP    OD1 1206   4.264   5.542   4.382
  124ASP    OD2 1207   4.350   5.707   4.492
  124ASP      C 1208   4.686   5.632   4.203
  124ASP      O 1209   4.754   5.729   4.172
  125ARG      N 1210   4.707   5.513   4.146
  125ARG      H 1211   4.639   5.441   4.146
  125ARG     CA 1212   4.836   5.461   4.097
  125ARG     CB 1213   4.814   5.325   4.030
  125ARG     CG 1214   4.945   5.263   3.981
  125ARG     CD 1215   4.931   5.147   3.883
  125ARG     NE 1216   4.848   5.041   3.942
  125ARG     HE 1217   4.806   5.069   4.027
  125ARG     CZ 1218   4.850   4.912   3.905
  125ARG    NH1 1219   4.934   4.863   3.813
  125ARG   HH11 1220   4.988   4.929   3.761
  125ARG   HH12 1221   4.958   4.766   3.806
  125ARG    NH2 1222   4.783   4.829   3.986
  125ARG   HH21 1223   4.732   4.870   4.062
  125ARG   HH22 1224   4.810   4.733   3.991
  125ARG      C 1225   4.906   5.555   4.000
  125ARG      O 1226   5.015   5.596   4.039
  126ALA      N 1227   4.832   5.610   3.904
  126ALA      H 1228   4.737   5.583   3.889
  126ALA     CA 1229   4.875   5.704   3.798
  126ALA     CB 1230   4.767   5.707   3.691
  126ALA      C 1231   4.911   5.846   3.840
  126ALA      O 1232   5.005   5.911   3.794
  127LYS      N 1233   4.830   5.902   3.930
  127LYS      H 1234   4.746   5.850   3.944
  127LYS     CA 1235   4.837   6.021   4.016
  127LYS     CB 1236   4.719   6.042   4.111
  127LYS     CG 1237   4.589   6.054   4.032
  127LYS     CD 1238   4.484   6.073   4.141
  127LYS     CE 1239   4.345   6.116   4.092
  127LYS     NZ 1240   4.252   6.135   4.204
  127LYS    HZ1 1241   4.280   6.202   4.274
  127LYS    HZ2 1242   4.170   6.168   4.159
  127LYS    HZ3 1243   4.228   6.047   4.244
  127LYS      C 1244   4.970   6.028   4.091
  127LYS      O 1245   5.036   6.131   4.084
  128CYS      N 1246   4.991   5.917   4.162
  128CYS      H 1247   4.911   5.859   4.177
  128CYS     CA 1248   5.105   5.881   4.248
  128CYS     CB 1249   5.075   5.752   4.324
  128CYS     SG 1250   4.944   5.783   4.448
  128CYS     HG 1251   5.017   5.790   4.559
  128CYS      C 1252   5.236   5.866   4.170
  128CYS      O 1253   5.338   5.914   4.219
  129PHE      N 1254   5.232   5.805   4.052
  129PHE      H 1255   5.157   5.745   4.025
  129PHE     CA 1256   5.339   5.817   3.952
  129PHE     CB 1257   5.306   5.730   3.830
  129PHE     CG 1258   5.400   5.753   3.711
  129PHE    CD1 1259   5.369   5.826   3.597
  129PHE    HD1 1260   5.268   5.868   3.596
  129PHE    CD2 1261   5.534   5.719   3.728
  129PHE    HD2 1262   5.575   5.702   3.827
  129PHE    CE1 1263   5.462   5.853   3.498
  129PHE    HE1 1264   5.416   5.887   3.405
  129PHE    CE2 1265   5.624   5.741   3.624
  129PHE    HE2 1266   5.726   5.703   3.630
  129PHE     CZ 1267   5.593   5.807   3.506
  129PHE     HZ 1268   5.651   5.789   3.415
  129PHE      C 1269   5.378   5.958   3.910
  129PHE      O 1270   5.495   5.996   3.910
  130GLU      N 1271   5.276   6.035   3.873
  130GLU      H 1272   5.195   6.000   3.827
  130GLU     CA 1273   5.304   6.172   3.827
  130GLU     CB 1274   5.167   6.235   3.803
  130GLU     CG 1275   5.162   6.379   3.752
  130GLU     CD 1276   5.023   6.425   3.706
  130GLU    OE1 1277   4.956   6.486   3.792
  130GLU    OE2 1278   4.996   6.415   3.585
  130GLU      C 1279   5.372   6.266   3.926
  130GLU      O 1280   5.450   6.356   3.895
  131LYS      N 1281   5.337   6.247   4.053
  131LYS      H 1282   5.242   6.227   4.073
  131LYS     CA 1283   5.404   6.318   4.163
  131LYS     CB 1284   5.295   6.364   4.260
  131LYS     CG 1285   5.185   6.443   4.188
  131LYS     CD 1286   5.089   6.503   4.291
  131LYS     CE 1287   5.001   6.617   4.241
  131LYS     NZ 1288   5.063   6.735   4.179
  131LYS    HZ1 1289   5.136   6.785   4.225
  131LYS    HZ2 1290   5.112   6.694   4.102
  131LYS    HZ3 1291   4.994   6.797   4.141
  131LYS      C 1292   5.534   6.265   4.224
  131LYS      O 1293   5.589   6.338   4.307
  132ASN      N 1294   5.580   6.146   4.188
  132ASN      H 1295   5.515   6.096   4.132
  132ASN     CA 1296   5.703   6.074   4.223
  132ASN     CB 1297   5.699   5.931   4.168
  132ASN     CG 1298   5.821   5.844   4.198
  132ASN    OD1 1299   5.932   5.871   4.152
  132ASN    ND2 1300   5.817   5.771   4.308
  132ASN   HD21 1301   5.731   5.782   4.358
  132ASN   HD22 1302   5.890   5.706   4.331
  132ASN      C 1303   5.832   6.147   4.188
  132ASN      O 1304   5.876   6.160   4.074
  133GLU      N 1305   5.904   6.186   4.293
  133GLU      H 1306   5.900   6.141   4.383
  133GLU     CA 1307   6.017   6.279   4.282
  133GLU     CB 1308   6.066   6.336   4.416
  133GLU     CG 1309   6.160   6.457   4.403
  133GLU     CD 1310   6.249   6.471   4.526
  133GLU    OE1 1311   6.193   6.523   4.625
  133GLU    OE2 1312   6.359   6.411   4.537
  133GLU      C 1313   6.132   6.212   4.207
  133GLU      O 1314   6.156   6.253   4.093
  134ALA      N 1315   6.164   6.088   4.244
  134ALA      H 1316   6.127   6.044   4.325
  134ALA     CA 1317   6.277   6.018   4.180
  134ALA     CB 1318   6.323   5.891   4.252
  134ALA      C 1319   6.277   5.993   4.029
  134ALA      O 1320   6.379   6.014   3.964
  135ILE      N 1321   6.162   5.942   3.984
  135ILE      H 1322   6.103   5.900   4.052
  135ILE     CA 1323   6.139   5.921   3.841
  135ILE     CB 1324   6.028   5.817   3.823
  135ILE    CG1 1325   6.060   5.683   3.890
  135ILE    CG2 1326   5.988   5.786   3.678
  135ILE     CD 1327   5.934   5.610   3.937
  135ILE      C 1328   6.124   6.050   3.759
  135ILE      O 1329   6.212   6.071   3.677
  136GLN      N 1330   6.036   6.143   3.795
  136GLN      H 1331   5.973   6.136   3.872
  136GLN     CA 1332   6.027   6.267   3.717
  136GLN     CB 1333   5.900   6.346   3.749
  136GLN     CG 1334   5.771   6.265   3.730
  136GLN     CD 1335   5.734   6.265   3.582
  136GLN    OE1 1336   5.761   6.354   3.502
  136GLN    NE2 1337   5.654   6.164   3.548
  136GLN   HE21 1338   5.619   6.105   3.620
  136GLN   HE22 1339   5.629   6.150   3.452
  136GLN      C 1340   6.152   6.355   3.711
  136GLN      O 1341   6.197   6.391   3.603
  137ALA      N 1342   6.225   6.340   3.821
  137ALA      H 1343   6.197   6.288   3.902
  137ALA     CA 1344   6.355   6.407   3.841
  137ALA     CB 1345   6.392   6.410   3.989
  137ALA      C 1346   6.469   6.353   3.755
  137ALA      O 1347   6.526   6.437   3.685
  138ALA      N 1348   6.465   6.222   3.731
  138ALA      H 1349   6.405   6.157   3.777
  138ALA     CA 1350   6.555   6.149   3.640
  138ALA     CB 1351   6.538   6.000   3.669
  138ALA      C 1352   6.532   6.193   3.495
  138ALA      O 1353   6.628   6.216   3.422
  139HISE     N 1354   6.406   6.191   3.453
  139HISE     H 1355   6.337   6.152   3.513
  139HISE    CA 1356   6.372   6.231   3.316
  139HISE    CB 1357   6.224   6.199   3.295
  139HISE    CG 1358   6.185   6.177   3.148
  139HISE   ND1 1359   6.091   6.089   3.116
  139HISE   CD2 1360   6.251   6.207   3.036
  139HISE   HD2 1361   6.333   6.277   3.021
  139HISE   CE1 1362   6.098   6.065   2.985
  139HISE   HE1 1363   6.045   5.984   2.936
  139HISE   NE2 1364   6.200   6.135   2.937
  139HISE   HE2 1365   6.244   6.126   2.848
  139HISE     C 1366   6.391   6.379   3.282
  139HISE     O 1367   6.459   6.413   3.185
  140ASP      N 1368   6.347   6.470   3.368
  140ASP      H 1369   6.286   6.443   3.442
  140ASP     CA 1370   6.369   6.616   3.362
  140ASP     CB 1371   6.322   6.684   3.491
  140ASP     CG 1372   6.330   6.837   3.481
  140ASP    OD1 1373   6.433   6.901   3.512
  140ASP    OD2 1374   6.230   6.889   3.427
  140ASP      C 1375   6.519   6.641   3.348
  140ASP      O 1376   6.558   6.707   3.251
  141ALA      N 1377   6.604   6.592   3.438
  141ALA      H 1378   6.576   6.539   3.518
  141ALA     CA 1379   6.750   6.605   3.429
  141ALA     CB 1380   6.818   6.520   3.537
  141ALA      C 1381   6.812   6.562   3.296
  141ALA      O 1382   6.920   6.614   3.269
  142VAL      N 1383   6.765   6.449   3.244
  142VAL      H 1384   6.716   6.379   3.296
  142VAL     CA 1385   6.826   6.407   3.117
  142VAL     CB 1386   6.795   6.260   3.093
  142VAL    CG1 1387   6.821   6.213   2.950
  142VAL    CG2 1388   6.861   6.165   3.194
  142VAL      C 1389   6.783   6.502   3.005
  142VAL      O 1390   6.865   6.558   2.933
  143ALA      N 1391   6.653   6.533   2.999
  143ALA      H 1392   6.594   6.484   3.064
  143ALA     CA 1393   6.599   6.605   2.883
  143ALA     CB 1394   6.452   6.561   2.887
  143ALA      C 1395   6.619   6.756   2.899
  143ALA      O 1396   6.518   6.815   2.936
  144GLN      N 1397   6.735   6.805   2.859
  144GLN      H 1398   6.799   6.748   2.807
  144GLN     CA 1399   6.763   6.949   2.878
  144GLN     CB 1400   6.913   6.976   2.875
  144GLN     CG 1401   6.975   6.909   2.999
  144GLN     CD 1402   7.126   6.919   3.013
  144GLN    OE1 1403   7.202   6.839   2.958
  144GLN    NE2 1404   7.177   7.021   3.082
  144GLN   HE21 1405   7.112   7.087   3.120
  144GLN   HE22 1406   7.277   7.019   3.090
  144GLN      C 1407   6.695   7.038   2.775
  144GLN      O 1408   6.589   7.093   2.806
  145GLU      N 1409   6.733   7.028   2.648
  145GLU      H 1410   6.761   6.942   2.607
  145GLU     CA 1411   6.703   7.135   2.552
  145GLU     CB 1412   6.827   7.195   2.484
  145GLU     CG 1413   6.930   7.099   2.424
  145GLU     CD 1414   6.892   7.026   2.295
  145GLU    OE1 1415   6.917   7.073   2.182
  145GLU    OE2 1416   6.873   6.904   2.313
  145GLU      C 1417   6.600   7.106   2.442
  145GLU      O 1418   6.553   6.992   2.432
  146GLY      N 1419   6.576   7.197   2.349
  146GLY      H 1420   6.640   7.273   2.348
  146GLY     CA 1421   6.464   7.200   2.254
  146GLY      C 1422   6.447   7.069   2.178
  146GLY      O 1423   6.338   7.016   2.157
  147GLN      N 1424   6.563   7.028   2.126
  147GLN      H 1425   6.646   7.083   2.135
  147GLN     CA 1426   6.565   6.909   2.040
  147GLN     CB 1427   6.691   6.887   1.957
  147GLN     CG 1428   6.735   7.014   1.884
  147GLN     CD 1429   6.876   6.990   1.829
  147GLN    OE1 1430   6.914   6.951   1.719
  147GLN    NE2 1431   6.970   6.997   1.923
  147GLN   HE21 1432   6.936   7.003   2.017
  147GLN   HE22 1433   7.065   6.970   1.904
  147GLN      C 1434   6.539   6.776   2.111
  147GLN      O 1435   6.445   6.708   2.069
  148CYS      N 1436   6.613   6.741   2.215
  148CYS      H 1437   6.681   6.803   2.253
  148CYS     CA 1438   6.599   6.619   2.296
  148CYS     CB 1439   6.725   6.592   2.378
  148CYS     SG 1440   6.786   6.723   2.491
  148CYS     HG 1441   6.832   6.798   2.392
  148CYS      C 1442   6.474   6.608   2.384
  148CYS      O 1443   6.436   6.495   2.410
  149ARG      N 1444   6.412   6.724   2.402
  149ARG      H 1445   6.448   6.815   2.379
  149ARG     CA 1446   6.275   6.738   2.455
  149ARG     CB 1447   6.247   6.871   2.525
  149ARG     CG 1448   6.297   6.877   2.670
  149ARG     CD 1449   6.204   6.966   2.752
  149ARG     NE 1450   6.260   6.980   2.887
  149ARG     HE 1451   6.322   7.058   2.893
  149ARG     CZ 1452   6.229   6.897   2.988
  149ARG    NH1 1453   6.142   6.795   2.977
  149ARG   HH11 1454   6.098   6.775   2.890
  149ARG   HH12 1455   6.115   6.744   3.059
  149ARG    NH2 1456   6.292   6.922   3.103
  149ARG   HH21 1457   6.370   6.984   3.097
  149ARG   HH22 1458   6.284   6.861   3.182
  149ARG      C 1459   6.156   6.718   2.361
  149ARG      O 1460   6.052   6.783   2.367
  150VAL      N 1461   6.162   6.607   2.288
  150VAL      H 1462   6.243   6.549   2.297
  150VAL     CA 1463   6.076   6.571   2.174
  150VAL     CB 1464   6.121   6.440   2.108
  150VAL    CG1 1465   6.259   6.467   2.048
  150VAL    CG2 1466   6.149   6.316   2.193
  150VAL      C 1467   5.924   6.586   2.186
  150VAL      O 1468   5.855   6.507   2.250
  151ASP      N 1469   5.874   6.702   2.144
  151ASP      H 1470   5.931   6.782   2.127
  151ASP     CA 1471   5.730   6.725   2.161
  151ASP     CB 1472   5.705   6.875   2.147
  151ASP     CG 1473   5.591   6.938   2.227
  151ASP    OD1 1474   5.618   7.042   2.290
  151ASP    OD2 1475   5.478   6.883   2.231
  151ASP      C 1476   5.640   6.652   2.062
  151ASP      O 1477   5.659   6.663   1.941
  152ASP      N 1478   5.542   6.584   2.122
  152ASP      H 1479   5.543   6.577   2.221
  152ASP     CA 1480   5.435   6.507   2.057
  152ASP     CB 1481   5.369   6.409   2.154
  152ASP     CG 1482   5.315   6.463   2.286
  152ASP    OD1 1483   5.304   6.382   2.381
  152ASP    OD2 1484   5.286   6.585   2.293
  152ASP      C 1485   5.328   6.584   1.978
  152ASP      O 1486   5.255   6.538   1.890
  153LYS      N 1487   5.307   6.702   2.036
  153LYS      H 1488   5.329   6.722   2.132
  153LYS     CA 1489   5.226   6.808   1.975
  153LYS     CB 1490   5.272   6.852   1.836
  153LYS     CG 1491   5.358   6.979   1.847
  153LYS     CD 1492   5.438   6.995   1.718
  153LYS     CE 1493   5.548   6.888   1.714
  153LYS     NZ 1494   5.606   6.864   1.581
  153LYS    HZ1 1495   5.654   6.948   1.556
  153LYS    HZ2 1496   5.676   6.793   1.590
  153LYS    HZ3 1497   5.538   6.835   1.514
  153LYS      C 1498   5.075   6.792   1.956
  153LYS      O 1499   5.006   6.893   1.959
  154VAL      N 1500   5.031   6.668   1.936
  154VAL      H 1501   5.098   6.597   1.914
  154VAL     CA 1502   4.888   6.633   1.925
  154VAL     CB 1503   4.858   6.589   1.782
  154VAL    CG1 1504   4.897   6.694   1.678
  154VAL    CG2 1505   4.930   6.459   1.747
  154VAL      C 1506   4.850   6.526   2.028
  154VAL      O 1507   4.939   6.485   2.103
  155ASN      N 1508   4.723   6.499   2.055
  155ASN      H 1509   4.651   6.517   1.987
  155ASN     CA 1510   4.675   6.410   2.162
  155ASN     CB 1511   4.524   6.427   2.176
  155ASN     CG 1512   4.489   6.520   2.292
  155ASN    OD1 1513   4.461   6.637   2.267
  155ASN    ND2 1514   4.496   6.471   2.416
  155ASN   HD21 1515   4.538   6.384   2.443
  155ASN   HD22 1516   4.460   6.525   2.492
  155ASN      C 1517   4.698   6.262   2.132
  155ASN      O 1518   4.623   6.185   2.071
  156PHE      N 1519   4.823   6.218   2.143
  156PHE      H 1520   4.899   6.277   2.172
  156PHE     CA 1521   4.865   6.080   2.114
  156PHE     CB 1522   5.018   6.076   2.107
  156PHE     CG 1523   5.060   6.116   1.965
  156PHE    CD1 1524   5.037   6.025   1.863
  156PHE    HD1 1525   4.949   5.964   1.847
  156PHE    CD2 1526   5.160   6.212   1.953
  156PHE    HD2 1527   5.139   6.307   2.001
  156PHE    CE1 1528   5.121   6.031   1.752
  156PHE    HE1 1529   5.097   5.978   1.661
  156PHE    CE2 1530   5.244   6.216   1.842
  156PHE    HE2 1531   5.347   6.251   1.847
  156PHE     CZ 1532   5.228   6.120   1.742
  156PHE     HZ 1533   5.299   6.100   1.662
  156PHE      C 1534   4.819   5.976   2.217
  156PHE      O 1535   4.820   6.006   2.336
  157HISE     N 1536   4.775   5.859   2.172
  157HISE     H 1537   4.790   5.822   2.080
  157HISE    CA 1538   4.721   5.752   2.256
  157HISE    CB 1539   4.581   5.718   2.204
  157HISE    CG 1540   4.507   5.613   2.288
  157HISE   ND1 1541   4.445   5.636   2.403
  157HISE   CD2 1542   4.525   5.484   2.264
  157HISE   HD2 1543   4.579   5.437   2.182
  157HISE   CE1 1544   4.423   5.513   2.450
  157HISE   HE1 1545   4.364   5.483   2.536
  157HISE   NE2 1546   4.467   5.420   2.365
  157HISE   HE2 1547   4.453   5.323   2.384
  157HISE     C 1548   4.816   5.632   2.263
  157HISE     O 1549   4.849   5.574   2.159
  158PHE      N 1550   4.838   5.583   2.385
  158PHE      H 1551   4.786   5.616   2.464
  158PHE     CA 1552   4.928   5.471   2.416
  158PHE     CB 1553   4.981   5.482   2.559
  158PHE     CG 1554   5.117   5.418   2.587
  158PHE    CD1 1555   5.229   5.475   2.529
  158PHE    HD1 1556   5.227   5.583   2.513
  158PHE    CD2 1557   5.116   5.308   2.673
  158PHE    HD2 1558   5.050   5.309   2.759
  158PHE    CE1 1559   5.347   5.402   2.534
  158PHE    HE1 1560   5.427   5.433   2.466
  158PHE    CE2 1561   5.237   5.240   2.677
  158PHE    HE2 1562   5.242   5.145   2.730
  158PHE     CZ 1563   5.349   5.283   2.605
  158PHE     HZ 1564   5.444   5.233   2.622
  158PHE      C 1565   4.879   5.329   2.388
  158PHE      O 1566   4.775   5.286   2.438
  159ILE      N 1567   4.970   5.247   2.337
  159ILE      H 1568   5.065   5.273   2.319
  159ILE     CA 1569   4.947   5.105   2.306
  159ILE     CB 1570   4.888   5.076   2.168
  159ILE    CG1 1571   4.811   5.197   2.115
  159ILE    CG2 1572   4.810   4.945   2.184
  159ILE     CD 1573   4.751   5.159   1.979
  159ILE      C 1574   5.073   5.019   2.320
  159ILE      O 1575   5.167   5.034   2.242
  160LEU      N 1576   5.080   4.928   2.417
  160LEU      H 1577   5.008   4.928   2.486
  160LEU     CA 1578   5.195   4.840   2.439
  160LEU     CB 1579   5.222   4.852   2.590
  160LEU     CG 1580   5.344   4.771   2.634
  160LEU    CD1 1581   5.478   4.833   2.594
  160LEU    CD2 1582   5.338   4.747   2.785
  160LEU      C 1583   5.166   4.696   2.397
  160LEU      O 1584   5.095   4.622   2.464
  161PHE      N 1585   5.196   4.671   2.269
  161PHE      H 1586   5.218   4.731   2.192
  161PHE     CA 1587   5.198   4.531   2.224
  161PHE     CB 1588   5.218   4.520   2.072
  161PHE     CG 1589   5.089   4.569   2.005
  161PHE    CD1 1590   5.090   4.669   1.909
  161PHE    HD1 1591   5.176   4.735   1.919
  161PHE    CD2 1592   4.973   4.497   2.035
  161PHE    HD2 1593   4.990   4.403   2.087
  161PHE    CE1 1594   4.971   4.699   1.844
  161PHE    HE1 1595   4.959   4.788   1.783
  161PHE    CE2 1596   4.857   4.523   1.963
  161PHE    HE2 1597   4.766   4.469   1.986
  161PHE     CZ 1598   4.856   4.623   1.866
  161PHE     HZ 1599   4.763   4.651   1.817
  161PHE      C 1600   5.321   4.468   2.291
  161PHE      O 1601   5.434   4.509   2.267
  162ASN      N 1602   5.291   4.369   2.376
  162ASN      H 1603   5.199   4.335   2.392
  162ASN     CA 1604   5.396   4.313   2.462
  162ASN     CB 1605   5.381   4.375   2.601
  162ASN     CG 1606   5.502   4.366   2.695
  162ASN    OD1 1607   5.579   4.460   2.715
  162ASN    ND2 1608   5.516   4.258   2.771
  162ASN   HD21 1609   5.454   4.181   2.762
  162ASN   HD22 1610   5.587   4.255   2.841
  162ASN      C 1611   5.395   4.160   2.465
  162ASN      O 1612   5.288   4.103   2.483
  163ASN      N 1613   5.512   4.100   2.484
  163ASN      H 1614   5.597   4.154   2.486
  163ASN     CA 1615   5.526   3.955   2.508
  163ASN     CB 1616   5.661   3.920   2.445
  163ASN     CG 1617   5.725   3.785   2.479
  163ASN    OD1 1618   5.767   3.759   2.591
  163ASN    ND2 1619   5.711   3.682   2.396
  163ASN   HD21 1620   5.644   3.676   2.322
  163ASN   HD22 1621   5.766   3.599   2.406
  163ASN      C 1622   5.522   3.921   2.657
  163ASN      O 1623   5.610   3.977   2.723
  164VAL      N 1624   5.408   3.870   2.702
  164VAL      H 1625   5.328   3.871   2.643
  164VAL     CA 1626   5.404   3.812   2.837
  164VAL     CB 1627   5.295   3.880   2.920
  164VAL    CG1 1628   5.307   3.828   3.063
  164VAL    CG2 1629   5.310   4.032   2.924
  164VAL      C 1630   5.373   3.663   2.827
  164VAL      O 1631   5.276   3.611   2.771
  165ASP      N 1632   5.448   3.582   2.900
  165ASP      H 1633   5.520   3.612   2.962
  165ASP     CA 1634   5.420   3.437   2.905
  165ASP     CB 1635   5.306   3.398   2.999
  165ASP     CG 1636   5.329   3.432   3.147
  165ASP    OD1 1637   5.268   3.532   3.192
  165ASP    OD2 1638   5.406   3.356   3.210
  165ASP      C 1639   5.413   3.377   2.764
  165ASP      O 1640   5.357   3.269   2.746
  166GLY      N 1641   5.498   3.424   2.673
  166GLY      H 1642   5.580   3.475   2.701
  166GLY     CA 1643   5.487   3.381   2.533
  166GLY      C 1644   5.364   3.446   2.468
  166GLY      O 1645   5.376   3.444   2.345
  167HISE     N 1646   5.255   3.485   2.532
  167HISE     H 1647   5.248   3.514   2.628
  167HISE    CA 1648   5.141   3.541   2.456
  167HISE    CB 1649   5.002   3.523   2.517
  167HISE    CG 1650   4.927   3.389   2.529
  167HISE   ND1 1651   4.872   3.336   2.638
  167HISE   CD2 1652   4.896   3.305   2.431
  167HISE   HD2 1653   4.921   3.333   2.329
  167HISE   CE1 1654   4.811   3.222   2.604
  167HISE   HE1 1655   4.780   3.147   2.676
  167HISE   NE2 1656   4.826   3.200   2.474
  167HISE   HE2 1657   4.792   3.128   2.413
  167HISE     C 1658   5.161   3.686   2.412
  167HISE     O 1659   5.229   3.757   2.485
  168LEU      N 1660   5.115   3.723   2.293
  168LEU      H 1661   5.098   3.661   2.216
  168LEU     CA 1662   5.098   3.863   2.253
  168LEU     CB 1663   5.063   3.877   2.105
  168LEU     CG 1664   5.085   4.013   2.037
  168LEU    CD1 1665   5.230   4.058   2.052
  168LEU    CD2 1666   5.037   3.993   1.893
  168LEU      C 1667   4.988   3.925   2.341
  168LEU      O 1668   4.877   3.874   2.351
  169TYR      N 1669   5.026   4.019   2.427
  169TYR      H 1670   5.121   4.046   2.441
  169TYR     CA 1671   4.933   4.104   2.503
  169TYR     CB 1672   4.952   4.097   2.655
  169TYR     CG 1673   4.906   3.964   2.715
  169TYR    CD1 1674   4.997   3.862   2.733
  169TYR    HD1 1675   5.086   3.851   2.671
  169TYR    CD2 1676   4.773   3.951   2.753
  169TYR    HD2 1677   4.691   4.016   2.723
  169TYR    CE1 1678   4.957   3.743   2.793
  169TYR    HE1 1679   5.021   3.655   2.785
  169TYR    CE2 1680   4.735   3.832   2.815
  169TYR    HE2 1681   4.638   3.839   2.864
  169TYR     CZ 1682   4.827   3.730   2.838
  169TYR     OH 1683   4.801   3.620   2.913
  169TYR     HH 1684   4.701   3.627   2.918
  169TYR      C 1685   4.935   4.247   2.449
  169TYR      O 1686   5.041   4.297   2.411
  170GLU      N 1687   4.814   4.295   2.421
  170GLU      H 1688   4.740   4.228   2.429
  170GLU     CA 1689   4.784   4.437   2.395
  170GLU     CB 1690   4.678   4.445   2.286
  170GLU     CG 1691   4.650   4.583   2.225
  170GLU     CD 1692   4.527   4.592   2.134
  170GLU    OE1 1693   4.456   4.492   2.109
  170GLU    OE2 1694   4.498   4.710   2.101
  170GLU      C 1695   4.735   4.516   2.517
  170GLU      O 1696   4.629   4.478   2.567
  171LEU      N 1697   4.812   4.612   2.566
  171LEU      H 1698   4.912   4.616   2.563
  171LEU     CA 1699   4.757   4.703   2.668
  171LEU     CB 1700   4.853   4.722   2.785
  171LEU     CG 1701   4.843   4.601   2.879
  171LEU    CD1 1702   4.961   4.586   2.975
  171LEU    CD2 1703   4.707   4.599   2.950
  171LEU      C 1704   4.731   4.843   2.611
  171LEU      O 1705   4.826   4.905   2.563
  172ASP      N 1706   4.605   4.883   2.622
  172ASP      H 1707   4.532   4.816   2.636
  172ASP     CA 1708   4.568   5.021   2.587
  172ASP     CB 1709   4.419   5.019   2.550
  172ASP     CG 1710   4.372   5.160   2.514
  172ASP    OD1 1711   4.313   5.173   2.404
  172ASP    OD2 1712   4.373   5.248   2.602
  172ASP      C 1713   4.602   5.107   2.708
  172ASP      O 1714   4.578   5.072   2.823
  173GLY      N 1715   4.659   5.226   2.687
  173GLY      H 1716   4.677   5.260   2.595
  173GLY     CA 1717   4.702   5.316   2.795
  173GLY      C 1718   4.593   5.360   2.893
  173GLY      O 1719   4.633   5.398   3.003
  174ARG      N 1720   4.466   5.349   2.855
  174ARG      H 1721   4.441   5.345   2.758
  174ARG     CA 1722   4.356   5.377   2.948
  174ARG     CB 1723   4.313   5.523   2.966
  174ARG     CG 1724   4.312   5.610   2.839
  174ARG     CD 1725   4.269   5.754   2.865
  174ARG     NE 1726   4.285   5.842   2.748
  174ARG     HE 1727   4.376   5.863   2.713
  174ARG     CZ 1728   4.196   5.918   2.683
  174ARG    NH1 1729   4.067   5.910   2.717
  174ARG   HH11 1730   4.037   5.862   2.799
  174ARG   HH12 1731   3.999   5.962   2.665
  174ARG    NH2 1732   4.248   6.014   2.604
  174ARG   HH21 1733   4.347   6.025   2.602
  174ARG   HH22 1734   4.185   6.087   2.576
  174ARG      C 1735   4.237   5.282   2.951
  174ARG      O 1736   4.171   5.281   3.056
  175MET      N 1737   4.195   5.232   2.836
  175MET      H 1738   4.245   5.263   2.755
  175MET     CA 1739   4.093   5.127   2.821
  175MET     CB 1740   4.050   5.114   2.675
  175MET     CG 1741   3.923   5.196   2.652
  175MET     SD 1742   3.790   5.151   2.769
  175MET     CE 1743   3.661   5.252   2.697
  175MET      C 1744   4.136   4.988   2.869
  175MET      O 1745   4.248   4.945   2.841
  176PRO      N 1746   4.060   4.932   2.963
  176PRO     CA 1747   4.076   4.795   3.015
  176PRO     CB 1748   3.966   4.777   3.119
  176PRO     CG 1749   3.859   4.881   3.087
  176PRO     CD 1750   3.945   4.994   3.030
  176PRO      C 1751   4.068   4.682   2.913
  176PRO      O 1752   4.071   4.707   2.793
  177PHE      N 1753   4.082   4.561   2.967
  177PHE      H 1754   4.094   4.548   3.066
  177PHE     CA 1755   4.088   4.434   2.894
  177PHE     CB 1756   3.957   4.390   2.829
  177PHE     CG 1757   3.851   4.380   2.939
  177PHE    CD1 1758   3.845   4.268   3.020
  177PHE    HD1 1759   3.899   4.177   2.993
  177PHE    CD2 1760   3.773   4.493   2.964
  177PHE    HD2 1761   3.790   4.584   2.908
  177PHE    CE1 1762   3.755   4.266   3.126
  177PHE    HE1 1763   3.755   4.177   3.188
  177PHE    CE2 1764   3.685   4.488   3.072
  177PHE    HE2 1765   3.633   4.581   3.096
  177PHE     CZ 1766   3.678   4.378   3.156
  177PHE     HZ 1767   3.603   4.365   3.234
  177PHE      C 1768   4.211   4.425   2.803
  177PHE      O 1769   4.218   4.491   2.699
  178PRO      N 1770   4.321   4.372   2.856
  178PRO     CA 1771   4.435   4.322   2.779
  178PRO     CB 1772   4.538   4.279   2.884
  178PRO     CG 1773   4.444   4.236   2.997
  178PRO     CD 1774   4.336   4.344   3.000
  178PRO      C 1775   4.392   4.210   2.684
  178PRO      O 1776   4.311   4.125   2.721
  179VAL      N 1777   4.424   4.238   2.558
  179VAL      H 1778   4.461   4.326   2.530
  179VAL     CA 1779   4.380   4.152   2.446
  179VAL     CB 1780   4.321   4.236   2.333
  179VAL    CG1 1781   4.293   4.146   2.212
  179VAL    CG2 1782   4.202   4.318   2.383
  179VAL      C 1783   4.492   4.057   2.403
  179VAL      O 1784   4.595   4.109   2.362
  180ASN      N 1785   4.476   3.932   2.446
  180ASN      H 1786   4.392   3.909   2.495
  180ASN     CA 1787   4.564   3.817   2.420
  180ASN     CB 1788   4.523   3.705   2.516
  180ASN     CG 1789   4.618   3.585   2.509
  180ASN    OD1 1790   4.665   3.540   2.405
  180ASN    ND2 1791   4.642   3.530   2.628
  180ASN   HD21 1792   4.594   3.564   2.709
  180ASN   HD22 1793   4.717   3.463   2.632
  180ASN      C 1794   4.535   3.778   2.275
  180ASN      O 1795   4.431   3.728   2.232
  181HISE     N 1796   4.636   3.812   2.195
  181HISE     H 1797   4.726   3.846   2.220
  181HISE    CA 1798   4.629   3.777   2.052
  181HISE    CB 1799   4.679   3.887   1.957
  181HISE    CG 1800   4.604   4.020   1.950
  181HISE   ND1 1801   4.494   4.039   1.879
  181HISE   CD2 1802   4.632   4.132   2.015
  181HISE   HD2 1803   4.696   4.141   2.103
  181HISE   CE1 1804   4.460   4.166   1.899
  181HISE   HE1 1805   4.378   4.217   1.848
  181HISE   NE2 1806   4.541   4.225   1.986
  181HISE   HE2 1807   4.535   4.315   2.029
  181HISE     C 1808   4.677   3.639   2.007
  181HISE     O 1809   4.653   3.615   1.888
  182GLY      N 1810   4.745   3.569   2.097
  182GLY      H 1811   4.752   3.596   2.193
  182GLY     CA 1812   4.802   3.438   2.062
  182GLY      C 1813   4.954   3.433   2.076
  182GLY      O 1814   5.021   3.531   2.110
  183ALA      N 1815   4.998   3.308   2.081
  183ALA      H 1816   4.945   3.225   2.062
  183ALA     CA 1817   5.140   3.277   2.102
  183ALA     CB 1818   5.155   3.127   2.128
  183ALA      C 1819   5.242   3.320   1.996
  183ALA      O 1820   5.211   3.334   1.878
  184SER      N 1821   5.358   3.362   2.047
  184SER      H 1822   5.380   3.382   2.142
  184SER     CA 1823   5.465   3.415   1.961
  184SER     CB 1824   5.422   3.544   1.889
  184SER     OG 1825   5.517   3.571   1.786
  184SER     HG 1826   5.466   3.589   1.702
  184SER      C 1827   5.594   3.442   2.038
  184SER      O 1828   5.576   3.484   2.153
  185SER      N 1829   5.712   3.425   1.980
  185SER      H 1830   5.722   3.434   1.881
  185SER     CA 1831   5.839   3.438   2.052
  185SER     CB 1832   5.930   3.320   2.018
  185SER     OG 1833   5.954   3.295   1.879
  185SER     HG 1834   6.048   3.328   1.867
  185SER      C 1835   5.913   3.569   2.022
  185SER      O 1836   5.892   3.636   1.921
  186GLU      N 1837   6.011   3.599   2.106
  186GLU      H 1838   6.064   3.536   2.164
  186GLU     CA 1839   6.083   3.727   2.104
  186GLU     CB 1840   6.190   3.734   2.213
  186GLU     CG 1841   6.137   3.723   2.356
  186GLU     CD 1842   6.181   3.592   2.419
  186GLU    OE1 1843   6.165   3.484   2.356
  186GLU    OE2 1844   6.227   3.602   2.535
  186GLU      C 1845   6.141   3.767   1.968
  186GLU      O 1846   6.138   3.884   1.932
  187ASP      N 1847   6.174   3.670   1.882
  187ASP      H 1848   6.197   3.576   1.906
  187ASP     CA 1849   6.197   3.687   1.738
  187ASP     CB 1850   6.269   3.563   1.686
  187ASP     CG 1851   6.207   3.428   1.726
  187ASP    OD1 1852   6.137   3.375   1.637
  187ASP    OD2 1853   6.196   3.396   1.846
  187ASP      C 1854   6.084   3.723   1.641
  187ASP      O 1855   6.085   3.827   1.576
  188THR      N 1856   5.990   3.630   1.637
  188THR      H 1857   6.007   3.539   1.675
  188THR     CA 1858   5.859   3.642   1.569
  188THR     CB 1859   5.781   3.510   1.563
  188THR    OG1 1860   5.751   3.469   1.696
  188THR    HG1 1861   5.672   3.519   1.733
  188THR    CG2 1862   5.844   3.415   1.461
  188THR      C 1863   5.761   3.749   1.617
  188THR      O 1864   5.680   3.798   1.538
  189LEU      N 1865   5.775   3.801   1.739
  189LEU      H 1866   5.844   3.762   1.800
  189LEU     CA 1867   5.679   3.892   1.803
  189LEU     CB 1868   5.745   3.927   1.936
  189LEU     CG 1869   5.635   3.998   2.014
  189LEU    CD1 1870   5.564   3.887   2.091
  189LEU    CD2 1871   5.688   4.091   2.124
  189LEU      C 1872   5.645   4.009   1.711
  189LEU      O 1873   5.527   4.037   1.689
  190LEU      N 1874   5.742   4.084   1.661
  190LEU      H 1875   5.837   4.068   1.690
  190LEU     CA 1876   5.712   4.200   1.575
  190LEU     CB 1877   5.839   4.285   1.559
  190LEU     CG 1878   5.804   4.423   1.614
  190LEU    CD1 1879   5.855   4.430   1.759
  190LEU    CD2 1880   5.872   4.531   1.529
  190LEU      C 1881   5.638   4.178   1.443
  190LEU      O 1882   5.555   4.264   1.412
  191LYS      N 1883   5.646   4.056   1.391
  191LYS      H 1884   5.685   3.978   1.440
  191LYS     CA 1885   5.552   4.018   1.284
  191LYS     CB 1886   5.604   3.890   1.219
  191LYS     CG 1887   5.520   3.847   1.099
  191LYS     CD 1888   5.578   3.719   1.039
  191LYS     CE 1889   5.520   3.679   0.902
  191LYS     NZ 1890   5.581   3.551   0.865
  191LYS    HZ1 1891   5.579   3.542   0.766
  191LYS    HZ2 1892   5.678   3.546   0.888
  191LYS    HZ3 1893   5.525   3.481   0.911
  191LYS      C 1894   5.410   4.013   1.341
  191LYS      O 1895   5.328   4.092   1.295
  192ASP      N 1896   5.384   3.944   1.452
  192ASP      H 1897   5.453   3.881   1.488
  192ASP     CA 1898   5.255   3.936   1.522
  192ASP     CB 1899   5.269   3.827   1.629
  192ASP     CG 1900   5.309   3.690   1.575
  192ASP    OD1 1901   5.429   3.655   1.572
  192ASP    OD2 1902   5.225   3.615   1.521
  192ASP      C 1903   5.194   4.066   1.573
  192ASP      O 1904   5.081   4.090   1.532
  193ALA      N 1905   5.277   4.161   1.616
  193ALA      H 1906   5.370   4.135   1.645
  193ALA     CA 1907   5.238   4.299   1.645
  193ALA     CB 1908   5.337   4.373   1.734
  193ALA      C 1909   5.196   4.379   1.521
  193ALA      O 1910   5.075   4.400   1.515
  194ALA      N 1911   5.283   4.379   1.421
  194ALA      H 1912   5.368   4.330   1.436
  194ALA     CA 1913   5.260   4.454   1.296
  194ALA     CB 1914   5.384   4.448   1.208
  194ALA      C 1915   5.134   4.411   1.221
  194ALA      O 1916   5.062   4.485   1.155
  195LYS      N 1917   5.123   4.279   1.228
  195LYS      H 1918   5.194   4.216   1.260
  195LYS     CA 1919   5.007   4.207   1.173
  195LYS     CB 1920   5.032   4.057   1.180
  195LYS     CG 1921   4.918   3.969   1.128
  195LYS     CD 1922   4.980   3.829   1.115
  195LYS     CE 1923   4.876   3.723   1.076
  195LYS     NZ 1924   4.931   3.587   1.060
  195LYS    HZ1 1925   5.016   3.577   1.008
  195LYS    HZ2 1926   4.957   3.546   1.147
  195LYS    HZ3 1927   4.857   3.531   1.023
  195LYS      C 1928   4.870   4.241   1.232
  195LYS      O 1929   4.771   4.254   1.161
  196VAL      N 1930   4.870   4.257   1.364
  196VAL      H 1931   4.931   4.209   1.427
  196VAL     CA 1932   4.753   4.305   1.438
  196VAL     CB 1933   4.763   4.291   1.590
  196VAL    CG1 1934   4.639   4.344   1.662
  196VAL    CG2 1935   4.789   4.145   1.626
  196VAL      C 1936   4.730   4.454   1.408
  196VAL      O 1937   4.620   4.498   1.376
  197CYS      N 1938   4.844   4.522   1.401
  197CYS      H 1939   4.929   4.479   1.434
  197CYS     CA 1940   4.857   4.666   1.376
  197CYS     CB 1941   4.997   4.727   1.377
  197CYS     SG 1942   4.994   4.910   1.386
  197CYS     HG 1943   4.976   4.935   1.257
  197CYS      C 1944   4.793   4.704   1.242
  197CYS      O 1945   4.732   4.811   1.236
  198ARG      N 1946   4.823   4.631   1.135
  198ARG      H 1947   4.887   4.554   1.140
  198ARG     CA 1948   4.780   4.665   1.000
  198ARG     CB 1949   4.872   4.595   0.898
  198ARG     CG 1950   4.829   4.635   0.757
  198ARG     CD 1951   4.862   4.774   0.704
  198ARG     NE 1952   4.782   4.800   0.582
  198ARG     HE 1953   4.798   4.734   0.509
  198ARG     CZ 1954   4.701   4.905   0.567
  198ARG    NH1 1955   4.647   4.978   0.666
  198ARG   HH11 1956   4.658   4.948   0.760
  198ARG   HH12 1957   4.605   5.066   0.647
  198ARG    NH2 1958   4.691   4.962   0.445
  198ARG   HH21 1959   4.733   4.921   0.365
  198ARG   HH22 1960   4.652   5.053   0.433
  198ARG      C 1961   4.631   4.636   0.984
  198ARG      O 1962   4.563   4.711   0.914
  199GLU      N 1963   4.578   4.550   1.070
  199GLU      H 1964   4.629   4.492   1.134
  199GLU     CA 1965   4.433   4.525   1.067
  199GLU     CB 1966   4.416   4.390   1.136
  199GLU     CG 1967   4.270   4.345   1.135
  199GLU     CD 1968   4.265   4.193   1.148
  199GLU    OE1 1969   4.262   4.155   1.267
  199GLU    OE2 1970   4.282   4.120   1.049
  199GLU      C 1971   4.362   4.645   1.129
  199GLU      O 1972   4.269   4.706   1.077
  200PHE      N 1973   4.418   4.681   1.245
  200PHE      H 1974   4.484   4.621   1.290
  200PHE     CA 1975   4.367   4.787   1.333
  200PHE     CB 1976   4.459   4.792   1.455
  200PHE     CG 1977   4.442   4.899   1.563
  200PHE    CD1 1978   4.552   4.978   1.594
  200PHE    HD1 1979   4.648   4.978   1.541
  200PHE    CD2 1980   4.315   4.930   1.611
  200PHE    HD2 1981   4.235   4.856   1.605
  200PHE    CE1 1982   4.534   5.093   1.669
  200PHE    HE1 1983   4.614   5.168   1.672
  200PHE    CE2 1984   4.304   5.041   1.693
  200PHE    HE2 1985   4.213   5.067   1.746
  200PHE     CZ 1986   4.410   5.128   1.721
  200PHE     HZ 1987   4.387   5.232   1.743
  200PHE      C 1988   4.362   4.916   1.251
  200PHE      O 1989   4.254   4.972   1.236
  201THR      N 1990   4.475   4.948   1.189
  201THR      H 1991   4.569   4.913   1.199
  201THR     CA 1992   4.479   5.067   1.102
  201THR     CB 1993   4.618   5.093   1.046
  201THR    OG1 1994   4.667   4.979   0.975
  201THR    HG1 1995   4.747   4.948   1.026
  201THR    CG2 1996   4.711   5.147   1.155
  201THR      C 1997   4.386   5.093   0.984
  201THR      O 1998   4.344   5.209   0.976
  202GLU      N 1999   4.348   4.989   0.911
  202GLU      H 2000   4.405   4.907   0.905
  202GLU     CA 2001   4.237   4.992   0.814
  202GLU     CB 2002   4.222   4.860   0.740
  202GLU     CG 2003   4.119   4.859   0.627
  202GLU     CD 2004   4.081   4.712   0.615
  202GLU    OE1 2005   4.168   4.637   0.564
  202GLU    OE2 2006   3.961   4.683   0.632
  202GLU      C 2007   4.104   5.032   0.878
  202GLU      O 2008   4.021   5.101   0.819
  203ARG      N 2009   4.080   4.967   0.993
  203ARG      H 2010   4.148   4.906   1.033
  203ARG     CA 2011   3.953   4.967   1.067
  203ARG     CB 2012   3.941   4.839   1.149
  203ARG     CG 2013   3.931   4.705   1.077
  203ARG     CD 2014   3.797   4.692   1.004
  203ARG     NE 2015   3.796   4.555   0.951
  203ARG     HE 2016   3.854   4.489   1.001
  203ARG     CZ 2017   3.734   4.517   0.839
  203ARG    NH1 2018   3.680   4.608   0.758
  203ARG   HH11 2019   3.662   4.704   0.778
  203ARG   HH12 2020   3.677   4.575   0.662
  203ARG    NH2 2021   3.717   4.389   0.805
  203ARG   HH21 2022   3.739   4.314   0.866
  203ARG   HH22 2023   3.671   4.369   0.718
  203ARG      C 2024   3.925   5.094   1.148
  203ARG      O 2025   3.808   5.113   1.182
  204GLU      N 2026   4.033   5.148   1.202
  204GLU      H 2027   4.113   5.089   1.209
  204GLU     CA 2028   4.036   5.281   1.266
  204GLU     CB 2029   4.133   5.279   1.384
  204GLU     CG 2030   4.059   5.272   1.518
  204GLU     CD 2031   3.975   5.399   1.531
  204GLU    OE1 2032   3.885   5.401   1.618
  204GLU    OE2 2033   4.015   5.510   1.489
  204GLU      C 2034   4.078   5.397   1.175
  204GLU      O 2035   4.027   5.405   1.063
  205GLN      N 2036   4.131   5.506   1.230
  205GLN      H 2037   4.122   5.525   1.327
  205GLN     CA 2038   4.165   5.628   1.156
  205GLN     CB 2039   4.217   5.727   1.261
  205GLN     CG 2040   4.112   5.810   1.335
  205GLN     CD 2041   4.165   5.840   1.475
  205GLN    OE1 2042   4.208   5.951   1.506
  205GLN    NE2 2043   4.131   5.753   1.570
  205GLN   HE21 2044   4.089   5.668   1.540
  205GLN   HE22 2045   4.146   5.774   1.667
  205GLN      C 2046   4.270   5.605   1.048
  205GLN      O 2047   4.385   5.571   1.076
  206GLY      N 2048   4.248   5.656   0.926
  206GLY      H 2049   4.168   5.715   0.918
  206GLY     CA 2050   4.319   5.634   0.799
  206GLY      C 2051   4.437   5.729   0.779
  206GLY      O 2052   4.434   5.843   0.826
  207GLU      N 2053   4.538   5.687   0.702
  207GLU      H 2054   4.551   5.589   0.689
  207GLU     CA 2055   4.656   5.766   0.663
  207GLU     CB 2056   4.619   5.864   0.551
  207GLU     CG 2057   4.569   5.787   0.430
  207GLU     CD 2058   4.549   5.873   0.304
  207GLU    OE1 2059   4.563   5.818   0.193
  207GLU    OE2 2060   4.501   5.987   0.319
  207GLU      C 2061   4.747   5.815   0.776
  207GLU      O 2062   4.843   5.883   0.740
  208VAL      N 2063   4.714   5.806   0.905
  208VAL      H 2064   4.667   5.723   0.935
  208VAL     CA 2065   4.776   5.897   1.002
  208VAL     CB 2066   4.699   5.907   1.133
  208VAL    CG1 2067   4.578   5.999   1.113
  208VAL    CG2 2068   4.645   5.776   1.190
  208VAL      C 2069   4.925   5.889   1.035
  208VAL      O 2070   4.978   5.778   1.036
  209ARG      N 2071   4.977   6.004   1.079
  209ARG      H 2072   4.914   6.081   1.087
  209ARG     CA 2073   5.109   6.005   1.142
  209ARG     CB 2074   5.172   6.144   1.153
  209ARG     CG 2075   5.182   6.218   1.020
  209ARG     CD 2076   5.268   6.158   0.909
  209ARG     NE 2077   5.296   6.249   0.797
  209ARG     HE 2078   5.270   6.346   0.800
  209ARG     CZ 2079   5.359   6.207   0.687
  209ARG    NH1 2080   5.411   6.085   0.668
  209ARG   HH11 2081   5.414   6.023   0.746
  209ARG   HH12 2082   5.445   6.055   0.579
  209ARG    NH2 2083   5.353   6.276   0.571
  209ARG   HH21 2084   5.306   6.364   0.567
  209ARG   HH22 2085   5.375   6.228   0.487
  209ARG      C 2086   5.105   5.939   1.280
  209ARG      O 2087   5.036   5.973   1.376
  210PHE      N 2088   5.183   5.832   1.296
  210PHE      H 2089   5.228   5.798   1.214
  210PHE     CA 2090   5.205   5.768   1.427
  210PHE     CB 2091   5.112   5.650   1.451
  210PHE     CG 2092   5.119   5.531   1.355
  210PHE    CD1 2093   5.181   5.416   1.404
  210PHE    HD1 2094   5.270   5.416   1.467
  210PHE    CD2 2095   5.036   5.527   1.244
  210PHE    HD2 2096   4.989   5.616   1.203
  210PHE    CE1 2097   5.150   5.296   1.340
  210PHE    HE1 2098   5.187   5.203   1.382
  210PHE    CE2 2099   5.005   5.406   1.182
  210PHE    HE2 2100   4.936   5.404   1.097
  210PHE     CZ 2101   5.073   5.293   1.224
  210PHE     HZ 2102   5.041   5.199   1.179
  210PHE      C 2103   5.349   5.734   1.465
  210PHE      O 2104   5.430   5.721   1.372
  211SER      N 2105   5.373   5.731   1.595
  211SER      H 2106   5.303   5.744   1.665
  211SER     CA 2107   5.506   5.690   1.643
  211SER     CB 2108   5.548   5.790   1.751
  211SER     OG 2109   5.595   5.910   1.690
  211SER     HG 2110   5.586   5.989   1.750
  211SER      C 2111   5.509   5.548   1.699
  211SER      O 2112   5.442   5.519   1.799
  212ALA      N 2113   5.618   5.484   1.659
  212ALA      H 2114   5.703   5.527   1.629
  212ALA     CA 2115   5.643   5.341   1.682
  212ALA     CB 2116   5.592   5.272   1.555
  212ALA      C 2117   5.786   5.298   1.716
  212ALA      O 2118   5.875   5.283   1.633
  213VAL      N 2119   5.808   5.283   1.846
  213VAL      H 2120   5.734   5.291   1.912
  213VAL     CA 2121   5.942   5.243   1.892
  213VAL     CB 2122   5.986   5.354   1.988
  213VAL    CG1 2123   6.118   5.330   2.061
  213VAL    CG2 2124   6.010   5.482   1.908
  213VAL      C 2125   5.954   5.102   1.950
  213VAL      O 2126   5.889   5.076   2.051
  214ALA      N 2127   6.021   5.006   1.886
  214ALA      H 2128   6.076   5.030   1.806
  214ALA     CA 2129   6.053   4.876   1.948
  214ALA     CB 2130   6.100   4.764   1.854
  214ALA      C 2131   6.149   4.887   2.066
  214ALA      O 2132   6.254   4.951   2.068
  215LEU      N 2133   6.115   4.807   2.167
  215LEU      H 2134   6.025   4.764   2.177
  215LEU     CA 2135   6.205   4.781   2.280
  215LEU     CB 2136   6.123   4.760   2.408
  215LEU     CG 2137   6.207   4.731   2.532
  215LEU    CD1 2138   6.313   4.841   2.542
  215LEU    CD2 2139   6.119   4.737   2.657
  215LEU      C 2140   6.273   4.649   2.244
  215LEU      O 2141   6.214   4.541   2.252
  216CYS      N 2142   6.386   4.662   2.175
  216CYS      H 2143   6.440   4.745   2.189
  216CYS     CA 2144   6.478   4.557   2.129
  216CYS     CB 2145   6.522   4.588   1.986
  216CYS     SG 2146   6.608   4.454   1.895
  216CYS     HG 2147   6.608   4.504   1.771
  216CYS      C 2148   6.602   4.543   2.218
  216CYS      O 2149   6.622   4.621   2.310
  217LYS      N 2150   6.653   4.420   2.211
  217LYS      H 2151   6.598   4.346   2.172
  217LYS     CA 2152   6.784   4.381   2.263
  217LYS     CB 2153   6.788   4.231   2.292
  217LYS     CG 2154   6.901   4.204   2.391
  217LYS     CD 2155   6.934   4.056   2.416
  217LYS     CE 2156   7.069   4.045   2.487
  217LYS     NZ 2157   7.111   3.904   2.489
  217LYS    HZ1 2158   7.096   3.865   2.580
  217LYS    HZ2 2159   7.066   3.855   2.414
  217LYS    HZ3 2160   7.209   3.900   2.473
  217LYS      C 2161   6.900   4.434   2.178
  217LYS      O 2162   6.915   4.385   2.066
  218ALA      N 2163   6.975   4.532   2.227
  218ALA      H 2164   6.946   4.572   2.314
  218ALA     CA 2165   7.084   4.595   2.152
  218ALA     CB 2166   7.066   4.746   2.166
  218ALA      C 2167   7.228   4.557   2.190
  218ALA      O 2168   7.253   4.535   2.308
  219ALA      N 2169   7.315   4.561   2.089
  219ALA      H 2170   7.295   4.607   2.003
  219ALA     CA 2171   7.454   4.518   2.107
  219ALA     CB 2172   7.461   4.374   2.156
  219ALA      C 2173   7.525   4.542   1.974
  219ALA     O1 2174   7.583   4.448   1.916
  219ALA     O2 2175   7.497   4.641   1.902
   6.93336   6.93336   4.90264   0.00000   0.00000   0.00000   0.00000   3.46672   3.46672
