# Supplementary material for: Is There a Functional Role for the Knotted Topology in Protein UCH-L1?
Source: J Chem Inf Model. 2024 Jul 24;64(17):6827–37. doi: 10.1021/acs.jcim.4c00880 (PMC11388461; doi:10.1021/acs.jcim.4c00880)
Supplement: Supplementary file 2 — ci4c00880_si_002.zip [file ci4c00880_si_002.zip › UCH-L1_files/APO/APO_delta4/REP_3/traj_initial.gro]

Protein in water t=   0.00000 step= 0
 2175
    1PRO      N    1   4.975   3.821   3.399
    1PRO     H1    2   5.068   3.806   3.367
    1PRO     H2    3   4.986   3.879   3.480
    1PRO     CA    4   4.892   3.886   3.296
    1PRO     CB    5   4.784   3.782   3.264
    1PRO     CG    6   4.779   3.694   3.389
    1PRO     CD    7   4.919   3.695   3.451
    1PRO      C    8   4.819   4.006   3.357
    1PRO      O    9   4.777   3.993   3.472
    2MET      N   10   4.794   4.108   3.276
    2MET      H   11   4.821   4.119   3.180
    2MET     CA   12   4.716   4.225   3.319
    2MET     CB   13   4.809   4.347   3.327
    2MET     CG   14   4.929   4.337   3.420
    2MET     SD   15   5.040   4.482   3.430
    2MET     CE   16   5.108   4.478   3.266
    2MET      C   17   4.608   4.262   3.217
    2MET      O   18   4.631   4.238   3.098
    3GLU      N   19   4.513   4.343   3.261
    3GLU      H   20   4.510   4.349   3.361
    3GLU     CA   21   4.400   4.401   3.188
    3GLU     CB   22   4.267   4.389   3.263
    3GLU     CG   23   4.147   4.419   3.174
    3GLU     CD   24   4.014   4.401   3.248
    3GLU    OE1   25   3.933   4.314   3.209
    3GLU    OE2   26   4.007   4.455   3.360
    3GLU      C   27   4.426   4.550   3.165
    3GLU      O   28   4.419   4.636   3.252
    4ILE      N   29   4.483   4.572   3.047
    4ILE      H   30   4.481   4.508   2.970
    4ILE     CA   31   4.526   4.707   3.007
    4ILE     CB   32   4.621   4.708   2.888
    4ILE    CG1   33   4.742   4.615   2.901
    4ILE    CG2   34   4.678   4.850   2.875
    4ILE     CD   35   4.808   4.631   3.038
    4ILE      C   36   4.407   4.799   2.977
    4ILE      O   37   4.370   4.825   2.862
    5ASN      N   38   4.356   4.851   3.088
    5ASN      H   39   4.385   4.832   3.182
    5ASN     CA   40   4.237   4.937   3.095
    5ASN     CB   41   4.111   4.868   3.147
    5ASN     CG   42   4.091   4.869   3.299
    5ASN    OD1   43   4.110   4.972   3.363
    5ASN    ND2   44   4.061   4.762   3.372
    5ASN   HD21   45   4.057   4.675   3.322
    5ASN   HD22   46   4.024   4.787   3.461
    5ASN      C   47   4.260   5.075   3.156
    5ASN      O   48   4.349   5.086   3.240
    6PRO      N   49   4.188   5.181   3.122
    6PRO     CA   50   4.205   5.316   3.179
    6PRO     CB   51   4.108   5.408   3.105
    6PRO     CG   52   4.107   5.337   2.970
    6PRO     CD   53   4.091   5.191   3.012
    6PRO      C   54   4.202   5.334   3.331
    6PRO      O   55   4.303   5.383   3.381
    7GLU      N   56   4.106   5.282   3.408
    7GLU      H   57   4.013   5.260   3.380
    7GLU     CA   58   4.117   5.276   3.555
    7GLU     CB   59   4.004   5.188   3.608
    7GLU     CG   60   3.973   5.202   3.757
    7GLU     CD   61   3.891   5.083   3.808
    7GLU    OE1   62   3.945   4.981   3.855
    7GLU    OE2   63   3.767   5.099   3.816
    7GLU      C   64   4.250   5.213   3.596
    7GLU      O   65   4.320   5.256   3.687
    8MET      N   66   4.283   5.106   3.524
    8MET      H   67   4.216   5.046   3.479
    8MET     CA   68   4.407   5.037   3.562
    8MET     CB   69   4.426   4.899   3.499
    8MET     CG   70   4.351   4.777   3.553
    8MET     SD   71   4.386   4.723   3.725
    8MET     CE   72   4.243   4.761   3.823
    8MET      C   73   4.540   5.110   3.542
    8MET      O   74   4.626   5.115   3.630
    9LEU      N   75   4.543   5.180   3.429
    9LEU      H   76   4.470   5.176   3.361
    9LEU     CA   77   4.654   5.269   3.393
    9LEU     CB   78   4.646   5.322   3.250
    9LEU     CG   79   4.685   5.210   3.153
    9LEU    CD1   80   4.626   5.243   3.016
    9LEU    CD2   81   4.838   5.210   3.155
    9LEU      C   82   4.679   5.375   3.501
    9LEU      O   83   4.793   5.406   3.538
   10ASN      N   84   4.571   5.442   3.539
   10ASN      H   85   4.480   5.419   3.504
   10ASN     CA   86   4.564   5.548   3.640
   10ASN     CB   87   4.426   5.615   3.639
   10ASN     CG   88   4.391   5.690   3.510
   10ASN    OD1   89   4.478   5.767   3.470
   10ASN    ND2   90   4.265   5.700   3.469
   10ASN   HD21   91   4.192   5.653   3.520
   10ASN   HD22   92   4.239   5.750   3.387
   10ASN      C   93   4.603   5.504   3.782
   10ASN      O   94   4.682   5.573   3.845
   11LYS      N   95   4.586   5.374   3.803
   11LYS      H   96   4.514   5.324   3.755
   11LYS     CA   97   4.645   5.308   3.920
   11LYS     CB   98   4.566   5.183   3.959
   11LYS     CG   99   4.424   5.226   3.996
   11LYS     CD  100   4.324   5.115   4.024
   11LYS     CE  101   4.206   5.187   4.089
   11LYS     NZ  102   4.099   5.101   4.143
   11LYS    HZ1  103   4.135   5.009   4.156
   11LYS    HZ2  104   4.070   5.141   4.230
   11LYS    HZ3  105   4.028   5.093   4.074
   11LYS      C  106   4.793   5.271   3.915
   11LYS      O  107   4.870   5.289   4.010
   12VAL      N  108   4.838   5.243   3.794
   12VAL      H  109   4.774   5.222   3.720
   12VAL     CA  110   4.983   5.223   3.773
   12VAL     CB  111   5.017   5.154   3.641
   12VAL    CG1  112   5.166   5.120   3.641
   12VAL    CG2  113   4.937   5.024   3.627
   12VAL      C  114   5.058   5.353   3.801
   12VAL      O  115   5.142   5.351   3.891
   13LEU      N  116   5.010   5.470   3.757
   13LEU      H  117   4.940   5.461   3.687
   13LEU     CA  118   5.078   5.599   3.775
   13LEU     CB  119   5.029   5.704   3.674
   13LEU     CG  120   5.093   5.674   3.539
   13LEU    CD1  121   5.072   5.788   3.438
   13LEU    CD2  122   5.246   5.669   3.537
   13LEU      C  123   5.073   5.663   3.914
   13LEU      O  124   5.174   5.714   3.961
   14SER      N  125   4.970   5.620   3.986
   14SER      H  126   4.903   5.556   3.949
   14SER     CA  127   4.958   5.652   4.129
   14SER     CB  128   4.819   5.609   4.178
   14SER     OG  129   4.796   5.659   4.310
   14SER     HG  130   4.728   5.732   4.312
   14SER      C  131   5.065   5.575   4.207
   14SER      O  132   5.155   5.643   4.256
   15ARG      N  133   5.079   5.443   4.192
   15ARG      H  134   5.010   5.383   4.152
   15ARG     CA  135   5.195   5.375   4.251
   15ARG     CB  136   5.177   5.224   4.236
   15ARG     CG  137   5.051   5.164   4.300
   15ARG     CD  138   5.065   5.011   4.305
   15ARG     NE  139   4.956   4.952   4.384
   15ARG     HE  140   4.860   4.980   4.379
   15ARG     CZ  141   4.975   4.872   4.490
   15ARG    NH1  142   5.098   4.866   4.542
   15ARG   HH11  143   5.163   4.915   4.484
   15ARG   HH12  144   5.121   4.819   4.627
   15ARG    NH2  145   4.875   4.808   4.551
   15ARG   HH21  146   4.784   4.804   4.509
   15ARG   HH22  147   4.883   4.758   4.637
   15ARG      C  148   5.337   5.417   4.212
   15ARG      O  149   5.412   5.432   4.308
   16LEU      N  150   5.353   5.451   4.084
   16LEU      H  151   5.280   5.441   4.017
   16LEU     CA  152   5.477   5.508   4.028
   16LEU     CB  153   5.480   5.477   3.878
   16LEU     CG  154   5.494   5.331   3.836
   16LEU    CD1  155   5.466   5.313   3.687
   16LEU    CD2  156   5.626   5.276   3.892
   16LEU      C  157   5.514   5.653   4.060
   16LEU      O  158   5.629   5.689   4.038
   17GLY      N  159   5.423   5.731   4.116
   17GLY      H  160   5.328   5.700   4.126
   17GLY     CA  161   5.443   5.866   4.172
   17GLY      C  162   5.460   5.974   4.065
   17GLY      O  163   5.559   6.045   4.081
   18VAL      N  164   5.364   5.985   3.974
   18VAL      H  165   5.289   5.919   3.966
   18VAL     CA  166   5.372   6.088   3.870
   18VAL     CB  167   5.380   6.019   3.734
   18VAL    CG1  168   5.412   6.110   3.615
   18VAL    CG2  169   5.484   5.907   3.724
   18VAL      C  170   5.245   6.173   3.886
   18VAL      O  171   5.138   6.119   3.912
   19ALA      N  172   5.251   6.299   3.844
   19ALA      H  173   5.334   6.345   3.812
   19ALA     CA  174   5.152   6.402   3.881
   19ALA     CB  175   5.200   6.538   3.829
   19ALA      C  176   5.010   6.378   3.830
   19ALA      O  177   4.993   6.356   3.710
   20GLY      N  178   4.907   6.424   3.901
   20GLY      H  179   4.924   6.472   3.987
   20GLY     CA  180   4.762   6.418   3.881
   20GLY      C  181   4.701   6.507   3.772
   20GLY      O  182   4.584   6.484   3.745
   21GLN      N  183   4.776   6.602   3.716
   21GLN      H  184   4.854   6.629   3.772
   21GLN     CA  185   4.734   6.689   3.605
   21GLN     CB  186   4.846   6.789   3.577
   21GLN     CG  187   4.840   6.895   3.688
   21GLN     CD  188   4.969   6.977   3.686
   21GLN    OE1  189   5.075   6.924   3.718
   21GLN    NE2  190   4.963   7.093   3.621
   21GLN   HE21  191   4.877   7.134   3.590
   21GLN   HE22  192   5.052   7.135   3.602
   21GLN      C  193   4.686   6.617   3.478
   21GLN      O  194   4.585   6.655   3.420
   22TRP      N  195   4.744   6.500   3.449
   22TRP      H  196   4.828   6.488   3.501
   22TRP     CA  197   4.713   6.427   3.326
   22TRP     CB  198   4.840   6.416   3.242
   22TRP     CG  199   4.878   6.555   3.191
   22TRP    CD1  200   4.952   6.643   3.258
   22TRP    HD1  201   4.986   6.616   3.358
   22TRP    CD2  202   4.864   6.609   3.063
   22TRP    NE1  203   4.982   6.748   3.181
   22TRP    HE1  204   5.060   6.810   3.189
   22TRP    CE2  205   4.924   6.734   3.063
   22TRP    CE3  206   4.791   6.573   2.951
   22TRP    HE3  207   4.760   6.471   2.928
   22TRP    CZ2  208   4.909   6.824   2.957
   22TRP    HZ2  209   4.958   6.920   2.945
   22TRP    CZ3  210   4.775   6.659   2.844
   22TRP    HZ3  211   4.743   6.622   2.746
   22TRP    CH2  212   4.829   6.787   2.850
   22TRP    HH2  213   4.801   6.865   2.779
   22TRP      C  214   4.664   6.288   3.365
   22TRP      O  215   4.728   6.223   3.449
   23ARG      N  216   4.562   6.237   3.297
   23ARG      H  217   4.526   6.283   3.216
   23ARG     CA  218   4.491   6.115   3.337
   23ARG     CB  219   4.378   6.152   3.433
   23ARG     CG  220   4.399   6.162   3.585
   23ARG     CD  221   4.442   6.043   3.670
   23ARG     NE  222   4.588   6.031   3.674
   23ARG     HE  223   4.630   6.012   3.585
   23ARG     CZ  224   4.666   6.040   3.783
   23ARG    NH1  225   4.616   6.069   3.904
   23ARG   HH11  226   4.518   6.082   3.917
   23ARG   HH12  227   4.674   6.064   3.985
   23ARG    NH2  228   4.798   6.027   3.765
   23ARG   HH21  229   4.837   6.043   3.674
   23ARG   HH22  230   4.859   6.038   3.843
   23ARG      C  231   4.424   6.037   3.223
   23ARG      O  232   4.363   6.103   3.139
   24PHE      N  233   4.449   5.907   3.222
   24PHE      H  234   4.506   5.859   3.289
   24PHE     CA  235   4.400   5.823   3.111
   24PHE     CB  236   4.457   5.683   3.135
   24PHE     CG  237   4.609   5.680   3.120
   24PHE    CD1  238   4.688   5.666   3.234
   24PHE    HD1  239   4.638   5.654   3.330
   24PHE    CD2  240   4.656   5.643   2.994
   24PHE    HD2  241   4.602   5.645   2.899
   24PHE    CE1  242   4.819   5.624   3.220
   24PHE    HE1  243   4.887   5.592   3.300
   24PHE    CE2  244   4.786   5.598   2.975
   24PHE    HE2  245   4.827   5.580   2.876
   24PHE     CZ  246   4.863   5.597   3.091
   24PHE     HZ  247   4.971   5.584   3.080
   24PHE      C  248   4.249   5.807   3.097
   24PHE      O  249   4.180   5.793   3.198
   25VAL      N  250   4.208   5.823   2.972
   25VAL      H  251   4.267   5.838   2.892
   25VAL     CA  252   4.064   5.816   2.945
   25VAL     CB  253   4.005   5.953   2.913
   25VAL    CG1  254   4.019   6.046   3.034
   25VAL    CG2  255   4.054   6.038   2.796
   25VAL      C  256   4.008   5.713   2.847
   25VAL      O  257   4.054   5.690   2.735
   26ASP      N  258   3.892   5.661   2.888
   26ASP      H  259   3.843   5.688   2.970
   26ASP     CA  260   3.831   5.555   2.806
   26ASP     CB  261   3.711   5.483   2.867
   26ASP     CG  262   3.732   5.431   3.010
   26ASP    OD1  263   3.728   5.511   3.106
   26ASP    OD2  264   3.753   5.309   3.028
   26ASP      C  265   3.774   5.617   2.678
   26ASP      O  266   3.695   5.711   2.685
   27VAL      N  267   3.835   5.580   2.566
   27VAL      H  268   3.910   5.515   2.556
   27VAL     CA  269   3.774   5.611   2.436
   27VAL     CB  270   3.884   5.650   2.338
   27VAL    CG1  271   3.820   5.711   2.213
   27VAL    CG2  272   4.008   5.714   2.400
   27VAL      C  273   3.679   5.507   2.377
   27VAL      O  274   3.715   5.392   2.354
   28LEU      N  275   3.569   5.555   2.319
   28LEU      H  276   3.562   5.655   2.320
   28LEU     CA  277   3.460   5.471   2.267
   28LEU     CB  278   3.319   5.520   2.298
   28LEU     CG  279   3.297   5.510   2.449
   28LEU    CD1  280   3.162   5.573   2.487
   28LEU    CD2  281   3.303   5.366   2.500
   28LEU      C  282   3.461   5.451   2.115
   28LEU      O  283   3.440   5.342   2.062
   29GLY      N  284   3.485   5.560   2.043
   29GLY      H  285   3.501   5.649   2.086
   29GLY     CA  286   3.493   5.558   1.897
   29GLY      C  287   3.627   5.562   1.824
   29GLY      O  288   3.737   5.550   1.879
   30LEU      N  289   3.616   5.548   1.692
   30LEU      H  290   3.526   5.526   1.654
   30LEU     CA  291   3.728   5.547   1.596
   30LEU     CB  292   3.731   5.411   1.525
   30LEU     CG  293   3.775   5.295   1.614
   30LEU    CD1  294   3.735   5.161   1.552
   30LEU    CD2  295   3.927   5.297   1.623
   30LEU      C  296   3.729   5.667   1.501
   30LEU      O  297   3.836   5.695   1.449
   31GLU      N  298   3.617   5.738   1.487
   31GLU      H  299   3.538   5.724   1.546
   31GLU     CA  300   3.585   5.856   1.405
   31GLU     CB  301   3.433   5.865   1.391
   31GLU     CG  302   3.365   5.733   1.355
   31GLU     CD  303   3.297   5.673   1.478
   31GLU    OE1  304   3.173   5.682   1.486
   31GLU    OE2  305   3.374   5.620   1.561
   31GLU      C  306   3.640   5.990   1.454
   31GLU      O  307   3.729   6.002   1.538
   32GLU      N  308   3.604   6.092   1.377
   32GLU      H  309   3.615   6.085   1.278
   32GLU     CA  310   3.600   6.233   1.418
   32GLU     CB  311   3.544   6.317   1.303
   32GLU     CG  312   3.647   6.366   1.201
   32GLU     CD  313   3.743   6.479   1.240
   32GLU    OE1  314   3.866   6.464   1.224
   32GLU    OE2  315   3.690   6.589   1.266
   32GLU      C  316   3.496   6.261   1.527
   32GLU      O  317   3.523   6.335   1.622
   33GLU      N  318   3.377   6.210   1.499
   33GLU      H  319   3.350   6.191   1.404
   33GLU     CA  320   3.265   6.179   1.589
   33GLU     CB  321   3.162   6.125   1.489
   33GLU     CG  322   3.017   6.137   1.538
   33GLU     CD  323   2.978   6.262   1.617
   33GLU    OE1  324   2.936   6.358   1.550
   33GLU    OE2  325   2.977   6.255   1.742
   33GLU      C  326   3.309   6.074   1.691
   33GLU      O  327   3.399   5.993   1.669
   34SER      N  328   3.245   6.102   1.804
   34SER      H  329   3.177   6.175   1.803
   34SER     CA  330   3.272   6.033   1.931
   34SER     CB  331   3.241   5.885   1.911
   34SER     OG  332   3.251   5.819   2.038
   34SER     HG  333   3.193   5.739   2.021
   34SER      C  334   3.405   6.068   1.997
   34SER      O  335   3.412   6.084   2.119
   35LEU      N  336   3.519   6.071   1.928
   35LEU      H  337   3.513   6.040   1.833
   35LEU     CA  338   3.650   6.121   1.973
   35LEU     CB  339   3.745   6.091   1.856
   35LEU     CG  340   3.841   5.975   1.881
   35LEU    CD1  341   3.933   5.930   1.768
   35LEU    CD2  342   3.924   6.004   2.006
   35LEU      C  343   3.654   6.270   2.004
   35LEU      O  344   3.745   6.302   2.081
   36GLY      N  345   3.551   6.346   1.967
   36GLY      H  346   3.495   6.320   1.889
   36GLY     CA  347   3.517   6.477   2.023
   36GLY      C  348   3.510   6.471   2.176
   36GLY      O  349   3.578   6.553   2.237
   37SER      N  350   3.437   6.378   2.236
   37SER      H  351   3.422   6.292   2.187
   37SER     CA  352   3.416   6.382   2.381
   37SER     CB  353   3.317   6.274   2.425
   37SER     OG  354   3.349   6.138   2.396
   37SER     HG  355   3.275   6.085   2.354
   37SER      C  356   3.544   6.360   2.463
   37SER      O  357   3.553   6.393   2.581
   38VAL      N  358   3.647   6.305   2.399
   38VAL      H  359   3.643   6.253   2.314
   38VAL     CA  360   3.781   6.308   2.460
   38VAL     CB  361   3.877   6.237   2.364
   38VAL    CG1  362   4.021   6.253   2.413
   38VAL    CG2  363   3.853   6.087   2.383
   38VAL      C  364   3.832   6.445   2.507
   38VAL      O  365   3.849   6.537   2.427
   39PRO      N  366   3.851   6.453   2.638
   39PRO     CA  367   3.884   6.578   2.708
   39PRO     CB  368   3.884   6.552   2.859
   39PRO     CG  369   3.909   6.401   2.869
   39PRO     CD  370   3.852   6.346   2.738
   39PRO      C  371   4.015   6.643   2.664
   39PRO      O  372   4.128   6.611   2.698
   40ALA      N  373   3.994   6.745   2.581
   40ALA      H  374   3.910   6.760   2.528
   40ALA     CA  375   4.107   6.826   2.532
   40ALA     CB  376   4.055   6.896   2.406
   40ALA      C  377   4.158   6.919   2.642
   40ALA      O  378   4.089   6.975   2.726
   41PRO      N  379   4.290   6.934   2.652
   41PRO     CA  380   4.396   6.872   2.571
   41PRO     CB  381   4.506   6.979   2.568
   41PRO     CG  382   4.500   7.047   2.705
   41PRO     CD  383   4.351   7.038   2.737
   41PRO      C  384   4.443   6.730   2.603
   41PRO      O  385   4.464   6.687   2.716
   42ALA      N  386   4.486   6.671   2.491
   42ALA      H  387   4.518   6.725   2.413
   42ALA     CA  388   4.513   6.527   2.479
   42ALA     CB  389   4.418   6.484   2.367
   42ALA      C  390   4.645   6.496   2.409
   42ALA      O  391   4.691   6.563   2.317
   43CYS      N  392   4.729   6.419   2.478
   43CYS      H  393   4.707   6.347   2.544
   43CYS     CA  394   4.873   6.412   2.447
   43CYS     CB  395   4.964   6.458   2.561
   43CYS     SG  396   4.938   6.371   2.720
   43CYS     HG  397   5.010   6.267   2.679
   43CYS      C  398   4.933   6.280   2.399
   43CYS      O  399   5.044   6.280   2.346
   44ALA      N  400   4.859   6.170   2.404
   44ALA      H  401   4.759   6.175   2.412
   44ALA     CA  402   4.913   6.036   2.380
   44ALA     CB  403   5.007   5.983   2.489
   44ALA      C  404   4.801   5.934   2.360
   44ALA      O  405   4.711   5.922   2.443
   45LEU      N  406   4.788   5.882   2.238
   45LEU      H  407   4.864   5.903   2.177
   45LEU     CA  408   4.689   5.780   2.200
   45LEU     CB  409   4.616   5.819   2.072
   45LEU     CG  410   4.474   5.769   2.046
   45LEU    CD1  411   4.417   5.836   1.920
   45LEU    CD2  412   4.470   5.616   2.036
   45LEU      C  413   4.746   5.638   2.197
   45LEU      O  414   4.855   5.620   2.142
   46LEU      N  415   4.692   5.546   2.277
   46LEU      H  416   4.617   5.564   2.340
   46LEU     CA  417   4.734   5.406   2.281
   46LEU     CB  418   4.792   5.366   2.417
   46LEU     CG  419   4.893   5.461   2.480
   46LEU    CD1  420   4.832   5.562   2.578
   46LEU    CD2  421   5.011   5.385   2.540
   46LEU      C  422   4.625   5.309   2.233
   46LEU      O  423   4.515   5.323   2.286
   47LEU      N  424   4.656   5.236   2.126
   47LEU      H  425   4.732   5.255   2.064
   47LEU     CA  426   4.558   5.145   2.065
   47LEU     CB  427   4.551   5.172   1.914
   47LEU     CG  428   4.473   5.070   1.830
   47LEU    CD1  429   4.327   5.057   1.874
   47LEU    CD2  430   4.464   5.127   1.688
   47LEU      C  431   4.595   5.006   2.117
   47LEU      O  432   4.698   4.947   2.085
   48LEU      N  433   4.492   4.937   2.166
   48LEU      H  434   4.400   4.973   2.180
   48LEU     CA  435   4.502   4.795   2.201
   48LEU     CB  436   4.443   4.775   2.341
   48LEU     CG  437   4.452   4.629   2.387
   48LEU    CD1  438   4.596   4.600   2.432
   48LEU    CD2  439   4.368   4.615   2.514
   48LEU      C  440   4.427   4.726   2.087
   48LEU      O  441   4.305   4.737   2.079
   49PHE      N  442   4.485   4.620   2.030
   49PHE      H  443   4.572   4.593   2.070
   49PHE     CA  444   4.437   4.536   1.920
   49PHE     CB  445   4.422   4.620   1.793
   49PHE     CG  446   4.398   4.548   1.660
   49PHE    CD1  447   4.264   4.531   1.630
   49PHE    HD1  448   4.200   4.523   1.718
   49PHE    CD2  449   4.485   4.523   1.554
   49PHE    HD2  450   4.589   4.551   1.569
   49PHE    CE1  451   4.219   4.497   1.503
   49PHE    HE1  452   4.114   4.501   1.475
   49PHE    CE2  453   4.450   4.478   1.428
   49PHE    HE2  454   4.521   4.427   1.363
   49PHE     CZ  455   4.313   4.468   1.405
   49PHE     HZ  456   4.270   4.466   1.305
   49PHE      C  457   4.534   4.422   1.889
   49PHE      O  458   4.654   4.448   1.899
   50PRO      N  459   4.490   4.299   1.866
   50PRO     CA  460   4.577   4.187   1.827
   50PRO     CB  461   4.511   4.064   1.890
   50PRO     CG  462   4.363   4.105   1.888
   50PRO     CD  463   4.370   4.250   1.936
   50PRO      C  464   4.619   4.175   1.680
   50PRO      O  465   4.557   4.220   1.584
   51LEU      N  466   4.748   4.144   1.666
   51LEU      H  467   4.815   4.118   1.736
   51LEU     CA  468   4.801   4.142   1.529
   51LEU     CB  469   4.919   4.237   1.510
   51LEU     CG  470   4.878   4.385   1.506
   51LEU    CD1  471   4.999   4.477   1.525
   51LEU    CD2  472   4.806   4.403   1.373
   51LEU      C  473   4.849   4.002   1.488
   51LEU      O  474   4.929   3.939   1.557
   52THR      N  475   4.824   3.975   1.360
   52THR      H  476   4.797   4.054   1.304
   52THR     CA  477   4.850   3.843   1.301
   52THR     CB  478   4.774   3.818   1.171
   52THR    OG1  479   4.839   3.878   1.059
   52THR    HG1  480   4.813   3.974   1.050
   52THR    CG2  481   4.632   3.873   1.187
   52THR      C  482   4.999   3.812   1.290
   52THR      O  483   5.085   3.897   1.269
   53ALA      N  484   5.017   3.680   1.285
   53ALA      H  485   4.946   3.609   1.292
   53ALA     CA  486   5.153   3.625   1.285
   53ALA     CB  487   5.160   3.477   1.320
   53ALA      C  488   5.227   3.657   1.154
   53ALA      O  489   5.335   3.716   1.163
   54GLN      N  490   5.161   3.647   1.039
   54GLN      H  491   5.072   3.603   1.048
   54GLN     CA  492   5.215   3.680   0.907
   54GLN     CB  493   5.106   3.667   0.800
   54GLN     CG  494   5.036   3.531   0.791
   54GLN     CD  495   4.923   3.507   0.892
   54GLN    OE1  496   4.936   3.500   1.014
   54GLN    NE2  497   4.804   3.472   0.843
   54GLN   HE21  498   4.782   3.471   0.746
   54GLN   HE22  499   4.736   3.451   0.913
   54GLN      C  500   5.265   3.825   0.906
   54GLN      O  501   5.374   3.845   0.852
   55HISE     N  502   5.170   3.910   0.943
   55HISE     H  503   5.077   3.880   0.964
   55HISE    CA  504   5.190   4.056   0.944
   55HISE    CB  505   5.060   4.131   0.973
   55HISE    CG  506   5.071   4.282   0.996
   55HISE   ND1  507   5.002   4.350   1.087
   55HISE   CD2  508   5.124   4.365   0.906
   55HISE   HD2  509   5.141   4.347   0.800
   55HISE   CE1  510   5.008   4.479   1.052
   55HISE   HE1  511   4.941   4.559   1.085
   55HISE   NE2  512   5.092   4.487   0.950
   55HISE   HE2  513   5.121   4.574   0.910
   55HISE     C  514   5.306   4.100   1.033
   55HISE     O  515   5.391   4.170   0.979
   56GLU      N  516   5.317   4.042   1.152
   56GLU      H  517   5.237   3.997   1.192
   56GLU     CA  518   5.428   4.059   1.247
   56GLU     CB  519   5.397   3.976   1.372
   56GLU     CG  520   5.486   4.019   1.490
   56GLU     CD  521   5.459   3.952   1.625
   56GLU    OE1  522   5.542   3.868   1.665
   56GLU    OE2  523   5.372   4.012   1.692
   56GLU      C  524   5.560   4.012   1.186
   56GLU      O  525   5.651   4.094   1.195
   57ASN      N  526   5.565   3.892   1.129
   57ASN      H  527   5.486   3.831   1.128
   57ASN     CA  528   5.692   3.849   1.068
   57ASN     CB  529   5.674   3.708   1.011
   57ASN     CG  530   5.652   3.600   1.117
   57ASN    OD1  531   5.680   3.614   1.235
   57ASN    ND2  532   5.589   3.487   1.084
   57ASN   HD21  533   5.564   3.465   0.990
   57ASN   HD22  534   5.548   3.419   1.145
   57ASN      C  535   5.733   3.942   0.953
   57ASN      O  536   5.844   3.995   0.954
   58PHE      N  537   5.639   3.987   0.871
   58PHE      H  538   5.550   3.942   0.864
   58PHE     CA  539   5.678   4.077   0.762
   58PHE     CB  540   5.573   4.082   0.651
   58PHE     CG  541   5.614   4.168   0.531
   58PHE    CD1  542   5.556   4.293   0.520
   58PHE    HD1  543   5.472   4.312   0.588
   58PHE    CD2  544   5.673   4.111   0.419
   58PHE    HD2  545   5.697   4.004   0.422
   58PHE    CE1  546   5.562   4.367   0.403
   58PHE    HE1  547   5.531   4.471   0.396
   58PHE    CE2  548   5.691   4.187   0.304
   58PHE    HE2  549   5.743   4.146   0.218
   58PHE     CZ  550   5.633   4.313   0.296
   58PHE     HZ  551   5.632   4.366   0.201
   58PHE      C  552   5.715   4.217   0.813
   58PHE      O  553   5.817   4.272   0.772
   59ARG      N  554   5.629   4.273   0.898
   59ARG      H  555   5.535   4.242   0.910
   59ARG     CA  556   5.660   4.400   0.965
   59ARG     CB  557   5.544   4.477   1.029
   59ARG     CG  558   5.514   4.595   0.936
   59ARG     CD  559   5.389   4.664   0.991
   59ARG     NE  560   5.381   4.805   0.950
   59ARG     HE  561   5.376   4.828   0.853
   59ARG     CZ  562   5.386   4.908   1.036
   59ARG    NH1  563   5.389   4.891   1.169
   59ARG   HH11  564   5.392   4.800   1.211
   59ARG   HH12  565   5.378   4.968   1.231
   59ARG    NH2  566   5.434   5.028   1.001
   59ARG   HH21  567   5.456   5.045   0.905
   59ARG   HH22  568   5.434   5.104   1.066
   59ARG      C  569   5.782   4.413   1.056
   59ARG      O  570   5.864   4.500   1.026
   60LYS      N  571   5.815   4.306   1.128
   60LYS      H  572   5.746   4.235   1.144
   60LYS     CA  573   5.950   4.296   1.185
   60LYS     CB  574   5.972   4.169   1.267
   60LYS     CG  575   5.909   4.206   1.402
   60LYS     CD  576   5.912   4.075   1.480
   60LYS     CE  577   5.875   4.104   1.625
   60LYS     NZ  578   5.880   3.990   1.719
   60LYS    HZ1  579   5.973   3.987   1.755
   60LYS    HZ2  580   5.812   4.016   1.787
   60LYS    HZ3  581   5.860   3.901   1.679
   60LYS      C  582   6.061   4.309   1.080
   60LYS      O  583   6.154   4.382   1.112
   61LYS      N  584   6.068   4.238   0.967
   61LYS      H  585   6.016   4.152   0.970
   61LYS     CA  586   6.171   4.246   0.863
   61LYS     CB  587   6.148   4.127   0.770
   61LYS     CG  588   6.171   3.986   0.826
   61LYS     CD  589   6.091   3.884   0.744
   61LYS     CE  590   6.117   3.745   0.802
   61LYS     NZ  591   6.057   3.633   0.729
   61LYS    HZ1  592   5.961   3.651   0.709
   61LYS    HZ2  593   6.117   3.617   0.650
   61LYS    HZ3  594   6.057   3.551   0.786
   61LYS      C  595   6.172   4.375   0.781
   61LYS      O  596   6.266   4.453   0.798
   62GLN      N  597   6.049   4.420   0.756
   62GLN      H  598   5.979   4.350   0.765
   62GLN     CA  599   6.013   4.546   0.690
   62GLN     CB  600   5.861   4.548   0.674
   62GLN     CG  601   5.835   4.667   0.581
   62GLN     CD  602   5.687   4.689   0.547
   62GLN    OE1  603   5.609   4.713   0.639
   62GLN    NE2  604   5.660   4.748   0.431
   62GLN   HE21  605   5.722   4.791   0.366
   62GLN   HE22  606   5.563   4.748   0.405
   62GLN      C  607   6.066   4.672   0.759
   62GLN      O  608   6.132   4.745   0.685
   63ILE      N  609   6.021   4.700   0.881
   63ILE      H  610   5.950   4.637   0.914
   63ILE     CA  611   6.065   4.816   0.960
   63ILE     CB  612   5.971   4.846   1.077
   63ILE    CG1  613   5.826   4.857   1.029
   63ILE    CG2  614   6.002   4.988   1.126
   63ILE     CD  615   5.730   4.826   1.145
   63ILE      C  616   6.210   4.800   1.005
   63ILE      O  617   6.277   4.903   0.993
   64GLU      N  618   6.269   4.686   1.039
   64GLU      H  619   6.219   4.600   1.050
   64GLU     CA  620   6.411   4.671   1.076
   64GLU     CB  621   6.426   4.542   1.156
   64GLU     CG  622   6.570   4.543   1.208
   64GLU     CD  623   6.600   4.439   1.315
   64GLU    OE1  624   6.604   4.319   1.279
   64GLU    OE2  625   6.660   4.465   1.422
   64GLU      C  626   6.508   4.691   0.960
   64GLU      O  627   6.602   4.769   0.972
   65GLU      N  628   6.455   4.658   0.842
   65GLU      H  629   6.384   4.589   0.829
   65GLU     CA  630   6.527   4.686   0.717
   65GLU     CB  631   6.450   4.617   0.604
   65GLU     CG  632   6.494   4.628   0.458
   65GLU     CD  633   6.407   4.545   0.363
   65GLU    OE1  634   6.290   4.577   0.332
   65GLU    OE2  635   6.467   4.451   0.308
   65GLU      C  636   6.544   4.834   0.683
   65GLU      O  637   6.631   4.877   0.607
   66LEU      N  638   6.448   4.912   0.733
   66LEU      H  639   6.382   4.856   0.783
   66LEU     CA  640   6.437   5.058   0.724
   66LEU     CB  641   6.303   5.118   0.768
   66LEU     CG  642   6.231   5.174   0.646
   66LEU    CD1  643   6.088   5.203   0.693
   66LEU    CD2  644   6.299   5.299   0.590
   66LEU      C  645   6.542   5.124   0.813
   66LEU      O  646   6.575   5.240   0.790
   67LYS      N  647   6.605   5.051   0.904
   67LYS      H  648   6.548   4.974   0.932
   67LYS     CA  649   6.711   5.087   1.000
   67LYS     CB  650   6.849   5.087   0.933
   67LYS     CG  651   6.899   4.944   0.915
   67LYS     CD  652   6.937   4.862   1.038
   67LYS     CE  653   6.926   4.715   0.999
   67LYS     NZ  654   6.996   4.617   1.083
   67LYS    HZ1  655   6.939   4.588   1.160
   67LYS    HZ2  656   7.018   4.527   1.046
   67LYS    HZ3  657   7.084   4.651   1.115
   67LYS      C  658   6.697   5.219   1.076
   67LYS      O  659   6.798   5.279   1.111
   68GLY      N  660   6.578   5.261   1.118
   68GLY      H  661   6.490   5.226   1.086
   68GLY     CA  662   6.560   5.385   1.195
   68GLY      C  663   6.610   5.520   1.143
   68GLY      O  664   6.608   5.618   1.218
   69GLN      N  665   6.630   5.525   1.012
   69GLN      H  666   6.605   5.452   0.949
   69GLN     CA  667   6.672   5.647   0.941
   69GLN     CB  668   6.699   5.600   0.798
   69GLN     CG  669   6.766   5.705   0.709
   69GLN     CD  670   6.810   5.642   0.577
   69GLN    OE1  671   6.925   5.603   0.557
   69GLN    NE2  672   6.716   5.612   0.487
   69GLN   HE21  673   6.621   5.632   0.508
   69GLN   HE22  674   6.735   5.588   0.392
   69GLN      C  675   6.574   5.763   0.953
   69GLN      O  676   6.624   5.876   0.952
   70GLU      N  677   6.444   5.732   0.957
   70GLU      H  678   6.407   5.644   0.930
   70GLU     CA  679   6.333   5.827   0.975
   70GLU     CB  680   6.215   5.770   0.897
   70GLU     CG  681   6.221   5.771   0.744
   70GLU     CD  682   6.127   5.668   0.681
   70GLU    OE1  683   6.010   5.705   0.663
   70GLU    OE2  684   6.157   5.550   0.652
   70GLU      C  685   6.287   5.868   1.115
   70GLU      O  686   6.180   5.924   1.138
   71VAL      N  687   6.375   5.839   1.210
   71VAL      H  688   6.470   5.816   1.188
   71VAL     CA  689   6.340   5.867   1.350
   71VAL     CB  690   6.330   5.729   1.415
   71VAL    CG1  691   6.343   5.736   1.567
   71VAL    CG2  692   6.216   5.638   1.368
   71VAL      C  693   6.436   5.971   1.409
   71VAL      O  694   6.554   5.959   1.379
   72SER      N  695   6.379   6.067   1.481
   72SER      H  696   6.283   6.089   1.462
   72SER     CA  697   6.451   6.164   1.564
   72SER     CB  698   6.357   6.270   1.621
   72SER     OG  699   6.432   6.368   1.693
   72SER     HG  700   6.398   6.457   1.662
   72SER      C  701   6.527   6.096   1.678
   72SER      O  702   6.456   6.037   1.760
   73PRO      N  703   6.657   6.117   1.692
   73PRO     CA  704   6.731   6.074   1.812
   73PRO     CB  705   6.876   6.115   1.785
   73PRO     CG  706   6.867   6.235   1.691
   73PRO     CD  707   6.744   6.200   1.607
   73PRO      C  708   6.680   6.131   1.945
   73PRO      O  709   6.723   6.077   2.047
   74LYS      N  710   6.584   6.223   1.947
   74LYS      H  711   6.549   6.274   1.869
   74LYS     CA  712   6.509   6.260   2.068
   74LYS     CB  713   6.451   6.401   2.058
   74LYS     CG  714   6.555   6.507   2.095
   74LYS     CD  715   6.525   6.655   2.074
   74LYS     CE  716   6.469   6.674   1.933
   74LYS     NZ  717   6.453   6.820   1.921
   74LYS    HZ1  718   6.535   6.861   1.962
   74LYS    HZ2  719   6.453   6.848   1.825
   74LYS    HZ3  720   6.367   6.852   1.960
   74LYS      C  721   6.417   6.156   2.132
   74LYS      O  722   6.425   6.142   2.254
   75VAL      N  723   6.358   6.065   2.056
   75VAL      H  724   6.384   6.043   1.962
   75VAL     CA  725   6.258   5.970   2.107
   75VAL     CB  726   6.185   5.913   1.986
   75VAL    CG1  727   6.073   5.821   2.036
   75VAL    CG2  728   6.133   6.021   1.890
   75VAL      C  729   6.322   5.864   2.196
   75VAL      O  730   6.423   5.803   2.161
   76TYR      N  731   6.272   5.865   2.320
   76TYR      H  732   6.210   5.935   2.355
   76TYR     CA  733   6.308   5.757   2.412
   76TYR     CB  734   6.258   5.796   2.551
   76TYR     CG  735   6.303   5.700   2.662
   76TYR    CD1  736   6.238   5.579   2.688
   76TYR    HD1  737   6.160   5.542   2.621
   76TYR    CD2  738   6.411   5.739   2.740
   76TYR    HD2  739   6.461   5.833   2.719
   76TYR    CE1  740   6.277   5.509   2.801
   76TYR    HE1  741   6.197   5.446   2.839
   76TYR    CE2  742   6.451   5.662   2.849
   76TYR    HE2  743   6.525   5.709   2.914
   76TYR     CZ  744   6.377   5.552   2.888
   76TYR     OH  745   6.364   5.506   3.015
   76TYR     HH  746   6.452   5.520   3.060
   76TYR      C  747   6.225   5.633   2.380
   76TYR      O  748   6.108   5.639   2.342
   77PHE      N  749   6.302   5.535   2.334
   77PHE      H  750   6.399   5.558   2.321
   77PHE     CA  751   6.266   5.395   2.306
   77PHE     CB  752   6.280   5.376   2.155
   77PHE     CG  753   6.210   5.260   2.083
   77PHE    CD1  754   6.087   5.276   2.020
   77PHE    HD1  755   6.046   5.377   2.025
   77PHE    CD2  756   6.259   5.130   2.078
   77PHE    HD2  757   6.366   5.122   2.100
   77PHE    CE1  758   6.003   5.174   1.977
   77PHE    HE1  759   5.920   5.196   1.909
   77PHE    CE2  760   6.184   5.023   2.032
   77PHE    HE2  761   6.223   4.922   2.046
   77PHE     CZ  762   6.056   5.046   1.982
   77PHE     HZ  763   6.001   4.958   1.950
   77PHE      C  764   6.346   5.289   2.382
   77PHE      O  765   6.463   5.305   2.418
   78MET      N  766   6.271   5.183   2.412
   78MET      H  767   6.174   5.202   2.429
   78MET     CA  768   6.324   5.058   2.467
   78MET     CB  769   6.312   5.052   2.620
   78MET     CG  770   6.178   5.072   2.692
   78MET     SD  771   6.160   5.145   2.859
   78MET     CE  772   6.220   4.995   2.935
   78MET      C  773   6.256   4.933   2.412
   78MET      O  774   6.144   4.937   2.360
   79LYS      N  775   6.338   4.830   2.398
   79LYS      H  776   6.437   4.831   2.415
   79LYS     CA  777   6.296   4.703   2.337
   79LYS     CB  778   6.408   4.628   2.264
   79LYS     CG  779   6.469   4.715   2.154
   79LYS     CD  780   6.597   4.645   2.109
   79LYS     CE  781   6.633   4.689   1.966
   79LYS     NZ  782   6.755   4.620   1.924
   79LYS    HZ1  783   6.834   4.639   1.982
   79LYS    HZ2  784   6.740   4.521   1.924
   79LYS    HZ3  785   6.783   4.650   1.833
   79LYS      C  786   6.244   4.614   2.450
   79LYS      O  787   6.296   4.607   2.561
   80GLN      N  788   6.130   4.555   2.415
   80GLN      H  789   6.071   4.595   2.345
   80GLN     CA  790   6.065   4.461   2.507
   80GLN     CB  791   5.915   4.463   2.479
   80GLN     CG  792   5.832   4.429   2.603
   80GLN     CD  793   5.690   4.379   2.576
   80GLN    OE1  794   5.611   4.445   2.509
   80GLN    NE2  795   5.647   4.287   2.662
   80GLN   HE21  796   5.711   4.245   2.726
   80GLN   HE22  797   5.552   4.258   2.651
   80GLN      C  798   6.121   4.319   2.497
   80GLN      O  799   6.129   4.262   2.388
   81THR      N  800   6.146   4.264   2.616
   81THR      H  801   6.127   4.322   2.695
   81THR     CA  802   6.216   4.137   2.638
   81THR     CB  803   6.351   4.153   2.709
   81THR    OG1  804   6.334   4.209   2.840
   81THR    HG1  805   6.421   4.206   2.889
   81THR    CG2  806   6.443   4.239   2.623
   81THR      C  807   6.132   4.038   2.719
   81THR      O  808   6.117   3.926   2.672
   82ILE      N  809   6.101   4.075   2.843
   82ILE      H  810   6.145   4.157   2.880
   82ILE     CA  811   6.010   3.997   2.928
   82ILE     CB  812   6.021   4.076   3.059
   82ILE    CG1  813   6.159   4.069   3.124
   82ILE    CG2  814   5.912   4.040   3.161
   82ILE     CD  815   6.207   3.926   3.152
   82ILE      C  816   5.865   4.008   2.879
   82ILE      O  817   5.827   4.110   2.822
   83GLY      N  818   5.784   3.905   2.900
   83GLY      H  819   5.813   3.834   2.965
   83GLY     CA  820   5.643   3.897   2.858
   83GLY      C  821   5.550   3.981   2.945
   83GLY      O  822   5.578   4.031   3.053
   84ASN      N  823   5.435   4.018   2.889
   84ASN      H  824   5.409   3.970   2.805
   84ASN     CA  825   5.335   4.105   2.954
   84ASN     CB  826   5.258   4.035   3.066
   84ASN     CG  827   5.191   3.905   3.024
   84ASN    OD1  828   5.228   3.797   3.070
   84ASN    ND2  829   5.067   3.922   2.979
   84ASN   HD21  830   5.023   4.012   2.986
   84ASN   HD22  831   5.017   3.846   2.938
   84ASN      C  832   5.356   4.252   2.993
   84ASN      O  833   5.254   4.319   3.010
   85SER      N  834   5.482   4.295   2.990
   85SER      H  835   5.564   4.238   2.993
   85SER     CA  836   5.511   4.438   3.001
   85SER     CB  837   5.660   4.464   3.025
   85SER     OG  838   5.744   4.384   2.942
   85SER     HG  839   5.832   4.429   2.928
   85SER      C  840   5.466   4.537   2.893
   85SER      O  841   5.494   4.654   2.914
   86CYS      N  842   5.357   4.503   2.824
   86CYS      H  843   5.283   4.447   2.861
   86CYS     CA  844   5.315   4.580   2.706
   86CYS     CB  845   5.208   4.503   2.627
   86CYS     SG  846   5.073   4.431   2.727
   86CYS     HG  847   5.048   4.340   2.634
   86CYS      C  848   5.256   4.717   2.737
   86CYS      O  849   5.289   4.820   2.678
   87GLY      N  850   5.159   4.720   2.829
   87GLY      H  851   5.096   4.644   2.843
   87GLY     CA  852   5.110   4.844   2.891
   87GLY      C  853   5.213   4.934   2.958
   87GLY      O  854   5.223   5.051   2.922
   88THR      N  855   5.286   4.876   3.053
   88THR      H  856   5.273   4.787   3.096
   88THR     CA  857   5.391   4.950   3.125
   88THR     CB  858   5.460   4.850   3.219
   88THR    OG1  859   5.377   4.747   3.272
   88THR    HG1  860   5.417   4.688   3.342
   88THR    CG2  861   5.519   4.926   3.337
   88THR      C  862   5.498   5.013   3.035
   88THR      O  863   5.534   5.128   3.059
   89ILE      N  864   5.530   4.947   2.924
   89ILE      H  865   5.492   4.856   2.904
   89ILE     CA  866   5.611   5.001   2.814
   89ILE     CB  867   5.661   4.888   2.725
   89ILE    CG1  868   5.763   4.804   2.803
   89ILE    CG2  869   5.733   4.924   2.595
   89ILE     CD  870   5.889   4.872   2.856
   89ILE      C  871   5.547   5.121   2.743
   89ILE      O  872   5.607   5.227   2.733
   90GLY      N  873   5.423   5.100   2.698
   90GLY      H  874   5.373   5.014   2.694
   90GLY     CA  875   5.344   5.207   2.635
   90GLY      C  876   5.347   5.334   2.720
   90GLY      O  877   5.388   5.438   2.667
   91LEU      N  878   5.323   5.307   2.848
   91LEU      H  879   5.280   5.222   2.876
   91LEU     CA  880   5.325   5.408   2.955
   91LEU     CB  881   5.296   5.341   3.089
   91LEU     CG  882   5.291   5.417   3.221
   91LEU    CD1  883   5.190   5.348   3.313
   91LEU    CD2  884   5.427   5.432   3.290
   91LEU      C  885   5.464   5.471   2.960
   91LEU      O  886   5.468   5.594   2.964
   92ILE      N  887   5.574   5.398   2.975
   92ILE      H  888   5.573   5.299   2.987
   92ILE     CA  889   5.710   5.455   2.969
   92ILE     CB  890   5.820   5.351   2.988
   92ILE    CG1  891   5.798   5.287   3.126
   92ILE    CG2  892   5.958   5.417   2.996
   92ILE     CD  893   5.868   5.151   3.128
   92ILE      C  894   5.729   5.534   2.840
   92ILE      O  895   5.765   5.652   2.843
   93HISE     N  896   5.700   5.481   2.721
   93HISE     H  897   5.660   5.390   2.716
   93HISE    CA  898   5.712   5.562   2.599
   93HISE    CB  899   5.664   5.480   2.479
   93HISE    CG  900   5.745   5.360   2.429
   93HISE   ND1  901   5.683   5.248   2.393
   93HISE   CD2  902   5.861   5.361   2.364
   93HISE   HD2  903   5.925   5.448   2.346
   93HISE   CE1  904   5.763   5.175   2.315
   93HISE   HE1  905   5.748   5.071   2.285
   93HISE   NE2  906   5.872   5.248   2.295
   93HISE   HE2  907   5.941   5.210   2.233
   93HISE     C  908   5.634   5.694   2.596
   93HISE     O  909   5.696   5.798   2.575
   94ALA      N  910   5.516   5.696   2.657
   94ALA      H  911   5.462   5.612   2.659
   94ALA     CA  912   5.431   5.814   2.678
   94ALA     CB  913   5.281   5.784   2.676
   94ALA      C  914   5.480   5.909   2.787
   94ALA      O  915   5.501   6.027   2.759
   95VAL      N  916   5.526   5.861   2.903
   95VAL      H  917   5.497   5.769   2.931
   95VAL     CA  918   5.589   5.928   3.017
   95VAL     CB  919   5.587   5.852   3.150
   95VAL    CG1  920   5.645   5.930   3.268
   95VAL    CG2  921   5.441   5.834   3.190
   95VAL      C  922   5.728   5.987   2.993
   95VAL      O  923   5.743   6.108   3.010
   96ALA      N  924   5.809   5.902   2.930
   96ALA      H  925   5.792   5.805   2.913
   96ALA     CA  926   5.942   5.953   2.891
   96ALA     CB  927   6.033   5.844   2.833
   96ALA      C  928   5.931   6.066   2.788
   96ALA      O  929   5.993   6.169   2.814
   97ASN      N  930   5.860   6.046   2.678
   97ASN      H  931   5.801   5.966   2.666
   97ASN     CA  932   5.862   6.145   2.569
   97ASN     CB  933   5.814   6.080   2.440
   97ASN     CG  934   5.919   5.981   2.388
   97ASN    OD1  935   6.039   6.010   2.392
   97ASN    ND2  936   5.876   5.862   2.348
   97ASN   HD21  937   5.779   5.837   2.350
   97ASN   HD22  938   5.943   5.791   2.324
   97ASN      C  939   5.795   6.280   2.596
   97ASN      O  940   5.826   6.376   2.526
   98ASN      N  941   5.723   6.290   2.707
   98ASN      H  942   5.724   6.229   2.786
   98ASN     CA  943   5.644   6.410   2.738
   98ASN     CB  944   5.495   6.395   2.708
   98ASN     CG  945   5.450   6.428   2.565
   98ASN    OD1  946   5.530   6.492   2.498
   98ASN    ND2  947   5.327   6.395   2.525
   98ASN   HD21  948   5.253   6.355   2.578
   98ASN   HD22  949   5.306   6.422   2.431
   98ASN      C  950   5.669   6.446   2.885
   98ASN      O  951   5.586   6.514   2.945
   99GLN      N  952   5.794   6.442   2.930
   99GLN      H  953   5.866   6.434   2.861
   99GLN     CA  954   5.839   6.488   3.062
   99GLN     CB  955   5.987   6.452   3.080
   99GLN     CG  956   6.008   6.305   3.118
   99GLN     CD  957   6.154   6.260   3.116
   99GLN    OE1  958   6.227   6.263   3.215
   99GLN    NE2  959   6.194   6.207   3.001
   99GLN   HE21  960   6.134   6.204   2.921
   99GLN   HE22  961   6.293   6.197   2.993
   99GLN      C  962   5.822   6.635   3.101
   99GLN      O  963   5.810   6.660   3.221
  100ASP      N  964   5.809   6.720   2.999
  100ASP      H  965   5.846   6.697   2.909
  100ASP     CA  966   5.755   6.856   3.008
  100ASP     CB  967   5.787   6.937   2.882
  100ASP     CG  968   5.723   6.882   2.754
  100ASP    OD1  969   5.679   6.966   2.672
  100ASP    OD2  970   5.693   6.761   2.744
  100ASP      C  971   5.607   6.867   3.045
  100ASP      O  972   5.572   6.947   3.132
  101LYS      N  973   5.518   6.801   2.972
  101LYS      H  974   5.561   6.743   2.903
  101LYS     CA  975   5.372   6.807   2.981
  101LYS     CB  976   5.306   6.745   2.858
  101LYS     CG  977   5.368   6.808   2.733
  101LYS     CD  978   5.305   6.750   2.606
  101LYS     CE  979   5.380   6.808   2.486
  101LYS     NZ  980   5.522   6.774   2.479
  101LYS    HZ1  981   5.571   6.828   2.548
  101LYS    HZ2  982   5.535   6.678   2.506
  101LYS    HZ3  983   5.550   6.796   2.386
  101LYS      C  984   5.323   6.741   3.110
  101LYS      O  985   5.253   6.811   3.184
  102LEU      N  986   5.394   6.640   3.160
  102LEU      H  987   5.466   6.594   3.108
  102LEU     CA  988   5.354   6.580   3.288
  102LEU     CB  989   5.275   6.455   3.250
  102LEU     CG  990   5.230   6.373   3.371
  102LEU    CD1  991   5.145   6.459   3.464
  102LEU    CD2  992   5.158   6.246   3.322
  102LEU      C  993   5.476   6.567   3.379
  102LEU      O  994   5.562   6.482   3.356
  103GLY      N  995   5.455   6.618   3.500
  103GLY      H  996   5.367   6.662   3.519
  103GLY     CA  997   5.543   6.619   3.618
  103GLY      C  998   5.549   6.491   3.702
  103GLY      O  999   5.461   6.406   3.698
  104PHE      N 1000   5.651   6.499   3.788
  104PHE      H 1001   5.726   6.565   3.782
  104PHE     CA 1002   5.674   6.396   3.890
  104PHE     CB 1003   5.815   6.345   3.862
  104PHE     CG 1004   5.832   6.280   3.725
  104PHE    CD1 1005   5.789   6.152   3.694
  104PHE    HD1 1006   5.743   6.093   3.774
  104PHE    CD2 1007   5.893   6.361   3.630
  104PHE    HD2 1008   5.923   6.465   3.645
  104PHE    CE1 1009   5.793   6.102   3.565
  104PHE    HE1 1010   5.783   5.996   3.542
  104PHE    CE2 1011   5.899   6.310   3.501
  104PHE    HE2 1012   5.949   6.366   3.423
  104PHE     CZ 1013   5.851   6.183   3.468
  104PHE     HZ 1014   5.859   6.155   3.363
  104PHE      C 1015   5.673   6.454   4.032
  104PHE      O 1016   5.681   6.576   4.046
  105GLU      N 1017   5.661   6.365   4.130
  105GLU      H 1018   5.627   6.272   4.115
  105GLU     CA 1019   5.669   6.395   4.273
  105GLU     CB 1020   5.554   6.336   4.356
  105GLU     CG 1021   5.570   6.185   4.369
  105GLU     CD 1022   5.449   6.137   4.450
  105GLU    OE1 1023   5.343   6.115   4.387
  105GLU    OE2 1024   5.475   6.101   4.567
  105GLU      C 1025   5.807   6.363   4.331
  105GLU      O 1026   5.900   6.327   4.259
  106ASP      N 1027   5.825   6.409   4.454
  106ASP      H 1028   5.778   6.482   4.504
  106ASP     CA 1029   5.947   6.374   4.529
  106ASP     CB 1030   5.943   6.442   4.666
  106ASP     CG 1031   5.925   6.594   4.672
  106ASP    OD1 1032   6.030   6.656   4.697
  106ASP    OD2 1033   5.817   6.644   4.636
  106ASP      C 1034   5.974   6.225   4.554
  106ASP      O 1035   5.885   6.155   4.602
  107GLY      N 1036   6.096   6.183   4.521
  107GLY      H 1037   6.172   6.247   4.529
  107GLY     CA 1038   6.137   6.043   4.534
  107GLY      C 1039   6.068   5.938   4.446
  107GLY      O 1040   6.052   5.824   4.489
  108SER      N 1041   6.013   5.984   4.334
  108SER      H 1042   6.024   6.079   4.306
  108SER     CA 1043   5.940   5.905   4.234
  108SER     CB 1044   5.873   5.984   4.122
  108SER     OG 1045   5.822   5.892   4.025
  108SER     HG 1046   5.722   5.886   4.025
  108SER      C 1047   6.018   5.786   4.178
  108SER      O 1048   6.115   5.815   4.108
  109VAL      N 1049   5.960   5.667   4.193
  109VAL      H 1050   5.870   5.662   4.236
  109VAL     CA 1051   6.025   5.548   4.136
  109VAL     CB 1052   5.941   5.427   4.178
  109VAL    CG1 1053   6.015   5.297   4.143
  109VAL    CG2 1054   5.897   5.441   4.323
  109VAL      C 1055   6.038   5.558   3.984
  109VAL      O 1056   6.146   5.516   3.941
  110LEU      N 1057   5.938   5.601   3.908
  110LEU      H 1058   5.860   5.648   3.948
  110LEU     CA 1059   5.949   5.627   3.763
  110LEU     CB 1060   5.812   5.650   3.700
  110LEU     CG 1061   5.819   5.627   3.549
  110LEU    CD1 1062   5.895   5.505   3.497
  110LEU    CD2 1063   5.677   5.610   3.495
  110LEU      C 1064   6.050   5.736   3.729
  110LEU      O 1065   6.123   5.720   3.631
  111LYS      N 1066   6.061   5.836   3.816
  111LYS      H 1067   6.026   5.829   3.910
  111LYS     CA 1068   6.164   5.939   3.795
  111LYS     CB 1069   6.147   6.056   3.892
  111LYS     CG 1070   6.231   6.176   3.847
  111LYS     CD 1071   6.232   6.212   3.698
  111LYS     CE 1072   6.332   6.324   3.672
  111LYS     NZ 1073   6.317   6.457   3.733
  111LYS    HZ1 1074   6.357   6.518   3.665
  111LYS    HZ2 1075   6.218   6.472   3.742
  111LYS    HZ3 1076   6.355   6.464   3.825
  111LYS      C 1077   6.306   5.884   3.806
  111LYS      O 1078   6.387   5.887   3.714
  112GLN      N 1079   6.329   5.806   3.911
  112GLN      H 1080   6.282   5.810   4.000
  112GLN     CA 1081   6.460   5.739   3.909
  112GLN     CB 1082   6.451   5.647   4.031
  112GLN     CG 1083   6.580   5.576   4.074
  112GLN     CD 1084   6.621   5.454   3.991
  112GLN    OE1 1085   6.563   5.346   3.995
  112GLN    NE2 1086   6.740   5.460   3.933
  112GLN   HE21 1087   6.789   5.546   3.946
  112GLN   HE22 1088   6.772   5.418   3.848
  112GLN      C 1089   6.492   5.657   3.784
  112GLN      O 1090   6.602   5.676   3.734
  113PHE      N 1091   6.400   5.578   3.729
  113PHE      H 1092   6.308   5.580   3.770
  113PHE     CA 1093   6.429   5.496   3.611
  113PHE     CB 1094   6.314   5.399   3.583
  113PHE     CG 1095   6.339   5.306   3.465
  113PHE    CD1 1096   6.409   5.191   3.501
  113PHE    HD1 1097   6.405   5.170   3.608
  113PHE    CD2 1098   6.288   5.319   3.336
  113PHE    HD2 1099   6.233   5.408   3.305
  113PHE    CE1 1100   6.436   5.098   3.401
  113PHE    HE1 1101   6.500   5.013   3.424
  113PHE    CE2 1102   6.313   5.221   3.241
  113PHE    HE2 1103   6.246   5.219   3.155
  113PHE     CZ 1104   6.392   5.111   3.270
  113PHE     HZ 1105   6.443   5.056   3.190
  113PHE      C 1106   6.451   5.582   3.486
  113PHE      O 1107   6.543   5.551   3.411
  114LEU      N 1108   6.378   5.693   3.481
  114LEU      H 1109   6.303   5.712   3.545
  114LEU     CA 1110   6.394   5.797   3.379
  114LEU     CB 1111   6.262   5.874   3.374
  114LEU     CG 1112   6.159   5.809   3.281
  114LEU    CD1 1113   6.022   5.876   3.297
  114LEU    CD2 1114   6.210   5.821   3.137
  114LEU      C 1115   6.516   5.889   3.388
  114LEU      O 1116   6.583   5.899   3.285
  115SER      N 1117   6.551   5.918   3.513
  115SER      H 1118   6.499   5.897   3.596
  115SER     CA 1119   6.674   5.990   3.549
  115SER     CB 1120   6.679   6.021   3.698
  115SER     OG 1121   6.788   6.098   3.750
  115SER     HG 1122   6.846   6.040   3.806
  115SER      C 1123   6.802   5.917   3.508
  115SER      O 1124   6.907   5.970   3.474
  116GLU      N 1125   6.795   5.787   3.535
  116GLU      H 1126   6.726   5.744   3.593
  116GLU     CA 1127   6.910   5.704   3.493
  116GLU     CB 1128   6.888   5.571   3.564
  116GLU     CG 1129   6.997   5.466   3.538
  116GLU     CD 1130   6.987   5.355   3.642
  116GLU    OE1 1131   6.883   5.335   3.709
  116GLU    OE2 1132   7.095   5.297   3.669
  116GLU      C 1133   6.921   5.673   3.344
  116GLU      O 1134   7.034   5.681   3.296
  117THR      N 1135   6.810   5.635   3.282
  117THR      H 1136   6.720   5.643   3.325
  117THR     CA 1137   6.816   5.573   3.149
  117THR     CB 1138   6.704   5.470   3.129
  117THR    OG1 1139   6.582   5.542   3.145
  117THR    HG1 1140   6.550   5.533   3.239
  117THR    CG2 1141   6.725   5.353   3.225
  117THR      C 1142   6.825   5.655   3.020
  117THR      O 1143   6.798   5.608   2.910
  118GLU      N 1144   6.863   5.781   3.036
  118GLU      H 1145   6.856   5.818   3.129
  118GLU     CA 1146   6.873   5.887   2.934
  118GLU     CB 1147   6.894   6.025   2.995
  118GLU     CG 1148   6.887   6.134   2.887
  118GLU     CD 1149   6.886   6.268   2.962
  118GLU    OE1 1150   6.995   6.330   2.968
  118GLU    OE2 1151   6.775   6.320   2.984
  118GLU      C 1152   6.979   5.850   2.830
  118GLU      O 1153   6.942   5.823   2.716
  119LYS      N 1154   7.108   5.838   2.859
  119LYS      H 1155   7.148   5.847   2.950
  119LYS     CA 1156   7.214   5.831   2.757
  119LYS     CB 1157   7.323   5.937   2.776
  119LYS     CG 1158   7.285   6.085   2.771
  119LYS     CD 1159   7.405   6.180   2.764
  119LYS     CE 1160   7.457   6.215   2.625
  119LYS     NZ 1161   7.352   6.239   2.524
  119LYS    HZ1 1162   7.388   6.257   2.433
  119LYS    HZ2 1163   7.297   6.156   2.517
  119LYS    HZ3 1164   7.298   6.318   2.554
  119LYS      C 1165   7.259   5.685   2.743
  119LYS      O 1166   7.371   5.651   2.780
  120MET      N 1167   7.167   5.609   2.684
  120MET      H 1168   7.084   5.650   2.645
  120MET     CA 1169   7.197   5.471   2.645
  120MET     CB 1170   7.192   5.379   2.767
  120MET     CG 1171   7.053   5.390   2.831
  120MET     SD 1172   7.021   5.317   2.996
  120MET     CE 1173   7.133   5.386   3.116
  120MET      C 1174   7.106   5.415   2.535
  120MET      O 1175   6.990   5.452   2.522
  121SER      N 1176   7.142   5.292   2.498
  121SER      H 1177   7.200   5.248   2.567
  121SER     CA 1178   7.069   5.218   2.394
  121SER     CB 1179   7.156   5.100   2.350
  121SER     OG 1180   7.166   5.016   2.465
  121SER     HG 1181   7.258   4.978   2.470
  121SER      C 1182   6.935   5.158   2.437
  121SER      O 1183   6.909   5.137   2.556
  122PRO      N 1184   6.850   5.129   2.340
  122PRO     CA 1185   6.729   5.048   2.362
  122PRO     CB 1186   6.664   5.030   2.225
  122PRO     CG 1187   6.686   5.173   2.176
  122PRO     CD 1188   6.825   5.216   2.224
  122PRO      C 1189   6.754   4.911   2.427
  122PRO      O 1190   6.676   4.866   2.510
  123GLU      N 1191   6.862   4.845   2.386
  123GLU      H 1192   6.885   4.843   2.289
  123GLU     CA 1193   6.901   4.719   2.451
  123GLU     CB 1194   7.011   4.650   2.370
  123GLU     CG 1195   6.994   4.589   2.231
  123GLU     CD 1196   6.999   4.686   2.112
  123GLU    OE1 1197   6.939   4.795   2.124
  123GLU    OE2 1198   7.064   4.652   2.011
  123GLU      C 1199   6.950   4.729   2.596
  123GLU      O 1200   6.907   4.644   2.673
  124ASP      N 1201   7.026   4.830   2.638
  124ASP      H 1202   7.091   4.875   2.577
  124ASP     CA 1203   7.059   4.854   2.779
  124ASP     CB 1204   7.161   4.966   2.798
  124ASP     CG 1205   7.299   4.928   2.743
  124ASP    OD1 1206   7.334   4.808   2.740
  124ASP    OD2 1207   7.374   5.022   2.709
  124ASP      C 1208   6.936   4.889   2.862
  124ASP      O 1209   6.929   4.836   2.973
  125ARG      N 1210   6.840   4.962   2.805
  125ARG      H 1211   6.852   4.998   2.713
  125ARG     CA 1212   6.709   4.985   2.867
  125ARG     CB 1213   6.630   5.089   2.787
  125ARG     CG 1214   6.701   5.225   2.791
  125ARG     CD 1215   6.614   5.331   2.725
  125ARG     NE 1216   6.674   5.464   2.707
  125ARG     HE 1217   6.717   5.498   2.791
  125ARG     CZ 1218   6.694   5.534   2.595
  125ARG    NH1 1219   6.682   5.481   2.472
  125ARG   HH11 1220   6.650   5.387   2.459
  125ARG   HH12 1221   6.696   5.541   2.394
  125ARG    NH2 1222   6.716   5.666   2.597
  125ARG   HH21 1223   6.690   5.721   2.676
  125ARG   HH22 1224   6.775   5.703   2.525
  125ARG      C 1225   6.626   4.857   2.877
  125ARG      O 1226   6.558   4.850   2.979
  126ALA      N 1227   6.644   4.758   2.790
  126ALA      H 1228   6.692   4.762   2.702
  126ALA     CA 1229   6.578   4.629   2.817
  126ALA     CB 1230   6.594   4.534   2.699
  126ALA      C 1231   6.640   4.568   2.943
  126ALA      O 1232   6.561   4.535   3.032
  127LYS      N 1233   6.771   4.545   2.943
  127LYS      H 1234   6.819   4.552   2.856
  127LYS     CA 1235   6.842   4.499   3.063
  127LYS     CB 1236   6.993   4.515   3.048
  127LYS     CG 1237   7.062   4.442   2.933
  127LYS     CD 1238   7.060   4.289   2.940
  127LYS     CE 1239   7.131   4.218   2.825
  127LYS     NZ 1240   7.071   4.237   2.692
  127LYS    HZ1 1241   6.972   4.249   2.691
  127LYS    HZ2 1242   7.115   4.307   2.635
  127LYS    HZ3 1243   7.087   4.146   2.653
  127LYS      C 1244   6.804   4.576   3.189
  127LYS      O 1245   6.794   4.521   3.299
  128CYS      N 1246   6.805   4.709   3.181
  128CYS      H 1247   6.842   4.748   3.097
  128CYS     CA 1248   6.763   4.797   3.292
  128CYS     CB 1249   6.786   4.945   3.260
  128CYS     SG 1250   6.956   5.002   3.300
  128CYS     HG 1251   6.926   5.060   3.416
  128CYS      C 1252   6.621   4.775   3.344
  128CYS      O 1253   6.603   4.783   3.465
  129PHE      N 1254   6.514   4.749   3.270
  129PHE      H 1255   6.522   4.783   3.176
  129PHE     CA 1256   6.385   4.700   3.321
  129PHE     CB 1257   6.279   4.684   3.212
  129PHE     CG 1258   6.139   4.648   3.262
  129PHE    CD1 1259   6.051   4.739   3.320
  129PHE    HD1 1260   6.085   4.841   3.339
  129PHE    CD2 1261   6.103   4.515   3.241
  129PHE    HD2 1262   6.161   4.456   3.170
  129PHE    CE1 1263   5.931   4.691   3.372
  129PHE    HE1 1264   5.855   4.763   3.402
  129PHE    CE2 1265   5.979   4.472   3.287
  129PHE    HE2 1266   5.944   4.371   3.266
  129PHE     CZ 1267   5.894   4.558   3.354
  129PHE     HZ 1268   5.801   4.531   3.405
  129PHE      C 1269   6.392   4.565   3.392
  129PHE      O 1270   6.343   4.551   3.504
  130GLU      N 1271   6.472   4.477   3.331
  130GLU      H 1272   6.507   4.491   3.239
  130GLU     CA 1273   6.501   4.346   3.391
  130GLU     CB 1274   6.570   4.254   3.291
  130GLU     CG 1275   6.493   4.251   3.159
  130GLU     CD 1276   6.560   4.159   3.057
  130GLU    OE1 1277   6.550   4.037   3.081
  130GLU    OE2 1278   6.598   4.216   2.952
  130GLU      C 1279   6.586   4.349   3.519
  130GLU      O 1280   6.556   4.276   3.613
  131LYS      N 1281   6.682   4.440   3.528
  131LYS      H 1282   6.728   4.457   3.441
  131LYS     CA 1283   6.754   4.476   3.651
  131LYS     CB 1284   6.885   4.550   3.620
  131LYS     CG 1285   7.000   4.455   3.586
  131LYS     CD 1286   7.137   4.517   3.555
  131LYS     CE 1287   7.121   4.624   3.447
  131LYS     NZ 1288   7.238   4.704   3.408
  131LYS    HZ1 1289   7.219   4.770   3.336
  131LYS    HZ2 1290   7.266   4.758   3.488
  131LYS    HZ3 1291   7.311   4.645   3.374
  131LYS      C 1292   6.678   4.555   3.758
  131LYS      O 1293   6.742   4.611   3.847
  132ASN      N 1294   6.549   4.581   3.741
  132ASN      H 1295   6.500   4.573   3.654
  132ASN     CA 1296   6.472   4.652   3.845
  132ASN     CB 1297   6.397   4.768   3.779
  132ASN     CG 1298   6.355   4.879   3.876
  132ASN    OD1 1299   6.256   4.876   3.949
  132ASN    ND2 1300   6.430   4.989   3.884
  132ASN   HD21 1301   6.499   5.014   3.816
  132ASN   HD22 1302   6.416   5.040   3.968
  132ASN      C 1303   6.378   4.564   3.927
  132ASN      O 1304   6.317   4.469   3.877
  133GLU      N 1305   6.357   4.609   4.050
  133GLU      H 1306   6.394   4.697   4.080
  133GLU     CA 1307   6.287   4.523   4.147
  133GLU     CB 1308   6.380   4.522   4.269
  133GLU     CG 1309   6.360   4.414   4.375
  133GLU     CD 1310   6.421   4.276   4.352
  133GLU    OE1 1311   6.499   4.225   4.436
  133GLU    OE2 1312   6.384   4.219   4.247
  133GLU      C 1313   6.154   4.590   4.180
  133GLU      O 1314   6.051   4.523   4.175
  134ALA      N 1315   6.153   4.722   4.200
  134ALA      H 1316   6.241   4.768   4.204
  134ALA     CA 1317   6.037   4.795   4.253
  134ALA     CB 1318   6.080   4.940   4.278
  134ALA      C 1319   5.924   4.810   4.151
  134ALA      O 1320   5.815   4.756   4.168
  135ILE      N 1321   5.951   4.845   4.025
  135ILE      H 1322   6.041   4.879   3.998
  135ILE     CA 1323   5.853   4.846   3.915
  135ILE     CB 1324   5.926   4.898   3.791
  135ILE    CG1 1325   5.980   5.039   3.817
  135ILE    CG2 1326   5.825   4.911   3.677
  135ILE     CD 1327   6.109   5.075   3.744
  135ILE      C 1328   5.786   4.710   3.893
  135ILE      O 1329   5.663   4.715   3.887
  136GLN      N 1330   5.854   4.596   3.881
  136GLN      H 1331   5.952   4.580   3.877
  136GLN     CA 1332   5.785   4.466   3.883
  136GLN     CB 1333   5.870   4.340   3.905
  136GLN     CG 1334   5.934   4.278   3.781
  136GLN     CD 1335   6.046   4.180   3.818
  136GLN    OE1 1336   6.038   4.095   3.906
  136GLN    NE2 1337   6.153   4.183   3.738
  136GLN   HE21 1338   6.168   4.252   3.668
  136GLN   HE22 1339   6.223   4.117   3.766
  136GLN      C 1340   5.674   4.450   3.987
  136GLN      O 1341   5.560   4.423   3.952
  137ALA      N 1342   5.698   4.471   4.116
  137ALA      H 1343   5.794   4.490   4.136
  137ALA     CA 1344   5.605   4.475   4.230
  137ALA     CB 1345   5.675   4.526   4.356
  137ALA      C 1346   5.484   4.565   4.205
  137ALA      O 1347   5.374   4.511   4.197
  138ALA      N 1348   5.509   4.685   4.153
  138ALA      H 1349   5.594   4.726   4.120
  138ALA     CA 1350   5.398   4.777   4.123
  138ALA     CB 1351   5.456   4.913   4.085
  138ALA      C 1352   5.320   4.722   4.004
  138ALA      O 1353   5.198   4.743   4.005
  139HISE     N 1354   5.378   4.677   3.893
  139HISE     H 1355   5.476   4.684   3.876
  139HISE    CA 1356   5.305   4.609   3.785
  139HISE    CB 1357   5.419   4.545   3.705
  139HISE    CG 1358   5.380   4.477   3.574
  139HISE   ND1 1359   5.413   4.528   3.455
  139HISE   CD2 1360   5.358   4.347   3.559
  139HISE   HD2 1361   5.314   4.279   3.631
  139HISE   CE1 1362   5.437   4.426   3.373
  139HISE   HE1 1363   5.522   4.428   3.306
  139HISE   NE2 1364   5.398   4.315   3.436
  139HISE   HE2 1365   5.439   4.226   3.415
  139HISE     C 1366   5.211   4.505   3.847
  139HISE     O 1367   5.090   4.520   3.838
  140ASP      N 1368   5.264   4.401   3.910
  140ASP      H 1369   5.362   4.402   3.931
  140ASP     CA 1370   5.195   4.281   3.959
  140ASP     CB 1371   5.284   4.163   3.998
  140ASP     CG 1372   5.347   4.093   3.877
  140ASP    OD1 1373   5.454   4.137   3.829
  140ASP    OD2 1374   5.288   3.988   3.843
  140ASP      C 1375   5.085   4.317   4.058
  140ASP      O 1376   4.997   4.234   4.083
  141ALA      N 1377   5.117   4.420   4.136
  141ALA      H 1378   5.212   4.450   4.148
  141ALA     CA 1379   5.027   4.471   4.240
  141ALA     CB 1380   5.094   4.571   4.335
  141ALA      C 1381   4.893   4.519   4.184
  141ALA      O 1382   4.787   4.471   4.222
  142VAL      N 1383   4.897   4.606   4.083
  142VAL      H 1384   4.982   4.651   4.054
  142VAL     CA 1385   4.783   4.651   4.003
  142VAL     CB 1386   4.816   4.778   3.924
  142VAL    CG1 1387   4.709   4.822   3.824
  142VAL    CG2 1388   4.826   4.893   4.023
  142VAL      C 1389   4.713   4.542   3.922
  142VAL      O 1390   4.590   4.539   3.920
  143ALA      N 1391   4.788   4.445   3.870
  143ALA      H 1392   4.886   4.445   3.852
  143ALA     CA 1393   4.733   4.325   3.806
  143ALA     CB 1394   4.848   4.231   3.769
  143ALA      C 1395   4.643   4.253   3.907
  143ALA      O 1396   4.528   4.224   3.874
  144GLN      N 1397   4.684   4.238   4.033
  144GLN      H 1398   4.779   4.262   4.053
  144GLN     CA 1399   4.614   4.173   4.145
  144GLN     CB 1400   4.718   4.123   4.246
  144GLN     CG 1401   4.792   3.999   4.195
  144GLN     CD 1402   4.890   3.927   4.288
  144GLN    OE1 1403   4.872   3.807   4.311
  144GLN    NE2 1404   4.971   4.005   4.359
  144GLN   HE21 1405   4.952   4.102   4.370
  144GLN   HE22 1406   5.059   3.971   4.392
  144GLN      C 1407   4.512   4.256   4.223
  144GLN      O 1408   4.427   4.194   4.287
  145GLU      N 1409   4.520   4.388   4.212
  145GLU      H 1410   4.610   4.428   4.199
  145GLU     CA 1411   4.405   4.475   4.243
  145GLU     CB 1412   4.459   4.618   4.250
  145GLU     CG 1413   4.526   4.633   4.387
  145GLU     CD 1414   4.587   4.769   4.419
  145GLU    OE1 1415   4.545   4.828   4.521
  145GLU    OE2 1416   4.652   4.827   4.329
  145GLU      C 1417   4.290   4.457   4.144
  145GLU      O 1418   4.172   4.470   4.175
  146GLY      N 1419   4.318   4.444   4.014
  146GLY      H 1420   4.411   4.455   3.980
  146GLY     CA 1421   4.223   4.411   3.906
  146GLY      C 1422   4.152   4.277   3.928
  146GLY      O 1423   4.212   4.172   3.952
  147GLN      N 1424   4.019   4.281   3.927
  147GLN      H 1425   3.968   4.367   3.929
  147GLN     CA 1426   3.937   4.159   3.929
  147GLN     CB 1427   3.795   4.192   3.974
  147GLN     CG 1428   3.725   4.276   3.867
  147GLN     CD 1429   3.576   4.301   3.895
  147GLN    OE1 1430   3.488   4.221   3.865
  147GLN    NE2 1431   3.543   4.423   3.937
  147GLN   HE21 1432   3.612   4.489   3.966
  147GLN   HE22 1433   3.449   4.456   3.939
  147GLN      C 1434   3.941   4.053   3.819
  147GLN      O 1435   3.926   3.932   3.836
  148CYS      N 1436   3.963   4.098   3.696
  148CYS      H 1437   3.994   4.192   3.687
  148CYS     CA 1438   3.951   4.011   3.577
  148CYS     CB 1439   3.938   4.106   3.458
  148CYS     SG 1440   3.795   4.221   3.458
  148CYS     HG 1441   3.828   4.279   3.343
  148CYS      C 1442   4.084   3.939   3.556
  148CYS      O 1443   4.184   4.000   3.595
  149ARG      N 1444   4.080   3.849   3.458
  149ARG      H 1445   3.993   3.802   3.440
  149ARG     CA 1446   4.202   3.786   3.408
  149ARG     CB 1447   4.253   3.673   3.497
  149ARG     CG 1448   4.400   3.658   3.538
  149ARG     CD 1449   4.441   3.785   3.612
  149ARG     NE 1450   4.439   3.759   3.757
  149ARG     HE 1451   4.458   3.665   3.783
  149ARG     CZ 1452   4.413   3.850   3.852
  149ARG    NH1 1453   4.373   3.974   3.819
  149ARG   HH11 1454   4.369   4.000   3.723
  149ARG   HH12 1455   4.359   4.043   3.890
  149ARG    NH2 1456   4.453   3.828   3.978
  149ARG   HH21 1457   4.477   3.734   4.003
  149ARG   HH22 1458   4.429   3.890   4.053
  149ARG      C 1459   4.183   3.734   3.265
  149ARG      O 1460   4.206   3.813   3.173
  150VAL      N 1461   4.161   3.606   3.238
  150VAL      H 1462   4.135   3.541   3.309
  150VAL     CA 1463   4.153   3.543   3.105
  150VAL     CB 1464   4.025   3.575   3.028
  150VAL    CG1 1465   4.010   3.487   2.904
  150VAL    CG2 1466   3.904   3.569   3.122
  150VAL      C 1467   4.273   3.567   3.014
  150VAL      O 1468   4.304   3.668   2.951
  151ASP      N 1469   4.360   3.467   3.026
  151ASP      H 1470   4.340   3.393   3.091
  151ASP     CA 1471   4.485   3.458   2.949
  151ASP     CB 1472   4.595   3.445   3.054
  151ASP     CG 1473   4.737   3.461   3.000
  151ASP    OD1 1474   4.757   3.526   2.895
  151ASP    OD2 1475   4.835   3.420   3.066
  151ASP      C 1476   4.478   3.355   2.836
  151ASP      O 1477   4.560   3.265   2.824
  152ASP      N 1478   4.394   3.392   2.739
  152ASP      H 1479   4.373   3.489   2.725
  152ASP     CA 1480   4.367   3.297   2.630
  152ASP     CB 1481   4.226   3.328   2.579
  152ASP     CG 1482   4.201   3.473   2.539
  152ASP    OD1 1483   4.291   3.542   2.487
  152ASP    OD2 1484   4.097   3.522   2.589
  152ASP      C 1485   4.469   3.287   2.516
  152ASP      O 1486   4.444   3.225   2.413
  153LYS      N 1487   4.588   3.341   2.544
  153LYS      H 1488   4.612   3.380   2.633
  153LYS     CA 1489   4.709   3.336   2.462
  153LYS     CB 1490   4.775   3.198   2.465
  153LYS     CG 1491   4.780   3.121   2.597
  153LYS     CD 1492   4.897   3.175   2.678
  153LYS     CE 1493   4.904   3.093   2.807
  153LYS     NZ 1494   4.815   3.134   2.917
  153LYS    HZ1 1495   4.809   3.070   2.994
  153LYS    HZ2 1496   4.827   3.225   2.956
  153LYS    HZ3 1497   4.723   3.136   2.877
  153LYS      C 1498   4.716   3.406   2.326
  153LYS      O 1499   4.809   3.392   2.247
  154VAL      N 1500   4.623   3.499   2.307
  154VAL      H 1501   4.549   3.531   2.366
  154VAL     CA 1502   4.620   3.582   2.185
  154VAL     CB 1503   4.474   3.626   2.167
  154VAL    CG1 1504   4.449   3.730   2.058
  154VAL    CG2 1505   4.396   3.499   2.136
  154VAL      C 1506   4.722   3.695   2.188
  154VAL      O 1507   4.748   3.765   2.286
  155ASN      N 1508   4.778   3.716   2.069
  155ASN      H 1509   4.754   3.647   2.001
  155ASN     CA 1510   4.888   3.809   2.039
  155ASN     CB 1511   4.969   3.764   1.917
  155ASN     CG 1512   5.088   3.852   1.878
  155ASN    OD1 1513   5.157   3.904   1.965
  155ASN    ND2 1514   5.099   3.891   1.751
  155ASN   HD21 1515   5.033   3.868   1.679
  155ASN   HD22 1516   5.186   3.936   1.730
  155ASN      C 1517   4.835   3.952   2.039
  155ASN      O 1518   4.836   4.033   1.947
  156PHE      N 1519   4.799   3.989   2.162
  156PHE      H 1520   4.796   3.917   2.232
  156PHE     CA 1521   4.752   4.126   2.189
  156PHE     CB 1522   4.686   4.122   2.327
  156PHE     CG 1523   4.537   4.088   2.323
  156PHE    CD1 1524   4.452   4.197   2.306
  156PHE    HD1 1525   4.493   4.296   2.323
  156PHE    CD2 1526   4.484   3.964   2.355
  156PHE    HD2 1527   4.541   3.885   2.403
  156PHE    CE1 1528   4.314   4.178   2.299
  156PHE    HE1 1529   4.244   4.259   2.279
  156PHE    CE2 1530   4.346   3.949   2.365
  156PHE    HE2 1531   4.304   3.849   2.377
  156PHE     CZ 1532   4.261   4.055   2.336
  156PHE     HZ 1533   4.154   4.052   2.355
  156PHE      C 1534   4.876   4.215   2.201
  156PHE      O 1535   4.955   4.218   2.295
  157HISE     N 1536   4.846   4.327   2.134
  157HISE     H 1537   4.749   4.350   2.129
  157HISE    CA 1538   4.941   4.436   2.110
  157HISE    CB 1539   4.995   4.440   1.967
  157HISE    CG 1540   5.114   4.346   1.950
  157HISE   ND1 1541   5.238   4.381   1.986
  157HISE   CD2 1542   5.118   4.250   1.859
  157HISE   HD2 1543   5.029   4.200   1.820
  157HISE   CE1 1544   5.318   4.296   1.923
  157HISE   HE1 1545   5.424   4.289   1.950
  157HISE   NE2 1546   5.247   4.222   1.839
  157HISE   HE2 1547   5.287   4.168   1.765
  157HISE     C 1548   4.886   4.574   2.145
  157HISE     O 1549   4.771   4.612   2.124
  158PHE      N 1550   4.986   4.657   2.177
  158PHE      H 1551   5.080   4.646   2.144
  158PHE     CA 1552   4.957   4.787   2.238
  158PHE     CB 1553   4.992   4.781   2.387
  158PHE     CG 1554   4.925   4.893   2.467
  158PHE    CD1 1555   4.788   4.915   2.458
  158PHE    HD1 1556   4.723   4.843   2.409
  158PHE    CD2 1557   5.008   4.961   2.556
  158PHE    HD2 1558   5.114   4.938   2.568
  158PHE    CE1 1559   4.737   5.014   2.542
  158PHE    HE1 1560   4.640   5.056   2.515
  158PHE    CE2 1561   4.949   5.053   2.641
  158PHE    HE2 1562   5.004   5.095   2.726
  158PHE     CZ 1563   4.815   5.086   2.632
  158PHE     HZ 1564   4.767   5.157   2.700
  158PHE      C 1565   5.036   4.898   2.168
  158PHE      O 1566   5.129   4.953   2.225
  159ILE      N 1567   4.985   4.954   2.058
  159ILE      H 1568   4.886   4.953   2.044
  159ILE     CA 1569   5.062   5.053   1.981
  159ILE     CB 1570   5.062   5.024   1.831
  159ILE    CG1 1571   5.101   4.878   1.808
  159ILE    CG2 1572   5.150   5.116   1.746
  159ILE     CD 1573   5.034   4.822   1.682
  159ILE      C 1574   5.033   5.199   2.013
  159ILE      O 1575   4.916   5.238   2.010
  160LEU      N 1576   5.136   5.270   2.057
  160LEU      H 1577   5.223   5.222   2.047
  160LEU     CA 1578   5.138   5.414   2.085
  160LEU     CB 1579   5.242   5.438   2.194
  160LEU     CG 1580   5.265   5.584   2.233
  160LEU    CD1 1581   5.144   5.643   2.306
  160LEU    CD2 1582   5.384   5.588   2.329
  160LEU      C 1583   5.150   5.508   1.965
  160LEU      O 1584   5.231   5.483   1.875
  161PHE      N 1585   5.074   5.617   1.974
  161PHE      H 1586   5.003   5.624   2.044
  161PHE     CA 1587   5.069   5.728   1.878
  161PHE     CB 1588   4.940   5.723   1.796
  161PHE     CG 1589   4.920   5.598   1.710
  161PHE    CD1 1590   4.852   5.485   1.755
  161PHE    HD1 1591   4.813   5.502   1.856
  161PHE    CD2 1592   4.979   5.596   1.585
  161PHE    HD2 1593   5.048   5.679   1.567
  161PHE    CE1 1594   4.850   5.367   1.683
  161PHE    HE1 1595   4.809   5.278   1.731
  161PHE    CE2 1596   4.973   5.481   1.507
  161PHE    HE2 1597   5.044   5.477   1.424
  161PHE     CZ 1598   4.914   5.367   1.560
  161PHE     HZ 1599   4.924   5.272   1.507
  161PHE      C 1600   5.077   5.867   1.942
  161PHE      O 1601   4.976   5.908   2.000
  162ASN      N 1602   5.167   5.944   1.882
  162ASN      H 1603   5.215   5.928   1.795
  162ASN     CA 1604   5.215   6.066   1.948
  162ASN     CB 1605   5.267   6.043   2.090
  162ASN     CG 1606   5.395   5.960   2.101
  162ASN    OD1 1607   5.441   5.894   2.008
  162ASN    ND2 1608   5.459   5.968   2.217
  162ASN   HD21 1609   5.432   6.011   2.302
  162ASN   HD22 1610   5.523   5.893   2.233
  162ASN      C 1611   5.309   6.140   1.853
  162ASN      O 1612   5.358   6.081   1.757
  163ASN      N 1613   5.336   6.268   1.878
  163ASN      H 1614   5.298   6.323   1.952
  163ASN     CA 1615   5.420   6.362   1.802
  163ASN     CB 1616   5.326   6.479   1.772
  163ASN     CG 1617   5.374   6.580   1.667
  163ASN    OD1 1618   5.473   6.653   1.680
  163ASN    ND2 1619   5.291   6.622   1.572
  163ASN   HD21 1620   5.200   6.587   1.551
  163ASN   HD22 1621   5.336   6.690   1.514
  163ASN      C 1622   5.541   6.412   1.881
  163ASN      O 1623   5.532   6.444   1.999
  164VAL      N 1624   5.654   6.394   1.813
  164VAL      H 1625   5.663   6.371   1.716
  164VAL     CA 1626   5.785   6.441   1.860
  164VAL     CB 1627   5.861   6.336   1.941
  164VAL    CG1 1628   6.007   6.370   1.971
  164VAL    CG2 1629   5.801   6.310   2.079
  164VAL      C 1630   5.864   6.501   1.743
  164VAL      O 1631   5.822   6.468   1.632
  165ASP      N 1632   5.917   6.619   1.773
  165ASP      H 1633   5.898   6.664   1.860
  165ASP     CA 1634   6.006   6.695   1.684
  165ASP     CB 1635   6.128   6.606   1.657
  165ASP     CG 1636   6.252   6.682   1.609
  165ASP    OD1 1637   6.228   6.794   1.559
  165ASP    OD2 1638   6.368   6.635   1.609
  165ASP      C 1639   5.933   6.720   1.552
  165ASP      O 1640   5.995   6.714   1.446
  166GLY      N 1641   5.804   6.753   1.555
  166GLY      H 1642   5.763   6.770   1.645
  166GLY     CA 1643   5.717   6.780   1.440
  166GLY      C 1644   5.654   6.665   1.362
  166GLY      O 1645   5.570   6.693   1.277
  167HISE     N 1646   5.701   6.542   1.383
  167HISE     H 1647   5.778   6.516   1.441
  167HISE    CA 1648   5.649   6.422   1.316
  167HISE    CB 1649   5.762   6.348   1.244
  167HISE    CG 1650   5.815   6.399   1.110
  167HISE   ND1 1651   5.909   6.493   1.103
  167HISE   CD2 1652   5.789   6.338   0.995
  167HISE   HD2 1653   5.733   6.249   0.970
  167HISE   CE1 1654   5.937   6.493   0.973
  167HISE   HE1 1655   5.999   6.566   0.920
  167HISE   NE2 1656   5.870   6.399   0.908
  167HISE   HE2 1657   5.874   6.393   0.808
  167HISE     C 1658   5.562   6.338   1.410
  167HISE     O 1659   5.607   6.309   1.521
  168LEU      N 1660   5.470   6.265   1.349
  168LEU      H 1661   5.451   6.284   1.253
  168LEU     CA 1662   5.376   6.165   1.404
  168LEU     CB 1663   5.243   6.178   1.329
  168LEU     CG 1664   5.118   6.142   1.410
  168LEU    CD1 1665   5.115   5.994   1.449
  168LEU    CD2 1666   5.114   6.234   1.531
  168LEU      C 1667   5.440   6.026   1.404
  168LEU      O 1668   5.498   5.994   1.301
  169TYR      N 1669   5.453   5.966   1.522
  169TYR      H 1670   5.394   5.990   1.600
  169TYR     CA 1671   5.528   5.842   1.544
  169TYR     CB 1672   5.653   5.865   1.629
  169TYR     CG 1673   5.758   5.952   1.560
  169TYR    CD1 1674   5.849   5.891   1.475
  169TYR    HD1 1675   5.844   5.782   1.472
  169TYR    CD2 1676   5.793   6.083   1.593
  169TYR    HD2 1677   5.714   6.139   1.643
  169TYR    CE1 1678   5.961   5.954   1.422
  169TYR    HE1 1679   6.033   5.899   1.360
  169TYR    CE2 1680   5.906   6.152   1.551
  169TYR    HE2 1681   5.917   6.260   1.555
  169TYR     CZ 1682   5.989   6.083   1.463
  169TYR     OH 1683   6.105   6.141   1.422
  169TYR     HH 1684   6.090   6.229   1.377
  169TYR      C 1685   5.437   5.733   1.602
  169TYR      O 1686   5.328   5.749   1.656
  170GLU      N 1687   5.471   5.614   1.554
  170GLU      H 1688   5.547   5.608   1.489
  170GLU     CA 1689   5.412   5.487   1.597
  170GLU     CB 1690   5.356   5.429   1.466
  170GLU     CG 1691   5.270   5.304   1.482
  170GLU     CD 1692   5.225   5.257   1.343
  170GLU    OE1 1693   5.112   5.298   1.309
  170GLU    OE2 1694   5.298   5.186   1.271
  170GLU      C 1695   5.511   5.394   1.667
  170GLU      O 1696   5.617   5.361   1.612
  171LEU      N 1697   5.469   5.372   1.791
  171LEU      H 1698   5.384   5.417   1.818
  171LEU     CA 1699   5.552   5.301   1.890
  171LEU     CB 1700   5.605   5.400   1.994
  171LEU     CG 1701   5.699   5.510   1.946
  171LEU    CD1 1702   5.610   5.628   1.904
  171LEU    CD2 1703   5.805   5.551   2.048
  171LEU      C 1704   5.483   5.178   1.950
  171LEU      O 1705   5.411   5.188   2.049
  172ASP      N 1706   5.564   5.075   1.927
  172ASP      H 1707   5.644   5.082   1.867
  172ASP     CA 1708   5.542   4.939   1.978
  172ASP     CB 1709   5.514   4.854   1.854
  172ASP     CG 1710   5.479   4.707   1.877
  172ASP    OD1 1711   5.382   4.658   1.814
  172ASP    OD2 1712   5.568   4.631   1.921
  172ASP      C 1713   5.674   4.895   2.042
  172ASP      O 1714   5.780   4.914   1.983
  173GLY      N 1715   5.665   4.831   2.158
  173GLY      H 1716   5.573   4.803   2.187
  173GLY     CA 1717   5.788   4.788   2.227
  173GLY      C 1718   5.861   4.668   2.167
  173GLY      O 1719   5.983   4.664   2.183
  174ARG      N 1720   5.788   4.568   2.120
  174ARG      H 1721   5.688   4.572   2.126
  174ARG     CA 1722   5.835   4.438   2.069
  174ARG     CB 1723   5.721   4.337   2.086
  174ARG     CG 1724   5.694   4.283   2.227
  174ARG     CD 1725   5.557   4.218   2.245
  174ARG     NE 1726   5.550   4.097   2.162
  174ARG     HE 1727   5.631   4.039   2.153
  174ARG     CZ 1728   5.439   4.035   2.119
  174ARG    NH1 1729   5.311   4.063   2.146
  174ARG   HH11 1730   5.291   4.143   2.203
  174ARG   HH12 1731   5.243   3.997   2.114
  174ARG    NH2 1732   5.440   3.925   2.043
  174ARG   HH21 1733   5.526   3.879   2.019
  174ARG   HH22 1734   5.354   3.886   2.011
  174ARG      C 1735   5.884   4.444   1.924
  174ARG      O 1736   5.957   4.356   1.878
  175MET      N 1737   5.853   4.554   1.857
  175MET      H 1738   5.768   4.598   1.887
  175MET     CA 1739   5.930   4.596   1.739
  175MET     CB 1740   5.865   4.716   1.670
  175MET     CG 1741   5.751   4.670   1.579
  175MET     SD 1742   5.805   4.536   1.466
  175MET     CE 1743   5.641   4.479   1.426
  175MET      C 1744   6.070   4.642   1.779
  175MET      O 1745   6.087   4.736   1.858
  176PRO      N 1746   6.169   4.588   1.710
  176PRO     CA 1747   6.304   4.646   1.716
  176PRO     CB 1748   6.397   4.562   1.628
  176PRO     CG 1749   6.304   4.463   1.557
  176PRO     CD 1750   6.180   4.456   1.646
  176PRO      C 1751   6.325   4.795   1.685
  176PRO      O 1752   6.406   4.859   1.753
  177PHE      N 1753   6.265   4.852   1.582
  177PHE      H 1754   6.215   4.797   1.515
  177PHE     CA 1755   6.259   4.996   1.551
  177PHE     CB 1756   6.334   5.029   1.422
  177PHE     CG 1757   6.486   5.011   1.433
  177PHE    CD1 1758   6.543   4.889   1.398
  177PHE    HD1 1759   6.487   4.810   1.348
  177PHE    CD2 1760   6.564   5.121   1.467
  177PHE    HD2 1761   6.527   5.214   1.509
  177PHE    CE1 1762   6.681   4.876   1.405
  177PHE    HE1 1763   6.728   4.790   1.358
  177PHE    CE2 1764   6.701   5.116   1.446
  177PHE    HE2 1765   6.755   5.208   1.424
  177PHE     CZ 1766   6.757   4.992   1.418
  177PHE     HZ 1767   6.865   4.982   1.415
  177PHE      C 1768   6.119   5.057   1.544
  177PHE      O 1769   6.025   4.980   1.524
  178PRO      N 1770   6.104   5.187   1.568
  178PRO     CA 1771   5.977   5.258   1.551
  178PRO     CB 1772   5.974   5.366   1.660
  178PRO     CG 1773   6.121   5.392   1.692
  178PRO     CD 1774   6.197   5.266   1.651
  178PRO      C 1775   5.945   5.308   1.410
  178PRO      O 1776   6.035   5.312   1.327
  179VAL      N 1777   5.825   5.361   1.389
  179VAL      H 1778   5.762   5.377   1.465
  179VAL     CA 1779   5.769   5.397   1.257
  179VAL     CB 1780   5.642   5.316   1.231
  179VAL    CG1 1781   5.554   5.346   1.110
  179VAL    CG2 1782   5.678   5.168   1.250
  179VAL      C 1783   5.741   5.548   1.264
  179VAL      O 1784   5.659   5.593   1.344
  180ASN      N 1785   5.766   5.618   1.154
  180ASN      H 1786   5.831   5.578   1.089
  180ASN     CA 1787   5.733   5.759   1.130
  180ASN     CB 1788   5.861   5.832   1.089
  180ASN     CG 1789   5.850   5.977   1.042
  180ASN    OD1 1790   5.762   6.009   0.962
  180ASN    ND2 1791   5.951   6.060   1.067
  180ASN   HD21 1792   6.041   6.028   1.096
  180ASN   HD22 1793   5.937   6.158   1.052
  180ASN      C 1794   5.623   5.771   1.024
  180ASN      O 1795   5.641   5.732   0.909
  181HISE     N 1796   5.521   5.853   1.047
  181HISE     H 1797   5.531   5.899   1.135
  181HISE    CA 1798   5.401   5.879   0.967
  181HISE    CB 1799   5.282   5.834   1.052
  181HISE    CG 1800   5.275   5.681   1.056
  181HISE   ND1 1801   5.264   5.597   0.953
  181HISE   CD2 1802   5.230   5.612   1.160
  181HISE   HD2 1803   5.247   5.633   1.266
  181HISE   CE1 1804   5.225   5.478   0.997
  181HISE   HE1 1805   5.168   5.406   0.938
  181HISE   NE2 1806   5.207   5.485   1.128
  181HISE   HE2 1807   5.180   5.408   1.186
  181HISE     C 1808   5.389   6.018   0.904
  181HISE     O 1809   5.281   6.055   0.859
  182GLY      N 1810   5.492   6.101   0.917
  182GLY      H 1811   5.578   6.066   0.954
  182GLY     CA 1812   5.489   6.228   0.842
  182GLY      C 1813   5.483   6.353   0.930
  182GLY      O 1814   5.477   6.347   1.053
  183ALA      N 1815   5.497   6.466   0.862
  183ALA      H 1816   5.556   6.468   0.781
  183ALA     CA 1817   5.474   6.594   0.930
  183ALA     CB 1818   5.478   6.714   0.834
  183ALA      C 1819   5.340   6.615   1.001
  183ALA      O 1820   5.235   6.623   0.937
  184SER      N 1821   5.341   6.662   1.125
  184SER      H 1822   5.420   6.718   1.153
  184SER     CA 1823   5.218   6.662   1.205
  184SER     CB 1824   5.203   6.528   1.277
  184SER     OG 1825   5.109   6.529   1.384
  184SER     HG 1826   5.028   6.545   1.328
  184SER      C 1827   5.215   6.776   1.307
  184SER      O 1828   5.320   6.800   1.368
  185SER      N 1829   5.096   6.827   1.337
  185SER      H 1830   5.015   6.782   1.299
  185SER     CA 1831   5.072   6.933   1.435
  185SER     CB 1832   4.972   7.033   1.376
  185SER     OG 1833   4.957   7.148   1.459
  185SER     HG 1834   4.885   7.197   1.410
  185SER      C 1835   5.036   6.883   1.576
  185SER      O 1836   4.956   6.791   1.591
  186GLU      N 1837   5.095   6.942   1.679
  186GLU      H 1838   5.190   6.970   1.667
  186GLU     CA 1839   5.054   6.915   1.818
  186GLU     CB 1840   5.156   6.975   1.916
  186GLU     CG 1841   5.166   6.903   2.050
  186GLU     CD 1842   5.292   6.947   2.126
  186GLU    OE1 1843   5.381   6.863   2.152
  186GLU    OE2 1844   5.297   7.065   2.166
  186GLU      C 1845   4.911   6.950   1.860
  186GLU      O 1846   4.852   6.896   1.953
  187ASP      N 1847   4.851   7.039   1.781
  187ASP      H 1848   4.909   7.097   1.724
  187ASP     CA 1849   4.707   7.069   1.772
  187ASP     CB 1850   4.689   7.198   1.692
  187ASP     CG 1851   4.556   7.269   1.716
  187ASP    OD1 1852   4.533   7.323   1.826
  187ASP    OD2 1853   4.477   7.280   1.620
  187ASP      C 1854   4.618   6.958   1.715
  187ASP      O 1855   4.527   6.912   1.783
  188THR      N 1856   4.671   6.898   1.609
  188THR      H 1857   4.767   6.906   1.582
  188THR     CA 1858   4.589   6.801   1.533
  188THR     CB 1859   4.589   6.816   1.381
  188THR    OG1 1860   4.721   6.813   1.326
  188THR    HG1 1861   4.744   6.719   1.299
  188THR    CG2 1862   4.511   6.942   1.345
  188THR      C 1863   4.618   6.654   1.565
  188THR      O 1864   4.586   6.558   1.495
  189LEU      N 1865   4.655   6.641   1.692
  189LEU      H 1866   4.686   6.717   1.748
  189LEU     CA 1867   4.704   6.515   1.751
  189LEU     CB 1868   4.744   6.523   1.898
  189LEU     CG 1869   4.893   6.553   1.916
  189LEU    CD1 1870   4.934   6.538   2.063
  189LEU    CD2 1871   4.974   6.441   1.850
  189LEU      C 1872   4.608   6.396   1.755
  189LEU      O 1873   4.648   6.289   1.707
  190LEU      N 1874   4.480   6.415   1.784
  190LEU      H 1875   4.444   6.508   1.796
  190LEU     CA 1876   4.383   6.305   1.770
  190LEU     CB 1877   4.259   6.339   1.853
  190LEU     CG 1878   4.285   6.327   2.003
  190LEU    CD1 1879   4.172   6.394   2.082
  190LEU    CD2 1880   4.304   6.185   2.057
  190LEU      C 1881   4.352   6.256   1.629
  190LEU      O 1882   4.334   6.138   1.598
  191LYS      N 1883   4.352   6.361   1.548
  191LYS      H 1884   4.373   6.450   1.590
  191LYS     CA 1885   4.316   6.355   1.406
  191LYS     CB 1886   4.295   6.499   1.357
  191LYS     CG 1887   4.225   6.508   1.222
  191LYS     CD 1888   4.269   6.623   1.132
  191LYS     CE 1889   4.177   6.632   1.010
  191LYS     NZ 1890   4.235   6.736   0.923
  191LYS    HZ1 1891   4.204   6.726   0.829
  191LYS    HZ2 1892   4.205   6.825   0.956
  191LYS    HZ3 1893   4.335   6.734   0.931
  191LYS      C 1894   4.427   6.288   1.325
  191LYS      O 1895   4.413   6.171   1.290
  192ASP      N 1896   4.550   6.339   1.331
  192ASP      H 1897   4.563   6.433   1.362
  192ASP     CA 1898   4.672   6.282   1.271
  192ASP     CB 1899   4.798   6.367   1.292
  192ASP     CG 1900   4.790   6.514   1.252
  192ASP    OD1 1901   4.887   6.591   1.267
  192ASP    OD2 1902   4.692   6.556   1.186
  192ASP      C 1903   4.708   6.139   1.311
  192ASP      O 1904   4.715   6.056   1.221
  193ALA      N 1905   4.698   6.114   1.442
  193ALA      H 1906   4.696   6.196   1.499
  193ALA     CA 1907   4.704   5.982   1.506
  193ALA     CB 1908   4.682   6.001   1.656
  193ALA      C 1909   4.597   5.886   1.453
  193ALA      O 1910   4.633   5.780   1.403
  194ALA      N 1911   4.470   5.918   1.480
  194ALA      H 1912   4.443   6.002   1.526
  194ALA     CA 1913   4.366   5.820   1.447
  194ALA     CB 1914   4.236   5.880   1.499
  194ALA      C 1915   4.351   5.773   1.302
  194ALA      O 1916   4.289   5.670   1.274
  195LYS      N 1917   4.407   5.855   1.214
  195LYS      H 1918   4.426   5.949   1.243
  195LYS     CA 1919   4.410   5.837   1.068
  195LYS     CB 1920   4.455   5.971   1.009
  195LYS     CG 1921   4.475   5.968   0.857
  195LYS     CD 1922   4.559   6.091   0.819
  195LYS     CE 1923   4.703   6.063   0.861
  195LYS     NZ 1924   4.779   6.179   0.814
  195LYS    HZ1 1925   4.878   6.165   0.825
  195LYS    HZ2 1926   4.771   6.195   0.715
  195LYS    HZ3 1927   4.759   6.265   0.861
  195LYS      C 1928   4.483   5.706   1.037
  195LYS      O 1929   4.427   5.624   0.965
  196VAL      N 1930   4.594   5.684   1.107
  196VAL      H 1931   4.625   5.756   1.168
  196VAL     CA 1932   4.673   5.560   1.119
  196VAL     CB 1933   4.818   5.578   1.164
  196VAL    CG1 1934   4.893   5.447   1.142
  196VAL    CG2 1935   4.877   5.687   1.074
  196VAL      C 1936   4.602   5.448   1.195
  196VAL      O 1937   4.603   5.333   1.153
  197CYS      N 1938   4.559   5.485   1.316
  197CYS      H 1939   4.573   5.574   1.358
  197CYS     CA 1940   4.486   5.389   1.400
  197CYS     CB 1941   4.424   5.470   1.514
  197CYS     SG 1942   4.546   5.553   1.623
  197CYS     HG 1943   4.642   5.465   1.647
  197CYS      C 1944   4.363   5.328   1.333
  197CYS      O 1945   4.341   5.207   1.340
  198ARG      N 1946   4.287   5.407   1.257
  198ARG      H 1947   4.282   5.504   1.282
  198ARG     CA 1948   4.180   5.357   1.170
  198ARG     CB 1949   4.089   5.462   1.108
  198ARG     CG 1950   3.993   5.500   1.221
  198ARG     CD 1951   3.904   5.603   1.150
  198ARG     NE 1952   3.977   5.717   1.093
  198ARG     HE 1953   4.000   5.722   0.996
  198ARG     CZ 1954   3.971   5.836   1.153
  198ARG    NH1 1955   3.908   5.876   1.265
  198ARG   HH11 1956   3.862   5.806   1.320
  198ARG   HH12 1957   3.910   5.970   1.299
  198ARG    NH2 1958   4.031   5.940   1.094
  198ARG   HH21 1959   4.086   5.927   1.011
  198ARG   HH22 1960   4.033   6.031   1.135
  198ARG      C 1961   4.224   5.264   1.057
  198ARG      O 1962   4.172   5.153   1.058
  199GLU      N 1963   4.324   5.307   0.980
  199GLU      H 1964   4.354   5.402   0.990
  199GLU     CA 1965   4.387   5.231   0.871
  199GLU     CB 1966   4.478   5.340   0.814
  199GLU     CG 1967   4.567   5.305   0.695
  199GLU     CD 1968   4.686   5.401   0.684
  199GLU    OE1 1969   4.701   5.476   0.585
  199GLU    OE2 1970   4.786   5.390   0.757
  199GLU      C 1971   4.450   5.104   0.928
  199GLU      O 1972   4.463   5.001   0.862
  200PHE      N 1973   4.489   5.097   1.055
  200PHE      H 1974   4.520   5.176   1.107
  200PHE     CA 1975   4.532   4.977   1.129
  200PHE     CB 1976   4.602   5.018   1.258
  200PHE     CG 1977   4.740   4.952   1.273
  200PHE    CD1 1978   4.856   5.029   1.271
  200PHE    HD1 1979   4.854   5.136   1.249
  200PHE    CD2 1980   4.751   4.816   1.299
  200PHE    HD2 1981   4.660   4.761   1.322
  200PHE    CE1 1982   4.981   4.973   1.296
  200PHE    HE1 1983   5.070   5.029   1.324
  200PHE    CE2 1984   4.877   4.759   1.312
  200PHE    HE2 1985   4.894   4.656   1.343
  200PHE     CZ 1986   4.993   4.835   1.307
  200PHE     HZ 1987   5.096   4.799   1.301
  200PHE      C 1988   4.424   4.870   1.146
  200PHE      O 1989   4.432   4.769   1.076
  201THR      N 1990   4.310   4.903   1.206
  201THR      H 1991   4.320   4.985   1.263
  201THR     CA 1992   4.197   4.813   1.232
  201THR     CB 1993   4.104   4.839   1.350
  201THR    OG1 1994   4.007   4.734   1.365
  201THR    HG1 1995   4.058   4.648   1.367
  201THR    CG2 1996   4.041   4.978   1.363
  201THR      C 1997   4.126   4.779   1.101
  201THR      O 1998   4.093   4.664   1.073
  202GLU      N 1999   4.105   4.875   1.012
  202GLU      H 2000   4.141   4.967   1.027
  202GLU     CA 2001   4.039   4.861   0.881
  202GLU     CB 2002   4.034   4.997   0.811
  202GLU     CG 2003   3.919   5.079   0.870
  202GLU     CD 2004   3.900   5.215   0.802
  202GLU    OE1 2005   3.908   5.317   0.873
  202GLU    OE2 2006   3.878   5.227   0.679
  202GLU      C 2007   4.098   4.754   0.789
  202GLU      O 2008   4.024   4.713   0.699
  203ARG      N 2009   4.223   4.711   0.800
  203ARG      H 2010   4.292   4.774   0.838
  203ARG     CA 2011   4.265   4.597   0.718
  203ARG     CB 2012   4.417   4.610   0.708
  203ARG     CG 2013   4.466   4.724   0.618
  203ARG     CD 2014   4.619   4.721   0.629
  203ARG     NE 2015   4.674   4.759   0.760
  203ARG     HE 2016   4.649   4.702   0.838
  203ARG     CZ 2017   4.750   4.865   0.792
  203ARG    NH1 2018   4.784   4.959   0.703
  203ARG   HH11 2019   4.749   4.967   0.609
  203ARG   HH12 2020   4.830   5.041   0.737
  203ARG    NH2 2021   4.771   4.878   0.923
  203ARG   HH21 2022   4.754   4.801   0.985
  203ARG   HH22 2023   4.813   4.961   0.961
  203ARG      C 2024   4.218   4.457   0.760
  203ARG      O 2025   4.151   4.382   0.690
  204GLU      N 2026   4.224   4.432   0.890
  204GLU      H 2027   4.294   4.478   0.945
  204GLU     CA 2028   4.171   4.313   0.959
  204GLU     CB 2029   4.252   4.291   1.086
  204GLU     CG 2030   4.372   4.199   1.067
  204GLU     CD 2031   4.487   4.257   0.983
  204GLU    OE1 2032   4.557   4.349   1.029
  204GLU    OE2 2033   4.521   4.198   0.878
  204GLU      C 2034   4.019   4.312   0.978
  204GLU      O 2035   3.968   4.302   1.090
  205GLN      N 2036   3.948   4.299   0.866
  205GLN      H 2037   3.996   4.304   0.778
  205GLN     CA 2038   3.802   4.302   0.852
  205GLN     CB 2039   3.756   4.270   0.710
  205GLN     CG 2040   3.807   4.383   0.621
  205GLN     CD 2041   3.777   4.357   0.473
  205GLN    OE1 2042   3.783   4.245   0.423
  205GLN    NE2 2043   3.733   4.462   0.404
  205GLN   HE21 2044   3.732   4.554   0.443
  205GLN   HE22 2045   3.722   4.443   0.306
  205GLN      C 2046   3.730   4.208   0.948
  205GLN      O 2047   3.638   4.252   1.017
  206GLY      N 2048   3.762   4.079   0.959
  206GLY      H 2049   3.844   4.038   0.919
  206GLY     CA 2050   3.692   3.984   1.047
  206GLY      C 2051   3.725   4.001   1.195
  206GLY      O 2052   3.642   3.954   1.273
  207GLU      N 2053   3.823   4.078   1.240
  207GLU      H 2054   3.866   4.140   1.175
  207GLU     CA 2055   3.852   4.092   1.384
  207GLU     CB 2056   4.000   4.129   1.386
  207GLU     CG 2057   4.039   4.153   1.532
  207GLU     CD 2058   4.046   4.021   1.608
  207GLU    OE1 2059   3.946   3.994   1.677
  207GLU    OE2 2060   4.145   3.944   1.601
  207GLU      C 2061   3.759   4.197   1.447
  207GLU      O 2062   3.716   4.296   1.387
  208VAL      N 2063   3.726   4.172   1.573
  208VAL      H 2064   3.743   4.087   1.622
  208VAL     CA 2065   3.655   4.269   1.657
  208VAL     CB 2066   3.518   4.210   1.692
  208VAL    CG1 2067   3.433   4.186   1.567
  208VAL    CG2 2068   3.522   4.076   1.766
  208VAL      C 2069   3.734   4.315   1.780
  208VAL      O 2070   3.681   4.396   1.856
  209ARG      N 2071   3.827   4.241   1.838
  209ARG      H 2072   3.883   4.172   1.790
  209ARG     CA 2073   3.905   4.281   1.956
  209ARG     CB 2074   3.999   4.164   1.986
  209ARG     CG 2075   3.919   4.045   2.039
  209ARG     CD 2076   4.018   3.932   2.069
  209ARG     NE 2077   4.047   3.865   1.941
  209ARG     HE 2078   4.054   3.914   1.854
  209ARG     CZ 2079   4.057   3.732   1.931
  209ARG    NH1 2080   4.045   3.649   2.035
  209ARG   HH11 2081   4.026   3.683   2.127
  209ARG   HH12 2082   4.056   3.550   2.026
  209ARG    NH2 2083   4.080   3.683   1.808
  209ARG   HH21 2084   4.083   3.732   1.721
  209ARG   HH22 2085   4.065   3.585   1.794
  209ARG      C 2086   3.991   4.404   1.925
  209ARG      O 2087   4.098   4.386   1.867
  210PHE      N 2088   3.936   4.513   1.977
  210PHE      H 2089   3.841   4.514   2.009
  210PHE     CA 2090   3.992   4.649   1.972
  210PHE     CB 2091   3.983   4.727   1.840
  210PHE     CG 2092   3.857   4.708   1.755
  210PHE    CD1 2093   3.761   4.808   1.741
  210PHE    HD1 2094   3.767   4.893   1.808
  210PHE    CD2 2095   3.852   4.601   1.668
  210PHE    HD2 2096   3.944   4.542   1.670
  210PHE    CE1 2097   3.675   4.807   1.632
  210PHE    HE1 2098   3.608   4.892   1.615
  210PHE    CE2 2099   3.772   4.600   1.554
  210PHE    HE2 2100   3.775   4.530   1.471
  210PHE     CZ 2101   3.684   4.707   1.536
  210PHE     HZ 2102   3.629   4.712   1.442
  210PHE      C 2103   3.950   4.735   2.091
  210PHE      O 2104   3.842   4.723   2.149
  211SER      N 2105   4.044   4.818   2.135
  211SER      H 2106   4.138   4.795   2.110
  211SER     CA 2107   4.016   4.908   2.248
  211SER     CB 2108   4.025   4.831   2.380
  211SER     OG 2109   3.957   4.892   2.489
  211SER     HG 2110   3.860   4.882   2.467
  211SER      C 2111   4.108   5.030   2.249
  211SER      O 2112   4.229   5.016   2.236
  212ALA      N 2113   4.067   5.148   2.295
  212ALA      H 2114   3.974   5.158   2.329
  212ALA     CA 2115   4.159   5.263   2.296
  212ALA     CB 2116   4.128   5.369   2.190
  212ALA      C 2117   4.166   5.333   2.432
  212ALA      O 2118   4.060   5.332   2.494
  213VAL      N 2119   4.285   5.384   2.463
  213VAL      H 2120   4.368   5.350   2.419
  213VAL     CA 2121   4.304   5.481   2.572
  213VAL     CB 2122   4.361   5.403   2.690
  213VAL    CG1 2123   4.495   5.338   2.654
  213VAL    CG2 2124   4.370   5.492   2.814
  213VAL      C 2125   4.391   5.600   2.532
  213VAL      O 2126   4.477   5.599   2.443
  214ALA      N 2127   4.334   5.713   2.572
  214ALA      H 2128   4.239   5.713   2.603
  214ALA     CA 2129   4.404   5.842   2.560
  214ALA     CB 2130   4.325   5.948   2.483
  214ALA      C 2131   4.458   5.907   2.688
  214ALA      O 2132   4.381   5.921   2.783
  215LEU      N 2133   4.576   5.968   2.678
  215LEU      H 2134   4.622   5.980   2.590
  215LEU     CA 2135   4.632   6.043   2.791
  215LEU     CB 2136   4.785   6.037   2.779
  215LEU     CG 2137   4.860   6.001   2.907
  215LEU    CD1 2138   5.008   5.998   2.868
  215LEU    CD2 2139   4.817   6.108   3.008
  215LEU      C 2140   4.591   6.190   2.796
  215LEU      O 2141   4.626   6.254   2.697
  216CYS      N 2142   4.487   6.222   2.872
  216CYS      H 2143   4.427   6.150   2.907
  216CYS     CA 2144   4.433   6.359   2.871
  216CYS     CB 2145   4.286   6.343   2.834
  216CYS     SG 2146   4.265   6.324   2.653
  216CYS     HG 2147   4.249   6.455   2.640
  216CYS      C 2148   4.445   6.444   2.998
  216CYS      O 2149   4.446   6.382   3.104
  217LYS      N 2150   4.412   6.572   2.989
  217LYS      H 2151   4.409   6.619   2.900
  217LYS     CA 2152   4.418   6.665   3.102
  217LYS     CB 2153   4.417   6.805   3.040
  217LYS     CG 2154   4.434   6.924   3.135
  217LYS     CD 2155   4.559   6.902   3.220
  217LYS     CE 2156   4.578   7.013   3.324
  217LYS     NZ 2157   4.615   7.148   3.281
  217LYS    HZ1 2158   4.537   7.197   3.241
  217LYS    HZ2 2159   4.631   7.206   3.361
  217LYS    HZ3 2160   4.701   7.143   3.229
  217LYS      C 2161   4.302   6.650   3.200
  217LYS      O 2162   4.189   6.643   3.153
  218ALA      N 2163   4.325   6.656   3.331
  218ALA      H 2164   4.414   6.683   3.368
  218ALA     CA 2165   4.221   6.663   3.436
  218ALA     CB 2166   4.271   6.609   3.570
  218ALA      C 2167   4.166   6.805   3.451
  218ALA      O 2168   4.248   6.896   3.457
  219ALA      N 2169   4.043   6.825   3.498
  219ALA      H 2170   3.987   6.745   3.521
  219ALA     CA 2171   3.980   6.958   3.503
  219ALA     CB 2172   3.848   6.940   3.427
  219ALA      C 2173   3.957   7.007   3.646
  219ALA     O1 2174   3.916   7.125   3.653
  219ALA     O2 2175   3.974   6.932   3.745
   6.92821   6.92821   4.89899   0.00000   0.00000   0.00000   0.00000   3.46410   3.46410
