# Supplementary material for: Is There a Functional Role for the Knotted Topology in Protein UCH-L1?
Source: J Chem Inf Model. 2024 Jul 24;64(17):6827–37. doi: 10.1021/acs.jcim.4c00880 (PMC11388461; doi:10.1021/acs.jcim.4c00880)
Supplement: Supplementary file 2 — ci4c00880_si_002.zip [file ci4c00880_si_002.zip › UCH-L1_files/APO/APO_delta4/REP_4/traj_final.gro]

Protein in water t= 500000.00000 step= 5000000
 2175
    1PRO      N    1   3.925   5.489   3.007
    1PRO     H1    2   3.945   5.519   3.101
    1PRO     H2    3   3.871   5.560   2.961
    1PRO     CA    4   4.059   5.473   2.950
    1PRO     CB    5   4.077   5.321   2.958
    1PRO     CG    6   3.934   5.266   2.943
    1PRO     CD    7   3.852   5.363   3.028
    1PRO      C    8   4.077   5.527   2.808
    1PRO      O    9   3.976   5.538   2.738
    2MET      N   10   4.196   5.571   2.770
    2MET      H   11   4.273   5.542   2.827
    2MET     CA   12   4.225   5.612   2.632
    2MET     CB   13   4.315   5.735   2.646
    2MET     CG   14   4.231   5.858   2.678
    2MET     SD   15   4.340   6.004   2.696
    2MET     CE   16   4.252   6.149   2.640
    2MET      C   17   4.291   5.513   2.536
    2MET      O   18   4.387   5.440   2.561
    3GLU      N   19   4.237   5.533   2.416
    3GLU      H   20   4.168   5.603   2.401
    3GLU     CA   21   4.268   5.438   2.308
    3GLU     CB   22   4.159   5.460   2.202
    3GLU     CG   23   4.029   5.393   2.247
    3GLU     CD   24   4.027   5.241   2.236
    3GLU    OE1   25   4.026   5.175   2.342
    3GLU    OE2   26   3.997   5.185   2.129
    3GLU      C   27   4.408   5.446   2.246
    3GLU      O   28   4.465   5.553   2.229
    4ILE      N   29   4.453   5.326   2.211
    4ILE      H   30   4.413   5.237   2.233
    4ILE     CA   31   4.584   5.312   2.145
    4ILE     CB   32   4.663   5.190   2.194
    4ILE    CG1   33   4.594   5.063   2.146
    4ILE    CG2   34   4.676   5.173   2.346
    4ILE     CD   35   4.682   4.939   2.137
    4ILE      C   36   4.593   5.320   1.992
    4ILE      O   37   4.687   5.285   1.921
    5ASN      N   38   4.513   5.418   1.953
    5ASN      H   39   4.484   5.487   2.019
    5ASN     CA   40   4.472   5.457   1.817
    5ASN     CB   41   4.352   5.553   1.827
    5ASN     CG   42   4.316   5.598   1.685
    5ASN    OD1   43   4.385   5.688   1.636
    5ASN    ND2   44   4.201   5.557   1.633
    5ASN   HD21   45   4.127   5.509   1.680
    5ASN   HD22   46   4.187   5.583   1.537
    5ASN      C   47   4.591   5.513   1.739
    5ASN      O   48   4.654   5.608   1.784
    6PRO      N   49   4.623   5.450   1.627
    6PRO     CA   50   4.729   5.492   1.534
    6PRO     CB   51   4.705   5.397   1.416
    6PRO     CG   52   4.656   5.268   1.482
    6PRO     CD   53   4.563   5.321   1.592
    6PRO      C   54   4.735   5.638   1.489
    6PRO      O   55   4.846   5.690   1.478
    7GLU      N   56   4.622   5.702   1.464
    7GLU      H   57   4.538   5.649   1.455
    7GLU     CA   58   4.613   5.845   1.432
    7GLU     CB   59   4.490   5.857   1.342
    7GLU     CG   60   4.486   6.005   1.301
    7GLU     CD   61   4.341   6.052   1.298
    7GLU    OE1   62   4.259   6.013   1.384
    7GLU    OE2   63   4.325   6.153   1.227
    7GLU      C   64   4.626   5.934   1.556
    7GLU      O   65   4.697   6.035   1.551
    8MET      N   66   4.562   5.895   1.666
    8MET      H   67   4.506   5.813   1.659
    8MET     CA   68   4.576   5.960   1.797
    8MET     CB   69   4.476   5.905   1.898
    8MET     CG   70   4.339   5.938   1.840
    8MET     SD   71   4.207   5.868   1.947
    8MET     CE   72   4.079   5.845   1.825
    8MET      C   73   4.724   5.964   1.838
    8MET      O   74   4.775   6.073   1.860
    9LEU      N   75   4.794   5.851   1.825
    9LEU      H   76   4.749   5.763   1.810
    9LEU     CA   77   4.939   5.840   1.839
    9LEU     CB   78   4.978   5.693   1.827
    9LEU     CG   79   4.967   5.622   1.962
    9LEU    CD1   80   4.973   5.471   1.938
    9LEU    CD2   81   5.071   5.666   2.065
    9LEU      C   82   5.025   5.930   1.750
    9LEU      O   83   5.102   6.008   1.805
   10ASN      N   84   4.990   5.944   1.622
   10ASN      H   85   4.918   5.898   1.570
   10ASN     CA   86   5.055   6.045   1.537
   10ASN     CB   87   5.019   6.025   1.390
   10ASN     CG   88   5.103   5.914   1.326
   10ASN    OD1   89   5.223   5.933   1.305
   10ASN    ND2   90   5.039   5.806   1.283
   10ASN   HD21   91   4.945   5.786   1.313
   10ASN   HD22   92   5.087   5.753   1.213
   10ASN      C   93   5.036   6.194   1.570
   10ASN      O   94   5.129   6.274   1.572
   11LYS      N   95   4.913   6.226   1.610
   11LYS      H   96   4.835   6.170   1.581
   11LYS     CA   97   4.880   6.358   1.664
   11LYS     CB   98   4.730   6.381   1.684
   11LYS     CG   99   4.658   6.383   1.549
   11LYS     CD  100   4.507   6.380   1.573
   11LYS     CE  101   4.439   6.380   1.436
   11LYS     NZ  102   4.293   6.373   1.440
   11LYS    HZ1  103   4.273   6.278   1.464
   11LYS    HZ2  104   4.239   6.434   1.498
   11LYS    HZ3  105   4.270   6.395   1.345
   11LYS      C  106   4.946   6.378   1.800
   11LYS      O  107   4.994   6.488   1.826
   12VAL      N  108   4.961   6.279   1.887
   12VAL      H  109   4.895   6.204   1.887
   12VAL     CA  110   5.036   6.291   2.013
   12VAL     CB  111   4.998   6.173   2.103
   12VAL    CG1  112   5.106   6.125   2.200
   12VAL    CG2  113   4.869   6.198   2.181
   12VAL      C  114   5.185   6.319   1.990
   12VAL      O  115   5.227   6.428   2.029
   13LEU      N  116   5.242   6.268   1.881
   13LEU      H  117   5.205   6.180   1.853
   13LEU     CA  118   5.378   6.302   1.837
   13LEU     CB  119   5.440   6.196   1.747
   13LEU     CG  120   5.486   6.062   1.807
   13LEU    CD1  121   5.532   5.953   1.710
   13LEU    CD2  122   5.607   6.086   1.899
   13LEU      C  123   5.400   6.445   1.787
   13LEU      O  124   5.471   6.523   1.851
   14SER      N  125   5.327   6.484   1.683
   14SER      H  126   5.239   6.437   1.676
   14SER     CA  127   5.333   6.622   1.632
   14SER     CB  128   5.227   6.645   1.524
   14SER     OG  129   5.101   6.618   1.583
   14SER     HG  130   5.044   6.587   1.507
   14SER      C  131   5.313   6.730   1.738
   14SER      O  132   5.381   6.833   1.732
   15ARG      N  133   5.232   6.701   1.839
   15ARG      H  134   5.173   6.621   1.835
   15ARG     CA  135   5.214   6.789   1.956
   15ARG     CB  136   5.088   6.754   2.033
   15ARG     CG  137   4.963   6.792   1.954
   15ARG     CD  138   4.849   6.698   1.994
   15ARG     NE  139   4.718   6.737   1.939
   15ARG     HE  140   4.670   6.791   2.009
   15ARG     CZ  141   4.679   6.744   1.811
   15ARG    NH1  142   4.754   6.693   1.712
   15ARG   HH11  143   4.844   6.656   1.736
   15ARG   HH12  144   4.729   6.709   1.617
   15ARG    NH2  145   4.557   6.789   1.778
   15ARG   HH21  146   4.485   6.818   1.841
   15ARG   HH22  147   4.522   6.768   1.687
   15ARG      C  148   5.328   6.801   2.058
   15ARG      O  149   5.357   6.908   2.111
   16LEU      N  150   5.398   6.688   2.069
   16LEU      H  151   5.375   6.607   2.016
   16LEU     CA  152   5.522   6.676   2.147
   16LEU     CB  153   5.561   6.529   2.167
   16LEU     CG  154   5.464   6.457   2.261
   16LEU    CD1  155   5.479   6.306   2.248
   16LEU    CD2  156   5.457   6.508   2.405
   16LEU      C  157   5.639   6.737   2.070
   16LEU      O  158   5.713   6.818   2.125
   17GLY      N  159   5.652   6.715   1.940
   17GLY      H  160   5.596   6.646   1.895
   17GLY     CA  161   5.754   6.788   1.862
   17GLY      C  162   5.760   6.758   1.712
   17GLY      O  163   5.692   6.663   1.672
   18VAL      N  164   5.850   6.826   1.643
   18VAL      H  165   5.908   6.896   1.685
   18VAL     CA  166   5.878   6.803   1.501
   18VAL     CB  167   5.917   6.937   1.439
   18VAL    CG1  168   6.038   7.004   1.504
   18VAL    CG2  169   5.953   6.929   1.291
   18VAL      C  170   5.979   6.691   1.477
   18VAL      O  171   6.091   6.691   1.527
   19ALA      N  172   5.939   6.597   1.391
   19ALA      H  173   5.860   6.615   1.333
   19ALA     CA  174   6.015   6.473   1.376
   19ALA     CB  175   5.992   6.391   1.503
   19ALA      C  176   5.979   6.379   1.261
   19ALA      O  177   5.878   6.391   1.191
   20GLY      N  178   6.073   6.285   1.247
   20GLY      H  179   6.148   6.282   1.313
   20GLY     CA  180   6.059   6.173   1.154
   20GLY      C  181   5.970   6.066   1.216
   20GLY      O  182   6.018   5.964   1.265
   21GLN      N  183   5.843   6.071   1.176
   21GLN      H  184   5.824   6.141   1.107
   21GLN     CA  185   5.738   5.982   1.227
   21GLN     CB  186   5.597   6.040   1.234
   21GLN     CG  187   5.594   6.140   1.349
   21GLN     CD  188   5.465   6.220   1.367
   21GLN    OE1  189   5.457   6.326   1.428
   21GLN    NE2  190   5.343   6.177   1.335
   21GLN   HE21  191   5.318   6.087   1.298
   21GLN   HE22  192   5.272   6.222   1.390
   21GLN      C  193   5.736   5.856   1.140
   21GLN      O  194   5.728   5.851   1.018
   22TRP      N  195   5.746   5.740   1.206
   22TRP      H  196   5.768   5.737   1.304
   22TRP     CA  197   5.721   5.614   1.136
   22TRP     CB  198   5.799   5.499   1.201
   22TRP     CG  199   5.951   5.508   1.183
   22TRP    CD1  200   6.017   5.600   1.114
   22TRP    HD1  201   5.973   5.670   1.043
   22TRP    CD2  202   6.044   5.441   1.262
   22TRP    NE1  203   6.144   5.610   1.151
   22TRP    HE1  204   6.194   5.696   1.159
   22TRP    CE2  205   6.162   5.509   1.236
   22TRP    CE3  206   6.037   5.330   1.346
   22TRP    HE3  207   5.942   5.284   1.371
   22TRP    CZ2  208   6.278   5.460   1.294
   22TRP    HZ2  209   6.371   5.509   1.267
   22TRP    CZ3  210   6.155   5.284   1.404
   22TRP    HZ3  211   6.146   5.194   1.465
   22TRP    CH2  212   6.276   5.343   1.369
   22TRP    HH2  213   6.368   5.289   1.389
   22TRP      C  214   5.579   5.558   1.121
   22TRP      O  215   5.481   5.619   1.162
   23ARG      N  216   5.555   5.449   1.048
   23ARG      H  217   5.639   5.403   1.018
   23ARG     CA  218   5.430   5.374   1.037
   23ARG     CB  219   5.440   5.280   0.916
   23ARG     CG  220   5.492   5.337   0.784
   23ARG     CD  221   5.501   5.226   0.678
   23ARG     NE  222   5.611   5.136   0.715
   23ARG     HE  223   5.692   5.180   0.753
   23ARG     CZ  224   5.609   5.002   0.707
   23ARG    NH1  225   5.506   4.926   0.668
   23ARG   HH11  226   5.419   4.963   0.634
   23ARG   HH12  227   5.506   4.828   0.685
   23ARG    NH2  228   5.730   4.944   0.712
   23ARG   HH21  229   5.808   5.005   0.725
   23ARG   HH22  230   5.729   4.844   0.707
   23ARG      C  231   5.378   5.295   1.157
   23ARG      O  232   5.417   5.185   1.197
   24PHE      N  233   5.275   5.354   1.217
   24PHE      H  234   5.273   5.453   1.211
   24PHE     CA  235   5.194   5.283   1.317
   24PHE     CB  236   5.123   5.384   1.408
   24PHE     CG  237   5.211   5.460   1.508
   24PHE    CD1  238   5.237   5.596   1.493
   24PHE    HD1  239   5.187   5.640   1.407
   24PHE    CD2  240   5.238   5.399   1.630
   24PHE    HD2  241   5.254   5.292   1.634
   24PHE    CE1  242   5.288   5.682   1.590
   24PHE    HE1  243   5.307   5.789   1.583
   24PHE    CE2  244   5.286   5.481   1.731
   24PHE    HE2  245   5.336   5.434   1.815
   24PHE     CZ  246   5.306   5.618   1.712
   24PHE     HZ  247   5.336   5.676   1.799
   24PHE      C  248   5.098   5.179   1.259
   24PHE      O  249   5.000   5.217   1.196
   25VAL      N  250   5.130   5.050   1.261
   25VAL      H  251   5.222   5.016   1.283
   25VAL     CA  252   5.030   4.954   1.212
   25VAL     CB  253   5.086   4.856   1.109
   25VAL    CG1  254   4.964   4.799   1.037
   25VAL    CG2  255   5.180   4.926   1.010
   25VAL      C  256   4.975   4.882   1.336
   25VAL      O  257   5.054   4.831   1.415
   26ASP      N  258   4.843   4.877   1.346
   26ASP      H  259   4.771   4.912   1.286
   26ASP     CA  260   4.785   4.785   1.445
   26ASP     CB  261   4.638   4.826   1.451
   26ASP     CG  262   4.555   4.721   1.525
   26ASP    OD1  263   4.592   4.701   1.643
   26ASP    OD2  264   4.437   4.711   1.485
   26ASP      C  265   4.798   4.644   1.386
   26ASP      O  266   4.767   4.614   1.271
   27VAL      N  267   4.858   4.557   1.467
   27VAL      H  268   4.872   4.588   1.561
   27VAL     CA  269   4.886   4.416   1.436
   27VAL     CB  270   5.001   4.379   1.528
   27VAL    CG1  271   5.054   4.236   1.518
   27VAL    CG2  272   5.114   4.483   1.524
   27VAL      C  273   4.763   4.325   1.447
   27VAL      O  274   4.722   4.289   1.557
   28LEU      N  275   4.691   4.294   1.339
   28LEU      H  276   4.697   4.344   1.253
   28LEU     CA  277   4.570   4.212   1.348
   28LEU     CB  278   4.462   4.243   1.244
   28LEU     CG  279   4.404   4.384   1.255
   28LEU    CD1  280   4.356   4.433   1.118
   28LEU    CD2  281   4.295   4.410   1.359
   28LEU      C  282   4.585   4.060   1.356
   28LEU      O  283   4.677   4.004   1.297
   29GLY      N  284   4.526   4.008   1.462
   29GLY      H  285   4.476   4.064   1.529
   29GLY     CA  286   4.514   3.862   1.476
   29GLY      C  287   4.623   3.799   1.564
   29GLY      O  288   4.704   3.724   1.510
   30LEU      N  289   4.613   3.820   1.695
   30LEU      H  290   4.523   3.845   1.730
   30LEU     CA  291   4.715   3.781   1.794
   30LEU     CB  292   4.689   3.866   1.918
   30LEU     CG  293   4.730   4.010   1.885
   30LEU    CD1  294   4.630   4.098   1.960
   30LEU    CD2  295   4.866   4.037   1.949
   30LEU      C  296   4.718   3.631   1.821
   30LEU      O  297   4.653   3.588   1.917
   31GLU      N  298   4.791   3.561   1.734
   31GLU      H  299   4.829   3.623   1.665
   31GLU     CA  300   4.818   3.417   1.727
   31GLU     CB  301   4.685   3.342   1.717
   31GLU     CG  302   4.690   3.189   1.720
   31GLU     CD  303   4.717   3.128   1.582
   31GLU    OE1  304   4.669   3.192   1.487
   31GLU    OE2  305   4.767   3.013   1.575
   31GLU      C  306   4.902   3.399   1.600
   31GLU      O  307   4.875   3.462   1.498
   32GLU      N  308   4.978   3.290   1.602
   32GLU      H  309   4.957   3.212   1.661
   32GLU     CA  310   5.087   3.257   1.510
   32GLU     CB  311   5.147   3.122   1.551
   32GLU     CG  312   5.234   3.118   1.677
   32GLU     CD  313   5.268   2.974   1.714
   32GLU    OE1  314   5.389   2.944   1.708
   32GLU    OE2  315   5.189   2.900   1.775
   32GLU      C  316   5.043   3.250   1.363
   32GLU      O  317   5.118   3.286   1.273
   33GLU      N  318   4.923   3.197   1.344
   33GLU      H  319   4.864   3.168   1.420
   33GLU     CA  320   4.858   3.184   1.213
   33GLU     CB  321   4.761   3.066   1.208
   33GLU     CG  322   4.832   2.931   1.222
   33GLU     CD  323   4.724   2.826   1.196
   33GLU    OE1  324   4.716   2.781   1.079
   33GLU    OE2  325   4.662   2.765   1.286
   33GLU      C  326   4.781   3.307   1.163
   33GLU      O  327   4.810   3.365   1.059
   34SER      N  328   4.711   3.364   1.261
   34SER      H  329   4.715   3.317   1.349
   34SER     CA  330   4.617   3.476   1.256
   34SER     CB  331   4.529   3.490   1.381
   34SER     OG  332   4.480   3.357   1.400
   34SER     HG  333   4.560   3.298   1.411
   34SER      C  334   4.678   3.615   1.232
   34SER      O  335   4.625   3.700   1.161
   35LEU      N  336   4.806   3.626   1.264
   35LEU      H  337   4.844   3.562   1.332
   35LEU     CA  338   4.893   3.743   1.244
   35LEU     CB  339   5.034   3.700   1.286
   35LEU     CG  340   5.066   3.711   1.435
   35LEU    CD1  341   5.205   3.654   1.461
   35LEU    CD2  342   5.082   3.855   1.485
   35LEU      C  343   4.888   3.801   1.103
   35LEU      O  344   4.958   3.753   1.014
   36GLY      N  345   4.796   3.895   1.084
   36GLY      H  346   4.754   3.931   1.167
   36GLY     CA  347   4.767   3.964   0.957
   36GLY      C  348   4.863   4.075   0.916
   36GLY      O  349   4.960   4.059   0.842
   37SER      N  350   4.814   4.194   0.950
   37SER      H  351   4.737   4.208   1.012
   37SER     CA  352   4.882   4.318   0.910
   37SER     CB  353   4.797   4.443   0.937
   37SER     OG  354   4.736   4.437   1.066
   37SER     HG  355   4.765   4.518   1.117
   37SER      C  356   5.013   4.348   0.983
   37SER      O  357   5.033   4.455   1.040
   38VAL      N  358   5.099   4.247   0.973
   38VAL      H  359   5.075   4.177   0.906
   38VAL     CA  360   5.226   4.224   1.044
   38VAL     CB  361   5.277   4.080   1.044
   38VAL    CG1  362   5.205   3.983   1.137
   38VAL    CG2  363   5.286   4.013   0.907
   38VAL      C  364   5.338   4.318   1.000
   38VAL      O  365   5.361   4.323   0.879
   39PRO      N  366   5.393   4.410   1.079
   39PRO     CA  367   5.490   4.508   1.030
   39PRO     CB  368   5.477   4.622   1.131
   39PRO     CG  369   5.440   4.555   1.263
   39PRO     CD  370   5.346   4.445   1.214
   39PRO      C  371   5.628   4.441   1.034
   39PRO      O  372   5.658   4.339   1.097
   40ALA      N  373   5.710   4.492   0.944
   40ALA      H  374   5.686   4.562   0.877
   40ALA     CA  375   5.849   4.447   0.928
   40ALA     CB  376   5.855   4.345   0.813
   40ALA      C  377   5.957   4.553   0.903
   40ALA      O  378   5.940   4.633   0.811
   41PRO      N  379   6.038   4.581   1.005
   41PRO     CA  380   6.030   4.526   1.141
   41PRO     CB  381   6.172   4.543   1.196
   41PRO     CG  382   6.224   4.668   1.125
   41PRO     CD  383   6.160   4.661   0.987
   41PRO      C  384   5.922   4.587   1.230
   41PRO      O  385   5.871   4.693   1.194
   42ALA      N  386   5.889   4.516   1.337
   42ALA      H  387   5.942   4.434   1.358
   42ALA     CA  388   5.799   4.563   1.444
   42ALA     CB  389   5.774   4.443   1.536
   42ALA      C  390   5.850   4.682   1.524
   42ALA      O  391   5.783   4.785   1.524
   43CYS      N  392   5.976   4.677   1.567
   43CYS      H  393   6.022   4.589   1.577
   43CYS     CA  394   6.040   4.787   1.641
   43CYS     CB  395   6.068   4.911   1.556
   43CYS     SG  396   6.200   4.911   1.429
   43CYS     HG  397   6.300   4.868   1.505
   43CYS      C  398   5.995   4.831   1.780
   43CYS      O  399   6.077   4.856   1.869
   44ALA      N  400   5.870   4.875   1.781
   44ALA      H  401   5.818   4.889   1.696
   44ALA     CA  402   5.807   4.921   1.905
   44ALA     CB  403   5.841   5.068   1.936
   44ALA      C  404   5.659   4.890   1.926
   44ALA      O  405   5.580   4.955   1.858
   45LEU      N  406   5.628   4.802   2.021
   45LEU      H  407   5.690   4.773   2.094
   45LEU     CA  408   5.491   4.757   2.047
   45LEU     CB  409   5.486   4.604   2.059
   45LEU     CG  410   5.452   4.530   1.930
   45LEU    CD1  411   5.458   4.380   1.960
   45LEU    CD2  412   5.324   4.576   1.861
   45LEU      C  413   5.418   4.824   2.164
   45LEU      O  414   5.442   4.796   2.281
   46LEU      N  415   5.306   4.890   2.133
   46LEU      H  416   5.276   4.906   2.039
   46LEU     CA  417   5.211   4.950   2.227
   46LEU     CB  418   5.174   5.096   2.200
   46LEU     CG  419   5.287   5.193   2.167
   46LEU    CD1  420   5.317   5.193   2.017
   46LEU    CD2  421   5.247   5.335   2.210
   46LEU      C  422   5.092   4.854   2.241
   46LEU      O  423   5.013   4.845   2.147
   47LEU      N  424   5.101   4.785   2.354
   47LEU      H  425   5.181   4.798   2.412
   47LEU     CA  426   5.014   4.676   2.401
   47LEU     CB  427   5.107   4.565   2.452
   47LEU     CG  428   5.188   4.486   2.349
   47LEU    CD1  429   5.305   4.412   2.415
   47LEU    CD2  430   5.098   4.382   2.282
   47LEU      C  431   4.914   4.698   2.515
   47LEU      O  432   4.940   4.761   2.617
   48LEU      N  433   4.795   4.643   2.495
   48LEU      H  434   4.772   4.583   2.418
   48LEU     CA  435   4.682   4.664   2.587
   48LEU     CB  436   4.559   4.710   2.508
   48LEU     CG  437   4.454   4.785   2.590
   48LEU    CD1  438   4.488   4.933   2.608
   48LEU    CD2  439   4.312   4.756   2.541
   48LEU      C  440   4.658   4.532   2.660
   48LEU      O  441   4.611   4.441   2.593
   49PHE      N  442   4.685   4.527   2.790
   49PHE      H  443   4.732   4.585   2.857
   49PHE     CA  444   4.663   4.400   2.861
   49PHE     CB  445   4.796   4.359   2.926
   49PHE     CG  446   4.879   4.269   2.834
   49PHE    CD1  447   4.854   4.133   2.833
   49PHE    HD1  448   4.789   4.106   2.916
   49PHE    CD2  449   4.974   4.321   2.747
   49PHE    HD2  450   4.984   4.429   2.744
   49PHE    CE1  451   4.919   4.050   2.742
   49PHE    HE1  452   4.912   3.941   2.748
   49PHE    CE2  453   5.044   4.237   2.661
   49PHE    HE2  454   5.121   4.272   2.593
   49PHE     CZ  455   5.009   4.103   2.651
   49PHE     HZ  456   5.023   4.051   2.556
   49PHE      C  457   4.542   4.404   2.955
   49PHE      O  458   4.540   4.493   3.041
   50PRO      N  459   4.429   4.339   2.930
   50PRO     CA  460   4.321   4.314   3.026
   50PRO     CB  461   4.208   4.245   2.949
   50PRO     CG  462   4.228   4.319   2.817
   50PRO     CD  463   4.380   4.313   2.794
   50PRO      C  464   4.365   4.229   3.146
   50PRO      O  465   4.373   4.107   3.133
   51LEU      N  466   4.366   4.296   3.261
   51LEU      H  467   4.329   4.389   3.265
   51LEU     CA  468   4.424   4.239   3.383
   51LEU     CB  469   4.542   4.319   3.440
   51LEU     CG  470   4.652   4.332   3.335
   51LEU    CD1  471   4.762   4.424   3.389
   51LEU    CD2  472   4.704   4.197   3.284
   51LEU      C  473   4.326   4.251   3.500
   51LEU      O  474   4.286   4.355   3.551
   52THR      N  475   4.303   4.134   3.560
   52THR      H  476   4.328   4.047   3.518
   52THR     CA  477   4.230   4.116   3.686
   52THR     CB  478   4.180   3.972   3.702
   52THR    OG1  479   4.293   3.884   3.703
   52THR    HG1  480   4.256   3.794   3.728
   52THR    CG2  481   4.088   3.919   3.592
   52THR      C  482   4.309   4.163   3.808
   52THR      O  483   4.432   4.171   3.805
   53ALA      N  484   4.241   4.163   3.922
   53ALA      H  485   4.146   4.195   3.921
   53ALA     CA  486   4.306   4.169   4.054
   53ALA     CB  487   4.197   4.161   4.161
   53ALA      C  488   4.409   4.060   4.084
   53ALA      O  489   4.518   4.103   4.121
   54GLN      N  490   4.382   3.935   4.048
   54GLN      H  491   4.287   3.902   4.047
   54GLN     CA  492   4.483   3.829   4.033
   54GLN     CB  493   4.411   3.701   3.989
   54GLN     CG  494   4.345   3.644   4.115
   54GLN     CD  495   4.318   3.493   4.114
   54GLN    OE1  496   4.376   3.409   4.183
   54GLN    NE2  497   4.237   3.452   4.017
   54GLN   HE21  498   4.204   3.520   3.952
   54GLN   HE22  499   4.210   3.356   4.021
   54GLN      C  500   4.601   3.857   3.940
   54GLN      O  501   4.718   3.825   3.963
   55HISE     N  502   4.569   3.894   3.816
   55HISE     H  503   4.474   3.891   3.785
   55HISE    CA  504   4.670   3.922   3.713
   55HISE    CB  505   4.610   3.918   3.572
   55HISE    CG  506   4.588   3.772   3.534
   55HISE   ND1  507   4.644   3.705   3.434
   55HISE   CD2  508   4.492   3.690   3.579
   55HISE   HD2  509   4.445   3.708   3.675
   55HISE   CE1  510   4.583   3.590   3.409
   55HISE   HE1  511   4.577   3.526   3.321
   55HISE   NE2  512   4.490   3.581   3.503
   55HISE   HE2  513   4.441   3.496   3.524
   55HISE     C  514   4.762   4.039   3.746
   55HISE     O  515   4.883   4.019   3.741
   56GLU      N  516   4.702   4.145   3.800
   56GLU      H  517   4.604   4.160   3.791
   56GLU     CA  518   4.770   4.254   3.871
   56GLU     CB  519   4.676   4.371   3.902
   56GLU     CG  520   4.721   4.510   3.950
   56GLU     CD  521   4.756   4.536   4.096
   56GLU    OE1  522   4.821   4.640   4.122
   56GLU    OE2  523   4.695   4.469   4.183
   56GLU      C  524   4.850   4.220   3.997
   56GLU      O  525   4.970   4.246   3.991
   57ASN      N  526   4.803   4.125   4.076
   57ASN      H  527   4.708   4.096   4.062
   57ASN     CA  528   4.876   4.059   4.186
   57ASN     CB  529   4.776   3.962   4.248
   57ASN     CG  530   4.820   3.937   4.392
   57ASN    OD1  531   4.899   3.852   4.434
   57ASN    ND2  532   4.747   4.006   4.479
   57ASN   HD21  533   4.673   4.063   4.443
   57ASN   HD22  534   4.769   4.006   4.577
   57ASN      C  535   5.001   3.988   4.133
   57ASN      O  536   5.115   4.014   4.169
   58PHE      N  537   4.981   3.904   4.031
   58PHE      H  538   4.892   3.861   4.012
   58PHE     CA  539   5.093   3.843   3.959
   58PHE     CB  540   5.053   3.726   3.868
   58PHE     CG  541   5.161   3.620   3.843
   58PHE    CD1  542   5.183   3.575   3.713
   58PHE    HD1  543   5.154   3.637   3.628
   58PHE    CD2  544   5.234   3.569   3.950
   58PHE    HD2  545   5.214   3.596   4.053
   58PHE    CE1  546   5.275   3.473   3.695
   58PHE    HE1  547   5.298   3.445   3.592
   58PHE    CE2  548   5.328   3.469   3.926
   58PHE    HE2  549   5.381   3.418   4.007
   58PHE     CZ  550   5.349   3.417   3.799
   58PHE     HZ  551   5.435   3.353   3.780
   58PHE      C  552   5.181   3.943   3.885
   58PHE      O  553   5.303   3.938   3.898
   59ARG      N  554   5.138   4.054   3.824
   59ARG      H  555   5.040   4.058   3.802
   59ARG     CA  556   5.216   4.160   3.760
   59ARG     CB  557   5.115   4.263   3.707
   59ARG     CG  558   5.175   4.367   3.612
   59ARG     CD  559   5.231   4.292   3.490
   59ARG     NE  560   5.304   4.378   3.396
   59ARG     HE  561   5.295   4.476   3.414
   59ARG     CZ  562   5.373   4.336   3.290
   59ARG    NH1  563   5.389   4.206   3.263
   59ARG   HH11  564   5.347   4.133   3.316
   59ARG   HH12  565   5.441   4.187   3.180
   59ARG    NH2  566   5.433   4.432   3.218
   59ARG   HH21  567   5.425   4.528   3.245
   59ARG   HH22  568   5.505   4.392   3.162
   59ARG      C  569   5.315   4.228   3.855
   59ARG      O  570   5.416   4.283   3.812
   60LYS      N  571   5.268   4.243   3.978
   60LYS      H  572   5.170   4.254   3.994
   60LYS     CA  573   5.355   4.272   4.093
   60LYS     CB  574   5.277   4.323   4.214
   60LYS     CG  575   5.201   4.455   4.193
   60LYS     CD  576   5.125   4.490   4.321
   60LYS     CE  577   4.996   4.411   4.304
   60LYS     NZ  578   4.929   4.395   4.435
   60LYS    HZ1  579   4.967   4.319   4.487
   60LYS    HZ2  580   4.943   4.483   4.479
   60LYS    HZ3  581   4.830   4.391   4.421
   60LYS      C  582   5.459   4.165   4.132
   60LYS      O  583   5.575   4.200   4.151
   61LYS      N  584   5.408   4.043   4.140
   61LYS      H  585   5.309   4.033   4.143
   61LYS     CA  586   5.498   3.932   4.178
   61LYS     CB  587   5.416   3.806   4.203
   61LYS     CG  588   5.345   3.813   4.339
   61LYS     CD  589   5.298   3.677   4.391
   61LYS     CE  590   5.406   3.568   4.389
   61LYS     NZ  591   5.507   3.598   4.491
   61LYS    HZ1  592   5.469   3.652   4.566
   61LYS    HZ2  593   5.547   3.509   4.513
   61LYS    HZ3  594   5.586   3.652   4.461
   61LYS      C  595   5.609   3.906   4.077
   61LYS      O  596   5.728   3.902   4.109
   62GLN      N  597   5.577   3.908   3.948
   62GLN      H  598   5.480   3.897   3.923
   62GLN     CA  599   5.666   3.895   3.832
   62GLN     CB  600   5.575   3.920   3.711
   62GLN     CG  601   5.495   3.807   3.647
   62GLN     CD  602   5.590   3.694   3.605
   62GLN    OE1  603   5.579   3.575   3.635
   62GLN    NE2  604   5.691   3.725   3.524
   62GLN   HE21  605   5.715   3.812   3.479
   62GLN   HE22  606   5.765   3.659   3.532
   62GLN      C  607   5.788   3.988   3.833
   62GLN      O  608   5.902   3.946   3.816
   63ILE      N  609   5.758   4.118   3.841
   63ILE      H  610   5.667   4.159   3.851
   63ILE     CA  611   5.862   4.221   3.847
   63ILE     CB  612   5.798   4.357   3.818
   63ILE    CG1  613   5.691   4.385   3.925
   63ILE    CG2  614   5.735   4.362   3.679
   63ILE     CD  615   5.639   4.528   3.943
   63ILE      C  616   5.956   4.214   3.967
   63ILE      O  617   6.066   4.269   3.966
   64GLU      N  618   5.900   4.168   4.078
   64GLU      H  619   5.801   4.167   4.090
   64GLU     CA  620   5.982   4.144   4.198
   64GLU     CB  621   5.883   4.120   4.312
   64GLU     CG  622   5.946   4.111   4.451
   64GLU     CD  623   5.849   4.094   4.568
   64GLU    OE1  624   5.793   4.186   4.632
   64GLU    OE2  625   5.805   3.977   4.580
   64GLU      C  626   6.066   4.018   4.178
   64GLU      O  627   6.182   4.027   4.219
   65GLU      N  628   6.015   3.908   4.122
   65GLU      H  629   5.920   3.902   4.092
   65GLU     CA  630   6.093   3.784   4.111
   65GLU     CB  631   6.001   3.669   4.068
   65GLU     CG  632   5.890   3.635   4.168
   65GLU     CD  633   5.787   3.526   4.139
   65GLU    OE1  634   5.668   3.562   4.123
   65GLU    OE2  635   5.822   3.407   4.128
   65GLU      C  636   6.203   3.804   4.007
   65GLU      O  637   6.311   3.754   4.039
   66LEU      N  638   6.188   3.884   3.902
   66LEU      H  639   6.099   3.921   3.875
   66LEU     CA  640   6.293   3.909   3.802
   66LEU     CB  641   6.231   3.938   3.665
   66LEU     CG  642   6.139   3.829   3.609
   66LEU    CD1  643   6.105   3.867   3.465
   66LEU    CD2  644   6.207   3.692   3.604
   66LEU      C  645   6.397   4.014   3.840
   66LEU      O  646   6.501   4.032   3.777
   67LYS      N  647   6.379   4.068   3.961
   67LYS      H  648   6.311   4.027   4.022
   67LYS     CA  649   6.476   4.160   4.020
   67LYS     CB  650   6.418   4.222   4.147
   67LYS     CG  651   6.320   4.335   4.114
   67LYS     CD  652   6.270   4.400   4.244
   67LYS     CE  653   6.216   4.542   4.225
   67LYS     NZ  654   6.193   4.600   4.358
   67LYS    HZ1  655   6.110   4.581   4.410
   67LYS    HZ2  656   6.266   4.574   4.422
   67LYS    HZ3  657   6.208   4.697   4.340
   67LYS      C  658   6.613   4.098   4.048
   67LYS      O  659   6.633   3.988   4.100
   68GLY      N  660   6.703   4.186   4.005
   68GLY      H  661   6.683   4.282   3.988
   68GLY     CA  662   6.846   4.159   3.983
   68GLY      C  663   6.887   4.184   3.838
   68GLY      O  664   7.006   4.186   3.808
   69GLN      N  665   6.800   4.189   3.738
   69GLN      H  666   6.711   4.143   3.743
   69GLN     CA  667   6.831   4.240   3.604
   69GLN     CB  668   6.716   4.231   3.503
   69GLN     CG  669   6.650   4.093   3.498
   69GLN     CD  670   6.565   4.092   3.371
   69GLN    OE1  671   6.442   4.086   3.376
   69GLN    NE2  672   6.632   4.073   3.258
   69GLN   HE21  673   6.729   4.056   3.241
   69GLN   HE22  674   6.569   4.067   3.181
   69GLN      C  675   6.900   4.376   3.589
   69GLN      O  676   6.839   4.475   3.628
   70GLU      N  677   7.012   4.386   3.517
   70GLU      H  678   7.054   4.303   3.481
   70GLU     CA  679   7.093   4.505   3.487
   70GLU     CB  680   7.241   4.469   3.473
   70GLU     CG  681   7.326   4.589   3.513
   70GLU     CD  682   7.334   4.595   3.666
   70GLU    OE1  683   7.379   4.495   3.725
   70GLU    OE2  684   7.296   4.699   3.725
   70GLU      C  685   7.035   4.591   3.374
   70GLU      O  686   7.047   4.565   3.254
   71VAL      N  687   6.961   4.693   3.417
   71VAL      H  688   6.943   4.708   3.514
   71VAL     CA  689   6.884   4.782   3.329
   71VAL     CB  690   6.766   4.839   3.408
   71VAL    CG1  691   6.677   4.927   3.319
   71VAL    CG2  692   6.684   4.724   3.467
   71VAL      C  693   6.977   4.891   3.274
   71VAL      O  694   7.048   4.959   3.347
   72SER      N  695   6.961   4.924   3.146
   72SER      H  696   6.912   4.861   3.086
   72SER     CA  697   7.016   5.040   3.075
   72SER     CB  698   6.989   5.017   2.926
   72SER     OG  699   7.038   5.128   2.851
   72SER     HG  700   7.082   5.085   2.772
   72SER      C  701   6.970   5.180   3.117
   72SER      O  702   6.850   5.205   3.127
   73PRO      N  703   7.063   5.275   3.121
   73PRO     CA  704   7.032   5.418   3.114
   73PRO     CB  705   7.161   5.497   3.136
   73PRO     CG  706   7.264   5.386   3.111
   73PRO     CD  707   7.204   5.253   3.156
   73PRO      C  708   6.953   5.473   2.995
   73PRO      O  709   6.914   5.589   2.997
   74LYS      N  710   6.946   5.390   2.891
   74LYS      H  711   6.978   5.296   2.881
   74LYS     CA  712   6.867   5.431   2.773
   74LYS     CB  713   6.909   5.358   2.645
   74LYS     CG  714   7.052   5.379   2.595
   74LYS     CD  715   7.095   5.279   2.487
   74LYS     CE  716   7.017   5.293   2.356
   74LYS     NZ  717   7.122   5.288   2.255
   74LYS    HZ1  718   7.202   5.229   2.270
   74LYS    HZ2  719   7.092   5.257   2.165
   74LYS    HZ3  720   7.150   5.383   2.242
   74LYS      C  721   6.717   5.417   2.796
   74LYS      O  722   6.639   5.484   2.728
   75VAL      N  723   6.672   5.329   2.885
   75VAL      H  724   6.734   5.299   2.959
   75VAL     CA  725   6.528   5.326   2.910
   75VAL     CB  726   6.487   5.201   2.988
   75VAL    CG1  727   6.511   5.077   2.901
   75VAL    CG2  728   6.545   5.187   3.129
   75VAL      C  729   6.474   5.450   2.984
   75VAL      O  730   6.540   5.535   3.043
   76TYR      N  731   6.342   5.468   2.974
   76TYR      H  732   6.282   5.411   2.919
   76TYR     CA  733   6.268   5.575   3.042
   76TYR     CB  734   6.222   5.674   2.935
   76TYR     CG  735   6.329   5.752   2.858
   76TYR    CD1  736   6.338   5.743   2.719
   76TYR    HD1  737   6.270   5.675   2.667
   76TYR    CD2  738   6.396   5.860   2.913
   76TYR    HD2  739   6.367   5.899   3.011
   76TYR    CE1  740   6.416   5.824   2.638
   76TYR    HE1  741   6.389   5.829   2.533
   76TYR    CE2  742   6.478   5.944   2.838
   76TYR    HE2  743   6.567   5.983   2.887
   76TYR     CZ  744   6.486   5.927   2.701
   76TYR     OH  745   6.561   6.012   2.625
   76TYR     HH  746   6.588   6.088   2.683
   76TYR      C  747   6.142   5.529   3.116
   76TYR      O  748   6.070   5.447   3.061
   77PHE      N  749   6.107   5.594   3.226
   77PHE      H  750   6.148   5.684   3.242
   77PHE     CA  751   5.982   5.555   3.294
   77PHE     CB  752   6.033   5.454   3.397
   77PHE     CG  753   5.920   5.364   3.447
   77PHE    CD1  754   5.914   5.240   3.384
   77PHE    HD1  755   5.981   5.196   3.311
   77PHE    CD2  756   5.840   5.406   3.553
   77PHE    HD2  757   5.863   5.498   3.606
   77PHE    CE1  758   5.801   5.165   3.414
   77PHE    HE1  759   5.775   5.074   3.360
   77PHE    CE2  760   5.728   5.329   3.582
   77PHE    HE2  761   5.659   5.357   3.662
   77PHE     CZ  762   5.708   5.216   3.504
   77PHE     HZ  763   5.607   5.176   3.503
   77PHE      C  764   5.906   5.671   3.359
   77PHE      O  765   5.963   5.733   3.449
   78MET      N  766   5.785   5.701   3.314
   78MET      H  767   5.737   5.653   3.241
   78MET     CA  768   5.693   5.787   3.390
   78MET     CB  769   5.642   5.913   3.320
   78MET     CG  770   5.743   6.028   3.308
   78MET     SD  771   5.889   5.984   3.207
   78MET     CE  772   5.824   5.986   3.041
   78MET      C  773   5.567   5.714   3.436
   78MET      O  774   5.530   5.619   3.367
   79LYS      N  775   5.512   5.735   3.555
   79LYS      H  776   5.532   5.824   3.596
   79LYS     CA  777   5.400   5.655   3.607
   79LYS     CB  778   5.404   5.636   3.759
   79LYS     CG  779   5.499   5.523   3.799
   79LYS     CD  780   5.483   5.472   3.942
   79LYS     CE  781   5.579   5.361   3.986
   79LYS     NZ  782   5.546   5.313   4.121
   79LYS    HZ1  783   5.448   5.291   4.117
   79LYS    HZ2  784   5.592   5.227   4.142
   79LYS    HZ3  785   5.570   5.381   4.190
   79LYS      C  786   5.265   5.715   3.568
   79LYS      O  787   5.243   5.835   3.554
   80GLN      N  788   5.176   5.622   3.536
   80GLN      H  789   5.212   5.533   3.509
   80GLN     CA  790   5.036   5.648   3.499
   80GLN     CB  791   4.974   5.529   3.426
   80GLN     CG  792   4.822   5.540   3.407
   80GLN     CD  793   4.775   5.649   3.310
   80GLN    OE1  794   4.832   5.675   3.204
   80GLN    NE2  795   4.668   5.717   3.347
   80GLN   HE21  796   4.612   5.697   3.428
   80GLN   HE22  797   4.627   5.780   3.281
   80GLN      C  798   4.960   5.695   3.624
   80GLN      O  799   4.922   5.617   3.711
   81THR      N  800   4.946   5.827   3.625
   81THR      H  801   4.973   5.884   3.548
   81THR     CA  802   4.888   5.903   3.737
   81THR     CB  803   4.920   6.052   3.724
   81THR    OG1  804   4.887   6.107   3.596
   81THR    HG1  805   4.876   6.206   3.599
   81THR    CG2  806   5.066   6.079   3.761
   81THR      C  807   4.737   5.890   3.757
   81THR      O  808   4.699   5.863   3.871
   82ILE      N  809   4.656   5.923   3.657
   82ILE      H  810   4.684   5.983   3.582
   82ILE     CA  811   4.511   5.907   3.678
   82ILE     CB  812   4.445   6.032   3.621
   82ILE    CG1  813   4.492   6.158   3.693
   82ILE    CG2  814   4.296   6.018   3.652
   82ILE     CD  815   4.471   6.284   3.608
   82ILE      C  816   4.447   5.776   3.629
   82ILE      O  817   4.442   5.742   3.511
   83GLY      N  818   4.408   5.710   3.737
   83GLY      H  819   4.405   5.756   3.825
   83GLY     CA  820   4.354   5.573   3.732
   83GLY      C  821   4.448   5.460   3.690
   83GLY      O  822   4.570   5.478   3.697
   84ASN      N  823   4.394   5.339   3.700
   84ASN      H  824   4.298   5.342   3.727
   84ASN     CA  825   4.456   5.208   3.676
   84ASN     CB  826   4.360   5.105   3.734
   84ASN     CG  827   4.353   5.087   3.886
   84ASN    OD1  828   4.325   5.169   3.974
   84ASN    ND2  829   4.393   4.969   3.933
   84ASN   HD21  830   4.426   4.902   3.867
   84ASN   HD22  831   4.380   4.951   4.031
   84ASN      C  832   4.477   5.186   3.526
   84ASN      O  833   4.586   5.144   3.486
   85SER      N  834   4.375   5.231   3.454
   85SER      H  835   4.309   5.296   3.489
   85SER     CA  836   4.380   5.203   3.309
   85SER     CB  837   4.235   5.199   3.260
   85SER     OG  838   4.163   5.318   3.294
   85SER     HG  839   4.073   5.292   3.328
   85SER      C  840   4.467   5.296   3.225
   85SER      O  841   4.503   5.405   3.268
   86CYS      N  842   4.475   5.258   3.098
   86CYS      H  843   4.432   5.177   3.058
   86CYS     CA  844   4.555   5.343   3.008
   86CYS     CB  845   4.557   5.275   2.870
   86CYS     SG  846   4.397   5.223   2.798
   86CYS     HG  847   4.429   5.208   2.670
   86CYS      C  848   4.507   5.486   2.980
   86CYS      O  849   4.387   5.516   2.982
   87GLY      N  850   4.602   5.577   2.966
   87GLY      H  851   4.697   5.546   2.966
   87GLY     CA  852   4.573   5.718   2.935
   87GLY      C  853   4.694   5.789   2.874
   87GLY      O  854   4.804   5.734   2.879
   88THR      N  855   4.685   5.919   2.849
   88THR      H  856   4.624   5.982   2.898
   88THR     CA  857   4.791   6.003   2.790
   88THR     CB  858   4.745   6.149   2.792
   88THR    OG1  859   4.712   6.184   2.927
   88THR    HG1  860   4.613   6.176   2.937
   88THR    CG2  861   4.623   6.192   2.711
   88THR      C  862   4.932   5.996   2.849
   88THR      O  863   5.021   5.949   2.779
   89ILE      N  864   4.940   6.007   2.981
   89ILE      H  865   4.868   6.059   3.028
   89ILE     CA  866   5.061   5.983   3.061
   89ILE     CB  867   5.051   6.027   3.207
   89ILE    CG1  868   5.018   6.176   3.227
   89ILE    CG2  869   5.186   6.006   3.276
   89ILE     CD  870   5.102   6.266   3.137
   89ILE      C  871   5.126   5.847   3.036
   89ILE      O  872   5.242   5.850   2.993
   90GLY      N  873   5.054   5.737   3.054
   90GLY      H  874   4.967   5.738   3.103
   90GLY     CA  875   5.092   5.600   3.014
   90GLY      C  876   5.133   5.584   2.867
   90GLY      O  877   5.243   5.536   2.839
   91LEU      N  878   5.056   5.644   2.777
   91LEU      H  879   4.965   5.677   2.803
   91LEU     CA  880   5.084   5.648   2.633
   91LEU     CB  881   4.961   5.684   2.550
   91LEU     CG  882   4.859   5.569   2.551
   91LEU    CD1  883   4.718   5.619   2.580
   91LEU    CD2  884   4.861   5.495   2.418
   91LEU      C  885   5.206   5.731   2.594
   91LEU      O  886   5.298   5.682   2.529
   92ILE      N  887   5.218   5.854   2.645
   92ILE      H  888   5.144   5.896   2.697
   92ILE     CA  889   5.335   5.938   2.619
   92ILE     CB  890   5.310   6.078   2.676
   92ILE    CG1  891   5.215   6.147   2.577
   92ILE    CG2  892   5.435   6.165   2.690
   92ILE     CD  893   5.129   6.259   2.636
   92ILE      C  894   5.463   5.878   2.678
   92ILE      O  895   5.567   5.894   2.613
   93HISE     N  896   5.456   5.793   2.780
   93HISE     H  897   5.384   5.812   2.846
   93HISE    CA  898   5.569   5.713   2.830
   93HISE    CB  899   5.527   5.643   2.960
   93HISE    CG  900   5.585   5.508   3.002
   93HISE   ND1  901   5.710   5.468   2.980
   93HISE   CD2  902   5.533   5.446   3.108
   93HISE   HD2  903   5.430   5.447   3.143
   93HISE   CE1  904   5.732   5.372   3.070
   93HISE   HE1  905   5.821   5.311   3.062
   93HISE   NE2  906   5.625   5.359   3.148
   93HISE   HE2  907   5.607   5.298   3.225
   93HISE     C  908   5.618   5.606   2.732
   93HISE     O  909   5.735   5.603   2.695
   94ALA      N  910   5.526   5.552   2.653
   94ALA      H  911   5.428   5.554   2.672
   94ALA     CA  912   5.567   5.468   2.539
   94ALA     CB  913   5.445   5.390   2.490
   94ALA      C  914   5.637   5.539   2.423
   94ALA      O  915   5.736   5.490   2.370
   95VAL      N  916   5.600   5.665   2.397
   95VAL      H  917   5.536   5.714   2.456
   95VAL     CA  918   5.652   5.738   2.281
   95VAL     CB  919   5.557   5.829   2.202
   95VAL    CG1  920   5.438   5.770   2.127
   95VAL    CG2  921   5.514   5.955   2.278
   95VAL      C  922   5.783   5.803   2.324
   95VAL      O  923   5.880   5.781   2.252
   96ALA      N  924   5.797   5.846   2.449
   96ALA      H  925   5.724   5.864   2.516
   96ALA     CA  926   5.926   5.895   2.500
   96ALA     CB  927   5.902   5.925   2.648
   96ALA      C  928   6.044   5.799   2.481
   96ALA      O  929   6.149   5.831   2.426
   97ASN      N  930   6.021   5.673   2.518
   97ASN      H  931   5.932   5.660   2.560
   97ASN     CA  932   6.103   5.553   2.496
   97ASN     CB  933   6.032   5.434   2.560
   97ASN     CG  934   6.058   5.425   2.710
   97ASN    OD1  935   6.161   5.379   2.759
   97ASN    ND2  936   5.963   5.463   2.795
   97ASN   HD21  937   5.894   5.524   2.756
   97ASN   HD22  938   5.951   5.425   2.887
   97ASN      C  939   6.149   5.507   2.357
   97ASN      O  940   6.222   5.409   2.344
   98ASN      N  941   6.094   5.580   2.261
   98ASN      H  942   6.014   5.629   2.295
   98ASN     CA  943   6.119   5.564   2.117
   98ASN     CB  944   5.986   5.522   2.054
   98ASN     CG  945   5.971   5.371   2.073
   98ASN    OD1  946   6.055   5.295   2.026
   98ASN    ND2  947   5.874   5.325   2.153
   98ASN   HD21  948   5.814   5.386   2.205
   98ASN   HD22  949   5.856   5.227   2.161
   98ASN      C  950   6.168   5.688   2.043
   98ASN      O  951   6.200   5.678   1.924
   99GLN      N  952   6.200   5.793   2.118
   99GLN      H  953   6.208   5.771   2.216
   99GLN     CA  954   6.257   5.922   2.079
   99GLN     CB  955   6.294   6.001   2.205
   99GLN     CG  956   6.326   6.148   2.179
   99GLN     CD  957   6.329   6.247   2.297
   99GLN    OE1  958   6.243   6.331   2.318
   99GLN    NE2  959   6.407   6.222   2.402
   99GLN   HE21  960   6.475   6.149   2.410
   99GLN   HE22  961   6.396   6.287   2.477
   99GLN      C  962   6.385   5.920   1.995
   99GLN      O  963   6.392   5.989   1.894
  100ASP      N  964   6.483   5.834   2.020
  100ASP      H  965   6.491   5.783   2.106
  100ASP     CA  966   6.589   5.806   1.922
  100ASP     CB  967   6.700   5.721   1.985
  100ASP     CG  968   6.659   5.581   2.031
  100ASP    OD1  969   6.736   5.544   2.123
  100ASP    OD2  970   6.553   5.523   2.000
  100ASP      C  971   6.564   5.767   1.776
  100ASP      O  972   6.597   5.845   1.686
  101LYS      N  973   6.479   5.666   1.771
  101LYS      H  974   6.462   5.624   1.861
  101LYS     CA  975   6.431   5.605   1.646
  101LYS     CB  976   6.339   5.492   1.694
  101LYS     CG  977   6.398   5.373   1.771
  101LYS     CD  978   6.289   5.266   1.785
  101LYS     CE  979   6.319   5.133   1.853
  101LYS     NZ  980   6.269   5.136   1.991
  101LYS    HZ1  981   6.176   5.171   1.995
  101LYS    HZ2  982   6.272   5.050   2.042
  101LYS    HZ3  983   6.328   5.194   2.047
  101LYS      C  984   6.342   5.707   1.577
  101LYS      O  985   6.345   5.719   1.454
  102LEU      N  986   6.265   5.781   1.657
  102LEU      H  987   6.270   5.771   1.756
  102LEU     CA  988   6.169   5.881   1.608
  102LEU     CB  989   6.070   5.929   1.714
  102LEU     CG  990   5.959   5.827   1.737
  102LEU    CD1  991   5.860   5.856   1.850
  102LEU    CD2  992   5.878   5.803   1.609
  102LEU      C  993   6.231   6.005   1.544
  102LEU      O  994   6.162   6.095   1.495
  103GLY      N  995   6.364   6.015   1.550
  103GLY      H  996   6.408   5.949   1.611
  103GLY     CA  997   6.446   6.110   1.473
  103GLY      C  998   6.413   6.258   1.500
  103GLY      O  999   6.411   6.335   1.405
  104PHE      N 1000   6.404   6.288   1.629
  104PHE      H 1001   6.393   6.215   1.696
  104PHE     CA 1002   6.379   6.424   1.680
  104PHE     CB 1003   6.333   6.430   1.826
  104PHE     CG 1004   6.186   6.389   1.839
  104PHE    CD1 1005   6.086   6.479   1.806
  104PHE    HD1 1006   6.117   6.575   1.765
  104PHE    CD2 1007   6.136   6.269   1.889
  104PHE    HD2 1008   6.207   6.187   1.890
  104PHE    CE1 1009   5.950   6.457   1.825
  104PHE    HE1 1010   5.887   6.545   1.810
  104PHE    CE2 1011   6.000   6.246   1.906
  104PHE    HE2 1012   5.962   6.148   1.936
  104PHE     CZ 1013   5.900   6.339   1.879
  104PHE     HZ 1014   5.794   6.318   1.885
  104PHE      C 1015   6.474   6.542   1.667
  104PHE      O 1016   6.594   6.518   1.682
  105GLU      N 1017   6.418   6.636   1.591
  105GLU      H 1018   6.333   6.623   1.541
  105GLU     CA 1019   6.472   6.773   1.593
  105GLU     CB 1020   6.406   6.845   1.475
  105GLU     CG 1021   6.440   6.767   1.348
  105GLU     CD 1022   6.573   6.803   1.282
  105GLU    OE1 1023   6.674   6.730   1.281
  105GLU    OE2 1024   6.576   6.921   1.239
  105GLU      C 1025   6.454   6.848   1.725
  105GLU      O 1026   6.343   6.852   1.778
  106ASP      N 1027   6.538   6.951   1.730
  106ASP      H 1028   6.600   6.970   1.654
  106ASP     CA 1029   6.550   7.034   1.851
  106ASP     CB 1030   6.665   7.133   1.831
  106ASP     CG 1031   6.788   7.060   1.883
  106ASP    OD1 1032   6.857   6.987   1.808
  106ASP    OD2 1033   6.820   7.075   2.003
  106ASP      C 1034   6.422   7.104   1.897
  106ASP      O 1035   6.399   7.106   2.018
  107GLY      N 1036   6.333   7.139   1.805
  107GLY      H 1037   6.365   7.158   1.712
  107GLY     CA 1038   6.198   7.184   1.840
  107GLY      C 1039   6.107   7.071   1.889
  107GLY      O 1040   6.004   7.054   1.823
  108SER      N 1041   6.131   7.034   2.014
  108SER      H 1042   6.221   7.047   2.056
  108SER     CA 1043   6.049   6.941   2.093
  108SER     CB 1044   6.094   6.795   2.081
  108SER     OG 1045   6.037   6.711   2.183
  108SER     HG 1046   6.054   6.617   2.155
  108SER      C 1047   6.043   6.981   2.240
  108SER      O 1048   6.148   6.981   2.304
  109VAL      N 1049   5.925   7.005   2.295
  109VAL      H 1050   5.856   7.047   2.236
  109VAL     CA 1051   5.897   7.013   2.439
  109VAL     CB 1052   5.759   7.075   2.461
  109VAL    CG1 1053   5.754   7.224   2.425
  109VAL    CG2 1054   5.646   6.993   2.397
  109VAL      C 1055   5.921   6.883   2.516
  109VAL      O 1056   5.978   6.892   2.625
  110LEU      N 1057   5.889   6.771   2.453
  110LEU      H 1058   5.848   6.761   2.362
  110LEU     CA 1059   5.922   6.639   2.509
  110LEU     CB 1060   5.862   6.530   2.420
  110LEU     CG 1061   5.878   6.386   2.468
  110LEU    CD1 1062   5.809   6.346   2.599
  110LEU    CD2 1063   5.836   6.294   2.353
  110LEU      C 1064   6.070   6.613   2.541
  110LEU      O 1065   6.111   6.587   2.654
  111LYS      N 1066   6.156   6.671   2.459
  111LYS      H 1067   6.129   6.697   2.366
  111LYS     CA 1068   6.303   6.667   2.469
  111LYS     CB 1069   6.365   6.726   2.342
  111LYS     CG 1070   6.501   6.662   2.313
  111LYS     CD 1071   6.582   6.730   2.202
  111LYS     CE 1072   6.650   6.857   2.254
  111LYS     NZ 1073   6.796   6.840   2.261
  111LYS    HZ1 1074   6.846   6.922   2.292
  111LYS    HZ2 1075   6.810   6.764   2.324
  111LYS    HZ3 1076   6.825   6.809   2.171
  111LYS      C 1077   6.362   6.730   2.595
  111LYS      O 1078   6.460   6.683   2.653
  112GLN      N 1079   6.318   6.854   2.611
  112GLN      H 1080   6.275   6.897   2.532
  112GLN     CA 1081   6.346   6.935   2.731
  112GLN     CB 1082   6.277   7.072   2.720
  112GLN     CG 1083   6.368   7.166   2.640
  112GLN     CD 1084   6.355   7.315   2.672
  112GLN    OE1 1085   6.340   7.399   2.584
  112GLN    NE2 1086   6.378   7.353   2.797
  112GLN   HE21 1087   6.408   7.291   2.871
  112GLN   HE22 1088   6.347   7.446   2.815
  112GLN      C 1089   6.300   6.863   2.858
  112GLN      O 1090   6.384   6.818   2.936
  113PHE      N 1091   6.176   6.816   2.849
  113PHE      H 1092   6.126   6.826   2.763
  113PHE     CA 1093   6.100   6.755   2.959
  113PHE     CB 1094   5.952   6.759   2.920
  113PHE     CG 1095   5.886   6.851   3.023
  113PHE    CD1 1096   5.821   6.795   3.131
  113PHE    HD1 1097   5.837   6.690   3.157
  113PHE    CD2 1098   5.879   6.988   3.001
  113PHE    HD2 1099   5.924   7.033   2.912
  113PHE    CE1 1100   5.757   6.876   3.224
  113PHE    HE1 1101   5.730   6.843   3.325
  113PHE    CE2 1102   5.800   7.068   3.083
  113PHE    HE2 1103   5.792   7.176   3.072
  113PHE     CZ 1104   5.740   7.011   3.195
  113PHE     HZ 1105   5.667   7.073   3.246
  113PHE      C 1106   6.144   6.615   3.002
  113PHE      O 1107   6.134   6.579   3.119
  114LEU      N 1108   6.212   6.538   2.918
  114LEU      H 1109   6.194   6.541   2.820
  114LEU     CA 1110   6.278   6.413   2.959
  114LEU     CB 1111   6.287   6.314   2.842
  114LEU     CG 1112   6.162   6.249   2.783
  114LEU    CD1 1113   6.180   6.208   2.637
  114LEU    CD2 1114   6.145   6.116   2.858
  114LEU      C 1115   6.405   6.423   3.044
  114LEU      O 1116   6.434   6.343   3.133
  115SER      N 1117   6.484   6.524   3.009
  115SER      H 1118   6.466   6.581   2.929
  115SER     CA 1119   6.601   6.577   3.080
  115SER     CB 1120   6.712   6.614   2.981
  115SER     OG 1121   6.682   6.727   2.899
  115SER     HG 1122   6.770   6.761   2.865
  115SER      C 1123   6.588   6.673   3.198
  115SER      O 1124   6.638   6.638   3.305
  116GLU      N 1125   6.503   6.774   3.181
  116GLU      H 1126   6.454   6.779   3.094
  116GLU     CA 1127   6.480   6.879   3.281
  116GLU     CB 1128   6.431   7.015   3.232
  116GLU     CG 1129   6.536   7.090   3.151
  116GLU     CD 1130   6.502   7.238   3.128
  116GLU    OE1 1131   6.564   7.286   3.030
  116GLU    OE2 1132   6.436   7.302   3.212
  116GLU      C 1133   6.395   6.834   3.401
  116GLU      O 1134   6.394   6.904   3.502
  117THR      N 1135   6.327   6.720   3.395
  117THR      H 1136   6.337   6.655   3.320
  117THR     CA 1137   6.250   6.683   3.515
  117THR     CB 1138   6.134   6.591   3.477
  117THR    OG1 1139   6.173   6.497   3.376
  117THR    HG1 1140   6.148   6.524   3.282
  117THR    CG2 1141   6.002   6.659   3.443
  117THR      C 1142   6.329   6.606   3.621
  117THR      O 1143   6.452   6.604   3.614
  118GLU      N 1144   6.264   6.560   3.728
  118GLU      H 1145   6.181   6.601   3.765
  118GLU     CA 1146   6.331   6.480   3.832
  118GLU     CB 1147   6.235   6.455   3.949
  118GLU     CG 1148   6.318   6.461   4.078
  118GLU     CD 1149   6.390   6.330   4.112
  118GLU    OE1 1150   6.320   6.244   4.169
  118GLU    OE2 1151   6.510   6.319   4.078
  118GLU      C 1152   6.385   6.345   3.786
  118GLU      O 1153   6.308   6.249   3.779
  119LYS      N 1154   6.516   6.345   3.764
  119LYS      H 1155   6.582   6.409   3.803
  119LYS     CA 1156   6.580   6.230   3.698
  119LYS     CB 1157   6.717   6.270   3.643
  119LYS     CG 1158   6.718   6.373   3.529
  119LYS     CD 1159   6.845   6.459   3.532
  119LYS     CE 1160   6.832   6.576   3.629
  119LYS     NZ 1161   6.739   6.679   3.581
  119LYS    HZ1 1162   6.749   6.772   3.615
  119LYS    HZ2 1163   6.752   6.692   3.482
  119LYS    HZ3 1164   6.645   6.651   3.596
  119LYS      C 1165   6.587   6.101   3.780
  119LYS      O 1166   6.642   6.002   3.734
  120MET      N 1167   6.528   6.100   3.899
  120MET      H 1168   6.486   6.183   3.938
  120MET     CA 1169   6.506   5.983   3.985
  120MET     CB 1170   6.546   6.002   4.132
  120MET     CG 1171   6.698   5.994   4.147
  120MET     SD 1172   6.783   6.030   4.305
  120MET     CE 1173   6.943   6.004   4.232
  120MET      C 1174   6.358   5.946   3.972
  120MET      O 1175   6.321   5.899   3.864
  121SER      N 1176   6.268   5.999   4.054
  121SER      H 1177   6.293   6.087   4.095
  121SER     CA 1178   6.129   5.956   4.071
  121SER     CB 1179   6.071   6.005   4.204
  121SER     OG 1180   5.928   6.001   4.205
  121SER     HG 1181   5.914   5.978   4.302
  121SER      C 1182   6.033   5.966   3.952
  121SER      O 1183   5.979   6.071   3.916
  122PRO      N 1184   5.992   5.847   3.909
  122PRO     CA 1185   5.886   5.837   3.809
  122PRO     CB 1186   5.862   5.688   3.782
  122PRO     CG 1187   5.985   5.621   3.842
  122PRO     CD 1188   6.045   5.715   3.947
  122PRO      C 1189   5.753   5.898   3.853
  122PRO      O 1190   5.698   5.983   3.782
  123GLU      N 1191   5.722   5.884   3.982
  123GLU      H 1192   5.766   5.816   4.040
  123GLU     CA 1193   5.595   5.938   4.033
  123GLU     CB 1194   5.553   5.908   4.177
  123GLU     CG 1195   5.565   5.761   4.219
  123GLU     CD 1196   5.698   5.728   4.286
  123GLU    OE1 1197   5.782   5.651   4.233
  123GLU    OE2 1198   5.706   5.747   4.410
  123GLU      C 1199   5.600   6.090   4.023
  123GLU      O 1200   5.520   6.145   3.947
  124ASP      N 1201   5.710   6.155   4.062
  124ASP      H 1202   5.797   6.110   4.082
  124ASP     CA 1203   5.731   6.300   4.050
  124ASP     CB 1204   5.831   6.354   4.152
  124ASP     CG 1205   5.784   6.354   4.297
  124ASP    OD1 1206   5.678   6.408   4.337
  124ASP    OD2 1207   5.849   6.279   4.374
  124ASP      C 1208   5.759   6.358   3.911
  124ASP      O 1209   5.693   6.455   3.873
  125ARG      N 1210   5.824   6.278   3.827
  125ARG      H 1211   5.882   6.200   3.851
  125ARG     CA 1212   5.827   6.310   3.683
  125ARG     CB 1213   5.898   6.199   3.606
  125ARG     CG 1214   6.051   6.200   3.601
  125ARG     CD 1215   6.081   6.068   3.529
  125ARG     NE 1216   6.227   6.053   3.521
  125ARG     HE 1217   6.266   6.138   3.485
  125ARG     CZ 1218   6.309   5.951   3.549
  125ARG    NH1 1219   6.259   5.830   3.581
  125ARG   HH11 1220   6.160   5.817   3.583
  125ARG   HH12 1221   6.318   5.768   3.633
  125ARG    NH2 1222   6.433   5.961   3.500
  125ARG   HH21 1223   6.458   6.037   3.440
  125ARG   HH22 1224   6.500   5.892   3.529
  125ARG      C 1225   5.688   6.318   3.621
  125ARG      O 1226   5.651   6.428   3.578
  126ALA      N 1227   5.603   6.219   3.645
  126ALA      H 1228   5.623   6.160   3.723
  126ALA     CA 1229   5.465   6.225   3.593
  126ALA     CB 1230   5.405   6.091   3.640
  126ALA      C 1231   5.372   6.332   3.650
  126ALA      O 1232   5.300   6.397   3.574
  127LYS      N 1233   5.365   6.352   3.781
  127LYS      H 1234   5.406   6.290   3.847
  127LYS     CA 1235   5.300   6.468   3.844
  127LYS     CB 1236   5.332   6.446   3.992
  127LYS     CG 1237   5.273   6.331   4.074
  127LYS     CD 1238   5.315   6.319   4.220
  127LYS     CE 1239   5.229   6.211   4.286
  127LYS     NZ 1240   5.270   6.203   4.427
  127LYS    HZ1 1241   5.370   6.202   4.433
  127LYS    HZ2 1242   5.232   6.287   4.466
  127LYS    HZ3 1243   5.232   6.123   4.475
  127LYS      C 1244   5.358   6.603   3.803
  127LYS      O 1245   5.273   6.691   3.803
  128CYS      N 1246   5.485   6.617   3.764
  128CYS      H 1247   5.550   6.548   3.796
  128CYS     CA 1248   5.544   6.735   3.698
  128CYS     CB 1249   5.691   6.752   3.735
  128CYS     SG 1250   5.722   6.800   3.909
  128CYS     HG 1251   5.773   6.920   3.884
  128CYS      C 1252   5.515   6.756   3.549
  128CYS      O 1253   5.486   6.867   3.503
  129PHE      N 1254   5.506   6.639   3.486
  129PHE      H 1255   5.534   6.556   3.535
  129PHE     CA 1256   5.473   6.631   3.344
  129PHE     CB 1257   5.479   6.483   3.305
  129PHE     CG 1258   5.597   6.460   3.210
  129PHE    CD1 1259   5.731   6.456   3.246
  129PHE    HD1 1260   5.754   6.469   3.352
  129PHE    CD2 1261   5.561   6.417   3.083
  129PHE    HD2 1262   5.455   6.419   3.059
  129PHE    CE1 1263   5.834   6.425   3.159
  129PHE    HE1 1264   5.939   6.450   3.170
  129PHE    CE2 1265   5.661   6.383   2.992
  129PHE    HE2 1266   5.629   6.369   2.889
  129PHE     CZ 1267   5.795   6.391   3.030
  129PHE     HZ 1268   5.858   6.318   2.978
  129PHE      C 1269   5.336   6.695   3.317
  129PHE      O 1270   5.325   6.764   3.216
  130GLU      N 1271   5.241   6.663   3.405
  130GLU      H 1272   5.248   6.574   3.450
  130GLU     CA 1273   5.106   6.719   3.394
  130GLU     CB 1274   5.014   6.666   3.504
  130GLU     CG 1275   4.987   6.518   3.479
  130GLU     CD 1276   4.898   6.475   3.597
  130GLU    OE1 1277   4.821   6.379   3.577
  130GLU    OE2 1278   4.904   6.530   3.709
  130GLU      C 1279   5.086   6.870   3.376
  130GLU      O 1280   4.972   6.912   3.360
  131LYS      N 1281   5.191   6.951   3.385
  131LYS      H 1282   5.272   6.917   3.432
  131LYS     CA 1283   5.189   7.097   3.366
  131LYS     CB 1284   5.299   7.172   3.442
  131LYS     CG 1285   5.270   7.155   3.591
  131LYS     CD 1286   5.404   7.174   3.662
  131LYS     CE 1287   5.381   7.124   3.804
  131LYS     NZ 1288   5.489   7.179   3.887
  131LYS    HZ1 1289   5.504   7.276   3.868
  131LYS    HZ2 1290   5.478   7.165   3.986
  131LYS    HZ3 1291   5.570   7.136   3.849
  131LYS      C 1292   5.193   7.144   3.220
  131LYS      O 1293   5.108   7.222   3.177
  132ASN      N 1294   5.251   7.056   3.138
  132ASN      H 1295   5.270   6.963   3.169
  132ASN     CA 1296   5.301   7.099   3.007
  132ASN     CB 1297   5.424   7.021   2.961
  132ASN     CG 1298   5.499   7.085   2.844
  132ASN    OD1 1299   5.446   7.115   2.737
  132ASN    ND2 1300   5.631   7.086   2.851
  132ASN   HD21 1301   5.679   7.037   2.924
  132ASN   HD22 1302   5.674   7.135   2.776
  132ASN      C 1303   5.191   7.111   2.901
  132ASN      O 1304   5.121   7.014   2.869
  133GLU      N 1305   5.201   7.218   2.823
  133GLU      H 1306   5.275   7.278   2.853
  133GLU     CA 1307   5.118   7.245   2.705
  133GLU     CB 1308   5.173   7.368   2.633
  133GLU     CG 1309   5.081   7.426   2.525
  133GLU     CD 1310   5.174   7.518   2.446
  133GLU    OE1 1311   5.208   7.626   2.498
  133GLU    OE2 1312   5.207   7.477   2.332
  133GLU      C 1313   5.092   7.126   2.611
  133GLU      O 1314   4.993   7.121   2.538
  134ALA      N 1315   5.197   7.044   2.603
  134ALA      H 1316   5.285   7.077   2.638
  134ALA     CA 1317   5.183   6.925   2.518
  134ALA     CB 1318   5.323   6.867   2.505
  134ALA      C 1319   5.089   6.817   2.572
  134ALA      O 1320   5.013   6.751   2.501
  135ILE      N 1321   5.089   6.804   2.705
  135ILE      H 1322   5.131   6.875   2.761
  135ILE     CA 1323   5.006   6.711   2.782
  135ILE     CB 1324   5.053   6.699   2.927
  135ILE    CG1 1325   5.195   6.646   2.948
  135ILE    CG2 1326   4.954   6.633   3.023
  135ILE     CD 1327   5.218   6.526   2.856
  135ILE      C 1328   4.859   6.747   2.761
  135ILE      O 1329   4.778   6.664   2.720
  136GLN      N 1330   4.825   6.874   2.784
  136GLN      H 1331   4.870   6.916   2.863
  136GLN     CA 1332   4.702   6.945   2.747
  136GLN     CB 1333   4.710   7.095   2.776
  136GLN     CG 1334   4.686   7.123   2.924
  136GLN     CD 1335   4.820   7.110   2.996
  136GLN    OE1 1336   4.865   7.005   3.042
  136GLN    NE2 1337   4.873   7.221   3.048
  136GLN   HE21 1338   4.831   7.310   3.032
  136GLN   HE22 1339   4.962   7.212   3.093
  136GLN      C 1340   4.652   6.927   2.603
  136GLN      O 1341   4.533   6.904   2.580
  137ALA      N 1342   4.744   6.947   2.509
  137ALA      H 1343   4.831   6.988   2.536
  137ALA     CA 1344   4.723   6.911   2.368
  137ALA     CB 1345   4.849   6.958   2.295
  137ALA      C 1346   4.702   6.762   2.340
  137ALA      O 1347   4.611   6.730   2.263
  138ALA      N 1348   4.781   6.676   2.402
  138ALA      H 1349   4.877   6.698   2.417
  138ALA     CA 1350   4.751   6.532   2.407
  138ALA     CB 1351   4.853   6.456   2.492
  138ALA      C 1352   4.613   6.487   2.456
  138ALA      O 1353   4.555   6.402   2.388
  139HISE     N 1354   4.571   6.553   2.564
  139HISE     H 1355   4.636   6.567   2.639
  139HISE    CA 1356   4.431   6.540   2.608
  139HISE    CB 1357   4.408   6.633   2.727
  139HISE    CG 1358   4.457   6.572   2.858
  139HISE   ND1 1359   4.439   6.443   2.888
  139HISE   CD2 1360   4.507   6.634   2.964
  139HISE   HD2 1361   4.529   6.739   2.982
  139HISE   CE1 1362   4.478   6.422   3.013
  139HISE   HE1 1363   4.471   6.332   3.074
  139HISE   NE2 1364   4.516   6.541   3.059
  139HISE   HE2 1365   4.549   6.565   3.150
  139HISE     C 1366   4.319   6.561   2.506
  139HISE     O 1367   4.219   6.488   2.511
  140ASP      N 1368   4.327   6.668   2.427
  140ASP      H 1369   4.396   6.740   2.438
  140ASP     CA 1370   4.223   6.705   2.331
  140ASP     CB 1371   4.245   6.854   2.305
  140ASP     CG 1372   4.157   6.917   2.197
  140ASP    OD1 1373   4.052   6.975   2.233
  140ASP    OD2 1374   4.204   6.932   2.082
  140ASP      C 1375   4.239   6.616   2.208
  140ASP      O 1376   4.138   6.584   2.146
  141ALA      N 1377   4.358   6.558   2.198
  141ALA      H 1378   4.443   6.608   2.216
  141ALA     CA 1379   4.376   6.462   2.088
  141ALA     CB 1380   4.508   6.461   2.012
  141ALA      C 1381   4.343   6.313   2.095
  141ALA      O 1382   4.314   6.248   1.994
  142VAL      N 1383   4.377   6.253   2.209
  142VAL      H 1384   4.417   6.300   2.287
  142VAL     CA 1385   4.334   6.112   2.220
  142VAL     CB 1386   4.429   6.027   2.304
  142VAL    CG1 1387   4.390   5.881   2.325
  142VAL    CG2 1388   4.566   6.040   2.238
  142VAL      C 1389   4.191   6.106   2.273
  142VAL      O 1390   4.150   6.202   2.339
  143ALA      N 1391   4.117   6.026   2.196
  143ALA      H 1392   4.155   5.950   2.145
  143ALA     CA 1393   3.975   6.001   2.226
  143ALA     CB 1394   3.892   5.974   2.100
  143ALA      C 1395   3.957   5.892   2.331
  143ALA      O 1396   4.033   5.795   2.328
  144GLN      N 1397   3.865   5.911   2.425
  144GLN      H 1398   3.814   5.997   2.422
  144GLN     CA 1399   3.829   5.813   2.529
  144GLN     CB 1400   3.761   5.875   2.652
  144GLN     CG 1401   3.848   5.955   2.749
  144GLN     CD 1402   3.772   5.992   2.876
  144GLN    OE1 1403   3.771   6.108   2.917
  144GLN    NE2 1404   3.698   5.894   2.927
  144GLN   HE21 1405   3.690   5.797   2.905
  144GLN   HE22 1406   3.628   5.927   2.991
  144GLN      C 1407   3.739   5.701   2.479
  144GLN      O 1408   3.632   5.724   2.424
  145GLU      N 1409   3.766   5.589   2.545
  145GLU      H 1410   3.826   5.593   2.625
  145GLU     CA 1411   3.699   5.459   2.525
  145GLU     CB 1412   3.563   5.453   2.596
  145GLU     CG 1413   3.576   5.446   2.749
  145GLU     CD 1414   3.591   5.571   2.835
  145GLU    OE1 1415   3.702   5.595   2.886
  145GLU    OE2 1416   3.488   5.633   2.871
  145GLU      C 1417   3.688   5.405   2.382
  145GLU      O 1418   3.667   5.473   2.282
  146GLY      N 1419   3.692   5.273   2.376
  146GLY      H 1420   3.705   5.215   2.456
  146GLY     CA 1421   3.655   5.192   2.259
  146GLY      C 1422   3.678   5.041   2.269
  146GLY      O 1423   3.618   4.980   2.358
  147GLN      N 1424   3.799   5.006   2.227
  147GLN      H 1425   3.868   5.075   2.204
  147GLN     CA 1426   3.844   4.867   2.246
  147GLN     CB 1427   3.980   4.844   2.178
  147GLN     CG 1428   3.955   4.835   2.028
  147GLN     CD 1429   4.082   4.779   1.964
  147GLN    OE1 1430   4.159   4.701   2.020
  147GLN    NE2 1431   4.108   4.826   1.843
  147GLN   HE21 1432   4.046   4.889   1.796
  147GLN   HE22 1433   4.189   4.788   1.798
  147GLN      C 1434   3.862   4.828   2.392
  147GLN      O 1435   3.818   4.722   2.436
  148CYS      N 1436   3.928   4.920   2.462
  148CYS      H 1437   3.935   5.008   2.416
  148CYS     CA 1438   3.931   4.937   2.608
  148CYS     CB 1439   4.052   5.021   2.649
  148CYS     SG 1440   4.055   5.197   2.599
  148CYS     HG 1441   4.044   5.156   2.473
  148CYS      C 1442   3.800   4.999   2.657
  148CYS      O 1443   3.751   5.098   2.601
  149ARG      N 1444   3.755   4.940   2.767
  149ARG      H 1445   3.793   4.861   2.816
  149ARG     CA 1446   3.620   4.968   2.817
  149ARG     CB 1447   3.550   4.835   2.840
  149ARG     CG 1448   3.509   4.756   2.715
  149ARG     CD 1449   3.404   4.646   2.730
  149ARG     NE 1450   3.283   4.695   2.798
  149ARG     HE 1451   3.256   4.788   2.772
  149ARG     CZ 1452   3.203   4.619   2.874
  149ARG    NH1 1453   3.224   4.488   2.889
  149ARG   HH11 1454   3.305   4.442   2.852
  149ARG   HH12 1455   3.161   4.435   2.947
  149ARG    NH2 1456   3.078   4.662   2.894
  149ARG   HH21 1457   3.055   4.754   2.861
  149ARG   HH22 1458   3.013   4.609   2.949
  149ARG      C 1459   3.633   5.031   2.956
  149ARG      O 1460   3.737   5.022   3.022
  150VAL      N 1461   3.520   5.081   3.005
  150VAL      H 1462   3.435   5.086   2.953
  150VAL     CA 1463   3.511   5.152   3.133
  150VAL     CB 1464   3.381   5.230   3.154
  150VAL    CG1 1465   3.355   5.323   3.035
  150VAL    CG2 1466   3.255   5.145   3.171
  150VAL      C 1467   3.550   5.071   3.257
  150VAL      O 1468   3.502   4.958   3.262
  151ASP      N 1469   3.619   5.131   3.353
  151ASP      H 1470   3.645   5.227   3.345
  151ASP     CA 1471   3.680   5.059   3.466
  151ASP     CB 1472   3.782   5.154   3.530
  151ASP     CG 1473   3.903   5.183   3.442
  151ASP    OD1 1474   3.907   5.289   3.377
  151ASP    OD2 1475   3.999   5.102   3.447
  151ASP      C 1476   3.602   4.979   3.571
  151ASP      O 1477   3.581   5.027   3.682
  152ASP      N 1478   3.583   4.852   3.538
  152ASP      H 1479   3.628   4.824   3.452
  152ASP     CA 1480   3.515   4.755   3.625
  152ASP     CB 1481   3.397   4.696   3.547
  152ASP     CG 1482   3.280   4.660   3.639
  152ASP    OD1 1483   3.187   4.740   3.660
  152ASP    OD2 1484   3.288   4.563   3.718
  152ASP      C 1485   3.624   4.652   3.655
  152ASP      O 1486   3.738   4.691   3.678
  153LYS      N 1487   3.580   4.528   3.679
  153LYS      H 1488   3.480   4.532   3.686
  153LYS     CA 1489   3.651   4.407   3.721
  153LYS     CB 1490   3.561   4.285   3.742
  153LYS     CG 1491   3.481   4.315   3.870
  153LYS     CD 1492   3.373   4.209   3.891
  153LYS     CE 1493   3.270   4.227   4.003
  153LYS     NZ 1494   3.175   4.337   3.980
  153LYS    HZ1 1495   3.220   4.425   3.964
  153LYS    HZ2 1496   3.115   4.314   3.903
  153LYS    HZ3 1497   3.113   4.350   4.057
  153LYS      C 1498   3.776   4.363   3.644
  153LYS      O 1499   3.864   4.303   3.707
  154VAL      N 1500   3.790   4.379   3.513
  154VAL      H 1501   3.703   4.374   3.464
  154VAL     CA 1502   3.911   4.347   3.436
  154VAL     CB 1503   3.887   4.234   3.335
  154VAL    CG1 1504   4.026   4.178   3.302
  154VAL    CG2 1505   3.798   4.124   3.392
  154VAL      C 1506   3.961   4.476   3.372
  154VAL      O 1507   3.900   4.528   3.279
  155ASN      N 1508   4.049   4.543   3.444
  155ASN      H 1509   4.054   4.534   3.544
  155ASN     CA 1510   4.102   4.673   3.399
  155ASN     CB 1511   4.164   4.757   3.510
  155ASN     CG 1512   4.074   4.794   3.629
  155ASN    OD1 1513   4.070   4.713   3.722
  155ASN    ND2 1514   4.008   4.909   3.639
  155ASN   HD21 1515   4.006   4.966   3.557
  155ASN   HD22 1516   3.960   4.925   3.725
  155ASN      C 1517   4.203   4.648   3.287
  155ASN      O 1518   4.282   4.554   3.279
  156PHE      N 1519   4.178   4.733   3.187
  156PHE      H 1520   4.088   4.776   3.179
  156PHE     CA 1521   4.252   4.747   3.061
  156PHE     CB 1522   4.152   4.791   2.954
  156PHE     CG 1523   4.054   4.680   2.916
  156PHE    CD1 1524   3.943   4.659   2.997
  156PHE    HD1 1525   3.926   4.710   3.092
  156PHE    CD2 1526   4.059   4.625   2.789
  156PHE    HD2 1527   4.142   4.635   2.720
  156PHE    CE1 1528   3.834   4.586   2.949
  156PHE    HE1 1529   3.784   4.529   3.027
  156PHE    CE2 1530   3.947   4.561   2.736
  156PHE    HE2 1531   3.942   4.543   2.628
  156PHE     CZ 1532   3.838   4.538   2.819
  156PHE     HZ 1533   3.762   4.468   2.784
  156PHE      C 1534   4.376   4.837   3.070
  156PHE      O 1535   4.368   4.959   3.057
  157HISE     N 1536   4.487   4.764   3.072
  157HISE     H 1537   4.474   4.665   3.080
  157HISE    CA 1538   4.615   4.827   3.107
  157HISE    CB 1539   4.668   4.744   3.225
  157HISE    CG 1540   4.803   4.785   3.284
  157HISE   ND1 1541   4.819   4.868   3.386
  157HISE   CD2 1542   4.920   4.729   3.253
  157HISE   HD2 1543   4.938   4.633   3.205
  157HISE   CE1 1544   4.947   4.871   3.420
  157HISE   HE1 1545   4.998   4.943   3.485
  157HISE   NE2 1546   5.007   4.790   3.333
  157HISE   HE2 1547   5.105   4.773   3.344
  157HISE     C 1548   4.716   4.832   2.993
  157HISE     O 1549   4.759   4.726   2.947
  158PHE      N 1550   4.786   4.945   3.001
  158PHE      H 1551   4.777   5.007   3.078
  158PHE     CA 1552   4.888   4.986   2.903
  158PHE     CB 1553   4.867   5.136   2.879
  158PHE     CG 1554   4.952   5.169   2.756
  158PHE    CD1 1555   4.922   5.128   2.627
  158PHE    HD1 1556   4.817   5.124   2.596
  158PHE    CD2 1557   5.077   5.227   2.777
  158PHE    HD2 1558   5.104   5.246   2.880
  158PHE    CE1 1559   5.022   5.120   2.531
  158PHE    HE1 1560   4.997   5.089   2.429
  158PHE    CE2 1561   5.175   5.228   2.678
  158PHE    HE2 1562   5.278   5.250   2.705
  158PHE     CZ 1563   5.151   5.166   2.556
  158PHE     HZ 1564   5.230   5.135   2.488
  158PHE      C 1565   5.031   4.945   2.937
  158PHE      O 1566   5.091   4.995   3.032
  159ILE      N 1567   5.084   4.881   2.833
  159ILE      H 1568   5.033   4.865   2.749
  159ILE     CA 1569   5.223   4.832   2.822
  159ILE     CB 1570   5.231   4.681   2.848
  159ILE    CG1 1571   5.184   4.645   2.989
  159ILE    CG2 1572   5.361   4.605   2.820
  159ILE     CD 1573   5.175   4.494   3.010
  159ILE      C 1574   5.295   4.864   2.692
  159ILE      O 1575   5.244   4.863   2.580
  160LEU      N 1576   5.420   4.908   2.708
  160LEU      H 1577   5.462   4.927   2.796
  160LEU     CA 1578   5.518   4.909   2.599
  160LEU     CB 1579   5.610   5.031   2.615
  160LEU     CG 1580   5.702   5.056   2.496
  160LEU    CD1 1581   5.636   5.066   2.359
  160LEU    CD2 1582   5.784   5.181   2.528
  160LEU      C 1583   5.604   4.782   2.595
  160LEU      O 1584   5.652   4.742   2.701
  161PHE      N 1585   5.631   4.728   2.477
  161PHE      H 1586   5.579   4.750   2.394
  161PHE     CA 1587   5.732   4.624   2.455
  161PHE     CB 1588   5.667   4.497   2.399
  161PHE     CG 1589   5.751   4.370   2.388
  161PHE    CD1 1590   5.733   4.274   2.289
  161PHE    HD1 1591   5.674   4.297   2.200
  161PHE    CD2 1592   5.852   4.350   2.482
  161PHE    HD2 1593   5.855   4.420   2.566
  161PHE    CE1 1594   5.816   4.162   2.296
  161PHE    HE1 1595   5.805   4.079   2.226
  161PHE    CE2 1596   5.943   4.246   2.483
  161PHE    HE2 1597   6.041   4.255   2.530
  161PHE     CZ 1598   5.917   4.147   2.389
  161PHE     HZ 1599   5.969   4.051   2.380
  161PHE      C 1600   5.823   4.688   2.351
  161PHE      O 1601   5.772   4.732   2.248
  162ASN      N 1602   5.943   4.723   2.398
  162ASN      H 1603   5.954   4.686   2.491
  162ASN     CA 1604   6.042   4.803   2.326
  162ASN     CB 1605   6.059   4.935   2.403
  162ASN     CG 1606   6.119   5.041   2.311
  162ASN    OD1 1607   6.068   5.067   2.203
  162ASN    ND2 1608   6.216   5.120   2.358
  162ASN   HD21 1609   6.234   5.109   2.456
  162ASN   HD22 1610   6.251   5.195   2.303
  162ASN      C 1611   6.176   4.732   2.309
  162ASN      O 1612   6.232   4.660   2.392
  163ASN      N 1613   6.219   4.732   2.183
  163ASN      H 1614   6.154   4.751   2.109
  163ASN     CA 1615   6.350   4.684   2.137
  163ASN     CB 1616   6.345   4.626   1.995
  163ASN     CG 1617   6.477   4.558   1.960
  163ASN    OD1 1618   6.581   4.623   1.966
  163ASN    ND2 1619   6.487   4.426   1.945
  163ASN   HD21 1620   6.413   4.361   1.963
  163ASN   HD22 1621   6.578   4.386   1.933
  163ASN      C 1622   6.451   4.799   2.140
  163ASN      O 1623   6.426   4.909   2.092
  164VAL      N 1624   6.552   4.789   2.226
  164VAL      H 1625   6.550   4.718   2.297
  164VAL     CA 1626   6.650   4.896   2.250
  164VAL     CB 1627   6.643   4.955   2.391
  164VAL    CG1 1628   6.745   5.064   2.421
  164VAL    CG2 1629   6.504   5.003   2.433
  164VAL      C 1630   6.789   4.842   2.215
  164VAL      O 1631   6.856   4.776   2.293
  165ASP      N 1632   6.834   4.883   2.097
  165ASP      H 1633   6.781   4.952   2.047
  165ASP     CA 1634   6.954   4.831   2.030
  165ASP     CB 1635   7.075   4.914   2.073
  165ASP     CG 1636   7.100   5.049   2.006
  165ASP    OD1 1637   7.191   5.062   1.921
  165ASP    OD2 1638   7.015   5.140   2.015
  165ASP      C 1639   6.990   4.683   2.034
  165ASP      O 1640   7.106   4.645   2.050
  166GLY      N 1641   6.881   4.607   2.028
  166GLY      H 1642   6.801   4.645   1.981
  166GLY     CA 1643   6.878   4.462   2.051
  166GLY      C 1644   6.777   4.414   2.155
  166GLY      O 1645   6.716   4.308   2.140
  167HISE     N 1646   6.781   4.480   2.270
  167HISE     H 1647   6.825   4.569   2.285
  167HISE    CA 1648   6.727   4.431   2.398
  167HISE    CB 1649   6.794   4.490   2.522
  167HISE    CG 1650   6.941   4.449   2.538
  167HISE   ND1 1651   7.036   4.539   2.561
  167HISE   CD2 1652   7.000   4.330   2.535
  167HISE   HD2 1653   6.949   4.241   2.498
  167HISE   CE1 1654   7.152   4.476   2.571
  167HISE   HE1 1655   7.253   4.516   2.561
  167HISE   NE2 1656   7.130   4.345   2.559
  167HISE   HE2 1657   7.205   4.280   2.547
  167HISE     C 1658   6.576   4.454   2.407
  167HISE     O 1659   6.526   4.566   2.407
  168LEU      N 1660   6.511   4.341   2.432
  168LEU      H 1661   6.560   4.270   2.484
  168LEU     CA 1662   6.365   4.327   2.432
  168LEU     CB 1663   6.327   4.182   2.403
  168LEU     CG 1664   6.380   4.112   2.278
  168LEU    CD1 1665   6.341   3.964   2.271
  168LEU    CD2 1666   6.346   4.186   2.149
  168LEU      C 1667   6.310   4.370   2.568
  168LEU      O 1668   6.264   4.292   2.651
  169TYR      N 1669   6.314   4.499   2.602
  169TYR      H 1670   6.345   4.555   2.526
  169TYR     CA 1671   6.270   4.562   2.727
  169TYR     CB 1672   6.332   4.701   2.745
  169TYR     CG 1673   6.467   4.695   2.817
  169TYR    CD1 1674   6.476   4.683   2.955
  169TYR    HD1 1675   6.391   4.647   3.014
  169TYR    CD2 1676   6.581   4.712   2.740
  169TYR    HD2 1677   6.570   4.719   2.632
  169TYR    CE1 1678   6.602   4.686   3.014
  169TYR    HE1 1679   6.610   4.650   3.117
  169TYR    CE2 1680   6.705   4.724   2.802
  169TYR    HE2 1681   6.794   4.756   2.749
  169TYR     CZ 1682   6.717   4.708   2.940
  169TYR     OH 1683   6.839   4.696   2.999
  169TYR     HH 1684   6.900   4.643   2.940
  169TYR      C 1685   6.117   4.570   2.719
  169TYR      O 1686   6.055   4.620   2.626
  170GLU      N 1687   6.057   4.528   2.830
  170GLU      H 1688   6.110   4.498   2.910
  170GLU     CA 1689   5.914   4.537   2.863
  170GLU     CB 1690   5.870   4.401   2.919
  170GLU     CG 1691   5.718   4.383   2.931
  170GLU     CD 1692   5.682   4.239   2.965
  170GLU    OE1 1693   5.661   4.158   2.872
  170GLU    OE2 1694   5.701   4.206   3.084
  170GLU      C 1695   5.898   4.653   2.961
  170GLU      O 1696   5.945   4.639   3.074
  171LEU      N 1697   5.819   4.753   2.924
  171LEU      H 1698   5.758   4.734   2.847
  171LEU     CA 1699   5.792   4.881   2.992
  171LEU     CB 1700   5.846   5.004   2.919
  171LEU     CG 1701   5.999   4.999   2.913
  171LEU    CD1 1702   6.054   4.980   2.772
  171LEU    CD2 1703   6.042   5.133   2.975
  171LEU      C 1704   5.645   4.893   3.034
  171LEU      O 1705   5.572   4.937   2.946
  172ASP      N 1706   5.609   4.860   3.158
  172ASP      H 1707   5.664   4.863   3.241
  172ASP     CA 1708   5.468   4.875   3.198
  172ASP     CB 1709   5.459   4.780   3.318
  172ASP     CG 1710   5.319   4.759   3.375
  172ASP    OD1 1711   5.259   4.857   3.425
  172ASP    OD2 1712   5.249   4.663   3.337
  172ASP      C 1713   5.438   5.022   3.232
  172ASP      O 1714   5.528   5.104   3.243
  173GLY      N 1715   5.316   5.063   3.199
  173GLY      H 1716   5.263   5.012   3.130
  173GLY     CA 1717   5.271   5.201   3.218
  173GLY      C 1718   5.268   5.255   3.361
  173GLY      O 1719   5.288   5.373   3.389
  174ARG      N 1720   5.236   5.165   3.453
  174ARG      H 1721   5.225   5.068   3.430
  174ARG     CA 1722   5.217   5.191   3.596
  174ARG     CB 1723   5.068   5.171   3.625
  174ARG     CG 1724   5.012   5.253   3.741
  174ARG     CD 1725   4.860   5.246   3.727
  174ARG     NE 1726   4.781   5.322   3.825
  174ARG     HE 1727   4.784   5.422   3.821
  174ARG     CZ 1728   4.719   5.264   3.929
  174ARG    NH1 1729   4.729   5.133   3.956
  174ARG   HH11 1730   4.778   5.071   3.895
  174ARG   HH12 1731   4.688   5.106   4.043
  174ARG    NH2 1732   4.664   5.346   4.020
  174ARG   HH21 1733   4.685   5.443   4.011
  174ARG   HH22 1734   4.589   5.313   4.078
  174ARG      C 1735   5.306   5.112   3.693
  174ARG      O 1736   5.367   5.171   3.782
  175MET      N 1737   5.329   4.983   3.668
  175MET      H 1738   5.276   4.930   3.601
  175MET     CA 1739   5.426   4.902   3.743
  175MET     CB 1740   5.414   4.751   3.727
  175MET     CG 1741   5.273   4.695   3.750
  175MET     SD 1742   5.232   4.697   3.928
  175MET     CE 1743   5.068   4.630   3.913
  175MET      C 1744   5.576   4.923   3.721
  175MET      O 1745   5.613   4.934   3.604
  176PRO      N 1746   5.646   4.952   3.830
  176PRO     CA 1747   5.789   4.984   3.816
  176PRO     CB 1748   5.829   5.037   3.954
  176PRO     CG 1749   5.733   4.975   4.055
  176PRO     CD 1750   5.606   4.955   3.972
  176PRO      C 1751   5.878   4.864   3.783
  176PRO      O 1752   5.831   4.753   3.760
  177PHE      N 1753   6.002   4.906   3.759
  177PHE      H 1754   6.025   5.003   3.758
  177PHE     CA 1755   6.114   4.826   3.710
  177PHE     CB 1756   6.160   4.732   3.823
  177PHE     CG 1757   6.283   4.645   3.794
  177PHE    CD1 1758   6.410   4.699   3.777
  177PHE    HD1 1759   6.425   4.804   3.805
  177PHE    CD2 1760   6.249   4.512   3.773
  177PHE    HD2 1761   6.160   4.470   3.819
  177PHE    CE1 1762   6.508   4.609   3.736
  177PHE    HE1 1763   6.610   4.643   3.722
  177PHE    CE2 1764   6.346   4.427   3.721
  177PHE    HE2 1765   6.318   4.326   3.691
  177PHE     CZ 1766   6.474   4.478   3.706
  177PHE     HZ 1767   6.554   4.418   3.661
  177PHE      C 1768   6.086   4.754   3.578
  177PHE      O 1769   6.013   4.656   3.566
  178PRO      N 1770   6.139   4.813   3.472
  178PRO     CA 1771   6.153   4.743   3.343
  178PRO     CB 1772   6.203   4.849   3.245
  178PRO     CG 1773   6.255   4.964   3.332
  178PRO     CD 1774   6.163   4.957   3.455
  178PRO      C 1775   6.237   4.615   3.341
  178PRO      O 1776   6.353   4.610   3.380
  179VAL      N 1777   6.167   4.509   3.299
  179VAL      H 1778   6.067   4.518   3.300
  179VAL     CA 1779   6.231   4.379   3.278
  179VAL     CB 1780   6.148   4.268   3.342
  179VAL    CG1 1781   6.119   4.295   3.490
  179VAL    CG2 1782   6.019   4.230   3.270
  179VAL      C 1783   6.271   4.358   3.132
  179VAL      O 1784   6.195   4.394   3.043
  180ASN      N 1785   6.395   4.311   3.117
  180ASN      H 1786   6.462   4.304   3.191
  180ASN     CA 1787   6.445   4.270   2.985
  180ASN     CB 1788   6.592   4.310   2.975
  180ASN     CG 1789   6.657   4.284   2.839
  180ASN    OD1 1790   6.595   4.267   2.734
  180ASN    ND2 1791   6.784   4.245   2.847
  180ASN   HD21 1792   6.827   4.253   2.937
  180ASN   HD22 1793   6.831   4.206   2.767
  180ASN      C 1794   6.426   4.121   2.954
  180ASN      O 1795   6.464   4.037   3.035
  181HISE     N 1796   6.369   4.100   2.835
  181HISE     H 1797   6.354   4.178   2.774
  181HISE    CA 1798   6.345   3.966   2.780
  181HISE    CB 1799   6.237   3.947   2.673
  181HISE    CG 1800   6.101   3.944   2.742
  181HISE   ND1 1801   6.039   3.836   2.790
  181HISE   CD2 1802   6.026   4.053   2.758
  181HISE   HD2 1803   6.048   4.157   2.733
  181HISE   CE1 1804   5.919   3.876   2.829
  181HISE   HE1 1805   5.846   3.823   2.890
  181HISE   NE2 1806   5.913   4.008   2.811
  181HISE   HE2 1807   5.833   4.067   2.824
  181HISE     C 1808   6.473   3.899   2.730
  181HISE     O 1809   6.488   3.777   2.738
  182GLY      N 1810   6.566   3.977   2.676
  182GLY      H 1811   6.566   4.077   2.679
  182GLY     CA 1812   6.698   3.930   2.630
  182GLY      C 1813   6.743   4.007   2.505
  182GLY      O 1814   6.695   4.120   2.501
  183ALA      N 1815   6.808   3.943   2.408
  183ALA      H 1816   6.822   3.844   2.413
  183ALA     CA 1817   6.878   3.999   2.291
  183ALA     CB 1818   7.023   3.953   2.300
  183ALA      C 1819   6.818   3.942   2.162
  183ALA      O 1820   6.845   3.829   2.120
  184SER      N 1821   6.755   4.026   2.081
  184SER      H 1822   6.750   4.124   2.102
  184SER     CA 1823   6.696   3.972   1.957
  184SER     CB 1824   6.566   3.900   1.990
  184SER     OG 1825   6.521   3.829   1.874
  184SER     HG 1826   6.553   3.734   1.872
  184SER      C 1827   6.651   4.083   1.861
  184SER      O 1828   6.647   4.201   1.894
  185SER      N 1829   6.630   4.045   1.736
  185SER      H 1830   6.635   3.950   1.705
  185SER     CA 1831   6.605   4.130   1.618
  185SER     CB 1832   6.592   4.038   1.497
  185SER     OG 1833   6.579   4.122   1.382
  185SER     HG 1834   6.501   4.092   1.328
  185SER      C 1835   6.470   4.201   1.628
  185SER      O 1836   6.369   4.148   1.672
  186GLU      N 1837   6.467   4.319   1.567
  186GLU      H 1838   6.550   4.349   1.520
  186GLU     CA 1839   6.350   4.408   1.559
  186GLU     CB 1840   6.372   4.546   1.496
  186GLU     CG 1841   6.465   4.623   1.590
  186GLU     CD 1842   6.462   4.771   1.550
  186GLU    OE1 1843   6.405   4.857   1.620
  186GLU    OE2 1844   6.530   4.805   1.451
  186GLU      C 1845   6.215   4.360   1.508
  186GLU      O 1846   6.118   4.430   1.536
  187ASP      N 1847   6.208   4.245   1.441
  187ASP      H 1848   6.290   4.200   1.405
  187ASP     CA 1849   6.087   4.182   1.386
  187ASP     CB 1850   6.119   4.123   1.249
  187ASP     CG 1851   6.226   4.013   1.250
  187ASP    OD1 1852   6.199   3.896   1.215
  187ASP    OD2 1853   6.342   4.046   1.282
  187ASP      C 1854   6.030   4.074   1.478
  187ASP      O 1855   5.908   4.066   1.489
  188THR      N 1856   6.118   4.018   1.561
  188THR      H 1857   6.192   4.071   1.602
  188THR     CA 1858   6.082   3.902   1.645
  188THR     CB 1859   6.208   3.835   1.699
  188THR    OG1 1860   6.282   3.909   1.796
  188THR    HG1 1861   6.368   3.859   1.801
  188THR    CG2 1862   6.287   3.779   1.580
  188THR      C 1863   5.979   3.923   1.756
  188THR      O 1864   5.952   3.836   1.839
  189LEU      N 1865   5.967   4.046   1.804
  189LEU      H 1866   6.044   4.107   1.786
  189LEU     CA 1867   5.866   4.102   1.895
  189LEU     CB 1868   5.835   4.252   1.899
  189LEU     CG 1869   5.948   4.342   1.949
  189LEU    CD1 1870   6.087   4.339   1.886
  189LEU    CD2 1871   5.893   4.485   1.942
  189LEU      C 1872   5.726   4.043   1.886
  189LEU      O 1873   5.649   4.039   1.982
  190LEU      N 1874   5.692   4.018   1.760
  190LEU      H 1875   5.761   4.013   1.688
  190LEU     CA 1876   5.552   3.991   1.723
  190LEU     CB 1877   5.528   4.002   1.572
  190LEU     CG 1878   5.546   4.149   1.534
  190LEU    CD1 1879   5.531   4.157   1.382
  190LEU    CD2 1880   5.428   4.232   1.586
  190LEU      C 1881   5.505   3.852   1.766
  190LEU      O 1882   5.396   3.835   1.821
  191LYS      N 1883   5.584   3.748   1.738
  191LYS      H 1884   5.669   3.763   1.687
  191LYS     CA 1885   5.561   3.609   1.780
  191LYS     CB 1886   5.675   3.524   1.725
  191LYS     CG 1887   5.630   3.380   1.699
  191LYS     CD 1888   5.594   3.372   1.550
  191LYS     CE 1889   5.718   3.367   1.460
  191LYS     NZ 1890   5.666   3.346   1.324
  191LYS    HZ1 1891   5.666   3.247   1.309
  191LYS    HZ2 1892   5.575   3.386   1.318
  191LYS    HZ3 1893   5.719   3.390   1.252
  191LYS      C 1894   5.539   3.597   1.931
  191LYS      O 1895   5.446   3.528   1.972
  192ASP      N 1896   5.627   3.670   1.999
  192ASP      H 1897   5.720   3.688   1.966
  192ASP     CA 1898   5.610   3.693   2.143
  192ASP     CB 1899   5.730   3.762   2.209
  192ASP     CG 1900   5.864   3.689   2.194
  192ASP    OD1 1901   5.865   3.564   2.200
  192ASP    OD2 1902   5.968   3.756   2.211
  192ASP      C 1903   5.484   3.769   2.184
  192ASP      O 1904   5.400   3.706   2.248
  193ALA      N 1905   5.448   3.884   2.128
  193ALA      H 1906   5.517   3.926   2.068
  193ALA     CA 1907   5.321   3.955   2.147
  193ALA     CB 1908   5.329   4.074   2.051
  193ALA      C 1909   5.196   3.871   2.123
  193ALA      O 1910   5.106   3.861   2.207
  194ALA      N 1911   5.200   3.801   2.010
  194ALA      H 1912   5.257   3.842   1.939
  194ALA     CA 1913   5.106   3.693   1.977
  194ALA     CB 1914   5.139   3.621   1.846
  194ALA      C 1915   5.088   3.585   2.084
  194ALA      O 1916   4.985   3.569   2.150
  195LYS      N 1917   5.201   3.535   2.135
  195LYS      H 1918   5.284   3.557   2.085
  195LYS     CA 1919   5.207   3.428   2.235
  195LYS     CB 1920   5.349   3.374   2.256
  195LYS     CG 1921   5.389   3.279   2.142
  195LYS     CD 1922   5.535   3.233   2.147
  195LYS     CE 1923   5.570   3.131   2.039
  195LYS     NZ 1924   5.503   3.000   2.042
  195LYS    HZ1 1925   5.503   2.959   2.133
  195LYS    HZ2 1926   5.408   3.016   2.016
  195LYS    HZ3 1927   5.548   2.938   1.977
  195LYS      C 1928   5.158   3.452   2.378
  195LYS      O 1929   5.056   3.395   2.416
  196VAL      N 1930   5.203   3.567   2.427
  196VAL      H 1931   5.263   3.626   2.373
  196VAL     CA 1932   5.151   3.620   2.554
  196VAL     CB 1933   5.236   3.744   2.585
  196VAL    CG1 1934   5.190   3.804   2.719
  196VAL    CG2 1935   5.388   3.735   2.584
  196VAL      C 1936   5.003   3.658   2.542
  196VAL      O 1937   4.926   3.614   2.627
  197CYS      N 1938   4.962   3.725   2.435
  197CYS      H 1939   5.030   3.760   2.371
  197CYS     CA 1940   4.821   3.762   2.412
  197CYS     CB 1941   4.797   3.854   2.292
  197CYS     SG 1942   4.893   4.010   2.302
  197CYS     HG 1943   5.003   3.952   2.255
  197CYS      C 1944   4.738   3.634   2.395
  197CYS      O 1945   4.636   3.623   2.462
  198ARG      N 1946   4.792   3.527   2.338
  198ARG      H 1947   4.877   3.539   2.286
  198ARG     CA 1948   4.731   3.394   2.336
  198ARG     CB 1949   4.782   3.313   2.216
  198ARG     CG 1950   4.667   3.237   2.149
  198ARG     CD 1951   4.552   3.327   2.103
  198ARG     NE 1952   4.439   3.247   2.055
  198ARG     HE 1953   4.440   3.147   2.057
  198ARG     CZ 1954   4.322   3.306   2.029
  198ARG    NH1 1955   4.310   3.440   2.023
  198ARG   HH11 1956   4.382   3.500   2.058
  198ARG   HH12 1957   4.217   3.472   2.003
  198ARG    NH2 1958   4.219   3.221   2.023
  198ARG   HH21 1959   4.239   3.124   2.006
  198ARG   HH22 1960   4.125   3.254   2.035
  198ARG      C 1961   4.716   3.317   2.467
  198ARG      O 1962   4.602   3.297   2.506
  199GLU      N 1963   4.824   3.314   2.546
  199GLU      H 1964   4.915   3.330   2.508
  199GLU     CA 1965   4.808   3.261   2.682
  199GLU     CB 1966   4.943   3.279   2.752
  199GLU     CG 1967   5.045   3.186   2.687
  199GLU     CD 1968   5.031   3.035   2.711
  199GLU    OE1 1969   4.969   2.965   2.628
  199GLU    OE2 1970   5.082   2.984   2.813
  199GLU      C 1971   4.702   3.322   2.774
  199GLU      O 1972   4.629   3.247   2.838
  200PHE      N 1973   4.692   3.453   2.754
  200PHE      H 1974   4.753   3.491   2.685
  200PHE     CA 1975   4.602   3.545   2.827
  200PHE     CB 1976   4.663   3.685   2.824
  200PHE     CG 1977   4.751   3.718   2.945
  200PHE    CD1 1978   4.884   3.680   2.953
  200PHE    HD1 1979   4.925   3.625   2.868
  200PHE    CD2 1980   4.699   3.792   3.051
  200PHE    HD2 1981   4.602   3.838   3.032
  200PHE    CE1 1982   4.970   3.701   3.060
  200PHE    HE1 1983   5.058   3.645   3.092
  200PHE    CE2 1984   4.779   3.809   3.163
  200PHE    HE2 1985   4.726   3.849   3.250
  200PHE     CZ 1986   4.914   3.774   3.165
  200PHE     HZ 1987   4.975   3.793   3.253
  200PHE      C 1988   4.458   3.550   2.777
  200PHE      O 1989   4.360   3.560   2.851
  201THR      N 1990   4.438   3.540   2.646
  201THR      H 1991   4.510   3.557   2.579
  201THR     CA 1992   4.304   3.520   2.588
  201THR     CB 1993   4.301   3.550   2.438
  201THR    OG1 1994   4.167   3.565   2.390
  201THR    HG1 1995   4.109   3.592   2.466
  201THR    CG2 1996   4.378   3.448   2.355
  201THR      C 1997   4.242   3.384   2.622
  201THR      O 1998   4.120   3.370   2.614
  202GLU      N 1999   4.323   3.278   2.624
  202GLU      H 2000   4.418   3.285   2.593
  202GLU     CA 2001   4.293   3.147   2.683
  202GLU     CB 2002   4.386   3.033   2.637
  202GLU     CG 2003   4.391   3.032   2.484
  202GLU     CD 2004   4.440   2.899   2.426
  202GLU    OE1 2005   4.390   2.858   2.319
  202GLU    OE2 2006   4.535   2.850   2.490
  202GLU      C 2007   4.284   3.144   2.836
  202GLU      O 2008   4.222   3.056   2.894
  203ARG      N 2009   4.358   3.231   2.904
  203ARG      H 2010   4.445   3.259   2.865
  203ARG     CA 2011   4.332   3.254   3.047
  203ARG     CB 2012   4.453   3.320   3.113
  203ARG     CG 2013   4.556   3.211   3.145
  203ARG     CD 2014   4.689   3.285   3.162
  203ARG     NE 2015   4.785   3.174   3.162
  203ARG     HE 2016   4.765   3.095   3.104
  203ARG     CZ 2017   4.874   3.141   3.258
  203ARG    NH1 2018   4.873   3.200   3.378
  203ARG   HH11 2019   4.811   3.278   3.390
  203ARG   HH12 2020   4.923   3.163   3.456
  203ARG    NH2 2021   4.961   3.040   3.244
  203ARG   HH21 2022   4.975   3.002   3.152
  203ARG   HH22 2023   5.013   2.997   3.318
  203ARG      C 2024   4.204   3.331   3.082
  203ARG      O 2025   4.144   3.394   2.995
  204GLU      N 2026   4.193   3.337   3.214
  204GLU      H 2027   4.274   3.334   3.273
  204GLU     CA 2028   4.072   3.381   3.284
  204GLU     CB 2029   4.098   3.425   3.428
  204GLU     CG 2030   4.146   3.322   3.530
  204GLU     CD 2031   4.297   3.341   3.547
  204GLU    OE1 2032   4.339   3.403   3.647
  204GLU    OE2 2033   4.368   3.287   3.459
  204GLU      C 2034   3.986   3.490   3.219
  204GLU      O 2035   3.863   3.491   3.232
  205GLN      N 2036   4.057   3.596   3.182
  205GLN      H 2037   4.147   3.608   3.224
  205GLN     CA 2038   3.994   3.712   3.117
  205GLN     CB 2039   4.107   3.810   3.084
  205GLN     CG 2040   4.179   3.868   3.206
  205GLN     CD 2041   4.293   3.788   3.267
  205GLN    OE1 2042   4.297   3.666   3.287
  205GLN    NE2 2043   4.410   3.851   3.256
  205GLN   HE21 2044   4.427   3.938   3.210
  205GLN   HE22 2045   4.490   3.806   3.295
  205GLN      C 2046   3.905   3.684   2.995
  205GLN      O 2047   3.831   3.774   2.956
  206GLY      N 2048   3.959   3.597   2.911
  206GLY      H 2049   4.043   3.546   2.931
  206GLY     CA 2050   3.884   3.539   2.798
  206GLY      C 2051   3.887   3.618   2.667
  206GLY      O 2052   3.992   3.621   2.603
  207GLU      N 2053   3.770   3.611   2.605
  207GLU      H 2054   3.692   3.564   2.647
  207GLU     CA 2055   3.754   3.674   2.473
  207GLU     CB 2056   3.626   3.626   2.404
  207GLU     CG 2057   3.499   3.634   2.488
  207GLU     CD 2058   3.394   3.552   2.413
  207GLU    OE1 2059   3.376   3.430   2.437
  207GLU    OE2 2060   3.322   3.618   2.335
  207GLU      C 2061   3.753   3.827   2.473
  207GLU      O 2062   3.695   3.900   2.393
  208VAL      N 2063   3.819   3.884   2.573
  208VAL      H 2064   3.880   3.833   2.634
  208VAL     CA 2065   3.826   4.029   2.593
  208VAL     CB 2066   3.844   4.075   2.738
  208VAL    CG1 2067   3.714   4.047   2.814
  208VAL    CG2 2068   3.970   4.021   2.806
  208VAL      C 2069   3.936   4.088   2.505
  208VAL      O 2070   4.027   4.022   2.455
  209ARG      N 2071   3.917   4.218   2.481
  209ARG      H 2072   3.835   4.258   2.521
  209ARG     CA 2073   3.995   4.293   2.382
  209ARG     CB 2074   3.914   4.413   2.332
  209ARG     CG 2075   3.946   4.476   2.196
  209ARG     CD 2076   3.958   4.383   2.075
  209ARG     NE 2077   3.997   4.460   1.956
  209ARG     HE 2078   4.049   4.544   1.975
  209ARG     CZ 2079   3.986   4.433   1.825
  209ARG    NH1 2080   3.910   4.335   1.774
  209ARG   HH11 2081   3.863   4.277   1.841
  209ARG   HH12 2082   3.906   4.317   1.676
  209ARG    NH2 2083   4.070   4.491   1.738
  209ARG   HH21 2084   4.155   4.537   1.761
  209ARG   HH22 2085   4.062   4.468   1.641
  209ARG      C 2086   4.140   4.329   2.414
  209ARG      O 2087   4.179   4.427   2.478
  210PHE      N 2088   4.230   4.241   2.371
  210PHE      H 2089   4.195   4.151   2.346
  210PHE     CA 2090   4.377   4.248   2.379
  210PHE     CB 2091   4.446   4.113   2.394
  210PHE     CG 2092   4.441   4.039   2.528
  210PHE    CD1 2093   4.533   4.061   2.630
  210PHE    HD1 2094   4.622   4.123   2.622
  210PHE    CD2 2095   4.329   3.963   2.559
  210PHE    HD2 2096   4.266   3.948   2.471
  210PHE    CE1 2097   4.514   4.003   2.755
  210PHE    HE1 2098   4.584   4.026   2.835
  210PHE    CE2 2099   4.305   3.906   2.683
  210PHE    HE2 2100   4.228   3.833   2.708
  210PHE     CZ 2101   4.401   3.926   2.782
  210PHE     HZ 2102   4.373   3.892   2.881
  210PHE      C 2103   4.408   4.309   2.242
  210PHE      O 2104   4.345   4.272   2.143
  211SER      N 2105   4.510   4.394   2.243
  211SER      H 2106   4.575   4.391   2.318
  211SER     CA 2107   4.529   4.488   2.132
  211SER     CB 2108   4.429   4.604   2.147
  211SER     OG 2109   4.411   4.680   2.028
  211SER     HG 2110   4.313   4.697   2.040
  211SER      C 2111   4.667   4.551   2.118
  211SER      O 2112   4.730   4.588   2.217
  212ALA      N 2113   4.726   4.534   2.000
  212ALA      H 2114   4.677   4.487   1.927
  212ALA     CA 2115   4.865   4.566   1.964
  212ALA     CB 2116   4.949   4.439   1.944
  212ALA      C 2117   4.883   4.665   1.849
  212ALA      O 2118   4.878   4.627   1.732
  213VAL      N 2119   4.945   4.778   1.883
  213VAL      H 2120   4.969   4.794   1.979
  213VAL     CA 2121   4.998   4.869   1.781
  213VAL     CB 2122   4.932   5.006   1.775
  213VAL    CG1 2123   4.947   5.080   1.908
  213VAL    CG2 2124   4.974   5.091   1.655
  213VAL      C 2125   5.151   4.876   1.780
  213VAL      O 2126   5.224   4.900   1.876
  214ALA      N 2127   5.198   4.862   1.657
  214ALA      H 2128   5.139   4.848   1.578
  214ALA     CA 2129   5.341   4.859   1.620
  214ALA     CB 2130   5.378   4.723   1.561
  214ALA      C 2131   5.399   4.973   1.535
  214ALA      O 2132   5.370   4.987   1.417
  215LEU      N 2133   5.482   5.049   1.605
  215LEU      H 2134   5.492   5.016   1.699
  215LEU     CA 2135   5.567   5.156   1.549
  215LEU     CB 2136   5.611   5.248   1.662
  215LEU     CG 2137   5.680   5.378   1.619
  215LEU    CD1 2138   5.595   5.471   1.532
  215LEU    CD2 2139   5.737   5.451   1.741
  215LEU      C 2140   5.679   5.098   1.462
  215LEU      O 2141   5.794   5.090   1.504
  216CYS      N 2142   5.636   5.062   1.341
  216CYS      H 2143   5.552   5.108   1.313
  216CYS     CA 2144   5.718   5.005   1.234
  216CYS     CB 2145   5.623   4.947   1.129
  216CYS     SG 2146   5.710   4.854   0.998
  216CYS     HG 2147   5.758   4.758   1.077
  216CYS      C 2148   5.814   5.102   1.166
  216CYS      O 2149   5.773   5.213   1.130
  217LYS      N 2150   5.918   5.047   1.105
  217LYS      H 2151   5.929   4.948   1.107
  217LYS     CA 2152   6.009   5.129   1.023
  217LYS     CB 2153   6.139   5.050   1.005
  217LYS     CG 2154   6.244   5.116   1.094
  217LYS     CD 2155   6.367   5.025   1.099
  217LYS     CE 2156   6.483   5.097   1.167
  217LYS     NZ 2157   6.578   4.997   1.220
  217LYS    HZ1 2158   6.659   5.033   1.266
  217LYS    HZ2 2159   6.527   4.961   1.298
  217LYS    HZ3 2160   6.598   4.926   1.153
  217LYS      C 2161   5.958   5.191   0.893
  217LYS      O 2162   5.871   5.136   0.826
  218ALA      N 2163   6.009   5.306   0.851
  218ALA      H 2164   6.103   5.330   0.875
  218ALA     CA 2165   5.959   5.371   0.729
  218ALA     CB 2166   5.832   5.455   0.744
  218ALA      C 2167   6.064   5.470   0.678
  218ALA      O 2168   6.136   5.531   0.756
  219ALA      N 2169   6.080   5.486   0.547
  219ALA      H 2170   6.003   5.476   0.484
  219ALA     CA 2171   6.206   5.536   0.487
  219ALA     CB 2172   6.303   5.418   0.495
  219ALA      C 2173   6.210   5.593   0.347
  219ALA     O1 2174   6.309   5.659   0.307
  219ALA     O2 2175   6.119   5.560   0.267
   6.92762   6.92762   4.89859   0.00000   0.00000   0.00000   0.00000   3.46383   3.46383
