# Supplementary material for: Is There a Functional Role for the Knotted Topology in Protein UCH-L1?
Source: J Chem Inf Model. 2024 Jul 24;64(17):6827–37. doi: 10.1021/acs.jcim.4c00880 (PMC11388461; doi:10.1021/acs.jcim.4c00880)
Supplement: Supplementary file 2 — ci4c00880_si_002.zip [file ci4c00880_si_002.zip › UCH-L1_files/APO/APO_delta4/REP_4/traj_initial.gro]

Protein in water t=   0.00000 step= 0
 2175
    1PRO      N    1   4.947   3.831   3.469
    1PRO     H1    2   5.043   3.806   3.456
    1PRO     H2    3   4.948   3.898   3.543
    1PRO     CA    4   4.886   3.903   3.356
    1PRO     CB    5   4.801   3.798   3.285
    1PRO     CG    6   4.760   3.701   3.397
    1PRO     CD    7   4.872   3.708   3.500
    1PRO      C    8   4.804   4.021   3.408
    1PRO      O    9   4.751   4.006   3.518
    2MET      N   10   4.782   4.122   3.324
    2MET      H   11   4.847   4.137   3.250
    2MET     CA   12   4.709   4.247   3.349
    2MET     CB   13   4.800   4.367   3.322
    2MET     CG   14   4.931   4.373   3.402
    2MET     SD   15   5.080   4.308   3.318
    2MET     CE   16   5.114   4.434   3.197
    2MET      C   17   4.594   4.272   3.250
    2MET      O   18   4.614   4.258   3.130
    3GLU      N   19   4.479   4.318   3.298
    3GLU      H   20   4.466   4.335   3.396
    3GLU     CA   21   4.371   4.379   3.219
    3GLU     CB   22   4.234   4.362   3.285
    3GLU     CG   23   4.127   4.388   3.179
    3GLU     CD   24   3.983   4.375   3.229
    3GLU    OE1   25   3.921   4.273   3.192
    3GLU    OE2   26   3.926   4.471   3.285
    3GLU      C   27   4.403   4.522   3.176
    3GLU      O   28   4.413   4.608   3.264
    4ILE      N   29   4.443   4.539   3.051
    4ILE      H   30   4.435   4.457   2.993
    4ILE     CA   31   4.485   4.669   2.996
    4ILE     CB   32   4.567   4.670   2.867
    4ILE    CG1   33   4.659   4.549   2.850
    4ILE    CG2   34   4.636   4.806   2.857
    4ILE     CD   35   4.763   4.537   2.962
    4ILE      C   36   4.367   4.764   2.984
    4ILE      O   37   4.331   4.813   2.877
    5ASN      N   38   4.311   4.814   3.094
    5ASN      H   39   4.355   4.782   3.178
    5ASN     CA   40   4.199   4.909   3.099
    5ASN     CB   41   4.085   4.830   3.163
    5ASN     CG   42   4.062   4.845   3.314
    5ASN    OD1   43   4.102   4.939   3.382
    5ASN    ND2   44   3.990   4.760   3.387
    5ASN   HD21   45   3.982   4.671   3.342
    5ASN   HD22   46   3.954   4.786   3.476
    5ASN      C   47   4.234   5.040   3.171
    5ASN      O   48   4.331   5.049   3.246
    6PRO      N   49   4.165   5.144   3.126
    6PRO     CA   50   4.192   5.280   3.175
    6PRO     CB   51   4.074   5.366   3.129
    6PRO     CG   52   4.004   5.289   3.016
    6PRO     CD   53   4.062   5.148   3.021
    6PRO      C   54   4.200   5.294   3.327
    6PRO      O   55   4.306   5.337   3.373
    7GLU      N   56   4.111   5.231   3.404
    7GLU      H   57   4.035   5.179   3.365
    7GLU     CA   58   4.109   5.230   3.551
    7GLU     CB   59   3.989   5.155   3.609
    7GLU     CG   60   3.970   5.171   3.760
    7GLU     CD   61   3.893   5.044   3.796
    7GLU    OE1   62   3.960   4.964   3.864
    7GLU    OE2   63   3.768   5.044   3.789
    7GLU      C   64   4.244   5.176   3.598
    7GLU      O   65   4.311   5.239   3.680
    8MET      N   66   4.281   5.055   3.555
    8MET      H   67   4.235   5.008   3.480
    8MET     CA   68   4.407   4.986   3.586
    8MET     CB   69   4.406   4.852   3.513
    8MET     CG   70   4.302   4.756   3.571
    8MET     SD   71   4.370   4.645   3.700
    8MET     CE   72   4.277   4.684   3.847
    8MET      C   73   4.526   5.073   3.543
    8MET      O   74   4.613   5.085   3.629
    9LEU      N   75   4.529   5.140   3.429
    9LEU      H   76   4.478   5.117   3.345
    9LEU     CA   77   4.641   5.230   3.401
    9LEU     CB   78   4.639   5.276   3.255
    9LEU     CG   79   4.662   5.153   3.167
    9LEU    CD1   80   4.602   5.158   3.027
    9LEU    CD2   81   4.809   5.112   3.156
    9LEU      C   82   4.650   5.359   3.482
    9LEU      O   83   4.761   5.406   3.510
   10ASN      N   84   4.534   5.404   3.529
   10ASN      H   85   4.451   5.390   3.476
   10ASN     CA   86   4.526   5.519   3.620
   10ASN     CB   87   4.384   5.569   3.647
   10ASN     CG   88   4.328   5.644   3.525
   10ASN    OD1   89   4.405   5.709   3.455
   10ASN    ND2   90   4.196   5.646   3.517
   10ASN   HD21   91   4.138   5.611   3.591
   10ASN   HD22   92   4.159   5.688   3.434
   10ASN      C   93   4.592   5.475   3.751
   10ASN      O   94   4.684   5.535   3.807
   11LYS      N   95   4.551   5.358   3.800
   11LYS      H   96   4.475   5.317   3.750
   11LYS     CA   97   4.592   5.291   3.924
   11LYS     CB   98   4.492   5.178   3.949
   11LYS     CG   99   4.358   5.218   4.011
   11LYS     CD  100   4.270   5.096   4.040
   11LYS     CE  101   4.132   5.148   4.079
   11LYS     NZ  102   4.054   5.038   4.138
   11LYS    HZ1  103   4.104   4.990   4.210
   11LYS    HZ2  104   3.964   5.068   4.171
   11LYS    HZ3  105   4.026   4.976   4.065
   11LYS      C  106   4.736   5.239   3.923
   11LYS      O  107   4.809   5.246   4.022
   12VAL      N  108   4.788   5.192   3.810
   12VAL      H  109   4.731   5.165   3.733
   12VAL     CA  110   4.933   5.176   3.787
   12VAL     CB  111   4.961   5.116   3.649
   12VAL    CG1  112   5.111   5.087   3.642
   12VAL    CG2  113   4.883   4.986   3.623
   12VAL      C  114   5.000   5.312   3.802
   12VAL      O  115   5.083   5.335   3.889
   13LEU      N  116   4.973   5.412   3.718
   13LEU      H  117   4.914   5.401   3.638
   13LEU     CA  118   5.037   5.543   3.733
   13LEU     CB  119   4.987   5.645   3.630
   13LEU     CG  120   5.066   5.621   3.502
   13LEU    CD1  121   5.029   5.723   3.395
   13LEU    CD2  122   5.214   5.643   3.535
   13LEU      C  123   5.026   5.607   3.872
   13LEU      O  124   5.112   5.683   3.916
   14SER      N  125   4.917   5.584   3.944
   14SER      H  126   4.831   5.555   3.903
   14SER     CA  127   4.904   5.619   4.087
   14SER     CB  128   4.763   5.587   4.136
   14SER     OG  129   4.750   5.580   4.278
   14SER     HG  130   4.652   5.565   4.287
   14SER      C  131   5.011   5.553   4.173
   14SER      O  132   5.100   5.622   4.223
   15ARG      N  133   5.020   5.420   4.167
   15ARG      H  134   4.966   5.365   4.103
   15ARG     CA  135   5.125   5.352   4.244
   15ARG     CB  136   5.108   5.200   4.249
   15ARG     CG  137   4.988   5.144   4.326
   15ARG     CD  138   4.995   4.992   4.319
   15ARG     NE  139   4.901   4.928   4.413
   15ARG     HE  140   4.803   4.943   4.397
   15ARG     CZ  141   4.919   4.852   4.522
   15ARG    NH1  142   5.037   4.830   4.580
   15ARG   HH11  143   5.120   4.868   4.538
   15ARG   HH12  144   5.037   4.766   4.657
   15ARG    NH2  145   4.810   4.794   4.573
   15ARG   HH21  146   4.723   4.809   4.525
   15ARG   HH22  147   4.812   4.729   4.649
   15ARG      C  148   5.271   5.382   4.211
   15ARG      O  149   5.361   5.380   4.294
   16LEU      N  150   5.293   5.400   4.081
   16LEU      H  151   5.226   5.364   4.015
   16LEU     CA  152   5.425   5.444   4.035
   16LEU     CB  153   5.452   5.414   3.888
   16LEU     CG  154   5.463   5.265   3.856
   16LEU    CD1  155   5.484   5.243   3.706
   16LEU    CD2  156   5.568   5.185   3.933
   16LEU      C  157   5.459   5.590   4.069
   16LEU      O  158   5.567   5.632   4.027
   17GLY      N  159   5.374   5.670   4.132
   17GLY      H  160   5.279   5.645   4.149
   17GLY     CA  161   5.417   5.797   4.192
   17GLY      C  162   5.430   5.898   4.078
   17GLY      O  163   5.535   5.956   4.049
   18VAL      N  164   5.321   5.939   4.015
   18VAL      H  165   5.233   5.894   4.030
   18VAL     CA  166   5.316   6.029   3.898
   18VAL     CB  167   5.288   5.954   3.767
   18VAL    CG1  168   5.290   6.056   3.653
   18VAL    CG2  169   5.394   5.847   3.741
   18VAL      C  170   5.190   6.113   3.921
   18VAL      O  171   5.088   6.051   3.949
   19ALA      N  172   5.196   6.241   3.887
   19ALA      H  173   5.279   6.277   3.846
   19ALA     CA  174   5.091   6.344   3.901
   19ALA     CB  175   5.146   6.478   3.852
   19ALA      C  176   4.954   6.318   3.838
   19ALA      O  177   4.949   6.265   3.727
   20GLY      N  178   4.850   6.338   3.918
   20GLY      H  179   4.864   6.377   4.009
   20GLY     CA  180   4.710   6.311   3.884
   20GLY      C  181   4.650   6.397   3.772
   20GLY      O  182   4.544   6.370   3.717
   21GLN      N  183   4.715   6.512   3.758
   21GLN      H  184   4.782   6.542   3.826
   21GLN     CA  185   4.678   6.614   3.658
   21GLN     CB  186   4.791   6.717   3.644
   21GLN     CG  187   4.793   6.831   3.746
   21GLN     CD  188   4.913   6.924   3.730
   21GLN    OE1  189   5.030   6.887   3.723
   21GLN    NE2  190   4.881   7.047   3.690
   21GLN   HE21  191   4.794   7.087   3.660
   21GLN   HE22  192   4.955   7.113   3.702
   21GLN      C  193   4.644   6.556   3.521
   21GLN      O  194   4.547   6.606   3.465
   22TRP      N  195   4.712   6.455   3.468
   22TRP      H  196   4.802   6.430   3.503
   22TRP     CA  197   4.666   6.381   3.349
   22TRP     CB  198   4.778   6.377   3.245
   22TRP     CG  199   4.829   6.513   3.197
   22TRP    CD1  200   4.911   6.603   3.251
   22TRP    HD1  201   4.941   6.594   3.356
   22TRP    CD2  202   4.812   6.556   3.066
   22TRP    NE1  203   4.937   6.703   3.168
   22TRP    HE1  204   5.017   6.762   3.183
   22TRP    CE2  205   4.869   6.682   3.056
   22TRP    CE3  206   4.739   6.504   2.959
   22TRP    HE3  207   4.705   6.401   2.967
   22TRP    CZ2  208   4.843   6.761   2.944
   22TRP    HZ2  209   4.874   6.865   2.944
   22TRP    CZ3  210   4.720   6.581   2.845
   22TRP    HZ3  211   4.655   6.532   2.773
   22TRP    CH2  212   4.773   6.709   2.836
   22TRP    HH2  213   4.759   6.774   2.749
   22TRP      C  214   4.628   6.239   3.391
   22TRP      O  215   4.692   6.177   3.477
   23ARG      N  216   4.522   6.188   3.329
   23ARG      H  217   4.483   6.235   3.250
   23ARG     CA  218   4.462   6.057   3.357
   23ARG     CB  219   4.346   6.058   3.457
   23ARG     CG  220   4.388   6.088   3.601
   23ARG     CD  221   4.422   5.965   3.686
   23ARG     NE  222   4.566   5.946   3.706
   23ARG     HE  223   4.617   5.937   3.621
   23ARG     CZ  224   4.632   5.918   3.819
   23ARG    NH1  225   4.563   5.900   3.933
   23ARG   HH11  226   4.465   5.919   3.930
   23ARG   HH12  227   4.607   5.876   4.019
   23ARG    NH2  228   4.766   5.916   3.820
   23ARG   HH21  229   4.818   5.938   3.738
   23ARG   HH22  230   4.802   5.925   3.913
   23ARG      C  231   4.408   5.999   3.226
   23ARG      O  232   4.398   6.055   3.117
   24PHE      N  233   4.406   5.866   3.227
   24PHE      H  234   4.425   5.811   3.308
   24PHE     CA  235   4.355   5.785   3.115
   24PHE     CB  236   4.406   5.640   3.120
   24PHE     CG  237   4.556   5.615   3.112
   24PHE    CD1  238   4.633   5.621   3.227
   24PHE    HD1  239   4.589   5.632   3.326
   24PHE    CD2  240   4.608   5.584   2.986
   24PHE    HD2  241   4.547   5.588   2.896
   24PHE    CE1  242   4.766   5.584   3.212
   24PHE    HE1  243   4.833   5.608   3.295
   24PHE    CE2  244   4.740   5.544   2.976
   24PHE    HE2  245   4.800   5.540   2.885
   24PHE     CZ  246   4.818   5.539   3.091
   24PHE     HZ  247   4.923   5.509   3.087
   24PHE      C  248   4.202   5.783   3.113
   24PHE      O  249   4.140   5.766   3.217
   25VAL      N  250   4.146   5.787   2.992
   25VAL      H  251   4.204   5.797   2.911
   25VAL     CA  252   4.001   5.787   2.971
   25VAL     CB  253   3.956   5.928   2.930
   25VAL    CG1  254   3.969   6.034   3.039
   25VAL    CG2  255   4.006   5.975   2.793
   25VAL      C  256   3.969   5.685   2.861
   25VAL      O  257   4.040   5.660   2.764
   26ASP      N  258   3.857   5.618   2.886
   26ASP      H  259   3.799   5.644   2.964
   26ASP     CA  260   3.785   5.538   2.786
   26ASP     CB  261   3.655   5.494   2.855
   26ASP     CG  262   3.660   5.441   2.999
   26ASP    OD1  263   3.661   5.528   3.088
   26ASP    OD2  264   3.667   5.317   3.014
   26ASP      C  265   3.735   5.608   2.660
   26ASP      O  266   3.691   5.722   2.653
   27VAL      N  267   3.756   5.531   2.553
   27VAL      H  268   3.772   5.434   2.572
   27VAL     CA  269   3.715   5.573   2.418
   27VAL     CB  270   3.840   5.598   2.334
   27VAL    CG1  271   3.803   5.648   2.194
   27VAL    CG2  272   3.934   5.700   2.400
   27VAL      C  273   3.613   5.475   2.359
   27VAL      O  274   3.665   5.367   2.333
   28LEU      N  275   3.494   5.524   2.325
   28LEU      H  276   3.482   5.623   2.328
   28LEU     CA  277   3.384   5.451   2.261
   28LEU     CB  278   3.254   5.528   2.287
   28LEU     CG  279   3.212   5.507   2.432
   28LEU    CD1  280   3.070   5.558   2.452
   28LEU    CD2  281   3.213   5.358   2.469
   28LEU      C  282   3.391   5.425   2.110
   28LEU      O  283   3.340   5.324   2.062
   29GLY      N  284   3.454   5.516   2.037
   29GLY      H  285   3.480   5.603   2.078
   29GLY     CA  286   3.470   5.507   1.891
   29GLY      C  287   3.602   5.555   1.830
   29GLY      O  288   3.660   5.651   1.880
   30LEU      N  289   3.625   5.498   1.713
   30LEU      H  290   3.574   5.416   1.686
   30LEU     CA  291   3.732   5.528   1.617
   30LEU     CB  292   3.771   5.404   1.537
   30LEU     CG  293   3.818   5.294   1.632
   30LEU    CD1  294   3.798   5.154   1.574
   30LEU    CD2  295   3.965   5.304   1.673
   30LEU      C  296   3.713   5.635   1.509
   30LEU      O  297   3.804   5.677   1.439
   31GLU      N  298   3.586   5.673   1.494
   31GLU      H  299   3.511   5.612   1.519
   31GLU     CA  300   3.543   5.776   1.398
   31GLU     CB  301   3.393   5.768   1.368
   31GLU     CG  302   3.327   5.644   1.307
   31GLU     CD  303   3.301   5.535   1.411
   31GLU    OE1  304   3.192   5.526   1.471
   31GLU    OE2  305   3.398   5.457   1.429
   31GLU      C  306   3.547   5.917   1.459
   31GLU      O  307   3.587   5.922   1.575
   32GLU      N  308   3.552   6.019   1.373
   32GLU      H  309   3.580   6.001   1.279
   32GLU     CA  310   3.547   6.162   1.407
   32GLU     CB  311   3.535   6.255   1.286
   32GLU     CG  312   3.659   6.275   1.198
   32GLU     CD  313   3.745   6.388   1.257
   32GLU    OE1  314   3.852   6.369   1.318
   32GLU    OE2  315   3.701   6.501   1.227
   32GLU      C  316   3.447   6.197   1.517
   32GLU      O  317   3.480   6.230   1.630
   33GLU      N  318   3.317   6.186   1.489
   33GLU      H  319   3.280   6.203   1.397
   33GLU     CA  320   3.222   6.165   1.599
   33GLU     CB  321   3.083   6.145   1.539
   33GLU     CG  322   2.965   6.153   1.635
   33GLU     CD  323   2.940   6.293   1.693
   33GLU    OE1  324   2.880   6.371   1.616
   33GLU    OE2  325   2.964   6.303   1.816
   33GLU      C  326   3.259   6.039   1.678
   33GLU      O  327   3.276   5.934   1.618
   34SER      N  328   3.228   6.052   1.807
   34SER      H  329   3.190   6.138   1.840
   34SER     CA  330   3.266   5.964   1.919
   34SER     CB  331   3.272   5.814   1.889
   34SER     OG  332   3.258   5.737   2.008
   34SER     HG  333   3.210   5.652   1.985
   34SER      C  334   3.400   6.013   1.975
   34SER      O  335   3.397   6.070   2.084
   35LEU      N  336   3.502   6.025   1.891
   35LEU      H  337   3.506   5.966   1.810
   35LEU     CA  338   3.627   6.088   1.936
   35LEU     CB  339   3.749   6.080   1.844
   35LEU     CG  340   3.824   5.947   1.839
   35LEU    CD1  341   3.928   5.948   1.727
   35LEU    CD2  342   3.886   5.924   1.977
   35LEU      C  343   3.617   6.230   1.994
   35LEU      O  344   3.689   6.255   2.090
   36GLY      N  345   3.521   6.313   1.952
   36GLY      H  346   3.467   6.292   1.871
   36GLY     CA  347   3.493   6.446   2.006
   36GLY      C  348   3.459   6.445   2.155
   36GLY      O  349   3.459   6.556   2.208
   37SER      N  350   3.406   6.334   2.206
   37SER      H  351   3.381   6.255   2.149
   37SER     CA  352   3.393   6.322   2.352
   37SER     CB  353   3.297   6.212   2.396
   37SER     OG  354   3.359   6.087   2.363
   37SER     HG  355   3.284   6.025   2.385
   37SER      C  356   3.518   6.323   2.441
   37SER      O  357   3.512   6.340   2.562
   38VAL      N  358   3.626   6.264   2.392
   38VAL      H  359   3.608   6.201   2.316
   38VAL     CA  360   3.754   6.252   2.463
   38VAL     CB  361   3.852   6.187   2.365
   38VAL    CG1  362   3.979   6.140   2.436
   38VAL    CG2  363   3.796   6.055   2.311
   38VAL      C  364   3.807   6.388   2.510
   38VAL      O  365   3.809   6.481   2.430
   39PRO      N  366   3.838   6.407   2.638
   39PRO     CA  367   3.881   6.534   2.697
   39PRO     CB  368   3.925   6.499   2.839
   39PRO     CG  369   3.851   6.369   2.872
   39PRO     CD  370   3.829   6.299   2.738
   39PRO      C  371   4.007   6.592   2.632
   39PRO      O  372   4.112   6.529   2.622
   40ALA      N  373   3.982   6.718   2.598
   40ALA      H  374   3.914   6.779   2.640
   40ALA     CA  375   4.094   6.795   2.542
   40ALA     CB  376   4.033   6.904   2.454
   40ALA      C  377   4.169   6.858   2.659
   40ALA      O  378   4.107   6.904   2.755
   41PRO      N  379   4.302   6.863   2.658
   41PRO     CA  380   4.398   6.800   2.566
   41PRO     CB  381   4.530   6.878   2.579
   41PRO     CG  382   4.520   6.960   2.708
   41PRO     CD  383   4.369   6.976   2.724
   41PRO      C  384   4.424   6.651   2.591
   41PRO      O  385   4.429   6.615   2.708
   42ALA      N  386   4.425   6.579   2.479
   42ALA      H  387   4.383   6.605   2.392
   42ALA     CA  388   4.471   6.440   2.478
   42ALA     CB  389   4.376   6.369   2.382
   42ALA      C  390   4.611   6.440   2.417
   42ALA      O  391   4.647   6.513   2.324
   43CYS      N  392   4.694   6.354   2.475
   43CYS      H  393   4.659   6.274   2.524
   43CYS     CA  394   4.837   6.343   2.443
   43CYS     CB  395   4.912   6.396   2.565
   43CYS     SG  396   4.900   6.296   2.718
   43CYS     HG  397   4.769   6.316   2.724
   43CYS      C  398   4.903   6.211   2.406
   43CYS      O  399   5.025   6.198   2.393
   44ALA      N  400   4.824   6.104   2.402
   44ALA      H  401   4.732   6.102   2.440
   44ALA     CA  402   4.870   5.969   2.365
   44ALA     CB  403   4.974   5.912   2.461
   44ALA      C  404   4.751   5.875   2.350
   44ALA      O  405   4.692   5.829   2.448
   45LEU      N  406   4.732   5.827   2.227
   45LEU      H  407   4.807   5.847   2.164
   45LEU     CA  408   4.633   5.727   2.183
   45LEU     CB  409   4.580   5.761   2.044
   45LEU     CG  410   4.444   5.706   2.000
   45LEU    CD1  411   4.387   5.761   1.869
   45LEU    CD2  412   4.446   5.554   1.981
   45LEU      C  413   4.700   5.590   2.189
   45LEU      O  414   4.794   5.566   2.113
   46LEU      N  415   4.637   5.503   2.268
   46LEU      H  416   4.588   5.541   2.346
   46LEU     CA  417   4.687   5.366   2.281
   46LEU     CB  418   4.734   5.334   2.423
   46LEU     CG  419   4.831   5.437   2.482
   46LEU    CD1  420   4.761   5.528   2.583
   46LEU    CD2  421   4.936   5.350   2.551
   46LEU      C  422   4.578   5.264   2.246
   46LEU      O  423   4.483   5.255   2.324
   47LEU      N  424   4.591   5.187   2.139
   47LEU      H  425   4.672   5.205   2.082
   47LEU     CA  426   4.497   5.091   2.078
   47LEU     CB  427   4.486   5.116   1.928
   47LEU     CG  428   4.391   5.021   1.855
   47LEU    CD1  429   4.249   5.050   1.906
   47LEU    CD2  430   4.398   5.046   1.704
   47LEU      C  431   4.538   4.946   2.105
   47LEU      O  432   4.648   4.906   2.066
   48LEU      N  433   4.452   4.878   2.179
   48LEU      H  434   4.362   4.916   2.200
   48LEU     CA  435   4.462   4.732   2.195
   48LEU     CB  436   4.415   4.709   2.339
   48LEU     CG  437   4.426   4.566   2.391
   48LEU    CD1  438   4.568   4.544   2.445
   48LEU    CD2  439   4.319   4.531   2.495
   48LEU      C  440   4.389   4.659   2.083
   48LEU      O  441   4.276   4.689   2.044
   49PHE      N  442   4.460   4.559   2.030
   49PHE      H  443   4.557   4.557   2.054
   49PHE     CA  444   4.408   4.472   1.925
   49PHE     CB  445   4.429   4.561   1.802
   49PHE     CG  446   4.373   4.514   1.667
   49PHE    CD1  447   4.238   4.494   1.644
   49PHE    HD1  448   4.171   4.498   1.730
   49PHE    CD2  449   4.464   4.481   1.567
   49PHE    HD2  450   4.563   4.527   1.569
   49PHE    CE1  451   4.201   4.432   1.525
   49PHE    HE1  452   4.098   4.403   1.506
   49PHE    CE2  453   4.429   4.416   1.450
   49PHE    HE2  454   4.509   4.398   1.378
   49PHE     CZ  455   4.294   4.387   1.432
   49PHE     HZ  456   4.255   4.322   1.354
   49PHE      C  457   4.494   4.347   1.905
   49PHE      O  458   4.614   4.349   1.931
   50PRO      N  459   4.430   4.236   1.869
   50PRO     CA  460   4.500   4.115   1.824
   50PRO     CB  461   4.405   4.002   1.864
   50PRO     CG  462   4.268   4.069   1.857
   50PRO     CD  463   4.299   4.201   1.927
   50PRO      C  464   4.548   4.110   1.679
   50PRO      O  465   4.472   4.122   1.583
   51LEU      N  466   4.678   4.081   1.681
   51LEU      H  467   4.725   4.057   1.766
   51LEU     CA  468   4.752   4.060   1.556
   51LEU     CB  469   4.878   4.147   1.556
   51LEU     CG  470   4.855   4.294   1.588
   51LEU    CD1  471   4.989   4.366   1.576
   51LEU    CD2  472   4.768   4.360   1.480
   51LEU      C  473   4.781   3.920   1.504
   51LEU      O  474   4.786   3.815   1.568
   52THR      N  475   4.794   3.908   1.372
   52THR      H  476   4.798   3.991   1.316
   52THR     CA  477   4.825   3.784   1.298
   52THR     CB  478   4.758   3.756   1.163
   52THR    OG1  479   4.813   3.847   1.067
   52THR    HG1  480   4.813   3.942   1.099
   52THR    CG2  481   4.607   3.734   1.168
   52THR      C  482   4.975   3.759   1.283
   52THR      O  483   5.053   3.852   1.266
   53ALA      N  484   5.009   3.636   1.322
   53ALA      H  485   4.957   3.587   1.392
   53ALA     CA  486   5.139   3.570   1.305
   53ALA     CB  487   5.125   3.420   1.331
   53ALA      C  488   5.200   3.605   1.169
   53ALA      O  489   5.312   3.655   1.167
   54GLN      N  490   5.119   3.586   1.065
   54GLN      H  491   5.037   3.529   1.071
   54GLN     CA  492   5.159   3.626   0.930
   54GLN     CB  493   5.045   3.586   0.835
   54GLN     CG  494   5.009   3.437   0.838
   54GLN     CD  495   4.891   3.411   0.932
   54GLN    OE1  496   4.911   3.408   1.054
   54GLN    NE2  497   4.772   3.400   0.875
   54GLN   HE21  498   4.756   3.415   0.777
   54GLN   HE22  499   4.691   3.379   0.930
   54GLN      C  500   5.204   3.769   0.899
   54GLN      O  501   5.308   3.802   0.841
   55HISE     N  502   5.126   3.856   0.962
   55HISE     H  503   5.033   3.835   0.992
   55HISE    CA  504   5.148   4.001   0.955
   55HISE    CB  505   5.028   4.076   1.013
   55HISE    CG  506   5.031   4.229   1.015
   55HISE   ND1  507   5.027   4.306   1.124
   55HISE   CD2  508   5.019   4.310   0.911
   55HISE   HD2  509   4.994   4.274   0.811
   55HISE   CE1  510   5.018   4.433   1.086
   55HISE   HE1  511   5.006   4.515   1.156
   55HISE   NE2  512   5.006   4.436   0.954
   55HISE   HE2  513   4.982   4.514   0.896
   55HISE     C  514   5.266   4.044   1.042
   55HISE     O  515   5.354   4.106   0.981
   56GLU      N  516   5.279   3.990   1.163
   56GLU      H  517   5.204   3.942   1.208
   56GLU     CA  518   5.384   4.022   1.260
   56GLU     CB  519   5.363   3.944   1.390
   56GLU     CG  520   5.405   4.023   1.514
   56GLU     CD  521   5.399   3.944   1.645
   56GLU    OE1  522   5.497   3.873   1.673
   56GLU    OE2  523   5.287   3.930   1.700
   56GLU      C  524   5.517   3.976   1.199
   56GLU      O  525   5.608   4.058   1.187
   57ASN      N  526   5.512   3.861   1.133
   57ASN      H  527   5.434   3.801   1.152
   57ASN     CA  528   5.641   3.805   1.091
   57ASN     CB  529   5.632   3.655   1.061
   57ASN     CG  530   5.622   3.552   1.173
   57ASN    OD1  531   5.675   3.574   1.282
   57ASN    ND2  532   5.566   3.434   1.146
   57ASN   HD21  533   5.537   3.410   1.054
   57ASN   HD22  534   5.528   3.386   1.225
   57ASN      C  535   5.702   3.876   0.970
   57ASN      O  536   5.819   3.911   0.979
   58PHE      N  537   5.625   3.912   0.867
   58PHE      H  538   5.543   3.863   0.839
   58PHE     CA  539   5.677   4.007   0.768
   58PHE     CB  540   5.583   3.998   0.647
   58PHE     CG  541   5.615   4.111   0.549
   58PHE    CD1  542   5.543   4.230   0.554
   58PHE    HD1  543   5.507   4.268   0.649
   58PHE    CD2  544   5.676   4.086   0.427
   58PHE    HD2  545   5.746   4.002   0.421
   58PHE    CE1  546   5.534   4.318   0.446
   58PHE    HE1  547   5.472   4.407   0.457
   58PHE    CE2  548   5.655   4.164   0.314
   58PHE    HE2  549   5.697   4.128   0.220
   58PHE     CZ  550   5.586   4.284   0.322
   58PHE     HZ  551   5.552   4.334   0.231
   58PHE      C  552   5.683   4.149   0.824
   58PHE      O  553   5.780   4.216   0.790
   59ARG      N  554   5.596   4.200   0.912
   59ARG      H  555   5.514   4.150   0.941
   59ARG     CA  556   5.609   4.334   0.969
   59ARG     CB  557   5.496   4.391   1.055
   59ARG     CG  558   5.472   4.538   1.021
   59ARG     CD  559   5.365   4.613   1.101
   59ARG     NE  560   5.364   4.742   1.029
   59ARG     HE  561   5.426   4.760   0.953
   59ARG     CZ  562   5.301   4.850   1.078
   59ARG    NH1  563   5.224   4.842   1.187
   59ARG   HH11  564   5.202   4.757   1.235
   59ARG   HH12  565   5.199   4.933   1.219
   59ARG    NH2  566   5.321   4.976   1.037
   59ARG   HH21  567   5.387   4.990   0.963
   59ARG   HH22  568   5.278   5.057   1.078
   59ARG      C  569   5.740   4.364   1.044
   59ARG      O  570   5.804   4.466   1.019
   60LYS      N  571   5.791   4.267   1.118
   60LYS      H  572   5.732   4.202   1.167
   60LYS     CA  573   5.922   4.279   1.185
   60LYS     CB  574   5.948   4.170   1.288
   60LYS     CG  575   5.888   4.187   1.428
   60LYS     CD  576   5.897   4.054   1.503
   60LYS     CE  577   5.824   4.067   1.636
   60LYS     NZ  578   5.822   3.949   1.723
   60LYS    HZ1  579   5.781   3.865   1.686
   60LYS    HZ2  580   5.915   3.931   1.755
   60LYS    HZ3  581   5.764   3.980   1.799
   60LYS      C  582   6.038   4.290   1.086
   60LYS      O  583   6.127   4.374   1.103
   61LYS      N  584   6.031   4.215   0.977
   61LYS      H  585   5.949   4.160   0.960
   61LYS     CA  586   6.127   4.214   0.865
   61LYS     CB  587   6.095   4.104   0.764
   61LYS     CG  588   6.153   3.976   0.826
   61LYS     CD  589   6.144   3.868   0.718
   61LYS     CE  590   6.136   3.734   0.790
   61LYS     NZ  591   6.136   3.625   0.691
   61LYS    HZ1  592   6.126   3.535   0.734
   61LYS    HZ2  593   6.072   3.627   0.614
   61LYS    HZ3  594   6.224   3.621   0.643
   61LYS      C  595   6.124   4.353   0.801
   61LYS      O  596   6.223   4.426   0.811
   62GLN      N  597   6.001   4.395   0.776
   62GLN      H  598   5.927   4.341   0.817
   62GLN     CA  599   5.972   4.520   0.705
   62GLN     CB  600   5.821   4.524   0.679
   62GLN     CG  601   5.760   4.639   0.597
   62GLN     CD  602   5.608   4.640   0.587
   62GLN    OE1  603   5.530   4.616   0.680
   62GLN    NE2  604   5.547   4.679   0.476
   62GLN   HE21  605   5.591   4.708   0.391
   62GLN   HE22  606   5.450   4.655   0.469
   62GLN      C  607   6.034   4.641   0.774
   62GLN      O  608   6.102   4.712   0.700
   63ILE      N  609   6.000   4.664   0.901
   63ILE      H  610   5.930   4.610   0.948
   63ILE     CA  611   6.046   4.776   0.985
   63ILE     CB  612   5.942   4.804   1.094
   63ILE    CG1  613   5.800   4.791   1.039
   63ILE    CG2  614   5.959   4.953   1.126
   63ILE     CD  615   5.700   4.786   1.154
   63ILE      C  616   6.193   4.765   1.024
   63ILE      O  617   6.261   4.867   1.019
   64GLU      N  618   6.247   4.644   1.041
   64GLU      H  619   6.189   4.564   1.053
   64GLU     CA  620   6.390   4.620   1.066
   64GLU     CB  621   6.412   4.478   1.119
   64GLU     CG  622   6.529   4.491   1.217
   64GLU     CD  623   6.570   4.366   1.296
   64GLU    OE1  624   6.578   4.257   1.236
   64GLU    OE2  625   6.604   4.383   1.415
   64GLU      C  626   6.485   4.647   0.948
   64GLU      O  627   6.591   4.707   0.962
   65GLU      N  628   6.438   4.618   0.827
   65GLU      H  629   6.342   4.592   0.816
   65GLU     CA  630   6.503   4.646   0.698
   65GLU     CB  631   6.419   4.578   0.590
   65GLU     CG  632   6.486   4.557   0.454
   65GLU     CD  633   6.381   4.526   0.346
   65GLU    OE1  634   6.272   4.588   0.348
   65GLU    OE2  635   6.406   4.422   0.282
   65GLU      C  636   6.524   4.797   0.682
   65GLU      O  637   6.632   4.827   0.633
   66LEU      N  638   6.445   4.887   0.739
   66LEU      H  639   6.349   4.867   0.762
   66LEU     CA  640   6.472   5.030   0.722
   66LEU     CB  641   6.341   5.108   0.730
   66LEU     CG  642   6.251   5.098   0.606
   66LEU    CD1  643   6.114   5.153   0.645
   66LEU    CD2  644   6.316   5.168   0.486
   66LEU      C  645   6.575   5.089   0.819
   66LEU      O  646   6.627   5.200   0.807
   67LYS      N  647   6.602   5.009   0.922
   67LYS      H  648   6.567   4.916   0.926
   67LYS     CA  649   6.704   5.031   1.026
   67LYS     CB  650   6.838   4.992   0.963
   67LYS     CG  651   6.861   4.844   0.934
   67LYS     CD  652   6.910   4.757   1.050
   67LYS     CE  653   6.887   4.609   1.017
   67LYS     NZ  654   6.941   4.557   1.144
   67LYS    HZ1  655   7.039   4.573   1.154
   67LYS    HZ2  656   6.897   4.596   1.224
   67LYS    HZ3  657   6.934   4.457   1.138
   67LYS      C  658   6.707   5.171   1.087
   67LYS      O  659   6.812   5.235   1.101
   68GLY      N  660   6.587   5.219   1.116
   68GLY      H  661   6.500   5.170   1.121
   68GLY     CA  662   6.569   5.341   1.197
   68GLY      C  663   6.591   5.475   1.126
   68GLY      O  664   6.567   5.578   1.189
   69GLN      N  665   6.604   5.478   0.994
   69GLN      H  666   6.617   5.392   0.944
   69GLN     CA  667   6.634   5.598   0.915
   69GLN     CB  668   6.639   5.557   0.768
   69GLN     CG  669   6.707   5.670   0.690
   69GLN     CD  670   6.739   5.637   0.544
   69GLN    OE1  671   6.851   5.649   0.495
   69GLN    NE2  672   6.642   5.594   0.464
   69GLN   HE21  673   6.550   5.576   0.499
   69GLN   HE22  674   6.654   5.577   0.366
   69GLN      C  675   6.541   5.717   0.943
   69GLN      O  676   6.586   5.821   0.991
   70GLU      N  677   6.411   5.691   0.948
   70GLU      H  678   6.368   5.602   0.931
   70GLU     CA  679   6.310   5.794   0.973
   70GLU     CB  680   6.184   5.748   0.899
   70GLU     CG  681   6.199   5.742   0.747
   70GLU     CD  682   6.103   5.638   0.688
   70GLU    OE1  683   5.996   5.670   0.632
   70GLU    OE2  684   6.146   5.521   0.684
   70GLU      C  685   6.261   5.831   1.113
   70GLU      O  686   6.165   5.906   1.130
   71VAL      N  687   6.329   5.797   1.223
   71VAL      H  688   6.426   5.773   1.222
   71VAL     CA  689   6.279   5.816   1.360
   71VAL     CB  690   6.241   5.678   1.412
   71VAL    CG1  691   6.181   5.689   1.552
   71VAL    CG2  692   6.139   5.594   1.335
   71VAL      C  693   6.371   5.899   1.449
   71VAL      O  694   6.487   5.871   1.476
   72SER      N  695   6.319   6.013   1.495
   72SER      H  696   6.221   6.030   1.489
   72SER     CA  697   6.390   6.123   1.563
   72SER     CB  698   6.290   6.230   1.608
   72SER     OG  699   6.356   6.333   1.682
   72SER     HG  700   6.328   6.423   1.647
   72SER      C  701   6.468   6.078   1.686
   72SER      O  702   6.421   5.994   1.763
   73PRO      N  703   6.591   6.123   1.710
   73PRO     CA  704   6.675   6.092   1.827
   73PRO     CB  705   6.800   6.172   1.793
   73PRO     CG  706   6.811   6.165   1.640
   73PRO     CD  707   6.665   6.185   1.599
   73PRO      C  708   6.616   6.117   1.966
   73PRO      O  709   6.668   6.055   2.058
   74LYS      N  710   6.531   6.219   1.977
   74LYS      H  711   6.538   6.300   1.918
   74LYS     CA  712   6.453   6.238   2.100
   74LYS     CB  713   6.382   6.374   2.100
   74LYS     CG  714   6.482   6.489   2.097
   74LYS     CD  715   6.414   6.621   2.060
   74LYS     CE  716   6.383   6.633   1.911
   74LYS     NZ  717   6.303   6.754   1.886
   74LYS    HZ1  718   6.356   6.836   1.908
   74LYS    HZ2  719   6.266   6.759   1.793
   74LYS    HZ3  720   6.234   6.756   1.958
   74LYS      C  721   6.363   6.124   2.146
   74LYS      O  722   6.342   6.119   2.267
   75VAL      N  723   6.339   6.025   2.060
   75VAL      H  724   6.359   6.031   1.962
   75VAL     CA  725   6.252   5.911   2.091
   75VAL     CB  726   6.215   5.832   1.965
   75VAL    CG1  727   6.145   5.696   1.977
   75VAL    CG2  728   6.142   5.929   1.872
   75VAL      C  729   6.311   5.810   2.190
   75VAL      O  730   6.430   5.778   2.190
   76TYR      N  731   6.223   5.784   2.287
   76TYR      H  732   6.151   5.845   2.320
   76TYR     CA  733   6.256   5.683   2.388
   76TYR     CB  734   6.218   5.727   2.529
   76TYR     CG  735   6.253   5.633   2.645
   76TYR    CD1  736   6.184   5.515   2.667
   76TYR    HD1  737   6.111   5.485   2.591
   76TYR    CD2  738   6.346   5.673   2.740
   76TYR    HD2  739   6.404   5.765   2.732
   76TYR    CE1  740   6.210   5.438   2.780
   76TYR    HE1  741   6.168   5.338   2.791
   76TYR    CE2  742   6.374   5.598   2.854
   76TYR    HE2  743   6.447   5.639   2.923
   76TYR     CZ  744   6.302   5.481   2.875
   76TYR     OH  745   6.314   5.401   2.984
   76TYR     HH  746   6.390   5.433   3.041
   76TYR      C  747   6.192   5.553   2.339
   76TYR      O  748   6.072   5.533   2.357
   77PHE      N  749   6.276   5.470   2.278
   77PHE      H  750   6.363   5.502   2.240
   77PHE     CA  751   6.230   5.334   2.248
   77PHE     CB  752   6.253   5.300   2.101
   77PHE     CG  753   6.183   5.168   2.068
   77PHE    CD1  754   6.044   5.169   2.065
   77PHE    HD1  755   5.989   5.262   2.049
   77PHE    CD2  756   6.247   5.046   2.053
   77PHE    HD2  757   6.353   5.050   2.081
   77PHE    CE1  758   5.968   5.053   2.059
   77PHE    HE1  759   5.861   5.072   2.057
   77PHE    CE2  760   6.171   4.931   2.036
   77PHE    HE2  761   6.221   4.837   2.009
   77PHE     CZ  762   6.033   4.931   2.045
   77PHE     HZ  763   5.978   4.838   2.025
   77PHE      C  764   6.287   5.243   2.357
   77PHE      O  765   6.374   5.277   2.437
   78MET      N  766   6.222   5.127   2.369
   78MET      H  767   6.135   5.118   2.320
   78MET     CA  768   6.244   5.026   2.474
   78MET     CB  769   6.166   5.066   2.599
   78MET     CG  770   6.189   4.977   2.721
   78MET     SD  771   6.099   5.024   2.873
   78MET     CE  772   6.197   4.939   2.994
   78MET      C  773   6.189   4.893   2.424
   78MET      O  774   6.071   4.872   2.396
   79LYS      N  775   6.285   4.801   2.422
   79LYS      H  776   6.378   4.810   2.458
   79LYS     CA  777   6.256   4.664   2.376
   79LYS     CB  778   6.379   4.596   2.317
   79LYS     CG  779   6.407   4.662   2.182
   79LYS     CD  780   6.539   4.613   2.123
   79LYS     CE  781   6.547   4.668   1.980
   79LYS     NZ  782   6.678   4.626   1.929
   79LYS    HZ1  783   6.746   4.669   1.989
   79LYS    HZ2  784   6.689   4.529   1.950
   79LYS    HZ3  785   6.691   4.656   1.835
   79LYS      C  786   6.194   4.560   2.469
   79LYS      O  787   6.244   4.539   2.579
   80GLN      N  788   6.078   4.504   2.435
   80GLN      H  789   6.028   4.529   2.352
   80GLN     CA  790   6.011   4.418   2.533
   80GLN     CB  791   5.861   4.414   2.505
   80GLN     CG  792   5.786   4.346   2.620
   80GLN     CD  793   5.633   4.335   2.610
   80GLN    OE1  794   5.560   4.434   2.605
   80GLN    NE2  795   5.578   4.215   2.625
   80GLN   HE21  796   5.626   4.131   2.651
   80GLN   HE22  797   5.479   4.207   2.613
   80GLN      C  798   6.062   4.273   2.531
   80GLN      O  799   6.047   4.194   2.439
   81THR      N  800   6.137   4.240   2.636
   81THR      H  801   6.148   4.284   2.725
   81THR     CA  802   6.179   4.099   2.646
   81THR     CB  803   6.317   4.077   2.709
   81THR    OG1  804   6.331   4.141   2.836
   81THR    HG1  805   6.418   4.119   2.880
   81THR    CG2  806   6.415   4.139   2.610
   81THR      C  807   6.080   4.011   2.723
   81THR      O  808   6.073   3.889   2.704
   82ILE      N  809   6.007   4.069   2.818
   82ILE      H  810   5.999   4.168   2.815
   82ILE     CA  811   5.938   3.990   2.921
   82ILE     CB  812   5.957   4.043   3.063
   82ILE    CG1  813   6.103   4.078   3.095
   82ILE    CG2  814   5.910   3.938   3.165
   82ILE     CD  815   6.196   3.957   3.089
   82ILE      C  816   5.791   3.976   2.881
   82ILE      O  817   5.739   4.073   2.826
   83GLY      N  818   5.742   3.857   2.914
   83GLY      H  819   5.775   3.773   2.956
   83GLY     CA  820   5.599   3.832   2.891
   83GLY      C  821   5.519   3.946   2.954
   83GLY      O  822   5.553   3.987   3.066
   84ASN      N  823   5.394   3.948   2.909
   84ASN      H  824   5.351   3.875   2.857
   84ASN     CA  825   5.285   4.036   2.954
   84ASN     CB  826   5.233   3.997   3.092
   84ASN     CG  827   5.164   3.861   3.091
   84ASN    OD1  828   5.213   3.763   3.148
   84ASN    ND2  829   5.043   3.859   3.036
   84ASN   HD21  830   5.006   3.946   3.004
   84ASN   HD22  831   4.996   3.772   3.021
   84ASN      C  832   5.299   4.189   2.951
   84ASN      O  833   5.198   4.258   2.943
   85SER      N  834   5.418   4.248   2.948
   85SER      H  835   5.506   4.205   2.925
   85SER     CA  836   5.441   4.390   2.976
   85SER     CB  837   5.582   4.430   3.020
   85SER     OG  838   5.673   4.386   2.920
   85SER     HG  839   5.641   4.426   2.834
   85SER      C  840   5.384   4.501   2.888
   85SER      O  841   5.418   4.618   2.904
   86CYS      N  842   5.297   4.473   2.792
   86CYS      H  843   5.256   4.382   2.781
   86CYS     CA  844   5.258   4.567   2.685
   86CYS     CB  845   5.136   4.522   2.604
   86CYS     SG  846   5.011   4.443   2.712
   86CYS     HG  847   4.924   4.411   2.617
   86CYS      C  848   5.204   4.699   2.741
   86CYS      O  849   5.249   4.807   2.706
   87GLY      N  850   5.109   4.690   2.834
   87GLY      H  851   5.053   4.608   2.829
   87GLY     CA  852   5.053   4.810   2.898
   87GLY      C  853   5.168   4.888   2.962
   87GLY      O  854   5.179   5.003   2.921
   88THR      N  855   5.256   4.823   3.038
   88THR      H  856   5.252   4.723   3.046
   88THR     CA  857   5.368   4.887   3.109
   88THR     CB  858   5.448   4.786   3.192
   88THR    OG1  859   5.366   4.682   3.246
   88THR    HG1  860   5.404   4.631   3.324
   88THR    CG2  861   5.497   4.860   3.317
   88THR      C  862   5.470   4.949   3.014
   88THR      O  863   5.521   5.059   3.032
   89ILE      N  864   5.510   4.875   2.911
   89ILE      H  865   5.510   4.775   2.907
   89ILE     CA  866   5.593   4.922   2.799
   89ILE     CB  867   5.631   4.817   2.695
   89ILE    CG1  868   5.706   4.702   2.762
   89ILE    CG2  869   5.714   4.870   2.578
   89ILE     CD  870   5.837   4.752   2.825
   89ILE      C  871   5.531   5.045   2.732
   89ILE      O  872   5.594   5.150   2.734
   90GLY      N  873   5.402   5.044   2.700
   90GLY      H  874   5.349   4.960   2.709
   90GLY     CA  875   5.328   5.156   2.640
   90GLY      C  876   5.311   5.283   2.723
   90GLY      O  877   5.313   5.392   2.666
   91LEU      N  878   5.281   5.263   2.851
   91LEU      H  879   5.219   5.189   2.878
   91LEU     CA  880   5.300   5.353   2.966
   91LEU     CB  881   5.281   5.263   3.088
   91LEU     CG  882   5.249   5.341   3.216
   91LEU    CD1  883   5.123   5.282   3.277
   91LEU    CD2  884   5.362   5.330   3.318
   91LEU      C  885   5.439   5.417   2.961
   91LEU      O  886   5.444   5.536   2.930
   92ILE      N  887   5.548   5.343   2.968
   92ILE      H  888   5.555   5.243   2.963
   92ILE     CA  889   5.683   5.401   2.967
   92ILE     CB  890   5.792   5.297   2.995
   92ILE    CG1  891   5.759   5.255   3.139
   92ILE    CG2  892   5.926   5.370   2.986
   92ILE     CD  893   5.855   5.142   3.177
   92ILE      C  894   5.702   5.482   2.838
   92ILE      O  895   5.744   5.596   2.853
   93HISE     N  896   5.666   5.433   2.719
   93HISE     H  897   5.660   5.333   2.716
   93HISE    CA  898   5.689   5.511   2.597
   93HISE    CB  899   5.633   5.452   2.468
   93HISE    CG  900   5.711   5.331   2.417
   93HISE   ND1  901   5.653   5.237   2.341
   93HISE   CD2  902   5.833   5.287   2.447
   93HISE   HD2  903   5.909   5.342   2.502
   93HISE   CE1  904   5.743   5.141   2.323
   93HISE   HE1  905   5.723   5.059   2.254
   93HISE   NE2  906   5.853   5.167   2.393
   93HISE   HE2  907   5.916   5.098   2.428
   93HISE     C  908   5.630   5.652   2.605
   93HISE     O  909   5.708   5.748   2.608
   94ALA      N  910   5.501   5.656   2.637
   94ALA      H  911   5.453   5.569   2.645
   94ALA     CA  912   5.432   5.785   2.650
   94ALA     CB  913   5.281   5.775   2.673
   94ALA      C  914   5.482   5.882   2.757
   94ALA      O  915   5.557   5.974   2.725
   95VAL      N  916   5.498   5.821   2.875
   95VAL      H  917   5.479   5.724   2.888
   95VAL     CA  918   5.548   5.886   2.997
   95VAL     CB  919   5.524   5.806   3.125
   95VAL    CG1  920   5.576   5.870   3.254
   95VAL    CG2  921   5.375   5.771   3.138
   95VAL      C  922   5.693   5.934   2.994
   95VAL      O  923   5.710   6.055   3.013
   96ALA      N  924   5.785   5.857   2.937
   96ALA      H  925   5.771   5.764   2.903
   96ALA     CA  926   5.925   5.894   2.915
   96ALA     CB  927   6.018   5.781   2.871
   96ALA      C  928   5.939   5.997   2.803
   96ALA      O  929   6.010   6.096   2.819
   97ASN      N  930   5.859   5.983   2.697
   97ASN      H  931   5.803   5.903   2.676
   97ASN     CA  932   5.854   6.086   2.592
   97ASN     CB  933   5.818   6.028   2.455
   97ASN     CG  934   5.908   5.916   2.403
   97ASN    OD1  935   6.024   5.944   2.374
   97ASN    ND2  936   5.874   5.788   2.393
   97ASN   HD21  937   5.779   5.758   2.406
   97ASN   HD22  938   5.936   5.718   2.359
   97ASN      C  939   5.786   6.221   2.613
   97ASN      O  940   5.799   6.311   2.530
   98ASN      N  941   5.700   6.224   2.715
   98ASN      H  942   5.672   6.134   2.748
   98ASN     CA  943   5.611   6.337   2.745
   98ASN     CB  944   5.463   6.310   2.714
   98ASN     CG  945   5.429   6.320   2.565
   98ASN    OD1  946   5.486   6.398   2.488
   98ASN    ND2  947   5.330   6.244   2.519
   98ASN   HD21  948   5.284   6.181   2.582
   98ASN   HD22  949   5.297   6.256   2.425
   98ASN      C  950   5.622   6.383   2.890
   98ASN      O  951   5.531   6.437   2.954
   99GLN      N  952   5.745   6.376   2.941
   99GLN      H  953   5.803   6.322   2.880
   99GLN     CA  954   5.790   6.429   3.071
   99GLN     CB  955   5.936   6.395   3.099
   99GLN     CG  956   5.950   6.247   3.135
   99GLN     CD  957   6.095   6.209   3.170
   99GLN    OE1  958   6.144   6.231   3.280
   99GLN    NE2  959   6.160   6.148   3.071
   99GLN   HE21  960   6.110   6.119   2.990
   99GLN   HE22  961   6.255   6.121   3.089
   99GLN      C  962   5.762   6.578   3.092
   99GLN      O  963   5.740   6.619   3.206
  100ASP      N  964   5.761   6.662   2.989
  100ASP      H  965   5.779   6.629   2.897
  100ASP     CA  966   5.718   6.802   3.002
  100ASP     CB  967   5.730   6.880   2.871
  100ASP     CG  968   5.666   6.837   2.739
  100ASP    OD1  969   5.632   6.927   2.659
  100ASP    OD2  970   5.658   6.715   2.714
  100ASP      C  971   5.571   6.826   3.039
  100ASP      O  972   5.549   6.920   3.114
  101LYS      N  973   5.477   6.764   2.967
  101LYS      H  974   5.507   6.722   2.881
  101LYS     CA  975   5.333   6.759   2.996
  101LYS     CB  976   5.272   6.672   2.886
  101LYS     CG  977   5.297   6.736   2.749
  101LYS     CD  978   5.252   6.675   2.616
  101LYS     CE  979   5.316   6.731   2.489
  101LYS     NZ  980   5.448   6.673   2.459
  101LYS    HZ1  981   5.446   6.584   2.505
  101LYS    HZ2  982   5.459   6.660   2.360
  101LYS    HZ3  983   5.521   6.725   2.504
  101LYS      C  984   5.297   6.708   3.135
  101LYS      O  985   5.221   6.770   3.210
  102LEU      N  986   5.351   6.593   3.173
  102LEU      H  987   5.404   6.539   3.108
  102LEU     CA  988   5.318   6.525   3.299
  102LEU     CB  989   5.250   6.395   3.257
  102LEU     CG  990   5.208   6.299   3.369
  102LEU    CD1  991   5.110   6.351   3.474
  102LEU    CD2  992   5.166   6.165   3.308
  102LEU      C  993   5.438   6.500   3.390
  102LEU      O  994   5.543   6.452   3.349
  103GLY      N  995   5.431   6.556   3.511
  103GLY      H  996   5.350   6.606   3.542
  103GLY     CA  997   5.533   6.555   3.616
  103GLY      C  998   5.534   6.426   3.699
  103GLY      O  999   5.432   6.358   3.705
  104PHE      N 1000   5.625   6.422   3.796
  104PHE      H 1001   5.682   6.499   3.825
  104PHE     CA 1002   5.630   6.312   3.893
  104PHE     CB 1003   5.744   6.216   3.860
  104PHE     CG 1004   5.766   6.187   3.712
  104PHE    CD1 1005   5.726   6.060   3.672
  104PHE    HD1 1006   5.683   5.992   3.745
  104PHE    CD2 1007   5.834   6.277   3.630
  104PHE    HD2 1008   5.876   6.370   3.668
  104PHE    CE1 1009   5.753   6.031   3.538
  104PHE    HE1 1010   5.697   5.946   3.500
  104PHE    CE2 1011   5.858   6.243   3.497
  104PHE    HE2 1012   5.905   6.314   3.429
  104PHE     CZ 1013   5.809   6.122   3.449
  104PHE     HZ 1014   5.800   6.092   3.345
  104PHE      C 1015   5.664   6.377   4.028
  104PHE      O 1016   5.747   6.467   4.032
  105GLU      N 1017   5.610   6.308   4.128
  105GLU      H 1018   5.541   6.238   4.113
  105GLU     CA 1019   5.634   6.339   4.270
  105GLU     CB 1020   5.526   6.284   4.363
  105GLU     CG 1021   5.502   6.133   4.356
  105GLU     CD 1022   5.392   6.084   4.450
  105GLU    OE1 1023   5.279   6.065   4.402
  105GLU    OE2 1024   5.416   6.050   4.568
  105GLU      C 1025   5.772   6.304   4.326
  105GLU      O 1026   5.843   6.225   4.263
  106ASP      N 1027   5.801   6.356   4.445
  106ASP      H 1028   5.738   6.413   4.497
  106ASP     CA 1029   5.931   6.328   4.507
  106ASP     CB 1030   5.930   6.416   4.632
  106ASP     CG 1031   5.907   6.566   4.613
  106ASP    OD1 1032   5.990   6.633   4.547
  106ASP    OD2 1033   5.816   6.626   4.674
  106ASP      C 1034   5.947   6.184   4.557
  106ASP      O 1035   5.856   6.116   4.604
  107GLY      N 1036   6.061   6.130   4.515
  107GLY      H 1037   6.111   6.190   4.452
  107GLY     CA 1038   6.101   5.990   4.534
  107GLY      C 1039   6.025   5.887   4.449
  107GLY      O 1040   6.018   5.774   4.496
  108SER      N 1041   5.976   5.929   4.333
  108SER      H 1042   5.962   6.026   4.313
  108SER     CA 1043   5.906   5.848   4.233
  108SER     CB 1044   5.854   5.935   4.118
  108SER     OG 1045   5.780   5.857   4.023
  108SER     HG 1046   5.692   5.904   4.017
  108SER      C 1047   5.981   5.728   4.175
  108SER      O 1048   6.090   5.736   4.119
  109VAL      N 1049   5.919   5.611   4.184
  109VAL      H 1050   5.824   5.605   4.215
  109VAL     CA 1051   5.977   5.488   4.128
  109VAL     CB 1052   5.883   5.369   4.152
  109VAL    CG1 1053   5.934   5.242   4.084
  109VAL    CG2 1054   5.850   5.343   4.300
  109VAL      C 1055   5.994   5.501   3.977
  109VAL      O 1056   6.101   5.469   3.925
  110LEU      N 1057   5.901   5.566   3.907
  110LEU      H 1058   5.822   5.613   3.946
  110LEU     CA 1059   5.902   5.576   3.760
  110LEU     CB 1060   5.766   5.618   3.705
  110LEU     CG 1061   5.746   5.590   3.556
  110LEU    CD1 1062   5.769   5.442   3.528
  110LEU    CD2 1063   5.606   5.628   3.506
  110LEU      C 1064   6.014   5.673   3.721
  110LEU      O 1065   6.113   5.649   3.653
  111LYS      N 1066   6.020   5.788   3.788
  111LYS      H 1067   5.960   5.808   3.865
  111LYS     CA 1068   6.130   5.884   3.769
  111LYS     CB 1069   6.099   6.008   3.853
  111LYS     CG 1070   6.186   6.130   3.823
  111LYS     CD 1071   6.190   6.171   3.675
  111LYS     CE 1072   6.244   6.314   3.666
  111LYS     NZ 1073   6.241   6.355   3.525
  111LYS    HZ1 1074   6.151   6.361   3.482
  111LYS    HZ2 1075   6.275   6.449   3.517
  111LYS    HZ3 1076   6.309   6.305   3.471
  111LYS      C 1077   6.272   5.833   3.789
  111LYS      O 1078   6.363   5.875   3.717
  112GLN      N 1079   6.289   5.748   3.889
  112GLN      H 1080   6.209   5.718   3.941
  112GLN     CA 1081   6.416   5.683   3.926
  112GLN     CB 1082   6.401   5.614   4.062
  112GLN     CG 1083   6.535   5.565   4.119
  112GLN     CD 1084   6.608   5.453   4.046
  112GLN    OE1 1085   6.560   5.346   4.009
  112GLN    NE2 1086   6.737   5.471   4.018
  112GLN   HE21 1087   6.785   5.554   4.046
  112GLN   HE22 1088   6.774   5.409   3.949
  112GLN      C 1089   6.470   5.591   3.816
  112GLN      O 1090   6.576   5.612   3.757
  113PHE      N 1091   6.375   5.520   3.756
  113PHE      H 1092   6.284   5.516   3.797
  113PHE     CA 1093   6.382   5.449   3.627
  113PHE     CB 1094   6.251   5.376   3.601
  113PHE     CG 1095   6.261   5.285   3.479
  113PHE    CD1 1096   6.330   5.165   3.493
  113PHE    HD1 1097   6.347   5.112   3.587
  113PHE    CD2 1098   6.216   5.325   3.353
  113PHE    HD2 1099   6.144   5.407   3.350
  113PHE    CE1 1100   6.358   5.089   3.380
  113PHE    HE1 1101   6.416   4.998   3.395
  113PHE    CE2 1102   6.250   5.251   3.241
  113PHE    HE2 1103   6.225   5.278   3.138
  113PHE     CZ 1104   6.328   5.136   3.253
  113PHE     HZ 1105   6.374   5.090   3.165
  113PHE      C 1106   6.415   5.532   3.502
  113PHE      O 1107   6.513   5.509   3.432
  114LEU      N 1108   6.329   5.631   3.482
  114LEU      H 1109   6.244   5.646   3.533
  114LEU     CA 1110   6.351   5.728   3.373
  114LEU     CB 1111   6.221   5.800   3.339
  114LEU     CG 1112   6.100   5.712   3.305
  114LEU    CD1 1113   5.979   5.806   3.313
  114LEU    CD2 1114   6.121   5.649   3.168
  114LEU      C 1115   6.469   5.824   3.381
  114LEU      O 1116   6.530   5.863   3.281
  115SER      N 1117   6.523   5.856   3.498
  115SER      H 1118   6.476   5.829   3.582
  115SER     CA 1119   6.655   5.912   3.529
  115SER     CB 1120   6.663   5.952   3.677
  115SER     OG 1121   6.778   6.031   3.704
  115SER     HG 1122   6.777   6.046   3.803
  115SER      C 1123   6.765   5.811   3.493
  115SER      O 1124   6.841   5.837   3.400
  116GLU      N 1125   6.778   5.696   3.558
  116GLU      H 1126   6.719   5.680   3.637
  116GLU     CA 1127   6.876   5.595   3.517
  116GLU     CB 1128   6.864   5.475   3.611
  116GLU     CG 1129   6.976   5.371   3.602
  116GLU     CD 1130   6.985   5.279   3.724
  116GLU    OE1 1131   6.918   5.306   3.826
  116GLU    OE2 1132   7.060   5.180   3.731
  116GLU      C 1133   6.879   5.553   3.370
  116GLU      O 1134   6.989   5.536   3.317
  117THR      N 1135   6.763   5.538   3.305
  117THR      H 1136   6.680   5.547   3.360
  117THR     CA 1137   6.746   5.504   3.163
  117THR     CB 1138   6.646   5.393   3.130
  117THR    OG1 1139   6.518   5.453   3.154
  117THR    HG1 1140   6.514   5.469   3.253
  117THR    CG2 1141   6.633   5.275   3.226
  117THR      C 1142   6.737   5.613   3.056
  117THR      O 1143   6.694   5.580   2.946
  118GLU      N 1144   6.787   5.735   3.072
  118GLU      H 1145   6.812   5.766   3.164
  118GLU     CA 1146   6.800   5.833   2.963
  118GLU     CB 1147   6.824   5.973   3.021
  118GLU     CG 1148   6.801   6.087   2.921
  118GLU     CD 1149   6.818   6.227   2.980
  118GLU    OE1 1150   6.731   6.257   3.064
  118GLU    OE2 1151   6.918   6.299   2.959
  118GLU      C 1152   6.900   5.806   2.851
  118GLU      O 1153   6.869   5.780   2.735
  119LYS      N 1154   7.023   5.771   2.890
  119LYS      H 1155   7.035   5.748   2.986
  119LYS     CA 1156   7.141   5.744   2.807
  119LYS     CB 1157   7.256   5.835   2.850
  119LYS     CG 1158   7.227   5.979   2.809
  119LYS     CD 1159   7.347   6.066   2.849
  119LYS     CE 1160   7.460   6.064   2.746
  119LYS     NZ 1161   7.417   6.122   2.618
  119LYS    HZ1 1162   7.499   6.154   2.571
  119LYS    HZ2 1163   7.384   6.050   2.558
  119LYS    HZ3 1164   7.348   6.194   2.631
  119LYS      C 1165   7.194   5.602   2.784
  119LYS      O 1166   7.280   5.558   2.860
  120MET      N 1167   7.140   5.532   2.684
  120MET      H 1168   7.085   5.579   2.615
  120MET     CA 1169   7.162   5.390   2.657
  120MET     CB 1170   7.122   5.316   2.785
  120MET     CG 1171   6.978   5.329   2.834
  120MET     SD 1172   6.926   5.204   2.957
  120MET     CE 1173   7.031   5.251   3.093
  120MET      C 1174   7.078   5.347   2.536
  120MET      O 1175   6.983   5.415   2.498
  121SER      N 1176   7.098   5.221   2.498
  121SER      H 1177   7.172   5.165   2.536
  121SER     CA 1178   7.034   5.157   2.382
  121SER     CB 1179   7.116   5.052   2.307
  121SER     OG 1180   7.146   4.943   2.394
  121SER     HG 1181   7.194   4.977   2.475
  121SER      C 1182   6.902   5.093   2.426
  121SER      O 1183   6.878   5.088   2.547
  122PRO      N 1184   6.801   5.067   2.344
  122PRO     CA 1185   6.685   4.985   2.380
  122PRO     CB 1186   6.602   4.995   2.251
  122PRO     CG 1187   6.617   5.144   2.219
  122PRO     CD 1188   6.769   5.147   2.225
  122PRO      C 1189   6.700   4.850   2.451
  122PRO      O 1190   6.618   4.795   2.523
  123GLU      N 1191   6.806   4.782   2.407
  123GLU      H 1192   6.849   4.797   2.318
  123GLU     CA 1193   6.855   4.656   2.465
  123GLU     CB 1194   6.964   4.606   2.371
  123GLU     CG 1195   6.916   4.561   2.233
  123GLU     CD 1196   6.917   4.664   2.119
  123GLU    OE1 1197   6.850   4.769   2.117
  123GLU    OE2 1198   6.981   4.626   2.019
  123GLU      C 1199   6.901   4.676   2.610
  123GLU      O 1200   6.886   4.592   2.699
  124ASP      N 1201   6.983   4.778   2.628
  124ASP      H 1202   7.052   4.807   2.561
  124ASP     CA 1203   7.018   4.826   2.762
  124ASP     CB 1204   7.104   4.951   2.746
  124ASP     CG 1205   7.238   4.923   2.677
  124ASP    OD1 1206   7.291   4.811   2.692
  124ASP    OD2 1207   7.292   5.021   2.621
  124ASP      C 1208   6.904   4.854   2.861
  124ASP      O 1209   6.907   4.793   2.968
  125ARG      N 1210   6.803   4.926   2.812
  125ARG      H 1211   6.833   4.996   2.747
  125ARG     CA 1212   6.669   4.945   2.869
  125ARG     CB 1213   6.575   5.033   2.787
  125ARG     CG 1214   6.633   5.173   2.766
  125ARG     CD 1215   6.537   5.271   2.699
  125ARG     NE 1216   6.607   5.400   2.686
  125ARG     HE 1217   6.608   5.441   2.777
  125ARG     CZ 1218   6.627   5.476   2.578
  125ARG    NH1 1219   6.593   5.439   2.454
  125ARG   HH11 1220   6.557   5.347   2.437
  125ARG   HH12 1221   6.625   5.495   2.377
  125ARG    NH2 1222   6.698   5.587   2.604
  125ARG   HH21 1223   6.730   5.617   2.694
  125ARG   HH22 1224   6.740   5.631   2.525
  125ARG      C 1225   6.593   4.817   2.905
  125ARG      O 1226   6.526   4.811   3.008
  126ALA      N 1227   6.610   4.716   2.820
  126ALA      H 1228   6.649   4.738   2.730
  126ALA     CA 1229   6.554   4.582   2.841
  126ALA     CB 1230   6.570   4.500   2.713
  126ALA      C 1231   6.617   4.518   2.965
  126ALA      O 1232   6.543   4.488   3.058
  127LYS      N 1233   6.745   4.549   2.980
  127LYS      H 1234   6.797   4.606   2.916
  127LYS     CA 1235   6.825   4.489   3.087
  127LYS     CB 1236   6.975   4.492   3.059
  127LYS     CG 1237   7.025   4.449   2.921
  127LYS     CD 1238   6.969   4.319   2.863
  127LYS     CE 1239   7.038   4.271   2.735
  127LYS     NZ 1240   7.182   4.255   2.762
  127LYS    HZ1 1241   7.191   4.178   2.825
  127LYS    HZ2 1242   7.225   4.225   2.677
  127LYS    HZ3 1243   7.219   4.340   2.798
  127LYS      C 1244   6.789   4.549   3.223
  127LYS      O 1245   6.779   4.480   3.325
  128CYS      N 1246   6.775   4.681   3.220
  128CYS      H 1247   6.819   4.727   3.143
  128CYS     CA 1248   6.728   4.768   3.329
  128CYS     CB 1249   6.724   4.913   3.280
  128CYS     SG 1250   6.893   4.983   3.286
  128CYS     HG 1251   6.926   4.942   3.408
  128CYS      C 1252   6.590   4.730   3.382
  128CYS      O 1253   6.581   4.738   3.505
  129PHE      N 1254   6.498   4.702   3.290
  129PHE      H 1255   6.506   4.729   3.194
  129PHE     CA 1256   6.367   4.646   3.326
  129PHE     CB 1257   6.267   4.643   3.210
  129PHE     CG 1258   6.129   4.592   3.253
  129PHE    CD1 1259   6.034   4.680   3.305
  129PHE    HD1 1260   6.062   4.785   3.314
  129PHE    CD2 1261   6.097   4.457   3.248
  129PHE    HD2 1262   6.174   4.381   3.234
  129PHE    CE1 1263   5.903   4.649   3.340
  129PHE    HE1 1264   5.841   4.732   3.375
  129PHE    CE2 1265   5.972   4.420   3.297
  129PHE    HE2 1266   5.963   4.322   3.344
  129PHE     CZ 1267   5.875   4.514   3.330
  129PHE     HZ 1268   5.788   4.467   3.377
  129PHE      C 1269   6.371   4.508   3.392
  129PHE      O 1270   6.291   4.480   3.482
  130GLU      N 1271   6.455   4.420   3.338
  130GLU      H 1272   6.504   4.435   3.253
  130GLU     CA 1273   6.484   4.290   3.401
  130GLU     CB 1274   6.580   4.218   3.306
  130GLU     CG 1275   6.502   4.163   3.187
  130GLU     CD 1276   6.591   4.094   3.083
  130GLU    OE1 1277   6.662   3.997   3.116
  130GLU    OE2 1278   6.562   4.113   2.963
  130GLU      C 1279   6.546   4.311   3.539
  130GLU      O 1280   6.499   4.240   3.628
  131LYS      N 1281   6.644   4.399   3.557
  131LYS      H 1282   6.684   4.441   3.475
  131LYS     CA 1283   6.702   4.425   3.689
  131LYS     CB 1284   6.845   4.476   3.668
  131LYS     CG 1285   6.933   4.368   3.606
  131LYS     CD 1286   7.078   4.414   3.593
  131LYS     CE 1287   7.101   4.511   3.476
  131LYS     NZ 1288   7.240   4.560   3.471
  131LYS    HZ1 1289   7.314   4.498   3.497
  131LYS    HZ2 1290   7.256   4.613   3.388
  131LYS    HZ3 1291   7.233   4.627   3.545
  131LYS      C 1292   6.625   4.518   3.784
  131LYS      O 1293   6.683   4.566   3.882
  132ASN      N 1294   6.492   4.510   3.782
  132ASN      H 1295   6.442   4.452   3.718
  132ASN     CA 1296   6.401   4.585   3.869
  132ASN     CB 1297   6.338   4.700   3.791
  132ASN     CG 1298   6.271   4.817   3.864
  132ASN    OD1 1299   6.176   4.818   3.943
  132ASN    ND2 1300   6.329   4.936   3.848
  132ASN   HD21 1301   6.408   4.938   3.787
  132ASN   HD22 1302   6.289   5.023   3.876
  132ASN      C 1303   6.301   4.496   3.943
  132ASN      O 1304   6.236   4.415   3.879
  133GLU      N 1305   6.287   4.522   4.073
  133GLU      H 1306   6.355   4.579   4.120
  133GLU     CA 1307   6.186   4.454   4.156
  133GLU     CB 1308   6.251   4.427   4.292
  133GLU     CG 1309   6.363   4.323   4.287
  133GLU     CD 1310   6.307   4.181   4.288
  133GLU    OE1 1311   6.234   4.140   4.381
  133GLU    OE2 1312   6.349   4.108   4.195
  133GLU      C 1313   6.062   4.541   4.175
  133GLU      O 1314   5.949   4.498   4.150
  134ALA      N 1315   6.075   4.668   4.214
  134ALA      H 1316   6.164   4.703   4.242
  134ALA     CA 1317   5.968   4.765   4.240
  134ALA     CB 1318   6.026   4.901   4.280
  134ALA      C 1319   5.859   4.776   4.133
  134ALA      O 1320   5.742   4.785   4.170
  135ILE      N 1321   5.894   4.765   4.005
  135ILE      H 1322   5.987   4.756   3.970
  135ILE     CA 1323   5.798   4.773   3.894
  135ILE     CB 1324   5.857   4.812   3.759
  135ILE    CG1 1325   5.904   4.956   3.784
  135ILE    CG2 1326   5.742   4.833   3.660
  135ILE     CD 1327   5.995   4.993   3.667
  135ILE      C 1328   5.715   4.644   3.889
  135ILE      O 1329   5.596   4.652   3.918
  136GLN      N 1330   5.778   4.527   3.896
  136GLN      H 1331   5.873   4.522   3.865
  136GLN     CA 1332   5.719   4.393   3.907
  136GLN     CB 1333   5.835   4.293   3.894
  136GLN     CG 1334   5.907   4.286   3.759
  136GLN     CD 1335   5.995   4.162   3.743
  136GLN    OE1 1336   5.949   4.058   3.695
  136GLN    NE2 1337   6.123   4.170   3.778
  136GLN   HE21 1338   6.161   4.253   3.818
  136GLN   HE22 1339   6.180   4.090   3.759
  136GLN      C 1340   5.636   4.364   4.031
  136GLN      O 1341   5.536   4.292   4.034
  137ALA      N 1342   5.668   4.432   4.141
  137ALA      H 1343   5.753   4.480   4.161
  137ALA     CA 1344   5.577   4.433   4.257
  137ALA     CB 1345   5.653   4.487   4.378
  137ALA      C 1346   5.442   4.498   4.228
  137ALA      O 1347   5.339   4.431   4.233
  138ALA      N 1348   5.453   4.624   4.186
  138ALA      H 1349   5.540   4.656   4.148
  138ALA     CA 1350   5.340   4.714   4.159
  138ALA     CB 1351   5.384   4.858   4.133
  138ALA      C 1352   5.244   4.673   4.047
  138ALA      O 1353   5.122   4.686   4.061
  139HISE     N 1354   5.314   4.629   3.943
  139HISE     H 1355   5.414   4.637   3.944
  139HISE    CA 1356   5.254   4.566   3.825
  139HISE    CB 1357   5.374   4.524   3.738
  139HISE    CG 1358   5.358   4.456   3.602
  139HISE   ND1 1359   5.370   4.504   3.478
  139HISE   CD2 1360   5.372   4.325   3.589
  139HISE   HD2 1361   5.325   4.254   3.658
  139HISE   CE1 1362   5.406   4.412   3.389
  139HISE   HE1 1363   5.407   4.413   3.280
  139HISE   NE2 1364   5.399   4.300   3.461
  139HISE   HE2 1365   5.410   4.207   3.426
  139HISE     C 1366   5.170   4.441   3.852
  139HISE     O 1367   5.059   4.430   3.800
  140ASP      N 1368   5.226   4.350   3.931
  140ASP      H 1369   5.324   4.344   3.950
  140ASP     CA 1370   5.146   4.235   3.977
  140ASP     CB 1371   5.237   4.116   4.006
  140ASP     CG 1372   5.281   4.046   3.878
  140ASP    OD1 1373   5.381   3.970   3.881
  140ASP    OD2 1374   5.208   4.052   3.776
  140ASP      C 1375   5.045   4.267   4.087
  140ASP      O 1376   4.930   4.224   4.095
  141ALA      N 1377   5.076   4.365   4.171
  141ALA      H 1378   5.171   4.395   4.161
  141ALA     CA 1379   4.981   4.419   4.269
  141ALA     CB 1380   5.032   4.537   4.352
  141ALA      C 1381   4.853   4.465   4.199
  141ALA      O 1382   4.747   4.405   4.216
  142VAL      N 1383   4.854   4.568   4.116
  142VAL      H 1384   4.947   4.603   4.100
  142VAL     CA 1385   4.743   4.620   4.035
  142VAL     CB 1386   4.774   4.749   3.959
  142VAL    CG1 1387   4.649   4.798   3.886
  142VAL    CG2 1388   4.844   4.864   4.031
  142VAL      C 1389   4.672   4.513   3.952
  142VAL      O 1390   4.550   4.500   3.959
  143ALA      N 1391   4.745   4.408   3.915
  143ALA      H 1392   4.844   4.418   3.904
  143ALA     CA 1393   4.682   4.294   3.847
  143ALA     CB 1394   4.789   4.212   3.774
  143ALA      C 1395   4.603   4.208   3.946
  143ALA      O 1396   4.495   4.162   3.908
  144GLN      N 1397   4.662   4.165   4.057
  144GLN      H 1398   4.757   4.187   4.080
  144GLN     CA 1399   4.583   4.101   4.164
  144GLN     CB 1400   4.686   4.030   4.251
  144GLN     CG 1401   4.743   3.896   4.204
  144GLN     CD 1402   4.864   3.860   4.291
  144GLN    OE1 1403   4.842   3.815   4.403
  144GLN    NE2 1404   4.985   3.906   4.260
  144GLN   HE21 1405   4.999   3.979   4.194
  144GLN   HE22 1406   5.060   3.877   4.319
  144GLN      C 1407   4.479   4.186   4.237
  144GLN      O 1408   4.392   4.131   4.304
  145GLU      N 1409   4.484   4.319   4.230
  145GLU      H 1410   4.575   4.361   4.225
  145GLU     CA 1411   4.376   4.411   4.265
  145GLU     CB 1412   4.417   4.557   4.285
  145GLU     CG 1413   4.526   4.579   4.390
  145GLU     CD 1414   4.553   4.727   4.420
  145GLU    OE1 1415   4.498   4.778   4.520
  145GLU    OE2 1416   4.623   4.793   4.341
  145GLU      C 1417   4.258   4.394   4.169
  145GLU      O 1418   4.142   4.404   4.206
  146GLY      N 1419   4.284   4.386   4.038
  146GLY      H 1420   4.371   4.417   4.000
  146GLY     CA 1421   4.178   4.362   3.940
  146GLY      C 1422   4.106   4.228   3.947
  146GLY      O 1423   4.168   4.133   3.995
  147GLN      N 1424   3.979   4.231   3.908
  147GLN      H 1425   3.945   4.311   3.858
  147GLN     CA 1426   3.889   4.115   3.925
  147GLN     CB 1427   3.757   4.162   3.985
  147GLN     CG 1428   3.673   4.254   3.895
  147GLN     CD 1429   3.561   4.332   3.964
  147GLN    OE1 1430   3.549   4.342   4.086
  147GLN    NE2 1431   3.470   4.378   3.879
  147GLN   HE21 1432   3.496   4.384   3.783
  147GLN   HE22 1433   3.374   4.392   3.905
  147GLN      C 1434   3.874   4.017   3.809
  147GLN      O 1435   3.842   3.903   3.841
  148CYS      N 1436   3.892   4.062   3.685
  148CYS      H 1437   3.900   4.160   3.667
  148CYS     CA 1438   3.902   3.985   3.560
  148CYS     CB 1439   3.901   4.081   3.441
  148CYS     SG 1440   3.755   4.191   3.427
  148CYS     HG 1441   3.826   4.265   3.342
  148CYS      C 1442   4.030   3.904   3.541
  148CYS      O 1443   4.135   3.955   3.580
  149ARG      N 1444   4.032   3.786   3.481
  149ARG      H 1445   3.959   3.718   3.492
  149ARG     CA 1446   4.153   3.713   3.442
  149ARG     CB 1447   4.176   3.596   3.538
  149ARG     CG 1448   4.324   3.559   3.552
  149ARG     CD 1449   4.422   3.665   3.603
  149ARG     NE 1450   4.364   3.745   3.711
  149ARG     HE 1451   4.275   3.710   3.740
  149ARG     CZ 1452   4.406   3.863   3.761
  149ARG    NH1 1453   4.492   3.944   3.698
  149ARG   HH11 1454   4.526   3.934   3.604
  149ARG   HH12 1455   4.525   4.024   3.747
  149ARG    NH2 1456   4.381   3.897   3.888
  149ARG   HH21 1457   4.333   3.835   3.949
  149ARG   HH22 1458   4.400   3.992   3.914
  149ARG      C 1459   4.143   3.679   3.293
  149ARG      O 1460   4.176   3.765   3.212
  150VAL      N 1461   4.095   3.561   3.255
  150VAL      H 1462   4.051   3.509   3.328
  150VAL     CA 1463   4.073   3.509   3.119
  150VAL     CB 1464   3.947   3.559   3.049
  150VAL    CG1 1465   3.936   3.510   2.905
  150VAL    CG2 1466   3.825   3.538   3.140
  150VAL      C 1467   4.197   3.531   3.032
  150VAL      O 1468   4.220   3.632   2.965
  151ASP      N 1469   4.272   3.422   3.023
  151ASP      H 1470   4.265   3.352   3.094
  151ASP     CA 1471   4.405   3.418   2.960
  151ASP     CB 1472   4.509   3.387   3.068
  151ASP     CG 1473   4.650   3.425   3.023
  151ASP    OD1 1474   4.681   3.440   2.903
  151ASP    OD2 1475   4.736   3.431   3.114
  151ASP      C 1476   4.413   3.316   2.846
  151ASP      O 1477   4.478   3.212   2.848
  152ASP      N 1478   4.329   3.350   2.749
  152ASP      H 1479   4.277   3.435   2.746
  152ASP     CA 1480   4.302   3.259   2.637
  152ASP     CB 1481   4.170   3.306   2.576
  152ASP     CG 1482   4.154   3.452   2.532
  152ASP    OD1 1483   4.253   3.516   2.492
  152ASP    OD2 1484   4.041   3.506   2.533
  152ASP      C 1485   4.411   3.253   2.530
  152ASP      O 1486   4.385   3.199   2.422
  153LYS      N 1487   4.521   3.324   2.551
  153LYS      H 1488   4.512   3.408   2.605
  153LYS     CA 1489   4.646   3.326   2.472
  153LYS     CB 1490   4.706   3.186   2.475
  153LYS     CG 1491   4.741   3.130   2.613
  153LYS     CD 1492   4.848   3.221   2.672
  153LYS     CE 1493   4.891   3.160   2.806
  153LYS     NZ 1494   4.784   3.163   2.906
  153LYS    HZ1 1495   4.835   3.124   2.983
  153LYS    HZ2 1496   4.767   3.259   2.930
  153LYS    HZ3 1497   4.701   3.111   2.886
  153LYS      C 1498   4.649   3.385   2.331
  153LYS      O 1499   4.756   3.392   2.271
  154VAL      N 1500   4.545   3.458   2.292
  154VAL      H 1501   4.468   3.465   2.356
  154VAL     CA 1502   4.524   3.540   2.172
  154VAL     CB 1503   4.382   3.594   2.164
  154VAL    CG1 1504   4.339   3.686   2.050
  154VAL    CG2 1505   4.282   3.479   2.180
  154VAL      C 1506   4.625   3.655   2.171
  154VAL      O 1507   4.662   3.716   2.271
  155ASN      N 1508   4.686   3.666   2.054
  155ASN      H 1509   4.657   3.595   1.990
  155ASN     CA 1510   4.799   3.754   2.019
  155ASN     CB 1511   4.850   3.730   1.877
  155ASN     CG 1512   4.994   3.779   1.858
  155ASN    OD1 1513   5.073   3.814   1.945
  155ASN    ND2 1514   5.017   3.811   1.731
  155ASN   HD21 1515   4.949   3.795   1.660
  155ASN   HD22 1516   5.104   3.857   1.716
  155ASN      C 1517   4.761   3.901   2.034
  155ASN      O 1518   4.769   3.977   1.937
  156PHE      N 1519   4.731   3.952   2.153
  156PHE      H 1520   4.725   3.889   2.230
  156PHE     CA 1521   4.700   4.092   2.185
  156PHE     CB 1522   4.606   4.101   2.306
  156PHE     CG 1523   4.460   4.060   2.286
  156PHE    CD1 1524   4.370   4.164   2.262
  156PHE    HD1 1525   4.398   4.260   2.219
  156PHE    CD2 1526   4.419   3.943   2.349
  156PHE    HD2 1527   4.491   3.867   2.381
  156PHE    CE1 1528   4.235   4.148   2.289
  156PHE    HE1 1529   4.163   4.218   2.247
  156PHE    CE2 1530   4.282   3.930   2.370
  156PHE    HE2 1531   4.255   3.840   2.426
  156PHE     CZ 1532   4.188   4.029   2.345
  156PHE     HZ 1533   4.083   4.015   2.369
  156PHE      C 1534   4.818   4.187   2.204
  156PHE      O 1535   4.877   4.188   2.312
  157HISE     N 1536   4.819   4.284   2.113
  157HISE     H 1537   4.757   4.293   2.035
  157HISE    CA 1538   4.920   4.390   2.106
  157HISE    CB 1539   4.979   4.396   1.965
  157HISE    CG 1540   5.084   4.285   1.959
  157HISE   ND1 1541   5.207   4.309   2.004
  157HISE   CD2 1542   5.089   4.173   1.887
  157HISE   HD2 1543   5.010   4.099   1.882
  157HISE   CE1 1544   5.292   4.228   1.942
  157HISE   HE1 1545   5.399   4.241   1.923
  157HISE   NE2 1546   5.218   4.144   1.870
  157HISE   HE2 1547   5.256   4.077   1.807
  157HISE     C 1548   4.859   4.527   2.135
  157HISE     O 1549   4.745   4.558   2.101
  158PHE      N 1550   4.950   4.616   2.176
  158PHE      H 1551   5.047   4.595   2.180
  158PHE     CA 1552   4.908   4.748   2.226
  158PHE     CB 1553   4.909   4.741   2.379
  158PHE     CG 1554   4.872   4.877   2.439
  158PHE    CD1 1555   4.740   4.919   2.450
  158PHE    HD1 1556   4.663   4.881   2.383
  158PHE    CD2 1557   4.965   4.926   2.529
  158PHE    HD2 1558   5.061   4.875   2.535
  158PHE    CE1 1559   4.706   5.001   2.557
  158PHE    HE1 1560   4.603   5.038   2.557
  158PHE    CE2 1561   4.935   5.013   2.633
  158PHE    HE2 1562   5.002   5.071   2.696
  158PHE     CZ 1563   4.800   5.044   2.650
  158PHE     HZ 1564   4.770   5.112   2.730
  158PHE      C 1565   5.012   4.851   2.182
  158PHE      O 1566   5.128   4.872   2.220
  159ILE      N 1567   4.972   4.905   2.067
  159ILE      H 1568   4.880   4.892   2.031
  159ILE     CA 1569   5.052   5.005   1.995
  159ILE     CB 1570   5.033   4.977   1.846
  159ILE    CG1 1571   5.076   4.835   1.811
  159ILE    CG2 1572   5.142   5.061   1.779
  159ILE     CD 1573   4.991   4.785   1.694
  159ILE      C 1574   5.011   5.146   2.038
  159ILE      O 1575   4.896   5.181   2.011
  160LEU      N 1576   5.107   5.236   2.060
  160LEU      H 1577   5.196   5.192   2.055
  160LEU     CA 1578   5.099   5.376   2.104
  160LEU     CB 1579   5.200   5.409   2.214
  160LEU     CG 1580   5.233   5.556   2.239
  160LEU    CD1 1581   5.108   5.631   2.286
  160LEU    CD2 1582   5.340   5.561   2.348
  160LEU      C 1583   5.122   5.473   1.987
  160LEU      O 1584   5.226   5.471   1.922
  161PHE      N 1585   5.027   5.566   1.977
  161PHE      H 1586   4.946   5.550   2.033
  161PHE     CA 1587   5.019   5.670   1.873
  161PHE     CB 1588   4.886   5.658   1.799
  161PHE     CG 1589   4.872   5.528   1.720
  161PHE    CD1 1590   4.846   5.403   1.775
  161PHE    HD1 1591   4.806   5.399   1.877
  161PHE    CD2 1592   4.896   5.527   1.583
  161PHE    HD2 1593   4.888   5.619   1.525
  161PHE    CE1 1594   4.853   5.287   1.699
  161PHE    HE1 1595   4.844   5.187   1.743
  161PHE    CE2 1596   4.913   5.412   1.508
  161PHE    HE2 1597   4.942   5.419   1.403
  161PHE     CZ 1598   4.896   5.287   1.567
  161PHE     HZ 1599   4.934   5.192   1.529
  161PHE      C 1600   5.034   5.814   1.922
  161PHE      O 1601   4.941   5.863   1.986
  162ASN      N 1602   5.147   5.880   1.897
  162ASN      H 1603   5.219   5.845   1.838
  162ASN     CA 1604   5.162   6.016   1.951
  162ASN     CB 1605   5.190   6.009   2.102
  162ASN     CG 1606   5.322   5.941   2.139
  162ASN    OD1 1607   5.390   5.862   2.073
  162ASN    ND2 1608   5.359   5.957   2.266
  162ASN   HD21 1609   5.290   5.993   2.329
  162ASN   HD22 1610   5.457   5.957   2.283
  162ASN      C 1611   5.266   6.099   1.875
  162ASN      O 1612   5.333   6.056   1.781
  163ASN      N 1613   5.268   6.228   1.905
  163ASN      H 1614   5.222   6.268   1.985
  163ASN     CA 1615   5.353   6.313   1.821
  163ASN     CB 1616   5.264   6.428   1.774
  163ASN     CG 1617   5.332   6.545   1.703
  163ASN    OD1 1618   5.434   6.603   1.741
  163ASN    ND2 1619   5.279   6.595   1.591
  163ASN   HD21 1620   5.199   6.559   1.544
  163ASN   HD22 1621   5.328   6.668   1.543
  163ASN      C 1622   5.471   6.360   1.907
  163ASN      O 1623   5.447   6.416   2.014
  164VAL      N 1624   5.592   6.361   1.851
  164VAL      H 1625   5.590   6.350   1.752
  164VAL     CA 1626   5.719   6.415   1.900
  164VAL     CB 1627   5.799   6.297   1.956
  164VAL    CG1 1628   5.948   6.322   1.980
  164VAL    CG2 1629   5.725   6.256   2.084
  164VAL      C 1630   5.784   6.492   1.784
  164VAL      O 1631   5.774   6.444   1.671
  165ASP      N 1632   5.826   6.617   1.798
  165ASP      H 1633   5.813   6.672   1.880
  165ASP     CA 1634   5.911   6.688   1.701
  165ASP     CB 1635   6.051   6.627   1.703
  165ASP     CG 1636   6.150   6.691   1.606
  165ASP    OD1 1637   6.134   6.815   1.596
  165ASP    OD2 1638   6.248   6.630   1.560
  165ASP      C 1639   5.846   6.691   1.562
  165ASP      O 1640   5.900   6.632   1.469
  166GLY      N 1641   5.728   6.752   1.561
  166GLY      H 1642   5.696   6.766   1.655
  166GLY     CA 1643   5.635   6.770   1.448
  166GLY      C 1644   5.605   6.651   1.358
  166GLY      O 1645   5.535   6.663   1.257
  167HISE     N 1646   5.637   6.528   1.397
  167HISE     H 1647   5.693   6.517   1.479
  167HISE    CA 1648   5.611   6.404   1.323
  167HISE    CB 1649   5.745   6.334   1.296
  167HISE    CG 1650   5.800   6.345   1.154
  167HISE   ND1 1651   5.909   6.412   1.118
  167HISE   CD2 1652   5.752   6.283   1.046
  167HISE   HD2 1653   5.677   6.205   1.049
  167HISE   CE1 1654   5.929   6.386   0.989
  167HISE   HE1 1655   6.015   6.414   0.928
  167HISE   NE2 1656   5.828   6.315   0.941
  167HISE   HE2 1657   5.808   6.298   0.844
  167HISE     C 1658   5.517   6.307   1.394
  167HISE     O 1659   5.521   6.307   1.517
  168LEU      N 1660   5.425   6.237   1.328
  168LEU      H 1661   5.415   6.225   1.229
  168LEU     CA 1662   5.343   6.137   1.398
  168LEU     CB 1663   5.218   6.105   1.317
  168LEU     CG 1664   5.086   6.096   1.393
  168LEU    CD1 1665   5.085   5.957   1.457
  168LEU    CD2 1666   5.083   6.205   1.501
  168LEU      C 1667   5.424   6.007   1.409
  168LEU      O 1668   5.469   5.948   1.311
  169TYR      N 1669   5.444   5.959   1.531
  169TYR      H 1670   5.413   6.008   1.613
  169TYR     CA 1671   5.518   5.835   1.558
  169TYR     CB 1672   5.647   5.861   1.636
  169TYR     CG 1673   5.741   5.944   1.548
  169TYR    CD1 1674   5.816   5.885   1.447
  169TYR    HD1 1675   5.796   5.779   1.428
  169TYR    CD2 1676   5.777   6.071   1.593
  169TYR    HD2 1677   5.705   6.125   1.654
  169TYR    CE1 1678   5.922   5.951   1.388
  169TYR    HE1 1679   5.961   5.916   1.292
  169TYR    CE2 1680   5.883   6.137   1.533
  169TYR    HE2 1681   5.916   6.231   1.577
  169TYR     CZ 1682   5.959   6.078   1.432
  169TYR     OH 1683   6.067   6.147   1.386
  169TYR     HH 1684   6.059   6.246   1.399
  169TYR      C 1685   5.425   5.726   1.611
  169TYR      O 1686   5.342   5.748   1.700
  170GLU      N 1687   5.444   5.606   1.558
  170GLU      H 1688   5.525   5.597   1.500
  170GLU     CA 1689   5.388   5.478   1.605
  170GLU     CB 1690   5.308   5.403   1.498
  170GLU     CG 1691   5.267   5.257   1.517
  170GLU     CD 1692   5.212   5.209   1.383
  170GLU    OE1 1693   5.123   5.271   1.322
  170GLU    OE2 1694   5.270   5.103   1.348
  170GLU      C 1695   5.493   5.392   1.674
  170GLU      O 1696   5.592   5.356   1.610
  171LEU      N 1697   5.463   5.353   1.798
  171LEU      H 1698   5.369   5.373   1.824
  171LEU     CA 1699   5.551   5.283   1.893
  171LEU     CB 1700   5.590   5.363   2.017
  171LEU     CG 1701   5.676   5.488   1.994
  171LEU    CD1 1702   5.583   5.605   1.965
  171LEU    CD2 1703   5.778   5.518   2.104
  171LEU      C 1704   5.485   5.151   1.933
  171LEU      O 1705   5.386   5.154   2.006
  172ASP      N 1706   5.547   5.037   1.903
  172ASP      H 1707   5.626   5.036   1.841
  172ASP     CA 1708   5.509   4.905   1.955
  172ASP     CB 1709   5.474   4.813   1.837
  172ASP     CG 1710   5.434   4.670   1.872
  172ASP    OD1 1711   5.314   4.643   1.850
  172ASP    OD2 1712   5.518   4.584   1.908
  172ASP      C 1713   5.634   4.851   2.026
  172ASP      O 1714   5.742   4.849   1.968
  173GLY      N 1715   5.604   4.795   2.143
  173GLY      H 1716   5.511   4.780   2.177
  173GLY     CA 1717   5.708   4.752   2.238
  173GLY      C 1718   5.796   4.630   2.214
  173GLY      O 1719   5.914   4.616   2.246
  174ARG      N 1720   5.736   4.540   2.136
  174ARG      H 1721   5.639   4.557   2.119
  174ARG     CA 1722   5.791   4.411   2.091
  174ARG     CB 1723   5.672   4.315   2.098
  174ARG     CG 1724   5.687   4.213   2.212
  174ARG     CD 1725   5.560   4.142   2.256
  174ARG     NE 1726   5.526   4.035   2.162
  174ARG     HE 1727   5.595   4.015   2.092
  174ARG     CZ 1728   5.403   3.980   2.157
  174ARG    NH1 1729   5.292   4.038   2.205
  174ARG   HH11 1730   5.292   4.125   2.255
  174ARG   HH12 1731   5.204   3.998   2.181
  174ARG    NH2 1732   5.397   3.854   2.114
  174ARG   HH21 1733   5.484   3.816   2.083
  174ARG   HH22 1734   5.317   3.794   2.117
  174ARG      C 1735   5.841   4.417   1.947
  174ARG      O 1736   5.920   4.330   1.908
  175MET      N 1737   5.804   4.521   1.873
  175MET      H 1738   5.709   4.549   1.888
  175MET     CA 1739   5.875   4.568   1.753
  175MET     CB 1740   5.794   4.678   1.683
  175MET     CG 1741   5.683   4.611   1.601
  175MET     SD 1742   5.731   4.534   1.442
  175MET     CE 1743   5.597   4.420   1.418
  175MET      C 1744   6.022   4.608   1.765
  175MET      O 1745   6.064   4.671   1.862
  176PRO      N 1746   6.104   4.574   1.666
  176PRO     CA 1747   6.246   4.612   1.668
  176PRO     CB 1748   6.314   4.530   1.558
  176PRO     CG 1749   6.229   4.403   1.565
  176PRO     CD 1750   6.085   4.448   1.594
  176PRO      C 1751   6.277   4.761   1.652
  176PRO      O 1752   6.357   4.823   1.723
  177PHE      N 1753   6.195   4.824   1.568
  177PHE      H 1754   6.113   4.787   1.524
  177PHE     CA 1755   6.202   4.969   1.542
  177PHE     CB 1756   6.272   4.989   1.407
  177PHE     CG 1757   6.421   4.956   1.405
  177PHE    CD1 1758   6.465   4.829   1.369
  177PHE    HD1 1759   6.398   4.746   1.346
  177PHE    CD2 1760   6.511   5.057   1.437
  177PHE    HD2 1761   6.473   5.159   1.446
  177PHE    CE1 1762   6.603   4.814   1.358
  177PHE    HE1 1763   6.632   4.710   1.370
  177PHE    CE2 1764   6.647   5.037   1.420
  177PHE    HE2 1765   6.703   5.130   1.406
  177PHE     CZ 1766   6.698   4.913   1.382
  177PHE     HZ 1767   6.802   4.882   1.393
  177PHE      C 1768   6.069   5.044   1.544
  177PHE      O 1769   5.973   4.984   1.497
  178PRO      N 1770   6.057   5.172   1.578
  178PRO     CA 1771   5.932   5.248   1.563
  178PRO     CB 1772   5.954   5.378   1.641
  178PRO     CG 1773   6.081   5.347   1.720
  178PRO     CD 1774   6.166   5.246   1.644
  178PRO      C 1775   5.893   5.270   1.417
  178PRO      O 1776   5.972   5.264   1.323
  179VAL      N 1777   5.768   5.310   1.395
  179VAL      H 1778   5.709   5.334   1.472
  179VAL     CA 1779   5.710   5.347   1.265
  179VAL     CB 1780   5.585   5.268   1.227
  179VAL    CG1 1781   5.532   5.288   1.085
  179VAL    CG2 1782   5.618   5.119   1.244
  179VAL      C 1783   5.682   5.498   1.258
  179VAL      O 1784   5.642   5.556   1.359
  180ASN      N 1785   5.720   5.560   1.147
  180ASN      H 1786   5.785   5.519   1.083
  180ASN     CA 1787   5.699   5.703   1.118
  180ASN     CB 1788   5.827   5.755   1.052
  180ASN     CG 1789   5.826   5.898   0.997
  180ASN    OD1 1790   5.753   5.926   0.901
  180ASN    ND2 1791   5.934   5.971   1.019
  180ASN   HD21 1792   6.009   5.946   1.080
  180ASN   HD22 1793   5.950   6.053   0.963
  180ASN      C 1794   5.574   5.718   1.031
  180ASN      O 1795   5.576   5.662   0.921
  181HISE     N 1796   5.503   5.827   1.059
  181HISE     H 1797   5.514   5.883   1.141
  181HISE    CA 1798   5.384   5.865   0.981
  181HISE    CB 1799   5.260   5.826   1.061
  181HISE    CG 1800   5.236   5.675   1.066
  181HISE   ND1 1801   5.235   5.591   0.963
  181HISE   CD2 1802   5.221   5.598   1.174
  181HISE   HD2 1803   5.247   5.629   1.275
  181HISE   CE1 1804   5.212   5.466   1.004
  181HISE   HE1 1805   5.178   5.382   0.944
  181HISE   NE2 1806   5.206   5.471   1.137
  181HISE   HE2 1807   5.201   5.390   1.195
  181HISE     C 1808   5.374   6.014   0.948
  181HISE     O 1809   5.282   6.084   0.990
  182GLY      N 1810   5.478   6.066   0.883
  182GLY      H 1811   5.558   6.007   0.873
  182GLY     CA 1812   5.490   6.199   0.823
  182GLY      C 1813   5.458   6.308   0.926
  182GLY      O 1814   5.456   6.290   1.048
  183ALA      N 1815   5.447   6.426   0.867
  183ALA      H 1816   5.486   6.431   0.775
  183ALA     CA 1817   5.413   6.545   0.946
  183ALA     CB 1818   5.444   6.678   0.878
  183ALA      C 1819   5.277   6.555   1.017
  183ALA      O 1820   5.180   6.517   0.953
  184SER      N 1821   5.288   6.618   1.134
  184SER      H 1822   5.371   6.669   1.156
  184SER     CA 1823   5.168   6.640   1.215
  184SER     CB 1824   5.134   6.515   1.296
  184SER     OG 1825   5.044   6.535   1.405
  184SER     HG 1826   4.953   6.551   1.366
  184SER      C 1827   5.173   6.753   1.319
  184SER      O 1828   5.279   6.769   1.378
  185SER      N 1829   5.068   6.833   1.332
  185SER      H 1830   5.006   6.826   1.254
  185SER     CA 1831   5.049   6.931   1.440
  185SER     CB 1832   4.934   7.022   1.400
  185SER     OG 1833   4.880   7.106   1.503
  185SER     HG 1834   4.828   7.175   1.453
  185SER      C 1835   4.998   6.864   1.568
  185SER      O 1836   4.909   6.779   1.562
  186GLU      N 1837   5.041   6.918   1.682
  186GLU      H 1838   5.099   6.999   1.690
  186GLU     CA 1839   4.996   6.871   1.814
  186GLU     CB 1840   5.090   6.925   1.922
  186GLU     CG 1841   5.142   6.818   2.018
  186GLU     CD 1842   5.247   6.875   2.113
  186GLU    OE1 1843   5.365   6.878   2.070
  186GLU    OE2 1844   5.211   6.934   2.217
  186GLU      C 1845   4.848   6.892   1.848
  186GLU      O 1846   4.789   6.815   1.923
  187ASP      N 1847   4.786   6.990   1.784
  187ASP      H 1848   4.834   7.049   1.719
  187ASP     CA 1849   4.644   7.027   1.796
  187ASP     CB 1850   4.617   7.168   1.744
  187ASP     CG 1851   4.477   7.219   1.776
  187ASP    OD1 1852   4.453   7.254   1.893
  187ASP    OD2 1853   4.417   7.268   1.677
  187ASP      C 1854   4.551   6.919   1.739
  187ASP      O 1855   4.440   6.889   1.784
  188THR      N 1856   4.590   6.864   1.625
  188THR      H 1857   4.671   6.903   1.582
  188THR     CA 1858   4.520   6.764   1.544
  188THR     CB 1859   4.536   6.802   1.396
  188THR    OG1 1860   4.675   6.805   1.363
  188THR    HG1 1861   4.718   6.716   1.380
  188THR    CG2 1862   4.469   6.936   1.367
  188THR      C 1863   4.562   6.618   1.563
  188THR      O 1864   4.522   6.523   1.496
  189LEU      N 1865   4.635   6.589   1.670
  189LEU      H 1866   4.616   6.656   1.742
  189LEU     CA 1867   4.687   6.462   1.723
  189LEU     CB 1868   4.730   6.481   1.868
  189LEU     CG 1869   4.880   6.466   1.894
  189LEU    CD1 1870   4.891   6.458   2.046
  189LEU    CD2 1871   4.931   6.336   1.832
  189LEU      C 1872   4.586   6.347   1.715
  189LEU      O 1873   4.616   6.239   1.663
  190LEU      N 1874   4.459   6.370   1.746
  190LEU      H 1875   4.436   6.465   1.765
  190LEU     CA 1876   4.354   6.267   1.745
  190LEU     CB 1877   4.223   6.308   1.811
  190LEU     CG 1878   4.223   6.289   1.963
  190LEU    CD1 1879   4.139   6.404   2.018
  190LEU    CD2 1880   4.181   6.149   2.010
  190LEU      C 1881   4.315   6.213   1.607
  190LEU      O 1882   4.325   6.094   1.580
  191LYS      N 1883   4.290   6.316   1.526
  191LYS      H 1884   4.298   6.410   1.560
  191LYS     CA 1885   4.272   6.303   1.381
  191LYS     CB 1886   4.252   6.440   1.316
  191LYS     CG 1887   4.194   6.444   1.175
  191LYS     CD 1888   4.171   6.584   1.118
  191LYS     CE 1889   4.127   6.567   0.973
  191LYS     NZ 1890   4.220   6.480   0.900
  191LYS    HZ1 1891   4.202   6.481   0.802
  191LYS    HZ2 1892   4.316   6.508   0.909
  191LYS    HZ3 1893   4.216   6.385   0.931
  191LYS      C 1894   4.391   6.238   1.310
  191LYS      O 1895   4.383   6.128   1.254
  192ASP      N 1896   4.510   6.291   1.335
  192ASP      H 1897   4.524   6.375   1.387
  192ASP     CA 1898   4.637   6.234   1.288
  192ASP     CB 1899   4.750   6.332   1.320
  192ASP     CG 1900   4.733   6.471   1.258
  192ASP    OD1 1901   4.795   6.569   1.303
  192ASP    OD2 1902   4.680   6.476   1.145
  192ASP      C 1903   4.670   6.090   1.329
  192ASP      O 1904   4.733   6.019   1.251
  193ALA      N 1905   4.641   6.052   1.453
  193ALA      H 1906   4.634   6.118   1.528
  193ALA     CA 1907   4.653   5.912   1.498
  193ALA     CB 1908   4.649   5.916   1.651
  193ALA      C 1909   4.547   5.809   1.459
  193ALA      O 1910   4.575   5.717   1.383
  194ALA      N 1911   4.421   5.848   1.468
  194ALA      H 1912   4.395   5.936   1.510
  194ALA     CA 1913   4.303   5.772   1.423
  194ALA     CB 1914   4.169   5.839   1.453
  194ALA      C 1915   4.298   5.736   1.275
  194ALA      O 1916   4.258   5.622   1.248
  195LYS      N 1917   4.341   5.819   1.181
  195LYS      H 1918   4.325   5.916   1.199
  195LYS     CA 1919   4.377   5.783   1.043
  195LYS     CB 1920   4.469   5.895   0.994
  195LYS     CG 1921   4.467   5.902   0.842
  195LYS     CD 1922   4.528   6.038   0.807
  195LYS     CE 1923   4.679   6.058   0.819
  195LYS     NZ 1924   4.765   5.954   0.760
  195LYS    HZ1 1925   4.837   5.932   0.826
  195LYS    HZ2 1926   4.713   5.869   0.749
  195LYS    HZ3 1927   4.804   5.992   0.676
  195LYS      C 1928   4.449   5.649   1.022
  195LYS      O 1929   4.399   5.574   0.939
  196VAL      N 1930   4.545   5.621   1.110
  196VAL      H 1931   4.565   5.679   1.188
  196VAL     CA 1932   4.622   5.496   1.097
  196VAL     CB 1933   4.762   5.519   1.154
  196VAL    CG1 1934   4.859   5.401   1.149
  196VAL    CG2 1935   4.834   5.633   1.082
  196VAL      C 1936   4.549   5.388   1.177
  196VAL      O 1937   4.529   5.276   1.131
  197CYS      N 1938   4.494   5.419   1.294
  197CYS      H 1939   4.510   5.508   1.336
  197CYS     CA 1940   4.433   5.324   1.388
  197CYS     CB 1941   4.393   5.392   1.519
  197CYS     SG 1942   4.519   5.496   1.601
  197CYS     HG 1943   4.597   5.401   1.652
  197CYS      C 1944   4.307   5.259   1.331
  197CYS      O 1945   4.300   5.136   1.331
  198ARG      N 1946   4.235   5.335   1.248
  198ARG      H 1947   4.260   5.431   1.234
  198ARG     CA 1948   4.134   5.282   1.155
  198ARG     CB 1949   4.049   5.398   1.105
  198ARG     CG 1950   3.956   5.455   1.213
  198ARG     CD 1951   3.839   5.532   1.152
  198ARG     NE 1952   3.890   5.636   1.062
  198ARG     HE 1953   3.883   5.615   0.964
  198ARG     CZ 1954   3.918   5.763   1.094
  198ARG    NH1 1955   3.903   5.809   1.219
  198ARG   HH11 1956   3.873   5.752   1.296
  198ARG   HH12 1957   3.949   5.894   1.244
  198ARG    NH2 1958   3.969   5.848   1.004
  198ARG   HH21 1959   3.992   5.828   0.909
  198ARG   HH22 1960   3.985   5.936   1.048
  198ARG      C 1961   4.181   5.199   1.036
  198ARG      O 1962   4.139   5.083   1.033
  199GLU      N 1963   4.291   5.243   0.976
  199GLU      H 1964   4.329   5.329   1.009
  199GLU     CA 1965   4.358   5.169   0.867
  199GLU     CB 1966   4.449   5.270   0.796
  199GLU     CG 1967   4.539   5.224   0.681
  199GLU     CD 1968   4.660   5.310   0.645
  199GLU    OE1 1969   4.647   5.424   0.594
  199GLU    OE2 1970   4.771   5.262   0.677
  199GLU      C 1971   4.414   5.034   0.911
  199GLU      O 1972   4.416   4.938   0.834
  200PHE      N 1973   4.460   5.019   1.035
  200PHE      H 1974   4.464   5.106   1.083
  200PHE     CA 1975   4.507   4.900   1.108
  200PHE     CB 1976   4.569   4.945   1.240
  200PHE     CG 1977   4.718   4.916   1.257
  200PHE    CD1 1978   4.806   5.023   1.258
  200PHE    HD1 1979   4.770   5.115   1.211
  200PHE    CD2 1980   4.758   4.792   1.306
  200PHE    HD2 1981   4.695   4.703   1.299
  200PHE    CE1 1982   4.932   5.008   1.314
  200PHE    HE1 1983   4.986   5.099   1.339
  200PHE    CE2 1984   4.888   4.774   1.353
  200PHE    HE2 1985   4.906   4.676   1.398
  200PHE     CZ 1986   4.974   4.883   1.357
  200PHE     HZ 1987   5.061   4.869   1.422
  200PHE      C 1988   4.403   4.789   1.117
  200PHE      O 1989   4.414   4.694   1.041
  201THR      N 1990   4.296   4.832   1.184
  201THR      H 1991   4.299   4.909   1.248
  201THR     CA 1992   4.182   4.743   1.209
  201THR     CB 1993   4.104   4.779   1.335
  201THR    OG1 1994   3.995   4.688   1.351
  201THR    HG1 1995   3.971   4.702   1.447
  201THR    CG2 1996   4.053   4.923   1.343
  201THR      C 1997   4.089   4.710   1.092
  201THR      O 1998   4.080   4.591   1.061
  202GLU      N 1999   4.063   4.811   1.010
  202GLU      H 2000   4.083   4.908   1.026
  202GLU     CA 2001   3.989   4.803   0.883
  202GLU     CB 2002   3.963   4.940   0.820
  202GLU     CG 2003   3.856   5.017   0.897
  202GLU     CD 2004   3.798   5.136   0.821
  202GLU    OE1 2005   3.760   5.231   0.893
  202GLU    OE2 2006   3.785   5.138   0.696
  202GLU      C 2007   4.041   4.704   0.779
  202GLU      O 2008   3.973   4.666   0.684
  203ARG      N 2009   4.170   4.670   0.782
  203ARG      H 2010   4.231   4.716   0.846
  203ARG     CA 2011   4.237   4.568   0.700
  203ARG     CB 2012   4.383   4.592   0.661
  203ARG     CG 2013   4.409   4.713   0.571
  203ARG     CD 2014   4.562   4.727   0.563
  203ARG     NE 2015   4.621   4.753   0.695
  203ARG     HE 2016   4.603   4.682   0.763
  203ARG     CZ 2017   4.701   4.856   0.724
  203ARG    NH1 2018   4.710   4.956   0.635
  203ARG   HH11 2019   4.651   4.951   0.555
  203ARG   HH12 2020   4.777   5.029   0.644
  203ARG    NH2 2021   4.749   4.876   0.848
  203ARG   HH21 2022   4.744   4.796   0.908
  203ARG   HH22 2023   4.791   4.962   0.878
  203ARG      C 2024   4.221   4.424   0.750
  203ARG      O 2025   4.199   4.335   0.668
  204GLU      N 2026   4.222   4.411   0.882
  204GLU      H 2027   4.226   4.491   0.943
  204GLU     CA 2028   4.198   4.283   0.950
  204GLU     CB 2029   4.284   4.288   1.077
  204GLU     CG 2030   4.364   4.160   1.100
  204GLU     CD 2031   4.446   4.121   0.977
  204GLU    OE1 2032   4.566   4.156   0.975
  204GLU    OE2 2033   4.403   4.029   0.904
  204GLU      C 2034   4.053   4.247   0.981
  204GLU      O 2035   4.025   4.167   1.070
  205GLN      N 2036   3.978   4.265   0.873
  205GLN      H 2037   4.022   4.254   0.784
  205GLN     CA 2038   3.831   4.271   0.875
  205GLN     CB 2039   3.758   4.276   0.740
  205GLN     CG 2040   3.820   4.387   0.654
  205GLN     CD 2041   3.778   4.394   0.507
  205GLN    OE1 2042   3.851   4.360   0.414
  205GLN    NE2 2043   3.652   4.434   0.496
  205GLN   HE21 2044   3.586   4.441   0.571
  205GLN   HE22 2045   3.610   4.445   0.406
  205GLN      C 2046   3.747   4.175   0.960
  205GLN      O 2047   3.635   4.208   0.997
  206GLY      N 2048   3.793   4.051   0.954
  206GLY      H 2049   3.840   4.019   0.871
  206GLY     CA 2050   3.733   3.937   1.026
  206GLY      C 2051   3.726   3.950   1.178
  206GLY      O 2052   3.627   3.911   1.241
  207GLU      N 2053   3.827   4.018   1.231
  207GLU      H 2054   3.897   4.056   1.171
  207GLU     CA 2055   3.842   4.047   1.374
  207GLU     CB 2056   3.991   4.071   1.400
  207GLU     CG 2057   4.026   4.090   1.548
  207GLU     CD 2058   3.994   3.959   1.619
  207GLU    OE1 2059   3.885   3.947   1.680
  207GLU    OE2 2060   4.068   3.859   1.611
  207GLU      C 2061   3.762   4.168   1.422
  207GLU      O 2062   3.758   4.273   1.358
  208VAL      N 2063   3.687   4.149   1.531
  208VAL      H 2064   3.704   4.058   1.569
  208VAL     CA 2065   3.611   4.237   1.620
  208VAL     CB 2066   3.469   4.191   1.653
  208VAL    CG1 2067   3.373   4.231   1.541
  208VAL    CG2 2068   3.450   4.041   1.674
  208VAL      C 2069   3.672   4.277   1.755
  208VAL      O 2070   3.619   4.369   1.817
  209ARG      N 2071   3.772   4.204   1.805
  209ARG      H 2072   3.820   4.135   1.751
  209ARG     CA 2073   3.849   4.229   1.927
  209ARG     CB 2074   3.937   4.113   1.974
  209ARG     CG 2075   3.868   3.984   2.018
  209ARG     CD 2076   3.959   3.870   2.066
  209ARG     NE 2077   3.999   3.795   1.946
  209ARG     HE 2078   4.023   3.854   1.869
  209ARG     CZ 2079   3.985   3.664   1.921
  209ARG    NH1 2080   3.941   3.573   2.009
  209ARG   HH11 2081   3.919   3.593   2.104
  209ARG   HH12 2082   3.901   3.487   1.976
  209ARG    NH2 2083   4.045   3.623   1.808
  209ARG   HH21 2084   4.090   3.696   1.758
  209ARG   HH22 2085   4.033   3.534   1.765
  209ARG      C 2086   3.932   4.355   1.907
  209ARG      O 2087   4.025   4.346   1.826
  210PHE      N 2088   3.893   4.466   1.969
  210PHE      H 2089   3.811   4.456   2.026
  210PHE     CA 2090   3.952   4.600   1.962
  210PHE     CB 2091   3.947   4.677   1.830
  210PHE     CG 2092   3.818   4.684   1.748
  210PHE    CD1 2093   3.724   4.786   1.759
  210PHE    HD1 2094   3.736   4.861   1.837
  210PHE    CD2 2095   3.808   4.591   1.645
  210PHE    HD2 2096   3.880   4.510   1.635
  210PHE    CE1 2097   3.626   4.792   1.661
  210PHE    HE1 2098   3.597   4.895   1.642
  210PHE    CE2 2099   3.706   4.600   1.551
  210PHE    HE2 2100   3.679   4.508   1.500
  210PHE     CZ 2101   3.611   4.701   1.557
  210PHE     HZ 2102   3.561   4.733   1.465
  210PHE      C 2103   3.905   4.693   2.074
  210PHE      O 2104   3.793   4.691   2.124
  211SER      N 2105   4.006   4.755   2.135
  211SER      H 2106   4.100   4.752   2.101
  211SER     CA 2107   3.986   4.847   2.248
  211SER     CB 2108   4.012   4.774   2.380
  211SER     OG 2109   3.976   4.852   2.495
  211SER     HG 2110   3.876   4.846   2.499
  211SER      C 2111   4.084   4.964   2.241
  211SER      O 2112   4.196   4.941   2.195
  212ALA      N 2113   4.040   5.080   2.288
  212ALA      H 2114   3.945   5.089   2.319
  212ALA     CA 2115   4.126   5.199   2.297
  212ALA     CB 2116   4.083   5.293   2.184
  212ALA      C 2117   4.121   5.273   2.431
  212ALA      O 2118   4.015   5.289   2.491
  213VAL      N 2119   4.232   5.339   2.462
  213VAL      H 2120   4.308   5.340   2.397
  213VAL     CA 2121   4.257   5.423   2.580
  213VAL     CB 2122   4.314   5.332   2.689
  213VAL    CG1 2123   4.437   5.251   2.646
  213VAL    CG2 2124   4.344   5.423   2.808
  213VAL      C 2125   4.337   5.546   2.538
  213VAL      O 2126   4.447   5.534   2.483
  214ALA      N 2127   4.287   5.661   2.580
  214ALA      H 2128   4.202   5.661   2.632
  214ALA     CA 2129   4.348   5.794   2.563
  214ALA     CB 2130   4.267   5.881   2.466
  214ALA      C 2131   4.400   5.866   2.688
  214ALA      O 2132   4.324   5.869   2.785
  215LEU      N 2133   4.530   5.892   2.698
  215LEU      H 2134   4.584   5.896   2.614
  215LEU     CA 2135   4.585   5.978   2.804
  215LEU     CB 2136   4.736   5.955   2.812
  215LEU     CG 2137   4.788   5.941   2.955
  215LEU    CD1 2138   4.928   5.881   2.943
  215LEU    CD2 2139   4.794   6.070   3.036
  215LEU      C 2140   4.550   6.126   2.786
  215LEU      O 2141   4.601   6.197   2.699
  216CYS      N 2142   4.453   6.166   2.868
  216CYS      H 2143   4.416   6.104   2.938
  216CYS     CA 2144   4.400   6.302   2.870
  216CYS     CB 2145   4.250   6.276   2.850
  216CYS     SG 2146   4.198   6.228   2.682
  216CYS     HG 2147   4.149   6.349   2.654
  216CYS      C 2148   4.420   6.396   2.989
  216CYS      O 2149   4.456   6.352   3.098
  217LYS      N 2150   4.379   6.523   2.978
  217LYS      H 2151   4.358   6.564   2.889
  217LYS     CA 2152   4.383   6.621   3.087
  217LYS     CB 2153   4.385   6.764   3.031
  217LYS     CG 2154   4.423   6.876   3.128
  217LYS     CD 2155   4.561   6.864   3.193
  217LYS     CE 2156   4.592   6.973   3.296
  217LYS     NZ 2157   4.649   7.101   3.250
  217LYS    HZ1 2158   4.748   7.099   3.262
  217LYS    HZ2 2159   4.639   7.117   3.152
  217LYS    HZ3 2160   4.604   7.175   3.299
  217LYS      C 2161   4.257   6.621   3.174
  217LYS      O 2162   4.146   6.604   3.124
  218ALA      N 2163   4.283   6.607   3.303
  218ALA      H 2164   4.375   6.607   3.342
  218ALA     CA 2165   4.183   6.604   3.411
  218ALA     CB 2166   4.215   6.508   3.526
  218ALA      C 2167   4.142   6.746   3.452
  218ALA      O 2168   4.234   6.825   3.474
  219ALA      N 2169   4.018   6.783   3.423
  219ALA      H 2170   3.955   6.748   3.354
  219ALA     CA 2171   3.969   6.911   3.476
  219ALA     CB 2172   3.838   6.942   3.403
  219ALA      C 2173   3.948   6.919   3.628
  219ALA     O1 2174   3.968   7.032   3.678
  219ALA     O2 2175   3.902   6.828   3.700
   6.91985   6.91985   4.89307   0.00000   0.00000   0.00000   0.00000   3.45992   3.45992
