# Supplementary material for: Is There a Functional Role for the Knotted Topology in Protein UCH-L1?
Source: J Chem Inf Model. 2024 Jul 24;64(17):6827–37. doi: 10.1021/acs.jcim.4c00880 (PMC11388461; doi:10.1021/acs.jcim.4c00880)
Supplement: Supplementary file 2 — ci4c00880_si_002.zip [file ci4c00880_si_002.zip › UCH-L1_files/APO/APO_delta4/REP_5/traj_final.gro]

Protein in water t= 500000.00000 step= 5000000
 2175
    1PRO      N    1   6.458   4.059   2.043
    1PRO     H1    2   6.555   4.057   2.022
    1PRO     H2    3   6.425   3.966   2.028
    1PRO     CA    4   6.434   4.097   2.183
    1PRO     CB    5   6.376   4.238   2.167
    1PRO     CG    6   6.289   4.230   2.042
    1PRO     CD    7   6.383   4.148   1.953
    1PRO      C    8   6.327   4.016   2.256
    1PRO      O    9   6.287   3.904   2.223
    2MET      N   10   6.296   4.061   2.378
    2MET      H   11   6.364   4.108   2.434
    2MET     CA   12   6.188   4.003   2.458
    2MET     CB   13   6.234   4.021   2.603
    2MET     CG   14   6.335   3.915   2.645
    2MET     SD   15   6.508   3.936   2.589
    2MET     CE   16   6.558   4.077   2.685
    2MET      C   17   6.052   4.068   2.429
    2MET      O   18   6.046   4.189   2.408
    3GLU      N   19   5.948   3.985   2.428
    3GLU      H   20   5.972   3.889   2.413
    3GLU     CA   21   5.815   4.037   2.396
    3GLU     CB   22   5.755   3.966   2.274
    3GLU     CG   23   5.724   3.818   2.294
    3GLU     CD   24   5.572   3.795   2.296
    3GLU    OE1   25   5.536   3.717   2.205
    3GLU    OE2   26   5.491   3.876   2.345
    3GLU      C   27   5.726   4.056   2.519
    3GLU      O   28   5.773   4.029   2.629
    4ILE      N   29   5.606   4.114   2.508
    4ILE      H   30   5.557   4.114   2.422
    4ILE     CA   31   5.513   4.147   2.618
    4ILE     CB   32   5.405   4.249   2.583
    4ILE    CG1   33   5.339   4.223   2.448
    4ILE    CG2   34   5.453   4.394   2.598
    4ILE     CD   35   5.223   4.319   2.419
    4ILE      C   36   5.455   4.024   2.687
    4ILE      O   37   5.335   3.997   2.690
    5ASN      N   38   5.541   3.936   2.739
    5ASN      H   39   5.639   3.949   2.727
    5ASN     CA   40   5.509   3.810   2.808
    5ASN     CB   41   5.637   3.731   2.835
    5ASN     CG   42   5.616   3.601   2.911
    5ASN    OD1   43   5.643   3.599   3.031
    5ASN    ND2   44   5.580   3.485   2.857
    5ASN   HD21   45   5.581   3.475   2.758
    5ASN   HD22   46   5.571   3.405   2.917
    5ASN      C   47   5.442   3.840   2.942
    5ASN      O   48   5.503   3.917   3.017
    6PRO      N   49   5.324   3.785   2.966
    6PRO     CA   50   5.252   3.803   3.093
    6PRO     CB   51   5.133   3.707   3.082
    6PRO     CG   52   5.117   3.673   2.934
    6PRO     CD   53   5.247   3.713   2.863
    6PRO      C   54   5.326   3.775   3.223
    6PRO      O   55   5.365   3.871   3.290
    7GLU      N   56   5.387   3.657   3.230
    7GLU      H   57   5.352   3.577   3.182
    7GLU     CA   58   5.478   3.609   3.334
    7GLU     CB   59   5.517   3.463   3.309
    7GLU     CG   60   5.588   3.392   3.424
    7GLU     CD   61   5.630   3.246   3.405
    7GLU    OE1   62   5.747   3.210   3.429
    7GLU    OE2   63   5.550   3.174   3.341
    7GLU      C   64   5.597   3.697   3.373
    7GLU      O   65   5.602   3.756   3.481
    8MET      N   66   5.681   3.728   3.275
    8MET      H   67   5.679   3.669   3.194
    8MET     CA   68   5.795   3.820   3.289
    8MET     CB   69   5.872   3.833   3.157
    8MET     CG   70   6.023   3.838   3.182
    8MET     SD   71   6.123   3.864   3.031
    8MET     CE   72   6.010   3.917   2.903
    8MET      C   73   5.755   3.961   3.333
    8MET      O   74   5.823   4.011   3.422
    9LEU      N   75   5.656   4.027   3.272
    9LEU      H   76   5.612   3.990   3.190
    9LEU     CA   77   5.600   4.157   3.311
    9LEU     CB   78   5.490   4.203   3.215
    9LEU     CG   79   5.522   4.225   3.067
    9LEU    CD1   80   5.398   4.300   3.016
    9LEU    CD2   81   5.660   4.286   3.039
    9LEU      C   82   5.546   4.159   3.455
    9LEU      O   83   5.579   4.248   3.532
   10ASN      N   84   5.481   4.054   3.505
   10ASN      H   85   5.440   3.983   3.447
   10ASN     CA   86   5.444   4.044   3.646
   10ASN     CB   87   5.351   3.927   3.681
   10ASN     CG   88   5.209   3.924   3.622
   10ASN    OD1   89   5.140   4.025   3.619
   10ASN    ND2   90   5.170   3.810   3.565
   10ASN   HD21   91   5.236   3.735   3.574
   10ASN   HD22   92   5.074   3.782   3.571
   10ASN      C   93   5.562   4.041   3.743
   10ASN      O   94   5.560   4.114   3.842
   11LYS      N   95   5.661   3.956   3.714
   11LYS      H   96   5.640   3.878   3.655
   11LYS     CA   97   5.790   3.946   3.783
   11LYS     CB   98   5.870   3.829   3.726
   11LYS     CG   99   5.818   3.692   3.773
   11LYS     CD  100   5.884   3.560   3.731
   11LYS     CE  101   5.922   3.573   3.583
   11LYS     NZ  102   5.985   3.444   3.552
   11LYS    HZ1  103   5.937   3.368   3.596
   11LYS    HZ2  104   5.981   3.435   3.452
   11LYS    HZ3  105   6.082   3.451   3.572
   11LYS      C  106   5.885   4.066   3.780
   11LYS      O  107   5.929   4.105   3.888
   12VAL      N  108   5.906   4.130   3.666
   12VAL      H  109   5.857   4.093   3.587
   12VAL     CA  110   5.980   4.257   3.654
   12VAL     CB  111   6.004   4.295   3.508
   12VAL    CG1  112   6.052   4.439   3.488
   12VAL    CG2  113   6.103   4.197   3.445
   12VAL      C  114   5.897   4.360   3.732
   12VAL      O  115   5.963   4.431   3.807
   13LEU      N  116   5.766   4.376   3.716
   13LEU      H  117   5.716   4.332   3.642
   13LEU     CA  118   5.689   4.469   3.800
   13LEU     CB  119   5.543   4.436   3.766
   13LEU     CG  120   5.447   4.537   3.828
   13LEU    CD1  121   5.441   4.670   3.754
   13LEU    CD2  122   5.307   4.474   3.827
   13LEU      C  123   5.716   4.465   3.951
   13LEU      O  124   5.755   4.565   4.011
   14SER      N  125   5.707   4.343   4.003
   14SER      H  126   5.654   4.277   3.950
   14SER     CA  127   5.759   4.301   4.134
   14SER     CB  128   5.731   4.155   4.171
   14SER     OG  129   5.593   4.117   4.178
   14SER     HG  130   5.583   4.077   4.269
   14SER      C  131   5.908   4.328   4.156
   14SER      O  132   5.935   4.353   4.273
   15ARG      N  133   6.003   4.293   4.070
   15ARG      H  134   5.973   4.247   3.986
   15ARG     CA  135   6.142   4.340   4.082
   15ARG     CB  136   6.233   4.285   3.972
   15ARG     CG  137   6.260   4.135   3.958
   15ARG     CD  138   6.344   4.111   3.832
   15ARG     NE  139   6.397   3.974   3.839
   15ARG     HE  140   6.329   3.903   3.857
   15ARG     CZ  141   6.529   3.949   3.844
   15ARG    NH1  142   6.619   4.044   3.814
   15ARG   HH11  143   6.587   4.133   3.781
   15ARG   HH12  144   6.714   4.037   3.845
   15ARG    NH2  145   6.579   3.846   3.913
   15ARG   HH21  146   6.527   3.799   3.984
   15ARG   HH22  147   6.678   3.833   3.903
   15ARG      C  148   6.162   4.490   4.103
   15ARG      O  149   6.255   4.528   4.174
   16LEU      N  150   6.080   4.569   4.034
   16LEU      H  151   6.011   4.534   3.971
   16LEU     CA  152   6.072   4.714   4.059
   16LEU     CB  153   6.006   4.789   3.943
   16LEU     CG  154   6.078   4.835   3.817
   16LEU    CD1  155   6.163   4.724   3.754
   16LEU    CD2  156   5.980   4.885   3.710
   16LEU      C  157   5.994   4.753   4.185
   16LEU      O  158   6.037   4.845   4.255
   17GLY      N  159   5.883   4.685   4.211
   17GLY      H  160   5.846   4.616   4.149
   17GLY     CA  161   5.830   4.691   4.348
   17GLY      C  162   5.693   4.623   4.358
   17GLY      O  163   5.617   4.623   4.262
   18VAL      N  164   5.643   4.625   4.481
   18VAL      H  165   5.690   4.668   4.559
   18VAL     CA  166   5.522   4.555   4.527
   18VAL     CB  167   5.534   4.506   4.671
   18VAL    CG1  168   5.402   4.440   4.712
   18VAL    CG2  169   5.659   4.422   4.697
   18VAL      C  170   5.390   4.622   4.491
   18VAL      O  171   5.330   4.701   4.564
   19ALA      N  172   5.376   4.630   4.359
   19ALA      H  173   5.453   4.604   4.300
   19ALA     CA  174   5.260   4.686   4.289
   19ALA     CB  175   5.303   4.690   4.142
   19ALA      C  176   5.136   4.603   4.323
   19ALA      O  177   5.135   4.482   4.303
   20GLY      N  178   5.052   4.657   4.411
   20GLY      H  179   5.061   4.751   4.441
   20GLY     CA  180   4.930   4.586   4.452
   20GLY      C  181   4.825   4.584   4.341
   20GLY      O  182   4.828   4.665   4.249
   21GLN      N  183   4.724   4.505   4.376
   21GLN      H  184   4.724   4.454   4.462
   21GLN     CA  185   4.601   4.488   4.296
   21GLN     CB  186   4.517   4.614   4.313
   21GLN     CG  187   4.453   4.637   4.450
   21GLN     CD  188   4.348   4.748   4.441
   21GLN    OE1  189   4.372   4.858   4.391
   21GLN    NE2  190   4.226   4.719   4.486
   21GLN   HE21  191   4.203   4.629   4.524
   21GLN   HE22  192   4.165   4.798   4.489
   21GLN      C  193   4.615   4.437   4.153
   21GLN      O  194   4.558   4.332   4.124
   22TRP      N  195   4.673   4.510   4.057
   22TRP      H  196   4.695   4.605   4.076
   22TRP     CA  197   4.687   4.476   3.915
   22TRP     CB  198   4.729   4.603   3.841
   22TRP     CG  199   4.636   4.723   3.861
   22TRP    CD1  200   4.649   4.821   3.951
   22TRP    HD1  201   4.735   4.825   4.018
   22TRP    CD2  202   4.522   4.758   3.790
   22TRP    NE1  203   4.556   4.915   3.938
   22TRP    HE1  204   4.557   5.009   3.970
   22TRP    CE2  205   4.473   4.878   3.840
   22TRP    CE3  206   4.448   4.695   3.691
   22TRP    HE3  207   4.474   4.604   3.637
   22TRP    CZ2  208   4.348   4.927   3.805
   22TRP    HZ2  209   4.309   5.019   3.849
   22TRP    CZ3  210   4.325   4.746   3.649
   22TRP    HZ3  211   4.260   4.696   3.577
   22TRP    CH2  212   4.277   4.864   3.704
   22TRP    HH2  213   4.191   4.907   3.653
   22TRP      C  214   4.788   4.366   3.880
   22TRP      O  215   4.887   4.351   3.952
   23ARG      N  216   4.748   4.278   3.789
   23ARG      H  217   4.656   4.282   3.750
   23ARG     CA  218   4.831   4.179   3.720
   23ARG     CB  219   4.790   4.051   3.793
   23ARG     CG  220   4.804   4.040   3.945
   23ARG     CD  221   4.952   4.049   3.982
   23ARG     NE  222   5.002   3.915   3.949
   23ARG     HE  223   4.933   3.849   3.918
   23ARG     CZ  224   5.128   3.871   3.951
   23ARG    NH1  225   5.234   3.934   4.004
   23ARG   HH11  226   5.210   4.025   4.037
   23ARG   HH12  227   5.327   3.897   4.005
   23ARG    NH2  228   5.149   3.740   3.928
   23ARG   HH21  229   5.079   3.669   3.921
   23ARG   HH22  230   5.244   3.711   3.932
   23ARG      C  231   4.809   4.179   3.568
   23ARG      O  232   4.706   4.229   3.524
   24PHE      N  233   4.906   4.116   3.502
   24PHE      H  234   4.993   4.094   3.546
   24PHE     CA  235   4.890   4.074   3.362
   24PHE     CB  236   5.018   4.100   3.283
   24PHE     CG  237   5.061   4.246   3.266
   24PHE    CD1  238   5.004   4.320   3.163
   24PHE    HD1  239   4.942   4.268   3.091
   24PHE    CD2  240   5.159   4.297   3.351
   24PHE    HD2  241   5.197   4.244   3.438
   24PHE    CE1  242   5.060   4.446   3.144
   24PHE    HE1  243   5.008   4.512   3.075
   24PHE    CE2  244   5.209   4.424   3.325
   24PHE    HE2  245   5.281   4.464   3.397
   24PHE     CZ  246   5.159   4.504   3.223
   24PHE     HZ  247   5.204   4.603   3.217
   24PHE      C  248   4.841   3.930   3.349
   24PHE      O  249   4.889   3.834   3.409
   25VAL      N  250   4.753   3.918   3.249
   25VAL      H  251   4.742   3.999   3.191
   25VAL     CA  252   4.666   3.802   3.225
   25VAL     CB  253   4.550   3.796   3.324
   25VAL    CG1  254   4.589   3.733   3.457
   25VAL    CG2  255   4.477   3.930   3.341
   25VAL      C  256   4.614   3.795   3.081
   25VAL      O  257   4.611   3.882   2.994
   26ASP      N  258   4.563   3.673   3.064
   26ASP      H  259   4.539   3.613   3.140
   26ASP     CA  260   4.510   3.620   2.938
   26ASP     CB  261   4.503   3.468   2.950
   26ASP     CG  262   4.434   3.405   3.071
   26ASP    OD1  263   4.437   3.454   3.186
   26ASP    OD2  264   4.366   3.306   3.038
   26ASP      C  265   4.369   3.672   2.910
   26ASP      O  266   4.283   3.713   2.988
   27VAL      N  267   4.366   3.722   2.787
   27VAL      H  268   4.448   3.769   2.754
   27VAL     CA  269   4.245   3.764   2.716
   27VAL     CB  270   4.255   3.917   2.703
   27VAL    CG1  271   4.377   3.967   2.625
   27VAL    CG2  272   4.135   3.989   2.641
   27VAL      C  273   4.225   3.688   2.585
   27VAL      O  274   4.119   3.702   2.524
   28LEU      N  275   4.324   3.613   2.535
   28LEU      H  276   4.419   3.640   2.553
   28LEU     CA  277   4.320   3.508   2.432
   28LEU     CB  278   4.241   3.396   2.499
   28LEU     CG  279   4.331   3.300   2.577
   28LEU    CD1  280   4.252   3.221   2.682
   28LEU    CD2  281   4.429   3.218   2.493
   28LEU      C  282   4.285   3.545   2.288
   28LEU      O  283   4.325   3.656   2.255
   29GLY      N  284   4.205   3.466   2.216
   29GLY      H  285   4.150   3.391   2.253
   29GLY     CA  286   4.171   3.497   2.076
   29GLY      C  287   4.083   3.620   2.057
   29GLY      O  288   3.962   3.604   2.072
   30LEU      N  289   4.147   3.729   2.014
   30LEU      H  290   4.246   3.734   2.007
   30LEU     CA  291   4.078   3.858   2.000
   30LEU     CB  292   4.182   3.969   2.020
   30LEU     CG  293   4.248   3.967   2.158
   30LEU    CD1  294   4.340   4.088   2.174
   30LEU    CD2  295   4.144   3.966   2.271
   30LEU      C  296   3.998   3.866   1.871
   30LEU      O  297   4.057   3.873   1.763
   31GLU      N  298   3.870   3.830   1.880
   31GLU      H  299   3.845   3.770   1.956
   31GLU     CA  300   3.782   3.833   1.763
   31GLU     CB  301   3.725   3.693   1.739
   31GLU     CG  302   3.674   3.641   1.604
   31GLU     CD  303   3.563   3.723   1.538
   31GLU    OE1  304   3.446   3.708   1.580
   31GLU    OE2  305   3.588   3.810   1.451
   31GLU      C  306   3.676   3.941   1.786
   31GLU      O  307   3.628   3.962   1.897
   32GLU      N  308   3.647   4.012   1.677
   32GLU      H  309   3.690   3.992   1.589
   32GLU     CA  310   3.545   4.118   1.673
   32GLU     CB  311   3.536   4.173   1.530
   32GLU     CG  312   3.651   4.268   1.497
   32GLU     CD  313   3.640   4.321   1.354
   32GLU    OE1  314   3.610   4.440   1.331
   32GLU    OE2  315   3.632   4.243   1.257
   32GLU      C  316   3.406   4.083   1.726
   32GLU      O  317   3.352   4.170   1.794
   33GLU      N  318   3.347   3.972   1.683
   33GLU      H  319   3.382   3.923   1.603
   33GLU     CA  320   3.227   3.908   1.736
   33GLU     CB  321   3.165   3.823   1.625
   33GLU     CG  322   3.084   3.902   1.522
   33GLU     CD  323   3.043   3.804   1.412
   33GLU    OE1  324   3.126   3.779   1.321
   33GLU    OE2  325   2.925   3.764   1.416
   33GLU      C  326   3.259   3.822   1.859
   33GLU      O  327   3.182   3.833   1.954
   34SER      N  328   3.341   3.720   1.839
   34SER      H  329   3.366   3.702   1.744
   34SER     CA  330   3.379   3.630   1.948
   34SER     CB  331   3.449   3.499   1.910
   34SER     OG  332   3.351   3.408   1.861
   34SER     HG  333   3.336   3.434   1.766
   34SER      C  334   3.472   3.709   2.040
   34SER      O  335   3.591   3.687   2.059
   35LEU      N  336   3.401   3.790   2.118
   35LEU      H  337   3.301   3.788   2.112
   35LEU     CA  338   3.455   3.890   2.211
   35LEU     CB  339   3.341   3.964   2.281
   35LEU     CG  340   3.273   4.080   2.208
   35LEU    CD1  341   3.158   4.131   2.295
   35LEU    CD2  342   3.372   4.193   2.178
   35LEU      C  343   3.555   3.836   2.314
   35LEU      O  344   3.516   3.740   2.379
   36GLY      N  345   3.676   3.892   2.309
   36GLY      H  346   3.697   3.957   2.236
   36GLY     CA  347   3.784   3.854   2.401
   36GLY      C  348   3.747   3.866   2.549
   36GLY      O  349   3.664   3.946   2.591
   37SER      N  350   3.798   3.771   2.627
   37SER      H  351   3.873   3.710   2.599
   37SER     CA  352   3.753   3.752   2.766
   37SER     CB  353   3.767   3.605   2.803
   37SER     OG  354   3.676   3.581   2.911
   37SER     HG  355   3.728   3.568   2.996
   37SER      C  356   3.826   3.838   2.869
   37SER      O  357   3.926   3.798   2.928
   38VAL      N  358   3.783   3.963   2.884
   38VAL      H  359   3.712   4.009   2.832
   38VAL     CA  360   3.835   4.052   2.988
   38VAL     CB  361   3.794   4.198   2.969
   38VAL    CG1  362   3.873   4.260   2.854
   38VAL    CG2  363   3.650   4.217   2.923
   38VAL      C  364   3.820   4.004   3.132
   38VAL      O  365   3.709   3.959   3.163
   39PRO      N  366   3.922   4.023   3.215
   39PRO     CA  367   3.899   4.023   3.360
   39PRO     CB  368   4.034   3.996   3.427
   39PRO     CG  369   4.103   3.918   3.314
   39PRO     CD  370   4.062   3.989   3.185
   39PRO      C  371   3.851   4.164   3.398
   39PRO      O  372   3.825   4.253   3.318
   40ALA      N  373   3.808   4.172   3.523
   40ALA      H  374   3.800   4.094   3.586
   40ALA     CA  375   3.766   4.299   3.585
   40ALA     CB  376   3.664   4.278   3.697
   40ALA      C  377   3.880   4.377   3.652
   40ALA      O  378   3.972   4.310   3.699
   41PRO      N  379   3.891   4.504   3.615
   41PRO     CA  380   3.819   4.573   3.507
   41PRO     CB  381   3.819   4.722   3.544
   41PRO     CG  382   3.940   4.741   3.635
   41PRO     CD  383   3.974   4.601   3.688
   41PRO      C  384   3.883   4.557   3.369
   41PRO      O  385   3.978   4.480   3.359
   42ALA      N  386   3.805   4.594   3.268
   42ALA      H  387   3.710   4.564   3.261
   42ALA     CA  388   3.866   4.650   3.147
   42ALA     CB  389   3.742   4.685   3.065
   42ALA      C  390   3.948   4.776   3.174
   42ALA      O  391   3.890   4.878   3.209
   43CYS      N  392   4.077   4.777   3.142
   43CYS      H  393   4.120   4.690   3.116
   43CYS     CA  394   4.167   4.889   3.173
   43CYS     CB  395   4.237   4.850   3.304
   43CYS     SG  396   4.348   4.976   3.378
   43CYS     HG  397   4.267   5.022   3.473
   43CYS      C  398   4.269   4.903   3.060
   43CYS      O  399   4.260   5.008   2.996
   44ALA      N  400   4.336   4.796   3.017
   44ALA      H  401   4.297   4.704   3.030
   44ALA     CA  402   4.449   4.817   2.926
   44ALA     CB  403   4.572   4.867   3.001
   44ALA      C  404   4.479   4.696   2.836
   44ALA      O  405   4.501   4.589   2.891
   45LEU      N  406   4.458   4.714   2.706
   45LEU      H  407   4.427   4.802   2.671
   45LEU     CA  408   4.475   4.606   2.608
   45LEU     CB  409   4.368   4.595   2.500
   45LEU     CG  410   4.284   4.473   2.536
   45LEU    CD1  411   4.362   4.341   2.542
   45LEU    CD2  412   4.199   4.484   2.663
   45LEU      C  413   4.612   4.607   2.539
   45LEU      O  414   4.622   4.692   2.451
   46LEU      N  415   4.711   4.549   2.606
   46LEU      H  416   4.696   4.471   2.666
   46LEU     CA  417   4.844   4.561   2.544
   46LEU     CB  418   4.939   4.518   2.656
   46LEU     CG  419   4.981   4.635   2.745
   46LEU    CD1  420   4.871   4.668   2.846
   46LEU    CD2  421   5.117   4.593   2.801
   46LEU      C  422   4.859   4.464   2.427
   46LEU      O  423   4.850   4.343   2.447
   47LEU      N  424   4.861   4.520   2.306
   47LEU      H  425   4.867   4.619   2.296
   47LEU     CA  426   4.887   4.450   2.179
   47LEU     CB  427   4.778   4.495   2.081
   47LEU     CG  428   4.636   4.443   2.102
   47LEU    CD1  429   4.532   4.525   2.024
   47LEU    CD2  430   4.640   4.293   2.073
   47LEU      C  431   5.020   4.477   2.110
   47LEU      O  432   5.063   4.592   2.100
   48LEU      N  433   5.096   4.370   2.087
   48LEU      H  434   5.052   4.281   2.103
   48LEU     CA  435   5.214   4.382   2.000
   48LEU     CB  436   5.327   4.311   2.075
   48LEU     CG  437   5.465   4.331   2.013
   48LEU    CD1  438   5.522   4.466   2.059
   48LEU    CD2  439   5.567   4.233   2.070
   48LEU      C  440   5.195   4.303   1.870
   48LEU      O  441   5.155   4.187   1.868
   49PHE      N  442   5.250   4.365   1.766
   49PHE      H  443   5.275   4.461   1.761
   49PHE     CA  444   5.248   4.312   1.629
   49PHE     CB  445   5.176   4.418   1.545
   49PHE     CG  446   5.026   4.429   1.576
   49PHE    CD1  447   4.932   4.368   1.494
   49PHE    HD1  448   4.957   4.348   1.390
   49PHE    CD2  449   4.991   4.507   1.685
   49PHE    HD2  450   5.063   4.579   1.724
   49PHE    CE1  451   4.797   4.383   1.524
   49PHE    HE1  452   4.727   4.348   1.448
   49PHE    CE2  453   4.856   4.512   1.717
   49PHE    HE2  454   4.828   4.591   1.787
   49PHE     CZ  455   4.759   4.453   1.638
   49PHE     HZ  456   4.665   4.423   1.685
   49PHE      C  457   5.391   4.298   1.578
   49PHE      O  458   5.480   4.378   1.606
   50PRO      N  459   5.415   4.202   1.489
   50PRO     CA  460   5.514   4.213   1.381
   50PRO     CB  461   5.522   4.075   1.315
   50PRO     CG  462   5.478   3.984   1.430
   50PRO     CD  463   5.370   4.063   1.502
   50PRO      C  464   5.473   4.318   1.278
   50PRO      O  465   5.356   4.345   1.250
   51LEU      N  466   5.576   4.395   1.245
   51LEU      H  467   5.661   4.393   1.297
   51LEU     CA  468   5.564   4.496   1.140
   51LEU     CB  469   5.607   4.631   1.198
   51LEU     CG  470   5.584   4.761   1.119
   51LEU    CD1  471   5.437   4.798   1.097
   51LEU    CD2  472   5.638   4.875   1.206
   51LEU      C  473   5.660   4.463   1.025
   51LEU      O  474   5.779   4.432   1.037
   52THR      N  475   5.597   4.473   0.909
   52THR      H  476   5.518   4.530   0.887
   52THR     CA  477   5.665   4.465   0.779
   52THR     CB  478   5.640   4.334   0.704
   52THR    OG1  479   5.508   4.332   0.647
   52THR    HG1  480   5.445   4.295   0.715
   52THR    CG2  481   5.671   4.206   0.782
   52THR      C  482   5.601   4.574   0.693
   52THR      O  483   5.495   4.627   0.726
   53ALA      N  484   5.663   4.609   0.581
   53ALA      H  485   5.738   4.556   0.541
   53ALA     CA  486   5.639   4.736   0.511
   53ALA     CB  487   5.738   4.742   0.394
   53ALA      C  488   5.500   4.764   0.454
   53ALA      O  489   5.469   4.883   0.453
   54GLN      N  490   5.409   4.671   0.425
   54GLN      H  491   5.430   4.578   0.395
   54GLN     CA  492   5.270   4.710   0.400
   54GLN     CB  493   5.203   4.599   0.318
   54GLN     CG  494   5.252   4.575   0.175
   54GLN     CD  495   5.171   4.457   0.121
   54GLN    OE1  496   5.115   4.459   0.011
   54GLN    NE2  497   5.207   4.338   0.167
   54GLN   HE21  498   5.284   4.338   0.230
   54GLN   HE22  499   5.146   4.259   0.174
   54GLN      C  500   5.178   4.735   0.520
   54GLN      O  501   5.099   4.829   0.518
   55HISE     N  502   5.200   4.655   0.624
   55HISE     H  503   5.220   4.558   0.609
   55HISE    CA  504   5.147   4.686   0.758
   55HISE    CB  505   5.183   4.557   0.833
   55HISE    CG  506   5.116   4.436   0.767
   55HISE   ND1  507   5.161   4.363   0.665
   55HISE   CD2  508   4.996   4.394   0.807
   55HISE   HD2  509   4.924   4.434   0.879
   55HISE   CE1  510   5.070   4.267   0.651
   55HISE   HE1  511   5.071   4.196   0.568
   55HISE   NE2  512   4.974   4.281   0.741
   55HISE   HE2  513   4.896   4.220   0.762
   55HISE     C  514   5.186   4.822   0.815
   55HISE     O  515   5.098   4.898   0.854
   56GLU      N  516   5.305   4.868   0.778
   56GLU      H  517   5.366   4.807   0.729
   56GLU     CA  518   5.353   5.006   0.796
   56GLU     CB  519   5.503   5.002   0.767
   56GLU     CG  520   5.552   5.143   0.800
   56GLU     CD  521   5.693   5.183   0.755
   56GLU    OE1  522   5.778   5.207   0.844
   56GLU    OE2  523   5.722   5.224   0.641
   56GLU      C  524   5.268   5.113   0.726
   56GLU      O  525   5.205   5.191   0.797
   57ASN      N  526   5.233   5.095   0.599
   57ASN      H  527   5.298   5.037   0.548
   57ASN     CA  528   5.139   5.178   0.523
   57ASN     CB  529   5.147   5.164   0.370
   57ASN     CG  530   5.094   5.289   0.300
   57ASN    OD1  531   5.137   5.402   0.322
   57ASN    ND2  532   4.987   5.273   0.223
   57ASN   HD21  533   4.952   5.181   0.201
   57ASN   HD22  534   4.941   5.349   0.177
   57ASN      C  535   4.996   5.173   0.576
   57ASN      O  536   4.935   5.280   0.586
   58PHE      N  537   4.956   5.057   0.626
   58PHE      H  538   5.023   4.987   0.653
   58PHE     CA  539   4.819   5.035   0.673
   58PHE     CB  540   4.788   4.885   0.684
   58PHE     CG  541   4.636   4.869   0.683
   58PHE    CD1  542   4.562   4.879   0.800
   58PHE    HD1  543   4.608   4.888   0.898
   58PHE    CD2  544   4.563   4.849   0.566
   58PHE    HD2  545   4.620   4.838   0.473
   58PHE    CE1  546   4.424   4.860   0.797
   58PHE    HE1  547   4.374   4.864   0.893
   58PHE    CE2  548   4.426   4.831   0.567
   58PHE    HE2  549   4.378   4.807   0.471
   58PHE     CZ  550   4.349   4.834   0.683
   58PHE     HZ  551   4.241   4.818   0.684
   58PHE      C  552   4.800   5.104   0.808
   58PHE      O  553   4.728   5.204   0.811
   59ARG      N  554   4.896   5.084   0.898
   59ARG      H  555   4.971   5.020   0.881
   59ARG     CA  556   4.895   5.149   1.029
   59ARG     CB  557   5.014   5.100   1.111
   59ARG     CG  558   4.989   5.140   1.257
   59ARG     CD  559   4.863   5.084   1.323
   59ARG     NE  560   4.846   5.174   1.438
   59ARG     HE  561   4.924   5.190   1.499
   59ARG     CZ  562   4.726   5.208   1.486
   59ARG    NH1  563   4.614   5.147   1.444
   59ARG   HH11  564   4.630   5.092   1.362
   59ARG   HH12  565   4.524   5.168   1.482
   59ARG    NH2  566   4.724   5.292   1.591
   59ARG   HH21  567   4.811   5.322   1.629
   59ARG   HH22  568   4.637   5.318   1.633
   59ARG      C  569   4.912   5.300   1.011
   59ARG      O  570   4.830   5.368   1.072
   60LYS      N  571   4.992   5.348   0.915
   60LYS      H  572   5.027   5.282   0.849
   60LYS     CA  573   4.997   5.492   0.888
   60LYS     CB  574   5.120   5.529   0.804
   60LYS     CG  575   5.250   5.503   0.881
   60LYS     CD  576   5.378   5.560   0.819
   60LYS     CE  577   5.408   5.461   0.706
   60LYS     NZ  578   5.498   5.522   0.608
   60LYS    HZ1  579   5.575   5.566   0.655
   60LYS    HZ2  580   5.532   5.452   0.545
   60LYS    HZ3  581   5.446   5.590   0.556
   60LYS      C  582   4.871   5.553   0.828
   60LYS      O  583   4.821   5.649   0.888
   61LYS      N  584   4.805   5.487   0.733
   61LYS      H  585   4.850   5.422   0.672
   61LYS     CA  586   4.680   5.543   0.681
   61LYS     CB  587   4.630   5.448   0.572
   61LYS     CG  588   4.712   5.459   0.443
   61LYS     CD  589   4.643   5.398   0.321
   61LYS     CE  590   4.664   5.246   0.320
   61LYS     NZ  591   4.593   5.184   0.207
   61LYS    HZ1  592   4.618   5.087   0.203
   61LYS    HZ2  593   4.497   5.189   0.233
   61LYS    HZ3  594   4.614   5.224   0.118
   61LYS      C  595   4.568   5.547   0.784
   61LYS      O  596   4.485   5.639   0.783
   62GLN      N  597   4.565   5.450   0.875
   62GLN      H  598   4.633   5.376   0.876
   62GLN     CA  599   4.471   5.442   0.987
   62GLN     CB  600   4.500   5.320   1.074
   62GLN     CG  601   4.444   5.196   1.004
   62GLN     CD  602   4.475   5.079   1.098
   62GLN    OE1  603   4.581   5.069   1.159
   62GLN    NE2  604   4.371   4.996   1.108
   62GLN   HE21  605   4.285   4.999   1.057
   62GLN   HE22  606   4.364   4.952   1.198
   62GLN      C  607   4.482   5.572   1.068
   62GLN      O  608   4.398   5.662   1.068
   63ILE      N  609   4.599   5.597   1.125
   63ILE      H  610   4.675   5.553   1.077
   63ILE     CA  611   4.619   5.713   1.212
   63ILE     CB  612   4.754   5.694   1.282
   63ILE    CG1  613   4.753   5.571   1.372
   63ILE    CG2  614   4.779   5.821   1.363
   63ILE     CD  615   4.892   5.507   1.381
   63ILE      C  616   4.616   5.843   1.131
   63ILE      O  617   4.554   5.943   1.169
   64GLU      N  618   4.671   5.845   1.011
   64GLU      H  619   4.729   5.768   0.982
   64GLU     CA  620   4.668   5.967   0.930
   64GLU     CB  621   4.759   5.982   0.808
   64GLU     CG  622   4.909   5.975   0.837
   64GLU     CD  623   4.976   6.111   0.858
   64GLU    OE1  624   4.928   6.214   0.805
   64GLU    OE2  625   5.072   6.112   0.938
   64GLU      C  626   4.528   6.014   0.891
   64GLU      O  627   4.510   6.135   0.890
   65GLU      N  628   4.439   5.919   0.861
   65GLU      H  629   4.467   5.825   0.842
   65GLU     CA  630   4.298   5.950   0.834
   65GLU     CB  631   4.220   5.842   0.759
   65GLU     CG  632   4.253   5.848   0.610
   65GLU     CD  633   4.194   5.745   0.513
   65GLU    OE1  634   4.272   5.681   0.439
   65GLU    OE2  635   4.072   5.718   0.522
   65GLU      C  636   4.223   5.993   0.960
   65GLU      O  637   4.148   6.090   0.968
   66LEU      N  638   4.230   5.906   1.061
   66LEU      H  639   4.295   5.830   1.053
   66LEU     CA  640   4.165   5.921   1.192
   66LEU     CB  641   4.128   5.783   1.246
   66LEU     CG  642   4.020   5.704   1.173
   66LEU    CD1  643   4.065   5.560   1.146
   66LEU    CD2  644   3.882   5.706   1.239
   66LEU      C  645   4.208   6.021   1.299
   66LEU      O  646   4.133   6.049   1.392
   67LYS      N  647   4.332   6.069   1.289
   67LYS      H  648   4.408   6.021   1.245
   67LYS     CA  649   4.385   6.179   1.370
   67LYS     CB  650   4.528   6.212   1.329
   67LYS     CG  651   4.548   6.296   1.203
   67LYS     CD  652   4.690   6.352   1.208
   67LYS     CE  653   4.788   6.251   1.148
   67LYS     NZ  654   4.903   6.328   1.099
   67LYS    HZ1  655   4.965   6.350   1.175
   67LYS    HZ2  656   4.956   6.271   1.036
   67LYS    HZ3  657   4.868   6.409   1.053
   67LYS      C  658   4.295   6.303   1.384
   67LYS      O  659   4.224   6.344   1.292
   68GLY      N  660   4.333   6.378   1.487
   68GLY      H  661   4.404   6.361   1.556
   68GLY     CA  662   4.264   6.506   1.508
   68GLY      C  663   4.364   6.618   1.538
   68GLY      O  664   4.479   6.592   1.570
   69GLN      N  665   4.317   6.741   1.514
   69GLN      H  666   4.244   6.758   1.447
   69GLN     CA  667   4.389   6.859   1.562
   69GLN     CB  668   4.366   6.988   1.482
   69GLN     CG  669   4.224   7.044   1.471
   69GLN     CD  670   4.232   7.162   1.374
   69GLN    OE1  671   4.313   7.255   1.369
   69GLN    NE2  672   4.122   7.173   1.301
   69GLN   HE21  673   4.049   7.110   1.327
   69GLN   HE22  674   4.098   7.241   1.231
   69GLN      C  675   4.386   6.901   1.709
   69GLN      O  676   4.481   6.968   1.750
   70GLU      N  677   4.281   6.879   1.788
   70GLU      H  678   4.199   6.836   1.750
   70GLU     CA  679   4.281   6.916   1.930
   70GLU     CB  680   4.137   6.926   1.984
   70GLU     CG  681   4.071   7.048   1.921
   70GLU     CD  682   3.938   7.071   1.994
   70GLU    OE1  683   3.829   7.036   1.945
   70GLU    OE2  684   3.938   7.156   2.086
   70GLU      C  685   4.365   6.817   2.011
   70GLU      O  686   4.349   6.695   2.006
   71VAL      N  687   4.430   6.881   2.107
   71VAL      H  688   4.454   6.978   2.098
   71VAL     CA  689   4.508   6.806   2.207
   71VAL     CB  690   4.600   6.907   2.276
   71VAL    CG1  691   4.715   6.960   2.190
   71VAL    CG2  692   4.531   7.034   2.328
   71VAL      C  693   4.424   6.717   2.299
   71VAL      O  694   4.326   6.762   2.359
   72SER      N  695   4.469   6.592   2.296
   72SER      H  696   4.536   6.581   2.222
   72SER     CA  697   4.426   6.475   2.375
   72SER     CB  698   4.475   6.338   2.328
   72SER     OG  699   4.457   6.324   2.186
   72SER     HG  700   4.513   6.391   2.137
   72SER      C  701   4.449   6.478   2.526
   72SER      O  702   4.564   6.494   2.568
   73PRO      N  703   4.341   6.491   2.602
   73PRO     CA  704   4.356   6.482   2.748
   73PRO     CB  705   4.217   6.524   2.795
   73PRO     CG  706   4.126   6.480   2.680
   73PRO     CD  707   4.204   6.513   2.553
   73PRO      C  708   4.411   6.353   2.808
   73PRO      O  709   4.403   6.242   2.755
   74LYS      N  710   4.485   6.368   2.918
   74LYS      H  711   4.532   6.456   2.922
   74LYS     CA  712   4.538   6.266   3.010
   74LYS     CB  713   4.418   6.211   3.088
   74LYS     CG  714   4.354   6.307   3.188
   74LYS     CD  715   4.450   6.335   3.304
   74LYS     CE  716   4.378   6.417   3.411
   74LYS     NZ  717   4.458   6.451   3.529
   74LYS    HZ1  718   4.404   6.509   3.589
   74LYS    HZ2  719   4.471   6.365   3.578
   74LYS    HZ3  720   4.544   6.488   3.492
   74LYS      C  721   4.624   6.150   2.959
   74LYS      O  722   4.713   6.104   3.030
   75VAL      N  723   4.603   6.107   2.835
   75VAL      H  724   4.519   6.135   2.788
   75VAL     CA  725   4.687   6.008   2.766
   75VAL     CB  726   4.621   5.949   2.642
   75VAL    CG1  727   4.513   5.856   2.697
   75VAL    CG2  728   4.586   6.058   2.541
   75VAL      C  729   4.828   6.064   2.745
   75VAL      O  730   4.848   6.185   2.740
   76TYR      N  731   4.928   5.978   2.728
   76TYR      H  732   4.916   5.881   2.748
   76TYR     CA  733   5.066   6.019   2.696
   76TYR     CB  734   5.139   6.018   2.831
   76TYR     CG  735   5.287   6.055   2.826
   76TYR    CD1  736   5.330   6.187   2.825
   76TYR    HD1  737   5.262   6.269   2.800
   76TYR    CD2  738   5.373   5.945   2.817
   76TYR    HD2  739   5.344   5.840   2.811
   76TYR    CE1  740   5.467   6.209   2.824
   76TYR    HE1  741   5.502   6.311   2.806
   76TYR    CE2  742   5.510   5.967   2.822
   76TYR    HE2  743   5.576   5.884   2.801
   76TYR     CZ  744   5.552   6.099   2.819
   76TYR     OH  745   5.687   6.117   2.817
   76TYR     HH  746   5.716   6.098   2.911
   76TYR      C  747   5.135   5.928   2.594
   76TYR      O  748   5.150   5.807   2.615
   77PHE      N  749   5.178   5.997   2.489
   77PHE      H  750   5.174   6.097   2.485
   77PHE     CA  751   5.253   5.921   2.388
   77PHE     CB  752   5.245   5.981   2.247
   77PHE     CG  753   5.344   5.948   2.135
   77PHE    CD1  754   5.459   6.025   2.122
   77PHE    HD1  755   5.464   6.124   2.167
   77PHE    CD2  756   5.344   5.828   2.065
   77PHE    HD2  757   5.248   5.777   2.071
   77PHE    CE1  758   5.568   5.991   2.042
   77PHE    HE1  759   5.655   6.057   2.051
   77PHE    CE2  760   5.449   5.791   1.981
   77PHE    HE2  761   5.433   5.698   1.927
   77PHE     CZ  762   5.559   5.875   1.967
   77PHE     HZ  763   5.627   5.849   1.886
   77PHE      C  764   5.399   5.905   2.433
   77PHE      O  765   5.459   5.998   2.485
   78MET      N  766   5.458   5.794   2.391
   78MET      H  767   5.446   5.755   2.300
   78MET     CA  768   5.586   5.747   2.446
   78MET     CB  769   5.545   5.677   2.576
   78MET     CG  770   5.655   5.618   2.664
   78MET     SD  771   5.799   5.724   2.701
   78MET     CE  772   5.792   5.663   2.867
   78MET      C  773   5.644   5.650   2.343
   78MET      O  774   5.619   5.529   2.340
   79LYS      N  775   5.750   5.696   2.277
   79LYS      H  776   5.814   5.737   2.342
   79LYS     CA  777   5.807   5.644   2.152
   79LYS     CB  778   5.888   5.752   2.080
   79LYS     CG  779   5.875   5.753   1.927
   79LYS     CD  780   5.974   5.851   1.864
   79LYS     CE  781   5.948   5.844   1.713
   79LYS     NZ  782   6.009   5.943   1.623
   79LYS    HZ1  783   5.978   6.030   1.663
   79LYS    HZ2  784   6.109   5.939   1.621
   79LYS    HZ3  785   5.979   5.934   1.528
   79LYS      C  786   5.889   5.518   2.176
   79LYS      O  787   5.968   5.516   2.271
   80GLN      N  788   5.884   5.422   2.084
   80GLN      H  789   5.825   5.429   2.004
   80GLN     CA  790   5.952   5.292   2.089
   80GLN     CB  791   5.916   5.203   1.970
   80GLN     CG  792   5.790   5.117   1.986
   80GLN     CD  793   5.758   5.028   1.866
   80GLN    OE1  794   5.651   5.034   1.806
   80GLN    NE2  795   5.831   4.917   1.852
   80GLN   HE21  796   5.913   4.890   1.902
   80GLN   HE22  797   5.794   4.850   1.788
   80GLN      C  798   6.104   5.299   2.089
   80GLN      O  799   6.175   5.205   2.125
   81THR      N  800   6.162   5.418   2.075
   81THR      H  801   6.113   5.505   2.089
   81THR     CA  802   6.308   5.433   2.078
   81THR     CB  803   6.348   5.558   1.999
   81THR    OG1  804   6.263   5.669   2.027
   81THR    HG1  805   6.305   5.747   1.981
   81THR    CG2  806   6.343   5.520   1.851
   81THR      C  807   6.376   5.451   2.214
   81THR      O  808   6.498   5.459   2.221
   82ILE      N  809   6.297   5.441   2.321
   82ILE      H  810   6.201   5.467   2.316
   82ILE     CA  811   6.343   5.432   2.461
   82ILE     CB  812   6.226   5.469   2.553
   82ILE    CG1  813   6.105   5.378   2.528
   82ILE    CG2  814   6.200   5.619   2.548
   82ILE     CD  815   5.997   5.401   2.634
   82ILE      C  816   6.392   5.292   2.499
   82ILE      O  817   6.434   5.268   2.612
   83GLY      N  818   6.412   5.204   2.401
   83GLY      H  819   6.382   5.214   2.306
   83GLY     CA  820   6.464   5.069   2.424
   83GLY      C  821   6.467   4.974   2.303
   83GLY      O  822   6.413   4.996   2.195
   84ASN      N  823   6.518   4.857   2.342
   84ASN      H  824   6.565   4.847   2.429
   84ASN     CA  825   6.521   4.742   2.251
   84ASN     CB  826   6.659   4.676   2.256
   84ASN     CG  827   6.682   4.549   2.174
   84ASN    OD1  828   6.674   4.435   2.220
   84ASN    ND2  829   6.717   4.573   2.048
   84ASN   HD21  830   6.728   4.666   2.014
   84ASN   HD22  831   6.743   4.493   1.994
   84ASN      C  832   6.410   4.639   2.272
   84ASN      O  833   6.328   4.620   2.181
   85SER      N  834   6.408   4.588   2.394
   85SER      H  835   6.447   4.632   2.475
   85SER     CA  836   6.313   4.483   2.434
   85SER     CB  837   6.360   4.410   2.559
   85SER     OG  838   6.435   4.301   2.504
   85SER     HG  839   6.530   4.309   2.535
   85SER      C  840   6.167   4.529   2.442
   85SER      O  841   6.130   4.600   2.536
   86CYS      N  842   6.089   4.500   2.338
   86CYS      H  843   6.132   4.439   2.272
   86CYS     CA  844   5.943   4.513   2.332
   86CYS     CB  845   5.897   4.428   2.213
   86CYS     SG  846   5.866   4.540   2.071
   86CYS     HG  847   5.992   4.540   2.027
   86CYS      C  848   5.853   4.498   2.455
   86CYS      O  849   5.769   4.584   2.481
   87GLY      N  850   5.889   4.403   2.541
   87GLY      H  851   5.932   4.317   2.513
   87GLY     CA  852   5.826   4.392   2.673
   87GLY      C  853   5.843   4.517   2.760
   87GLY      O  854   5.741   4.572   2.801
   88THR      N  855   5.966   4.562   2.782
   88THR      H  856   6.044   4.508   2.749
   88THR     CA  857   5.983   4.675   2.874
   88THR     CB  858   6.121   4.681   2.941
   88THR    OG1  859   6.219   4.619   2.857
   88THR    HG1  860   6.312   4.645   2.885
   88THR    CG2  861   6.101   4.612   3.076
   88THR      C  862   5.943   4.807   2.809
   88THR      O  863   5.863   4.873   2.876
   89ILE      N  864   5.945   4.827   2.677
   89ILE      H  865   6.006   4.767   2.626
   89ILE     CA  866   5.880   4.940   2.609
   89ILE     CB  867   5.920   4.937   2.462
   89ILE    CG1  868   6.072   4.953   2.453
   89ILE    CG2  869   5.849   5.041   2.376
   89ILE     CD  870   6.118   4.917   2.312
   89ILE      C  871   5.727   4.938   2.623
   89ILE      O  872   5.676   5.038   2.673
   90GLY      N  873   5.664   4.821   2.627
   90GLY      H  874   5.702   4.742   2.579
   90GLY     CA  875   5.520   4.809   2.653
   90GLY      C  876   5.480   4.845   2.796
   90GLY      O  877   5.399   4.936   2.812
   91LEU      N  878   5.560   4.793   2.888
   91LEU      H  879   5.616   4.713   2.867
   91LEU     CA  880   5.545   4.824   3.030
   91LEU     CB  881   5.644   4.738   3.109
   91LEU     CG  882   5.659   4.766   3.259
   91LEU    CD1  883   5.541   4.704   3.334
   91LEU    CD2  884   5.792   4.702   3.298
   91LEU      C  885   5.558   4.975   3.054
   91LEU      O  886   5.465   5.035   3.107
   92ILE      N  887   5.670   5.036   3.018
   92ILE      H  888   5.745   4.985   2.975
   92ILE     CA  889   5.689   5.182   3.024
   92ILE     CB  890   5.820   5.242   2.974
   92ILE    CG1  891   5.941   5.153   3.004
   92ILE    CG2  892   5.852   5.376   3.041
   92ILE     CD  893   6.058   5.180   2.909
   92ILE      C  894   5.579   5.263   2.955
   92ILE      O  895   5.511   5.341   3.023
   93HISE     N  896   5.538   5.219   2.837
   93HISE     H  897   5.558   5.135   2.786
   93HISE    CA  898   5.422   5.283   2.774
   93HISE    CB  899   5.396   5.210   2.642
   93HISE    CG  900   5.339   5.308   2.539
   93HISE   ND1  901   5.217   5.361   2.542
   93HISE   CD2  902   5.380   5.326   2.414
   93HISE   HD2  903   5.476   5.292   2.375
   93HISE   CE1  904   5.189   5.423   2.428
   93HISE   HE1  905   5.106   5.491   2.408
   93HISE   NE2  906   5.292   5.398   2.347
   93HISE   HE2  907   5.303   5.426   2.252
   93HISE     C  908   5.289   5.286   2.850
   93HISE     O  909   5.235   5.392   2.884
   94ALA      N  910   5.252   5.170   2.902
   94ALA      H  911   5.295   5.083   2.875
   94ALA     CA  912   5.129   5.157   2.981
   94ALA     CB  913   5.105   5.010   3.014
   94ALA      C  914   5.133   5.232   3.115
   94ALA      O  915   5.041   5.311   3.137
   95VAL      N  916   5.245   5.239   3.187
   95VAL      H  917   5.330   5.200   3.152
   95VAL     CA  918   5.262   5.307   3.316
   95VAL     CB  919   5.361   5.237   3.411
   95VAL    CG1  920   5.390   5.301   3.547
   95VAL    CG2  921   5.330   5.088   3.426
   95VAL      C  922   5.281   5.458   3.309
   95VAL      O  923   5.244   5.536   3.397
   96ALA      N  924   5.345   5.501   3.200
   96ALA      H  925   5.404   5.441   3.146
   96ALA     CA  926   5.353   5.644   3.168
   96ALA     CB  927   5.445   5.686   3.053
   96ALA      C  928   5.215   5.703   3.140
   96ALA      O  929   5.197   5.824   3.146
   97ASN      N  930   5.133   5.627   3.068
   97ASN      H  931   5.172   5.545   3.025
   97ASN     CA  932   4.989   5.651   3.053
   97ASN     CB  933   4.915   5.566   2.949
   97ASN     CG  934   4.942   5.607   2.805
   97ASN    OD1  935   4.856   5.679   2.755
   97ASN    ND2  936   5.033   5.547   2.728
   97ASN   HD21  937   5.089   5.467   2.752
   97ASN   HD22  938   5.060   5.602   2.649
   97ASN      C  939   4.905   5.631   3.179
   97ASN      O  940   4.877   5.732   3.243
   98ASN      N  941   4.875   5.508   3.221
   98ASN      H  942   4.917   5.429   3.177
   98ASN     CA  943   4.802   5.480   3.345
   98ASN     CB  944   4.721   5.350   3.328
   98ASN     CG  945   4.601   5.361   3.234
   98ASN    OD1  946   4.578   5.454   3.157
   98ASN    ND2  947   4.506   5.268   3.232
   98ASN   HD21  948   4.518   5.185   3.286
   98ASN   HD22  949   4.425   5.280   3.175
   98ASN      C  950   4.867   5.495   3.482
   98ASN      O  951   4.842   5.425   3.581
   99GLN      N  952   4.932   5.610   3.489
   99GLN      H  953   4.950   5.656   3.402
   99GLN     CA  954   5.003   5.665   3.606
   99GLN     CB  955   5.029   5.814   3.587
   99GLN     CG  956   5.123   5.852   3.473
   99GLN     CD  957   5.112   6.000   3.433
   99GLN    OE1  958   5.084   6.086   3.516
   99GLN    NE2  959   5.139   6.035   3.308
   99GLN   HE21  960   5.168   5.964   3.245
   99GLN   HE22  961   5.124   6.130   3.280
   99GLN      C  962   4.923   5.655   3.736
   99GLN      O  963   4.963   5.589   3.832
  100ASP      N  964   4.796   5.690   3.719
  100ASP      H  965   4.773   5.738   3.634
  100ASP     CA  966   4.695   5.701   3.826
  100ASP     CB  967   4.583   5.787   3.768
  100ASP     CG  968   4.479   5.722   3.676
  100ASP    OD1  969   4.357   5.732   3.699
  100ASP    OD2  970   4.522   5.648   3.584
  100ASP      C  971   4.642   5.576   3.897
  100ASP      O  972   4.610   5.568   4.015
  101LYS      N  973   4.632   5.475   3.811
  101LYS      H  974   4.621   5.498   3.714
  101LYS     CA  975   4.601   5.334   3.837
  101LYS     CB  976   4.547   5.291   3.700
  101LYS     CG  977   4.405   5.344   3.679
  101LYS     CD  978   4.371   5.339   3.530
  101LYS     CE  979   4.232   5.399   3.506
  101LYS     NZ  980   4.244   5.544   3.488
  101LYS    HZ1  981   4.311   5.586   3.549
  101LYS    HZ2  982   4.258   5.563   3.391
  101LYS    HZ3  983   4.158   5.582   3.522
  101LYS      C  984   4.718   5.254   3.895
  101LYS      O  985   4.697   5.157   3.968
  102LEU      N  986   4.840   5.272   3.847
  102LEU      H  987   4.849   5.308   3.754
  102LEU     CA  988   4.953   5.199   3.907
  102LEU     CB  989   5.060   5.154   3.808
  102LEU     CG  990   5.013   5.023   3.745
  102LEU    CD1  991   4.898   5.032   3.644
  102LEU    CD2  992   5.132   4.935   3.704
  102LEU      C  993   5.023   5.271   4.023
  102LEU      O  994   5.130   5.234   4.071
  103GLY      N  995   4.947   5.363   4.082
  103GLY      H  996   4.857   5.382   4.043
  103GLY     CA  997   4.989   5.450   4.193
  103GLY      C  998   5.024   5.389   4.329
  103GLY      O  999   4.972   5.419   4.436
  104PHE      N 1000   5.129   5.308   4.334
  104PHE      H 1001   5.166   5.286   4.243
  104PHE     CA 1002   5.167   5.228   4.451
  104PHE     CB 1003   5.141   5.081   4.417
  104PHE     CG 1004   4.993   5.046   4.412
  104PHE    CD1 1005   4.942   4.972   4.519
  104PHE    HD1 1006   5.006   4.942   4.601
  104PHE    CD2 1007   4.919   5.041   4.294
  104PHE    HD2 1008   4.974   5.071   4.205
  104PHE    CE1 1009   4.817   4.912   4.517
  104PHE    HE1 1010   4.778   4.852   4.599
  104PHE    CE2 1011   4.799   4.971   4.290
  104PHE    HE2 1012   4.739   4.978   4.199
  104PHE     CZ 1013   4.740   4.912   4.401
  104PHE     HZ 1014   4.632   4.895   4.406
  104PHE      C 1015   5.312   5.251   4.495
  104PHE      O 1016   5.381   5.335   4.437
  105GLU      N 1017   5.355   5.192   4.606
  105GLU      H 1018   5.284   5.139   4.652
  105GLU     CA 1019   5.489   5.178   4.663
  105GLU     CB 1020   5.585   5.110   4.565
  105GLU     CG 1021   5.601   4.962   4.599
  105GLU     CD 1022   5.719   4.930   4.691
  105GLU    OE1 1023   5.795   5.017   4.740
  105GLU    OE2 1024   5.733   4.808   4.714
  105GLU      C 1025   5.553   5.295   4.739
  105GLU      O 1026   5.496   5.402   4.757
  106ASP      N 1027   5.660   5.258   4.809
  106ASP      H 1028   5.688   5.163   4.817
  106ASP     CA 1029   5.750   5.352   4.878
  106ASP     CB 1030   5.765   5.320   5.026
  106ASP     CG 1031   5.652   5.379   5.111
  106ASP    OD1 1032   5.667   5.499   5.143
  106ASP    OD2 1033   5.560   5.307   5.154
  106ASP      C 1034   5.880   5.367   4.799
  106ASP      O 1035   5.926   5.481   4.799
  107GLY      N 1036   5.930   5.262   4.734
  107GLY      H 1037   5.885   5.177   4.710
  107GLY     CA 1038   6.064   5.274   4.674
  107GLY      C 1039   6.085   5.356   4.547
  107GLY      O 1040   6.004   5.369   4.455
  108SER      N 1041   6.209   5.403   4.544
  108SER      H 1042   6.267   5.401   4.625
  108SER     CA 1043   6.250   5.487   4.430
  108SER     CB 1044   6.387   5.556   4.432
  108SER     OG 1045   6.395   5.654   4.535
  108SER     HG 1046   6.457   5.727   4.503
  108SER      C 1047   6.229   5.445   4.285
  108SER      O 1048   6.155   5.516   4.218
  109VAL      N 1049   6.265   5.326   4.237
  109VAL      H 1050   6.284   5.255   4.305
  109VAL     CA 1051   6.236   5.285   4.099
  109VAL     CB 1052   6.318   5.158   4.077
  109VAL    CG1 1053   6.263   5.043   4.161
  109VAL    CG2 1054   6.312   5.111   3.932
  109VAL      C 1055   6.094   5.292   4.043
  109VAL      O 1056   6.064   5.374   3.956
  110LEU      N 1057   5.997   5.236   4.115
  110LEU      H 1058   6.012   5.218   4.212
  110LEU     CA 1059   5.854   5.244   4.082
  110LEU     CB 1060   5.791   5.128   4.160
  110LEU     CG 1061   5.659   5.076   4.101
  110LEU    CD1 1062   5.690   5.024   3.961
  110LEU    CD2 1063   5.603   4.961   4.186
  110LEU      C 1064   5.783   5.380   4.084
  110LEU      O 1065   5.727   5.419   3.982
  111LYS      N 1066   5.827   5.461   4.180
  111LYS      H 1067   5.866   5.427   4.265
  111LYS     CA 1068   5.800   5.605   4.188
  111LYS     CB 1069   5.834   5.645   4.331
  111LYS     CG 1070   5.727   5.605   4.433
  111LYS     CD 1071   5.721   5.719   4.535
  111LYS     CE 1072   5.636   5.687   4.658
  111LYS     NZ 1073   5.581   5.797   4.739
  111LYS    HZ1 1074   5.518   5.856   4.689
  111LYS    HZ2 1075   5.545   5.777   4.830
  111LYS    HZ3 1076   5.658   5.856   4.758
  111LYS      C 1077   5.869   5.690   4.080
  111LYS      O 1078   5.802   5.770   4.017
  112GLN      N 1079   5.996   5.667   4.048
  112GLN      H 1080   6.053   5.609   4.107
  112GLN     CA 1081   6.058   5.743   3.939
  112GLN     CB 1082   6.211   5.738   3.937
  112GLN     CG 1083   6.280   5.806   4.055
  112GLN     CD 1084   6.432   5.812   4.066
  112GLN    OE1 1085   6.495   5.748   4.151
  112GLN    NE2 1086   6.483   5.905   3.986
  112GLN   HE21 1087   6.423   5.969   3.938
  112GLN   HE22 1088   6.582   5.917   3.979
  112GLN      C 1089   6.012   5.697   3.801
  112GLN      O 1090   5.979   5.784   3.720
  113PHE      N 1091   5.967   5.572   3.791
  113PHE      H 1092   6.010   5.499   3.844
  113PHE     CA 1093   5.903   5.514   3.672
  113PHE     CB 1094   5.881   5.365   3.699
  113PHE     CG 1095   5.874   5.284   3.569
  113PHE    CD1 1096   5.755   5.220   3.541
  113PHE    HD1 1097   5.661   5.255   3.584
  113PHE    CD2 1098   5.991   5.257   3.499
  113PHE    HD2 1099   6.085   5.304   3.526
  113PHE    CE1 1100   5.746   5.126   3.438
  113PHE    HE1 1101   5.655   5.069   3.421
  113PHE    CE2 1102   5.982   5.159   3.401
  113PHE    HE2 1103   6.071   5.136   3.342
  113PHE     CZ 1104   5.863   5.096   3.369
  113PHE     HZ 1105   5.866   5.012   3.299
  113PHE      C 1106   5.767   5.580   3.653
  113PHE      O 1107   5.716   5.607   3.544
  114LEU      N 1108   5.691   5.600   3.760
  114LEU      H 1109   5.730   5.570   3.847
  114LEU     CA 1110   5.567   5.678   3.773
  114LEU     CB 1111   5.514   5.639   3.911
  114LEU     CG 1112   5.411   5.526   3.908
  114LEU    CD1 1113   5.369   5.491   4.051
  114LEU    CD2 1114   5.292   5.548   3.815
  114LEU      C 1115   5.573   5.828   3.746
  114LEU      O 1116   5.492   5.881   3.670
  115SER      N 1117   5.644   5.895   3.837
  115SER      H 1118   5.681   5.850   3.919
  115SER     CA 1119   5.649   6.041   3.825
  115SER     CB 1120   5.718   6.103   3.948
  115SER     OG 1121   5.627   6.081   4.056
  115SER     HG 1122   5.539   6.122   4.032
  115SER      C 1123   5.721   6.084   3.697
  115SER      O 1124   5.652   6.127   3.605
  116GLU      N 1125   5.852   6.061   3.693
  116GLU      H 1126   5.900   5.999   3.756
  116GLU     CA 1127   5.949   6.139   3.614
  116GLU     CB 1128   6.095   6.100   3.636
  116GLU     CG 1129   6.143   6.153   3.771
  116GLU     CD 1130   6.296   6.155   3.772
  116GLU    OE1 1131   6.355   6.045   3.785
  116GLU    OE2 1132   6.352   6.257   3.725
  116GLU      C 1133   5.926   6.126   3.464
  116GLU      O 1134   5.958   6.210   3.379
  117THR      N 1135   5.858   6.017   3.430
  117THR      H 1136   5.820   5.952   3.496
  117THR     CA 1137   5.828   5.980   3.291
  117THR     CB 1138   5.754   5.845   3.292
  117THR    OG1 1139   5.647   5.836   3.386
  117THR    HG1 1140   5.637   5.743   3.419
  117THR    CG2 1141   5.846   5.724   3.276
  117THR      C 1142   5.744   6.080   3.211
  117THR      O 1143   5.762   6.107   3.092
  118GLU      N 1144   5.650   6.150   3.274
  118GLU      H 1145   5.601   6.116   3.353
  118GLU     CA 1146   5.584   6.268   3.215
  118GLU     CB 1147   5.457   6.285   3.298
  118GLU     CG 1148   5.346   6.335   3.205
  118GLU     CD 1149   5.212   6.371   3.270
  118GLU    OE1 1150   5.211   6.467   3.351
  118GLU    OE2 1151   5.103   6.329   3.227
  118GLU      C 1152   5.670   6.394   3.205
  118GLU      O 1153   5.657   6.472   3.110
  119LYS      N 1154   5.773   6.402   3.289
  119LYS      H 1155   5.799   6.331   3.355
  119LYS     CA 1156   5.863   6.518   3.296
  119LYS     CB 1157   5.871   6.563   3.442
  119LYS     CG 1158   5.740   6.636   3.471
  119LYS     CD 1159   5.760   6.742   3.580
  119LYS     CE 1160   5.810   6.683   3.712
  119LYS     NZ 1161   5.694   6.636   3.789
  119LYS    HZ1 1162   5.644   6.561   3.745
  119LYS    HZ2 1163   5.729   6.603   3.877
  119LYS    HZ3 1164   5.636   6.717   3.796
  119LYS      C 1165   5.995   6.515   3.220
  119LYS      O 1166   6.065   6.615   3.215
  120MET      N 1167   6.026   6.404   3.152
  120MET      H 1168   5.993   6.315   3.185
  120MET     CA 1169   6.137   6.400   3.057
  120MET     CB 1170   6.164   6.254   3.022
  120MET     CG 1171   6.232   6.184   3.140
  120MET     SD 1172   6.400   6.238   3.188
  120MET     CE 1173   6.404   6.126   3.326
  120MET      C 1174   6.105   6.477   2.929
  120MET      O 1175   5.991   6.470   2.883
  121SER      N 1176   6.215   6.517   2.866
  121SER      H 1177   6.309   6.487   2.882
  121SER     CA 1178   6.206   6.611   2.753
  121SER     CB 1179   6.341   6.624   2.682
  121SER     OG 1180   6.327   6.716   2.573
  121SER     HG 1181   6.340   6.810   2.606
  121SER      C 1182   6.108   6.569   2.644
  121SER      O 1183   6.132   6.470   2.575
  122PRO      N 1184   6.020   6.659   2.601
  122PRO     CA 1185   5.949   6.647   2.473
  122PRO     CB 1186   5.844   6.759   2.474
  122PRO     CG 1187   5.819   6.788   2.622
  122PRO     CD 1188   5.959   6.767   2.680
  122PRO      C 1189   6.040   6.646   2.350
  122PRO      O 1190   6.017   6.563   2.263
  123GLU      N 1191   6.145   6.727   2.350
  123GLU      H 1192   6.151   6.789   2.429
  123GLU     CA 1193   6.238   6.742   2.237
  123GLU     CB 1194   6.319   6.861   2.291
  123GLU     CG 1195   6.419   6.914   2.188
  123GLU     CD 1196   6.524   7.007   2.250
  123GLU    OE1 1197   6.642   6.968   2.261
  123GLU    OE2 1198   6.490   7.121   2.289
  123GLU      C 1199   6.320   6.616   2.207
  123GLU      O 1200   6.347   6.591   2.090
  124ASP      N 1201   6.386   6.576   2.315
  124ASP      H 1202   6.398   6.636   2.394
  124ASP     CA 1203   6.465   6.452   2.308
  124ASP     CB 1204   6.566   6.446   2.424
  124ASP     CG 1205   6.635   6.311   2.441
  124ASP    OD1 1206   6.637   6.276   2.561
  124ASP    OD2 1207   6.663   6.231   2.348
  124ASP      C 1208   6.390   6.320   2.297
  124ASP      O 1209   6.413   6.258   2.193
  125ARG      N 1210   6.295   6.286   2.384
  125ARG      H 1211   6.264   6.360   2.444
  125ARG     CA 1212   6.212   6.165   2.386
  125ARG     CB 1213   6.135   6.152   2.255
  125ARG     CG 1214   6.000   6.223   2.240
  125ARG     CD 1215   5.883   6.137   2.290
  125ARG     NE 1216   5.776   6.217   2.349
  125ARG     HE 1217   5.768   6.314   2.325
  125ARG     CZ 1218   5.712   6.182   2.462
  125ARG    NH1 1219   5.737   6.073   2.536
  125ARG   HH11 1220   5.796   5.999   2.506
  125ARG   HH12 1221   5.740   6.093   2.634
  125ARG    NH2 1222   5.601   6.250   2.494
  125ARG   HH21 1223   5.562   6.327   2.443
  125ARG   HH22 1224   5.551   6.217   2.574
  125ARG      C 1225   6.277   6.027   2.404
  125ARG      O 1226   6.201   5.932   2.424
  126ALA      N 1227   6.406   6.015   2.376
  126ALA      H 1228   6.448   6.090   2.325
  126ALA     CA 1229   6.474   5.885   2.391
  126ALA     CB 1230   6.520   5.853   2.249
  126ALA      C 1231   6.589   5.884   2.492
  126ALA      O 1232   6.563   5.838   2.603
  127LYS      N 1233   6.683   5.976   2.477
  127LYS      H 1234   6.675   6.062   2.425
  127LYS     CA 1235   6.810   5.964   2.549
  127LYS     CB 1236   6.916   6.059   2.492
  127LYS     CG 1237   6.964   6.025   2.351
  127LYS     CD 1238   6.874   6.054   2.230
  127LYS     CE 1239   6.935   5.980   2.111
  127LYS     NZ 1240   6.947   5.835   2.133
  127LYS    HZ1 1241   7.032   5.813   2.181
  127LYS    HZ2 1242   6.881   5.805   2.202
  127LYS    HZ3 1243   6.949   5.773   2.055
  127LYS      C 1244   6.801   5.986   2.700
  127LYS      O 1245   6.873   5.919   2.773
  128CYS      N 1246   6.726   6.088   2.742
  128CYS      H 1247   6.687   6.155   2.679
  128CYS     CA 1248   6.681   6.123   2.877
  128CYS     CB 1249   6.581   6.239   2.866
  128CYS     SG 1250   6.437   6.225   2.755
  128CYS     HG 1251   6.506   6.243   2.643
  128CYS      C 1252   6.628   6.002   2.954
  128CYS      O 1253   6.673   5.972   3.064
  129PHE      N 1254   6.540   5.920   2.895
  129PHE      H 1255   6.498   5.949   2.809
  129PHE     CA 1256   6.498   5.787   2.939
  129PHE     CB 1257   6.370   5.745   2.867
  129PHE     CG 1258   6.253   5.843   2.868
  129PHE    CD1 1259   6.229   5.938   2.770
  129PHE    HD1 1260   6.304   5.959   2.693
  129PHE    CD2 1261   6.166   5.822   2.975
  129PHE    HD2 1262   6.205   5.766   3.060
  129PHE    CE1 1263   6.112   6.013   2.777
  129PHE    HE1 1264   6.083   6.097   2.714
  129PHE    CE2 1265   6.044   5.889   2.978
  129PHE    HE2 1266   5.959   5.836   3.021
  129PHE     CZ 1267   6.021   5.982   2.878
  129PHE     HZ 1268   5.924   6.031   2.871
  129PHE      C 1269   6.607   5.680   2.929
  129PHE      O 1270   6.617   5.598   3.020
  130GLU      N 1271   6.682   5.679   2.819
  130GLU      H 1272   6.655   5.726   2.735
  130GLU     CA 1273   6.781   5.573   2.797
  130GLU     CB 1274   6.832   5.579   2.653
  130GLU     CG 1275   6.739   5.547   2.536
  130GLU     CD 1276   6.820   5.584   2.411
  130GLU    OE1 1277   6.917   5.514   2.376
  130GLU    OE2 1278   6.806   5.698   2.361
  130GLU      C 1279   6.895   5.581   2.899
  130GLU      O 1280   6.949   5.475   2.929
  131LYS      N 1281   6.913   5.702   2.950
  131LYS      H 1282   6.889   5.783   2.896
  131LYS     CA 1283   7.000   5.728   3.066
  131LYS     CB 1284   7.057   5.870   3.067
  131LYS     CG 1285   7.181   5.880   2.978
  131LYS     CD 1286   7.210   6.030   2.978
  131LYS     CE 1287   7.363   6.036   2.985
  131LYS     NZ 1288   7.405   6.043   2.844
  131LYS    HZ1 1289   7.368   6.126   2.803
  131LYS    HZ2 1290   7.504   6.055   2.838
  131LYS    HZ3 1291   7.375   5.967   2.787
  131LYS      C 1292   6.942   5.705   3.206
  131LYS      O 1293   7.016   5.687   3.302
  132ASN      N 1294   6.811   5.727   3.222
  132ASN      H 1295   6.746   5.718   3.147
  132ASN     CA 1296   6.750   5.725   3.356
  132ASN     CB 1297   6.609   5.783   3.339
  132ASN     CG 1298   6.517   5.775   3.461
  132ASN    OD1 1299   6.425   5.693   3.466
  132ASN    ND2 1300   6.522   5.871   3.552
  132ASN   HD21 1301   6.587   5.947   3.545
  132ASN   HD22 1302   6.450   5.880   3.620
  132ASN      C 1303   6.759   5.589   3.426
  132ASN      O 1304   6.730   5.484   3.369
  133GLU      N 1305   6.773   5.598   3.558
  133GLU      H 1306   6.789   5.682   3.608
  133GLU     CA 1307   6.795   5.482   3.646
  133GLU     CB 1308   6.806   5.536   3.788
  133GLU     CG 1309   6.937   5.615   3.795
  133GLU     CD 1310   6.962   5.665   3.937
  133GLU    OE1 1311   6.960   5.789   3.958
  133GLU    OE2 1312   6.962   5.579   4.028
  133GLU      C 1313   6.683   5.378   3.654
  133GLU      O 1314   6.711   5.264   3.616
  134ALA      N 1315   6.563   5.435   3.648
  134ALA      H 1316   6.551   5.533   3.663
  134ALA     CA 1317   6.440   5.354   3.647
  134ALA     CB 1318   6.309   5.421   3.689
  134ALA      C 1319   6.413   5.300   3.506
  134ALA      O 1320   6.368   5.186   3.492
  135ILE      N 1321   6.445   5.374   3.401
  135ILE      H 1322   6.504   5.454   3.414
  135ILE     CA 1323   6.423   5.320   3.266
  135ILE     CB 1324   6.387   5.431   3.167
  135ILE    CG1 1325   6.261   5.509   3.204
  135ILE    CG2 1326   6.380   5.387   3.020
  135ILE     CD 1327   6.137   5.428   3.242
  135ILE      C 1328   6.536   5.231   3.215
  135ILE      O 1329   6.511   5.134   3.143
  136GLN      N 1330   6.660   5.250   3.260
  136GLN      H 1331   6.682   5.343   3.288
  136GLN     CA 1332   6.765   5.148   3.247
  136GLN     CB 1333   6.887   5.220   3.304
  136GLN     CG 1334   6.991   5.281   3.210
  136GLN     CD 1335   7.074   5.180   3.130
  136GLN    OE1 1336   7.118   5.207   3.018
  136GLN    NE2 1337   7.101   5.057   3.172
  136GLN   HE21 1338   7.079   5.019   3.262
  136GLN   HE22 1339   7.118   4.991   3.099
  136GLN      C 1340   6.735   5.026   3.334
  136GLN      O 1341   6.753   4.919   3.276
  137ALA      N 1342   6.689   5.044   3.458
  137ALA      H 1343   6.678   5.136   3.495
  137ALA     CA 1344   6.648   4.936   3.548
  137ALA     CB 1345   6.596   4.982   3.685
  137ALA      C 1346   6.545   4.839   3.489
  137ALA      O 1347   6.560   4.718   3.502
  138ALA      N 1348   6.451   4.893   3.412
  138ALA      H 1349   6.444   4.993   3.406
  138ALA     CA 1350   6.345   4.816   3.347
  138ALA     CB 1351   6.235   4.899   3.279
  138ALA      C 1352   6.403   4.718   3.245
  138ALA      O 1353   6.386   4.597   3.256
  139HISE     N 1354   6.493   4.767   3.161
  139HISE     H 1355   6.494   4.866   3.143
  139HISE    CA 1356   6.557   4.687   3.055
  139HISE    CB 1357   6.630   4.778   2.956
  139HISE    CG 1358   6.540   4.877   2.883
  139HISE   ND1 1359   6.444   4.833   2.803
  139HISE   CD2 1360   6.547   5.010   2.884
  139HISE   HD2 1361   6.622   5.076   2.927
  139HISE   CE1 1362   6.382   4.945   2.764
  139HISE   HE1 1363   6.281   4.940   2.725
  139HISE   NE2 1364   6.452   5.052   2.802
  139HISE   HE2 1365   6.446   5.145   2.768
  139HISE     C 1366   6.664   4.589   3.101
  139HISE     O 1367   6.676   4.478   3.049
  140ASP      N 1368   6.722   4.628   3.215
  140ASP      H 1369   6.746   4.722   3.240
  140ASP     CA 1370   6.802   4.530   3.290
  140ASP     CB 1371   6.894   4.599   3.391
  140ASP     CG 1372   7.012   4.652   3.308
  140ASP    OD1 1373   7.092   4.576   3.250
  140ASP    OD2 1374   7.012   4.773   3.277
  140ASP      C 1375   6.728   4.420   3.366
  140ASP      O 1376   6.765   4.303   3.354
  141ALA      N 1377   6.613   4.455   3.423
  141ALA      H 1378   6.585   4.549   3.443
  141ALA     CA 1379   6.529   4.356   3.493
  141ALA     CB 1380   6.430   4.417   3.592
  141ALA      C 1381   6.458   4.267   3.392
  141ALA      O 1382   6.444   4.150   3.430
  142VAL      N 1383   6.437   4.303   3.266
  142VAL      H 1384   6.423   4.400   3.245
  142VAL     CA 1385   6.386   4.213   3.162
  142VAL     CB 1386   6.311   4.290   3.054
  142VAL    CG1 1387   6.403   4.356   2.951
  142VAL    CG2 1388   6.217   4.197   2.976
  142VAL      C 1389   6.488   4.115   3.103
  142VAL      O 1390   6.451   4.005   3.061
  143ALA      N 1391   6.612   4.161   3.095
  143ALA      H 1392   6.633   4.258   3.112
  143ALA     CA 1393   6.733   4.093   3.046
  143ALA     CB 1394   6.858   4.179   3.025
  143ALA      C 1395   6.770   3.986   3.148
  143ALA      O 1396   6.786   3.870   3.111
  144GLN      N 1397   6.771   4.027   3.275
  144GLN      H 1398   6.780   4.122   3.304
  144GLN     CA 1399   6.799   3.933   3.384
  144GLN     CB 1400   6.782   4.005   3.518
  144GLN     CG 1401   6.917   4.074   3.531
  144GLN     CD 1402   6.930   4.134   3.671
  144GLN    OE1 1403   6.899   4.073   3.773
  144GLN    NE2 1404   6.994   4.250   3.687
  144GLN   HE21 1405   7.044   4.297   3.615
  144GLN   HE22 1406   6.991   4.294   3.777
  144GLN      C 1407   6.707   3.811   3.371
  144GLN      O 1408   6.751   3.706   3.419
  145GLU      N 1409   6.581   3.829   3.334
  145GLU      H 1410   6.530   3.914   3.329
  145GLU     CA 1411   6.495   3.710   3.320
  145GLU     CB 1412   6.353   3.754   3.353
  145GLU     CG 1413   6.260   3.648   3.412
  145GLU     CD 1414   6.279   3.612   3.559
  145GLU    OE1 1415   6.206   3.672   3.641
  145GLU    OE2 1416   6.348   3.511   3.585
  145GLU      C 1417   6.492   3.650   3.179
  145GLU      O 1418   6.482   3.528   3.165
  146GLY      N 1419   6.494   3.738   3.079
  146GLY      H 1420   6.508   3.835   3.100
  146GLY     CA 1421   6.491   3.700   2.937
  146GLY      C 1422   6.385   3.609   2.876
  146GLY      O 1423   6.419   3.526   2.790
  147GLN      N 1424   6.261   3.609   2.925
  147GLN      H 1425   6.229   3.682   2.985
  147GLN     CA 1426   6.149   3.532   2.870
  147GLN     CB 1427   6.046   3.511   2.982
  147GLN     CG 1428   6.084   3.416   3.096
  147GLN     CD 1429   5.966   3.407   3.193
  147GLN    OE1 1430   5.953   3.485   3.287
  147GLN    NE2 1431   5.908   3.289   3.216
  147GLN   HE21 1432   5.952   3.203   3.190
  147GLN   HE22 1433   5.827   3.280   3.273
  147GLN      C 1434   6.086   3.579   2.740
  147GLN      O 1435   6.090   3.698   2.708
  148CYS      N 1436   6.036   3.481   2.665
  148CYS      H 1437   6.050   3.386   2.694
  148CYS     CA 1438   5.972   3.494   2.534
  148CYS     CB 1439   5.827   3.540   2.552
  148CYS     SG 1440   5.711   3.407   2.601
  148CYS     HG 1441   5.665   3.377   2.480
  148CYS      C 1442   6.038   3.583   2.428
  148CYS      O 1443   5.987   3.687   2.386
  149ARG      N 1444   6.134   3.514   2.369
  149ARG      H 1445   6.155   3.417   2.380
  149ARG     CA 1446   6.226   3.582   2.277
  149ARG     CB 1447   6.370   3.534   2.292
  149ARG     CG 1448   6.441   3.582   2.418
  149ARG     CD 1449   6.588   3.606   2.384
  149ARG     NE 1450   6.658   3.488   2.330
  149ARG     HE 1451   6.599   3.409   2.316
  149ARG     CZ 1452   6.789   3.490   2.302
  149ARG    NH1 1453   6.861   3.602   2.303
  149ARG   HH11 1454   6.819   3.690   2.325
  149ARG   HH12 1455   6.961   3.613   2.299
  149ARG    NH2 1456   6.855   3.373   2.301
  149ARG   HH21 1457   6.820   3.280   2.310
  149ARG   HH22 1458   6.953   3.393   2.287
  149ARG      C 1459   6.191   3.560   2.130
  149ARG      O 1460   6.130   3.463   2.084
  150VAL      N 1461   6.189   3.679   2.070
  150VAL      H 1462   6.211   3.763   2.118
  150VAL     CA 1463   6.137   3.696   1.934
  150VAL     CB 1464   6.017   3.790   1.948
  150VAL    CG1 1465   5.896   3.710   1.997
  150VAL    CG2 1466   6.033   3.920   2.027
  150VAL      C 1467   6.247   3.757   1.846
  150VAL      O 1468   6.320   3.841   1.897
  151ASP      N 1469   6.271   3.696   1.731
  151ASP      H 1470   6.195   3.640   1.697
  151ASP     CA 1471   6.391   3.718   1.649
  151ASP     CB 1472   6.392   3.637   1.519
  151ASP     CG 1473   6.520   3.647   1.436
  151ASP    OD1 1474   6.549   3.752   1.375
  151ASP    OD2 1475   6.584   3.540   1.420
  151ASP      C 1476   6.423   3.861   1.605
  151ASP      O 1477   6.350   3.936   1.540
  152ASP      N 1478   6.540   3.903   1.652
  152ASP      H 1479   6.592   3.849   1.718
  152ASP     CA 1480   6.592   4.040   1.634
  152ASP     CB 1481   6.722   4.051   1.713
  152ASP     CG 1482   6.713   4.023   1.863
  152ASP    OD1 1483   6.734   4.115   1.945
  152ASP    OD2 1484   6.673   3.914   1.907
  152ASP      C 1485   6.608   4.106   1.497
  152ASP      O 1486   6.629   4.227   1.485
  153LYS      N 1487   6.588   4.027   1.392
  153LYS      H 1488   6.587   3.927   1.395
  153LYS     CA 1489   6.582   4.077   1.254
  153LYS     CB 1490   6.641   3.971   1.161
  153LYS     CG 1491   6.793   3.984   1.176
  153LYS     CD 1492   6.865   3.872   1.101
  153LYS     CE 1493   7.005   3.913   1.055
  153LYS     NZ 1494   7.079   3.813   0.976
  153LYS    HZ1 1495   7.122   3.744   1.035
  153LYS    HZ2 1496   7.020   3.755   0.920
  153LYS    HZ3 1497   7.157   3.846   0.924
  153LYS      C 1498   6.438   4.104   1.210
  153LYS      O 1499   6.423   4.179   1.114
  154VAL      N 1500   6.340   4.049   1.281
  154VAL      H 1501   6.356   3.985   1.357
  154VAL     CA 1502   6.199   4.085   1.265
  154VAL     CB 1503   6.105   3.975   1.314
  154VAL    CG1 1504   5.967   4.004   1.254
  154VAL    CG2 1505   6.156   3.840   1.264
  154VAL      C 1506   6.179   4.218   1.339
  154VAL      O 1507   6.244   4.248   1.439
  155ASN      N 1508   6.084   4.297   1.289
  155ASN      H 1509   6.028   4.272   1.210
  155ASN     CA 1510   6.043   4.428   1.341
  155ASN     CB 1511   6.045   4.532   1.229
  155ASN     CG 1512   6.029   4.680   1.265
  155ASN    OD1 1513   6.017   4.724   1.379
  155ASN    ND2 1514   6.042   4.764   1.163
  155ASN   HD21 1515   6.057   4.727   1.071
  155ASN   HD22 1516   6.024   4.863   1.166
  155ASN      C 1517   5.911   4.423   1.418
  155ASN      O 1518   5.814   4.359   1.380
  156PHE      N 1519   5.908   4.485   1.536
  156PHE      H 1520   5.987   4.539   1.566
  156PHE     CA 1521   5.791   4.486   1.624
  156PHE     CB 1522   5.820   4.409   1.753
  156PHE     CG 1523   5.859   4.263   1.726
  156PHE    CD1 1524   5.755   4.174   1.709
  156PHE    HD1 1525   5.654   4.215   1.710
  156PHE    CD2 1526   5.995   4.236   1.710
  156PHE    HD2 1527   6.073   4.308   1.732
  156PHE    CE1 1528   5.792   4.049   1.659
  156PHE    HE1 1529   5.715   3.973   1.646
  156PHE    CE2 1530   6.029   4.105   1.677
  156PHE    HE2 1531   6.133   4.073   1.664
  156PHE     CZ 1532   5.927   4.015   1.650
  156PHE     HZ 1533   5.955   3.917   1.611
  156PHE      C 1534   5.738   4.627   1.651
  156PHE      O 1535   5.808   4.726   1.671
  157HISE     N 1536   5.605   4.634   1.651
  157HISE     H 1537   5.546   4.553   1.650
  157HISE    CA 1538   5.527   4.757   1.665
  157HISE    CB 1539   5.440   4.768   1.539
  157HISE    CG 1540   5.385   4.910   1.528
  157HISE   ND1 1541   5.448   5.009   1.464
  157HISE   CD2 1542   5.290   4.966   1.602
  157HISE   HD2 1543   5.236   4.922   1.686
  157HISE   CE1 1544   5.392   5.122   1.505
  157HISE   HE1 1545   5.441   5.219   1.513
  157HISE   NE2 1546   5.284   5.097   1.579
  157HISE   HE2 1547   5.213   5.162   1.604
  157HISE     C 1548   5.439   4.727   1.787
  157HISE     O 1549   5.394   4.613   1.794
  158PHE      N 1550   5.402   4.828   1.865
  158PHE      H 1551   5.447   4.916   1.858
  158PHE     CA 1552   5.314   4.825   1.982
  158PHE     CB 1553   5.406   4.846   2.102
  158PHE     CG 1554   5.346   4.836   2.242
  158PHE    CD1 1555   5.336   4.954   2.315
  158PHE    HD1 1556   5.400   5.039   2.293
  158PHE    CD2 1557   5.286   4.719   2.286
  158PHE    HD2 1558   5.284   4.635   2.216
  158PHE    CE1 1559   5.241   4.962   2.416
  158PHE    HE1 1560   5.189   5.058   2.417
  158PHE    CE2 1561   5.210   4.724   2.403
  158PHE    HE2 1562   5.184   4.631   2.453
  158PHE     CZ 1563   5.179   4.846   2.462
  158PHE     HZ 1564   5.096   4.847   2.532
  158PHE      C 1565   5.210   4.936   1.963
  158PHE      O 1566   5.239   5.037   1.899
  159ILE      N 1567   5.092   4.896   2.010
  159ILE      H 1568   5.077   4.804   2.047
  159ILE     CA 1569   4.980   4.990   2.022
  159ILE     CB 1570   4.888   4.973   1.901
  159ILE    CG1 1571   4.955   5.007   1.767
  159ILE    CG2 1572   4.761   5.059   1.906
  159ILE     CD 1573   4.890   4.917   1.663
  159ILE      C 1574   4.907   4.947   2.150
  159ILE      O 1575   4.903   4.831   2.191
  160LEU      N 1576   4.873   5.047   2.231
  160LEU      H 1577   4.893   5.142   2.206
  160LEU     CA 1578   4.802   5.026   2.358
  160LEU     CB 1579   4.885   5.107   2.458
  160LEU     CG 1580   4.817   5.116   2.595
  160LEU    CD1 1581   4.849   4.987   2.671
  160LEU    CD2 1582   4.862   5.236   2.679
  160LEU      C 1583   4.662   5.086   2.343
  160LEU      O 1584   4.646   5.194   2.287
  161PHE      N 1585   4.557   5.005   2.359
  161PHE      H 1586   4.572   4.908   2.377
  161PHE     CA 1587   4.414   5.039   2.362
  161PHE     CB 1588   4.337   4.943   2.272
  161PHE     CG 1589   4.252   5.014   2.166
  161PHE    CD1 1590   4.121   5.050   2.199
  161PHE    HD1 1591   4.077   5.012   2.291
  161PHE    CD2 1592   4.300   5.031   2.037
  161PHE    HD2 1593   4.404   5.014   2.008
  161PHE    CE1 1594   4.038   5.106   2.103
  161PHE    HE1 1595   3.937   5.137   2.128
  161PHE    CE2 1596   4.211   5.068   1.938
  161PHE    HE2 1597   4.249   5.064   1.836
  161PHE     CZ 1598   4.082   5.109   1.971
  161PHE     HZ 1599   4.020   5.150   1.891
  161PHE      C 1600   4.370   5.041   2.509
  161PHE      O 1601   4.363   4.937   2.573
  162ASN      N 1602   4.354   5.166   2.551
  162ASN      H 1603   4.360   5.249   2.496
  162ASN     CA 1604   4.322   5.213   2.687
  162ASN     CB 1605   4.428   5.319   2.719
  162ASN     CG 1606   4.468   5.331   2.866
  162ASN    OD1 1607   4.392   5.301   2.958
  162ASN    ND2 1608   4.574   5.410   2.880
  162ASN   HD21 1609   4.637   5.442   2.809
  162ASN   HD22 1610   4.585   5.445   2.973
  162ASN      C 1611   4.180   5.268   2.698
  162ASN      O 1612   4.120   5.330   2.611
  163ASN      N 1613   4.138   5.250   2.823
  163ASN      H 1614   4.210   5.222   2.887
  163ASN     CA 1615   4.007   5.286   2.880
  163ASN     CB 1616   3.954   5.156   2.940
  163ASN     CG 1617   3.802   5.137   2.933
  163ASN    OD1 1618   3.729   5.225   2.890
  163ASN    ND2 1619   3.756   5.042   3.015
  163ASN   HD21 1620   3.806   4.977   3.071
  163ASN   HD22 1621   3.657   5.051   3.025
  163ASN      C 1622   4.022   5.395   2.986
  163ASN      O 1623   4.046   5.362   3.102
  164VAL      N 1624   4.041   5.516   2.934
  164VAL      H 1625   4.018   5.532   2.838
  164VAL     CA 1626   4.048   5.641   3.010
  164VAL     CB 1627   4.131   5.738   2.926
  164VAL    CG1 1628   4.144   5.885   2.966
  164VAL    CG2 1629   4.269   5.679   2.895
  164VAL      C 1630   3.908   5.690   3.050
  164VAL      O 1631   3.811   5.644   2.991
  165ASP      N 1632   3.897   5.769   3.156
  165ASP      H 1633   3.966   5.800   3.223
  165ASP     CA 1634   3.775   5.840   3.196
  165ASP     CB 1635   3.821   5.952   3.290
  165ASP     CG 1636   3.883   5.895   3.418
  165ASP    OD1 1637   4.004   5.866   3.418
  165ASP    OD2 1638   3.800   5.882   3.511
  165ASP      C 1639   3.719   5.906   3.070
  165ASP      O 1640   3.780   5.984   2.996
  166GLY      N 1641   3.592   5.878   3.044
  166GLY      H 1642   3.543   5.836   3.120
  166GLY     CA 1643   3.513   5.912   2.925
  166GLY      C 1644   3.559   5.848   2.794
  166GLY      O 1645   3.481   5.774   2.733
  167HISE     N 1646   3.688   5.857   2.762
  167HISE     H 1647   3.753   5.876   2.835
  167HISE    CA 1648   3.753   5.824   2.634
  167HISE    CB 1649   3.848   5.943   2.617
  167HISE    CG 1650   3.783   6.079   2.596
  167HISE   ND1 1651   3.703   6.113   2.496
  167HISE   CD2 1652   3.768   6.174   2.689
  167HISE   HD2 1653   3.781   6.148   2.794
  167HISE   CE1 1654   3.637   6.224   2.526
  167HISE   HE1 1655   3.555   6.273   2.473
  167HISE   NE2 1656   3.676   6.261   2.648
  167HISE   HE2 1657   3.641   6.341   2.697
  167HISE     C 1658   3.823   5.692   2.605
  167HISE     O 1659   3.906   5.654   2.688
  168LEU      N 1660   3.791   5.632   2.490
  168LEU      H 1661   3.717   5.668   2.434
  168LEU     CA 1662   3.852   5.510   2.436
  168LEU     CB 1663   3.739   5.439   2.361
  168LEU     CG 1664   3.750   5.287   2.353
  168LEU    CD1 1665   3.731   5.226   2.492
  168LEU    CD2 1666   3.665   5.239   2.235
  168LEU      C 1667   3.977   5.528   2.350
  168LEU      O 1668   3.962   5.588   2.243
  169TYR      N 1669   4.090   5.536   2.419
  169TYR      H 1670   4.098   5.506   2.515
  169TYR     CA 1671   4.216   5.567   2.349
  169TYR     CB 1672   4.303   5.653   2.440
  169TYR     CG 1673   4.262   5.798   2.415
  169TYR    CD1 1674   4.304   5.862   2.299
  169TYR    HD1 1675   4.388   5.816   2.247
  169TYR    CD2 1676   4.194   5.867   2.515
  169TYR    HD2 1677   4.180   5.819   2.612
  169TYR    CE1 1678   4.271   5.995   2.277
  169TYR    HE1 1679   4.309   6.035   2.183
  169TYR    CE2 1680   4.172   6.002   2.493
  169TYR    HE2 1681   4.137   6.063   2.576
  169TYR     CZ 1682   4.198   6.066   2.372
  169TYR     OH 1683   4.139   6.182   2.334
  169TYR     HH 1684   4.150   6.187   2.235
  169TYR      C 1685   4.303   5.455   2.292
  169TYR      O 1686   4.354   5.375   2.371
  170GLU      N 1687   4.329   5.471   2.163
  170GLU      H 1688   4.254   5.505   2.106
  170GLU     CA 1689   4.444   5.417   2.089
  170GLU     CB 1690   4.396   5.394   1.946
  170GLU     CG 1691   4.487   5.320   1.848
  170GLU     CD 1692   4.421   5.331   1.710
  170GLU    OE1 1693   4.360   5.231   1.665
  170GLU    OE2 1694   4.440   5.434   1.642
  170GLU      C 1695   4.577   5.494   2.091
  170GLU      O 1696   4.576   5.606   2.038
  171LEU      N 1697   4.685   5.441   2.146
  171LEU      H 1698   4.675   5.363   2.209
  171LEU     CA 1699   4.818   5.503   2.146
  171LEU     CB 1700   4.881   5.524   2.284
  171LEU     CG 1701   4.801   5.636   2.351
  171LEU    CD1 1702   4.698   5.587   2.454
  171LEU    CD2 1703   4.903   5.728   2.417
  171LEU      C 1704   4.916   5.413   2.070
  171LEU      O 1705   4.932   5.298   2.109
  172ASP      N 1706   4.994   5.474   1.981
  172ASP      H 1707   4.997   5.574   1.989
  172ASP     CA 1708   5.080   5.402   1.886
  172ASP     CB 1709   5.065   5.461   1.746
  172ASP     CG 1710   5.139   5.370   1.648
  172ASP    OD1 1711   5.079   5.273   1.599
  172ASP    OD2 1712   5.259   5.397   1.623
  172ASP      C 1713   5.222   5.420   1.942
  172ASP      O 1714   5.261   5.523   1.996
  173GLY      N 1715   5.306   5.319   1.921
  173GLY      H 1716   5.273   5.227   1.899
  173GLY     CA 1717   5.446   5.311   1.966
  173GLY      C 1718   5.539   5.404   1.890
  173GLY      O 1719   5.646   5.430   1.945
  174ARG      N 1720   5.492   5.459   1.778
  174ARG      H 1721   5.407   5.424   1.738
  174ARG     CA 1722   5.571   5.547   1.692
  174ARG     CB 1723   5.628   5.478   1.568
  174ARG     CG 1724   5.710   5.354   1.601
  174ARG     CD 1725   5.763   5.287   1.474
  174ARG     NE 1726   5.880   5.200   1.490
  174ARG     HE 1727   5.968   5.247   1.493
  174ARG     CZ 1728   5.883   5.066   1.490
  174ARG    NH1 1729   5.770   4.994   1.491
  174ARG   HH11 1730   5.675   5.026   1.495
  174ARG   HH12 1731   5.783   4.895   1.498
  174ARG    NH2 1732   5.999   5.003   1.466
  174ARG   HH21 1733   6.084   5.054   1.450
  174ARG   HH22 1734   5.990   4.904   1.458
  174ARG      C 1735   5.491   5.672   1.653
  174ARG      O 1736   5.552   5.778   1.639
  175MET      N 1737   5.363   5.660   1.619
  175MET      H 1738   5.328   5.570   1.593
  175MET     CA 1739   5.279   5.778   1.591
  175MET     CB 1740   5.159   5.731   1.509
  175MET     CG 1741   5.189   5.706   1.361
  175MET     SD 1742   5.237   5.856   1.266
  175MET     CE 1743   5.181   5.796   1.108
  175MET      C 1744   5.236   5.876   1.700
  175MET      O 1745   5.190   5.833   1.806
  176PRO      N 1746   5.266   6.004   1.676
  176PRO     CA 1747   5.247   6.113   1.772
  176PRO     CB 1748   5.311   6.240   1.715
  176PRO     CG 1749   5.307   6.204   1.566
  176PRO     CD 1750   5.339   6.055   1.559
  176PRO      C 1751   5.102   6.143   1.812
  176PRO      O 1752   5.084   6.211   1.912
  177PHE      N 1753   5.006   6.136   1.719
  177PHE      H 1754   5.021   6.111   1.624
  177PHE     CA 1755   4.868   6.161   1.763
  177PHE     CB 1756   4.793   6.225   1.645
  177PHE     CG 1757   4.676   6.307   1.698
  177PHE    CD1 1758   4.553   6.245   1.719
  177PHE    HD1 1759   4.533   6.150   1.670
  177PHE    CD2 1760   4.700   6.436   1.744
  177PHE    HD2 1761   4.793   6.492   1.734
  177PHE    CE1 1762   4.454   6.311   1.790
  177PHE    HE1 1763   4.357   6.266   1.813
  177PHE    CE2 1764   4.602   6.500   1.819
  177PHE    HE2 1765   4.615   6.596   1.869
  177PHE     CZ 1766   4.480   6.436   1.843
  177PHE     HZ 1767   4.402   6.477   1.907
  177PHE      C 1768   4.802   6.048   1.843
  177PHE      O 1769   4.818   5.932   1.806
  178PRO      N 1770   4.740   6.082   1.955
  178PRO     CA 1771   4.657   5.979   2.020
  178PRO     CB 1772   4.648   6.012   2.169
  178PRO     CG 1773   4.754   6.121   2.189
  178PRO     CD 1774   4.775   6.187   2.052
  178PRO      C 1775   4.517   5.968   1.958
  178PRO      O 1776   4.442   6.064   1.940
  179VAL      N 1777   4.478   5.843   1.940
  179VAL      H 1778   4.525   5.757   1.961
  179VAL     CA 1779   4.360   5.824   1.854
  179VAL     CB 1780   4.387   5.758   1.718
  179VAL    CG1 1781   4.286   5.810   1.616
  179VAL    CG2 1782   4.521   5.809   1.664
  179VAL      C 1783   4.236   5.774   1.928
  179VAL      O 1784   4.225   5.655   1.956
  180ASN      N 1785   4.147   5.869   1.955
  180ASN      H 1786   4.162   5.964   1.930
  180ASN     CA 1787   4.020   5.838   2.022
  180ASN     CB 1788   3.957   5.968   2.072
  180ASN     CG 1789   3.849   5.950   2.179
  180ASN    OD1 1790   3.743   5.890   2.164
  180ASN    ND2 1791   3.885   6.003   2.295
  180ASN   HD21 1792   3.977   6.039   2.312
  180ASN   HD22 1793   3.814   6.027   2.361
  180ASN      C 1794   3.908   5.778   1.936
  180ASN      O 1795   3.842   5.835   1.849
  181HISE     N 1796   3.903   5.646   1.952
  181HISE     H 1797   3.982   5.595   1.984
  181HISE    CA 1798   3.801   5.559   1.891
  181HISE    CB 1799   3.841   5.422   1.837
  181HISE    CG 1800   3.952   5.433   1.732
  181HISE   ND1 1801   3.938   5.481   1.609
  181HISE   CD2 1802   4.082   5.421   1.758
  181HISE   HD2 1803   4.132   5.403   1.853
  181HISE   CE1 1804   4.060   5.499   1.557
  181HISE   HE1 1805   4.092   5.505   1.453
  181HISE   NE2 1806   4.147   5.463   1.650
  181HISE   HE2 1807   4.246   5.461   1.635
  181HISE     C 1808   3.662   5.544   1.954
  181HISE     O 1809   3.577   5.465   1.912
  182GLY      N 1810   3.630   5.633   2.047
  182GLY      H 1811   3.700   5.686   2.094
  182GLY     CA 1812   3.493   5.652   2.098
  182GLY      C 1813   3.497   5.666   2.250
  182GLY      O 1814   3.588   5.720   2.313
  183ALA      N 1815   3.384   5.633   2.312
  183ALA      H 1816   3.305   5.591   2.269
  183ALA     CA 1817   3.361   5.627   2.457
  183ALA     CB 1818   3.215   5.656   2.495
  183ALA      C 1819   3.408   5.504   2.534
  183ALA      O 1820   3.441   5.397   2.483
  184SER      N 1821   3.419   5.520   2.666
  184SER      H 1822   3.424   5.614   2.700
  184SER     CA 1823   3.460   5.414   2.758
  184SER     CB 1824   3.457   5.466   2.902
  184SER     OG 1825   3.508   5.359   2.981
  184SER     HG 1826   3.605   5.354   2.959
  184SER      C 1827   3.352   5.306   2.755
  184SER      O 1828   3.231   5.326   2.767
  185SER      N 1829   3.395   5.184   2.723
  185SER      H 1830   3.487   5.169   2.686
  185SER     CA 1831   3.309   5.066   2.730
  185SER     CB 1832   3.195   5.059   2.628
  185SER     OG 1833   3.112   4.945   2.653
  185SER     HG 1834   3.021   4.967   2.617
  185SER      C 1835   3.386   4.935   2.706
  185SER      O 1836   3.463   4.927   2.610
  186GLU      N 1837   3.351   4.831   2.780
  186GLU      H 1838   3.265   4.835   2.831
  186GLU     CA 1839   3.402   4.694   2.767
  186GLU     CB 1840   3.346   4.599   2.873
  186GLU     CG 1841   3.387   4.451   2.879
  186GLU     CD 1842   3.307   4.375   2.985
  186GLU    OE1 1843   3.233   4.283   2.944
  186GLU    OE2 1844   3.322   4.411   3.103
  186GLU      C 1845   3.406   4.632   2.627
  186GLU      O 1846   3.513   4.625   2.567
  187ASP      N 1847   3.285   4.634   2.573
  187ASP      H 1848   3.204   4.649   2.629
  187ASP     CA 1849   3.250   4.586   2.438
  187ASP     CB 1850   3.097   4.598   2.444
  187ASP     CG 1851   3.028   4.485   2.520
  187ASP    OD1 1852   2.993   4.508   2.638
  187ASP    OD2 1853   3.005   4.371   2.472
  187ASP      C 1854   3.307   4.654   2.314
  187ASP      O 1855   3.389   4.602   2.238
  188THR      N 1856   3.311   4.787   2.315
  188THR      H 1857   3.248   4.830   2.381
  188THR     CA 1858   3.383   4.868   2.216
  188THR     CB 1859   3.341   5.016   2.215
  188THR    OG1 1860   3.342   5.060   2.351
  188THR    HG1 1861   3.371   5.155   2.344
  188THR    CG2 1862   3.195   5.032   2.171
  188THR      C 1863   3.535   4.860   2.226
  188THR      O 1864   3.598   4.845   2.121
  189LEU      N 1865   3.585   4.844   2.348
  189LEU      H 1866   3.526   4.856   2.428
  189LEU     CA 1867   3.727   4.825   2.382
  189LEU     CB 1868   3.744   4.827   2.534
  189LEU     CG 1869   3.887   4.803   2.585
  189LEU    CD1 1870   3.974   4.927   2.567
  189LEU    CD2 1871   3.894   4.751   2.729
  189LEU      C 1872   3.787   4.700   2.316
  189LEU      O 1873   3.888   4.700   2.247
  190LEU      N 1874   3.699   4.600   2.314
  190LEU      H 1875   3.627   4.601   2.383
  190LEU     CA 1876   3.730   4.469   2.256
  190LEU     CB 1877   3.636   4.371   2.326
  190LEU     CG 1878   3.681   4.344   2.470
  190LEU    CD1 1879   3.581   4.262   2.551
  190LEU    CD2 1880   3.813   4.268   2.456
  190LEU      C 1881   3.712   4.463   2.104
  190LEU      O 1882   3.807   4.431   2.032
  191LYS      N 1883   3.614   4.534   2.051
  191LYS      H 1884   3.551   4.585   2.110
  191LYS     CA 1885   3.574   4.541   1.910
  191LYS     CB 1886   3.434   4.600   1.888
  191LYS     CG 1887   3.346   4.486   1.941
  191LYS     CD 1888   3.198   4.515   1.916
  191LYS     CE 1889   3.113   4.398   1.964
  191LYS     NZ 1890   3.085   4.298   1.860
  191LYS    HZ1 1891   3.176   4.268   1.831
  191LYS    HZ2 1892   3.028   4.229   1.903
  191LYS    HZ3 1893   3.039   4.337   1.780
  191LYS      C 1894   3.679   4.623   1.835
  191LYS      O 1895   3.736   4.569   1.740
  192ASP      N 1896   3.711   4.743   1.883
  192ASP      H 1897   3.645   4.781   1.947
  192ASP     CA 1898   3.810   4.838   1.831
  192ASP     CB 1899   3.777   4.981   1.875
  192ASP     CG 1900   3.641   5.025   1.820
  192ASP    OD1 1901   3.631   5.035   1.696
  192ASP    OD2 1902   3.539   5.009   1.889
  192ASP      C 1903   3.954   4.792   1.853
  192ASP      O 1904   4.030   4.815   1.760
  193ALA      N 1905   3.989   4.722   1.961
  193ALA      H 1906   3.940   4.738   2.047
  193ALA     CA 1907   4.114   4.646   1.965
  193ALA     CB 1908   4.149   4.592   2.103
  193ALA      C 1909   4.129   4.536   1.859
  193ALA      O 1910   4.191   4.556   1.755
  194ALA      N 1911   4.037   4.441   1.871
  194ALA      H 1912   3.960   4.466   1.929
  194ALA     CA 1913   4.037   4.337   1.766
  194ALA     CB 1914   3.938   4.227   1.805
  194ALA      C 1915   4.018   4.388   1.623
  194ALA      O 1916   4.075   4.326   1.533
  195LYS      N 1917   3.951   4.501   1.602
  195LYS      H 1918   3.880   4.542   1.659
  195LYS     CA 1919   3.958   4.567   1.471
  195LYS     CB 1920   3.880   4.699   1.465
  195LYS     CG 1921   3.865   4.735   1.317
  195LYS     CD 1922   3.788   4.867   1.306
  195LYS     CE 1923   3.658   4.868   1.386
  195LYS     NZ 1924   3.595   4.999   1.367
  195LYS    HZ1 1925   3.657   5.070   1.400
  195LYS    HZ2 1926   3.574   5.025   1.272
  195LYS    HZ3 1927   3.505   5.004   1.411
  195LYS      C 1928   4.093   4.589   1.402
  195LYS      O 1929   4.119   4.522   1.302
  196VAL      N 1930   4.194   4.637   1.473
  196VAL      H 1931   4.189   4.659   1.571
  196VAL     CA 1932   4.324   4.661   1.409
  196VAL     CB 1933   4.426   4.744   1.488
  196VAL    CG1 1934   4.544   4.783   1.400
  196VAL    CG2 1935   4.363   4.863   1.562
  196VAL      C 1936   4.397   4.528   1.388
  196VAL      O 1937   4.471   4.508   1.292
  197CYS      N 1938   4.383   4.432   1.479
  197CYS      H 1939   4.387   4.467   1.573
  197CYS     CA 1940   4.426   4.293   1.458
  197CYS     CB 1941   4.404   4.211   1.585
  197CYS     SG 1942   4.419   4.305   1.742
  197CYS     HG 1943   4.415   4.198   1.820
  197CYS      C 1944   4.362   4.224   1.337
  197CYS      O 1945   4.436   4.160   1.264
  198ARG      N 1946   4.230   4.239   1.321
  198ARG      H 1947   4.178   4.298   1.382
  198ARG     CA 1948   4.163   4.178   1.206
  198ARG     CB 1949   4.013   4.160   1.229
  198ARG     CG 1950   3.987   4.074   1.353
  198ARG     CD 1951   4.025   3.928   1.327
  198ARG     NE 1952   3.913   3.854   1.266
  198ARG     HE 1953   3.844   3.913   1.224
  198ARG     CZ 1954   3.911   3.722   1.243
  198ARG    NH1 1955   4.017   3.645   1.271
  198ARG   HH11 1956   4.094   3.702   1.298
  198ARG   HH12 1957   4.014   3.548   1.297
  198ARG    NH2 1958   3.791   3.663   1.238
  198ARG   HH21 1959   3.713   3.723   1.258
  198ARG   HH22 1960   3.781   3.565   1.221
  198ARG      C 1961   4.181   4.263   1.080
  198ARG      O 1962   4.163   4.208   0.971
  199GLU      N 1963   4.214   4.390   1.099
  199GLU      H 1964   4.201   4.439   1.186
  199GLU     CA 1965   4.279   4.462   0.988
  199GLU     CB 1966   4.276   4.614   1.008
  199GLU     CG 1967   4.139   4.674   0.976
  199GLU     CD 1968   4.117   4.825   0.966
  199GLU    OE1 1969   4.103   4.886   1.074
  199GLU    OE2 1970   4.083   4.878   0.858
  199GLU      C 1971   4.421   4.415   0.958
  199GLU      O 1972   4.454   4.383   0.844
  200PHE      N 1973   4.508   4.393   1.057
  200PHE      H 1974   4.501   4.427   1.150
  200PHE     CA 1975   4.643   4.341   1.030
  200PHE     CB 1976   4.732   4.368   1.151
  200PHE     CG 1977   4.810   4.498   1.134
  200PHE    CD1 1978   4.945   4.483   1.162
  200PHE    HD1 1979   4.978   4.382   1.186
  200PHE    CD2 1980   4.761   4.627   1.113
  200PHE    HD2 1981   4.658   4.664   1.107
  200PHE    CE1 1982   5.035   4.589   1.163
  200PHE    HE1 1983   5.143   4.579   1.178
  200PHE    CE2 1984   4.852   4.730   1.100
  200PHE    HE2 1985   4.819   4.823   1.053
  200PHE     CZ 1986   4.988   4.715   1.129
  200PHE     HZ 1987   5.060   4.796   1.141
  200PHE      C 1988   4.663   4.197   0.981
  200PHE      O 1989   4.779   4.170   0.950
  201THR      N 1990   4.560   4.114   0.998
  201THR      H 1991   4.490   4.138   1.065
  201THR     CA 1992   4.559   3.974   0.953
  201THR     CB 1993   4.528   3.870   1.061
  201THR    OG1 1994   4.407   3.906   1.127
  201THR    HG1 1995   4.372   3.841   1.195
  201THR    CG2 1996   4.647   3.842   1.153
  201THR      C 1997   4.485   3.934   0.826
  201THR      O 1998   4.550   3.894   0.729
  202GLU      N 1999   4.355   3.961   0.821
  202GLU      H 2000   4.302   3.971   0.906
  202GLU     CA 2001   4.269   3.944   0.703
  202GLU     CB 2002   4.123   3.912   0.738
  202GLU     CG 2003   4.123   3.767   0.788
  202GLU     CD 2004   3.987   3.722   0.840
  202GLU    OE1 2005   3.949   3.608   0.806
  202GLU    OE2 2006   3.938   3.780   0.940
  202GLU      C 2007   4.278   4.054   0.598
  202GLU      O 2008   4.315   4.030   0.483
  203ARG      N 2009   4.237   4.177   0.628
  203ARG      H 2010   4.198   4.190   0.719
  203ARG     CA 2011   4.237   4.296   0.541
  203ARG     CB 2012   4.176   4.410   0.624
  203ARG     CG 2013   4.075   4.486   0.539
  203ARG     CD 2014   4.009   4.601   0.616
  203ARG     NE 2015   3.875   4.636   0.566
  203ARG     HE 2016   3.860   4.673   0.475
  203ARG     CZ 2017   3.765   4.589   0.627
  203ARG    NH1 2018   3.768   4.489   0.717
  203ARG   HH11 2019   3.849   4.442   0.752
  203ARG   HH12 2020   3.677   4.469   0.753
  203ARG    NH2 2021   3.648   4.652   0.620
  203ARG   HH21 2022   3.632   4.734   0.565
  203ARG   HH22 2023   3.573   4.632   0.683
  203ARG      C 2024   4.365   4.346   0.474
  203ARG      O 2025   4.351   4.379   0.356
  204GLU      N 2026   4.476   4.361   0.545
  204GLU      H 2027   4.477   4.372   0.644
  204GLU     CA 2028   4.604   4.382   0.475
  204GLU     CB 2029   4.690   4.490   0.541
  204GLU     CG 2030   4.792   4.565   0.455
  204GLU     CD 2031   4.739   4.589   0.313
  204GLU    OE1 2032   4.768   4.509   0.221
  204GLU    OE2 2033   4.711   4.708   0.292
  204GLU      C 2034   4.682   4.252   0.451
  204GLU      O 2035   4.713   4.182   0.547
  205GLN      N 2036   4.746   4.248   0.335
  205GLN      H 2037   4.782   4.331   0.294
  205GLN     CA 2038   4.793   4.121   0.278
  205GLN     CB 2039   4.830   4.135   0.130
  205GLN     CG 2040   4.721   4.186   0.035
  205GLN     CD 2041   4.756   4.159  -0.111
  205GLN    OE1 2042   4.844   4.222  -0.170
  205GLN    NE2 2043   4.723   4.040  -0.160
  205GLN   HE21 2044   4.674   3.978  -0.099
  205GLN   HE22 2045   4.765   3.994  -0.238
  205GLN      C 2046   4.918   4.053   0.335
  205GLN      O 2047   5.028   4.057   0.281
  206GLY      N 2048   4.903   4.002   0.457
  206GLY      H 2049   4.839   4.045   0.522
  206GLY     CA 2050   4.981   3.901   0.530
  206GLY      C 2051   4.934   3.882   0.674
  206GLY      O 2052   4.918   3.980   0.747
  207GLU      N 2053   4.953   3.762   0.729
  207GLU      H 2054   5.011   3.696   0.681
  207GLU     CA 2055   4.916   3.732   0.868
  207GLU     CB 2056   4.897   3.580   0.871
  207GLU     CG 2057   4.790   3.544   0.975
  207GLU     CD 2058   4.774   3.393   0.993
  207GLU    OE1 2059   4.864   3.323   1.045
  207GLU    OE2 2060   4.664   3.350   0.952
  207GLU      C 2061   5.017   3.775   0.975
  207GLU      O 2062   5.131   3.731   0.961
  208VAL      N 2063   4.984   3.871   1.061
  208VAL      H 2064   4.930   3.953   1.043
  208VAL     CA 2065   5.078   3.894   1.172
  208VAL     CB 2066   5.074   4.039   1.220
  208VAL    CG1 2067   5.134   4.132   1.114
  208VAL    CG2 2068   4.933   4.087   1.254
  208VAL      C 2069   5.063   3.793   1.286
  208VAL      O 2070   4.951   3.765   1.329
  209ARG      N 2071   5.176   3.745   1.337
  209ARG      H 2072   5.257   3.758   1.280
  209ARG     CA 2073   5.198   3.662   1.456
  209ARG     CB 2074   5.338   3.601   1.443
  209ARG     CG 2075   5.348   3.450   1.469
  209ARG     CD 2076   5.495   3.413   1.449
  209ARG     NE 2077   5.524   3.390   1.307
  209ARG     HE 2078   5.466   3.320   1.265
  209ARG     CZ 2079   5.617   3.453   1.234
  209ARG    NH1 2080   5.695   3.549   1.286
  209ARG   HH11 2081   5.691   3.574   1.383
  209ARG   HH12 2082   5.741   3.616   1.228
  209ARG    NH2 2083   5.630   3.428   1.103
  209ARG   HH21 2084   5.581   3.358   1.051
  209ARG   HH22 2085   5.665   3.505   1.050
  209ARG      C 2086   5.172   3.727   1.593
  209ARG      O 2087   5.252   3.710   1.685
  210PHE      N 2088   5.060   3.797   1.602
  210PHE      H 2089   4.985   3.780   1.538
  210PHE     CA 2090   5.038   3.903   1.702
  210PHE     CB 2091   4.925   3.998   1.661
  210PHE     CG 2092   4.778   3.965   1.690
  210PHE    CD1 2093   4.695   3.904   1.597
  210PHE    HD1 2094   4.725   3.917   1.493
  210PHE    CD2 2095   4.731   4.011   1.812
  210PHE    HD2 2096   4.793   4.076   1.873
  210PHE    CE1 2097   4.561   3.879   1.624
  210PHE    HE1 2098   4.494   3.867   1.539
  210PHE    CE2 2099   4.600   3.977   1.847
  210PHE    HE2 2100   4.579   3.960   1.953
  210PHE     CZ 2101   4.520   3.916   1.751
  210PHE     HZ 2102   4.413   3.916   1.772
  210PHE      C 2103   5.021   3.855   1.847
  210PHE      O 2104   4.937   3.768   1.869
  211SER      N 2105   5.087   3.934   1.931
  211SER      H 2106   5.143   4.016   1.917
  211SER     CA 2107   5.087   3.913   2.077
  211SER     CB 2108   5.225   3.937   2.139
  211SER     OG 2109   5.219   3.864   2.262
  211SER     HG 2110   5.314   3.865   2.296
  211SER      C 2111   4.979   3.999   2.144
  211SER      O 2112   4.980   4.121   2.129
  212ALA      N 2113   4.916   3.944   2.248
  212ALA      H 2114   4.950   3.861   2.292
  212ALA     CA 2115   4.809   4.016   2.318
  212ALA     CB 2116   4.677   3.973   2.254
  212ALA      C 2117   4.807   3.983   2.468
  212ALA      O 2118   4.815   3.868   2.510
  213VAL      N 2119   4.798   4.080   2.558
  213VAL      H 2120   4.782   4.177   2.540
  213VAL     CA 2121   4.778   4.079   2.704
  213VAL     CB 2122   4.917   4.044   2.756
  213VAL    CG1 2123   5.008   4.166   2.741
  213VAL    CG2 2124   4.918   4.001   2.903
  213VAL      C 2125   4.699   4.192   2.770
  213VAL      O 2126   4.696   4.300   2.711
  214ALA      N 2127   4.637   4.168   2.885
  214ALA      H 2128   4.660   4.090   2.943
  214ALA     CA 2129   4.550   4.266   2.952
  214ALA     CB 2130   4.402   4.231   2.937
  214ALA      C 2131   4.586   4.278   3.101
  214ALA      O 2132   4.620   4.179   3.164
  215LEU      N 2133   4.610   4.406   3.128
  215LEU      H 2134   4.581   4.473   3.059
  215LEU     CA 2135   4.631   4.460   3.263
  215LEU     CB 2136   4.703   4.595   3.256
  215LEU     CG 2137   4.720   4.643   3.400
  215LEU    CD1 2138   4.844   4.583   3.464
  215LEU    CD2 2139   4.713   4.796   3.396
  215LEU      C 2140   4.501   4.467   3.344
  215LEU      O 2141   4.414   4.547   3.309
  216CYS      N 2142   4.483   4.387   3.448
  216CYS      H 2143   4.549   4.319   3.481
  216CYS     CA 2144   4.358   4.376   3.525
  216CYS     CB 2145   4.250   4.294   3.455
  216CYS     SG 2146   4.194   4.318   3.282
  216CYS     HG 2147   4.105   4.412   3.313
  216CYS      C 2148   4.381   4.339   3.672
  216CYS      O 2149   4.479   4.272   3.704
  217LYS      N 2150   4.295   4.388   3.761
  217LYS      H 2151   4.211   4.438   3.740
  217LYS     CA 2152   4.309   4.367   3.906
  217LYS     CB 2153   4.210   4.454   3.983
  217LYS     CG 2154   4.265   4.595   4.004
  217LYS     CD 2155   4.188   4.669   4.115
  217LYS     CE 2156   4.042   4.681   4.071
  217LYS     NZ 2157   3.981   4.800   4.132
  217LYS    HZ1 2158   4.057   4.863   4.146
  217LYS    HZ2 2159   3.911   4.848   4.078
  217LYS    HZ3 2160   3.930   4.781   4.216
  217LYS      C 2161   4.281   4.224   3.953
  217LYS      O 2162   4.186   4.161   3.907
  218ALA      N 2163   4.364   4.175   4.044
  218ALA      H 2164   4.450   4.221   4.065
  218ALA     CA 2165   4.350   4.034   4.085
  218ALA     CB 2166   4.483   3.998   4.153
  218ALA      C 2167   4.242   3.990   4.183
  218ALA      O 2168   4.253   3.998   4.305
  219ALA      N 2169   4.129   3.957   4.120
  219ALA      H 2170   4.117   3.929   4.025
  219ALA     CA 2171   4.012   3.924   4.202
  219ALA     CB 2172   3.948   4.059   4.233
  219ALA      C 2173   3.917   3.831   4.125
  219ALA     O1 2174   3.940   3.820   4.002
  219ALA     O2 2175   3.828   3.766   4.183
   6.95250   6.95250   4.91612   0.00000   0.00000   0.00000   0.00000   3.47623   3.47623
