# Supplementary material for: Is There a Functional Role for the Knotted Topology in Protein UCH-L1?
Source: J Chem Inf Model. 2024 Jul 24;64(17):6827–37. doi: 10.1021/acs.jcim.4c00880 (PMC11388461; doi:10.1021/acs.jcim.4c00880)
Supplement: Supplementary file 2 — ci4c00880_si_002.zip [file ci4c00880_si_002.zip › UCH-L1_files/APO/APO_delta4/REP_5/traj_initial.gro]

Protein in water t=   0.00000 step= 0
 2175
    1PRO      N    1   4.965   3.832   3.319
    1PRO     H1    2   5.021   3.824   3.236
    1PRO     H2    3   5.007   3.904   3.374
    1PRO     CA    4   4.830   3.871   3.277
    1PRO     CB    5   4.738   3.769   3.345
    1PRO     CG    6   4.818   3.702   3.456
    1PRO     CD    7   4.964   3.720   3.414
    1PRO      C    8   4.797   4.014   3.320
    1PRO      O    9   4.814   4.045   3.438
    2MET      N   10   4.725   4.094   3.242
    2MET      H   11   4.673   4.066   3.162
    2MET     CA   12   4.708   4.238   3.268
    2MET     CB   13   4.848   4.298   3.256
    2MET     CG   14   4.870   4.441   3.305
    2MET     SD   15   5.046   4.493   3.309
    2MET     CE   16   5.076   4.524   3.136
    2MET      C   17   4.618   4.294   3.157
    2MET      O   18   4.658   4.321   3.044
    3GLU      N   19   4.498   4.326   3.206
    3GLU      H   20   4.476   4.322   3.303
    3GLU     CA   21   4.396   4.392   3.124
    3GLU     CB   22   4.254   4.374   3.179
    3GLU     CG   23   4.135   4.424   3.097
    3GLU     CD   24   4.004   4.398   3.173
    3GLU    OE1   25   3.933   4.297   3.151
    3GLU    OE2   26   3.964   4.482   3.256
    3GLU      C   27   4.427   4.540   3.102
    3GLU      O   28   4.435   4.615   3.199
    4ILE      N   29   4.419   4.578   2.975
    4ILE      H   30   4.390   4.513   2.905
    4ILE     CA   31   4.456   4.714   2.932
    4ILE     CB   32   4.544   4.714   2.807
    4ILE    CG1   33   4.659   4.614   2.816
    4ILE    CG2   34   4.580   4.859   2.774
    4ILE     CD   35   4.772   4.644   2.914
    4ILE      C   36   4.325   4.793   2.926
    4ILE      O   37   4.243   4.749   2.845
    5ASN      N   38   4.304   4.888   3.016
    5ASN      H   39   4.356   4.881   3.102
    5ASN     CA   40   4.181   4.967   3.024
    5ASN     CB   41   4.071   4.889   3.095
    5ASN     CG   42   4.068   4.883   3.248
    5ASN    OD1   43   4.087   4.985   3.315
    5ASN    ND2   44   4.019   4.774   3.306
    5ASN   HD21   45   3.990   4.691   3.259
    5ASN   HD22   46   3.996   4.786   3.403
    5ASN      C   47   4.211   5.104   3.085
    5ASN      O   48   4.304   5.110   3.165
    6PRO      N   49   4.141   5.214   3.058
    6PRO     CA   50   4.169   5.349   3.110
    6PRO     CB   51   4.056   5.436   3.055
    6PRO     CG   52   4.008   5.364   2.929
    6PRO     CD   53   4.028   5.217   2.964
    6PRO      C   54   4.180   5.351   3.263
    6PRO      O   55   4.278   5.404   3.315
    7GLU      N   56   4.093   5.286   3.340
    7GLU      H   57   4.015   5.236   3.303
    7GLU     CA   58   4.099   5.279   3.487
    7GLU     CB   59   3.979   5.199   3.537
    7GLU     CG   60   3.967   5.219   3.688
    7GLU     CD   61   3.883   5.112   3.759
    7GLU    OE1   62   3.941   5.005   3.787
    7GLU    OE2   63   3.761   5.134   3.773
    7GLU      C   64   4.229   5.227   3.550
    7GLU      O   65   4.308   5.304   3.605
    8MET      N   66   4.264   5.111   3.496
    8MET      H   67   4.210   5.064   3.426
    8MET     CA   68   4.393   5.046   3.520
    8MET     CB   69   4.398   4.909   3.452
    8MET     CG   70   4.300   4.813   3.520
    8MET     SD   71   4.336   4.763   3.692
    8MET     CE   72   4.166   4.761   3.745
    8MET      C   73   4.518   5.119   3.472
    8MET      O   74   4.610   5.133   3.552
    9LEU      N   75   4.513   5.193   3.361
    9LEU      H   76   4.424   5.199   3.316
    9LEU     CA   77   4.620   5.286   3.320
    9LEU     CB   78   4.589   5.327   3.176
    9LEU     CG   79   4.630   5.222   3.072
    9LEU    CD1   80   4.569   5.261   2.937
    9LEU    CD2   81   4.781   5.201   3.058
    9LEU      C   82   4.647   5.405   3.411
    9LEU      O   83   4.760   5.438   3.448
   10ASN      N   84   4.538   5.462   3.461
   10ASN      H   85   4.449   5.448   3.417
   10ASN     CA   86   4.539   5.566   3.565
   10ASN     CB   87   4.395   5.612   3.586
   10ASN     CG   88   4.349   5.702   3.471
   10ASN    OD1   89   4.421   5.785   3.416
   10ASN    ND2   90   4.219   5.719   3.448
   10ASN   HD21   91   4.147   5.672   3.498
   10ASN   HD22   92   4.204   5.796   3.386
   10ASN      C   93   4.585   5.513   3.701
   10ASN      O   94   4.674   5.568   3.764
   11LYS      N   95   4.555   5.386   3.729
   11LYS      H   96   4.490   5.335   3.673
   11LYS     CA   97   4.599   5.312   3.848
   11LYS     CB   98   4.501   5.198   3.877
   11LYS     CG   99   4.376   5.263   3.936
   11LYS     CD  100   4.270   5.153   3.952
   11LYS     CE  101   4.149   5.211   4.025
   11LYS     NZ  102   4.046   5.107   4.044
   11LYS    HZ1  103   4.032   5.057   3.959
   11LYS    HZ2  104   4.076   5.045   4.117
   11LYS    HZ3  105   3.963   5.155   4.072
   11LYS      C  106   4.750   5.285   3.848
   11LYS      O  107   4.819   5.312   3.946
   12VAL      N  108   4.794   5.237   3.733
   12VAL      H  109   4.732   5.208   3.660
   12VAL     CA  110   4.939   5.229   3.707
   12VAL     CB  111   4.972   5.172   3.569
   12VAL    CG1  112   5.120   5.154   3.536
   12VAL    CG2  113   4.912   5.031   3.562
   12VAL      C  114   5.016   5.359   3.732
   12VAL      O  115   5.082   5.362   3.835
   13LEU      N  116   4.970   5.470   3.676
   13LEU      H  117   4.907   5.466   3.598
   13LEU     CA  118   5.030   5.600   3.710
   13LEU     CB  119   4.989   5.701   3.602
   13LEU     CG  120   5.074   5.681   3.476
   13LEU    CD1  121   5.059   5.807   3.392
   13LEU    CD2  122   5.221   5.644   3.496
   13LEU      C  123   5.017   5.655   3.852
   13LEU      O  124   5.094   5.743   3.891
   14SER      N  125   4.912   5.620   3.925
   14SER      H  126   4.832   5.574   3.887
   14SER     CA  127   4.907   5.650   4.069
   14SER     CB  128   4.776   5.604   4.133
   14SER     OG  129   4.786   5.595   4.275
   14SER     HG  130   4.786   5.688   4.313
   14SER      C  131   5.020   5.573   4.138
   14SER      O  132   5.104   5.634   4.204
   15ARG      N  133   5.047   5.446   4.112
   15ARG      H  134   4.979   5.391   4.063
   15ARG     CA  135   5.156   5.367   4.172
   15ARG     CB  136   5.135   5.216   4.160
   15ARG     CG  137   5.026   5.162   4.253
   15ARG     CD  138   5.019   5.010   4.237
   15ARG     NE  139   4.909   4.959   4.320
   15ARG     HE  140   4.821   5.005   4.308
   15ARG     CZ  141   4.921   4.877   4.425
   15ARG    NH1  142   5.041   4.844   4.476
   15ARG   HH11  143   5.122   4.862   4.421
   15ARG   HH12  144   5.065   4.822   4.570
   15ARG    NH2  145   4.808   4.825   4.473
   15ARG   HH21  146   4.721   4.832   4.423
   15ARG   HH22  147   4.815   4.755   4.544
   15ARG      C  148   5.297   5.391   4.119
   15ARG      O  149   5.390   5.332   4.175
   16LEU      N  150   5.307   5.436   3.995
   16LEU      H  151   5.256   5.384   3.926
   16LEU     CA  152   5.434   5.489   3.942
   16LEU     CB  153   5.423   5.492   3.790
   16LEU     CG  154   5.423   5.349   3.734
   16LEU    CD1  155   5.455   5.369   3.586
   16LEU    CD2  156   5.528   5.255   3.794
   16LEU      C  157   5.474   5.625   3.999
   16LEU      O  158   5.591   5.660   3.985
   17GLY      N  159   5.389   5.699   4.070
   17GLY      H  160   5.304   5.665   4.111
   17GLY     CA  161   5.434   5.829   4.123
   17GLY      C  162   5.437   5.936   4.014
   17GLY      O  163   5.534   6.012   4.004
   18VAL      N  164   5.328   5.948   3.940
   18VAL      H  165   5.252   5.884   3.952
   18VAL     CA  166   5.319   6.056   3.840
   18VAL     CB  167   5.309   5.995   3.699
   18VAL    CG1  168   5.358   6.089   3.589
   18VAL    CG2  169   5.398   5.871   3.687
   18VAL      C  170   5.192   6.138   3.862
   18VAL      O  171   5.096   6.085   3.917
   19ALA      N  172   5.189   6.261   3.810
   19ALA      H  173   5.261   6.295   3.750
   19ALA     CA  174   5.085   6.359   3.843
   19ALA     CB  175   5.153   6.494   3.818
   19ALA      C  176   4.951   6.342   3.772
   19ALA      O  177   4.944   6.338   3.649
   20GLY      N  178   4.853   6.394   3.845
   20GLY      H  179   4.880   6.450   3.923
   20GLY     CA  180   4.713   6.374   3.806
   20GLY      C  181   4.652   6.474   3.707
   20GLY      O  182   4.535   6.460   3.672
   21GLN      N  183   4.719   6.578   3.657
   21GLN      H  184   4.814   6.595   3.681
   21GLN     CA  185   4.669   6.672   3.556
   21GLN     CB  186   4.773   6.776   3.513
   21GLN     CG  187   4.790   6.876   3.628
   21GLN     CD  188   4.897   6.976   3.586
   21GLN    OE1  189   5.019   6.958   3.586
   21GLN    NE2  190   4.860   7.089   3.527
   21GLN   HE21  191   4.764   7.097   3.500
   21GLN   HE22  192   4.915   7.172   3.512
   21GLN      C  193   4.608   6.603   3.434
   21GLN      O  194   4.521   6.654   3.364
   22TRP      N  195   4.695   6.518   3.380
   22TRP      H  196   4.792   6.525   3.401
   22TRP     CA  197   4.666   6.420   3.274
   22TRP     CB  198   4.792   6.396   3.191
   22TRP     CG  199   4.839   6.525   3.124
   22TRP    CD1  200   4.920   6.614   3.181
   22TRP    HD1  201   4.979   6.583   3.267
   22TRP    CD2  202   4.798   6.570   2.999
   22TRP    NE1  203   4.925   6.724   3.106
   22TRP    HE1  204   4.975   6.805   3.136
   22TRP    CE2  205   4.855   6.697   2.996
   22TRP    CE3  206   4.733   6.524   2.885
   22TRP    HE3  207   4.694   6.422   2.885
   22TRP    CZ2  208   4.843   6.769   2.878
   22TRP    HZ2  209   4.872   6.874   2.881
   22TRP    CZ3  210   4.718   6.596   2.767
   22TRP    HZ3  211   4.650   6.559   2.691
   22TRP    CH2  212   4.779   6.721   2.764
   22TRP    HH2  213   4.769   6.777   2.671
   22TRP      C  214   4.624   6.285   3.334
   22TRP      O  215   4.688   6.206   3.403
   23ARG      N  216   4.514   6.241   3.273
   23ARG      H  217   4.480   6.292   3.194
   23ARG     CA  218   4.439   6.117   3.296
   23ARG     CB  219   4.318   6.147   3.385
   23ARG     CG  220   4.347   6.187   3.530
   23ARG     CD  221   4.400   6.080   3.626
   23ARG     NE  222   4.541   6.040   3.618
   23ARG     HE  223   4.571   6.000   3.532
   23ARG     CZ  224   4.625   6.020   3.721
   23ARG    NH1  225   4.586   6.039   3.848
   23ARG   HH11  226   4.491   6.061   3.868
   23ARG   HH12  227   4.655   6.020   3.918
   23ARG    NH2  228   4.754   5.989   3.702
   23ARG   HH21  229   4.790   5.983   3.609
   23ARG   HH22  230   4.815   5.960   3.776
   23ARG      C  231   4.400   6.044   3.167
   23ARG      O  232   4.366   6.113   3.071
   24PHE      N  233   4.380   5.913   3.168
   24PHE      H  234   4.402   5.863   3.252
   24PHE     CA  235   4.340   5.830   3.053
   24PHE     CB  236   4.390   5.687   3.072
   24PHE     CG  237   4.542   5.687   3.059
   24PHE    CD1  238   4.621   5.675   3.173
   24PHE    HD1  239   4.580   5.699   3.272
   24PHE    CD2  240   4.600   5.658   2.936
   24PHE    HD2  241   4.545   5.678   2.844
   24PHE    CE1  242   4.754   5.638   3.167
   24PHE    HE1  243   4.803   5.598   3.256
   24PHE    CE2  244   4.731   5.612   2.927
   24PHE    HE2  245   4.785   5.595   2.834
   24PHE     CZ  246   4.807   5.603   3.043
   24PHE     HZ  247   4.910   5.571   3.030
   24PHE      C  248   4.188   5.827   3.031
   24PHE      O  249   4.114   5.833   3.129
   25VAL      N  250   4.135   5.826   2.909
   25VAL      H  251   4.186   5.844   2.825
   25VAL     CA  252   3.991   5.828   2.880
   25VAL     CB  253   3.940   5.961   2.823
   25VAL    CG1  254   3.965   6.078   2.918
   25VAL    CG2  255   4.007   5.999   2.691
   25VAL      C  256   3.952   5.718   2.781
   25VAL      O  257   4.033   5.668   2.703
   26ASP      N  258   3.826   5.682   2.806
   26ASP      H  259   3.786   5.700   2.895
   26ASP     CA  260   3.741   5.602   2.716
   26ASP     CB  261   3.607   5.587   2.788
   26ASP     CG  262   3.622   5.516   2.923
   26ASP    OD1  263   3.646   5.587   3.023
   26ASP    OD2  264   3.582   5.398   2.930
   26ASP      C  265   3.718   5.673   2.582
   26ASP      O  266   3.688   5.792   2.580
   27VAL      N  267   3.700   5.590   2.480
   27VAL      H  268   3.676   5.494   2.494
   27VAL     CA  269   3.680   5.623   2.338
   27VAL     CB  270   3.816   5.637   2.268
   27VAL    CG1  271   3.801   5.695   2.128
   27VAL    CG2  272   3.924   5.725   2.330
   27VAL      C  273   3.585   5.522   2.273
   27VAL      O  274   3.623   5.408   2.247
   28LEU      N  275   3.462   5.570   2.257
   28LEU      H  276   3.437   5.665   2.278
   28LEU     CA  277   3.354   5.493   2.194
   28LEU     CB  278   3.231   5.548   2.267
   28LEU     CG  279   3.233   5.528   2.419
   28LEU    CD1  280   3.141   5.620   2.500
   28LEU    CD2  281   3.180   5.386   2.441
   28LEU      C  282   3.339   5.498   2.042
   28LEU      O  283   3.246   5.435   1.992
   29GLY      N  284   3.433   5.556   1.968
   29GLY      H  285   3.529   5.572   1.993
   29GLY     CA  286   3.425   5.554   1.821
   29GLY      C  287   3.553   5.601   1.751
   29GLY      O  288   3.639   5.655   1.820
   30LEU      N  289   3.575   5.553   1.629
   30LEU      H  290   3.506   5.494   1.587
   30LEU     CA  291   3.694   5.585   1.549
   30LEU     CB  292   3.718   5.457   1.470
   30LEU     CG  293   3.751   5.333   1.553
   30LEU    CD1  294   3.698   5.206   1.486
   30LEU    CD2  295   3.901   5.317   1.581
   30LEU      C  296   3.690   5.712   1.463
   30LEU      O  297   3.794   5.757   1.415
   31GLU      N  298   3.573   5.753   1.417
   31GLU      H  299   3.483   5.730   1.454
   31GLU     CA  300   3.560   5.847   1.304
   31GLU     CB  301   3.419   5.832   1.247
   31GLU     CG  302   3.383   5.689   1.207
   31GLU     CD  303   3.303   5.609   1.311
   31GLU    OE1  304   3.184   5.586   1.279
   31GLU    OE2  305   3.367   5.549   1.400
   31GLU      C  306   3.587   5.992   1.344
   31GLU      O  307   3.652   6.017   1.445
   32GLU      N  308   3.529   6.085   1.268
   32GLU      H  309   3.497   6.056   1.178
   32GLU     CA  310   3.518   6.226   1.308
   32GLU     CB  311   3.490   6.310   1.183
   32GLU     CG  312   3.616   6.324   1.097
   32GLU     CD  313   3.718   6.430   1.138
   32GLU    OE1  314   3.835   6.404   1.101
   32GLU    OE2  315   3.696   6.536   1.202
   32GLU      C  316   3.422   6.256   1.423
   32GLU      O  317   3.467   6.301   1.528
   33GLU      N  318   3.302   6.199   1.412
   33GLU      H  319   3.291   6.120   1.351
   33GLU     CA  320   3.199   6.202   1.517
   33GLU     CB  321   3.072   6.159   1.444
   33GLU     CG  322   2.942   6.179   1.522
   33GLU     CD  323   2.935   6.316   1.589
   33GLU    OE1  324   2.895   6.419   1.530
   33GLU    OE2  325   2.971   6.316   1.709
   33GLU      C  326   3.248   6.096   1.615
   33GLU      O  327   3.328   6.005   1.593
   34SER      N  328   3.185   6.103   1.731
   34SER      H  329   3.104   6.161   1.745
   34SER     CA  330   3.216   6.021   1.849
   34SER     CB  331   3.207   5.869   1.829
   34SER     OG  332   3.200   5.814   1.960
   34SER     HG  333   3.108   5.786   1.986
   34SER      C  334   3.353   6.052   1.910
   34SER      O  335   3.362   6.097   2.025
   35LEU      N  336   3.457   6.062   1.828
   35LEU      H  337   3.455   6.008   1.744
   35LEU     CA  338   3.593   6.108   1.860
   35LEU     CB  339   3.701   6.065   1.761
   35LEU     CG  340   3.810   5.978   1.824
   35LEU    CD1  341   3.903   5.951   1.705
   35LEU    CD2  342   3.891   6.030   1.943
   35LEU      C  343   3.606   6.253   1.906
   35LEU      O  344   3.707   6.297   1.961
   36GLY      N  345   3.501   6.335   1.895
   36GLY      H  346   3.426   6.307   1.835
   36GLY     CA  347   3.491   6.469   1.955
   36GLY      C  348   3.455   6.466   2.103
   36GLY      O  349   3.493   6.556   2.178
   37SER      N  350   3.396   6.360   2.158
   37SER      H  351   3.380   6.280   2.100
   37SER     CA  352   3.378   6.344   2.303
   37SER     CB  353   3.303   6.216   2.341
   37SER     OG  354   3.360   6.092   2.297
   37SER     HG  355   3.336   6.081   2.201
   37SER      C  356   3.507   6.349   2.385
   37SER      O  357   3.506   6.349   2.508
   38VAL      N  358   3.616   6.308   2.322
   38VAL      H  359   3.623   6.277   2.227
   38VAL     CA  360   3.741   6.291   2.398
   38VAL     CB  361   3.826   6.204   2.306
   38VAL    CG1  362   3.977   6.199   2.332
   38VAL    CG2  363   3.758   6.067   2.298
   38VAL      C  364   3.808   6.421   2.445
   38VAL      O  365   3.854   6.498   2.361
   39PRO      N  366   3.805   6.456   2.573
   39PRO     CA  367   3.830   6.590   2.626
   39PRO     CB  368   3.850   6.576   2.777
   39PRO     CG  369   3.783   6.444   2.816
   39PRO     CD  370   3.791   6.363   2.686
   39PRO      C  371   3.962   6.650   2.577
   39PRO      O  372   4.069   6.590   2.571
   40ALA      N  373   3.958   6.783   2.577
   40ALA      H  374   3.902   6.828   2.646
   40ALA     CA  375   4.063   6.865   2.514
   40ALA     CB  376   4.005   6.952   2.402
   40ALA      C  377   4.139   6.948   2.617
   40ALA      O  378   4.100   6.959   2.733
   41PRO      N  379   4.269   6.964   2.590
   41PRO     CA  380   4.363   6.911   2.491
   41PRO     CB  381   4.491   6.995   2.495
   41PRO     CG  382   4.490   7.052   2.637
   41PRO     CD  383   4.342   7.061   2.673
   41PRO      C  384   4.396   6.765   2.524
   41PRO      O  385   4.398   6.716   2.636
   42ALA      N  386   4.439   6.693   2.421
   42ALA      H  387   4.436   6.734   2.330
   42ALA     CA  388   4.483   6.553   2.415
   42ALA     CB  389   4.408   6.486   2.300
   42ALA      C  390   4.634   6.535   2.400
   42ALA      O  391   4.696   6.622   2.339
   43CYS      N  392   4.678   6.409   2.398
   43CYS      H  393   4.609   6.337   2.395
   43CYS     CA  394   4.818   6.372   2.374
   43CYS     CB  395   4.907   6.420   2.490
   43CYS     SG  396   4.874   6.325   2.643
   43CYS     HG  397   4.750   6.369   2.664
   43CYS      C  398   4.873   6.235   2.334
   43CYS      O  399   4.986   6.218   2.289
   44ALA      N  400   4.787   6.134   2.341
   44ALA      H  401   4.690   6.157   2.333
   44ALA     CA  402   4.828   5.993   2.344
   44ALA     CB  403   4.885   5.951   2.480
   44ALA      C  404   4.715   5.899   2.303
   44ALA      O  405   4.623   5.880   2.382
   45LEU      N  406   4.699   5.874   2.173
   45LEU      H  407   4.730   5.947   2.111
   45LEU     CA  408   4.604   5.778   2.117
   45LEU     CB  409   4.548   5.805   1.977
   45LEU     CG  410   4.415   5.738   1.945
   45LEU    CD1  411   4.359   5.799   1.817
   45LEU    CD2  412   4.430   5.587   1.924
   45LEU      C  413   4.678   5.644   2.116
   45LEU      O  414   4.759   5.617   2.027
   46LEU      N  415   4.627   5.560   2.205
   46LEU      H  416   4.543   5.571   2.258
   46LEU     CA  417   4.687   5.431   2.243
   46LEU     CB  418   4.731   5.417   2.389
   46LEU     CG  419   4.798   5.539   2.452
   46LEU    CD1  420   4.702   5.592   2.558
   46LEU    CD2  421   4.930   5.496   2.517
   46LEU      C  422   4.589   5.317   2.218
   46LEU      O  423   4.477   5.323   2.269
   47LEU      N  424   4.612   5.252   2.104
   47LEU      H  425   4.690   5.280   2.049
   47LEU     CA  426   4.526   5.145   2.053
   47LEU     CB  427   4.521   5.167   1.901
   47LEU     CG  428   4.412   5.097   1.820
   47LEU    CD1  429   4.279   5.162   1.859
   47LEU    CD2  430   4.456   5.126   1.677
   47LEU      C  431   4.552   4.998   2.088
   47LEU      O  432   4.659   4.954   2.045
   48LEU      N  433   4.451   4.941   2.151
   48LEU      H  434   4.356   4.974   2.144
   48LEU     CA  435   4.452   4.796   2.175
   48LEU     CB  436   4.388   4.772   2.311
   48LEU     CG  437   4.394   4.621   2.339
   48LEU    CD1  438   4.531   4.557   2.364
   48LEU    CD2  439   4.287   4.596   2.445
   48LEU      C  440   4.372   4.720   2.070
   48LEU      O  441   4.253   4.740   2.044
   49PHE      N  442   4.447   4.641   1.993
   49PHE      H  443   4.546   4.655   1.995
   49PHE     CA  444   4.399   4.547   1.891
   49PHE     CB  445   4.368   4.634   1.768
   49PHE     CG  446   4.356   4.574   1.628
   49PHE    CD1  447   4.227   4.567   1.575
   49PHE    HD1  448   4.141   4.578   1.641
   49PHE    CD2  449   4.468   4.542   1.553
   49PHE    HD2  450   4.567   4.527   1.597
   49PHE    CE1  451   4.222   4.521   1.444
   49PHE    HE1  452   4.127   4.485   1.405
   49PHE    CE2  453   4.461   4.510   1.418
   49PHE    HE2  454   4.541   4.533   1.347
   49PHE     CZ  455   4.333   4.489   1.367
   49PHE     HZ  456   4.314   4.464   1.263
   49PHE      C  457   4.488   4.425   1.868
   49PHE      O  458   4.601   4.427   1.917
   50PRO      N  459   4.433   4.309   1.831
   50PRO     CA  460   4.508   4.191   1.788
   50PRO     CB  461   4.420   4.069   1.814
   50PRO     CG  462   4.278   4.125   1.805
   50PRO     CD  463   4.292   4.270   1.850
   50PRO      C  464   4.561   4.187   1.644
   50PRO      O  465   4.490   4.171   1.544
   51LEU      N  466   4.692   4.169   1.633
   51LEU      H  467   4.756   4.162   1.709
   51LEU     CA  468   4.757   4.158   1.501
   51LEU     CB  469   4.883   4.245   1.503
   51LEU     CG  470   4.864   4.397   1.506
   51LEU    CD1  471   4.985   4.479   1.551
   51LEU    CD2  472   4.806   4.433   1.369
   51LEU      C  473   4.802   4.021   1.452
   51LEU      O  474   4.862   3.946   1.529
   52THR      N  475   4.783   3.998   1.322
   52THR      H  476   4.765   4.075   1.262
   52THR     CA  477   4.802   3.862   1.270
   52THR     CB  478   4.713   3.841   1.147
   52THR    OG1  479   4.754   3.927   1.040
   52THR    HG1  480   4.726   4.019   1.066
   52THR    CG2  481   4.561   3.831   1.162
   52THR      C  482   4.943   3.810   1.242
   52THR      O  483   5.028   3.890   1.202
   53ALA      N  484   4.965   3.679   1.248
   53ALA      H  485   4.900   3.619   1.294
   53ALA     CA  486   5.097   3.619   1.222
   53ALA     CB  487   5.087   3.466   1.234
   53ALA      C  488   5.151   3.652   1.083
   53ALA      O  489   5.258   3.713   1.081
   54GLN      N  490   5.063   3.655   0.983
   54GLN      H  491   4.967   3.637   1.002
   54GLN     CA  492   5.092   3.686   0.842
   54GLN     CB  493   4.969   3.659   0.756
   54GLN     CG  494   4.912   3.517   0.765
   54GLN     CD  495   4.788   3.512   0.853
   54GLN    OE1  496   4.795   3.541   0.973
   54GLN    NE2  497   4.678   3.467   0.793
   54GLN   HE21  498   4.681   3.442   0.696
   54GLN   HE22  499   4.589   3.500   0.826
   54GLN      C  500   5.138   3.831   0.826
   54GLN      O  501   5.217   3.856   0.735
   55HISE     N  502   5.070   3.930   0.884
   55HISE     H  503   4.994   3.918   0.948
   55HISE    CA  504   5.113   4.070   0.879
   55HISE    CB  505   4.995   4.153   0.933
   55HISE    CG  506   5.032   4.300   0.948
   55HISE   ND1  507   5.002   4.362   1.062
   55HISE   CD2  508   5.043   4.384   0.845
   55HISE   HD2  509   5.058   4.360   0.740
   55HISE   CE1  510   4.984   4.487   1.019
   55HISE   HE1  511   4.955   4.569   1.084
   55HISE   NE2  512   5.010   4.504   0.890
   55HISE   HE2  513   5.018   4.593   0.844
   55HISE     C  514   5.239   4.100   0.961
   55HISE     O  515   5.332   4.162   0.910
   56GLU      N  516   5.245   4.046   1.082
   56GLU      H  517   5.164   4.007   1.127
   56GLU     CA  518   5.348   4.075   1.183
   56GLU     CB  519   5.310   4.017   1.320
   56GLU     CG  520   5.423   4.027   1.423
   56GLU     CD  521   5.374   3.982   1.561
   56GLU    OE1  522   5.424   3.878   1.607
   56GLU    OE2  523   5.307   4.062   1.630
   56GLU      C  524   5.488   4.033   1.138
   56GLU      O  525   5.575   4.116   1.112
   57ASN      N  526   5.504   3.905   1.104
   57ASN      H  527   5.439   3.832   1.124
   57ASN     CA  528   5.629   3.850   1.052
   57ASN     CB  529   5.590   3.707   1.014
   57ASN     CG  530   5.589   3.615   1.136
   57ASN    OD1  531   5.643   3.639   1.244
   57ASN    ND2  532   5.501   3.516   1.125
   57ASN   HD21  533   5.448   3.502   1.042
   57ASN   HD22  534   5.463   3.467   1.204
   57ASN      C  535   5.696   3.918   0.933
   57ASN      O  536   5.799   3.982   0.957
   58PHE      N  537   5.611   3.955   0.838
   58PHE      H  538   5.524   3.905   0.838
   58PHE     CA  539   5.632   4.044   0.723
   58PHE     CB  540   5.511   4.033   0.629
   58PHE     CG  541   5.513   4.136   0.516
   58PHE    CD1  542   5.435   4.250   0.533
   58PHE    HD1  543   5.354   4.238   0.605
   58PHE    CD2  544   5.605   4.141   0.412
   58PHE    HD2  545   5.657   4.051   0.379
   58PHE    CE1  546   5.453   4.368   0.463
   58PHE    HE1  547   5.392   4.456   0.485
   58PHE    CE2  548   5.629   4.261   0.346
   58PHE    HE2  549   5.721   4.268   0.287
   58PHE     CZ  550   5.554   4.376   0.368
   58PHE     HZ  551   5.579   4.464   0.309
   58PHE      C  552   5.671   4.188   0.759
   58PHE      O  553   5.781   4.231   0.725
   59ARG      N  554   5.586   4.251   0.839
   59ARG      H  555   5.499   4.220   0.878
   59ARG     CA  556   5.600   4.393   0.872
   59ARG     CB  557   5.468   4.440   0.933
   59ARG     CG  558   5.445   4.589   0.910
   59ARG     CD  559   5.330   4.654   0.987
   59ARG     NE  560   5.350   4.799   0.975
   59ARG     HE  561   5.386   4.824   0.885
   59ARG     CZ  562   5.343   4.896   1.068
   59ARG    NH1  563   5.294   4.871   1.190
   59ARG   HH11  564   5.257   4.783   1.219
   59ARG   HH12  565   5.287   4.952   1.248
   59ARG    NH2  566   5.381   5.021   1.037
   59ARG   HH21  567   5.427   5.046   0.952
   59ARG   HH22  568   5.339   5.090   1.096
   59ARG      C  569   5.714   4.432   0.966
   59ARG      O  570   5.791   4.527   0.947
   60LYS      N  571   5.760   4.330   1.038
   60LYS      H  572   5.703   4.250   1.057
   60LYS     CA  573   5.878   4.335   1.125
   60LYS     CB  574   5.888   4.204   1.203
   60LYS     CG  575   5.855   4.239   1.349
   60LYS     CD  576   5.876   4.113   1.433
   60LYS     CE  577   5.814   4.118   1.573
   60LYS     NZ  578   5.809   3.994   1.651
   60LYS    HZ1  579   5.759   4.006   1.737
   60LYS    HZ2  580   5.756   3.928   1.597
   60LYS    HZ3  581   5.899   3.954   1.670
   60LYS      C  582   6.009   4.354   1.048
   60LYS      O  583   6.090   4.440   1.084
   61LYS      N  584   6.011   4.292   0.930
   61LYS      H  585   5.958   4.208   0.922
   61LYS     CA  586   6.124   4.301   0.836
   61LYS     CB  587   6.146   4.175   0.753
   61LYS     CG  588   6.128   4.035   0.813
   61LYS     CD  589   6.126   3.935   0.698
   61LYS     CE  590   6.136   3.793   0.756
   61LYS     NZ  591   6.107   3.704   0.642
   61LYS    HZ1  592   6.167   3.732   0.568
   61LYS    HZ2  593   6.132   3.611   0.667
   61LYS    HZ3  594   6.009   3.697   0.625
   61LYS      C  595   6.115   4.412   0.731
   61LYS      O  596   6.219   4.452   0.678
   62GLN      N  597   5.991   4.452   0.705
   62GLN      H  598   5.919   4.385   0.726
   62GLN     CA  599   5.963   4.564   0.614
   62GLN     CB  600   5.812   4.562   0.589
   62GLN     CG  601   5.766   4.653   0.475
   62GLN     CD  602   5.623   4.700   0.503
   62GLN    OE1  603   5.578   4.717   0.616
   62GLN    NE2  604   5.554   4.715   0.390
   62GLN   HE21  605   5.601   4.691   0.305
   62GLN   HE22  606   5.458   4.742   0.391
   62GLN      C  607   6.009   4.691   0.686
   62GLN      O  608   6.085   4.765   0.625
   63ILE      N  609   5.976   4.722   0.811
   63ILE      H  610   5.909   4.661   0.853
   63ILE     CA  611   6.012   4.846   0.882
   63ILE     CB  612   5.921   4.868   1.003
   63ILE    CG1  613   5.773   4.841   0.976
   63ILE    CG2  614   5.916   5.020   1.020
   63ILE     CD  615   5.698   4.817   1.108
   63ILE      C  616   6.160   4.842   0.919
   63ILE      O  617   6.230   4.921   0.856
   64GLU      N  618   6.206   4.728   0.970
   64GLU      H  619   6.142   4.671   1.021
   64GLU     CA  620   6.346   4.714   1.012
   64GLU     CB  621   6.364   4.579   1.080
   64GLU     CG  622   6.508   4.568   1.133
   64GLU     CD  623   6.540   4.433   1.197
   64GLU    OE1  624   6.526   4.326   1.134
   64GLU    OE2  625   6.567   4.431   1.319
   64GLU      C  626   6.445   4.725   0.895
   64GLU      O  627   6.552   4.781   0.917
   65GLU      N  628   6.402   4.689   0.775
   65GLU      H  629   6.309   4.653   0.768
   65GLU     CA  630   6.479   4.706   0.651
   65GLU     CB  631   6.419   4.628   0.534
   65GLU     CG  632   6.510   4.624   0.411
   65GLU     CD  633   6.434   4.552   0.299
   65GLU    OE1  634   6.343   4.610   0.236
   65GLU    OE2  635   6.483   4.446   0.255
   65GLU      C  636   6.503   4.853   0.617
   65GLU      O  637   6.614   4.887   0.578
   66LEU      N  638   6.422   4.951   0.659
   66LEU      H  639   6.340   4.929   0.712
   66LEU     CA  640   6.442   5.096   0.650
   66LEU     CB  641   6.309   5.169   0.630
   66LEU     CG  642   6.211   5.102   0.534
   66LEU    CD1  643   6.086   5.191   0.523
   66LEU    CD2  644   6.277   5.102   0.396
   66LEU      C  645   6.531   5.157   0.758
   66LEU      O  646   6.553   5.278   0.749
   67LYS      N  647   6.573   5.072   0.851
   67LYS      H  648   6.559   4.973   0.848
   67LYS     CA  649   6.683   5.106   0.943
   67LYS     CB  650   6.820   5.110   0.876
   67LYS     CG  651   6.848   4.965   0.839
   67LYS     CD  652   6.855   4.872   0.960
   67LYS     CE  653   6.895   4.729   0.922
   67LYS     NZ  654   6.964   4.651   1.025
   67LYS    HZ1  655   6.900   4.613   1.092
   67LYS    HZ2  656   7.020   4.579   0.984
   67LYS    HZ3  657   7.033   4.689   1.087
   67LYS      C  658   6.672   5.232   1.029
   67LYS      O  659   6.762   5.314   1.042
   68GLY      N  660   6.546   5.269   1.052
   68GLY      H  661   6.468   5.209   1.035
   68GLY     CA  662   6.514   5.377   1.146
   68GLY      C  663   6.547   5.513   1.084
   68GLY      O  664   6.543   5.609   1.161
   69GLN      N  665   6.567   5.525   0.953
   69GLN      H  666   6.523   5.463   0.888
   69GLN     CA  667   6.624   5.645   0.890
   69GLN     CB  668   6.654   5.607   0.745
   69GLN     CG  669   6.751   5.707   0.682
   69GLN     CD  670   6.802   5.647   0.550
   69GLN    OE1  671   6.910   5.588   0.546
   69GLN    NE2  672   6.715   5.640   0.450
   69GLN   HE21  673   6.624   5.679   0.459
   69GLN   HE22  674   6.742   5.595   0.365
   69GLN      C  675   6.528   5.764   0.901
   69GLN      O  676   6.568   5.875   0.934
   70GLU      N  677   6.399   5.739   0.879
   70GLU      H  678   6.360   5.649   0.863
   70GLU     CA  679   6.295   5.839   0.907
   70GLU     CB  680   6.163   5.796   0.843
   70GLU     CG  681   6.191   5.817   0.694
   70GLU     CD  682   6.079   5.768   0.602
   70GLU    OE1  683   5.971   5.831   0.603
   70GLU    OE2  684   6.111   5.684   0.516
   70GLU      C  685   6.267   5.899   1.045
   70GLU      O  686   6.182   5.988   1.055
   71VAL      N  687   6.320   5.833   1.147
   71VAL      H  688   6.411   5.792   1.136
   71VAL     CA  689   6.298   5.866   1.289
   71VAL     CB  690   6.293   5.739   1.373
   71VAL    CG1  691   6.312   5.758   1.524
   71VAL    CG2  692   6.180   5.645   1.332
   71VAL      C  693   6.392   5.972   1.347
   71VAL      O  694   6.512   5.972   1.320
   72SER      N  695   6.331   6.070   1.413
   72SER      H  696   6.241   6.104   1.386
   72SER     CA  697   6.410   6.175   1.479
   72SER     CB  698   6.310   6.287   1.512
   72SER     OG  699   6.383   6.407   1.536
   72SER     HG  700   6.323   6.477   1.498
   72SER      C  701   6.484   6.127   1.603
   72SER      O  702   6.410   6.077   1.687
   73PRO      N  703   6.613   6.144   1.631
   73PRO     CA  704   6.684   6.089   1.748
   73PRO     CB  705   6.831   6.122   1.720
   73PRO     CG  706   6.844   6.180   1.579
   73PRO     CD  707   6.701   6.204   1.530
   73PRO      C  708   6.636   6.137   1.884
   73PRO      O  709   6.678   6.082   1.986
   74LYS      N  710   6.561   6.247   1.892
   74LYS      H  711   6.553   6.307   1.813
   74LYS     CA  712   6.505   6.292   2.020
   74LYS     CB  713   6.418   6.414   1.987
   74LYS     CG  714   6.519   6.528   2.002
   74LYS     CD  715   6.434   6.653   1.982
   74LYS     CE  716   6.370   6.667   1.844
   74LYS     NZ  717   6.272   6.776   1.853
   74LYS    HZ1  718   6.239   6.797   1.761
   74LYS    HZ2  719   6.192   6.750   1.906
   74LYS    HZ3  720   6.324   6.854   1.888
   74LYS      C  721   6.421   6.185   2.091
   74LYS      O  722   6.417   6.196   2.213
   75VAL      N  723   6.341   6.116   2.010
   75VAL      H  724   6.330   6.144   1.914
   75VAL     CA  725   6.246   6.014   2.055
   75VAL     CB  726   6.170   5.954   1.936
   75VAL    CG1  727   6.053   5.875   1.996
   75VAL    CG2  728   6.112   6.060   1.843
   75VAL      C  729   6.305   5.900   2.138
   75VAL      O  730   6.413   5.850   2.107
   76TYR      N  731   6.250   5.873   2.256
   76TYR      H  732   6.182   5.940   2.289
   76TYR     CA  733   6.281   5.756   2.339
   76TYR     CB  734   6.244   5.804   2.480
   76TYR     CG  735   6.282   5.703   2.588
   76TYR    CD1  736   6.218   5.581   2.606
   76TYR    HD1  737   6.128   5.555   2.549
   76TYR    CD2  738   6.375   5.750   2.680
   76TYR    HD2  739   6.420   5.849   2.668
   76TYR    CE1  740   6.259   5.504   2.714
   76TYR    HE1  741   6.210   5.407   2.724
   76TYR    CE2  742   6.412   5.674   2.790
   76TYR    HE2  743   6.493   5.705   2.856
   76TYR     CZ  744   6.345   5.554   2.811
   76TYR     OH  745   6.340   5.495   2.933
   76TYR     HH  746   6.413   5.524   2.995
   76TYR      C  747   6.189   5.644   2.290
   76TYR      O  748   6.070   5.633   2.318
   77PHE      N  749   6.261   5.540   2.248
   77PHE      H  750   6.341   5.562   2.193
   77PHE     CA  751   6.214   5.404   2.217
   77PHE     CB  752   6.252   5.375   2.072
   77PHE     CG  753   6.169   5.254   2.029
   77PHE    CD1  754   6.034   5.258   1.996
   77PHE    HD1  755   5.973   5.343   2.025
   77PHE    CD2  756   6.239   5.137   2.002
   77PHE    HD2  757   6.347   5.144   2.015
   77PHE    CE1  758   5.969   5.143   1.952
   77PHE    HE1  759   5.863   5.136   1.927
   77PHE    CE2  760   6.179   5.023   1.949
   77PHE    HE2  761   6.235   4.930   1.938
   77PHE     CZ  762   6.042   5.027   1.929
   77PHE     HZ  763   5.984   4.940   1.897
   77PHE      C  764   6.275   5.294   2.304
   77PHE      O  765   6.392   5.304   2.341
   78MET      N  766   6.206   5.181   2.317
   78MET      H  767   6.130   5.163   2.254
   78MET     CA  768   6.244   5.070   2.406
   78MET     CB  769   6.210   5.081   2.555
   78MET     CG  770   6.069   5.112   2.606
   78MET     SD  771   6.076   5.115   2.789
   78MET     CE  772   6.144   4.956   2.828
   78MET      C  773   6.176   4.940   2.364
   78MET      O  774   6.054   4.934   2.350
   79LYS      N  775   6.265   4.841   2.357
   79LYS      H  776   6.359   4.847   2.392
   79LYS     CA  777   6.224   4.709   2.308
   79LYS     CB  778   6.339   4.647   2.229
   79LYS     CG  779   6.351   4.720   2.095
   79LYS     CD  780   6.489   4.684   2.041
   79LYS     CE  781   6.510   4.732   1.897
   79LYS     NZ  782   6.639   4.699   1.835
   79LYS    HZ1  783   6.714   4.727   1.895
   79LYS    HZ2  784   6.653   4.600   1.827
   79LYS    HZ3  785   6.655   4.743   1.747
   79LYS      C  786   6.171   4.613   2.416
   79LYS      O  787   6.228   4.590   2.522
   80GLN      N  788   6.049   4.564   2.400
   80GLN      H  789   6.001   4.563   2.312
   80GLN     CA  790   5.985   4.472   2.496
   80GLN     CB  791   5.835   4.459   2.468
   80GLN     CG  792   5.767   4.368   2.570
   80GLN     CD  793   5.616   4.372   2.548
   80GLN    OE1  794   5.556   4.466   2.498
   80GLN    NE2  795   5.563   4.250   2.538
   80GLN   HE21  796   5.627   4.174   2.543
   80GLN   HE22  797   5.464   4.237   2.548
   80GLN      C  798   6.047   4.332   2.493
   80GLN      O  799   6.049   4.268   2.388
   81THR      N  800   6.126   4.298   2.594
   81THR      H  801   6.167   4.366   2.655
   81THR     CA  802   6.178   4.161   2.604
   81THR     CB  803   6.328   4.149   2.633
   81THR    OG1  804   6.357   4.224   2.751
   81THR    HG1  805   6.423   4.175   2.807
   81THR    CG2  806   6.421   4.176   2.514
   81THR      C  807   6.097   4.057   2.682
   81THR      O  808   6.112   3.936   2.667
   82ILE      N  809   6.010   4.108   2.768
   82ILE      H  810   6.001   4.206   2.787
   82ILE     CA  811   5.936   4.029   2.868
   82ILE     CB  812   5.952   4.086   3.010
   82ILE    CG1  813   6.098   4.105   3.049
   82ILE    CG2  814   5.875   4.006   3.115
   82ILE     CD  815   6.174   3.972   3.053
   82ILE      C  816   5.787   4.024   2.836
   82ILE      O  817   5.729   4.123   2.791
   83GLY      N  818   5.724   3.909   2.856
   83GLY      H  819   5.780   3.836   2.895
   83GLY     CA  820   5.583   3.881   2.823
   83GLY      C  821   5.488   3.976   2.895
   83GLY      O  822   5.529   4.043   2.990
   84ASN      N  823   5.371   3.996   2.834
   84ASN      H  824   5.338   3.931   2.765
   84ASN     CA  825   5.269   4.087   2.887
   84ASN     CB  826   5.200   4.042   3.016
   84ASN     CG  827   5.099   3.927   3.016
   84ASN    OD1  828   5.128   3.815   3.058
   84ASN    ND2  829   4.975   3.942   2.970
   84ASN   HD21  830   4.941   4.029   2.935
   84ASN   HD22  831   4.913   3.866   2.951
   84ASN      C  832   5.288   4.236   2.913
   84ASN      O  833   5.193   4.312   2.932
   85SER      N  834   5.413   4.283   2.906
   85SER      H  835   5.482   4.215   2.932
   85SER     CA  836   5.458   4.422   2.908
   85SER     CB  837   5.610   4.420   2.889
   85SER     OG  838   5.690   4.324   2.957
   85SER     HG  839   5.725   4.262   2.886
   85SER      C  840   5.393   4.523   2.812
   85SER      O  841   5.412   4.643   2.831
   86CYS      N  842   5.291   4.483   2.737
   86CYS      H  843   5.238   4.402   2.764
   86CYS     CA  844   5.235   4.563   2.627
   86CYS     CB  845   5.115   4.487   2.571
   86CYS     SG  846   5.002   4.416   2.697
   86CYS     HG  847   4.969   4.314   2.619
   86CYS      C  848   5.188   4.705   2.659
   86CYS      O  849   5.257   4.800   2.620
   87GLY      N  850   5.088   4.721   2.745
   87GLY      H  851   5.023   4.647   2.763
   87GLY     CA  852   5.041   4.848   2.801
   87GLY      C  853   5.143   4.935   2.874
   87GLY      O  854   5.134   5.057   2.862
   88THR      N  855   5.221   4.870   2.960
   88THR      H  856   5.200   4.773   2.977
   88THR     CA  857   5.342   4.925   3.021
   88THR     CB  858   5.420   4.839   3.120
   88THR    OG1  859   5.335   4.747   3.188
   88THR    HG1  860   5.385   4.688   3.252
   88THR    CG2  861   5.488   4.921   3.230
   88THR      C  862   5.437   4.994   2.923
   88THR      O  863   5.450   5.116   2.934
   89ILE      N  864   5.459   4.926   2.811
   89ILE      H  865   5.430   4.831   2.798
   89ILE     CA  866   5.546   4.985   2.709
   89ILE     CB  867   5.598   4.883   2.608
   89ILE    CG1  868   5.685   4.773   2.668
   89ILE    CG2  869   5.686   4.951   2.503
   89ILE     CD  870   5.808   4.819   2.747
   89ILE      C  871   5.484   5.105   2.637
   89ILE      O  872   5.543   5.213   2.649
   90GLY      N  873   5.353   5.093   2.616
   90GLY      H  874   5.317   5.001   2.604
   90GLY     CA  875   5.257   5.193   2.567
   90GLY      C  876   5.263   5.329   2.637
   90GLY      O  877   5.275   5.443   2.592
   91LEU      N  878   5.245   5.310   2.767
   91LEU      H  879   5.242   5.217   2.803
   91LEU     CA  880   5.257   5.412   2.873
   91LEU     CB  881   5.203   5.351   3.002
   91LEU     CG  882   5.184   5.433   3.130
   91LEU    CD1  883   5.086   5.368   3.228
   91LEU    CD2  884   5.323   5.438   3.193
   91LEU      C  885   5.396   5.476   2.877
   91LEU      O  886   5.406   5.597   2.858
   92ILE      N  887   5.506   5.404   2.898
   92ILE      H  888   5.507   5.305   2.910
   92ILE     CA  889   5.642   5.459   2.910
   92ILE     CB  890   5.739   5.350   2.957
   92ILE    CG1  891   5.678   5.277   3.077
   92ILE    CG2  892   5.885   5.393   2.968
   92ILE     CD  893   5.755   5.156   3.130
   92ILE      C  894   5.683   5.535   2.783
   92ILE      O  895   5.734   5.646   2.798
   93HISE     N  896   5.644   5.480   2.668
   93HISE     H  897   5.596   5.392   2.666
   93HISE    CA  898   5.660   5.550   2.540
   93HISE    CB  899   5.599   5.465   2.429
   93HISE    CG  900   5.672   5.343   2.372
   93HISE   ND1  901   5.616   5.263   2.282
   93HISE   CD2  902   5.797   5.300   2.391
   93HISE   HD2  903   5.878   5.345   2.448
   93HISE   CE1  904   5.709   5.183   2.232
   93HISE   HE1  905   5.706   5.130   2.136
   93HISE   NE2  906   5.819   5.202   2.304
   93HISE   HE2  907   5.902   5.150   2.284
   93HISE     C  908   5.603   5.692   2.537
   93HISE     O  909   5.680   5.788   2.539
   94ALA      N  910   5.476   5.705   2.575
   94ALA      H  911   5.414   5.627   2.578
   94ALA     CA  912   5.400   5.829   2.594
   94ALA     CB  913   5.253   5.800   2.623
   94ALA      C  914   5.455   5.923   2.702
   94ALA      O  915   5.486   6.039   2.675
   95VAL      N  916   5.501   5.862   2.811
   95VAL      H  917   5.488   5.764   2.822
   95VAL     CA  918   5.548   5.938   2.928
   95VAL     CB  919   5.548   5.851   3.054
   95VAL    CG1  920   5.592   5.942   3.169
   95VAL    CG2  921   5.406   5.803   3.087
   95VAL      C  922   5.683   6.004   2.901
   95VAL      O  923   5.701   6.125   2.913
   96ALA      N  924   5.776   5.923   2.851
   96ALA      H  925   5.763   5.824   2.851
   96ALA     CA  926   5.915   5.961   2.822
   96ALA     CB  927   5.990   5.836   2.776
   96ALA      C  928   5.919   6.069   2.714
   96ALA      O  929   5.969   6.176   2.748
   97ASN      N  930   5.853   6.051   2.600
   97ASN      H  931   5.832   5.955   2.582
   97ASN     CA  932   5.845   6.160   2.502
   97ASN     CB  933   5.818   6.095   2.366
   97ASN     CG  934   5.928   6.000   2.319
   97ASN    OD1  935   6.046   6.034   2.325
   97ASN    ND2  936   5.895   5.871   2.330
   97ASN   HD21  937   5.806   5.838   2.362
   97ASN   HD22  938   5.962   5.802   2.304
   97ASN      C  939   5.759   6.284   2.524
   97ASN      O  940   5.769   6.381   2.449
   98ASN      N  941   5.658   6.270   2.610
   98ASN      H  942   5.628   6.176   2.626
   98ASN     CA  943   5.587   6.388   2.661
   98ASN     CB  944   5.439   6.374   2.627
   98ASN     CG  945   5.414   6.403   2.479
   98ASN    OD1  946   5.461   6.498   2.416
   98ASN    ND2  947   5.311   6.338   2.427
   98ASN   HD21  948   5.255   6.271   2.475
   98ASN   HD22  949   5.289   6.341   2.329
   98ASN      C  950   5.611   6.437   2.804
   98ASN      O  951   5.523   6.498   2.865
   99GLN      N  952   5.736   6.423   2.848
   99GLN      H  953   5.810   6.396   2.787
   99GLN     CA  954   5.782   6.465   2.981
   99GLN     CB  955   5.927   6.422   3.008
   99GLN     CG  956   5.931   6.283   3.070
   99GLN     CD  957   6.078   6.241   3.081
   99GLN    OE1  958   6.144   6.252   3.184
   99GLN    NE2  959   6.141   6.187   2.977
   99GLN   HE21  960   6.095   6.175   2.889
   99GLN   HE22  961   6.240   6.177   2.987
   99GLN      C  962   5.768   6.614   3.016
   99GLN      O  963   5.748   6.642   3.134
  100ASP      N  964   5.753   6.694   2.911
  100ASP      H  965   5.779   6.668   2.818
  100ASP     CA  966   5.715   6.835   2.930
  100ASP     CB  967   5.751   6.911   2.802
  100ASP     CG  968   5.675   6.868   2.676
  100ASP    OD1  969   5.605   6.959   2.627
  100ASP    OD2  970   5.697   6.761   2.615
  100ASP      C  971   5.573   6.866   2.976
  100ASP      O  972   5.546   6.975   3.026
  101LYS      N  973   5.481   6.787   2.922
  101LYS      H  974   5.504   6.721   2.851
  101LYS     CA  975   5.337   6.796   2.950
  101LYS     CB  976   5.253   6.750   2.830
  101LYS     CG  977   5.291   6.822   2.700
  101LYS     CD  978   5.229   6.747   2.582
  101LYS     CE  979   5.289   6.816   2.460
  101LYS     NZ  980   5.422   6.777   2.411
  101LYS    HZ1  981   5.418   6.681   2.384
  101LYS    HZ2  982   5.448   6.834   2.333
  101LYS    HZ3  983   5.487   6.784   2.487
  101LYS      C  984   5.306   6.713   3.075
  101LYS      O  985   5.263   6.783   3.167
  102LEU      N  986   5.368   6.598   3.100
  102LEU      H  987   5.419   6.545   3.032
  102LEU     CA  988   5.342   6.519   3.221
  102LEU     CB  989   5.316   6.375   3.177
  102LEU     CG  990   5.257   6.283   3.284
  102LEU    CD1  991   5.137   6.346   3.356
  102LEU    CD2  992   5.212   6.148   3.228
  102LEU      C  993   5.448   6.537   3.330
  102LEU      O  994   5.566   6.520   3.303
  103GLY      N  995   5.404   6.595   3.442
  103GLY      H  996   5.323   6.654   3.442
  103GLY     CA  997   5.491   6.614   3.558
  103GLY      C  998   5.486   6.500   3.661
  103GLY      O  999   5.424   6.399   3.631
  104PHE      N 1000   5.568   6.519   3.764
  104PHE      H 1001   5.623   6.602   3.761
  104PHE     CA 1002   5.593   6.412   3.861
  104PHE     CB 1003   5.726   6.346   3.826
  104PHE     CG 1004   5.725   6.265   3.696
  104PHE    CD1 1005   5.696   6.129   3.696
  104PHE    HD1 1006   5.651   6.087   3.786
  104PHE    CD2 1007   5.762   6.327   3.577
  104PHE    HD2 1008   5.799   6.429   3.579
  104PHE    CE1 1009   5.712   6.052   3.582
  104PHE    HE1 1010   5.676   5.950   3.570
  104PHE    CE2 1011   5.789   6.253   3.462
  104PHE    HE2 1012   5.807   6.302   3.366
  104PHE     CZ 1013   5.765   6.116   3.470
  104PHE     HZ 1014   5.787   6.054   3.384
  104PHE      C 1015   5.598   6.473   4.002
  104PHE      O 1016   5.631   6.590   4.017
  105GLU      N 1017   5.590   6.376   4.092
  105GLU      H 1018   5.588   6.278   4.073
  105GLU     CA 1019   5.610   6.401   4.236
  105GLU     CB 1020   5.489   6.346   4.311
  105GLU     CG 1021   5.490   6.194   4.299
  105GLU     CD 1022   5.372   6.130   4.373
  105GLU    OE1 1023   5.270   6.118   4.302
  105GLU    OE2 1024   5.384   6.078   4.486
  105GLU      C 1025   5.748   6.363   4.290
  105GLU      O 1026   5.838   6.314   4.223
  106ASP      N 1027   5.770   6.415   4.411
  106ASP      H 1028   5.705   6.466   4.467
  106ASP     CA 1029   5.900   6.393   4.476
  106ASP     CB 1030   5.890   6.450   4.618
  106ASP     CG 1031   5.952   6.587   4.647
  106ASP    OD1 1032   6.076   6.601   4.641
  106ASP    OD2 1033   5.866   6.676   4.665
  106ASP      C 1034   5.929   6.248   4.512
  106ASP      O 1035   5.846   6.166   4.552
  107GLY      N 1036   6.050   6.208   4.475
  107GLY      H 1037   6.109   6.269   4.421
  107GLY     CA 1038   6.104   6.072   4.485
  107GLY      C 1039   6.026   5.975   4.395
  107GLY      O 1040   6.049   5.855   4.411
  108SER      N 1041   5.996   6.018   4.273
  108SER      H 1042   6.011   6.108   4.232
  108SER     CA 1043   5.915   5.937   4.181
  108SER     CB 1044   5.832   6.021   4.084
  108SER     OG 1045   5.768   5.940   3.984
  108SER     HG 1046   5.674   5.973   3.982
  108SER      C 1047   5.977   5.813   4.115
  108SER      O 1048   6.092   5.822   4.073
  109VAL      N 1049   5.901   5.704   4.114
  109VAL      H 1050   5.808   5.709   4.149
  109VAL     CA 1051   5.948   5.575   4.061
  109VAL     CB 1052   5.850   5.461   4.085
  109VAL    CG1 1053   5.891   5.329   4.019
  109VAL    CG2 1054   5.840   5.426   4.234
  109VAL      C 1055   5.972   5.591   3.911
  109VAL      O 1056   6.083   5.569   3.864
  110LEU      N 1057   5.870   5.633   3.837
  110LEU      H 1058   5.778   5.651   3.872
  110LEU     CA 1059   5.880   5.658   3.692
  110LEU     CB 1060   5.741   5.663   3.628
  110LEU     CG 1061   5.731   5.663   3.475
  110LEU    CD1 1062   5.791   5.537   3.412
  110LEU    CD2 1063   5.589   5.683   3.423
  110LEU      C 1064   5.983   5.761   3.647
  110LEU      O 1065   6.070   5.737   3.563
  111LYS      N 1066   5.992   5.867   3.727
  111LYS      H 1067   5.928   5.895   3.798
  111LYS     CA 1068   6.097   5.969   3.707
  111LYS     CB 1069   6.080   6.084   3.806
  111LYS     CG 1070   6.171   6.198   3.761
  111LYS     CD 1071   6.142   6.251   3.620
  111LYS     CE 1072   6.253   6.352   3.592
  111LYS     NZ 1073   6.244   6.478   3.667
  111LYS    HZ1 1074   6.275   6.548   3.603
  111LYS    HZ2 1075   6.151   6.493   3.702
  111LYS    HZ3 1076   6.308   6.470   3.743
  111LYS      C 1077   6.235   5.905   3.721
  111LYS      O 1078   6.319   5.934   3.636
  112GLN      N 1079   6.261   5.830   3.829
  112GLN      H 1080   6.207   5.831   3.913
  112GLN     CA 1081   6.385   5.753   3.838
  112GLN     CB 1082   6.376   5.669   3.965
  112GLN     CG 1083   6.509   5.603   4.003
  112GLN     CD 1084   6.564   5.488   3.918
  112GLN    OE1 1085   6.502   5.388   3.882
  112GLN    NE2 1086   6.690   5.510   3.882
  112GLN   HE21 1087   6.743   5.589   3.913
  112GLN   HE22 1088   6.734   5.450   3.815
  112GLN      C 1089   6.429   5.671   3.717
  112GLN      O 1090   6.538   5.702   3.668
  113PHE      N 1091   6.336   5.594   3.662
  113PHE      H 1092   6.258   5.561   3.716
  113PHE     CA 1093   6.364   5.512   3.543
  113PHE     CB 1094   6.233   5.434   3.529
  113PHE     CG 1095   6.265   5.320   3.431
  113PHE    CD1 1096   6.337   5.207   3.468
  113PHE    HD1 1097   6.383   5.193   3.566
  113PHE    CD2 1098   6.224   5.336   3.299
  113PHE    HD2 1099   6.160   5.421   3.276
  113PHE    CE1 1100   6.368   5.108   3.375
  113PHE    HE1 1101   6.423   5.018   3.403
  113PHE    CE2 1102   6.259   5.242   3.203
  113PHE    HE2 1103   6.236   5.252   3.097
  113PHE     CZ 1104   6.325   5.127   3.245
  113PHE     HZ 1105   6.342   5.045   3.175
  113PHE      C 1106   6.395   5.600   3.422
  113PHE      O 1107   6.499   5.583   3.359
  114LEU      N 1108   6.311   5.700   3.394
  114LEU      H 1109   6.227   5.702   3.447
  114LEU     CA 1110   6.321   5.799   3.286
  114LEU     CB 1111   6.192   5.878   3.263
  114LEU     CG 1112   6.073   5.786   3.238
  114LEU    CD1 1113   5.955   5.876   3.201
  114LEU    CD2 1114   6.099   5.683   3.127
  114LEU      C 1115   6.448   5.886   3.292
  114LEU      O 1116   6.507   5.908   3.186
  115SER      N 1117   6.488   5.930   3.410
  115SER      H 1118   6.433   5.919   3.493
  115SER     CA 1119   6.608   6.008   3.443
  115SER     CB 1120   6.610   6.064   3.586
  115SER     OG 1121   6.733   6.131   3.618
  115SER     HG 1122   6.725   6.224   3.582
  115SER      C 1123   6.731   5.921   3.417
  115SER      O 1124   6.826   5.963   3.351
  116GLU      N 1125   6.732   5.798   3.468
  116GLU      H 1126   6.659   5.767   3.529
  116GLU     CA 1127   6.836   5.698   3.439
  116GLU     CB 1128   6.816   5.571   3.522
  116GLU     CG 1129   6.945   5.490   3.533
  116GLU     CD 1130   6.936   5.365   3.621
  116GLU    OE1 1131   6.869   5.374   3.726
  116GLU    OE2 1132   6.985   5.258   3.578
  116GLU      C 1133   6.858   5.666   3.291
  116GLU      O 1134   6.969   5.664   3.237
  117THR      N 1135   6.754   5.638   3.213
  117THR      H 1136   6.663   5.653   3.251
  117THR     CA 1137   6.751   5.572   3.082
  117THR     CB 1138   6.635   5.472   3.073
  117THR    OG1 1139   6.520   5.550   3.107
  117THR    HG1 1140   6.492   5.540   3.202
  117THR    CG2 1141   6.670   5.350   3.158
  117THR      C 1142   6.758   5.658   2.956
  117THR      O 1143   6.745   5.600   2.848
  118GLU      N 1144   6.812   5.780   2.965
  118GLU      H 1145   6.846   5.816   3.051
  118GLU     CA 1146   6.816   5.878   2.856
  118GLU     CB 1147   6.821   6.019   2.917
  118GLU     CG 1148   6.787   6.116   2.804
  118GLU     CD 1149   6.821   6.260   2.840
  118GLU    OE1 1150   6.806   6.304   2.956
  118GLU    OE2 1151   6.850   6.336   2.745
  118GLU      C 1152   6.926   5.848   2.755
  118GLU      O 1153   6.896   5.825   2.638
  119LYS      N 1154   7.052   5.861   2.798
  119LYS      H 1155   7.071   5.919   2.877
  119LYS     CA 1156   7.165   5.823   2.713
  119LYS     CB 1157   7.286   5.904   2.759
  119LYS     CG 1158   7.281   6.050   2.711
  119LYS     CD 1159   7.397   6.139   2.756
  119LYS     CE 1160   7.399   6.271   2.680
  119LYS     NZ 1161   7.434   6.276   2.537
  119LYS    HZ1 1162   7.503   6.205   2.522
  119LYS    HZ2 1163   7.352   6.261   2.482
  119LYS    HZ3 1164   7.455   6.371   2.515
  119LYS      C 1165   7.196   5.673   2.703
  119LYS      O 1166   7.291   5.624   2.764
  120MET      N 1167   7.104   5.602   2.640
  120MET      H 1168   7.025   5.648   2.600
  120MET     CA 1169   7.119   5.459   2.607
  120MET     CB 1170   7.103   5.369   2.730
  120MET     CG 1171   6.964   5.389   2.790
  120MET     SD 1172   6.944   5.270   2.927
  120MET     CE 1173   7.056   5.341   3.047
  120MET      C 1174   7.030   5.399   2.498
  120MET      O 1175   6.928   5.460   2.466
  121SER      N 1176   7.067   5.281   2.448
  121SER      H 1177   7.137   5.231   2.498
  121SER     CA 1178   7.001   5.217   2.334
  121SER     CB 1179   7.098   5.113   2.277
  121SER     OG 1180   7.103   5.005   2.371
  121SER     HG 1181   7.177   5.025   2.435
  121SER      C 1182   6.871   5.149   2.379
  121SER      O 1183   6.844   5.132   2.498
  122PRO      N 1184   6.780   5.122   2.285
  122PRO     CA 1185   6.654   5.049   2.306
  122PRO     CB 1186   6.568   5.055   2.180
  122PRO     CG 1187   6.638   5.160   2.094
  122PRO     CD 1188   6.780   5.178   2.149
  122PRO      C 1189   6.677   4.907   2.358
  122PRO      O 1190   6.604   4.863   2.447
  123GLU      N 1191   6.795   4.855   2.327
  123GLU      H 1192   6.851   4.900   2.258
  123GLU     CA 1193   6.841   4.729   2.388
  123GLU     CB 1194   6.966   4.687   2.311
  123GLU     CG 1195   6.939   4.643   2.167
  123GLU     CD 1196   6.938   4.767   2.078
  123GLU    OE1 1197   6.838   4.837   2.051
  123GLU    OE2 1198   7.040   4.786   2.008
  123GLU      C 1199   6.881   4.739   2.535
  123GLU      O 1200   6.831   4.670   2.624
  124ASP      N 1201   6.952   4.847   2.568
  124ASP      H 1202   7.005   4.896   2.499
  124ASP     CA 1203   6.989   4.876   2.707
  124ASP     CB 1204   7.091   4.990   2.716
  124ASP     CG 1205   7.228   4.987   2.647
  124ASP    OD1 1206   7.283   4.876   2.632
  124ASP    OD2 1207   7.264   5.085   2.578
  124ASP      C 1208   6.871   4.910   2.799
  124ASP      O 1209   6.867   4.856   2.909
  125ARG      N 1210   6.780   4.987   2.741
  125ARG      H 1211   6.796   5.027   2.650
  125ARG     CA 1212   6.647   5.020   2.795
  125ARG     CB 1213   6.569   5.113   2.703
  125ARG     CG 1214   6.649   5.244   2.703
  125ARG     CD 1215   6.561   5.350   2.638
  125ARG     NE 1216   6.633   5.477   2.622
  125ARG     HE 1217   6.661   5.523   2.706
  125ARG     CZ 1218   6.650   5.541   2.505
  125ARG    NH1 1219   6.617   5.489   2.386
  125ARG   HH11 1220   6.573   5.399   2.387
  125ARG   HH12 1221   6.647   5.529   2.300
  125ARG    NH2 1222   6.714   5.659   2.498
  125ARG   HH21 1223   6.741   5.711   2.579
  125ARG   HH22 1224   6.746   5.692   2.409
  125ARG      C 1225   6.565   4.894   2.823
  125ARG      O 1226   6.513   4.891   2.934
  126ALA      N 1227   6.573   4.788   2.743
  126ALA      H 1228   6.631   4.787   2.662
  126ALA     CA 1229   6.520   4.654   2.772
  126ALA     CB 1230   6.535   4.556   2.655
  126ALA      C 1231   6.592   4.593   2.892
  126ALA      O 1232   6.517   4.537   2.971
  127LYS      N 1233   6.725   4.589   2.897
  127LYS      H 1234   6.794   4.611   2.829
  127LYS     CA 1235   6.794   4.521   3.008
  127LYS     CB 1236   6.945   4.526   2.984
  127LYS     CG 1237   7.006   4.492   2.848
  127LYS     CD 1238   6.997   4.342   2.819
  127LYS     CE 1239   7.029   4.318   2.671
  127LYS     NZ 1240   7.050   4.174   2.651
  127LYS    HZ1 1241   7.108   4.170   2.570
  127LYS    HZ2 1242   7.098   4.131   2.727
  127LYS    HZ3 1243   6.963   4.127   2.637
  127LYS      C 1244   6.767   4.587   3.144
  127LYS      O 1245   6.731   4.526   3.245
  128CYS      N 1246   6.748   4.718   3.139
  128CYS      H 1247   6.786   4.762   3.058
  128CYS     CA 1248   6.700   4.811   3.242
  128CYS     CB 1249   6.702   4.960   3.208
  128CYS     SG 1250   6.871   5.031   3.199
  128CYS     HG 1251   6.860   5.115   3.096
  128CYS      C 1252   6.563   4.773   3.300
  128CYS      O 1253   6.541   4.796   3.419
  129PHE      N 1254   6.461   4.747   3.218
  129PHE      H 1255   6.461   4.770   3.121
  129PHE     CA 1256   6.333   4.686   3.256
  129PHE     CB 1257   6.237   4.688   3.137
  129PHE     CG 1258   6.093   4.645   3.166
  129PHE    CD1 1259   6.005   4.744   3.206
  129PHE    HD1 1260   6.030   4.846   3.175
  129PHE    CD2 1261   6.047   4.514   3.168
  129PHE    HD2 1262   6.111   4.434   3.130
  129PHE    CE1 1263   5.876   4.717   3.249
  129PHE    HE1 1264   5.824   4.781   3.321
  129PHE    CE2 1265   5.913   4.487   3.194
  129PHE    HE2 1266   5.866   4.392   3.168
  129PHE     CZ 1267   5.826   4.588   3.234
  129PHE     HZ 1268   5.727   4.570   3.275
  129PHE      C 1269   6.338   4.551   3.328
  129PHE      O 1270   6.312   4.549   3.448
  130GLU      N 1271   6.425   4.466   3.273
  130GLU      H 1272   6.493   4.497   3.206
  130GLU     CA 1273   6.455   4.332   3.327
  130GLU     CB 1274   6.542   4.242   3.239
  130GLU     CG 1275   6.496   4.237   3.093
  130GLU     CD 1276   6.596   4.187   2.990
  130GLU    OE1 1277   6.717   4.207   3.012
  130GLU    OE2 1278   6.557   4.118   2.893
  130GLU      C 1279   6.520   4.336   3.466
  130GLU      O 1280   6.478   4.251   3.544
  131LYS      N 1281   6.614   4.428   3.484
  131LYS      H 1282   6.669   4.463   3.408
  131LYS     CA 1283   6.672   4.442   3.618
  131LYS     CB 1284   6.803   4.522   3.616
  131LYS     CG 1285   6.922   4.435   3.577
  131LYS     CD 1286   7.043   4.517   3.531
  131LYS     CE 1287   7.033   4.536   3.380
  131LYS     NZ 1288   7.161   4.598   3.341
  131LYS    HZ1 1289   7.159   4.595   3.241
  131LYS    HZ2 1290   7.170   4.692   3.375
  131LYS    HZ3 1291   7.235   4.538   3.369
  131LYS      C 1292   6.588   4.500   3.732
  131LYS      O 1293   6.621   4.478   3.849
  132ASN      N 1294   6.474   4.564   3.707
  132ASN      H 1295   6.429   4.559   3.618
  132ASN     CA 1296   6.399   4.641   3.807
  132ASN     CB 1297   6.310   4.739   3.731
  132ASN     CG 1298   6.275   4.862   3.815
  132ASN    OD1 1299   6.181   4.856   3.895
  132ASN    ND2 1300   6.338   4.978   3.801
  132ASN   HD21 1301   6.402   4.983   3.724
  132ASN   HD22 1302   6.321   5.050   3.869
  132ASN      C 1303   6.311   4.557   3.900
  132ASN      O 1304   6.251   4.462   3.850
  133GLU      N 1305   6.290   4.595   4.026
  133GLU      H 1306   6.319   4.688   4.050
  133GLU     CA 1307   6.197   4.521   4.113
  133GLU     CB 1308   6.274   4.493   4.242
  133GLU     CG 1309   6.395   4.402   4.221
  133GLU     CD 1310   6.372   4.251   4.225
  133GLU    OE1 1311   6.392   4.187   4.331
  133GLU    OE2 1312   6.350   4.197   4.115
  133GLU      C 1313   6.067   4.597   4.140
  133GLU      O 1314   5.955   4.561   4.104
  134ALA      N 1315   6.086   4.724   4.174
  134ALA      H 1316   6.172   4.775   4.168
  134ALA     CA 1317   5.977   4.819   4.201
  134ALA     CB 1318   6.030   4.956   4.243
  134ALA      C 1319   5.871   4.838   4.093
  134ALA      O 1320   5.753   4.845   4.128
  135ILE      N 1321   5.915   4.839   3.967
  135ILE      H 1322   6.009   4.842   3.933
  135ILE     CA 1323   5.823   4.843   3.852
  135ILE     CB 1324   5.902   4.861   3.722
  135ILE    CG1 1325   5.961   5.001   3.712
  135ILE    CG2 1326   5.802   4.862   3.605
  135ILE     CD 1327   6.047   5.010   3.585
  135ILE      C 1328   5.738   4.716   3.853
  135ILE      O 1329   5.617   4.732   3.867
  136GLN      N 1330   5.802   4.600   3.857
  136GLN      H 1331   5.901   4.597   3.870
  136GLN     CA 1332   5.734   4.469   3.861
  136GLN     CB 1333   5.832   4.357   3.895
  136GLN     CG 1334   5.913   4.331   3.768
  136GLN     CD 1335   6.002   4.208   3.785
  136GLN    OE1 1336   5.969   4.097   3.745
  136GLN    NE2 1337   6.128   4.232   3.819
  136GLN   HE21 1338   6.171   4.322   3.833
  136GLN   HE22 1339   6.189   4.155   3.835
  136GLN      C 1340   5.623   4.459   3.965
  136GLN      O 1341   5.517   4.404   3.937
  137ALA      N 1342   5.651   4.498   4.089
  137ALA      H 1343   5.745   4.515   4.119
  137ALA     CA 1344   5.547   4.518   4.191
  137ALA     CB 1345   5.616   4.561   4.320
  137ALA      C 1346   5.423   4.602   4.158
  137ALA      O 1347   5.316   4.542   4.143
  138ALA      N 1348   5.452   4.725   4.118
  138ALA      H 1349   5.539   4.775   4.108
  138ALA     CA 1350   5.341   4.813   4.079
  138ALA     CB 1351   5.400   4.949   4.044
  138ALA      C 1352   5.259   4.754   3.964
  138ALA      O 1353   5.136   4.755   3.971
  139HISE     N 1354   5.329   4.710   3.860
  139HISE     H 1355   5.429   4.717   3.864
  139HISE    CA 1356   5.266   4.647   3.743
  139HISE    CB 1357   5.384   4.588   3.665
  139HISE    CG 1358   5.359   4.523   3.529
  139HISE   ND1 1359   5.424   4.557   3.418
  139HISE   CD2 1360   5.304   4.403   3.514
  139HISE   HD2 1361   5.225   4.359   3.574
  139HISE   CE1 1362   5.420   4.452   3.336
  139HISE   HE1 1363   5.442   4.453   3.230
  139HISE   NE2 1364   5.345   4.359   3.395
  139HISE   HE2 1365   5.347   4.261   3.377
  139HISE     C 1366   5.172   4.538   3.795
  139HISE     O 1367   5.051   4.561   3.787
  140ASP      N 1368   5.223   4.428   3.851
  140ASP      H 1369   5.321   4.411   3.856
  140ASP     CA 1370   5.145   4.312   3.895
  140ASP     CB 1371   5.227   4.184   3.914
  140ASP     CG 1372   5.237   4.113   3.779
  140ASP    OD1 1373   5.350   4.124   3.727
  140ASP    OD2 1374   5.133   4.059   3.736
  140ASP      C 1375   5.040   4.334   4.004
  140ASP      O 1376   4.931   4.279   3.996
  141ALA      N 1377   5.060   4.427   4.096
  141ALA      H 1378   5.154   4.447   4.126
  141ALA     CA 1379   4.963   4.475   4.196
  141ALA     CB 1380   5.030   4.584   4.279
  141ALA      C 1381   4.845   4.542   4.125
  141ALA      O 1382   4.733   4.506   4.163
  142VAL      N 1383   4.862   4.626   4.024
  142VAL      H 1384   4.950   4.645   3.980
  142VAL     CA 1385   4.747   4.677   3.948
  142VAL     CB 1386   4.783   4.793   3.854
  142VAL    CG1 1387   4.663   4.831   3.768
  142VAL    CG2 1388   4.842   4.912   3.930
  142VAL      C 1389   4.665   4.570   3.875
  142VAL      O 1390   4.550   4.541   3.908
  143ALA      N 1391   4.741   4.481   3.812
  143ALA      H 1392   4.841   4.488   3.813
  143ALA     CA 1393   4.678   4.360   3.757
  143ALA     CB 1394   4.775   4.308   3.651
  143ALA      C 1395   4.612   4.255   3.847
  143ALA      O 1396   4.535   4.172   3.800
  144GLN      N 1397   4.636   4.251   3.978
  144GLN      H 1398   4.726   4.285   4.005
  144GLN     CA 1399   4.569   4.180   4.088
  144GLN     CB 1400   4.677   4.123   4.181
  144GLN     CG 1401   4.736   4.001   4.111
  144GLN     CD 1402   4.867   3.944   4.167
  144GLN    OE1 1403   4.880   3.884   4.274
  144GLN    NE2 1404   4.980   3.992   4.116
  144GLN   HE21 1405   4.979   4.055   4.038
  144GLN   HE22 1406   5.064   3.997   4.170
  144GLN      C 1407   4.450   4.250   4.154
  144GLN      O 1408   4.365   4.175   4.202
  145GLU      N 1409   4.460   4.381   4.175
  145GLU      H 1410   4.549   4.420   4.152
  145GLU     CA 1411   4.348   4.467   4.216
  145GLU     CB 1412   4.384   4.615   4.233
  145GLU     CG 1413   4.497   4.647   4.331
  145GLU     CD 1414   4.516   4.799   4.334
  145GLU    OE1 1415   4.488   4.864   4.437
  145GLU    OE2 1416   4.557   4.844   4.225
  145GLU      C 1417   4.239   4.459   4.109
  145GLU      O 1418   4.120   4.470   4.140
  146GLY      N 1419   4.284   4.448   3.985
  146GLY      H 1420   4.379   4.465   3.958
  146GLY     CA 1421   4.201   4.407   3.870
  146GLY      C 1422   4.129   4.273   3.886
  146GLY      O 1423   4.193   4.168   3.891
  147GLN      N 1424   3.997   4.284   3.891
  147GLN      H 1425   3.948   4.362   3.929
  147GLN     CA 1426   3.915   4.162   3.902
  147GLN     CB 1427   3.768   4.192   3.932
  147GLN     CG 1428   3.691   4.257   3.818
  147GLN     CD 1429   3.554   4.318   3.852
  147GLN    OE1 1430   3.489   4.298   3.954
  147GLN    NE2 1431   3.519   4.430   3.790
  147GLN   HE21 1432   3.554   4.470   3.705
  147GLN   HE22 1433   3.440   4.481   3.824
  147GLN      C 1434   3.920   4.062   3.786
  147GLN      O 1435   3.896   3.944   3.811
  148CYS      N 1436   3.933   4.113   3.664
  148CYS      H 1437   3.956   4.210   3.653
  148CYS     CA 1438   3.929   4.040   3.537
  148CYS     CB 1439   3.920   4.127   3.411
  148CYS     SG 1440   3.769   4.229   3.395
  148CYS     HG 1441   3.828   4.313   3.310
  148CYS      C 1442   4.052   3.950   3.521
  148CYS      O 1443   4.165   3.995   3.541
  149ARG      N 1444   4.036   3.851   3.435
  149ARG      H 1445   3.946   3.812   3.412
  149ARG     CA 1446   4.153   3.775   3.390
  149ARG     CB 1447   4.173   3.648   3.473
  149ARG     CG 1448   4.310   3.583   3.493
  149ARG     CD 1449   4.401   3.698   3.535
  149ARG     NE 1450   4.375   3.749   3.670
  149ARG     HE 1451   4.342   3.687   3.741
  149ARG     CZ 1452   4.396   3.874   3.714
  149ARG    NH1 1453   4.458   3.962   3.634
  149ARG   HH11 1454   4.494   3.947   3.542
  149ARG   HH12 1455   4.478   4.047   3.683
  149ARG    NH2 1456   4.339   3.918   3.828
  149ARG   HH21 1457   4.272   3.863   3.878
  149ARG   HH22 1458   4.335   4.017   3.839
  149ARG      C 1459   4.149   3.751   3.239
  149ARG      O 1460   4.158   3.849   3.164
  150VAL      N 1461   4.111   3.630   3.201
  150VAL      H 1462   4.121   3.563   3.274
  150VAL     CA 1463   4.094   3.576   3.065
  150VAL     CB 1464   3.968   3.623   2.993
  150VAL    CG1 1465   3.951   3.551   2.858
  150VAL    CG2 1466   3.838   3.589   3.067
  150VAL      C 1467   4.217   3.590   2.976
  150VAL      O 1468   4.264   3.701   2.949
  151ASP      N 1469   4.265   3.478   2.922
  151ASP      H 1470   4.216   3.392   2.938
  151ASP     CA 1471   4.383   3.465   2.836
  151ASP     CB 1472   4.505   3.469   2.928
  151ASP     CG 1473   4.642   3.458   2.859
  151ASP    OD1 1474   4.650   3.427   2.738
  151ASP    OD2 1475   4.749   3.478   2.920
  151ASP      C 1476   4.373   3.338   2.752
  151ASP      O 1477   4.437   3.237   2.780
  152ASP      N 1478   4.319   3.367   2.634
  152ASP      H 1479   4.263   3.450   2.623
  152ASP     CA 1480   4.298   3.276   2.521
  152ASP     CB 1481   4.158   3.311   2.470
  152ASP     CG 1482   4.117   3.455   2.440
  152ASP    OD1 1483   4.199   3.520   2.372
  152ASP    OD2 1484   4.006   3.499   2.478
  152ASP      C 1485   4.415   3.283   2.422
  152ASP      O 1486   4.392   3.225   2.316
  153LYS      N 1487   4.524   3.349   2.457
  153LYS      H 1488   4.530   3.379   2.553
  153LYS     CA 1489   4.648   3.356   2.378
  153LYS     CB 1490   4.706   3.215   2.367
  153LYS     CG 1491   4.721   3.138   2.499
  153LYS     CD 1492   4.829   3.205   2.584
  153LYS     CE 1493   4.833   3.137   2.722
  153LYS     NZ 1494   4.704   3.132   2.793
  153LYS    HZ1 1495   4.717   3.086   2.881
  153LYS    HZ2 1496   4.662   3.221   2.812
  153LYS    HZ3 1497   4.635   3.074   2.751
  153LYS      C 1498   4.671   3.422   2.242
  153LYS      O 1499   4.784   3.442   2.198
  154VAL      N 1500   4.565   3.483   2.191
  154VAL      H 1501   4.486   3.477   2.253
  154VAL     CA 1502   4.551   3.571   2.074
  154VAL     CB 1503   4.403   3.608   2.075
  154VAL    CG1 1504   4.389   3.704   1.957
  154VAL    CG2 1505   4.319   3.481   2.059
  154VAL      C 1506   4.648   3.688   2.093
  154VAL      O 1507   4.656   3.746   2.201
  155ASN      N 1508   4.710   3.721   1.980
  155ASN      H 1509   4.694   3.656   1.906
  155ASN     CA 1510   4.816   3.822   1.972
  155ASN     CB 1511   4.899   3.793   1.847
  155ASN     CG 1512   5.035   3.863   1.835
  155ASN    OD1 1513   5.110   3.886   1.929
  155ASN    ND2 1514   5.072   3.912   1.717
  155ASN   HD21 1515   5.003   3.908   1.644
  155ASN   HD22 1516   5.168   3.935   1.702
  155ASN      C 1517   4.772   3.969   1.978
  155ASN      O 1518   4.784   4.055   1.891
  156PHE      N 1519   4.731   4.004   2.099
  156PHE      H 1520   4.698   3.932   2.161
  156PHE     CA 1521   4.690   4.139   2.140
  156PHE     CB 1522   4.614   4.131   2.272
  156PHE     CG 1523   4.465   4.103   2.256
  156PHE    CD1 1524   4.370   4.200   2.225
  156PHE    HD1 1525   4.404   4.296   2.186
  156PHE    CD2 1526   4.426   3.973   2.289
  156PHE    HD2 1527   4.501   3.896   2.308
  156PHE    CE1 1528   4.235   4.170   2.235
  156PHE    HE1 1529   4.156   4.237   2.201
  156PHE    CE2 1530   4.291   3.939   2.287
  156PHE    HE2 1531   4.253   3.837   2.285
  156PHE     CZ 1532   4.198   4.039   2.262
  156PHE     HZ 1533   4.096   4.003   2.244
  156PHE      C 1534   4.804   4.240   2.152
  156PHE      O 1535   4.908   4.204   2.207
  157HISE     N 1536   4.787   4.354   2.086
  157HISE     H 1537   4.703   4.378   2.036
  157HISE    CA 1538   4.895   4.453   2.072
  157HISE    CB 1539   4.951   4.455   1.930
  157HISE    CG 1540   5.072   4.362   1.928
  157HISE   ND1 1541   5.194   4.388   1.974
  157HISE   CD2 1542   5.080   4.273   1.830
  157HISE   HD2 1543   5.000   4.207   1.797
  157HISE   CE1 1544   5.280   4.323   1.896
  157HISE   HE1 1545   5.388   4.326   1.910
  157HISE   NE2 1546   5.210   4.256   1.805
  157HISE   HE2 1547   5.253   4.187   1.746
  157HISE     C 1548   4.849   4.598   2.092
  157HISE     O 1549   4.734   4.636   2.076
  158PHE      N 1550   4.937   4.676   2.153
  158PHE      H 1551   5.034   4.652   2.155
  158PHE     CA 1552   4.912   4.817   2.188
  158PHE     CB 1553   4.925   4.827   2.340
  158PHE     CG 1554   4.885   4.962   2.401
  158PHE    CD1 1555   4.750   4.993   2.394
  158PHE    HD1 1556   4.687   4.966   2.310
  158PHE    CD2 1557   4.971   5.019   2.495
  158PHE    HD2 1558   5.067   4.972   2.513
  158PHE    CE1 1559   4.693   5.082   2.485
  158PHE    HE1 1560   4.585   5.082   2.497
  158PHE    CE2 1561   4.909   5.108   2.582
  158PHE    HE2 1562   4.969   5.153   2.661
  158PHE     CZ 1563   4.774   5.141   2.582
  158PHE     HZ 1564   4.740   5.220   2.648
  158PHE      C 1565   5.006   4.915   2.118
  158PHE      O 1566   5.112   4.955   2.165
  159ILE      N 1567   4.939   4.985   2.026
  159ILE      H 1568   4.846   4.962   1.998
  159ILE     CA 1569   5.011   5.079   1.939
  159ILE     CB 1570   4.979   5.047   1.793
  159ILE    CG1 1571   5.025   4.903   1.769
  159ILE    CG2 1572   5.058   5.134   1.695
  159ILE     CD 1573   4.976   4.862   1.630
  159ILE      C 1574   4.987   5.224   1.981
  159ILE      O 1575   4.872   5.268   1.985
  160LEU      N 1576   5.093   5.303   1.999
  160LEU      H 1577   5.188   5.274   1.990
  160LEU     CA 1578   5.081   5.446   2.030
  160LEU     CB 1579   5.174   5.480   2.146
  160LEU     CG 1580   5.208   5.628   2.168
  160LEU    CD1 1581   5.088   5.705   2.221
  160LEU    CD2 1582   5.333   5.635   2.256
  160LEU      C 1583   5.103   5.534   1.906
  160LEU      O 1584   5.197   5.514   1.830
  161PHE      N 1585   5.023   5.638   1.887
  161PHE      H 1586   4.946   5.658   1.948
  161PHE     CA 1587   5.039   5.743   1.785
  161PHE     CB 1588   4.918   5.741   1.692
  161PHE     CG 1589   4.880   5.605   1.633
  161PHE    CD1 1590   4.802   5.507   1.693
  161PHE    HD1 1591   4.780   5.519   1.799
  161PHE    CD2 1592   4.922   5.580   1.503
  161PHE    HD2 1593   4.985   5.653   1.453
  161PHE    CE1 1594   4.770   5.389   1.626
  161PHE    HE1 1595   4.708   5.319   1.681
  161PHE    CE2 1596   4.886   5.466   1.431
  161PHE    HE2 1597   4.929   5.447   1.333
  161PHE     CZ 1598   4.814   5.367   1.496
  161PHE     HZ 1599   4.824   5.263   1.464
  161PHE      C 1600   5.051   5.883   1.846
  161PHE      O 1601   4.957   5.933   1.907
  162ASN      N 1602   5.166   5.948   1.828
  162ASN      H 1603   5.243   5.906   1.779
  162ASN     CA 1604   5.186   6.082   1.884
  162ASN     CB 1605   5.256   6.082   2.021
  162ASN     CG 1606   5.389   6.013   2.048
  162ASN    OD1 1607   5.461   5.969   1.959
  162ASN    ND2 1608   5.406   5.980   2.176
  162ASN   HD21 1609   5.329   5.990   2.240
  162ASN   HD22 1610   5.482   5.921   2.203
  162ASN      C 1611   5.256   6.167   1.778
  162ASN      O 1612   5.289   6.121   1.669
  163ASN      N 1613   5.241   6.296   1.806
  163ASN      H 1614   5.212   6.322   1.898
  163ASN     CA 1615   5.315   6.403   1.738
  163ASN     CB 1616   5.230   6.526   1.705
  163ASN     CG 1617   5.309   6.627   1.621
  163ASN    OD1 1618   5.408   6.688   1.661
  163ASN    ND2 1619   5.257   6.636   1.499
  163ASN   HD21 1620   5.182   6.583   1.460
  163ASN   HD22 1621   5.292   6.708   1.439
  163ASN      C 1622   5.441   6.444   1.814
  163ASN      O 1623   5.433   6.464   1.935
  164VAL      N 1624   5.559   6.411   1.763
  164VAL      H 1625   5.564   6.372   1.671
  164VAL     CA 1626   5.691   6.452   1.814
  164VAL     CB 1627   5.758   6.334   1.885
  164VAL    CG1 1628   5.889   6.377   1.951
  164VAL    CG2 1629   5.677   6.268   1.997
  164VAL      C 1630   5.782   6.503   1.702
  164VAL      O 1631   5.780   6.447   1.592
  165ASP      N 1632   5.835   6.623   1.727
  165ASP      H 1633   5.816   6.667   1.815
  165ASP     CA 1634   5.917   6.705   1.637
  165ASP     CB 1635   6.051   6.634   1.613
  165ASP     CG 1636   6.162   6.717   1.549
  165ASP    OD1 1637   6.150   6.841   1.556
  165ASP    OD2 1638   6.257   6.647   1.505
  165ASP      C 1639   5.849   6.729   1.502
  165ASP      O 1640   5.904   6.696   1.398
  166GLY      N 1641   5.723   6.769   1.514
  166GLY      H 1642   5.672   6.768   1.601
  166GLY     CA 1643   5.644   6.814   1.399
  166GLY      C 1644   5.599   6.699   1.309
  166GLY      O 1645   5.510   6.721   1.226
  167HISE     N 1646   5.655   6.579   1.319
  167HISE     H 1647   5.716   6.550   1.392
  167HISE    CA 1648   5.594   6.461   1.255
  167HISE    CB 1649   5.713   6.378   1.207
  167HISE    CG 1650   5.787   6.423   1.081
  167HISE   ND1 1651   5.897   6.498   1.079
  167HISE   CD2 1652   5.752   6.401   0.954
  167HISE   HD2 1653   5.677   6.330   0.919
  167HISE   CE1 1654   5.935   6.519   0.953
  167HISE   HE1 1655   6.030   6.566   0.927
  167HISE   NE2 1656   5.842   6.461   0.877
  167HISE   HE2 1657   5.849   6.464   0.777
  167HISE     C 1658   5.502   6.367   1.334
  167HISE     O 1659   5.512   6.358   1.456
  168LEU      N 1660   5.415   6.302   1.258
  168LEU      H 1661   5.431   6.292   1.159
  168LEU     CA 1662   5.328   6.197   1.313
  168LEU     CB 1663   5.193   6.191   1.242
  168LEU     CG 1664   5.083   6.115   1.318
  168LEU    CD1 1665   5.105   5.965   1.336
  168LEU    CD2 1666   5.054   6.189   1.449
  168LEU      C 1667   5.411   6.069   1.319
  168LEU      O 1668   5.490   6.033   1.231
  169TYR      N 1669   5.412   6.001   1.434
  169TYR      H 1670   5.378   6.043   1.518
  169TYR     CA 1671   5.487   5.877   1.458
  169TYR     CB 1672   5.595   5.904   1.563
  169TYR     CG 1673   5.723   5.966   1.506
  169TYR    CD1 1674   5.819   5.885   1.446
  169TYR    HD1 1675   5.832   5.778   1.459
  169TYR    CD2 1676   5.737   6.104   1.511
  169TYR    HD2 1677   5.665   6.173   1.556
  169TYR    CE1 1678   5.922   5.952   1.380
  169TYR    HE1 1679   5.994   5.885   1.334
  169TYR    CE2 1680   5.842   6.169   1.448
  169TYR    HE2 1681   5.862   6.267   1.490
  169TYR     CZ 1682   5.937   6.090   1.383
  169TYR     OH 1683   6.046   6.152   1.329
  169TYR     HH 1684   6.022   6.249   1.328
  169TYR      C 1685   5.391   5.771   1.513
  169TYR      O 1686   5.313   5.801   1.603
  170GLU      N 1687   5.426   5.645   1.486
  170GLU      H 1688   5.512   5.611   1.448
  170GLU     CA 1689   5.349   5.530   1.535
  170GLU     CB 1690   5.283   5.456   1.419
  170GLU     CG 1691   5.194   5.335   1.446
  170GLU     CD 1692   5.160   5.255   1.320
  170GLU    OE1 1693   5.063   5.292   1.251
  170GLU    OE2 1694   5.250   5.182   1.272
  170GLU      C 1695   5.445   5.440   1.614
  170GLU      O 1696   5.560   5.413   1.580
  171LEU      N 1697   5.401   5.391   1.730
  171LEU      H 1698   5.307   5.411   1.757
  171LEU     CA 1699   5.487   5.308   1.816
  171LEU     CB 1700   5.535   5.394   1.932
  171LEU     CG 1701   5.637   5.505   1.902
  171LEU    CD1 1702   5.567   5.637   1.871
  171LEU    CD2 1703   5.732   5.532   2.019
  171LEU      C 1704   5.427   5.179   1.872
  171LEU      O 1705   5.332   5.181   1.950
  172ASP      N 1706   5.495   5.072   1.831
  172ASP      H 1707   5.562   5.081   1.757
  172ASP     CA 1708   5.470   4.940   1.889
  172ASP     CB 1709   5.471   4.849   1.766
  172ASP     CG 1710   5.450   4.699   1.783
  172ASP    OD1 1711   5.358   4.654   1.711
  172ASP    OD2 1712   5.526   4.630   1.855
  172ASP      C 1713   5.594   4.896   1.968
  172ASP      O 1714   5.701   4.951   1.941
  173GLY      N 1715   5.584   4.836   2.086
  173GLY      H 1716   5.499   4.807   2.130
  173GLY     CA 1717   5.701   4.807   2.170
  173GLY      C 1718   5.782   4.682   2.132
  173GLY      O 1719   5.888   4.659   2.189
  174ARG      N 1720   5.720   4.586   2.063
  174ARG      H 1721   5.626   4.589   2.030
  174ARG     CA 1722   5.776   4.456   2.023
  174ARG     CB 1723   5.671   4.346   2.015
  174ARG     CG 1724   5.624   4.305   2.155
  174ARG     CD 1725   5.508   4.206   2.168
  174ARG     NE 1726   5.521   4.086   2.084
  174ARG     HE 1727   5.609   4.070   2.038
  174ARG     CZ 1728   5.415   4.014   2.048
  174ARG    NH1 1729   5.293   4.035   2.099
  174ARG   HH11 1730   5.280   4.100   2.174
  174ARG   HH12 1731   5.213   4.003   2.048
  174ARG    NH2 1732   5.427   3.914   1.959
  174ARG   HH21 1733   5.514   3.892   1.914
  174ARG   HH22 1734   5.351   3.851   1.942
  174ARG      C 1735   5.856   4.471   1.894
  174ARG      O 1736   5.940   4.387   1.862
  175MET      N 1737   5.837   4.581   1.821
  175MET      H 1738   5.760   4.643   1.837
  175MET     CA 1739   5.908   4.615   1.697
  175MET     CB 1740   5.832   4.727   1.625
  175MET     CG 1741   5.708   4.686   1.545
  175MET     SD 1742   5.751   4.580   1.402
  175MET     CE 1743   5.590   4.514   1.363
  175MET      C 1744   6.054   4.659   1.715
  175MET      O 1745   6.078   4.726   1.816
  176PRO      N 1746   6.140   4.614   1.625
  176PRO     CA 1747   6.279   4.659   1.613
  176PRO     CB 1748   6.339   4.585   1.493
  176PRO     CG 1749   6.273   4.451   1.524
  176PRO     CD 1750   6.127   4.487   1.552
  176PRO      C 1751   6.301   4.810   1.596
  176PRO      O 1752   6.358   4.875   1.683
  177PHE      N 1753   6.223   4.868   1.506
  177PHE      H 1754   6.156   4.812   1.457
  177PHE     CA 1755   6.214   5.013   1.484
  177PHE     CB 1756   6.288   5.047   1.354
  177PHE     CG 1757   6.438   5.017   1.354
  177PHE    CD1 1758   6.489   4.900   1.300
  177PHE    HD1 1759   6.426   4.812   1.285
  177PHE    CD2 1760   6.527   5.119   1.389
  177PHE    HD2 1761   6.494   5.215   1.428
  177PHE    CE1 1762   6.625   4.877   1.280
  177PHE    HE1 1763   6.661   4.789   1.226
  177PHE    CE2 1764   6.662   5.101   1.363
  177PHE    HE2 1765   6.738   5.169   1.403
  177PHE     CZ 1766   6.710   4.980   1.315
  177PHE     HZ 1767   6.819   4.969   1.309
  177PHE      C 1768   6.072   5.071   1.492
  177PHE      O 1769   5.975   4.997   1.481
  178PRO      N 1770   6.061   5.193   1.544
  178PRO     CA 1771   5.945   5.282   1.530
  178PRO     CB 1772   5.976   5.404   1.617
  178PRO     CG 1773   6.122   5.395   1.661
  178PRO     CD 1774   6.152   5.245   1.646
  178PRO      C 1775   5.905   5.326   1.389
  178PRO      O 1776   5.987   5.324   1.297
  179VAL      N 1777   5.779   5.366   1.374
  179VAL      H 1778   5.708   5.360   1.444
  179VAL     CA 1779   5.716   5.392   1.244
  179VAL     CB 1780   5.583   5.315   1.235
  179VAL    CG1 1781   5.496   5.364   1.119
  179VAL    CG2 1782   5.603   5.164   1.219
  179VAL      C 1783   5.692   5.542   1.236
  179VAL      O 1784   5.641   5.603   1.330
  180ASN      N 1785   5.719   5.600   1.119
  180ASN      H 1786   5.757   5.541   1.048
  180ASN     CA 1787   5.695   5.740   1.078
  180ASN     CB 1788   5.820   5.795   1.009
  180ASN     CG 1789   5.802   5.943   0.975
  180ASN    OD1 1790   5.718   5.991   0.899
  180ASN    ND2 1791   5.896   6.027   1.018
  180ASN   HD21 1792   5.984   5.995   1.053
  180ASN   HD22 1793   5.881   6.126   1.022
  180ASN      C 1794   5.578   5.759   0.982
  180ASN      O 1795   5.561   5.669   0.900
  181HISE     N 1796   5.482   5.849   1.002
  181HISE     H 1797   5.483   5.916   1.076
  181HISE    CA 1798   5.363   5.875   0.920
  181HISE    CB 1799   5.245   5.849   1.013
  181HISE    CG 1800   5.207   5.701   1.017
  181HISE   ND1 1801   5.202   5.619   0.913
  181HISE   CD2 1802   5.180   5.630   1.126
  181HISE   HD2 1803   5.154   5.659   1.228
  181HISE   CE1 1804   5.166   5.496   0.950
  181HISE   HE1 1805   5.171   5.400   0.898
  181HISE   NE2 1806   5.166   5.505   1.082
  181HISE   HE2 1807   5.150   5.426   1.142
  181HISE     C 1808   5.357   6.016   0.862
  181HISE     O 1809   5.250   6.064   0.824
  182GLY      N 1810   5.470   6.083   0.841
  182GLY      H 1811   5.556   6.043   0.872
  182GLY     CA 1812   5.480   6.220   0.789
  182GLY      C 1813   5.404   6.331   0.863
  182GLY      O 1814   5.408   6.322   0.986
  183ALA      N 1815   5.390   6.446   0.798
  183ALA      H 1816   5.377   6.451   0.699
  183ALA     CA 1817   5.365   6.572   0.869
  183ALA     CB 1818   5.383   6.696   0.781
  183ALA      C 1819   5.226   6.587   0.933
  183ALA      O 1820   5.128   6.527   0.889
  184SER      N 1821   5.228   6.661   1.043
  184SER      H 1822   5.300   6.729   1.056
  184SER     CA 1823   5.112   6.665   1.133
  184SER     CB 1824   5.103   6.537   1.216
  184SER     OG 1825   5.028   6.540   1.337
  184SER     HG 1826   4.937   6.574   1.313
  184SER      C 1827   5.128   6.780   1.232
  184SER      O 1828   5.243   6.809   1.265
  185SER      N 1829   5.021   6.844   1.278
  185SER      H 1830   4.930   6.822   1.242
  185SER     CA 1831   5.013   6.956   1.374
  185SER     CB 1832   4.912   7.061   1.327
  185SER     OG 1833   4.888   7.171   1.415
  185SER     HG 1834   4.934   7.255   1.386
  185SER      C 1835   4.967   6.893   1.506
  185SER      O 1836   4.874   6.815   1.521
  186GLU      N 1837   5.027   6.941   1.615
  186GLU      H 1838   5.110   6.997   1.620
  186GLU     CA 1839   4.983   6.900   1.749
  186GLU     CB 1840   5.079   6.959   1.852
  186GLU     CG 1841   5.071   6.917   1.999
  186GLU     CD 1842   5.196   6.954   2.079
  186GLU    OE1 1843   5.248   6.869   2.154
  186GLU    OE2 1844   5.240   7.071   2.071
  186GLU      C 1845   4.839   6.937   1.784
  186GLU      O 1846   4.781   6.889   1.881
  187ASP      N 1847   4.778   7.033   1.714
  187ASP      H 1848   4.821   7.094   1.647
  187ASP     CA 1849   4.636   7.070   1.720
  187ASP     CB 1850   4.604   7.204   1.654
  187ASP     CG 1851   4.464   7.257   1.685
  187ASP    OD1 1852   4.413   7.229   1.795
  187ASP    OD2 1853   4.399   7.324   1.602
  187ASP      C 1854   4.548   6.956   1.668
  187ASP      O 1855   4.488   6.886   1.749
  188THR      N 1856   4.590   6.909   1.551
  188THR      H 1857   4.679   6.938   1.515
  188THR     CA 1858   4.519   6.808   1.471
  188THR     CB 1859   4.529   6.834   1.321
  188THR    OG1 1860   4.668   6.834   1.287
  188THR    HG1 1861   4.704   6.742   1.273
  188THR    CG2 1862   4.467   6.970   1.291
  188THR      C 1863   4.552   6.663   1.506
  188THR      O 1864   4.525   6.569   1.431
  189LEU      N 1865   4.595   6.647   1.631
  189LEU      H 1866   4.597   6.722   1.698
  189LEU     CA 1867   4.646   6.517   1.677
  189LEU     CB 1868   4.704   6.511   1.818
  189LEU     CG 1869   4.856   6.491   1.826
  189LEU    CD1 1870   4.915   6.525   1.963
  189LEU    CD2 1871   4.870   6.340   1.804
  189LEU      C 1872   4.557   6.394   1.661
  189LEU      O 1873   4.594   6.289   1.609
  190LEU      N 1874   4.434   6.402   1.711
  190LEU      H 1875   4.403   6.482   1.763
  190LEU     CA 1876   4.331   6.298   1.707
  190LEU     CB 1877   4.207   6.328   1.792
  190LEU     CG 1878   4.230   6.308   1.942
  190LEU    CD1 1879   4.106   6.359   2.017
  190LEU    CD2 1880   4.267   6.172   2.000
  190LEU      C 1881   4.281   6.279   1.563
  190LEU      O 1882   4.300   6.166   1.521
  191LYS      N 1883   4.265   6.386   1.486
  191LYS      H 1884   4.262   6.479   1.522
  191LYS     CA 1885   4.231   6.374   1.343
  191LYS     CB 1886   4.231   6.514   1.281
  191LYS     CG 1887   4.136   6.509   1.161
  191LYS     CD 1888   4.138   6.641   1.084
  191LYS     CE 1889   4.065   6.640   0.950
  191LYS     NZ 1890   4.155   6.585   0.847
  191LYS    HZ1 1891   4.099   6.587   0.764
  191LYS    HZ2 1892   4.233   6.646   0.839
  191LYS    HZ3 1893   4.192   6.498   0.881
  191LYS      C 1894   4.348   6.307   1.271
  191LYS      O 1895   4.323   6.213   1.196
  192ASP      N 1896   4.468   6.358   1.295
  192ASP      H 1897   4.475   6.449   1.336
  192ASP     CA 1898   4.591   6.298   1.241
  192ASP     CB 1899   4.716   6.382   1.270
  192ASP     CG 1900   4.741   6.500   1.177
  192ASP    OD1 1901   4.784   6.610   1.220
  192ASP    OD2 1902   4.703   6.473   1.061
  192ASP      C 1903   4.606   6.148   1.267
  192ASP      O 1904   4.581   6.072   1.174
  193ALA      N 1905   4.604   6.109   1.394
  193ALA      H 1906   4.593   6.178   1.466
  193ALA     CA 1907   4.616   5.974   1.452
  193ALA     CB 1908   4.632   5.976   1.604
  193ALA      C 1909   4.511   5.870   1.412
  193ALA      O 1910   4.533   5.755   1.374
  194ALA      N 1911   4.388   5.920   1.421
  194ALA      H 1912   4.372   6.002   1.476
  194ALA     CA 1913   4.266   5.851   1.376
  194ALA     CB 1914   4.141   5.936   1.402
  194ALA      C 1915   4.259   5.810   1.229
  194ALA      O 1916   4.198   5.707   1.200
  195LYS      N 1917   4.328   5.879   1.138
  195LYS      H 1918   4.364   5.969   1.163
  195LYS     CA 1919   4.336   5.850   0.994
  195LYS     CB 1920   4.415   5.968   0.938
  195LYS     CG 1921   4.417   5.961   0.785
  195LYS     CD 1922   4.518   6.056   0.720
  195LYS     CE 1923   4.666   6.028   0.746
  195LYS     NZ 1924   4.752   5.995   0.632
  195LYS    HZ1 1925   4.728   6.055   0.555
  195LYS    HZ2 1926   4.849   6.007   0.653
  195LYS    HZ3 1927   4.729   5.904   0.596
  195LYS      C 1928   4.409   5.719   0.966
  195LYS      O 1929   4.348   5.620   0.926
  196VAL      N 1930   4.523   5.707   1.035
  196VAL      H 1931   4.560   5.792   1.071
  196VAL     CA 1932   4.605   5.586   1.051
  196VAL     CB 1933   4.749   5.604   1.100
  196VAL    CG1 1934   4.826   5.475   1.071
  196VAL    CG2 1935   4.820   5.726   1.040
  196VAL      C 1936   4.537   5.472   1.128
  196VAL      O 1937   4.528   5.362   1.074
  197CYS      N 1938   4.493   5.501   1.250
  197CYS      H 1939   4.504   5.594   1.285
  197CYS     CA 1940   4.414   5.414   1.338
  197CYS     CB 1941   4.356   5.488   1.459
  197CYS     SG 1942   4.478   5.547   1.582
  197CYS     HG 1943   4.588   5.490   1.534
  197CYS      C 1944   4.299   5.347   1.263
  197CYS      O 1945   4.295   5.225   1.249
  198ARG      N 1946   4.221   5.424   1.187
  198ARG      H 1947   4.222   5.524   1.194
  198ARG     CA 1948   4.122   5.368   1.095
  198ARG     CB 1949   4.034   5.474   1.028
  198ARG     CG 1950   3.914   5.521   1.111
  198ARG     CD 1951   3.828   5.626   1.041
  198ARG     NE 1952   3.900   5.740   0.983
  198ARG     HE 1953   3.903   5.733   0.883
  198ARG     CZ 1954   3.935   5.857   1.039
  198ARG    NH1 1955   3.919   5.877   1.171
  198ARG   HH11 1956   3.897   5.799   1.230
  198ARG   HH12 1957   3.905   5.973   1.195
  198ARG    NH2 1958   3.985   5.959   0.969
  198ARG   HH21 1959   4.001   5.954   0.870
  198ARG   HH22 1960   3.996   6.048   1.014
  198ARG      C 1961   4.174   5.270   0.989
  198ARG      O 1962   4.121   5.159   0.978
  199GLU      N 1963   4.281   5.308   0.920
  199GLU      H 1964   4.312   5.402   0.935
  199GLU     CA 1965   4.320   5.225   0.805
  199GLU     CB 1966   4.402   5.301   0.701
  199GLU     CG 1967   4.528   5.365   0.761
  199GLU     CD 1968   4.630   5.418   0.659
  199GLU    OE1 1969   4.595   5.444   0.542
  199GLU    OE2 1970   4.752   5.425   0.685
  199GLU      C 1971   4.387   5.096   0.853
  199GLU      O 1972   4.371   4.994   0.785
  200PHE      N 1973   4.437   5.097   0.976
  200PHE      H 1974   4.463   5.187   1.012
  200PHE     CA 1975   4.486   4.979   1.048
  200PHE     CB 1976   4.534   5.023   1.186
  200PHE     CG 1977   4.675   4.971   1.216
  200PHE    CD1 1978   4.765   5.068   1.258
  200PHE    HD1 1979   4.729   5.170   1.274
  200PHE    CD2 1980   4.708   4.836   1.218
  200PHE    HD2 1981   4.635   4.757   1.199
  200PHE    CE1 1982   4.889   5.019   1.297
  200PHE    HE1 1983   4.962   5.097   1.318
  200PHE    CE2 1984   4.835   4.793   1.255
  200PHE    HE2 1985   4.870   4.690   1.243
  200PHE     CZ 1986   4.928   4.886   1.299
  200PHE     HZ 1987   5.034   4.866   1.314
  200PHE      C 1988   4.387   4.864   1.063
  200PHE      O 1989   4.387   4.765   0.990
  201THR      N 1990   4.273   4.898   1.122
  201THR      H 1991   4.257   4.989   1.160
  201THR     CA 1992   4.158   4.807   1.137
  201THR     CB 1993   4.070   4.843   1.256
  201THR    OG1 1994   3.956   4.761   1.284
  201THR    HG1 1995   3.971   4.673   1.238
  201THR    CG2 1996   4.018   4.986   1.266
  201THR      C 1997   4.076   4.785   1.010
  201THR      O 1998   4.036   4.670   0.990
  202GLU      N 1999   4.061   4.886   0.925
  202GLU      H 2000   4.099   4.978   0.935
  202GLU     CA 2001   3.985   4.880   0.799
  202GLU     CB 2002   3.958   5.015   0.733
  202GLU     CG 2003   3.841   5.075   0.813
  202GLU     CD 2004   3.767   5.188   0.743
  202GLU    OE1 2005   3.752   5.297   0.803
  202GLU    OE2 2006   3.754   5.176   0.619
  202GLU      C 2007   4.044   4.787   0.694
  202GLU      O 2008   3.977   4.766   0.593
  203ARG      N 2009   4.174   4.759   0.687
  203ARG      H 2010   4.247   4.815   0.726
  203ARG     CA 2011   4.223   4.641   0.614
  203ARG     CB 2012   4.374   4.647   0.591
  203ARG     CG 2013   4.405   4.772   0.508
  203ARG     CD 2014   4.555   4.789   0.483
  203ARG     NE 2015   4.630   4.830   0.603
  203ARG     HE 2016   4.624   4.768   0.681
  203ARG     CZ 2017   4.705   4.939   0.620
  203ARG    NH1 2018   4.723   5.028   0.521
  203ARG   HH11 2019   4.684   5.006   0.432
  203ARG   HH12 2020   4.777   5.111   0.535
  203ARG    NH2 2021   4.768   4.957   0.738
  203ARG   HH21 2022   4.769   4.893   0.815
  203ARG   HH22 2023   4.827   5.037   0.749
  203ARG      C 2024   4.175   4.507   0.672
  203ARG      O 2025   4.107   4.429   0.606
  204GLU      N 2026   4.170   4.507   0.805
  204GLU      H 2027   4.148   4.592   0.852
  204GLU     CA 2028   4.151   4.380   0.876
  204GLU     CB 2029   4.239   4.386   1.001
  204GLU     CG 2030   4.311   4.252   1.024
  204GLU     CD 2031   4.431   4.227   0.933
  204GLU    OE1 2032   4.517   4.313   0.902
  204GLU    OE2 2033   4.439   4.112   0.885
  204GLU      C 2034   4.007   4.359   0.922
  204GLU      O 2035   3.976   4.292   1.021
  205GLN      N 2036   3.926   4.358   0.816
  205GLN      H 2037   3.975   4.378   0.731
  205GLN     CA 2038   3.781   4.340   0.808
  205GLN     CB 2039   3.739   4.342   0.661
  205GLN     CG 2040   3.748   4.486   0.609
  205GLN     CD 2041   3.720   4.492   0.459
  205GLN    OE1 2042   3.800   4.462   0.371
  205GLN    NE2 2043   3.593   4.518   0.430
  205GLN   HE21 2044   3.519   4.525   0.497
  205GLN   HE22 2045   3.564   4.530   0.335
  205GLN      C 2046   3.717   4.221   0.880
  205GLN      O 2047   3.597   4.230   0.908
  206GLY      N 2048   3.789   4.110   0.896
  206GLY      H 2049   3.872   4.102   0.841
  206GLY     CA 2050   3.732   3.991   0.961
  206GLY      C 2051   3.737   4.005   1.113
  206GLY      O 2052   3.653   3.947   1.182
  207GLU      N 2053   3.839   4.075   1.162
  207GLU      H 2054   3.921   4.093   1.107
  207GLU     CA 2055   3.851   4.107   1.305
  207GLU     CB 2056   3.994   4.153   1.334
  207GLU     CG 2057   4.040   4.162   1.480
  207GLU     CD 2058   4.012   4.038   1.566
  207GLU    OE1 2059   3.897   4.018   1.610
  207GLU    OE2 2060   4.107   3.958   1.577
  207GLU      C 2061   3.747   4.200   1.366
  207GLU      O 2062   3.739   4.317   1.328
  208VAL      N 2063   3.691   4.152   1.477
  208VAL      H 2064   3.722   4.067   1.519
  208VAL     CA 2065   3.602   4.238   1.557
  208VAL     CB 2066   3.463   4.176   1.573
  208VAL    CG1 2067   3.401   4.146   1.437
  208VAL    CG2 2068   3.460   4.049   1.659
  208VAL      C 2069   3.653   4.294   1.690
  208VAL      O 2070   3.593   4.380   1.755
  209ARG      N 2071   3.769   4.243   1.730
  209ARG      H 2072   3.822   4.177   1.676
  209ARG     CA 2073   3.832   4.280   1.857
  209ARG     CB 2074   3.912   4.165   1.919
  209ARG     CG 2075   3.824   4.050   1.966
  209ARG     CD 2076   3.892   3.915   1.990
  209ARG     NE 2077   3.944   3.857   1.865
  209ARG     HE 2078   3.927   3.912   1.783
  209ARG     CZ 2079   3.989   3.731   1.858
  209ARG    NH1 2080   3.980   3.639   1.955
  209ARG   HH11 2081   3.939   3.667   2.042
  209ARG   HH12 2082   4.022   3.549   1.945
  209ARG    NH2 2083   4.066   3.710   1.750
  209ARG   HH21 2084   4.083   3.790   1.693
  209ARG   HH22 2085   4.083   3.620   1.710
  209ARG      C 2086   3.916   4.407   1.842
  209ARG      O 2087   4.013   4.415   1.767
  210PHE      N 2088   3.866   4.516   1.899
  210PHE      H 2089   3.773   4.522   1.935
  210PHE     CA 2090   3.924   4.651   1.896
  210PHE     CB 2091   3.914   4.730   1.766
  210PHE     CG 2092   3.784   4.723   1.686
  210PHE    CD1 2093   3.694   4.828   1.700
  210PHE    HD1 2094   3.708   4.907   1.773
  210PHE    CD2 2095   3.775   4.634   1.580
  210PHE    HD2 2096   3.848   4.553   1.577
  210PHE    CE1 2097   3.595   4.839   1.602
  210PHE    HE1 2098   3.537   4.930   1.612
  210PHE    CE2 2099   3.674   4.648   1.485
  210PHE    HE2 2100   3.671   4.575   1.404
  210PHE     CZ 2101   3.580   4.750   1.496
  210PHE     HZ 2102   3.513   4.772   1.414
  210PHE      C 2103   3.874   4.739   2.011
  210PHE      O 2104   3.785   4.703   2.088
  211SER      N 2105   3.965   4.827   2.050
  211SER      H 2106   4.056   4.833   2.008
  211SER     CA 2107   3.957   4.908   2.172
  211SER     CB 2108   3.991   4.831   2.300
  211SER     OG 2109   3.957   4.914   2.411
  211SER     HG 2110   3.945   4.866   2.498
  211SER      C 2111   4.058   5.022   2.164
  211SER      O 2112   4.174   5.003   2.129
  212ALA      N 2113   4.010   5.138   2.208
  212ALA      H 2114   3.927   5.137   2.263
  212ALA     CA 2115   4.093   5.260   2.208
  212ALA     CB 2116   4.040   5.357   2.103
  212ALA      C 2117   4.095   5.326   2.346
  212ALA      O 2118   3.998   5.332   2.421
  213VAL      N 2119   4.215   5.364   2.387
  213VAL      H 2120   4.303   5.334   2.350
  213VAL     CA 2121   4.235   5.452   2.503
  213VAL     CB 2122   4.293   5.374   2.622
  213VAL    CG1 2123   4.431   5.313   2.601
  213VAL    CG2 2124   4.291   5.455   2.751
  213VAL      C 2125   4.314   5.577   2.465
  213VAL      O 2126   4.412   5.568   2.391
  214ALA      N 2127   4.265   5.690   2.517
  214ALA      H 2128   4.177   5.699   2.563
  214ALA     CA 2129   4.333   5.818   2.493
  214ALA     CB 2130   4.241   5.889   2.394
  214ALA      C 2131   4.385   5.890   2.617
  214ALA      O 2132   4.313   5.883   2.717
  215LEU      N 2133   4.492   5.969   2.611
  215LEU      H 2134   4.548   5.966   2.528
  215LEU     CA 2135   4.535   6.053   2.723
  215LEU     CB 2136   4.688   6.053   2.735
  215LEU     CG 2137   4.745   6.017   2.873
  215LEU    CD1 2138   4.895   5.986   2.862
  215LEU    CD2 2139   4.724   6.143   2.957
  215LEU      C 2140   4.495   6.200   2.712
  215LEU      O 2141   4.566   6.272   2.642
  216CYS      N 2142   4.413   6.239   2.809
  216CYS      H 2143   4.361   6.175   2.865
  216CYS     CA 2144   4.365   6.378   2.812
  216CYS     CB 2145   4.224   6.408   2.761
  216CYS     SG 2146   4.209   6.332   2.596
  216CYS     HG 2147   4.133   6.432   2.552
  216CYS      C 2148   4.367   6.463   2.940
  216CYS      O 2149   4.377   6.408   3.049
  217LYS      N 2150   4.386   6.594   2.924
  217LYS      H 2151   4.385   6.633   2.832
  217LYS     CA 2152   4.400   6.689   3.035
  217LYS     CB 2153   4.423   6.828   2.976
  217LYS     CG 2154   4.461   6.939   3.074
  217LYS     CD 2155   4.610   6.937   3.111
  217LYS     CE 2156   4.634   7.044   3.218
  217LYS     NZ 2157   4.611   7.180   3.169
  217LYS    HZ1 2158   4.635   7.248   3.238
  217LYS    HZ2 2159   4.669   7.194   3.088
  217LYS    HZ3 2160   4.516   7.193   3.140
  217LYS      C 2161   4.269   6.679   3.113
  217LYS      O 2162   4.162   6.696   3.053
  218ALA      N 2163   4.281   6.694   3.244
  218ALA      H 2164   4.376   6.702   3.276
  218ALA     CA 2165   4.171   6.690   3.341
  218ALA     CB 2166   4.204   6.622   3.474
  218ALA      C 2167   4.116   6.829   3.374
  218ALA      O 2168   4.190   6.927   3.374
  219ALA      N 2169   4.008   6.830   3.451
  219ALA      H 2170   3.986   6.767   3.526
  219ALA     CA 2171   3.923   6.949   3.469
  219ALA     CB 2172   3.799   6.939   3.380
  219ALA      C 2173   3.878   6.956   3.615
  219ALA     O1 2174   3.883   7.072   3.662
  219ALA     O2 2175   3.865   6.856   3.689
   6.93169   6.93169   4.90143   0.00000   0.00000   0.00000   0.00000   3.46584   3.46584
