# Supplementary material for: Is There a Functional Role for the Knotted Topology in Protein UCH-L1?
Source: J Chem Inf Model. 2024 Jul 24;64(17):6827–37. doi: 10.1021/acs.jcim.4c00880 (PMC11388461; doi:10.1021/acs.jcim.4c00880)
Supplement: Supplementary file 2 — ci4c00880_si_002.zip [file ci4c00880_si_002.zip › UCH-L1_files/APO/APO_delta4/protein_2etl.top]

;
;	File 'protein_2etl.top' was generated
;	By user: unknown (1071)
;	On host: bio023
;	At date: Thu May 26 16:11:53 2022
;
;	This is a standalone topology file
;
;	Created by:
;	                    :-) GROMACS - gmx pdb2gmx, 2021.2 (-:
;	
;	Executable:   /gromacs/gromacs-2021.2/bin/gmx
;	Data prefix:  /gromacs/gromacs-2021.2
;	Working dir:  /home/sferreira/UCH_L1/APO_Knot/APO_Knot_4/Setup
;	Command line:
;	  gmx pdb2gmx -f ../Preparation/protein_2etl.pdb -p protein_2etl.top -o protein_2etl.gro -ff gromos54a7 -water spc -ignh -merge all -renum -ter -his
;	Force field was read from the standard GROMACS share directory.
;

; Include forcefield parameters
#include "gromos54a7.ff/forcefield.itp"

[ moleculetype ]
; Name            nrexcl
Protein            3

[ atoms ]
;   nr       type  resnr residue  atom   cgnr     charge       mass  typeB    chargeB      massB
; residue   1 PRO rtp PRO  q +1.0
     1         NT      1    PRO      N      1      0.128    14.0067
     2          H      1    PRO     H1      1      0.248      1.008
     3          H      1    PRO     H2      1      0.248      1.008
     4        CH1      1    PRO     CA      2      0.188     13.019
     5       CH2r      1    PRO     CB      2          0     14.027
     6       CH2r      1    PRO     CG      3          0     14.027
     7       CH2r      1    PRO     CD      3      0.188     14.027
     8          C      1    PRO      C      4       0.45     12.011
     9          O      1    PRO      O      4      -0.45    15.9994   ; qtot 1
; residue   2 MET rtp MET  q  0.0
    10          N      2    MET      N      5      -0.31    14.0067
    11          H      2    MET      H      5       0.31      1.008
    12        CH1      2    MET     CA      6          0     13.019
    13        CH2      2    MET     CB      6          0     14.027
    14        CH2      2    MET     CG      7      0.241     14.027
    15          S      2    MET     SD      7     -0.482      32.06
    16        CH3      2    MET     CE      7      0.241     15.035
    17          C      2    MET      C      8       0.45     12.011
    18          O      2    MET      O      8      -0.45    15.9994   ; qtot 1
; residue   3 GLU rtp GLU  q -1.0
    19          N      3    GLU      N      9      -0.31    14.0067
    20          H      3    GLU      H      9       0.31      1.008
    21        CH1      3    GLU     CA     10          0     13.019
    22        CH2      3    GLU     CB     10          0     14.027
    23        CH2      3    GLU     CG     10          0     14.027
    24          C      3    GLU     CD     11       0.27     12.011
    25         OM      3    GLU    OE1     11     -0.635    15.9994
    26         OM      3    GLU    OE2     11     -0.635    15.9994
    27          C      3    GLU      C     12       0.45     12.011
    28          O      3    GLU      O     12      -0.45    15.9994   ; qtot 0
; residue   4 ILE rtp ILE  q  0.0
    29          N      4    ILE      N     13      -0.31    14.0067
    30          H      4    ILE      H     13       0.31      1.008
    31        CH1      4    ILE     CA     14          0     13.019
    32        CH1      4    ILE     CB     15          0     13.019
    33        CH2      4    ILE    CG1     15          0     14.027
    34        CH3      4    ILE    CG2     15          0     15.035
    35        CH3      4    ILE     CD     15          0     15.035
    36          C      4    ILE      C     16       0.45     12.011
    37          O      4    ILE      O     16      -0.45    15.9994   ; qtot 0
; residue   5 ASN rtp ASN  q  0.0
    38          N      5    ASN      N     17      -0.31    14.0067
    39          H      5    ASN      H     17       0.31      1.008
    40        CH1      5    ASN     CA     18          0     13.019
    41        CH2      5    ASN     CB     18          0     14.027
    42          C      5    ASN     CG     19       0.29     12.011
    43          O      5    ASN    OD1     19      -0.45    15.9994
    44         NT      5    ASN    ND2     19      -0.72    14.0067
    45          H      5    ASN   HD21     19       0.44      1.008
    46          H      5    ASN   HD22     19       0.44      1.008
    47          C      5    ASN      C     20       0.45     12.011
    48          O      5    ASN      O     20      -0.45    15.9994   ; qtot 0
; residue   6 PRO rtp PRO  q  0.0
    49          N      6    PRO      N     21          0    14.0067
    50        CH1      6    PRO     CA     22          0     13.019
    51       CH2r      6    PRO     CB     22          0     14.027
    52       CH2r      6    PRO     CG     23          0     14.027
    53       CH2r      6    PRO     CD     23          0     14.027
    54          C      6    PRO      C     24       0.45     12.011
    55          O      6    PRO      O     24      -0.45    15.9994   ; qtot 0
; residue   7 GLU rtp GLU  q -1.0
    56          N      7    GLU      N     25      -0.31    14.0067
    57          H      7    GLU      H     25       0.31      1.008
    58        CH1      7    GLU     CA     26          0     13.019
    59        CH2      7    GLU     CB     26          0     14.027
    60        CH2      7    GLU     CG     26          0     14.027
    61          C      7    GLU     CD     27       0.27     12.011
    62         OM      7    GLU    OE1     27     -0.635    15.9994
    63         OM      7    GLU    OE2     27     -0.635    15.9994
    64          C      7    GLU      C     28       0.45     12.011
    65          O      7    GLU      O     28      -0.45    15.9994   ; qtot -1
; residue   8 MET rtp MET  q  0.0
    66          N      8    MET      N     29      -0.31    14.0067
    67          H      8    MET      H     29       0.31      1.008
    68        CH1      8    MET     CA     30          0     13.019
    69        CH2      8    MET     CB     30          0     14.027
    70        CH2      8    MET     CG     31      0.241     14.027
    71          S      8    MET     SD     31     -0.482      32.06
    72        CH3      8    MET     CE     31      0.241     15.035
    73          C      8    MET      C     32       0.45     12.011
    74          O      8    MET      O     32      -0.45    15.9994   ; qtot -1
; residue   9 LEU rtp LEU  q  0.0
    75          N      9    LEU      N     33      -0.31    14.0067
    76          H      9    LEU      H     33       0.31      1.008
    77        CH1      9    LEU     CA     34          0     13.019
    78        CH2      9    LEU     CB     34          0     14.027
    79        CH1      9    LEU     CG     35          0     13.019
    80        CH3      9    LEU    CD1     35          0     15.035
    81        CH3      9    LEU    CD2     35          0     15.035
    82          C      9    LEU      C     36       0.45     12.011
    83          O      9    LEU      O     36      -0.45    15.9994   ; qtot -1
; residue  10 ASN rtp ASN  q  0.0
    84          N     10    ASN      N     37      -0.31    14.0067
    85          H     10    ASN      H     37       0.31      1.008
    86        CH1     10    ASN     CA     38          0     13.019
    87        CH2     10    ASN     CB     38          0     14.027
    88          C     10    ASN     CG     39       0.29     12.011
    89          O     10    ASN    OD1     39      -0.45    15.9994
    90         NT     10    ASN    ND2     39      -0.72    14.0067
    91          H     10    ASN   HD21     39       0.44      1.008
    92          H     10    ASN   HD22     39       0.44      1.008
    93          C     10    ASN      C     40       0.45     12.011
    94          O     10    ASN      O     40      -0.45    15.9994   ; qtot -1
; residue  11 LYS rtp LYSH q +1.0
    95          N     11    LYS      N     41      -0.31    14.0067
    96          H     11    LYS      H     41       0.31      1.008
    97        CH1     11    LYS     CA     42          0     13.019
    98        CH2     11    LYS     CB     42          0     14.027
    99        CH2     11    LYS     CG     43          0     14.027
   100        CH2     11    LYS     CD     43          0     14.027
   101        CH2     11    LYS     CE     44      0.127     14.027
   102         NL     11    LYS     NZ     44      0.129    14.0067
   103          H     11    LYS    HZ1     44      0.248      1.008
   104          H     11    LYS    HZ2     44      0.248      1.008
   105          H     11    LYS    HZ3     44      0.248      1.008
   106          C     11    LYS      C     45       0.45     12.011
   107          O     11    LYS      O     45      -0.45    15.9994   ; qtot 0
; residue  12 VAL rtp VAL  q  0.0
   108          N     12    VAL      N     46      -0.31    14.0067
   109          H     12    VAL      H     46       0.31      1.008
   110        CH1     12    VAL     CA     47          0     13.019
   111        CH1     12    VAL     CB     47          0     13.019
   112        CH3     12    VAL    CG1     47          0     15.035
   113        CH3     12    VAL    CG2     47          0     15.035
   114          C     12    VAL      C     48       0.45     12.011
   115          O     12    VAL      O     48      -0.45    15.9994   ; qtot 0
; residue  13 LEU rtp LEU  q  0.0
   116          N     13    LEU      N     49      -0.31    14.0067
   117          H     13    LEU      H     49       0.31      1.008
   118        CH1     13    LEU     CA     50          0     13.019
   119        CH2     13    LEU     CB     50          0     14.027
   120        CH1     13    LEU     CG     51          0     13.019
   121        CH3     13    LEU    CD1     51          0     15.035
   122        CH3     13    LEU    CD2     51          0     15.035
   123          C     13    LEU      C     52       0.45     12.011
   124          O     13    LEU      O     52      -0.45    15.9994   ; qtot 0
; residue  14 SER rtp SER  q  0.0
   125          N     14    SER      N     53      -0.31    14.0067
   126          H     14    SER      H     53       0.31      1.008
   127        CH1     14    SER     CA     54          0     13.019
   128        CH2     14    SER     CB     55      0.266     14.027
   129         OA     14    SER     OG     55     -0.674    15.9994
   130          H     14    SER     HG     55      0.408      1.008
   131          C     14    SER      C     56       0.45     12.011
   132          O     14    SER      O     56      -0.45    15.9994   ; qtot 0
; residue  15 ARG rtp ARG  q +1.0
   133          N     15    ARG      N     57      -0.31    14.0067
   134          H     15    ARG      H     57       0.31      1.008
   135        CH1     15    ARG     CA     58          0     13.019
   136        CH2     15    ARG     CB     58          0     14.027
   137        CH2     15    ARG     CG     58          0     14.027
   138        CH2     15    ARG     CD     59       0.09     14.027
   139         NE     15    ARG     NE     59      -0.11    14.0067
   140          H     15    ARG     HE     59       0.24      1.008
   141          C     15    ARG     CZ     59       0.34     12.011
   142         NZ     15    ARG    NH1     59      -0.26    14.0067
   143          H     15    ARG   HH11     59       0.24      1.008
   144          H     15    ARG   HH12     59       0.24      1.008
   145         NZ     15    ARG    NH2     59      -0.26    14.0067
   146          H     15    ARG   HH21     59       0.24      1.008
   147          H     15    ARG   HH22     59       0.24      1.008
   148          C     15    ARG      C     60       0.45     12.011
   149          O     15    ARG      O     60      -0.45    15.9994   ; qtot 1
; residue  16 LEU rtp LEU  q  0.0
   150          N     16    LEU      N     61      -0.31    14.0067
   151          H     16    LEU      H     61       0.31      1.008
   152        CH1     16    LEU     CA     62          0     13.019
   153        CH2     16    LEU     CB     62          0     14.027
   154        CH1     16    LEU     CG     63          0     13.019
   155        CH3     16    LEU    CD1     63          0     15.035
   156        CH3     16    LEU    CD2     63          0     15.035
   157          C     16    LEU      C     64       0.45     12.011
   158          O     16    LEU      O     64      -0.45    15.9994   ; qtot 1
; residue  17 GLY rtp GLY  q  0.0
   159          N     17    GLY      N     65      -0.31    14.0067
   160          H     17    GLY      H     65       0.31      1.008
   161        CH2     17    GLY     CA     66          0     14.027
   162          C     17    GLY      C     67       0.45     12.011
   163          O     17    GLY      O     67      -0.45    15.9994   ; qtot 1
; residue  18 VAL rtp VAL  q  0.0
   164          N     18    VAL      N     68      -0.31    14.0067
   165          H     18    VAL      H     68       0.31      1.008
   166        CH1     18    VAL     CA     69          0     13.019
   167        CH1     18    VAL     CB     69          0     13.019
   168        CH3     18    VAL    CG1     69          0     15.035
   169        CH3     18    VAL    CG2     69          0     15.035
   170          C     18    VAL      C     70       0.45     12.011
   171          O     18    VAL      O     70      -0.45    15.9994   ; qtot 1
; residue  19 ALA rtp ALA  q  0.0
   172          N     19    ALA      N     71      -0.31    14.0067
   173          H     19    ALA      H     71       0.31      1.008
   174        CH1     19    ALA     CA     72          0     13.019
   175        CH3     19    ALA     CB     72          0     15.035
   176          C     19    ALA      C     73       0.45     12.011
   177          O     19    ALA      O     73      -0.45    15.9994   ; qtot 1
; residue  20 GLY rtp GLY  q  0.0
   178          N     20    GLY      N     74      -0.31    14.0067
   179          H     20    GLY      H     74       0.31      1.008
   180        CH2     20    GLY     CA     75          0     14.027
   181          C     20    GLY      C     76       0.45     12.011
   182          O     20    GLY      O     76      -0.45    15.9994   ; qtot 1
; residue  21 GLN rtp GLN  q  0.0
   183          N     21    GLN      N     77      -0.31    14.0067
   184          H     21    GLN      H     77       0.31      1.008
   185        CH1     21    GLN     CA     78          0     13.019
   186        CH2     21    GLN     CB     78          0     14.027
   187        CH2     21    GLN     CG     78          0     14.027
   188          C     21    GLN     CD     79       0.29     12.011
   189          O     21    GLN    OE1     79      -0.45    15.9994
   190         NT     21    GLN    NE2     79      -0.72    14.0067
   191          H     21    GLN   HE21     79       0.44      1.008
   192          H     21    GLN   HE22     79       0.44      1.008
   193          C     21    GLN      C     80       0.45     12.011
   194          O     21    GLN      O     80      -0.45    15.9994   ; qtot 1
; residue  22 TRP rtp TRP  q  0.0
   195          N     22    TRP      N     81      -0.31    14.0067
   196          H     22    TRP      H     81       0.31      1.008
   197        CH1     22    TRP     CA     82          0     13.019
   198        CH2     22    TRP     CB     82          0     14.027
   199          C     22    TRP     CG     83      -0.21     12.011
   200          C     22    TRP    CD1     83      -0.14     12.011
   201         HC     22    TRP    HD1     83       0.14      1.008
   202          C     22    TRP    CD2     83          0     12.011
   203         NR     22    TRP    NE1     83       -0.1    14.0067
   204          H     22    TRP    HE1     83       0.31      1.008
   205          C     22    TRP    CE2     83          0     12.011
   206          C     22    TRP    CE3     84      -0.14     12.011
   207         HC     22    TRP    HE3     84       0.14      1.008
   208          C     22    TRP    CZ2     85      -0.14     12.011
   209         HC     22    TRP    HZ2     85       0.14      1.008
   210          C     22    TRP    CZ3     86      -0.14     12.011
   211         HC     22    TRP    HZ3     86       0.14      1.008
   212          C     22    TRP    CH2     87      -0.14     12.011
   213         HC     22    TRP    HH2     87       0.14      1.008
   214          C     22    TRP      C     88       0.45     12.011
   215          O     22    TRP      O     88      -0.45    15.9994   ; qtot 1
; residue  23 ARG rtp ARG  q +1.0
   216          N     23    ARG      N     89      -0.31    14.0067
   217          H     23    ARG      H     89       0.31      1.008
   218        CH1     23    ARG     CA     90          0     13.019
   219        CH2     23    ARG     CB     90          0     14.027
   220        CH2     23    ARG     CG     90          0     14.027
   221        CH2     23    ARG     CD     91       0.09     14.027
   222         NE     23    ARG     NE     91      -0.11    14.0067
   223          H     23    ARG     HE     91       0.24      1.008
   224          C     23    ARG     CZ     91       0.34     12.011
   225         NZ     23    ARG    NH1     91      -0.26    14.0067
   226          H     23    ARG   HH11     91       0.24      1.008
   227          H     23    ARG   HH12     91       0.24      1.008
   228         NZ     23    ARG    NH2     91      -0.26    14.0067
   229          H     23    ARG   HH21     91       0.24      1.008
   230          H     23    ARG   HH22     91       0.24      1.008
   231          C     23    ARG      C     92       0.45     12.011
   232          O     23    ARG      O     92      -0.45    15.9994   ; qtot 2
; residue  24 PHE rtp PHE  q  0.0
   233          N     24    PHE      N     93      -0.31    14.0067
   234          H     24    PHE      H     93       0.31      1.008
   235        CH1     24    PHE     CA     94          0     13.019
   236        CH2     24    PHE     CB     94          0     14.027
   237          C     24    PHE     CG     94          0     12.011
   238          C     24    PHE    CD1     95      -0.14     12.011
   239         HC     24    PHE    HD1     95       0.14      1.008
   240          C     24    PHE    CD2     96      -0.14     12.011
   241         HC     24    PHE    HD2     96       0.14      1.008
   242          C     24    PHE    CE1     97      -0.14     12.011
   243         HC     24    PHE    HE1     97       0.14      1.008
   244          C     24    PHE    CE2     98      -0.14     12.011
   245         HC     24    PHE    HE2     98       0.14      1.008
   246          C     24    PHE     CZ     99      -0.14     12.011
   247         HC     24    PHE     HZ     99       0.14      1.008
   248          C     24    PHE      C    100       0.45     12.011
   249          O     24    PHE      O    100      -0.45    15.9994   ; qtot 2
; residue  25 VAL rtp VAL  q  0.0
   250          N     25    VAL      N    101      -0.31    14.0067
   251          H     25    VAL      H    101       0.31      1.008
   252        CH1     25    VAL     CA    102          0     13.019
   253        CH1     25    VAL     CB    102          0     13.019
   254        CH3     25    VAL    CG1    102          0     15.035
   255        CH3     25    VAL    CG2    102          0     15.035
   256          C     25    VAL      C    103       0.45     12.011
   257          O     25    VAL      O    103      -0.45    15.9994   ; qtot 2
; residue  26 ASP rtp ASP  q -1.0
   258          N     26    ASP      N    104      -0.31    14.0067
   259          H     26    ASP      H    104       0.31      1.008
   260        CH1     26    ASP     CA    105          0     13.019
   261        CH2     26    ASP     CB    105          0     14.027
   262          C     26    ASP     CG    106       0.27     12.011
   263         OM     26    ASP    OD1    106     -0.635    15.9994
   264         OM     26    ASP    OD2    106     -0.635    15.9994
   265          C     26    ASP      C    107       0.45     12.011
   266          O     26    ASP      O    107      -0.45    15.9994   ; qtot 1
; residue  27 VAL rtp VAL  q  0.0
   267          N     27    VAL      N    108      -0.31    14.0067
   268          H     27    VAL      H    108       0.31      1.008
   269        CH1     27    VAL     CA    109          0     13.019
   270        CH1     27    VAL     CB    109          0     13.019
   271        CH3     27    VAL    CG1    109          0     15.035
   272        CH3     27    VAL    CG2    109          0     15.035
   273          C     27    VAL      C    110       0.45     12.011
   274          O     27    VAL      O    110      -0.45    15.9994   ; qtot 1
; residue  28 LEU rtp LEU  q  0.0
   275          N     28    LEU      N    111      -0.31    14.0067
   276          H     28    LEU      H    111       0.31      1.008
   277        CH1     28    LEU     CA    112          0     13.019
   278        CH2     28    LEU     CB    112          0     14.027
   279        CH1     28    LEU     CG    113          0     13.019
   280        CH3     28    LEU    CD1    113          0     15.035
   281        CH3     28    LEU    CD2    113          0     15.035
   282          C     28    LEU      C    114       0.45     12.011
   283          O     28    LEU      O    114      -0.45    15.9994   ; qtot 1
; residue  29 GLY rtp GLY  q  0.0
   284          N     29    GLY      N    115      -0.31    14.0067
   285          H     29    GLY      H    115       0.31      1.008
   286        CH2     29    GLY     CA    116          0     14.027
   287          C     29    GLY      C    117       0.45     12.011
   288          O     29    GLY      O    117      -0.45    15.9994   ; qtot 1
; residue  30 LEU rtp LEU  q  0.0
   289          N     30    LEU      N    118      -0.31    14.0067
   290          H     30    LEU      H    118       0.31      1.008
   291        CH1     30    LEU     CA    119          0     13.019
   292        CH2     30    LEU     CB    119          0     14.027
   293        CH1     30    LEU     CG    120          0     13.019
   294        CH3     30    LEU    CD1    120          0     15.035
   295        CH3     30    LEU    CD2    120          0     15.035
   296          C     30    LEU      C    121       0.45     12.011
   297          O     30    LEU      O    121      -0.45    15.9994   ; qtot 1
; residue  31 GLU rtp GLU  q -1.0
   298          N     31    GLU      N    122      -0.31    14.0067
   299          H     31    GLU      H    122       0.31      1.008
   300        CH1     31    GLU     CA    123          0     13.019
   301        CH2     31    GLU     CB    123          0     14.027
   302        CH2     31    GLU     CG    123          0     14.027
   303          C     31    GLU     CD    124       0.27     12.011
   304         OM     31    GLU    OE1    124     -0.635    15.9994
   305         OM     31    GLU    OE2    124     -0.635    15.9994
   306          C     31    GLU      C    125       0.45     12.011
   307          O     31    GLU      O    125      -0.45    15.9994   ; qtot 0
; residue  32 GLU rtp GLU  q -1.0
   308          N     32    GLU      N    126      -0.31    14.0067
   309          H     32    GLU      H    126       0.31      1.008
   310        CH1     32    GLU     CA    127          0     13.019
   311        CH2     32    GLU     CB    127          0     14.027
   312        CH2     32    GLU     CG    127          0     14.027
   313          C     32    GLU     CD    128       0.27     12.011
   314         OM     32    GLU    OE1    128     -0.635    15.9994
   315         OM     32    GLU    OE2    128     -0.635    15.9994
   316          C     32    GLU      C    129       0.45     12.011
   317          O     32    GLU      O    129      -0.45    15.9994   ; qtot -1
; residue  33 GLU rtp GLU  q -1.0
   318          N     33    GLU      N    130      -0.31    14.0067
   319          H     33    GLU      H    130       0.31      1.008
   320        CH1     33    GLU     CA    131          0     13.019
   321        CH2     33    GLU     CB    131          0     14.027
   322        CH2     33    GLU     CG    131          0     14.027
   323          C     33    GLU     CD    132       0.27     12.011
   324         OM     33    GLU    OE1    132     -0.635    15.9994
   325         OM     33    GLU    OE2    132     -0.635    15.9994
   326          C     33    GLU      C    133       0.45     12.011
   327          O     33    GLU      O    133      -0.45    15.9994   ; qtot -2
; residue  34 SER rtp SER  q  0.0
   328          N     34    SER      N    134      -0.31    14.0067
   329          H     34    SER      H    134       0.31      1.008
   330        CH1     34    SER     CA    135          0     13.019
   331        CH2     34    SER     CB    136      0.266     14.027
   332         OA     34    SER     OG    136     -0.674    15.9994
   333          H     34    SER     HG    136      0.408      1.008
   334          C     34    SER      C    137       0.45     12.011
   335          O     34    SER      O    137      -0.45    15.9994   ; qtot -2
; residue  35 LEU rtp LEU  q  0.0
   336          N     35    LEU      N    138      -0.31    14.0067
   337          H     35    LEU      H    138       0.31      1.008
   338        CH1     35    LEU     CA    139          0     13.019
   339        CH2     35    LEU     CB    139          0     14.027
   340        CH1     35    LEU     CG    140          0     13.019
   341        CH3     35    LEU    CD1    140          0     15.035
   342        CH3     35    LEU    CD2    140          0     15.035
   343          C     35    LEU      C    141       0.45     12.011
   344          O     35    LEU      O    141      -0.45    15.9994   ; qtot -2
; residue  36 GLY rtp GLY  q  0.0
   345          N     36    GLY      N    142      -0.31    14.0067
   346          H     36    GLY      H    142       0.31      1.008
   347        CH2     36    GLY     CA    143          0     14.027
   348          C     36    GLY      C    144       0.45     12.011
   349          O     36    GLY      O    144      -0.45    15.9994   ; qtot -2
; residue  37 SER rtp SER  q  0.0
   350          N     37    SER      N    145      -0.31    14.0067
   351          H     37    SER      H    145       0.31      1.008
   352        CH1     37    SER     CA    146          0     13.019
   353        CH2     37    SER     CB    147      0.266     14.027
   354         OA     37    SER     OG    147     -0.674    15.9994
   355          H     37    SER     HG    147      0.408      1.008
   356          C     37    SER      C    148       0.45     12.011
   357          O     37    SER      O    148      -0.45    15.9994   ; qtot -2
; residue  38 VAL rtp VAL  q  0.0
   358          N     38    VAL      N    149      -0.31    14.0067
   359          H     38    VAL      H    149       0.31      1.008
   360        CH1     38    VAL     CA    150          0     13.019
   361        CH1     38    VAL     CB    150          0     13.019
   362        CH3     38    VAL    CG1    150          0     15.035
   363        CH3     38    VAL    CG2    150          0     15.035
   364          C     38    VAL      C    151       0.45     12.011
   365          O     38    VAL      O    151      -0.45    15.9994   ; qtot -2
; residue  39 PRO rtp PRO  q  0.0
   366          N     39    PRO      N    152          0    14.0067
   367        CH1     39    PRO     CA    153          0     13.019
   368       CH2r     39    PRO     CB    153          0     14.027
   369       CH2r     39    PRO     CG    154          0     14.027
   370       CH2r     39    PRO     CD    154          0     14.027
   371          C     39    PRO      C    155       0.45     12.011
   372          O     39    PRO      O    155      -0.45    15.9994   ; qtot -2
; residue  40 ALA rtp ALA  q  0.0
   373          N     40    ALA      N    156      -0.31    14.0067
   374          H     40    ALA      H    156       0.31      1.008
   375        CH1     40    ALA     CA    157          0     13.019
   376        CH3     40    ALA     CB    157          0     15.035
   377          C     40    ALA      C    158       0.45     12.011
   378          O     40    ALA      O    158      -0.45    15.9994   ; qtot -2
; residue  41 PRO rtp PRO  q  0.0
   379          N     41    PRO      N    159          0    14.0067
   380        CH1     41    PRO     CA    160          0     13.019
   381       CH2r     41    PRO     CB    160          0     14.027
   382       CH2r     41    PRO     CG    161          0     14.027
   383       CH2r     41    PRO     CD    161          0     14.027
   384          C     41    PRO      C    162       0.45     12.011
   385          O     41    PRO      O    162      -0.45    15.9994   ; qtot -2
; residue  42 ALA rtp ALA  q  0.0
   386          N     42    ALA      N    163      -0.31    14.0067
   387          H     42    ALA      H    163       0.31      1.008
   388        CH1     42    ALA     CA    164          0     13.019
   389        CH3     42    ALA     CB    164          0     15.035
   390          C     42    ALA      C    165       0.45     12.011
   391          O     42    ALA      O    165      -0.45    15.9994   ; qtot -2
; residue  43 CYS rtp CYSH q  0.0
   392          N     43    CYS      N    166      -0.31    14.0067
   393          H     43    CYS      H    166       0.31      1.008
   394        CH1     43    CYS     CA    167          0     13.019
   395        CH2     43    CYS     CB    168       0.15     14.027
   396          S     43    CYS     SG    168      -0.37      32.06
   397          H     43    CYS     HG    168       0.22      1.008
   398          C     43    CYS      C    169       0.45     12.011
   399          O     43    CYS      O    169      -0.45    15.9994   ; qtot -2
; residue  44 ALA rtp ALA  q  0.0
   400          N     44    ALA      N    170      -0.31    14.0067
   401          H     44    ALA      H    170       0.31      1.008
   402        CH1     44    ALA     CA    171          0     13.019
   403        CH3     44    ALA     CB    171          0     15.035
   404          C     44    ALA      C    172       0.45     12.011
   405          O     44    ALA      O    172      -0.45    15.9994   ; qtot -2
; residue  45 LEU rtp LEU  q  0.0
   406          N     45    LEU      N    173      -0.31    14.0067
   407          H     45    LEU      H    173       0.31      1.008
   408        CH1     45    LEU     CA    174          0     13.019
   409        CH2     45    LEU     CB    174          0     14.027
   410        CH1     45    LEU     CG    175          0     13.019
   411        CH3     45    LEU    CD1    175          0     15.035
   412        CH3     45    LEU    CD2    175          0     15.035
   413          C     45    LEU      C    176       0.45     12.011
   414          O     45    LEU      O    176      -0.45    15.9994   ; qtot -2
; residue  46 LEU rtp LEU  q  0.0
   415          N     46    LEU      N    177      -0.31    14.0067
   416          H     46    LEU      H    177       0.31      1.008
   417        CH1     46    LEU     CA    178          0     13.019
   418        CH2     46    LEU     CB    178          0     14.027
   419        CH1     46    LEU     CG    179          0     13.019
   420        CH3     46    LEU    CD1    179          0     15.035
   421        CH3     46    LEU    CD2    179          0     15.035
   422          C     46    LEU      C    180       0.45     12.011
   423          O     46    LEU      O    180      -0.45    15.9994   ; qtot -2
; residue  47 LEU rtp LEU  q  0.0
   424          N     47    LEU      N    181      -0.31    14.0067
   425          H     47    LEU      H    181       0.31      1.008
   426        CH1     47    LEU     CA    182          0     13.019
   427        CH2     47    LEU     CB    182          0     14.027
   428        CH1     47    LEU     CG    183          0     13.019
   429        CH3     47    LEU    CD1    183          0     15.035
   430        CH3     47    LEU    CD2    183          0     15.035
   431          C     47    LEU      C    184       0.45     12.011
   432          O     47    LEU      O    184      -0.45    15.9994   ; qtot -2
; residue  48 LEU rtp LEU  q  0.0
   433          N     48    LEU      N    185      -0.31    14.0067
   434          H     48    LEU      H    185       0.31      1.008
   435        CH1     48    LEU     CA    186          0     13.019
   436        CH2     48    LEU     CB    186          0     14.027
   437        CH1     48    LEU     CG    187          0     13.019
   438        CH3     48    LEU    CD1    187          0     15.035
   439        CH3     48    LEU    CD2    187          0     15.035
   440          C     48    LEU      C    188       0.45     12.011
   441          O     48    LEU      O    188      -0.45    15.9994   ; qtot -2
; residue  49 PHE rtp PHE  q  0.0
   442          N     49    PHE      N    189      -0.31    14.0067
   443          H     49    PHE      H    189       0.31      1.008
   444        CH1     49    PHE     CA    190          0     13.019
   445        CH2     49    PHE     CB    190          0     14.027
   446          C     49    PHE     CG    190          0     12.011
   447          C     49    PHE    CD1    191      -0.14     12.011
   448         HC     49    PHE    HD1    191       0.14      1.008
   449          C     49    PHE    CD2    192      -0.14     12.011
   450         HC     49    PHE    HD2    192       0.14      1.008
   451          C     49    PHE    CE1    193      -0.14     12.011
   452         HC     49    PHE    HE1    193       0.14      1.008
   453          C     49    PHE    CE2    194      -0.14     12.011
   454         HC     49    PHE    HE2    194       0.14      1.008
   455          C     49    PHE     CZ    195      -0.14     12.011
   456         HC     49    PHE     HZ    195       0.14      1.008
   457          C     49    PHE      C    196       0.45     12.011
   458          O     49    PHE      O    196      -0.45    15.9994   ; qtot -2
; residue  50 PRO rtp PRO  q  0.0
   459          N     50    PRO      N    197          0    14.0067
   460        CH1     50    PRO     CA    198          0     13.019
   461       CH2r     50    PRO     CB    198          0     14.027
   462       CH2r     50    PRO     CG    199          0     14.027
   463       CH2r     50    PRO     CD    199          0     14.027
   464          C     50    PRO      C    200       0.45     12.011
   465          O     50    PRO      O    200      -0.45    15.9994   ; qtot -2
; residue  51 LEU rtp LEU  q  0.0
   466          N     51    LEU      N    201      -0.31    14.0067
   467          H     51    LEU      H    201       0.31      1.008
   468        CH1     51    LEU     CA    202          0     13.019
   469        CH2     51    LEU     CB    202          0     14.027
   470        CH1     51    LEU     CG    203          0     13.019
   471        CH3     51    LEU    CD1    203          0     15.035
   472        CH3     51    LEU    CD2    203          0     15.035
   473          C     51    LEU      C    204       0.45     12.011
   474          O     51    LEU      O    204      -0.45    15.9994   ; qtot -2
; residue  52 THR rtp THR  q  0.0
   475          N     52    THR      N    205      -0.31    14.0067
   476          H     52    THR      H    205       0.31      1.008
   477        CH1     52    THR     CA    206          0     13.019
   478        CH1     52    THR     CB    207      0.266     13.019
   479         OA     52    THR    OG1    207     -0.674    15.9994
   480          H     52    THR    HG1    207      0.408      1.008
   481        CH3     52    THR    CG2    208          0     15.035
   482          C     52    THR      C    209       0.45     12.011
   483          O     52    THR      O    209      -0.45    15.9994   ; qtot -2
; residue  53 ALA rtp ALA  q  0.0
   484          N     53    ALA      N    210      -0.31    14.0067
   485          H     53    ALA      H    210       0.31      1.008
   486        CH1     53    ALA     CA    211          0     13.019
   487        CH3     53    ALA     CB    211          0     15.035
   488          C     53    ALA      C    212       0.45     12.011
   489          O     53    ALA      O    212      -0.45    15.9994   ; qtot -2
; residue  54 GLN rtp GLN  q  0.0
   490          N     54    GLN      N    213      -0.31    14.0067
   491          H     54    GLN      H    213       0.31      1.008
   492        CH1     54    GLN     CA    214          0     13.019
   493        CH2     54    GLN     CB    214          0     14.027
   494        CH2     54    GLN     CG    214          0     14.027
   495          C     54    GLN     CD    215       0.29     12.011
   496          O     54    GLN    OE1    215      -0.45    15.9994
   497         NT     54    GLN    NE2    215      -0.72    14.0067
   498          H     54    GLN   HE21    215       0.44      1.008
   499          H     54    GLN   HE22    215       0.44      1.008
   500          C     54    GLN      C    216       0.45     12.011
   501          O     54    GLN      O    216      -0.45    15.9994   ; qtot -2
; residue  55 HISE rtp HISB q  0.0
   502          N     55   HISE      N    217      -0.31    14.0067
   503          H     55   HISE      H    217       0.31      1.008
   504        CH1     55   HISE     CA    218          0     13.019
   505        CH2     55   HISE     CB    218          0     14.027
   506          C     55   HISE     CG    219          0     12.011
   507         NR     55   HISE    ND1    219      -0.54    14.0067
   508          C     55   HISE    CD2    219          0     12.011
   509         HC     55   HISE    HD2    219       0.14      1.008
   510          C     55   HISE    CE1    219          0     12.011
   511         HC     55   HISE    HE1    219       0.14      1.008
   512         NR     55   HISE    NE2    219      -0.05    14.0067
   513          H     55   HISE    HE2    219       0.31      1.008
   514          C     55   HISE      C    220       0.45     12.011
   515          O     55   HISE      O    220      -0.45    15.9994   ; qtot -2
; residue  56 GLU rtp GLU  q -1.0
   516          N     56    GLU      N    221      -0.31    14.0067
   517          H     56    GLU      H    221       0.31      1.008
   518        CH1     56    GLU     CA    222          0     13.019
   519        CH2     56    GLU     CB    222          0     14.027
   520        CH2     56    GLU     CG    222          0     14.027
   521          C     56    GLU     CD    223       0.27     12.011
   522         OM     56    GLU    OE1    223     -0.635    15.9994
   523         OM     56    GLU    OE2    223     -0.635    15.9994
   524          C     56    GLU      C    224       0.45     12.011
   525          O     56    GLU      O    224      -0.45    15.9994   ; qtot -3
; residue  57 ASN rtp ASN  q  0.0
   526          N     57    ASN      N    225      -0.31    14.0067
   527          H     57    ASN      H    225       0.31      1.008
   528        CH1     57    ASN     CA    226          0     13.019
   529        CH2     57    ASN     CB    226          0     14.027
   530          C     57    ASN     CG    227       0.29     12.011
   531          O     57    ASN    OD1    227      -0.45    15.9994
   532         NT     57    ASN    ND2    227      -0.72    14.0067
   533          H     57    ASN   HD21    227       0.44      1.008
   534          H     57    ASN   HD22    227       0.44      1.008
   535          C     57    ASN      C    228       0.45     12.011
   536          O     57    ASN      O    228      -0.45    15.9994   ; qtot -3
; residue  58 PHE rtp PHE  q  0.0
   537          N     58    PHE      N    229      -0.31    14.0067
   538          H     58    PHE      H    229       0.31      1.008
   539        CH1     58    PHE     CA    230          0     13.019
   540        CH2     58    PHE     CB    230          0     14.027
   541          C     58    PHE     CG    230          0     12.011
   542          C     58    PHE    CD1    231      -0.14     12.011
   543         HC     58    PHE    HD1    231       0.14      1.008
   544          C     58    PHE    CD2    232      -0.14     12.011
   545         HC     58    PHE    HD2    232       0.14      1.008
   546          C     58    PHE    CE1    233      -0.14     12.011
   547         HC     58    PHE    HE1    233       0.14      1.008
   548          C     58    PHE    CE2    234      -0.14     12.011
   549         HC     58    PHE    HE2    234       0.14      1.008
   550          C     58    PHE     CZ    235      -0.14     12.011
   551         HC     58    PHE     HZ    235       0.14      1.008
   552          C     58    PHE      C    236       0.45     12.011
   553          O     58    PHE      O    236      -0.45    15.9994   ; qtot -3
; residue  59 ARG rtp ARG  q +1.0
   554          N     59    ARG      N    237      -0.31    14.0067
   555          H     59    ARG      H    237       0.31      1.008
   556        CH1     59    ARG     CA    238          0     13.019
   557        CH2     59    ARG     CB    238          0     14.027
   558        CH2     59    ARG     CG    238          0     14.027
   559        CH2     59    ARG     CD    239       0.09     14.027
   560         NE     59    ARG     NE    239      -0.11    14.0067
   561          H     59    ARG     HE    239       0.24      1.008
   562          C     59    ARG     CZ    239       0.34     12.011
   563         NZ     59    ARG    NH1    239      -0.26    14.0067
   564          H     59    ARG   HH11    239       0.24      1.008
   565          H     59    ARG   HH12    239       0.24      1.008
   566         NZ     59    ARG    NH2    239      -0.26    14.0067
   567          H     59    ARG   HH21    239       0.24      1.008
   568          H     59    ARG   HH22    239       0.24      1.008
   569          C     59    ARG      C    240       0.45     12.011
   570          O     59    ARG      O    240      -0.45    15.9994   ; qtot -2
; residue  60 LYS rtp LYSH q +1.0
   571          N     60    LYS      N    241      -0.31    14.0067
   572          H     60    LYS      H    241       0.31      1.008
   573        CH1     60    LYS     CA    242          0     13.019
   574        CH2     60    LYS     CB    242          0     14.027
   575        CH2     60    LYS     CG    243          0     14.027
   576        CH2     60    LYS     CD    243          0     14.027
   577        CH2     60    LYS     CE    244      0.127     14.027
   578         NL     60    LYS     NZ    244      0.129    14.0067
   579          H     60    LYS    HZ1    244      0.248      1.008
   580          H     60    LYS    HZ2    244      0.248      1.008
   581          H     60    LYS    HZ3    244      0.248      1.008
   582          C     60    LYS      C    245       0.45     12.011
   583          O     60    LYS      O    245      -0.45    15.9994   ; qtot -1
; residue  61 LYS rtp LYSH q +1.0
   584          N     61    LYS      N    246      -0.31    14.0067
   585          H     61    LYS      H    246       0.31      1.008
   586        CH1     61    LYS     CA    247          0     13.019
   587        CH2     61    LYS     CB    247          0     14.027
   588        CH2     61    LYS     CG    248          0     14.027
   589        CH2     61    LYS     CD    248          0     14.027
   590        CH2     61    LYS     CE    249      0.127     14.027
   591         NL     61    LYS     NZ    249      0.129    14.0067
   592          H     61    LYS    HZ1    249      0.248      1.008
   593          H     61    LYS    HZ2    249      0.248      1.008
   594          H     61    LYS    HZ3    249      0.248      1.008
   595          C     61    LYS      C    250       0.45     12.011
   596          O     61    LYS      O    250      -0.45    15.9994   ; qtot 0
; residue  62 GLN rtp GLN  q  0.0
   597          N     62    GLN      N    251      -0.31    14.0067
   598          H     62    GLN      H    251       0.31      1.008
   599        CH1     62    GLN     CA    252          0     13.019
   600        CH2     62    GLN     CB    252          0     14.027
   601        CH2     62    GLN     CG    252          0     14.027
   602          C     62    GLN     CD    253       0.29     12.011
   603          O     62    GLN    OE1    253      -0.45    15.9994
   604         NT     62    GLN    NE2    253      -0.72    14.0067
   605          H     62    GLN   HE21    253       0.44      1.008
   606          H     62    GLN   HE22    253       0.44      1.008
   607          C     62    GLN      C    254       0.45     12.011
   608          O     62    GLN      O    254      -0.45    15.9994   ; qtot 0
; residue  63 ILE rtp ILE  q  0.0
   609          N     63    ILE      N    255      -0.31    14.0067
   610          H     63    ILE      H    255       0.31      1.008
   611        CH1     63    ILE     CA    256          0     13.019
   612        CH1     63    ILE     CB    257          0     13.019
   613        CH2     63    ILE    CG1    257          0     14.027
   614        CH3     63    ILE    CG2    257          0     15.035
   615        CH3     63    ILE     CD    257          0     15.035
   616          C     63    ILE      C    258       0.45     12.011
   617          O     63    ILE      O    258      -0.45    15.9994   ; qtot 0
; residue  64 GLU rtp GLU  q -1.0
   618          N     64    GLU      N    259      -0.31    14.0067
   619          H     64    GLU      H    259       0.31      1.008
   620        CH1     64    GLU     CA    260          0     13.019
   621        CH2     64    GLU     CB    260          0     14.027
   622        CH2     64    GLU     CG    260          0     14.027
   623          C     64    GLU     CD    261       0.27     12.011
   624         OM     64    GLU    OE1    261     -0.635    15.9994
   625         OM     64    GLU    OE2    261     -0.635    15.9994
   626          C     64    GLU      C    262       0.45     12.011
   627          O     64    GLU      O    262      -0.45    15.9994   ; qtot -1
; residue  65 GLU rtp GLU  q -1.0
   628          N     65    GLU      N    263      -0.31    14.0067
   629          H     65    GLU      H    263       0.31      1.008
   630        CH1     65    GLU     CA    264          0     13.019
   631        CH2     65    GLU     CB    264          0     14.027
   632        CH2     65    GLU     CG    264          0     14.027
   633          C     65    GLU     CD    265       0.27     12.011
   634         OM     65    GLU    OE1    265     -0.635    15.9994
   635         OM     65    GLU    OE2    265     -0.635    15.9994
   636          C     65    GLU      C    266       0.45     12.011
   637          O     65    GLU      O    266      -0.45    15.9994   ; qtot -2
; residue  66 LEU rtp LEU  q  0.0
   638          N     66    LEU      N    267      -0.31    14.0067
   639          H     66    LEU      H    267       0.31      1.008
   640        CH1     66    LEU     CA    268          0     13.019
   641        CH2     66    LEU     CB    268          0     14.027
   642        CH1     66    LEU     CG    269          0     13.019
   643        CH3     66    LEU    CD1    269          0     15.035
   644        CH3     66    LEU    CD2    269          0     15.035
   645          C     66    LEU      C    270       0.45     12.011
   646          O     66    LEU      O    270      -0.45    15.9994   ; qtot -2
; residue  67 LYS rtp LYSH q +1.0
   647          N     67    LYS      N    271      -0.31    14.0067
   648          H     67    LYS      H    271       0.31      1.008
   649        CH1     67    LYS     CA    272          0     13.019
   650        CH2     67    LYS     CB    272          0     14.027
   651        CH2     67    LYS     CG    273          0     14.027
   652        CH2     67    LYS     CD    273          0     14.027
   653        CH2     67    LYS     CE    274      0.127     14.027
   654         NL     67    LYS     NZ    274      0.129    14.0067
   655          H     67    LYS    HZ1    274      0.248      1.008
   656          H     67    LYS    HZ2    274      0.248      1.008
   657          H     67    LYS    HZ3    274      0.248      1.008
   658          C     67    LYS      C    275       0.45     12.011
   659          O     67    LYS      O    275      -0.45    15.9994   ; qtot -1
; residue  68 GLY rtp GLY  q  0.0
   660          N     68    GLY      N    276      -0.31    14.0067
   661          H     68    GLY      H    276       0.31      1.008
   662        CH2     68    GLY     CA    277          0     14.027
   663          C     68    GLY      C    278       0.45     12.011
   664          O     68    GLY      O    278      -0.45    15.9994   ; qtot -1
; residue  69 GLN rtp GLN  q  0.0
   665          N     69    GLN      N    279      -0.31    14.0067
   666          H     69    GLN      H    279       0.31      1.008
   667        CH1     69    GLN     CA    280          0     13.019
   668        CH2     69    GLN     CB    280          0     14.027
   669        CH2     69    GLN     CG    280          0     14.027
   670          C     69    GLN     CD    281       0.29     12.011
   671          O     69    GLN    OE1    281      -0.45    15.9994
   672         NT     69    GLN    NE2    281      -0.72    14.0067
   673          H     69    GLN   HE21    281       0.44      1.008
   674          H     69    GLN   HE22    281       0.44      1.008
   675          C     69    GLN      C    282       0.45     12.011
   676          O     69    GLN      O    282      -0.45    15.9994   ; qtot -1
; residue  70 GLU rtp GLU  q -1.0
   677          N     70    GLU      N    283      -0.31    14.0067
   678          H     70    GLU      H    283       0.31      1.008
   679        CH1     70    GLU     CA    284          0     13.019
   680        CH2     70    GLU     CB    284          0     14.027
   681        CH2     70    GLU     CG    284          0     14.027
   682          C     70    GLU     CD    285       0.27     12.011
   683         OM     70    GLU    OE1    285     -0.635    15.9994
   684         OM     70    GLU    OE2    285     -0.635    15.9994
   685          C     70    GLU      C    286       0.45     12.011
   686          O     70    GLU      O    286      -0.45    15.9994   ; qtot -2
; residue  71 VAL rtp VAL  q  0.0
   687          N     71    VAL      N    287      -0.31    14.0067
   688          H     71    VAL      H    287       0.31      1.008
   689        CH1     71    VAL     CA    288          0     13.019
   690        CH1     71    VAL     CB    288          0     13.019
   691        CH3     71    VAL    CG1    288          0     15.035
   692        CH3     71    VAL    CG2    288          0     15.035
   693          C     71    VAL      C    289       0.45     12.011
   694          O     71    VAL      O    289      -0.45    15.9994   ; qtot -2
; residue  72 SER rtp SER  q  0.0
   695          N     72    SER      N    290      -0.31    14.0067
   696          H     72    SER      H    290       0.31      1.008
   697        CH1     72    SER     CA    291          0     13.019
   698        CH2     72    SER     CB    292      0.266     14.027
   699         OA     72    SER     OG    292     -0.674    15.9994
   700          H     72    SER     HG    292      0.408      1.008
   701          C     72    SER      C    293       0.45     12.011
   702          O     72    SER      O    293      -0.45    15.9994   ; qtot -2
; residue  73 PRO rtp PRO  q  0.0
   703          N     73    PRO      N    294          0    14.0067
   704        CH1     73    PRO     CA    295          0     13.019
   705       CH2r     73    PRO     CB    295          0     14.027
   706       CH2r     73    PRO     CG    296          0     14.027
   707       CH2r     73    PRO     CD    296          0     14.027
   708          C     73    PRO      C    297       0.45     12.011
   709          O     73    PRO      O    297      -0.45    15.9994   ; qtot -2
; residue  74 LYS rtp LYSH q +1.0
   710          N     74    LYS      N    298      -0.31    14.0067
   711          H     74    LYS      H    298       0.31      1.008
   712        CH1     74    LYS     CA    299          0     13.019
   713        CH2     74    LYS     CB    299          0     14.027
   714        CH2     74    LYS     CG    300          0     14.027
   715        CH2     74    LYS     CD    300          0     14.027
   716        CH2     74    LYS     CE    301      0.127     14.027
   717         NL     74    LYS     NZ    301      0.129    14.0067
   718          H     74    LYS    HZ1    301      0.248      1.008
   719          H     74    LYS    HZ2    301      0.248      1.008
   720          H     74    LYS    HZ3    301      0.248      1.008
   721          C     74    LYS      C    302       0.45     12.011
   722          O     74    LYS      O    302      -0.45    15.9994   ; qtot -1
; residue  75 VAL rtp VAL  q  0.0
   723          N     75    VAL      N    303      -0.31    14.0067
   724          H     75    VAL      H    303       0.31      1.008
   725        CH1     75    VAL     CA    304          0     13.019
   726        CH1     75    VAL     CB    304          0     13.019
   727        CH3     75    VAL    CG1    304          0     15.035
   728        CH3     75    VAL    CG2    304          0     15.035
   729          C     75    VAL      C    305       0.45     12.011
   730          O     75    VAL      O    305      -0.45    15.9994   ; qtot -1
; residue  76 TYR rtp TYR  q  0.0
   731          N     76    TYR      N    306      -0.31    14.0067
   732          H     76    TYR      H    306       0.31      1.008
   733        CH1     76    TYR     CA    307          0     13.019
   734        CH2     76    TYR     CB    307          0     14.027
   735          C     76    TYR     CG    307          0     12.011
   736          C     76    TYR    CD1    308      -0.14     12.011
   737         HC     76    TYR    HD1    308       0.14      1.008
   738          C     76    TYR    CD2    309      -0.14     12.011
   739         HC     76    TYR    HD2    309       0.14      1.008
   740          C     76    TYR    CE1    310      -0.14     12.011
   741         HC     76    TYR    HE1    310       0.14      1.008
   742          C     76    TYR    CE2    311      -0.14     12.011
   743         HC     76    TYR    HE2    311       0.14      1.008
   744          C     76    TYR     CZ    312      0.203     12.011
   745         OA     76    TYR     OH    312     -0.611    15.9994
   746          H     76    TYR     HH    312      0.408      1.008
   747          C     76    TYR      C    313       0.45     12.011
   748          O     76    TYR      O    313      -0.45    15.9994   ; qtot -1
; residue  77 PHE rtp PHE  q  0.0
   749          N     77    PHE      N    314      -0.31    14.0067
   750          H     77    PHE      H    314       0.31      1.008
   751        CH1     77    PHE     CA    315          0     13.019
   752        CH2     77    PHE     CB    315          0     14.027
   753          C     77    PHE     CG    315          0     12.011
   754          C     77    PHE    CD1    316      -0.14     12.011
   755         HC     77    PHE    HD1    316       0.14      1.008
   756          C     77    PHE    CD2    317      -0.14     12.011
   757         HC     77    PHE    HD2    317       0.14      1.008
   758          C     77    PHE    CE1    318      -0.14     12.011
   759         HC     77    PHE    HE1    318       0.14      1.008
   760          C     77    PHE    CE2    319      -0.14     12.011
   761         HC     77    PHE    HE2    319       0.14      1.008
   762          C     77    PHE     CZ    320      -0.14     12.011
   763         HC     77    PHE     HZ    320       0.14      1.008
   764          C     77    PHE      C    321       0.45     12.011
   765          O     77    PHE      O    321      -0.45    15.9994   ; qtot -1
; residue  78 MET rtp MET  q  0.0
   766          N     78    MET      N    322      -0.31    14.0067
   767          H     78    MET      H    322       0.31      1.008
   768        CH1     78    MET     CA    323          0     13.019
   769        CH2     78    MET     CB    323          0     14.027
   770        CH2     78    MET     CG    324      0.241     14.027
   771          S     78    MET     SD    324     -0.482      32.06
   772        CH3     78    MET     CE    324      0.241     15.035
   773          C     78    MET      C    325       0.45     12.011
   774          O     78    MET      O    325      -0.45    15.9994   ; qtot -1
; residue  79 LYS rtp LYSH q +1.0
   775          N     79    LYS      N    326      -0.31    14.0067
   776          H     79    LYS      H    326       0.31      1.008
   777        CH1     79    LYS     CA    327          0     13.019
   778        CH2     79    LYS     CB    327          0     14.027
   779        CH2     79    LYS     CG    328          0     14.027
   780        CH2     79    LYS     CD    328          0     14.027
   781        CH2     79    LYS     CE    329      0.127     14.027
   782         NL     79    LYS     NZ    329      0.129    14.0067
   783          H     79    LYS    HZ1    329      0.248      1.008
   784          H     79    LYS    HZ2    329      0.248      1.008
   785          H     79    LYS    HZ3    329      0.248      1.008
   786          C     79    LYS      C    330       0.45     12.011
   787          O     79    LYS      O    330      -0.45    15.9994   ; qtot 0
; residue  80 GLN rtp GLN  q  0.0
   788          N     80    GLN      N    331      -0.31    14.0067
   789          H     80    GLN      H    331       0.31      1.008
   790        CH1     80    GLN     CA    332          0     13.019
   791        CH2     80    GLN     CB    332          0     14.027
   792        CH2     80    GLN     CG    332          0     14.027
   793          C     80    GLN     CD    333       0.29     12.011
   794          O     80    GLN    OE1    333      -0.45    15.9994
   795         NT     80    GLN    NE2    333      -0.72    14.0067
   796          H     80    GLN   HE21    333       0.44      1.008
   797          H     80    GLN   HE22    333       0.44      1.008
   798          C     80    GLN      C    334       0.45     12.011
   799          O     80    GLN      O    334      -0.45    15.9994   ; qtot 0
; residue  81 THR rtp THR  q  0.0
   800          N     81    THR      N    335      -0.31    14.0067
   801          H     81    THR      H    335       0.31      1.008
   802        CH1     81    THR     CA    336          0     13.019
   803        CH1     81    THR     CB    337      0.266     13.019
   804         OA     81    THR    OG1    337     -0.674    15.9994
   805          H     81    THR    HG1    337      0.408      1.008
   806        CH3     81    THR    CG2    338          0     15.035
   807          C     81    THR      C    339       0.45     12.011
   808          O     81    THR      O    339      -0.45    15.9994   ; qtot 0
; residue  82 ILE rtp ILE  q  0.0
   809          N     82    ILE      N    340      -0.31    14.0067
   810          H     82    ILE      H    340       0.31      1.008
   811        CH1     82    ILE     CA    341          0     13.019
   812        CH1     82    ILE     CB    342          0     13.019
   813        CH2     82    ILE    CG1    342          0     14.027
   814        CH3     82    ILE    CG2    342          0     15.035
   815        CH3     82    ILE     CD    342          0     15.035
   816          C     82    ILE      C    343       0.45     12.011
   817          O     82    ILE      O    343      -0.45    15.9994   ; qtot 0
; residue  83 GLY rtp GLY  q  0.0
   818          N     83    GLY      N    344      -0.31    14.0067
   819          H     83    GLY      H    344       0.31      1.008
   820        CH2     83    GLY     CA    345          0     14.027
   821          C     83    GLY      C    346       0.45     12.011
   822          O     83    GLY      O    346      -0.45    15.9994   ; qtot 0
; residue  84 ASN rtp ASN  q  0.0
   823          N     84    ASN      N    347      -0.31    14.0067
   824          H     84    ASN      H    347       0.31      1.008
   825        CH1     84    ASN     CA    348          0     13.019
   826        CH2     84    ASN     CB    348          0     14.027
   827          C     84    ASN     CG    349       0.29     12.011
   828          O     84    ASN    OD1    349      -0.45    15.9994
   829         NT     84    ASN    ND2    349      -0.72    14.0067
   830          H     84    ASN   HD21    349       0.44      1.008
   831          H     84    ASN   HD22    349       0.44      1.008
   832          C     84    ASN      C    350       0.45     12.011
   833          O     84    ASN      O    350      -0.45    15.9994   ; qtot 0
; residue  85 SER rtp SER  q  0.0
   834          N     85    SER      N    351      -0.31    14.0067
   835          H     85    SER      H    351       0.31      1.008
   836        CH1     85    SER     CA    352          0     13.019
   837        CH2     85    SER     CB    353      0.266     14.027
   838         OA     85    SER     OG    353     -0.674    15.9994
   839          H     85    SER     HG    353      0.408      1.008
   840          C     85    SER      C    354       0.45     12.011
   841          O     85    SER      O    354      -0.45    15.9994   ; qtot 0
; residue  86 CYS rtp CYSH q  0.0
   842          N     86    CYS      N    355      -0.31    14.0067
   843          H     86    CYS      H    355       0.31      1.008
   844        CH1     86    CYS     CA    356          0     13.019
   845        CH2     86    CYS     CB    357       0.15     14.027
   846          S     86    CYS     SG    357      -0.37      32.06
   847          H     86    CYS     HG    357       0.22      1.008
   848          C     86    CYS      C    358       0.45     12.011
   849          O     86    CYS      O    358      -0.45    15.9994   ; qtot 0
; residue  87 GLY rtp GLY  q  0.0
   850          N     87    GLY      N    359      -0.31    14.0067
   851          H     87    GLY      H    359       0.31      1.008
   852        CH2     87    GLY     CA    360          0     14.027
   853          C     87    GLY      C    361       0.45     12.011
   854          O     87    GLY      O    361      -0.45    15.9994   ; qtot 0
; residue  88 THR rtp THR  q  0.0
   855          N     88    THR      N    362      -0.31    14.0067
   856          H     88    THR      H    362       0.31      1.008
   857        CH1     88    THR     CA    363          0     13.019
   858        CH1     88    THR     CB    364      0.266     13.019
   859         OA     88    THR    OG1    364     -0.674    15.9994
   860          H     88    THR    HG1    364      0.408      1.008
   861        CH3     88    THR    CG2    365          0     15.035
   862          C     88    THR      C    366       0.45     12.011
   863          O     88    THR      O    366      -0.45    15.9994   ; qtot 0
; residue  89 ILE rtp ILE  q  0.0
   864          N     89    ILE      N    367      -0.31    14.0067
   865          H     89    ILE      H    367       0.31      1.008
   866        CH1     89    ILE     CA    368          0     13.019
   867        CH1     89    ILE     CB    369          0     13.019
   868        CH2     89    ILE    CG1    369          0     14.027
   869        CH3     89    ILE    CG2    369          0     15.035
   870        CH3     89    ILE     CD    369          0     15.035
   871          C     89    ILE      C    370       0.45     12.011
   872          O     89    ILE      O    370      -0.45    15.9994   ; qtot 0
; residue  90 GLY rtp GLY  q  0.0
   873          N     90    GLY      N    371      -0.31    14.0067
   874          H     90    GLY      H    371       0.31      1.008
   875        CH2     90    GLY     CA    372          0     14.027
   876          C     90    GLY      C    373       0.45     12.011
   877          O     90    GLY      O    373      -0.45    15.9994   ; qtot 0
; residue  91 LEU rtp LEU  q  0.0
   878          N     91    LEU      N    374      -0.31    14.0067
   879          H     91    LEU      H    374       0.31      1.008
   880        CH1     91    LEU     CA    375          0     13.019
   881        CH2     91    LEU     CB    375          0     14.027
   882        CH1     91    LEU     CG    376          0     13.019
   883        CH3     91    LEU    CD1    376          0     15.035
   884        CH3     91    LEU    CD2    376          0     15.035
   885          C     91    LEU      C    377       0.45     12.011
   886          O     91    LEU      O    377      -0.45    15.9994   ; qtot 0
; residue  92 ILE rtp ILE  q  0.0
   887          N     92    ILE      N    378      -0.31    14.0067
   888          H     92    ILE      H    378       0.31      1.008
   889        CH1     92    ILE     CA    379          0     13.019
   890        CH1     92    ILE     CB    380          0     13.019
   891        CH2     92    ILE    CG1    380          0     14.027
   892        CH3     92    ILE    CG2    380          0     15.035
   893        CH3     92    ILE     CD    380          0     15.035
   894          C     92    ILE      C    381       0.45     12.011
   895          O     92    ILE      O    381      -0.45    15.9994   ; qtot 0
; residue  93 HISE rtp HISB q  0.0
   896          N     93   HISE      N    382      -0.31    14.0067
   897          H     93   HISE      H    382       0.31      1.008
   898        CH1     93   HISE     CA    383          0     13.019
   899        CH2     93   HISE     CB    383          0     14.027
   900          C     93   HISE     CG    384          0     12.011
   901         NR     93   HISE    ND1    384      -0.54    14.0067
   902          C     93   HISE    CD2    384          0     12.011
   903         HC     93   HISE    HD2    384       0.14      1.008
   904          C     93   HISE    CE1    384          0     12.011
   905         HC     93   HISE    HE1    384       0.14      1.008
   906         NR     93   HISE    NE2    384      -0.05    14.0067
   907          H     93   HISE    HE2    384       0.31      1.008
   908          C     93   HISE      C    385       0.45     12.011
   909          O     93   HISE      O    385      -0.45    15.9994   ; qtot 0
; residue  94 ALA rtp ALA  q  0.0
   910          N     94    ALA      N    386      -0.31    14.0067
   911          H     94    ALA      H    386       0.31      1.008
   912        CH1     94    ALA     CA    387          0     13.019
   913        CH3     94    ALA     CB    387          0     15.035
   914          C     94    ALA      C    388       0.45     12.011
   915          O     94    ALA      O    388      -0.45    15.9994   ; qtot 0
; residue  95 VAL rtp VAL  q  0.0
   916          N     95    VAL      N    389      -0.31    14.0067
   917          H     95    VAL      H    389       0.31      1.008
   918        CH1     95    VAL     CA    390          0     13.019
   919        CH1     95    VAL     CB    390          0     13.019
   920        CH3     95    VAL    CG1    390          0     15.035
   921        CH3     95    VAL    CG2    390          0     15.035
   922          C     95    VAL      C    391       0.45     12.011
   923          O     95    VAL      O    391      -0.45    15.9994   ; qtot 0
; residue  96 ALA rtp ALA  q  0.0
   924          N     96    ALA      N    392      -0.31    14.0067
   925          H     96    ALA      H    392       0.31      1.008
   926        CH1     96    ALA     CA    393          0     13.019
   927        CH3     96    ALA     CB    393          0     15.035
   928          C     96    ALA      C    394       0.45     12.011
   929          O     96    ALA      O    394      -0.45    15.9994   ; qtot 0
; residue  97 ASN rtp ASN  q  0.0
   930          N     97    ASN      N    395      -0.31    14.0067
   931          H     97    ASN      H    395       0.31      1.008
   932        CH1     97    ASN     CA    396          0     13.019
   933        CH2     97    ASN     CB    396          0     14.027
   934          C     97    ASN     CG    397       0.29     12.011
   935          O     97    ASN    OD1    397      -0.45    15.9994
   936         NT     97    ASN    ND2    397      -0.72    14.0067
   937          H     97    ASN   HD21    397       0.44      1.008
   938          H     97    ASN   HD22    397       0.44      1.008
   939          C     97    ASN      C    398       0.45     12.011
   940          O     97    ASN      O    398      -0.45    15.9994   ; qtot 0
; residue  98 ASN rtp ASN  q  0.0
   941          N     98    ASN      N    399      -0.31    14.0067
   942          H     98    ASN      H    399       0.31      1.008
   943        CH1     98    ASN     CA    400          0     13.019
   944        CH2     98    ASN     CB    400          0     14.027
   945          C     98    ASN     CG    401       0.29     12.011
   946          O     98    ASN    OD1    401      -0.45    15.9994
   947         NT     98    ASN    ND2    401      -0.72    14.0067
   948          H     98    ASN   HD21    401       0.44      1.008
   949          H     98    ASN   HD22    401       0.44      1.008
   950          C     98    ASN      C    402       0.45     12.011
   951          O     98    ASN      O    402      -0.45    15.9994   ; qtot 0
; residue  99 GLN rtp GLN  q  0.0
   952          N     99    GLN      N    403      -0.31    14.0067
   953          H     99    GLN      H    403       0.31      1.008
   954        CH1     99    GLN     CA    404          0     13.019
   955        CH2     99    GLN     CB    404          0     14.027
   956        CH2     99    GLN     CG    404          0     14.027
   957          C     99    GLN     CD    405       0.29     12.011
   958          O     99    GLN    OE1    405      -0.45    15.9994
   959         NT     99    GLN    NE2    405      -0.72    14.0067
   960          H     99    GLN   HE21    405       0.44      1.008
   961          H     99    GLN   HE22    405       0.44      1.008
   962          C     99    GLN      C    406       0.45     12.011
   963          O     99    GLN      O    406      -0.45    15.9994   ; qtot 0
; residue 100 ASP rtp ASP  q -1.0
   964          N    100    ASP      N    407      -0.31    14.0067
   965          H    100    ASP      H    407       0.31      1.008
   966        CH1    100    ASP     CA    408          0     13.019
   967        CH2    100    ASP     CB    408          0     14.027
   968          C    100    ASP     CG    409       0.27     12.011
   969         OM    100    ASP    OD1    409     -0.635    15.9994
   970         OM    100    ASP    OD2    409     -0.635    15.9994
   971          C    100    ASP      C    410       0.45     12.011
   972          O    100    ASP      O    410      -0.45    15.9994   ; qtot -1
; residue 101 LYS rtp LYSH q +1.0
   973          N    101    LYS      N    411      -0.31    14.0067
   974          H    101    LYS      H    411       0.31      1.008
   975        CH1    101    LYS     CA    412          0     13.019
   976        CH2    101    LYS     CB    412          0     14.027
   977        CH2    101    LYS     CG    413          0     14.027
   978        CH2    101    LYS     CD    413          0     14.027
   979        CH2    101    LYS     CE    414      0.127     14.027
   980         NL    101    LYS     NZ    414      0.129    14.0067
   981          H    101    LYS    HZ1    414      0.248      1.008
   982          H    101    LYS    HZ2    414      0.248      1.008
   983          H    101    LYS    HZ3    414      0.248      1.008
   984          C    101    LYS      C    415       0.45     12.011
   985          O    101    LYS      O    415      -0.45    15.9994   ; qtot 0
; residue 102 LEU rtp LEU  q  0.0
   986          N    102    LEU      N    416      -0.31    14.0067
   987          H    102    LEU      H    416       0.31      1.008
   988        CH1    102    LEU     CA    417          0     13.019
   989        CH2    102    LEU     CB    417          0     14.027
   990        CH1    102    LEU     CG    418          0     13.019
   991        CH3    102    LEU    CD1    418          0     15.035
   992        CH3    102    LEU    CD2    418          0     15.035
   993          C    102    LEU      C    419       0.45     12.011
   994          O    102    LEU      O    419      -0.45    15.9994   ; qtot 0
; residue 103 GLY rtp GLY  q  0.0
   995          N    103    GLY      N    420      -0.31    14.0067
   996          H    103    GLY      H    420       0.31      1.008
   997        CH2    103    GLY     CA    421          0     14.027
   998          C    103    GLY      C    422       0.45     12.011
   999          O    103    GLY      O    422      -0.45    15.9994   ; qtot 0
; residue 104 PHE rtp PHE  q  0.0
  1000          N    104    PHE      N    423      -0.31    14.0067
  1001          H    104    PHE      H    423       0.31      1.008
  1002        CH1    104    PHE     CA    424          0     13.019
  1003        CH2    104    PHE     CB    424          0     14.027
  1004          C    104    PHE     CG    424          0     12.011
  1005          C    104    PHE    CD1    425      -0.14     12.011
  1006         HC    104    PHE    HD1    425       0.14      1.008
  1007          C    104    PHE    CD2    426      -0.14     12.011
  1008         HC    104    PHE    HD2    426       0.14      1.008
  1009          C    104    PHE    CE1    427      -0.14     12.011
  1010         HC    104    PHE    HE1    427       0.14      1.008
  1011          C    104    PHE    CE2    428      -0.14     12.011
  1012         HC    104    PHE    HE2    428       0.14      1.008
  1013          C    104    PHE     CZ    429      -0.14     12.011
  1014         HC    104    PHE     HZ    429       0.14      1.008
  1015          C    104    PHE      C    430       0.45     12.011
  1016          O    104    PHE      O    430      -0.45    15.9994   ; qtot 0
; residue 105 GLU rtp GLU  q -1.0
  1017          N    105    GLU      N    431      -0.31    14.0067
  1018          H    105    GLU      H    431       0.31      1.008
  1019        CH1    105    GLU     CA    432          0     13.019
  1020        CH2    105    GLU     CB    432          0     14.027
  1021        CH2    105    GLU     CG    432          0     14.027
  1022          C    105    GLU     CD    433       0.27     12.011
  1023         OM    105    GLU    OE1    433     -0.635    15.9994
  1024         OM    105    GLU    OE2    433     -0.635    15.9994
  1025          C    105    GLU      C    434       0.45     12.011
  1026          O    105    GLU      O    434      -0.45    15.9994   ; qtot -1
; residue 106 ASP rtp ASP  q -1.0
  1027          N    106    ASP      N    435      -0.31    14.0067
  1028          H    106    ASP      H    435       0.31      1.008
  1029        CH1    106    ASP     CA    436          0     13.019
  1030        CH2    106    ASP     CB    436          0     14.027
  1031          C    106    ASP     CG    437       0.27     12.011
  1032         OM    106    ASP    OD1    437     -0.635    15.9994
  1033         OM    106    ASP    OD2    437     -0.635    15.9994
  1034          C    106    ASP      C    438       0.45     12.011
  1035          O    106    ASP      O    438      -0.45    15.9994   ; qtot -2
; residue 107 GLY rtp GLY  q  0.0
  1036          N    107    GLY      N    439      -0.31    14.0067
  1037          H    107    GLY      H    439       0.31      1.008
  1038        CH2    107    GLY     CA    440          0     14.027
  1039          C    107    GLY      C    441       0.45     12.011
  1040          O    107    GLY      O    441      -0.45    15.9994   ; qtot -2
; residue 108 SER rtp SER  q  0.0
  1041          N    108    SER      N    442      -0.31    14.0067
  1042          H    108    SER      H    442       0.31      1.008
  1043        CH1    108    SER     CA    443          0     13.019
  1044        CH2    108    SER     CB    444      0.266     14.027
  1045         OA    108    SER     OG    444     -0.674    15.9994
  1046          H    108    SER     HG    444      0.408      1.008
  1047          C    108    SER      C    445       0.45     12.011
  1048          O    108    SER      O    445      -0.45    15.9994   ; qtot -2
; residue 109 VAL rtp VAL  q  0.0
  1049          N    109    VAL      N    446      -0.31    14.0067
  1050          H    109    VAL      H    446       0.31      1.008
  1051        CH1    109    VAL     CA    447          0     13.019
  1052        CH1    109    VAL     CB    447          0     13.019
  1053        CH3    109    VAL    CG1    447          0     15.035
  1054        CH3    109    VAL    CG2    447          0     15.035
  1055          C    109    VAL      C    448       0.45     12.011
  1056          O    109    VAL      O    448      -0.45    15.9994   ; qtot -2
; residue 110 LEU rtp LEU  q  0.0
  1057          N    110    LEU      N    449      -0.31    14.0067
  1058          H    110    LEU      H    449       0.31      1.008
  1059        CH1    110    LEU     CA    450          0     13.019
  1060        CH2    110    LEU     CB    450          0     14.027
  1061        CH1    110    LEU     CG    451          0     13.019
  1062        CH3    110    LEU    CD1    451          0     15.035
  1063        CH3    110    LEU    CD2    451          0     15.035
  1064          C    110    LEU      C    452       0.45     12.011
  1065          O    110    LEU      O    452      -0.45    15.9994   ; qtot -2
; residue 111 LYS rtp LYSH q +1.0
  1066          N    111    LYS      N    453      -0.31    14.0067
  1067          H    111    LYS      H    453       0.31      1.008
  1068        CH1    111    LYS     CA    454          0     13.019
  1069        CH2    111    LYS     CB    454          0     14.027
  1070        CH2    111    LYS     CG    455          0     14.027
  1071        CH2    111    LYS     CD    455          0     14.027
  1072        CH2    111    LYS     CE    456      0.127     14.027
  1073         NL    111    LYS     NZ    456      0.129    14.0067
  1074          H    111    LYS    HZ1    456      0.248      1.008
  1075          H    111    LYS    HZ2    456      0.248      1.008
  1076          H    111    LYS    HZ3    456      0.248      1.008
  1077          C    111    LYS      C    457       0.45     12.011
  1078          O    111    LYS      O    457      -0.45    15.9994   ; qtot -1
; residue 112 GLN rtp GLN  q  0.0
  1079          N    112    GLN      N    458      -0.31    14.0067
  1080          H    112    GLN      H    458       0.31      1.008
  1081        CH1    112    GLN     CA    459          0     13.019
  1082        CH2    112    GLN     CB    459          0     14.027
  1083        CH2    112    GLN     CG    459          0     14.027
  1084          C    112    GLN     CD    460       0.29     12.011
  1085          O    112    GLN    OE1    460      -0.45    15.9994
  1086         NT    112    GLN    NE2    460      -0.72    14.0067
  1087          H    112    GLN   HE21    460       0.44      1.008
  1088          H    112    GLN   HE22    460       0.44      1.008
  1089          C    112    GLN      C    461       0.45     12.011
  1090          O    112    GLN      O    461      -0.45    15.9994   ; qtot -1
; residue 113 PHE rtp PHE  q  0.0
  1091          N    113    PHE      N    462      -0.31    14.0067
  1092          H    113    PHE      H    462       0.31      1.008
  1093        CH1    113    PHE     CA    463          0     13.019
  1094        CH2    113    PHE     CB    463          0     14.027
  1095          C    113    PHE     CG    463          0     12.011
  1096          C    113    PHE    CD1    464      -0.14     12.011
  1097         HC    113    PHE    HD1    464       0.14      1.008
  1098          C    113    PHE    CD2    465      -0.14     12.011
  1099         HC    113    PHE    HD2    465       0.14      1.008
  1100          C    113    PHE    CE1    466      -0.14     12.011
  1101         HC    113    PHE    HE1    466       0.14      1.008
  1102          C    113    PHE    CE2    467      -0.14     12.011
  1103         HC    113    PHE    HE2    467       0.14      1.008
  1104          C    113    PHE     CZ    468      -0.14     12.011
  1105         HC    113    PHE     HZ    468       0.14      1.008
  1106          C    113    PHE      C    469       0.45     12.011
  1107          O    113    PHE      O    469      -0.45    15.9994   ; qtot -1
; residue 114 LEU rtp LEU  q  0.0
  1108          N    114    LEU      N    470      -0.31    14.0067
  1109          H    114    LEU      H    470       0.31      1.008
  1110        CH1    114    LEU     CA    471          0     13.019
  1111        CH2    114    LEU     CB    471          0     14.027
  1112        CH1    114    LEU     CG    472          0     13.019
  1113        CH3    114    LEU    CD1    472          0     15.035
  1114        CH3    114    LEU    CD2    472          0     15.035
  1115          C    114    LEU      C    473       0.45     12.011
  1116          O    114    LEU      O    473      -0.45    15.9994   ; qtot -1
; residue 115 SER rtp SER  q  0.0
  1117          N    115    SER      N    474      -0.31    14.0067
  1118          H    115    SER      H    474       0.31      1.008
  1119        CH1    115    SER     CA    475          0     13.019
  1120        CH2    115    SER     CB    476      0.266     14.027
  1121         OA    115    SER     OG    476     -0.674    15.9994
  1122          H    115    SER     HG    476      0.408      1.008
  1123          C    115    SER      C    477       0.45     12.011
  1124          O    115    SER      O    477      -0.45    15.9994   ; qtot -1
; residue 116 GLU rtp GLU  q -1.0
  1125          N    116    GLU      N    478      -0.31    14.0067
  1126          H    116    GLU      H    478       0.31      1.008
  1127        CH1    116    GLU     CA    479          0     13.019
  1128        CH2    116    GLU     CB    479          0     14.027
  1129        CH2    116    GLU     CG    479          0     14.027
  1130          C    116    GLU     CD    480       0.27     12.011
  1131         OM    116    GLU    OE1    480     -0.635    15.9994
  1132         OM    116    GLU    OE2    480     -0.635    15.9994
  1133          C    116    GLU      C    481       0.45     12.011
  1134          O    116    GLU      O    481      -0.45    15.9994   ; qtot -2
; residue 117 THR rtp THR  q  0.0
  1135          N    117    THR      N    482      -0.31    14.0067
  1136          H    117    THR      H    482       0.31      1.008
  1137        CH1    117    THR     CA    483          0     13.019
  1138        CH1    117    THR     CB    484      0.266     13.019
  1139         OA    117    THR    OG1    484     -0.674    15.9994
  1140          H    117    THR    HG1    484      0.408      1.008
  1141        CH3    117    THR    CG2    485          0     15.035
  1142          C    117    THR      C    486       0.45     12.011
  1143          O    117    THR      O    486      -0.45    15.9994   ; qtot -2
; residue 118 GLU rtp GLU  q -1.0
  1144          N    118    GLU      N    487      -0.31    14.0067
  1145          H    118    GLU      H    487       0.31      1.008
  1146        CH1    118    GLU     CA    488          0     13.019
  1147        CH2    118    GLU     CB    488          0     14.027
  1148        CH2    118    GLU     CG    488          0     14.027
  1149          C    118    GLU     CD    489       0.27     12.011
  1150         OM    118    GLU    OE1    489     -0.635    15.9994
  1151         OM    118    GLU    OE2    489     -0.635    15.9994
  1152          C    118    GLU      C    490       0.45     12.011
  1153          O    118    GLU      O    490      -0.45    15.9994   ; qtot -3
; residue 119 LYS rtp LYSH q +1.0
  1154          N    119    LYS      N    491      -0.31    14.0067
  1155          H    119    LYS      H    491       0.31      1.008
  1156        CH1    119    LYS     CA    492          0     13.019
  1157        CH2    119    LYS     CB    492          0     14.027
  1158        CH2    119    LYS     CG    493          0     14.027
  1159        CH2    119    LYS     CD    493          0     14.027
  1160        CH2    119    LYS     CE    494      0.127     14.027
  1161         NL    119    LYS     NZ    494      0.129    14.0067
  1162          H    119    LYS    HZ1    494      0.248      1.008
  1163          H    119    LYS    HZ2    494      0.248      1.008
  1164          H    119    LYS    HZ3    494      0.248      1.008
  1165          C    119    LYS      C    495       0.45     12.011
  1166          O    119    LYS      O    495      -0.45    15.9994   ; qtot -2
; residue 120 MET rtp MET  q  0.0
  1167          N    120    MET      N    496      -0.31    14.0067
  1168          H    120    MET      H    496       0.31      1.008
  1169        CH1    120    MET     CA    497          0     13.019
  1170        CH2    120    MET     CB    497          0     14.027
  1171        CH2    120    MET     CG    498      0.241     14.027
  1172          S    120    MET     SD    498     -0.482      32.06
  1173        CH3    120    MET     CE    498      0.241     15.035
  1174          C    120    MET      C    499       0.45     12.011
  1175          O    120    MET      O    499      -0.45    15.9994   ; qtot -2
; residue 121 SER rtp SER  q  0.0
  1176          N    121    SER      N    500      -0.31    14.0067
  1177          H    121    SER      H    500       0.31      1.008
  1178        CH1    121    SER     CA    501          0     13.019
  1179        CH2    121    SER     CB    502      0.266     14.027
  1180         OA    121    SER     OG    502     -0.674    15.9994
  1181          H    121    SER     HG    502      0.408      1.008
  1182          C    121    SER      C    503       0.45     12.011
  1183          O    121    SER      O    503      -0.45    15.9994   ; qtot -2
; residue 122 PRO rtp PRO  q  0.0
  1184          N    122    PRO      N    504          0    14.0067
  1185        CH1    122    PRO     CA    505          0     13.019
  1186       CH2r    122    PRO     CB    505          0     14.027
  1187       CH2r    122    PRO     CG    506          0     14.027
  1188       CH2r    122    PRO     CD    506          0     14.027
  1189          C    122    PRO      C    507       0.45     12.011
  1190          O    122    PRO      O    507      -0.45    15.9994   ; qtot -2
; residue 123 GLU rtp GLU  q -1.0
  1191          N    123    GLU      N    508      -0.31    14.0067
  1192          H    123    GLU      H    508       0.31      1.008
  1193        CH1    123    GLU     CA    509          0     13.019
  1194        CH2    123    GLU     CB    509          0     14.027
  1195        CH2    123    GLU     CG    509          0     14.027
  1196          C    123    GLU     CD    510       0.27     12.011
  1197         OM    123    GLU    OE1    510     -0.635    15.9994
  1198         OM    123    GLU    OE2    510     -0.635    15.9994
  1199          C    123    GLU      C    511       0.45     12.011
  1200          O    123    GLU      O    511      -0.45    15.9994   ; qtot -3
; residue 124 ASP rtp ASP  q -1.0
  1201          N    124    ASP      N    512      -0.31    14.0067
  1202          H    124    ASP      H    512       0.31      1.008
  1203        CH1    124    ASP     CA    513          0     13.019
  1204        CH2    124    ASP     CB    513          0     14.027
  1205          C    124    ASP     CG    514       0.27     12.011
  1206         OM    124    ASP    OD1    514     -0.635    15.9994
  1207         OM    124    ASP    OD2    514     -0.635    15.9994
  1208          C    124    ASP      C    515       0.45     12.011
  1209          O    124    ASP      O    515      -0.45    15.9994   ; qtot -4
; residue 125 ARG rtp ARG  q +1.0
  1210          N    125    ARG      N    516      -0.31    14.0067
  1211          H    125    ARG      H    516       0.31      1.008
  1212        CH1    125    ARG     CA    517          0     13.019
  1213        CH2    125    ARG     CB    517          0     14.027
  1214        CH2    125    ARG     CG    517          0     14.027
  1215        CH2    125    ARG     CD    518       0.09     14.027
  1216         NE    125    ARG     NE    518      -0.11    14.0067
  1217          H    125    ARG     HE    518       0.24      1.008
  1218          C    125    ARG     CZ    518       0.34     12.011
  1219         NZ    125    ARG    NH1    518      -0.26    14.0067
  1220          H    125    ARG   HH11    518       0.24      1.008
  1221          H    125    ARG   HH12    518       0.24      1.008
  1222         NZ    125    ARG    NH2    518      -0.26    14.0067
  1223          H    125    ARG   HH21    518       0.24      1.008
  1224          H    125    ARG   HH22    518       0.24      1.008
  1225          C    125    ARG      C    519       0.45     12.011
  1226          O    125    ARG      O    519      -0.45    15.9994   ; qtot -3
; residue 126 ALA rtp ALA  q  0.0
  1227          N    126    ALA      N    520      -0.31    14.0067
  1228          H    126    ALA      H    520       0.31      1.008
  1229        CH1    126    ALA     CA    521          0     13.019
  1230        CH3    126    ALA     CB    521          0     15.035
  1231          C    126    ALA      C    522       0.45     12.011
  1232          O    126    ALA      O    522      -0.45    15.9994   ; qtot -3
; residue 127 LYS rtp LYSH q +1.0
  1233          N    127    LYS      N    523      -0.31    14.0067
  1234          H    127    LYS      H    523       0.31      1.008
  1235        CH1    127    LYS     CA    524          0     13.019
  1236        CH2    127    LYS     CB    524          0     14.027
  1237        CH2    127    LYS     CG    525          0     14.027
  1238        CH2    127    LYS     CD    525          0     14.027
  1239        CH2    127    LYS     CE    526      0.127     14.027
  1240         NL    127    LYS     NZ    526      0.129    14.0067
  1241          H    127    LYS    HZ1    526      0.248      1.008
  1242          H    127    LYS    HZ2    526      0.248      1.008
  1243          H    127    LYS    HZ3    526      0.248      1.008
  1244          C    127    LYS      C    527       0.45     12.011
  1245          O    127    LYS      O    527      -0.45    15.9994   ; qtot -2
; residue 128 CYS rtp CYSH q  0.0
  1246          N    128    CYS      N    528      -0.31    14.0067
  1247          H    128    CYS      H    528       0.31      1.008
  1248        CH1    128    CYS     CA    529          0     13.019
  1249        CH2    128    CYS     CB    530       0.15     14.027
  1250          S    128    CYS     SG    530      -0.37      32.06
  1251          H    128    CYS     HG    530       0.22      1.008
  1252          C    128    CYS      C    531       0.45     12.011
  1253          O    128    CYS      O    531      -0.45    15.9994   ; qtot -2
; residue 129 PHE rtp PHE  q  0.0
  1254          N    129    PHE      N    532      -0.31    14.0067
  1255          H    129    PHE      H    532       0.31      1.008
  1256        CH1    129    PHE     CA    533          0     13.019
  1257        CH2    129    PHE     CB    533          0     14.027
  1258          C    129    PHE     CG    533          0     12.011
  1259          C    129    PHE    CD1    534      -0.14     12.011
  1260         HC    129    PHE    HD1    534       0.14      1.008
  1261          C    129    PHE    CD2    535      -0.14     12.011
  1262         HC    129    PHE    HD2    535       0.14      1.008
  1263          C    129    PHE    CE1    536      -0.14     12.011
  1264         HC    129    PHE    HE1    536       0.14      1.008
  1265          C    129    PHE    CE2    537      -0.14     12.011
  1266         HC    129    PHE    HE2    537       0.14      1.008
  1267          C    129    PHE     CZ    538      -0.14     12.011
  1268         HC    129    PHE     HZ    538       0.14      1.008
  1269          C    129    PHE      C    539       0.45     12.011
  1270          O    129    PHE      O    539      -0.45    15.9994   ; qtot -2
; residue 130 GLU rtp GLU  q -1.0
  1271          N    130    GLU      N    540      -0.31    14.0067
  1272          H    130    GLU      H    540       0.31      1.008
  1273        CH1    130    GLU     CA    541          0     13.019
  1274        CH2    130    GLU     CB    541          0     14.027
  1275        CH2    130    GLU     CG    541          0     14.027
  1276          C    130    GLU     CD    542       0.27     12.011
  1277         OM    130    GLU    OE1    542     -0.635    15.9994
  1278         OM    130    GLU    OE2    542     -0.635    15.9994
  1279          C    130    GLU      C    543       0.45     12.011
  1280          O    130    GLU      O    543      -0.45    15.9994   ; qtot -3
; residue 131 LYS rtp LYSH q +1.0
  1281          N    131    LYS      N    544      -0.31    14.0067
  1282          H    131    LYS      H    544       0.31      1.008
  1283        CH1    131    LYS     CA    545          0     13.019
  1284        CH2    131    LYS     CB    545          0     14.027
  1285        CH2    131    LYS     CG    546          0     14.027
  1286        CH2    131    LYS     CD    546          0     14.027
  1287        CH2    131    LYS     CE    547      0.127     14.027
  1288         NL    131    LYS     NZ    547      0.129    14.0067
  1289          H    131    LYS    HZ1    547      0.248      1.008
  1290          H    131    LYS    HZ2    547      0.248      1.008
  1291          H    131    LYS    HZ3    547      0.248      1.008
  1292          C    131    LYS      C    548       0.45     12.011
  1293          O    131    LYS      O    548      -0.45    15.9994   ; qtot -2
; residue 132 ASN rtp ASN  q  0.0
  1294          N    132    ASN      N    549      -0.31    14.0067
  1295          H    132    ASN      H    549       0.31      1.008
  1296        CH1    132    ASN     CA    550          0     13.019
  1297        CH2    132    ASN     CB    550          0     14.027
  1298          C    132    ASN     CG    551       0.29     12.011
  1299          O    132    ASN    OD1    551      -0.45    15.9994
  1300         NT    132    ASN    ND2    551      -0.72    14.0067
  1301          H    132    ASN   HD21    551       0.44      1.008
  1302          H    132    ASN   HD22    551       0.44      1.008
  1303          C    132    ASN      C    552       0.45     12.011
  1304          O    132    ASN      O    552      -0.45    15.9994   ; qtot -2
; residue 133 GLU rtp GLU  q -1.0
  1305          N    133    GLU      N    553      -0.31    14.0067
  1306          H    133    GLU      H    553       0.31      1.008
  1307        CH1    133    GLU     CA    554          0     13.019
  1308        CH2    133    GLU     CB    554          0     14.027
  1309        CH2    133    GLU     CG    554          0     14.027
  1310          C    133    GLU     CD    555       0.27     12.011
  1311         OM    133    GLU    OE1    555     -0.635    15.9994
  1312         OM    133    GLU    OE2    555     -0.635    15.9994
  1313          C    133    GLU      C    556       0.45     12.011
  1314          O    133    GLU      O    556      -0.45    15.9994   ; qtot -3
; residue 134 ALA rtp ALA  q  0.0
  1315          N    134    ALA      N    557      -0.31    14.0067
  1316          H    134    ALA      H    557       0.31      1.008
  1317        CH1    134    ALA     CA    558          0     13.019
  1318        CH3    134    ALA     CB    558          0     15.035
  1319          C    134    ALA      C    559       0.45     12.011
  1320          O    134    ALA      O    559      -0.45    15.9994   ; qtot -3
; residue 135 ILE rtp ILE  q  0.0
  1321          N    135    ILE      N    560      -0.31    14.0067
  1322          H    135    ILE      H    560       0.31      1.008
  1323        CH1    135    ILE     CA    561          0     13.019
  1324        CH1    135    ILE     CB    562          0     13.019
  1325        CH2    135    ILE    CG1    562          0     14.027
  1326        CH3    135    ILE    CG2    562          0     15.035
  1327        CH3    135    ILE     CD    562          0     15.035
  1328          C    135    ILE      C    563       0.45     12.011
  1329          O    135    ILE      O    563      -0.45    15.9994   ; qtot -3
; residue 136 GLN rtp GLN  q  0.0
  1330          N    136    GLN      N    564      -0.31    14.0067
  1331          H    136    GLN      H    564       0.31      1.008
  1332        CH1    136    GLN     CA    565          0     13.019
  1333        CH2    136    GLN     CB    565          0     14.027
  1334        CH2    136    GLN     CG    565          0     14.027
  1335          C    136    GLN     CD    566       0.29     12.011
  1336          O    136    GLN    OE1    566      -0.45    15.9994
  1337         NT    136    GLN    NE2    566      -0.72    14.0067
  1338          H    136    GLN   HE21    566       0.44      1.008
  1339          H    136    GLN   HE22    566       0.44      1.008
  1340          C    136    GLN      C    567       0.45     12.011
  1341          O    136    GLN      O    567      -0.45    15.9994   ; qtot -3
; residue 137 ALA rtp ALA  q  0.0
  1342          N    137    ALA      N    568      -0.31    14.0067
  1343          H    137    ALA      H    568       0.31      1.008
  1344        CH1    137    ALA     CA    569          0     13.019
  1345        CH3    137    ALA     CB    569          0     15.035
  1346          C    137    ALA      C    570       0.45     12.011
  1347          O    137    ALA      O    570      -0.45    15.9994   ; qtot -3
; residue 138 ALA rtp ALA  q  0.0
  1348          N    138    ALA      N    571      -0.31    14.0067
  1349          H    138    ALA      H    571       0.31      1.008
  1350        CH1    138    ALA     CA    572          0     13.019
  1351        CH3    138    ALA     CB    572          0     15.035
  1352          C    138    ALA      C    573       0.45     12.011
  1353          O    138    ALA      O    573      -0.45    15.9994   ; qtot -3
; residue 139 HISE rtp HISB q  0.0
  1354          N    139   HISE      N    574      -0.31    14.0067
  1355          H    139   HISE      H    574       0.31      1.008
  1356        CH1    139   HISE     CA    575          0     13.019
  1357        CH2    139   HISE     CB    575          0     14.027
  1358          C    139   HISE     CG    576          0     12.011
  1359         NR    139   HISE    ND1    576      -0.54    14.0067
  1360          C    139   HISE    CD2    576          0     12.011
  1361         HC    139   HISE    HD2    576       0.14      1.008
  1362          C    139   HISE    CE1    576          0     12.011
  1363         HC    139   HISE    HE1    576       0.14      1.008
  1364         NR    139   HISE    NE2    576      -0.05    14.0067
  1365          H    139   HISE    HE2    576       0.31      1.008
  1366          C    139   HISE      C    577       0.45     12.011
  1367          O    139   HISE      O    577      -0.45    15.9994   ; qtot -3
; residue 140 ASP rtp ASP  q -1.0
  1368          N    140    ASP      N    578      -0.31    14.0067
  1369          H    140    ASP      H    578       0.31      1.008
  1370        CH1    140    ASP     CA    579          0     13.019
  1371        CH2    140    ASP     CB    579          0     14.027
  1372          C    140    ASP     CG    580       0.27     12.011
  1373         OM    140    ASP    OD1    580     -0.635    15.9994
  1374         OM    140    ASP    OD2    580     -0.635    15.9994
  1375          C    140    ASP      C    581       0.45     12.011
  1376          O    140    ASP      O    581      -0.45    15.9994   ; qtot -4
; residue 141 ALA rtp ALA  q  0.0
  1377          N    141    ALA      N    582      -0.31    14.0067
  1378          H    141    ALA      H    582       0.31      1.008
  1379        CH1    141    ALA     CA    583          0     13.019
  1380        CH3    141    ALA     CB    583          0     15.035
  1381          C    141    ALA      C    584       0.45     12.011
  1382          O    141    ALA      O    584      -0.45    15.9994   ; qtot -4
; residue 142 VAL rtp VAL  q  0.0
  1383          N    142    VAL      N    585      -0.31    14.0067
  1384          H    142    VAL      H    585       0.31      1.008
  1385        CH1    142    VAL     CA    586          0     13.019
  1386        CH1    142    VAL     CB    586          0     13.019
  1387        CH3    142    VAL    CG1    586          0     15.035
  1388        CH3    142    VAL    CG2    586          0     15.035
  1389          C    142    VAL      C    587       0.45     12.011
  1390          O    142    VAL      O    587      -0.45    15.9994   ; qtot -4
; residue 143 ALA rtp ALA  q  0.0
  1391          N    143    ALA      N    588      -0.31    14.0067
  1392          H    143    ALA      H    588       0.31      1.008
  1393        CH1    143    ALA     CA    589          0     13.019
  1394        CH3    143    ALA     CB    589          0     15.035
  1395          C    143    ALA      C    590       0.45     12.011
  1396          O    143    ALA      O    590      -0.45    15.9994   ; qtot -4
; residue 144 GLN rtp GLN  q  0.0
  1397          N    144    GLN      N    591      -0.31    14.0067
  1398          H    144    GLN      H    591       0.31      1.008
  1399        CH1    144    GLN     CA    592          0     13.019
  1400        CH2    144    GLN     CB    592          0     14.027
  1401        CH2    144    GLN     CG    592          0     14.027
  1402          C    144    GLN     CD    593       0.29     12.011
  1403          O    144    GLN    OE1    593      -0.45    15.9994
  1404         NT    144    GLN    NE2    593      -0.72    14.0067
  1405          H    144    GLN   HE21    593       0.44      1.008
  1406          H    144    GLN   HE22    593       0.44      1.008
  1407          C    144    GLN      C    594       0.45     12.011
  1408          O    144    GLN      O    594      -0.45    15.9994   ; qtot -4
; residue 145 GLU rtp GLU  q -1.0
  1409          N    145    GLU      N    595      -0.31    14.0067
  1410          H    145    GLU      H    595       0.31      1.008
  1411        CH1    145    GLU     CA    596          0     13.019
  1412        CH2    145    GLU     CB    596          0     14.027
  1413        CH2    145    GLU     CG    596          0     14.027
  1414          C    145    GLU     CD    597       0.27     12.011
  1415         OM    145    GLU    OE1    597     -0.635    15.9994
  1416         OM    145    GLU    OE2    597     -0.635    15.9994
  1417          C    145    GLU      C    598       0.45     12.011
  1418          O    145    GLU      O    598      -0.45    15.9994   ; qtot -5
; residue 146 GLY rtp GLY  q  0.0
  1419          N    146    GLY      N    599      -0.31    14.0067
  1420          H    146    GLY      H    599       0.31      1.008
  1421        CH2    146    GLY     CA    600          0     14.027
  1422          C    146    GLY      C    601       0.45     12.011
  1423          O    146    GLY      O    601      -0.45    15.9994   ; qtot -5
; residue 147 GLN rtp GLN  q  0.0
  1424          N    147    GLN      N    602      -0.31    14.0067
  1425          H    147    GLN      H    602       0.31      1.008
  1426        CH1    147    GLN     CA    603          0     13.019
  1427        CH2    147    GLN     CB    603          0     14.027
  1428        CH2    147    GLN     CG    603          0     14.027
  1429          C    147    GLN     CD    604       0.29     12.011
  1430          O    147    GLN    OE1    604      -0.45    15.9994
  1431         NT    147    GLN    NE2    604      -0.72    14.0067
  1432          H    147    GLN   HE21    604       0.44      1.008
  1433          H    147    GLN   HE22    604       0.44      1.008
  1434          C    147    GLN      C    605       0.45     12.011
  1435          O    147    GLN      O    605      -0.45    15.9994   ; qtot -5
; residue 148 CYS rtp CYSH q  0.0
  1436          N    148    CYS      N    606      -0.31    14.0067
  1437          H    148    CYS      H    606       0.31      1.008
  1438        CH1    148    CYS     CA    607          0     13.019
  1439        CH2    148    CYS     CB    608       0.15     14.027
  1440          S    148    CYS     SG    608      -0.37      32.06
  1441          H    148    CYS     HG    608       0.22      1.008
  1442          C    148    CYS      C    609       0.45     12.011
  1443          O    148    CYS      O    609      -0.45    15.9994   ; qtot -5
; residue 149 ARG rtp ARG  q +1.0
  1444          N    149    ARG      N    610      -0.31    14.0067
  1445          H    149    ARG      H    610       0.31      1.008
  1446        CH1    149    ARG     CA    611          0     13.019
  1447        CH2    149    ARG     CB    611          0     14.027
  1448        CH2    149    ARG     CG    611          0     14.027
  1449        CH2    149    ARG     CD    612       0.09     14.027
  1450         NE    149    ARG     NE    612      -0.11    14.0067
  1451          H    149    ARG     HE    612       0.24      1.008
  1452          C    149    ARG     CZ    612       0.34     12.011
  1453         NZ    149    ARG    NH1    612      -0.26    14.0067
  1454          H    149    ARG   HH11    612       0.24      1.008
  1455          H    149    ARG   HH12    612       0.24      1.008
  1456         NZ    149    ARG    NH2    612      -0.26    14.0067
  1457          H    149    ARG   HH21    612       0.24      1.008
  1458          H    149    ARG   HH22    612       0.24      1.008
  1459          C    149    ARG      C    613       0.45     12.011
  1460          O    149    ARG      O    613      -0.45    15.9994   ; qtot -4
; residue 150 VAL rtp VAL  q  0.0
  1461          N    150    VAL      N    614      -0.31    14.0067
  1462          H    150    VAL      H    614       0.31      1.008
  1463        CH1    150    VAL     CA    615          0     13.019
  1464        CH1    150    VAL     CB    615          0     13.019
  1465        CH3    150    VAL    CG1    615          0     15.035
  1466        CH3    150    VAL    CG2    615          0     15.035
  1467          C    150    VAL      C    616       0.45     12.011
  1468          O    150    VAL      O    616      -0.45    15.9994   ; qtot -4
; residue 151 ASP rtp ASP  q -1.0
  1469          N    151    ASP      N    617      -0.31    14.0067
  1470          H    151    ASP      H    617       0.31      1.008
  1471        CH1    151    ASP     CA    618          0     13.019
  1472        CH2    151    ASP     CB    618          0     14.027
  1473          C    151    ASP     CG    619       0.27     12.011
  1474         OM    151    ASP    OD1    619     -0.635    15.9994
  1475         OM    151    ASP    OD2    619     -0.635    15.9994
  1476          C    151    ASP      C    620       0.45     12.011
  1477          O    151    ASP      O    620      -0.45    15.9994   ; qtot -5
; residue 152 ASP rtp ASP  q -1.0
  1478          N    152    ASP      N    621      -0.31    14.0067
  1479          H    152    ASP      H    621       0.31      1.008
  1480        CH1    152    ASP     CA    622          0     13.019
  1481        CH2    152    ASP     CB    622          0     14.027
  1482          C    152    ASP     CG    623       0.27     12.011
  1483         OM    152    ASP    OD1    623     -0.635    15.9994
  1484         OM    152    ASP    OD2    623     -0.635    15.9994
  1485          C    152    ASP      C    624       0.45     12.011
  1486          O    152    ASP      O    624      -0.45    15.9994   ; qtot -6
; residue 153 LYS rtp LYSH q +1.0
  1487          N    153    LYS      N    625      -0.31    14.0067
  1488          H    153    LYS      H    625       0.31      1.008
  1489        CH1    153    LYS     CA    626          0     13.019
  1490        CH2    153    LYS     CB    626          0     14.027
  1491        CH2    153    LYS     CG    627          0     14.027
  1492        CH2    153    LYS     CD    627          0     14.027
  1493        CH2    153    LYS     CE    628      0.127     14.027
  1494         NL    153    LYS     NZ    628      0.129    14.0067
  1495          H    153    LYS    HZ1    628      0.248      1.008
  1496          H    153    LYS    HZ2    628      0.248      1.008
  1497          H    153    LYS    HZ3    628      0.248      1.008
  1498          C    153    LYS      C    629       0.45     12.011
  1499          O    153    LYS      O    629      -0.45    15.9994   ; qtot -5
; residue 154 VAL rtp VAL  q  0.0
  1500          N    154    VAL      N    630      -0.31    14.0067
  1501          H    154    VAL      H    630       0.31      1.008
  1502        CH1    154    VAL     CA    631          0     13.019
  1503        CH1    154    VAL     CB    631          0     13.019
  1504        CH3    154    VAL    CG1    631          0     15.035
  1505        CH3    154    VAL    CG2    631          0     15.035
  1506          C    154    VAL      C    632       0.45     12.011
  1507          O    154    VAL      O    632      -0.45    15.9994   ; qtot -5
; residue 155 ASN rtp ASN  q  0.0
  1508          N    155    ASN      N    633      -0.31    14.0067
  1509          H    155    ASN      H    633       0.31      1.008
  1510        CH1    155    ASN     CA    634          0     13.019
  1511        CH2    155    ASN     CB    634          0     14.027
  1512          C    155    ASN     CG    635       0.29     12.011
  1513          O    155    ASN    OD1    635      -0.45    15.9994
  1514         NT    155    ASN    ND2    635      -0.72    14.0067
  1515          H    155    ASN   HD21    635       0.44      1.008
  1516          H    155    ASN   HD22    635       0.44      1.008
  1517          C    155    ASN      C    636       0.45     12.011
  1518          O    155    ASN      O    636      -0.45    15.9994   ; qtot -5
; residue 156 PHE rtp PHE  q  0.0
  1519          N    156    PHE      N    637      -0.31    14.0067
  1520          H    156    PHE      H    637       0.31      1.008
  1521        CH1    156    PHE     CA    638          0     13.019
  1522        CH2    156    PHE     CB    638          0     14.027
  1523          C    156    PHE     CG    638          0     12.011
  1524          C    156    PHE    CD1    639      -0.14     12.011
  1525         HC    156    PHE    HD1    639       0.14      1.008
  1526          C    156    PHE    CD2    640      -0.14     12.011
  1527         HC    156    PHE    HD2    640       0.14      1.008
  1528          C    156    PHE    CE1    641      -0.14     12.011
  1529         HC    156    PHE    HE1    641       0.14      1.008
  1530          C    156    PHE    CE2    642      -0.14     12.011
  1531         HC    156    PHE    HE2    642       0.14      1.008
  1532          C    156    PHE     CZ    643      -0.14     12.011
  1533         HC    156    PHE     HZ    643       0.14      1.008
  1534          C    156    PHE      C    644       0.45     12.011
  1535          O    156    PHE      O    644      -0.45    15.9994   ; qtot -5
; residue 157 HISE rtp HISB q  0.0
  1536          N    157   HISE      N    645      -0.31    14.0067
  1537          H    157   HISE      H    645       0.31      1.008
  1538        CH1    157   HISE     CA    646          0     13.019
  1539        CH2    157   HISE     CB    646          0     14.027
  1540          C    157   HISE     CG    647          0     12.011
  1541         NR    157   HISE    ND1    647      -0.54    14.0067
  1542          C    157   HISE    CD2    647          0     12.011
  1543         HC    157   HISE    HD2    647       0.14      1.008
  1544          C    157   HISE    CE1    647          0     12.011
  1545         HC    157   HISE    HE1    647       0.14      1.008
  1546         NR    157   HISE    NE2    647      -0.05    14.0067
  1547          H    157   HISE    HE2    647       0.31      1.008
  1548          C    157   HISE      C    648       0.45     12.011
  1549          O    157   HISE      O    648      -0.45    15.9994   ; qtot -5
; residue 158 PHE rtp PHE  q  0.0
  1550          N    158    PHE      N    649      -0.31    14.0067
  1551          H    158    PHE      H    649       0.31      1.008
  1552        CH1    158    PHE     CA    650          0     13.019
  1553        CH2    158    PHE     CB    650          0     14.027
  1554          C    158    PHE     CG    650          0     12.011
  1555          C    158    PHE    CD1    651      -0.14     12.011
  1556         HC    158    PHE    HD1    651       0.14      1.008
  1557          C    158    PHE    CD2    652      -0.14     12.011
  1558         HC    158    PHE    HD2    652       0.14      1.008
  1559          C    158    PHE    CE1    653      -0.14     12.011
  1560         HC    158    PHE    HE1    653       0.14      1.008
  1561          C    158    PHE    CE2    654      -0.14     12.011
  1562         HC    158    PHE    HE2    654       0.14      1.008
  1563          C    158    PHE     CZ    655      -0.14     12.011
  1564         HC    158    PHE     HZ    655       0.14      1.008
  1565          C    158    PHE      C    656       0.45     12.011
  1566          O    158    PHE      O    656      -0.45    15.9994   ; qtot -5
; residue 159 ILE rtp ILE  q  0.0
  1567          N    159    ILE      N    657      -0.31    14.0067
  1568          H    159    ILE      H    657       0.31      1.008
  1569        CH1    159    ILE     CA    658          0     13.019
  1570        CH1    159    ILE     CB    659          0     13.019
  1571        CH2    159    ILE    CG1    659          0     14.027
  1572        CH3    159    ILE    CG2    659          0     15.035
  1573        CH3    159    ILE     CD    659          0     15.035
  1574          C    159    ILE      C    660       0.45     12.011
  1575          O    159    ILE      O    660      -0.45    15.9994   ; qtot -5
; residue 160 LEU rtp LEU  q  0.0
  1576          N    160    LEU      N    661      -0.31    14.0067
  1577          H    160    LEU      H    661       0.31      1.008
  1578        CH1    160    LEU     CA    662          0     13.019
  1579        CH2    160    LEU     CB    662          0     14.027
  1580        CH1    160    LEU     CG    663          0     13.019
  1581        CH3    160    LEU    CD1    663          0     15.035
  1582        CH3    160    LEU    CD2    663          0     15.035
  1583          C    160    LEU      C    664       0.45     12.011
  1584          O    160    LEU      O    664      -0.45    15.9994   ; qtot -5
; residue 161 PHE rtp PHE  q  0.0
  1585          N    161    PHE      N    665      -0.31    14.0067
  1586          H    161    PHE      H    665       0.31      1.008
  1587        CH1    161    PHE     CA    666          0     13.019
  1588        CH2    161    PHE     CB    666          0     14.027
  1589          C    161    PHE     CG    666          0     12.011
  1590          C    161    PHE    CD1    667      -0.14     12.011
  1591         HC    161    PHE    HD1    667       0.14      1.008
  1592          C    161    PHE    CD2    668      -0.14     12.011
  1593         HC    161    PHE    HD2    668       0.14      1.008
  1594          C    161    PHE    CE1    669      -0.14     12.011
  1595         HC    161    PHE    HE1    669       0.14      1.008
  1596          C    161    PHE    CE2    670      -0.14     12.011
  1597         HC    161    PHE    HE2    670       0.14      1.008
  1598          C    161    PHE     CZ    671      -0.14     12.011
  1599         HC    161    PHE     HZ    671       0.14      1.008
  1600          C    161    PHE      C    672       0.45     12.011
  1601          O    161    PHE      O    672      -0.45    15.9994   ; qtot -5
; residue 162 ASN rtp ASN  q  0.0
  1602          N    162    ASN      N    673      -0.31    14.0067
  1603          H    162    ASN      H    673       0.31      1.008
  1604        CH1    162    ASN     CA    674          0     13.019
  1605        CH2    162    ASN     CB    674          0     14.027
  1606          C    162    ASN     CG    675       0.29     12.011
  1607          O    162    ASN    OD1    675      -0.45    15.9994
  1608         NT    162    ASN    ND2    675      -0.72    14.0067
  1609          H    162    ASN   HD21    675       0.44      1.008
  1610          H    162    ASN   HD22    675       0.44      1.008
  1611          C    162    ASN      C    676       0.45     12.011
  1612          O    162    ASN      O    676      -0.45    15.9994   ; qtot -5
; residue 163 ASN rtp ASN  q  0.0
  1613          N    163    ASN      N    677      -0.31    14.0067
  1614          H    163    ASN      H    677       0.31      1.008
  1615        CH1    163    ASN     CA    678          0     13.019
  1616        CH2    163    ASN     CB    678          0     14.027
  1617          C    163    ASN     CG    679       0.29     12.011
  1618          O    163    ASN    OD1    679      -0.45    15.9994
  1619         NT    163    ASN    ND2    679      -0.72    14.0067
  1620          H    163    ASN   HD21    679       0.44      1.008
  1621          H    163    ASN   HD22    679       0.44      1.008
  1622          C    163    ASN      C    680       0.45     12.011
  1623          O    163    ASN      O    680      -0.45    15.9994   ; qtot -5
; residue 164 VAL rtp VAL  q  0.0
  1624          N    164    VAL      N    681      -0.31    14.0067
  1625          H    164    VAL      H    681       0.31      1.008
  1626        CH1    164    VAL     CA    682          0     13.019
  1627        CH1    164    VAL     CB    682          0     13.019
  1628        CH3    164    VAL    CG1    682          0     15.035
  1629        CH3    164    VAL    CG2    682          0     15.035
  1630          C    164    VAL      C    683       0.45     12.011
  1631          O    164    VAL      O    683      -0.45    15.9994   ; qtot -5
; residue 165 ASP rtp ASP  q -1.0
  1632          N    165    ASP      N    684      -0.31    14.0067
  1633          H    165    ASP      H    684       0.31      1.008
  1634        CH1    165    ASP     CA    685          0     13.019
  1635        CH2    165    ASP     CB    685          0     14.027
  1636          C    165    ASP     CG    686       0.27     12.011
  1637         OM    165    ASP    OD1    686     -0.635    15.9994
  1638         OM    165    ASP    OD2    686     -0.635    15.9994
  1639          C    165    ASP      C    687       0.45     12.011
  1640          O    165    ASP      O    687      -0.45    15.9994   ; qtot -6
; residue 166 GLY rtp GLY  q  0.0
  1641          N    166    GLY      N    688      -0.31    14.0067
  1642          H    166    GLY      H    688       0.31      1.008
  1643        CH2    166    GLY     CA    689          0     14.027
  1644          C    166    GLY      C    690       0.45     12.011
  1645          O    166    GLY      O    690      -0.45    15.9994   ; qtot -6
; residue 167 HISE rtp HISB q  0.0
  1646          N    167   HISE      N    691      -0.31    14.0067
  1647          H    167   HISE      H    691       0.31      1.008
  1648        CH1    167   HISE     CA    692          0     13.019
  1649        CH2    167   HISE     CB    692          0     14.027
  1650          C    167   HISE     CG    693          0     12.011
  1651         NR    167   HISE    ND1    693      -0.54    14.0067
  1652          C    167   HISE    CD2    693          0     12.011
  1653         HC    167   HISE    HD2    693       0.14      1.008
  1654          C    167   HISE    CE1    693          0     12.011
  1655         HC    167   HISE    HE1    693       0.14      1.008
  1656         NR    167   HISE    NE2    693      -0.05    14.0067
  1657          H    167   HISE    HE2    693       0.31      1.008
  1658          C    167   HISE      C    694       0.45     12.011
  1659          O    167   HISE      O    694      -0.45    15.9994   ; qtot -6
; residue 168 LEU rtp LEU  q  0.0
  1660          N    168    LEU      N    695      -0.31    14.0067
  1661          H    168    LEU      H    695       0.31      1.008
  1662        CH1    168    LEU     CA    696          0     13.019
  1663        CH2    168    LEU     CB    696          0     14.027
  1664        CH1    168    LEU     CG    697          0     13.019
  1665        CH3    168    LEU    CD1    697          0     15.035
  1666        CH3    168    LEU    CD2    697          0     15.035
  1667          C    168    LEU      C    698       0.45     12.011
  1668          O    168    LEU      O    698      -0.45    15.9994   ; qtot -6
; residue 169 TYR rtp TYR  q  0.0
  1669          N    169    TYR      N    699      -0.31    14.0067
  1670          H    169    TYR      H    699       0.31      1.008
  1671        CH1    169    TYR     CA    700          0     13.019
  1672        CH2    169    TYR     CB    700          0     14.027
  1673          C    169    TYR     CG    700          0     12.011
  1674          C    169    TYR    CD1    701      -0.14     12.011
  1675         HC    169    TYR    HD1    701       0.14      1.008
  1676          C    169    TYR    CD2    702      -0.14     12.011
  1677         HC    169    TYR    HD2    702       0.14      1.008
  1678          C    169    TYR    CE1    703      -0.14     12.011
  1679         HC    169    TYR    HE1    703       0.14      1.008
  1680          C    169    TYR    CE2    704      -0.14     12.011
  1681         HC    169    TYR    HE2    704       0.14      1.008
  1682          C    169    TYR     CZ    705      0.203     12.011
  1683         OA    169    TYR     OH    705     -0.611    15.9994
  1684          H    169    TYR     HH    705      0.408      1.008
  1685          C    169    TYR      C    706       0.45     12.011
  1686          O    169    TYR      O    706      -0.45    15.9994   ; qtot -6
; residue 170 GLU rtp GLU  q -1.0
  1687          N    170    GLU      N    707      -0.31    14.0067
  1688          H    170    GLU      H    707       0.31      1.008
  1689        CH1    170    GLU     CA    708          0     13.019
  1690        CH2    170    GLU     CB    708          0     14.027
  1691        CH2    170    GLU     CG    708          0     14.027
  1692          C    170    GLU     CD    709       0.27     12.011
  1693         OM    170    GLU    OE1    709     -0.635    15.9994
  1694         OM    170    GLU    OE2    709     -0.635    15.9994
  1695          C    170    GLU      C    710       0.45     12.011
  1696          O    170    GLU      O    710      -0.45    15.9994   ; qtot -7
; residue 171 LEU rtp LEU  q  0.0
  1697          N    171    LEU      N    711      -0.31    14.0067
  1698          H    171    LEU      H    711       0.31      1.008
  1699        CH1    171    LEU     CA    712          0     13.019
  1700        CH2    171    LEU     CB    712          0     14.027
  1701        CH1    171    LEU     CG    713          0     13.019
  1702        CH3    171    LEU    CD1    713          0     15.035
  1703        CH3    171    LEU    CD2    713          0     15.035
  1704          C    171    LEU      C    714       0.45     12.011
  1705          O    171    LEU      O    714      -0.45    15.9994   ; qtot -7
; residue 172 ASP rtp ASP  q -1.0
  1706          N    172    ASP      N    715      -0.31    14.0067
  1707          H    172    ASP      H    715       0.31      1.008
  1708        CH1    172    ASP     CA    716          0     13.019
  1709        CH2    172    ASP     CB    716          0     14.027
  1710          C    172    ASP     CG    717       0.27     12.011
  1711         OM    172    ASP    OD1    717     -0.635    15.9994
  1712         OM    172    ASP    OD2    717     -0.635    15.9994
  1713          C    172    ASP      C    718       0.45     12.011
  1714          O    172    ASP      O    718      -0.45    15.9994   ; qtot -8
; residue 173 GLY rtp GLY  q  0.0
  1715          N    173    GLY      N    719      -0.31    14.0067
  1716          H    173    GLY      H    719       0.31      1.008
  1717        CH2    173    GLY     CA    720          0     14.027
  1718          C    173    GLY      C    721       0.45     12.011
  1719          O    173    GLY      O    721      -0.45    15.9994   ; qtot -8
; residue 174 ARG rtp ARG  q +1.0
  1720          N    174    ARG      N    722      -0.31    14.0067
  1721          H    174    ARG      H    722       0.31      1.008
  1722        CH1    174    ARG     CA    723          0     13.019
  1723        CH2    174    ARG     CB    723          0     14.027
  1724        CH2    174    ARG     CG    723          0     14.027
  1725        CH2    174    ARG     CD    724       0.09     14.027
  1726         NE    174    ARG     NE    724      -0.11    14.0067
  1727          H    174    ARG     HE    724       0.24      1.008
  1728          C    174    ARG     CZ    724       0.34     12.011
  1729         NZ    174    ARG    NH1    724      -0.26    14.0067
  1730          H    174    ARG   HH11    724       0.24      1.008
  1731          H    174    ARG   HH12    724       0.24      1.008
  1732         NZ    174    ARG    NH2    724      -0.26    14.0067
  1733          H    174    ARG   HH21    724       0.24      1.008
  1734          H    174    ARG   HH22    724       0.24      1.008
  1735          C    174    ARG      C    725       0.45     12.011
  1736          O    174    ARG      O    725      -0.45    15.9994   ; qtot -7
; residue 175 MET rtp MET  q  0.0
  1737          N    175    MET      N    726      -0.31    14.0067
  1738          H    175    MET      H    726       0.31      1.008
  1739        CH1    175    MET     CA    727          0     13.019
  1740        CH2    175    MET     CB    727          0     14.027
  1741        CH2    175    MET     CG    728      0.241     14.027
  1742          S    175    MET     SD    728     -0.482      32.06
  1743        CH3    175    MET     CE    728      0.241     15.035
  1744          C    175    MET      C    729       0.45     12.011
  1745          O    175    MET      O    729      -0.45    15.9994   ; qtot -7
; residue 176 PRO rtp PRO  q  0.0
  1746          N    176    PRO      N    730          0    14.0067
  1747        CH1    176    PRO     CA    731          0     13.019
  1748       CH2r    176    PRO     CB    731          0     14.027
  1749       CH2r    176    PRO     CG    732          0     14.027
  1750       CH2r    176    PRO     CD    732          0     14.027
  1751          C    176    PRO      C    733       0.45     12.011
  1752          O    176    PRO      O    733      -0.45    15.9994   ; qtot -7
; residue 177 PHE rtp PHE  q  0.0
  1753          N    177    PHE      N    734      -0.31    14.0067
  1754          H    177    PHE      H    734       0.31      1.008
  1755        CH1    177    PHE     CA    735          0     13.019
  1756        CH2    177    PHE     CB    735          0     14.027
  1757          C    177    PHE     CG    735          0     12.011
  1758          C    177    PHE    CD1    736      -0.14     12.011
  1759         HC    177    PHE    HD1    736       0.14      1.008
  1760          C    177    PHE    CD2    737      -0.14     12.011
  1761         HC    177    PHE    HD2    737       0.14      1.008
  1762          C    177    PHE    CE1    738      -0.14     12.011
  1763         HC    177    PHE    HE1    738       0.14      1.008
  1764          C    177    PHE    CE2    739      -0.14     12.011
  1765         HC    177    PHE    HE2    739       0.14      1.008
  1766          C    177    PHE     CZ    740      -0.14     12.011
  1767         HC    177    PHE     HZ    740       0.14      1.008
  1768          C    177    PHE      C    741       0.45     12.011
  1769          O    177    PHE      O    741      -0.45    15.9994   ; qtot -7
; residue 178 PRO rtp PRO  q  0.0
  1770          N    178    PRO      N    742          0    14.0067
  1771        CH1    178    PRO     CA    743          0     13.019
  1772       CH2r    178    PRO     CB    743          0     14.027
  1773       CH2r    178    PRO     CG    744          0     14.027
  1774       CH2r    178    PRO     CD    744          0     14.027
  1775          C    178    PRO      C    745       0.45     12.011
  1776          O    178    PRO      O    745      -0.45    15.9994   ; qtot -7
; residue 179 VAL rtp VAL  q  0.0
  1777          N    179    VAL      N    746      -0.31    14.0067
  1778          H    179    VAL      H    746       0.31      1.008
  1779        CH1    179    VAL     CA    747          0     13.019
  1780        CH1    179    VAL     CB    747          0     13.019
  1781        CH3    179    VAL    CG1    747          0     15.035
  1782        CH3    179    VAL    CG2    747          0     15.035
  1783          C    179    VAL      C    748       0.45     12.011
  1784          O    179    VAL      O    748      -0.45    15.9994   ; qtot -7
; residue 180 ASN rtp ASN  q  0.0
  1785          N    180    ASN      N    749      -0.31    14.0067
  1786          H    180    ASN      H    749       0.31      1.008
  1787        CH1    180    ASN     CA    750          0     13.019
  1788        CH2    180    ASN     CB    750          0     14.027
  1789          C    180    ASN     CG    751       0.29     12.011
  1790          O    180    ASN    OD1    751      -0.45    15.9994
  1791         NT    180    ASN    ND2    751      -0.72    14.0067
  1792          H    180    ASN   HD21    751       0.44      1.008
  1793          H    180    ASN   HD22    751       0.44      1.008
  1794          C    180    ASN      C    752       0.45     12.011
  1795          O    180    ASN      O    752      -0.45    15.9994   ; qtot -7
; residue 181 HISE rtp HISB q  0.0
  1796          N    181   HISE      N    753      -0.31    14.0067
  1797          H    181   HISE      H    753       0.31      1.008
  1798        CH1    181   HISE     CA    754          0     13.019
  1799        CH2    181   HISE     CB    754          0     14.027
  1800          C    181   HISE     CG    755          0     12.011
  1801         NR    181   HISE    ND1    755      -0.54    14.0067
  1802          C    181   HISE    CD2    755          0     12.011
  1803         HC    181   HISE    HD2    755       0.14      1.008
  1804          C    181   HISE    CE1    755          0     12.011
  1805         HC    181   HISE    HE1    755       0.14      1.008
  1806         NR    181   HISE    NE2    755      -0.05    14.0067
  1807          H    181   HISE    HE2    755       0.31      1.008
  1808          C    181   HISE      C    756       0.45     12.011
  1809          O    181   HISE      O    756      -0.45    15.9994   ; qtot -7
; residue 182 GLY rtp GLY  q  0.0
  1810          N    182    GLY      N    757      -0.31    14.0067
  1811          H    182    GLY      H    757       0.31      1.008
  1812        CH2    182    GLY     CA    758          0     14.027
  1813          C    182    GLY      C    759       0.45     12.011
  1814          O    182    GLY      O    759      -0.45    15.9994   ; qtot -7
; residue 183 ALA rtp ALA  q  0.0
  1815          N    183    ALA      N    760      -0.31    14.0067
  1816          H    183    ALA      H    760       0.31      1.008
  1817        CH1    183    ALA     CA    761          0     13.019
  1818        CH3    183    ALA     CB    761          0     15.035
  1819          C    183    ALA      C    762       0.45     12.011
  1820          O    183    ALA      O    762      -0.45    15.9994   ; qtot -7
; residue 184 SER rtp SER  q  0.0
  1821          N    184    SER      N    763      -0.31    14.0067
  1822          H    184    SER      H    763       0.31      1.008
  1823        CH1    184    SER     CA    764          0     13.019
  1824        CH2    184    SER     CB    765      0.266     14.027
  1825         OA    184    SER     OG    765     -0.674    15.9994
  1826          H    184    SER     HG    765      0.408      1.008
  1827          C    184    SER      C    766       0.45     12.011
  1828          O    184    SER      O    766      -0.45    15.9994   ; qtot -7
; residue 185 SER rtp SER  q  0.0
  1829          N    185    SER      N    767      -0.31    14.0067
  1830          H    185    SER      H    767       0.31      1.008
  1831        CH1    185    SER     CA    768          0     13.019
  1832        CH2    185    SER     CB    769      0.266     14.027
  1833         OA    185    SER     OG    769     -0.674    15.9994
  1834          H    185    SER     HG    769      0.408      1.008
  1835          C    185    SER      C    770       0.45     12.011
  1836          O    185    SER      O    770      -0.45    15.9994   ; qtot -7
; residue 186 GLU rtp GLU  q -1.0
  1837          N    186    GLU      N    771      -0.31    14.0067
  1838          H    186    GLU      H    771       0.31      1.008
  1839        CH1    186    GLU     CA    772          0     13.019
  1840        CH2    186    GLU     CB    772          0     14.027
  1841        CH2    186    GLU     CG    772          0     14.027
  1842          C    186    GLU     CD    773       0.27     12.011
  1843         OM    186    GLU    OE1    773     -0.635    15.9994
  1844         OM    186    GLU    OE2    773     -0.635    15.9994
  1845          C    186    GLU      C    774       0.45     12.011
  1846          O    186    GLU      O    774      -0.45    15.9994   ; qtot -8
; residue 187 ASP rtp ASP  q -1.0
  1847          N    187    ASP      N    775      -0.31    14.0067
  1848          H    187    ASP      H    775       0.31      1.008
  1849        CH1    187    ASP     CA    776          0     13.019
  1850        CH2    187    ASP     CB    776          0     14.027
  1851          C    187    ASP     CG    777       0.27     12.011
  1852         OM    187    ASP    OD1    777     -0.635    15.9994
  1853         OM    187    ASP    OD2    777     -0.635    15.9994
  1854          C    187    ASP      C    778       0.45     12.011
  1855          O    187    ASP      O    778      -0.45    15.9994   ; qtot -9
; residue 188 THR rtp THR  q  0.0
  1856          N    188    THR      N    779      -0.31    14.0067
  1857          H    188    THR      H    779       0.31      1.008
  1858        CH1    188    THR     CA    780          0     13.019
  1859        CH1    188    THR     CB    781      0.266     13.019
  1860         OA    188    THR    OG1    781     -0.674    15.9994
  1861          H    188    THR    HG1    781      0.408      1.008
  1862        CH3    188    THR    CG2    782          0     15.035
  1863          C    188    THR      C    783       0.45     12.011
  1864          O    188    THR      O    783      -0.45    15.9994   ; qtot -9
; residue 189 LEU rtp LEU  q  0.0
  1865          N    189    LEU      N    784      -0.31    14.0067
  1866          H    189    LEU      H    784       0.31      1.008
  1867        CH1    189    LEU     CA    785          0     13.019
  1868        CH2    189    LEU     CB    785          0     14.027
  1869        CH1    189    LEU     CG    786          0     13.019
  1870        CH3    189    LEU    CD1    786          0     15.035
  1871        CH3    189    LEU    CD2    786          0     15.035
  1872          C    189    LEU      C    787       0.45     12.011
  1873          O    189    LEU      O    787      -0.45    15.9994   ; qtot -9
; residue 190 LEU rtp LEU  q  0.0
  1874          N    190    LEU      N    788      -0.31    14.0067
  1875          H    190    LEU      H    788       0.31      1.008
  1876        CH1    190    LEU     CA    789          0     13.019
  1877        CH2    190    LEU     CB    789          0     14.027
  1878        CH1    190    LEU     CG    790          0     13.019
  1879        CH3    190    LEU    CD1    790          0     15.035
  1880        CH3    190    LEU    CD2    790          0     15.035
  1881          C    190    LEU      C    791       0.45     12.011
  1882          O    190    LEU      O    791      -0.45    15.9994   ; qtot -9
; residue 191 LYS rtp LYSH q +1.0
  1883          N    191    LYS      N    792      -0.31    14.0067
  1884          H    191    LYS      H    792       0.31      1.008
  1885        CH1    191    LYS     CA    793          0     13.019
  1886        CH2    191    LYS     CB    793          0     14.027
  1887        CH2    191    LYS     CG    794          0     14.027
  1888        CH2    191    LYS     CD    794          0     14.027
  1889        CH2    191    LYS     CE    795      0.127     14.027
  1890         NL    191    LYS     NZ    795      0.129    14.0067
  1891          H    191    LYS    HZ1    795      0.248      1.008
  1892          H    191    LYS    HZ2    795      0.248      1.008
  1893          H    191    LYS    HZ3    795      0.248      1.008
  1894          C    191    LYS      C    796       0.45     12.011
  1895          O    191    LYS      O    796      -0.45    15.9994   ; qtot -8
; residue 192 ASP rtp ASP  q -1.0
  1896          N    192    ASP      N    797      -0.31    14.0067
  1897          H    192    ASP      H    797       0.31      1.008
  1898        CH1    192    ASP     CA    798          0     13.019
  1899        CH2    192    ASP     CB    798          0     14.027
  1900          C    192    ASP     CG    799       0.27     12.011
  1901         OM    192    ASP    OD1    799     -0.635    15.9994
  1902         OM    192    ASP    OD2    799     -0.635    15.9994
  1903          C    192    ASP      C    800       0.45     12.011
  1904          O    192    ASP      O    800      -0.45    15.9994   ; qtot -9
; residue 193 ALA rtp ALA  q  0.0
  1905          N    193    ALA      N    801      -0.31    14.0067
  1906          H    193    ALA      H    801       0.31      1.008
  1907        CH1    193    ALA     CA    802          0     13.019
  1908        CH3    193    ALA     CB    802          0     15.035
  1909          C    193    ALA      C    803       0.45     12.011
  1910          O    193    ALA      O    803      -0.45    15.9994   ; qtot -9
; residue 194 ALA rtp ALA  q  0.0
  1911          N    194    ALA      N    804      -0.31    14.0067
  1912          H    194    ALA      H    804       0.31      1.008
  1913        CH1    194    ALA     CA    805          0     13.019
  1914        CH3    194    ALA     CB    805          0     15.035
  1915          C    194    ALA      C    806       0.45     12.011
  1916          O    194    ALA      O    806      -0.45    15.9994   ; qtot -9
; residue 195 LYS rtp LYSH q +1.0
  1917          N    195    LYS      N    807      -0.31    14.0067
  1918          H    195    LYS      H    807       0.31      1.008
  1919        CH1    195    LYS     CA    808          0     13.019
  1920        CH2    195    LYS     CB    808          0     14.027
  1921        CH2    195    LYS     CG    809          0     14.027
  1922        CH2    195    LYS     CD    809          0     14.027
  1923        CH2    195    LYS     CE    810      0.127     14.027
  1924         NL    195    LYS     NZ    810      0.129    14.0067
  1925          H    195    LYS    HZ1    810      0.248      1.008
  1926          H    195    LYS    HZ2    810      0.248      1.008
  1927          H    195    LYS    HZ3    810      0.248      1.008
  1928          C    195    LYS      C    811       0.45     12.011
  1929          O    195    LYS      O    811      -0.45    15.9994   ; qtot -8
; residue 196 VAL rtp VAL  q  0.0
  1930          N    196    VAL      N    812      -0.31    14.0067
  1931          H    196    VAL      H    812       0.31      1.008
  1932        CH1    196    VAL     CA    813          0     13.019
  1933        CH1    196    VAL     CB    813          0     13.019
  1934        CH3    196    VAL    CG1    813          0     15.035
  1935        CH3    196    VAL    CG2    813          0     15.035
  1936          C    196    VAL      C    814       0.45     12.011
  1937          O    196    VAL      O    814      -0.45    15.9994   ; qtot -8
; residue 197 CYS rtp CYSH q  0.0
  1938          N    197    CYS      N    815      -0.31    14.0067
  1939          H    197    CYS      H    815       0.31      1.008
  1940        CH1    197    CYS     CA    816          0     13.019
  1941        CH2    197    CYS     CB    817       0.15     14.027
  1942          S    197    CYS     SG    817      -0.37      32.06
  1943          H    197    CYS     HG    817       0.22      1.008
  1944          C    197    CYS      C    818       0.45     12.011
  1945          O    197    CYS      O    818      -0.45    15.9994   ; qtot -8
; residue 198 ARG rtp ARG  q +1.0
  1946          N    198    ARG      N    819      -0.31    14.0067
  1947          H    198    ARG      H    819       0.31      1.008
  1948        CH1    198    ARG     CA    820          0     13.019
  1949        CH2    198    ARG     CB    820          0     14.027
  1950        CH2    198    ARG     CG    820          0     14.027
  1951        CH2    198    ARG     CD    821       0.09     14.027
  1952         NE    198    ARG     NE    821      -0.11    14.0067
  1953          H    198    ARG     HE    821       0.24      1.008
  1954          C    198    ARG     CZ    821       0.34     12.011
  1955         NZ    198    ARG    NH1    821      -0.26    14.0067
  1956          H    198    ARG   HH11    821       0.24      1.008
  1957          H    198    ARG   HH12    821       0.24      1.008
  1958         NZ    198    ARG    NH2    821      -0.26    14.0067
  1959          H    198    ARG   HH21    821       0.24      1.008
  1960          H    198    ARG   HH22    821       0.24      1.008
  1961          C    198    ARG      C    822       0.45     12.011
  1962          O    198    ARG      O    822      -0.45    15.9994   ; qtot -7
; residue 199 GLU rtp GLU  q -1.0
  1963          N    199    GLU      N    823      -0.31    14.0067
  1964          H    199    GLU      H    823       0.31      1.008
  1965        CH1    199    GLU     CA    824          0     13.019
  1966        CH2    199    GLU     CB    824          0     14.027
  1967        CH2    199    GLU     CG    824          0     14.027
  1968          C    199    GLU     CD    825       0.27     12.011
  1969         OM    199    GLU    OE1    825     -0.635    15.9994
  1970         OM    199    GLU    OE2    825     -0.635    15.9994
  1971          C    199    GLU      C    826       0.45     12.011
  1972          O    199    GLU      O    826      -0.45    15.9994   ; qtot -8
; residue 200 PHE rtp PHE  q  0.0
  1973          N    200    PHE      N    827      -0.31    14.0067
  1974          H    200    PHE      H    827       0.31      1.008
  1975        CH1    200    PHE     CA    828          0     13.019
  1976        CH2    200    PHE     CB    828          0     14.027
  1977          C    200    PHE     CG    828          0     12.011
  1978          C    200    PHE    CD1    829      -0.14     12.011
  1979         HC    200    PHE    HD1    829       0.14      1.008
  1980          C    200    PHE    CD2    830      -0.14     12.011
  1981         HC    200    PHE    HD2    830       0.14      1.008
  1982          C    200    PHE    CE1    831      -0.14     12.011
  1983         HC    200    PHE    HE1    831       0.14      1.008
  1984          C    200    PHE    CE2    832      -0.14     12.011
  1985         HC    200    PHE    HE2    832       0.14      1.008
  1986          C    200    PHE     CZ    833      -0.14     12.011
  1987         HC    200    PHE     HZ    833       0.14      1.008
  1988          C    200    PHE      C    834       0.45     12.011
  1989          O    200    PHE      O    834      -0.45    15.9994   ; qtot -8
; residue 201 THR rtp THR  q  0.0
  1990          N    201    THR      N    835      -0.31    14.0067
  1991          H    201    THR      H    835       0.31      1.008
  1992        CH1    201    THR     CA    836          0     13.019
  1993        CH1    201    THR     CB    837      0.266     13.019
  1994         OA    201    THR    OG1    837     -0.674    15.9994
  1995          H    201    THR    HG1    837      0.408      1.008
  1996        CH3    201    THR    CG2    838          0     15.035
  1997          C    201    THR      C    839       0.45     12.011
  1998          O    201    THR      O    839      -0.45    15.9994   ; qtot -8
; residue 202 GLU rtp GLU  q -1.0
  1999          N    202    GLU      N    840      -0.31    14.0067
  2000          H    202    GLU      H    840       0.31      1.008
  2001        CH1    202    GLU     CA    841          0     13.019
  2002        CH2    202    GLU     CB    841          0     14.027
  2003        CH2    202    GLU     CG    841          0     14.027
  2004          C    202    GLU     CD    842       0.27     12.011
  2005         OM    202    GLU    OE1    842     -0.635    15.9994
  2006         OM    202    GLU    OE2    842     -0.635    15.9994
  2007          C    202    GLU      C    843       0.45     12.011
  2008          O    202    GLU      O    843      -0.45    15.9994   ; qtot -9
; residue 203 ARG rtp ARG  q +1.0
  2009          N    203    ARG      N    844      -0.31    14.0067
  2010          H    203    ARG      H    844       0.31      1.008
  2011        CH1    203    ARG     CA    845          0     13.019
  2012        CH2    203    ARG     CB    845          0     14.027
  2013        CH2    203    ARG     CG    845          0     14.027
  2014        CH2    203    ARG     CD    846       0.09     14.027
  2015         NE    203    ARG     NE    846      -0.11    14.0067
  2016          H    203    ARG     HE    846       0.24      1.008
  2017          C    203    ARG     CZ    846       0.34     12.011
  2018         NZ    203    ARG    NH1    846      -0.26    14.0067
  2019          H    203    ARG   HH11    846       0.24      1.008
  2020          H    203    ARG   HH12    846       0.24      1.008
  2021         NZ    203    ARG    NH2    846      -0.26    14.0067
  2022          H    203    ARG   HH21    846       0.24      1.008
  2023          H    203    ARG   HH22    846       0.24      1.008
  2024          C    203    ARG      C    847       0.45     12.011
  2025          O    203    ARG      O    847      -0.45    15.9994   ; qtot -8
; residue 204 GLU rtp GLU  q -1.0
  2026          N    204    GLU      N    848      -0.31    14.0067
  2027          H    204    GLU      H    848       0.31      1.008
  2028        CH1    204    GLU     CA    849          0     13.019
  2029        CH2    204    GLU     CB    849          0     14.027
  2030        CH2    204    GLU     CG    849          0     14.027
  2031          C    204    GLU     CD    850       0.27     12.011
  2032         OM    204    GLU    OE1    850     -0.635    15.9994
  2033         OM    204    GLU    OE2    850     -0.635    15.9994
  2034          C    204    GLU      C    851       0.45     12.011
  2035          O    204    GLU      O    851      -0.45    15.9994   ; qtot -9
; residue 205 GLN rtp GLN  q  0.0
  2036          N    205    GLN      N    852      -0.31    14.0067
  2037          H    205    GLN      H    852       0.31      1.008
  2038        CH1    205    GLN     CA    853          0     13.019
  2039        CH2    205    GLN     CB    853          0     14.027
  2040        CH2    205    GLN     CG    853          0     14.027
  2041          C    205    GLN     CD    854       0.29     12.011
  2042          O    205    GLN    OE1    854      -0.45    15.9994
  2043         NT    205    GLN    NE2    854      -0.72    14.0067
  2044          H    205    GLN   HE21    854       0.44      1.008
  2045          H    205    GLN   HE22    854       0.44      1.008
  2046          C    205    GLN      C    855       0.45     12.011
  2047          O    205    GLN      O    855      -0.45    15.9994   ; qtot -9
; residue 206 GLY rtp GLY  q  0.0
  2048          N    206    GLY      N    856      -0.31    14.0067
  2049          H    206    GLY      H    856       0.31      1.008
  2050        CH2    206    GLY     CA    857          0     14.027
  2051          C    206    GLY      C    858       0.45     12.011
  2052          O    206    GLY      O    858      -0.45    15.9994   ; qtot -9
; residue 207 GLU rtp GLU  q -1.0
  2053          N    207    GLU      N    859      -0.31    14.0067
  2054          H    207    GLU      H    859       0.31      1.008
  2055        CH1    207    GLU     CA    860          0     13.019
  2056        CH2    207    GLU     CB    860          0     14.027
  2057        CH2    207    GLU     CG    860          0     14.027
  2058          C    207    GLU     CD    861       0.27     12.011
  2059         OM    207    GLU    OE1    861     -0.635    15.9994
  2060         OM    207    GLU    OE2    861     -0.635    15.9994
  2061          C    207    GLU      C    862       0.45     12.011
  2062          O    207    GLU      O    862      -0.45    15.9994   ; qtot -10
; residue 208 VAL rtp VAL  q  0.0
  2063          N    208    VAL      N    863      -0.31    14.0067
  2064          H    208    VAL      H    863       0.31      1.008
  2065        CH1    208    VAL     CA    864          0     13.019
  2066        CH1    208    VAL     CB    864          0     13.019
  2067        CH3    208    VAL    CG1    864          0     15.035
  2068        CH3    208    VAL    CG2    864          0     15.035
  2069          C    208    VAL      C    865       0.45     12.011
  2070          O    208    VAL      O    865      -0.45    15.9994   ; qtot -10
; residue 209 ARG rtp ARG  q +1.0
  2071          N    209    ARG      N    866      -0.31    14.0067
  2072          H    209    ARG      H    866       0.31      1.008
  2073        CH1    209    ARG     CA    867          0     13.019
  2074        CH2    209    ARG     CB    867          0     14.027
  2075        CH2    209    ARG     CG    867          0     14.027
  2076        CH2    209    ARG     CD    868       0.09     14.027
  2077         NE    209    ARG     NE    868      -0.11    14.0067
  2078          H    209    ARG     HE    868       0.24      1.008
  2079          C    209    ARG     CZ    868       0.34     12.011
  2080         NZ    209    ARG    NH1    868      -0.26    14.0067
  2081          H    209    ARG   HH11    868       0.24      1.008
  2082          H    209    ARG   HH12    868       0.24      1.008
  2083         NZ    209    ARG    NH2    868      -0.26    14.0067
  2084          H    209    ARG   HH21    868       0.24      1.008
  2085          H    209    ARG   HH22    868       0.24      1.008
  2086          C    209    ARG      C    869       0.45     12.011
  2087          O    209    ARG      O    869      -0.45    15.9994   ; qtot -9
; residue 210 PHE rtp PHE  q  0.0
  2088          N    210    PHE      N    870      -0.31    14.0067
  2089          H    210    PHE      H    870       0.31      1.008
  2090        CH1    210    PHE     CA    871          0     13.019
  2091        CH2    210    PHE     CB    871          0     14.027
  2092          C    210    PHE     CG    871          0     12.011
  2093          C    210    PHE    CD1    872      -0.14     12.011
  2094         HC    210    PHE    HD1    872       0.14      1.008
  2095          C    210    PHE    CD2    873      -0.14     12.011
  2096         HC    210    PHE    HD2    873       0.14      1.008
  2097          C    210    PHE    CE1    874      -0.14     12.011
  2098         HC    210    PHE    HE1    874       0.14      1.008
  2099          C    210    PHE    CE2    875      -0.14     12.011
  2100         HC    210    PHE    HE2    875       0.14      1.008
  2101          C    210    PHE     CZ    876      -0.14     12.011
  2102         HC    210    PHE     HZ    876       0.14      1.008
  2103          C    210    PHE      C    877       0.45     12.011
  2104          O    210    PHE      O    877      -0.45    15.9994   ; qtot -9
; residue 211 SER rtp SER  q  0.0
  2105          N    211    SER      N    878      -0.31    14.0067
  2106          H    211    SER      H    878       0.31      1.008
  2107        CH1    211    SER     CA    879          0     13.019
  2108        CH2    211    SER     CB    880      0.266     14.027
  2109         OA    211    SER     OG    880     -0.674    15.9994
  2110          H    211    SER     HG    880      0.408      1.008
  2111          C    211    SER      C    881       0.45     12.011
  2112          O    211    SER      O    881      -0.45    15.9994   ; qtot -9
; residue 212 ALA rtp ALA  q  0.0
  2113          N    212    ALA      N    882      -0.31    14.0067
  2114          H    212    ALA      H    882       0.31      1.008
  2115        CH1    212    ALA     CA    883          0     13.019
  2116        CH3    212    ALA     CB    883          0     15.035
  2117          C    212    ALA      C    884       0.45     12.011
  2118          O    212    ALA      O    884      -0.45    15.9994   ; qtot -9
; residue 213 VAL rtp VAL  q  0.0
  2119          N    213    VAL      N    885      -0.31    14.0067
  2120          H    213    VAL      H    885       0.31      1.008
  2121        CH1    213    VAL     CA    886          0     13.019
  2122        CH1    213    VAL     CB    886          0     13.019
  2123        CH3    213    VAL    CG1    886          0     15.035
  2124        CH3    213    VAL    CG2    886          0     15.035
  2125          C    213    VAL      C    887       0.45     12.011
  2126          O    213    VAL      O    887      -0.45    15.9994   ; qtot -9
; residue 214 ALA rtp ALA  q  0.0
  2127          N    214    ALA      N    888      -0.31    14.0067
  2128          H    214    ALA      H    888       0.31      1.008
  2129        CH1    214    ALA     CA    889          0     13.019
  2130        CH3    214    ALA     CB    889          0     15.035
  2131          C    214    ALA      C    890       0.45     12.011
  2132          O    214    ALA      O    890      -0.45    15.9994   ; qtot -9
; residue 215 LEU rtp LEU  q  0.0
  2133          N    215    LEU      N    891      -0.31    14.0067
  2134          H    215    LEU      H    891       0.31      1.008
  2135        CH1    215    LEU     CA    892          0     13.019
  2136        CH2    215    LEU     CB    892          0     14.027
  2137        CH1    215    LEU     CG    893          0     13.019
  2138        CH3    215    LEU    CD1    893          0     15.035
  2139        CH3    215    LEU    CD2    893          0     15.035
  2140          C    215    LEU      C    894       0.45     12.011
  2141          O    215    LEU      O    894      -0.45    15.9994   ; qtot -9
; residue 216 CYS rtp CYSH q  0.0
  2142          N    216    CYS      N    895      -0.31    14.0067
  2143          H    216    CYS      H    895       0.31      1.008
  2144        CH1    216    CYS     CA    896          0     13.019
  2145        CH2    216    CYS     CB    897       0.15     14.027
  2146          S    216    CYS     SG    897      -0.37      32.06
  2147          H    216    CYS     HG    897       0.22      1.008
  2148          C    216    CYS      C    898       0.45     12.011
  2149          O    216    CYS      O    898      -0.45    15.9994   ; qtot -9
; residue 217 LYS rtp LYSH q +1.0
  2150          N    217    LYS      N    899      -0.31    14.0067
  2151          H    217    LYS      H    899       0.31      1.008
  2152        CH1    217    LYS     CA    900          0     13.019
  2153        CH2    217    LYS     CB    900          0     14.027
  2154        CH2    217    LYS     CG    901          0     14.027
  2155        CH2    217    LYS     CD    901          0     14.027
  2156        CH2    217    LYS     CE    902      0.127     14.027
  2157         NL    217    LYS     NZ    902      0.129    14.0067
  2158          H    217    LYS    HZ1    902      0.248      1.008
  2159          H    217    LYS    HZ2    902      0.248      1.008
  2160          H    217    LYS    HZ3    902      0.248      1.008
  2161          C    217    LYS      C    903       0.45     12.011
  2162          O    217    LYS      O    903      -0.45    15.9994   ; qtot -8
; residue 218 ALA rtp ALA  q  0.0
  2163          N    218    ALA      N    904      -0.31    14.0067
  2164          H    218    ALA      H    904       0.31      1.008
  2165        CH1    218    ALA     CA    905          0     13.019
  2166        CH3    218    ALA     CB    905          0     15.035
  2167          C    218    ALA      C    906       0.45     12.011
  2168          O    218    ALA      O    906      -0.45    15.9994   ; qtot -8
; residue 219 ALA rtp ALA  q -1.0
  2169          N    219    ALA      N    907      -0.31    14.0067
  2170          H    219    ALA      H    907       0.31      1.008
  2171        CH1    219    ALA     CA    908          0     13.019
  2172        CH3    219    ALA     CB    908          0     15.035
  2173          C    219    ALA      C    909       0.27     12.011
  2174         OM    219    ALA     O1    909     -0.635    15.9994
  2175         OM    219    ALA     O2    909     -0.635    15.9994   ; qtot -9

[ bonds ]
;  ai    aj funct            c0            c1            c2            c3
    1     2     2    gb_2
    1     3     2    gb_2
    1     4     2    gb_21
    1     7     2    gb_21
    4     5     2    gb_27
    4     8     2    gb_27
    5     6     2    gb_27
    6     7     2    gb_27
    8     9     2    gb_5
    8    10     2    gb_10
   10    11     2    gb_2
   10    12     2    gb_21
   12    13     2    gb_27
   12    17     2    gb_27
   13    14     2    gb_27
   14    15     2    gb_32
   15    16     2    gb_31
   17    18     2    gb_5
   17    19     2    gb_10
   19    20     2    gb_2
   19    21     2    gb_21
   21    22     2    gb_27
   21    27     2    gb_27
   22    23     2    gb_27
   23    24     2    gb_27
   24    25     2    gb_6
   24    26     2    gb_6
   27    28     2    gb_5
   27    29     2    gb_10
   29    30     2    gb_2
   29    31     2    gb_21
   31    32     2    gb_27
   31    36     2    gb_27
   32    33     2    gb_27
   32    34     2    gb_27
   33    35     2    gb_27
   36    37     2    gb_5
   36    38     2    gb_10
   38    39     2    gb_2
   38    40     2    gb_21
   40    41     2    gb_27
   40    47     2    gb_27
   41    42     2    gb_27
   42    43     2    gb_5
   42    44     2    gb_9
   44    45     2    gb_2
   44    46     2    gb_2
   47    48     2    gb_5
   47    49     2    gb_10
   49    50     2    gb_21
   49    53     2    gb_21
   50    51     2    gb_27
   50    54     2    gb_27
   51    52     2    gb_27
   52    53     2    gb_27
   54    55     2    gb_5
   54    56     2    gb_10
   56    57     2    gb_2
   56    58     2    gb_21
   58    59     2    gb_27
   58    64     2    gb_27
   59    60     2    gb_27
   60    61     2    gb_27
   61    62     2    gb_6
   61    63     2    gb_6
   64    65     2    gb_5
   64    66     2    gb_10
   66    67     2    gb_2
   66    68     2    gb_21
   68    69     2    gb_27
   68    73     2    gb_27
   69    70     2    gb_27
   70    71     2    gb_32
   71    72     2    gb_31
   73    74     2    gb_5
   73    75     2    gb_10
   75    76     2    gb_2
   75    77     2    gb_21
   77    78     2    gb_27
   77    82     2    gb_27
   78    79     2    gb_27
   79    80     2    gb_27
   79    81     2    gb_27
   82    83     2    gb_5
   82    84     2    gb_10
   84    85     2    gb_2
   84    86     2    gb_21
   86    87     2    gb_27
   86    93     2    gb_27
   87    88     2    gb_27
   88    89     2    gb_5
   88    90     2    gb_9
   90    91     2    gb_2
   90    92     2    gb_2
   93    94     2    gb_5
   93    95     2    gb_10
   95    96     2    gb_2
   95    97     2    gb_21
   97    98     2    gb_27
   97   106     2    gb_27
   98    99     2    gb_27
   99   100     2    gb_27
  100   101     2    gb_27
  101   102     2    gb_21
  102   103     2    gb_2
  102   104     2    gb_2
  102   105     2    gb_2
  106   107     2    gb_5
  106   108     2    gb_10
  108   109     2    gb_2
  108   110     2    gb_21
  110   111     2    gb_27
  110   114     2    gb_27
  111   112     2    gb_27
  111   113     2    gb_27
  114   115     2    gb_5
  114   116     2    gb_10
  116   117     2    gb_2
  116   118     2    gb_21
  118   119     2    gb_27
  118   123     2    gb_27
  119   120     2    gb_27
  120   121     2    gb_27
  120   122     2    gb_27
  123   124     2    gb_5
  123   125     2    gb_10
  125   126     2    gb_2
  125   127     2    gb_21
  127   128     2    gb_27
  127   131     2    gb_27
  128   129     2    gb_18
  129   130     2    gb_1
  131   132     2    gb_5
  131   133     2    gb_10
  133   134     2    gb_2
  133   135     2    gb_21
  135   136     2    gb_27
  135   148     2    gb_27
  136   137     2    gb_27
  137   138     2    gb_27
  138   139     2    gb_21
  139   140     2    gb_2
  139   141     2    gb_11
  141   142     2    gb_11
  141   145     2    gb_11
  142   143     2    gb_2
  142   144     2    gb_2
  145   146     2    gb_2
  145   147     2    gb_2
  148   149     2    gb_5
  148   150     2    gb_10
  150   151     2    gb_2
  150   152     2    gb_21
  152   153     2    gb_27
  152   157     2    gb_27
  153   154     2    gb_27
  154   155     2    gb_27
  154   156     2    gb_27
  157   158     2    gb_5
  157   159     2    gb_10
  159   160     2    gb_2
  159   161     2    gb_21
  161   162     2    gb_27
  162   163     2    gb_5
  162   164     2    gb_10
  164   165     2    gb_2
  164   166     2    gb_21
  166   167     2    gb_27
  166   170     2    gb_27
  167   168     2    gb_27
  167   169     2    gb_27
  170   171     2    gb_5
  170   172     2    gb_10
  172   173     2    gb_2
  172   174     2    gb_21
  174   175     2    gb_27
  174   176     2    gb_27
  176   177     2    gb_5
  176   178     2    gb_10
  178   179     2    gb_2
  178   180     2    gb_21
  180   181     2    gb_27
  181   182     2    gb_5
  181   183     2    gb_10
  183   184     2    gb_2
  183   185     2    gb_21
  185   186     2    gb_27
  185   193     2    gb_27
  186   187     2    gb_27
  187   188     2    gb_27
  188   189     2    gb_5
  188   190     2    gb_9
  190   191     2    gb_2
  190   192     2    gb_2
  193   194     2    gb_5
  193   195     2    gb_10
  195   196     2    gb_2
  195   197     2    gb_21
  197   198     2    gb_27
  197   214     2    gb_27
  198   199     2    gb_27
  199   200     2    gb_10
  199   202     2    gb_16
  200   201     2    gb_3
  200   203     2    gb_10
  202   205     2    gb_16
  202   206     2    gb_16
  203   204     2    gb_2
  203   205     2    gb_10
  205   208     2    gb_16
  206   207     2    gb_3
  206   210     2    gb_16
  208   209     2    gb_3
  208   212     2    gb_16
  210   211     2    gb_3
  210   212     2    gb_16
  212   213     2    gb_3
  214   215     2    gb_5
  214   216     2    gb_10
  216   217     2    gb_2
  216   218     2    gb_21
  218   219     2    gb_27
  218   231     2    gb_27
  219   220     2    gb_27
  220   221     2    gb_27
  221   222     2    gb_21
  222   223     2    gb_2
  222   224     2    gb_11
  224   225     2    gb_11
  224   228     2    gb_11
  225   226     2    gb_2
  225   227     2    gb_2
  228   229     2    gb_2
  228   230     2    gb_2
  231   232     2    gb_5
  231   233     2    gb_10
  233   234     2    gb_2
  233   235     2    gb_21
  235   236     2    gb_27
  235   248     2    gb_27
  236   237     2    gb_27
  237   238     2    gb_16
  237   240     2    gb_16
  238   239     2    gb_3
  238   242     2    gb_16
  240   241     2    gb_3
  240   244     2    gb_16
  242   243     2    gb_3
  242   246     2    gb_16
  244   245     2    gb_3
  244   246     2    gb_16
  246   247     2    gb_3
  248   249     2    gb_5
  248   250     2    gb_10
  250   251     2    gb_2
  250   252     2    gb_21
  252   253     2    gb_27
  252   256     2    gb_27
  253   254     2    gb_27
  253   255     2    gb_27
  256   257     2    gb_5
  256   258     2    gb_10
  258   259     2    gb_2
  258   260     2    gb_21
  260   261     2    gb_27
  260   265     2    gb_27
  261   262     2    gb_27
  262   263     2    gb_6
  262   264     2    gb_6
  265   266     2    gb_5
  265   267     2    gb_10
  267   268     2    gb_2
  267   269     2    gb_21
  269   270     2    gb_27
  269   273     2    gb_27
  270   271     2    gb_27
  270   272     2    gb_27
  273   274     2    gb_5
  273   275     2    gb_10
  275   276     2    gb_2
  275   277     2    gb_21
  277   278     2    gb_27
  277   282     2    gb_27
  278   279     2    gb_27
  279   280     2    gb_27
  279   281     2    gb_27
  282   283     2    gb_5
  282   284     2    gb_10
  284   285     2    gb_2
  284   286     2    gb_21
  286   287     2    gb_27
  287   288     2    gb_5
  287   289     2    gb_10
  289   290     2    gb_2
  289   291     2    gb_21
  291   292     2    gb_27
  291   296     2    gb_27
  292   293     2    gb_27
  293   294     2    gb_27
  293   295     2    gb_27
  296   297     2    gb_5
  296   298     2    gb_10
  298   299     2    gb_2
  298   300     2    gb_21
  300   301     2    gb_27
  300   306     2    gb_27
  301   302     2    gb_27
  302   303     2    gb_27
  303   304     2    gb_6
  303   305     2    gb_6
  306   307     2    gb_5
  306   308     2    gb_10
  308   309     2    gb_2
  308   310     2    gb_21
  310   311     2    gb_27
  310   316     2    gb_27
  311   312     2    gb_27
  312   313     2    gb_27
  313   314     2    gb_6
  313   315     2    gb_6
  316   317     2    gb_5
  316   318     2    gb_10
  318   319     2    gb_2
  318   320     2    gb_21
  320   321     2    gb_27
  320   326     2    gb_27
  321   322     2    gb_27
  322   323     2    gb_27
  323   324     2    gb_6
  323   325     2    gb_6
  326   327     2    gb_5
  326   328     2    gb_10
  328   329     2    gb_2
  328   330     2    gb_21
  330   331     2    gb_27
  330   334     2    gb_27
  331   332     2    gb_18
  332   333     2    gb_1
  334   335     2    gb_5
  334   336     2    gb_10
  336   337     2    gb_2
  336   338     2    gb_21
  338   339     2    gb_27
  338   343     2    gb_27
  339   340     2    gb_27
  340   341     2    gb_27
  340   342     2    gb_27
  343   344     2    gb_5
  343   345     2    gb_10
  345   346     2    gb_2
  345   347     2    gb_21
  347   348     2    gb_27
  348   349     2    gb_5
  348   350     2    gb_10
  350   351     2    gb_2
  350   352     2    gb_21
  352   353     2    gb_27
  352   356     2    gb_27
  353   354     2    gb_18
  354   355     2    gb_1
  356   357     2    gb_5
  356   358     2    gb_10
  358   359     2    gb_2
  358   360     2    gb_21
  360   361     2    gb_27
  360   364     2    gb_27
  361   362     2    gb_27
  361   363     2    gb_27
  364   365     2    gb_5
  364   366     2    gb_10
  366   367     2    gb_21
  366   370     2    gb_21
  367   368     2    gb_27
  367   371     2    gb_27
  368   369     2    gb_27
  369   370     2    gb_27
  371   372     2    gb_5
  371   373     2    gb_10
  373   374     2    gb_2
  373   375     2    gb_21
  375   376     2    gb_27
  375   377     2    gb_27
  377   378     2    gb_5
  377   379     2    gb_10
  379   380     2    gb_21
  379   383     2    gb_21
  380   381     2    gb_27
  380   384     2    gb_27
  381   382     2    gb_27
  382   383     2    gb_27
  384   385     2    gb_5
  384   386     2    gb_10
  386   387     2    gb_2
  386   388     2    gb_21
  388   389     2    gb_27
  388   390     2    gb_27
  390   391     2    gb_5
  390   392     2    gb_10
  392   393     2    gb_2
  392   394     2    gb_21
  394   395     2    gb_27
  394   398     2    gb_27
  395   396     2    gb_32
  396   397     2    gb_8
  398   399     2    gb_5
  398   400     2    gb_10
  400   401     2    gb_2
  400   402     2    gb_21
  402   403     2    gb_27
  402   404     2    gb_27
  404   405     2    gb_5
  404   406     2    gb_10
  406   407     2    gb_2
  406   408     2    gb_21
  408   409     2    gb_27
  408   413     2    gb_27
  409   410     2    gb_27
  410   411     2    gb_27
  410   412     2    gb_27
  413   414     2    gb_5
  413   415     2    gb_10
  415   416     2    gb_2
  415   417     2    gb_21
  417   418     2    gb_27
  417   422     2    gb_27
  418   419     2    gb_27
  419   420     2    gb_27
  419   421     2    gb_27
  422   423     2    gb_5
  422   424     2    gb_10
  424   425     2    gb_2
  424   426     2    gb_21
  426   427     2    gb_27
  426   431     2    gb_27
  427   428     2    gb_27
  428   429     2    gb_27
  428   430     2    gb_27
  431   432     2    gb_5
  431   433     2    gb_10
  433   434     2    gb_2
  433   435     2    gb_21
  435   436     2    gb_27
  435   440     2    gb_27
  436   437     2    gb_27
  437   438     2    gb_27
  437   439     2    gb_27
  440   441     2    gb_5
  440   442     2    gb_10
  442   443     2    gb_2
  442   444     2    gb_21
  444   445     2    gb_27
  444   457     2    gb_27
  445   446     2    gb_27
  446   447     2    gb_16
  446   449     2    gb_16
  447   448     2    gb_3
  447   451     2    gb_16
  449   450     2    gb_3
  449   453     2    gb_16
  451   452     2    gb_3
  451   455     2    gb_16
  453   454     2    gb_3
  453   455     2    gb_16
  455   456     2    gb_3
  457   458     2    gb_5
  457   459     2    gb_10
  459   460     2    gb_21
  459   463     2    gb_21
  460   461     2    gb_27
  460   464     2    gb_27
  461   462     2    gb_27
  462   463     2    gb_27
  464   465     2    gb_5
  464   466     2    gb_10
  466   467     2    gb_2
  466   468     2    gb_21
  468   469     2    gb_27
  468   473     2    gb_27
  469   470     2    gb_27
  470   471     2    gb_27
  470   472     2    gb_27
  473   474     2    gb_5
  473   475     2    gb_10
  475   476     2    gb_2
  475   477     2    gb_21
  477   478     2    gb_27
  477   482     2    gb_27
  478   479     2    gb_18
  478   481     2    gb_27
  479   480     2    gb_1
  482   483     2    gb_5
  482   484     2    gb_10
  484   485     2    gb_2
  484   486     2    gb_21
  486   487     2    gb_27
  486   488     2    gb_27
  488   489     2    gb_5
  488   490     2    gb_10
  490   491     2    gb_2
  490   492     2    gb_21
  492   493     2    gb_27
  492   500     2    gb_27
  493   494     2    gb_27
  494   495     2    gb_27
  495   496     2    gb_5
  495   497     2    gb_9
  497   498     2    gb_2
  497   499     2    gb_2
  500   501     2    gb_5
  500   502     2    gb_10
  502   503     2    gb_2
  502   504     2    gb_21
  504   505     2    gb_27
  504   514     2    gb_27
  505   506     2    gb_27
  506   507     2    gb_10
  506   508     2    gb_10
  507   510     2    gb_10
  508   509     2    gb_3
  508   512     2    gb_10
  510   511     2    gb_3
  510   512     2    gb_10
  512   513     2    gb_2
  514   515     2    gb_5
  514   516     2    gb_10
  516   517     2    gb_2
  516   518     2    gb_21
  518   519     2    gb_27
  518   524     2    gb_27
  519   520     2    gb_27
  520   521     2    gb_27
  521   522     2    gb_6
  521   523     2    gb_6
  524   525     2    gb_5
  524   526     2    gb_10
  526   527     2    gb_2
  526   528     2    gb_21
  528   529     2    gb_27
  528   535     2    gb_27
  529   530     2    gb_27
  530   531     2    gb_5
  530   532     2    gb_9
  532   533     2    gb_2
  532   534     2    gb_2
  535   536     2    gb_5
  535   537     2    gb_10
  537   538     2    gb_2
  537   539     2    gb_21
  539   540     2    gb_27
  539   552     2    gb_27
  540   541     2    gb_27
  541   542     2    gb_16
  541   544     2    gb_16
  542   543     2    gb_3
  542   546     2    gb_16
  544   545     2    gb_3
  544   548     2    gb_16
  546   547     2    gb_3
  546   550     2    gb_16
  548   549     2    gb_3
  548   550     2    gb_16
  550   551     2    gb_3
  552   553     2    gb_5
  552   554     2    gb_10
  554   555     2    gb_2
  554   556     2    gb_21
  556   557     2    gb_27
  556   569     2    gb_27
  557   558     2    gb_27
  558   559     2    gb_27
  559   560     2    gb_21
  560   561     2    gb_2
  560   562     2    gb_11
  562   563     2    gb_11
  562   566     2    gb_11
  563   564     2    gb_2
  563   565     2    gb_2
  566   567     2    gb_2
  566   568     2    gb_2
  569   570     2    gb_5
  569   571     2    gb_10
  571   572     2    gb_2
  571   573     2    gb_21
  573   574     2    gb_27
  573   582     2    gb_27
  574   575     2    gb_27
  575   576     2    gb_27
  576   577     2    gb_27
  577   578     2    gb_21
  578   579     2    gb_2
  578   580     2    gb_2
  578   581     2    gb_2
  582   583     2    gb_5
  582   584     2    gb_10
  584   585     2    gb_2
  584   586     2    gb_21
  586   587     2    gb_27
  586   595     2    gb_27
  587   588     2    gb_27
  588   589     2    gb_27
  589   590     2    gb_27
  590   591     2    gb_21
  591   592     2    gb_2
  591   593     2    gb_2
  591   594     2    gb_2
  595   596     2    gb_5
  595   597     2    gb_10
  597   598     2    gb_2
  597   599     2    gb_21
  599   600     2    gb_27
  599   607     2    gb_27
  600   601     2    gb_27
  601   602     2    gb_27
  602   603     2    gb_5
  602   604     2    gb_9
  604   605     2    gb_2
  604   606     2    gb_2
  607   608     2    gb_5
  607   609     2    gb_10
  609   610     2    gb_2
  609   611     2    gb_21
  611   612     2    gb_27
  611   616     2    gb_27
  612   613     2    gb_27
  612   614     2    gb_27
  613   615     2    gb_27
  616   617     2    gb_5
  616   618     2    gb_10
  618   619     2    gb_2
  618   620     2    gb_21
  620   621     2    gb_27
  620   626     2    gb_27
  621   622     2    gb_27
  622   623     2    gb_27
  623   624     2    gb_6
  623   625     2    gb_6
  626   627     2    gb_5
  626   628     2    gb_10
  628   629     2    gb_2
  628   630     2    gb_21
  630   631     2    gb_27
  630   636     2    gb_27
  631   632     2    gb_27
  632   633     2    gb_27
  633   634     2    gb_6
  633   635     2    gb_6
  636   637     2    gb_5
  636   638     2    gb_10
  638   639     2    gb_2
  638   640     2    gb_21
  640   641     2    gb_27
  640   645     2    gb_27
  641   642     2    gb_27
  642   643     2    gb_27
  642   644     2    gb_27
  645   646     2    gb_5
  645   647     2    gb_10
  647   648     2    gb_2
  647   649     2    gb_21
  649   650     2    gb_27
  649   658     2    gb_27
  650   651     2    gb_27
  651   652     2    gb_27
  652   653     2    gb_27
  653   654     2    gb_21
  654   655     2    gb_2
  654   656     2    gb_2
  654   657     2    gb_2
  658   659     2    gb_5
  658   660     2    gb_10
  660   661     2    gb_2
  660   662     2    gb_21
  662   663     2    gb_27
  663   664     2    gb_5
  663   665     2    gb_10
  665   666     2    gb_2
  665   667     2    gb_21
  667   668     2    gb_27
  667   675     2    gb_27
  668   669     2    gb_27
  669   670     2    gb_27
  670   671     2    gb_5
  670   672     2    gb_9
  672   673     2    gb_2
  672   674     2    gb_2
  675   676     2    gb_5
  675   677     2    gb_10
  677   678     2    gb_2
  677   679     2    gb_21
  679   680     2    gb_27
  679   685     2    gb_27
  680   681     2    gb_27
  681   682     2    gb_27
  682   683     2    gb_6
  682   684     2    gb_6
  685   686     2    gb_5
  685   687     2    gb_10
  687   688     2    gb_2
  687   689     2    gb_21
  689   690     2    gb_27
  689   693     2    gb_27
  690   691     2    gb_27
  690   692     2    gb_27
  693   694     2    gb_5
  693   695     2    gb_10
  695   696     2    gb_2
  695   697     2    gb_21
  697   698     2    gb_27
  697   701     2    gb_27
  698   699     2    gb_18
  699   700     2    gb_1
  701   702     2    gb_5
  701   703     2    gb_10
  703   704     2    gb_21
  703   707     2    gb_21
  704   705     2    gb_27
  704   708     2    gb_27
  705   706     2    gb_27
  706   707     2    gb_27
  708   709     2    gb_5
  708   710     2    gb_10
  710   711     2    gb_2
  710   712     2    gb_21
  712   713     2    gb_27
  712   721     2    gb_27
  713   714     2    gb_27
  714   715     2    gb_27
  715   716     2    gb_27
  716   717     2    gb_21
  717   718     2    gb_2
  717   719     2    gb_2
  717   720     2    gb_2
  721   722     2    gb_5
  721   723     2    gb_10
  723   724     2    gb_2
  723   725     2    gb_21
  725   726     2    gb_27
  725   729     2    gb_27
  726   727     2    gb_27
  726   728     2    gb_27
  729   730     2    gb_5
  729   731     2    gb_10
  731   732     2    gb_2
  731   733     2    gb_21
  733   734     2    gb_27
  733   747     2    gb_27
  734   735     2    gb_27
  735   736     2    gb_16
  735   738     2    gb_16
  736   737     2    gb_3
  736   740     2    gb_16
  738   739     2    gb_3
  738   742     2    gb_16
  740   741     2    gb_3
  740   744     2    gb_16
  742   743     2    gb_3
  742   744     2    gb_16
  744   745     2    gb_13
  745   746     2    gb_1
  747   748     2    gb_5
  747   749     2    gb_10
  749   750     2    gb_2
  749   751     2    gb_21
  751   752     2    gb_27
  751   764     2    gb_27
  752   753     2    gb_27
  753   754     2    gb_16
  753   756     2    gb_16
  754   755     2    gb_3
  754   758     2    gb_16
  756   757     2    gb_3
  756   760     2    gb_16
  758   759     2    gb_3
  758   762     2    gb_16
  760   761     2    gb_3
  760   762     2    gb_16
  762   763     2    gb_3
  764   765     2    gb_5
  764   766     2    gb_10
  766   767     2    gb_2
  766   768     2    gb_21
  768   769     2    gb_27
  768   773     2    gb_27
  769   770     2    gb_27
  770   771     2    gb_32
  771   772     2    gb_31
  773   774     2    gb_5
  773   775     2    gb_10
  775   776     2    gb_2
  775   777     2    gb_21
  777   778     2    gb_27
  777   786     2    gb_27
  778   779     2    gb_27
  779   780     2    gb_27
  780   781     2    gb_27
  781   782     2    gb_21
  782   783     2    gb_2
  782   784     2    gb_2
  782   785     2    gb_2
  786   787     2    gb_5
  786   788     2    gb_10
  788   789     2    gb_2
  788   790     2    gb_21
  790   791     2    gb_27
  790   798     2    gb_27
  791   792     2    gb_27
  792   793     2    gb_27
  793   794     2    gb_5
  793   795     2    gb_9
  795   796     2    gb_2
  795   797     2    gb_2
  798   799     2    gb_5
  798   800     2    gb_10
  800   801     2    gb_2
  800   802     2    gb_21
  802   803     2    gb_27
  802   807     2    gb_27
  803   804     2    gb_18
  803   806     2    gb_27
  804   805     2    gb_1
  807   808     2    gb_5
  807   809     2    gb_10
  809   810     2    gb_2
  809   811     2    gb_21
  811   812     2    gb_27
  811   816     2    gb_27
  812   813     2    gb_27
  812   814     2    gb_27
  813   815     2    gb_27
  816   817     2    gb_5
  816   818     2    gb_10
  818   819     2    gb_2
  818   820     2    gb_21
  820   821     2    gb_27
  821   822     2    gb_5
  821   823     2    gb_10
  823   824     2    gb_2
  823   825     2    gb_21
  825   826     2    gb_27
  825   832     2    gb_27
  826   827     2    gb_27
  827   828     2    gb_5
  827   829     2    gb_9
  829   830     2    gb_2
  829   831     2    gb_2
  832   833     2    gb_5
  832   834     2    gb_10
  834   835     2    gb_2
  834   836     2    gb_21
  836   837     2    gb_27
  836   840     2    gb_27
  837   838     2    gb_18
  838   839     2    gb_1
  840   841     2    gb_5
  840   842     2    gb_10
  842   843     2    gb_2
  842   844     2    gb_21
  844   845     2    gb_27
  844   848     2    gb_27
  845   846     2    gb_32
  846   847     2    gb_8
  848   849     2    gb_5
  848   850     2    gb_10
  850   851     2    gb_2
  850   852     2    gb_21
  852   853     2    gb_27
  853   854     2    gb_5
  853   855     2    gb_10
  855   856     2    gb_2
  855   857     2    gb_21
  857   858     2    gb_27
  857   862     2    gb_27
  858   859     2    gb_18
  858   861     2    gb_27
  859   860     2    gb_1
  862   863     2    gb_5
  862   864     2    gb_10
  864   865     2    gb_2
  864   866     2    gb_21
  866   867     2    gb_27
  866   871     2    gb_27
  867   868     2    gb_27
  867   869     2    gb_27
  868   870     2    gb_27
  871   872     2    gb_5
  871   873     2    gb_10
  873   874     2    gb_2
  873   875     2    gb_21
  875   876     2    gb_27
  876   877     2    gb_5
  876   878     2    gb_10
  878   879     2    gb_2
  878   880     2    gb_21
  880   881     2    gb_27
  880   885     2    gb_27
  881   882     2    gb_27
  882   883     2    gb_27
  882   884     2    gb_27
  885   886     2    gb_5
  885   887     2    gb_10
  887   888     2    gb_2
  887   889     2    gb_21
  889   890     2    gb_27
  889   894     2    gb_27
  890   891     2    gb_27
  890   892     2    gb_27
  891   893     2    gb_27
  894   895     2    gb_5
  894   896     2    gb_10
  896   897     2    gb_2
  896   898     2    gb_21
  898   899     2    gb_27
  898   908     2    gb_27
  899   900     2    gb_27
  900   901     2    gb_10
  900   902     2    gb_10
  901   904     2    gb_10
  902   903     2    gb_3
  902   906     2    gb_10
  904   905     2    gb_3
  904   906     2    gb_10
  906   907     2    gb_2
  908   909     2    gb_5
  908   910     2    gb_10
  910   911     2    gb_2
  910   912     2    gb_21
  912   913     2    gb_27
  912   914     2    gb_27
  914   915     2    gb_5
  914   916     2    gb_10
  916   917     2    gb_2
  916   918     2    gb_21
  918   919     2    gb_27
  918   922     2    gb_27
  919   920     2    gb_27
  919   921     2    gb_27
  922   923     2    gb_5
  922   924     2    gb_10
  924   925     2    gb_2
  924   926     2    gb_21
  926   927     2    gb_27
  926   928     2    gb_27
  928   929     2    gb_5
  928   930     2    gb_10
  930   931     2    gb_2
  930   932     2    gb_21
  932   933     2    gb_27
  932   939     2    gb_27
  933   934     2    gb_27
  934   935     2    gb_5
  934   936     2    gb_9
  936   937     2    gb_2
  936   938     2    gb_2
  939   940     2    gb_5
  939   941     2    gb_10
  941   942     2    gb_2
  941   943     2    gb_21
  943   944     2    gb_27
  943   950     2    gb_27
  944   945     2    gb_27
  945   946     2    gb_5
  945   947     2    gb_9
  947   948     2    gb_2
  947   949     2    gb_2
  950   951     2    gb_5
  950   952     2    gb_10
  952   953     2    gb_2
  952   954     2    gb_21
  954   955     2    gb_27
  954   962     2    gb_27
  955   956     2    gb_27
  956   957     2    gb_27
  957   958     2    gb_5
  957   959     2    gb_9
  959   960     2    gb_2
  959   961     2    gb_2
  962   963     2    gb_5
  962   964     2    gb_10
  964   965     2    gb_2
  964   966     2    gb_21
  966   967     2    gb_27
  966   971     2    gb_27
  967   968     2    gb_27
  968   969     2    gb_6
  968   970     2    gb_6
  971   972     2    gb_5
  971   973     2    gb_10
  973   974     2    gb_2
  973   975     2    gb_21
  975   976     2    gb_27
  975   984     2    gb_27
  976   977     2    gb_27
  977   978     2    gb_27
  978   979     2    gb_27
  979   980     2    gb_21
  980   981     2    gb_2
  980   982     2    gb_2
  980   983     2    gb_2
  984   985     2    gb_5
  984   986     2    gb_10
  986   987     2    gb_2
  986   988     2    gb_21
  988   989     2    gb_27
  988   993     2    gb_27
  989   990     2    gb_27
  990   991     2    gb_27
  990   992     2    gb_27
  993   994     2    gb_5
  993   995     2    gb_10
  995   996     2    gb_2
  995   997     2    gb_21
  997   998     2    gb_27
  998   999     2    gb_5
  998  1000     2    gb_10
 1000  1001     2    gb_2
 1000  1002     2    gb_21
 1002  1003     2    gb_27
 1002  1015     2    gb_27
 1003  1004     2    gb_27
 1004  1005     2    gb_16
 1004  1007     2    gb_16
 1005  1006     2    gb_3
 1005  1009     2    gb_16
 1007  1008     2    gb_3
 1007  1011     2    gb_16
 1009  1010     2    gb_3
 1009  1013     2    gb_16
 1011  1012     2    gb_3
 1011  1013     2    gb_16
 1013  1014     2    gb_3
 1015  1016     2    gb_5
 1015  1017     2    gb_10
 1017  1018     2    gb_2
 1017  1019     2    gb_21
 1019  1020     2    gb_27
 1019  1025     2    gb_27
 1020  1021     2    gb_27
 1021  1022     2    gb_27
 1022  1023     2    gb_6
 1022  1024     2    gb_6
 1025  1026     2    gb_5
 1025  1027     2    gb_10
 1027  1028     2    gb_2
 1027  1029     2    gb_21
 1029  1030     2    gb_27
 1029  1034     2    gb_27
 1030  1031     2    gb_27
 1031  1032     2    gb_6
 1031  1033     2    gb_6
 1034  1035     2    gb_5
 1034  1036     2    gb_10
 1036  1037     2    gb_2
 1036  1038     2    gb_21
 1038  1039     2    gb_27
 1039  1040     2    gb_5
 1039  1041     2    gb_10
 1041  1042     2    gb_2
 1041  1043     2    gb_21
 1043  1044     2    gb_27
 1043  1047     2    gb_27
 1044  1045     2    gb_18
 1045  1046     2    gb_1
 1047  1048     2    gb_5
 1047  1049     2    gb_10
 1049  1050     2    gb_2
 1049  1051     2    gb_21
 1051  1052     2    gb_27
 1051  1055     2    gb_27
 1052  1053     2    gb_27
 1052  1054     2    gb_27
 1055  1056     2    gb_5
 1055  1057     2    gb_10
 1057  1058     2    gb_2
 1057  1059     2    gb_21
 1059  1060     2    gb_27
 1059  1064     2    gb_27
 1060  1061     2    gb_27
 1061  1062     2    gb_27
 1061  1063     2    gb_27
 1064  1065     2    gb_5
 1064  1066     2    gb_10
 1066  1067     2    gb_2
 1066  1068     2    gb_21
 1068  1069     2    gb_27
 1068  1077     2    gb_27
 1069  1070     2    gb_27
 1070  1071     2    gb_27
 1071  1072     2    gb_27
 1072  1073     2    gb_21
 1073  1074     2    gb_2
 1073  1075     2    gb_2
 1073  1076     2    gb_2
 1077  1078     2    gb_5
 1077  1079     2    gb_10
 1079  1080     2    gb_2
 1079  1081     2    gb_21
 1081  1082     2    gb_27
 1081  1089     2    gb_27
 1082  1083     2    gb_27
 1083  1084     2    gb_27
 1084  1085     2    gb_5
 1084  1086     2    gb_9
 1086  1087     2    gb_2
 1086  1088     2    gb_2
 1089  1090     2    gb_5
 1089  1091     2    gb_10
 1091  1092     2    gb_2
 1091  1093     2    gb_21
 1093  1094     2    gb_27
 1093  1106     2    gb_27
 1094  1095     2    gb_27
 1095  1096     2    gb_16
 1095  1098     2    gb_16
 1096  1097     2    gb_3
 1096  1100     2    gb_16
 1098  1099     2    gb_3
 1098  1102     2    gb_16
 1100  1101     2    gb_3
 1100  1104     2    gb_16
 1102  1103     2    gb_3
 1102  1104     2    gb_16
 1104  1105     2    gb_3
 1106  1107     2    gb_5
 1106  1108     2    gb_10
 1108  1109     2    gb_2
 1108  1110     2    gb_21
 1110  1111     2    gb_27
 1110  1115     2    gb_27
 1111  1112     2    gb_27
 1112  1113     2    gb_27
 1112  1114     2    gb_27
 1115  1116     2    gb_5
 1115  1117     2    gb_10
 1117  1118     2    gb_2
 1117  1119     2    gb_21
 1119  1120     2    gb_27
 1119  1123     2    gb_27
 1120  1121     2    gb_18
 1121  1122     2    gb_1
 1123  1124     2    gb_5
 1123  1125     2    gb_10
 1125  1126     2    gb_2
 1125  1127     2    gb_21
 1127  1128     2    gb_27
 1127  1133     2    gb_27
 1128  1129     2    gb_27
 1129  1130     2    gb_27
 1130  1131     2    gb_6
 1130  1132     2    gb_6
 1133  1134     2    gb_5
 1133  1135     2    gb_10
 1135  1136     2    gb_2
 1135  1137     2    gb_21
 1137  1138     2    gb_27
 1137  1142     2    gb_27
 1138  1139     2    gb_18
 1138  1141     2    gb_27
 1139  1140     2    gb_1
 1142  1143     2    gb_5
 1142  1144     2    gb_10
 1144  1145     2    gb_2
 1144  1146     2    gb_21
 1146  1147     2    gb_27
 1146  1152     2    gb_27
 1147  1148     2    gb_27
 1148  1149     2    gb_27
 1149  1150     2    gb_6
 1149  1151     2    gb_6
 1152  1153     2    gb_5
 1152  1154     2    gb_10
 1154  1155     2    gb_2
 1154  1156     2    gb_21
 1156  1157     2    gb_27
 1156  1165     2    gb_27
 1157  1158     2    gb_27
 1158  1159     2    gb_27
 1159  1160     2    gb_27
 1160  1161     2    gb_21
 1161  1162     2    gb_2
 1161  1163     2    gb_2
 1161  1164     2    gb_2
 1165  1166     2    gb_5
 1165  1167     2    gb_10
 1167  1168     2    gb_2
 1167  1169     2    gb_21
 1169  1170     2    gb_27
 1169  1174     2    gb_27
 1170  1171     2    gb_27
 1171  1172     2    gb_32
 1172  1173     2    gb_31
 1174  1175     2    gb_5
 1174  1176     2    gb_10
 1176  1177     2    gb_2
 1176  1178     2    gb_21
 1178  1179     2    gb_27
 1178  1182     2    gb_27
 1179  1180     2    gb_18
 1180  1181     2    gb_1
 1182  1183     2    gb_5
 1182  1184     2    gb_10
 1184  1185     2    gb_21
 1184  1188     2    gb_21
 1185  1186     2    gb_27
 1185  1189     2    gb_27
 1186  1187     2    gb_27
 1187  1188     2    gb_27
 1189  1190     2    gb_5
 1189  1191     2    gb_10
 1191  1192     2    gb_2
 1191  1193     2    gb_21
 1193  1194     2    gb_27
 1193  1199     2    gb_27
 1194  1195     2    gb_27
 1195  1196     2    gb_27
 1196  1197     2    gb_6
 1196  1198     2    gb_6
 1199  1200     2    gb_5
 1199  1201     2    gb_10
 1201  1202     2    gb_2
 1201  1203     2    gb_21
 1203  1204     2    gb_27
 1203  1208     2    gb_27
 1204  1205     2    gb_27
 1205  1206     2    gb_6
 1205  1207     2    gb_6
 1208  1209     2    gb_5
 1208  1210     2    gb_10
 1210  1211     2    gb_2
 1210  1212     2    gb_21
 1212  1213     2    gb_27
 1212  1225     2    gb_27
 1213  1214     2    gb_27
 1214  1215     2    gb_27
 1215  1216     2    gb_21
 1216  1217     2    gb_2
 1216  1218     2    gb_11
 1218  1219     2    gb_11
 1218  1222     2    gb_11
 1219  1220     2    gb_2
 1219  1221     2    gb_2
 1222  1223     2    gb_2
 1222  1224     2    gb_2
 1225  1226     2    gb_5
 1225  1227     2    gb_10
 1227  1228     2    gb_2
 1227  1229     2    gb_21
 1229  1230     2    gb_27
 1229  1231     2    gb_27
 1231  1232     2    gb_5
 1231  1233     2    gb_10
 1233  1234     2    gb_2
 1233  1235     2    gb_21
 1235  1236     2    gb_27
 1235  1244     2    gb_27
 1236  1237     2    gb_27
 1237  1238     2    gb_27
 1238  1239     2    gb_27
 1239  1240     2    gb_21
 1240  1241     2    gb_2
 1240  1242     2    gb_2
 1240  1243     2    gb_2
 1244  1245     2    gb_5
 1244  1246     2    gb_10
 1246  1247     2    gb_2
 1246  1248     2    gb_21
 1248  1249     2    gb_27
 1248  1252     2    gb_27
 1249  1250     2    gb_32
 1250  1251     2    gb_8
 1252  1253     2    gb_5
 1252  1254     2    gb_10
 1254  1255     2    gb_2
 1254  1256     2    gb_21
 1256  1257     2    gb_27
 1256  1269     2    gb_27
 1257  1258     2    gb_27
 1258  1259     2    gb_16
 1258  1261     2    gb_16
 1259  1260     2    gb_3
 1259  1263     2    gb_16
 1261  1262     2    gb_3
 1261  1265     2    gb_16
 1263  1264     2    gb_3
 1263  1267     2    gb_16
 1265  1266     2    gb_3
 1265  1267     2    gb_16
 1267  1268     2    gb_3
 1269  1270     2    gb_5
 1269  1271     2    gb_10
 1271  1272     2    gb_2
 1271  1273     2    gb_21
 1273  1274     2    gb_27
 1273  1279     2    gb_27
 1274  1275     2    gb_27
 1275  1276     2    gb_27
 1276  1277     2    gb_6
 1276  1278     2    gb_6
 1279  1280     2    gb_5
 1279  1281     2    gb_10
 1281  1282     2    gb_2
 1281  1283     2    gb_21
 1283  1284     2    gb_27
 1283  1292     2    gb_27
 1284  1285     2    gb_27
 1285  1286     2    gb_27
 1286  1287     2    gb_27
 1287  1288     2    gb_21
 1288  1289     2    gb_2
 1288  1290     2    gb_2
 1288  1291     2    gb_2
 1292  1293     2    gb_5
 1292  1294     2    gb_10
 1294  1295     2    gb_2
 1294  1296     2    gb_21
 1296  1297     2    gb_27
 1296  1303     2    gb_27
 1297  1298     2    gb_27
 1298  1299     2    gb_5
 1298  1300     2    gb_9
 1300  1301     2    gb_2
 1300  1302     2    gb_2
 1303  1304     2    gb_5
 1303  1305     2    gb_10
 1305  1306     2    gb_2
 1305  1307     2    gb_21
 1307  1308     2    gb_27
 1307  1313     2    gb_27
 1308  1309     2    gb_27
 1309  1310     2    gb_27
 1310  1311     2    gb_6
 1310  1312     2    gb_6
 1313  1314     2    gb_5
 1313  1315     2    gb_10
 1315  1316     2    gb_2
 1315  1317     2    gb_21
 1317  1318     2    gb_27
 1317  1319     2    gb_27
 1319  1320     2    gb_5
 1319  1321     2    gb_10
 1321  1322     2    gb_2
 1321  1323     2    gb_21
 1323  1324     2    gb_27
 1323  1328     2    gb_27
 1324  1325     2    gb_27
 1324  1326     2    gb_27
 1325  1327     2    gb_27
 1328  1329     2    gb_5
 1328  1330     2    gb_10
 1330  1331     2    gb_2
 1330  1332     2    gb_21
 1332  1333     2    gb_27
 1332  1340     2    gb_27
 1333  1334     2    gb_27
 1334  1335     2    gb_27
 1335  1336     2    gb_5
 1335  1337     2    gb_9
 1337  1338     2    gb_2
 1337  1339     2    gb_2
 1340  1341     2    gb_5
 1340  1342     2    gb_10
 1342  1343     2    gb_2
 1342  1344     2    gb_21
 1344  1345     2    gb_27
 1344  1346     2    gb_27
 1346  1347     2    gb_5
 1346  1348     2    gb_10
 1348  1349     2    gb_2
 1348  1350     2    gb_21
 1350  1351     2    gb_27
 1350  1352     2    gb_27
 1352  1353     2    gb_5
 1352  1354     2    gb_10
 1354  1355     2    gb_2
 1354  1356     2    gb_21
 1356  1357     2    gb_27
 1356  1366     2    gb_27
 1357  1358     2    gb_27
 1358  1359     2    gb_10
 1358  1360     2    gb_10
 1359  1362     2    gb_10
 1360  1361     2    gb_3
 1360  1364     2    gb_10
 1362  1363     2    gb_3
 1362  1364     2    gb_10
 1364  1365     2    gb_2
 1366  1367     2    gb_5
 1366  1368     2    gb_10
 1368  1369     2    gb_2
 1368  1370     2    gb_21
 1370  1371     2    gb_27
 1370  1375     2    gb_27
 1371  1372     2    gb_27
 1372  1373     2    gb_6
 1372  1374     2    gb_6
 1375  1376     2    gb_5
 1375  1377     2    gb_10
 1377  1378     2    gb_2
 1377  1379     2    gb_21
 1379  1380     2    gb_27
 1379  1381     2    gb_27
 1381  1382     2    gb_5
 1381  1383     2    gb_10
 1383  1384     2    gb_2
 1383  1385     2    gb_21
 1385  1386     2    gb_27
 1385  1389     2    gb_27
 1386  1387     2    gb_27
 1386  1388     2    gb_27
 1389  1390     2    gb_5
 1389  1391     2    gb_10
 1391  1392     2    gb_2
 1391  1393     2    gb_21
 1393  1394     2    gb_27
 1393  1395     2    gb_27
 1395  1396     2    gb_5
 1395  1397     2    gb_10
 1397  1398     2    gb_2
 1397  1399     2    gb_21
 1399  1400     2    gb_27
 1399  1407     2    gb_27
 1400  1401     2    gb_27
 1401  1402     2    gb_27
 1402  1403     2    gb_5
 1402  1404     2    gb_9
 1404  1405     2    gb_2
 1404  1406     2    gb_2
 1407  1408     2    gb_5
 1407  1409     2    gb_10
 1409  1410     2    gb_2
 1409  1411     2    gb_21
 1411  1412     2    gb_27
 1411  1417     2    gb_27
 1412  1413     2    gb_27
 1413  1414     2    gb_27
 1414  1415     2    gb_6
 1414  1416     2    gb_6
 1417  1418     2    gb_5
 1417  1419     2    gb_10
 1419  1420     2    gb_2
 1419  1421     2    gb_21
 1421  1422     2    gb_27
 1422  1423     2    gb_5
 1422  1424     2    gb_10
 1424  1425     2    gb_2
 1424  1426     2    gb_21
 1426  1427     2    gb_27
 1426  1434     2    gb_27
 1427  1428     2    gb_27
 1428  1429     2    gb_27
 1429  1430     2    gb_5
 1429  1431     2    gb_9
 1431  1432     2    gb_2
 1431  1433     2    gb_2
 1434  1435     2    gb_5
 1434  1436     2    gb_10
 1436  1437     2    gb_2
 1436  1438     2    gb_21
 1438  1439     2    gb_27
 1438  1442     2    gb_27
 1439  1440     2    gb_32
 1440  1441     2    gb_8
 1442  1443     2    gb_5
 1442  1444     2    gb_10
 1444  1445     2    gb_2
 1444  1446     2    gb_21
 1446  1447     2    gb_27
 1446  1459     2    gb_27
 1447  1448     2    gb_27
 1448  1449     2    gb_27
 1449  1450     2    gb_21
 1450  1451     2    gb_2
 1450  1452     2    gb_11
 1452  1453     2    gb_11
 1452  1456     2    gb_11
 1453  1454     2    gb_2
 1453  1455     2    gb_2
 1456  1457     2    gb_2
 1456  1458     2    gb_2
 1459  1460     2    gb_5
 1459  1461     2    gb_10
 1461  1462     2    gb_2
 1461  1463     2    gb_21
 1463  1464     2    gb_27
 1463  1467     2    gb_27
 1464  1465     2    gb_27
 1464  1466     2    gb_27
 1467  1468     2    gb_5
 1467  1469     2    gb_10
 1469  1470     2    gb_2
 1469  1471     2    gb_21
 1471  1472     2    gb_27
 1471  1476     2    gb_27
 1472  1473     2    gb_27
 1473  1474     2    gb_6
 1473  1475     2    gb_6
 1476  1477     2    gb_5
 1476  1478     2    gb_10
 1478  1479     2    gb_2
 1478  1480     2    gb_21
 1480  1481     2    gb_27
 1480  1485     2    gb_27
 1481  1482     2    gb_27
 1482  1483     2    gb_6
 1482  1484     2    gb_6
 1485  1486     2    gb_5
 1485  1487     2    gb_10
 1487  1488     2    gb_2
 1487  1489     2    gb_21
 1489  1490     2    gb_27
 1489  1498     2    gb_27
 1490  1491     2    gb_27
 1491  1492     2    gb_27
 1492  1493     2    gb_27
 1493  1494     2    gb_21
 1494  1495     2    gb_2
 1494  1496     2    gb_2
 1494  1497     2    gb_2
 1498  1499     2    gb_5
 1498  1500     2    gb_10
 1500  1501     2    gb_2
 1500  1502     2    gb_21
 1502  1503     2    gb_27
 1502  1506     2    gb_27
 1503  1504     2    gb_27
 1503  1505     2    gb_27
 1506  1507     2    gb_5
 1506  1508     2    gb_10
 1508  1509     2    gb_2
 1508  1510     2    gb_21
 1510  1511     2    gb_27
 1510  1517     2    gb_27
 1511  1512     2    gb_27
 1512  1513     2    gb_5
 1512  1514     2    gb_9
 1514  1515     2    gb_2
 1514  1516     2    gb_2
 1517  1518     2    gb_5
 1517  1519     2    gb_10
 1519  1520     2    gb_2
 1519  1521     2    gb_21
 1521  1522     2    gb_27
 1521  1534     2    gb_27
 1522  1523     2    gb_27
 1523  1524     2    gb_16
 1523  1526     2    gb_16
 1524  1525     2    gb_3
 1524  1528     2    gb_16
 1526  1527     2    gb_3
 1526  1530     2    gb_16
 1528  1529     2    gb_3
 1528  1532     2    gb_16
 1530  1531     2    gb_3
 1530  1532     2    gb_16
 1532  1533     2    gb_3
 1534  1535     2    gb_5
 1534  1536     2    gb_10
 1536  1537     2    gb_2
 1536  1538     2    gb_21
 1538  1539     2    gb_27
 1538  1548     2    gb_27
 1539  1540     2    gb_27
 1540  1541     2    gb_10
 1540  1542     2    gb_10
 1541  1544     2    gb_10
 1542  1543     2    gb_3
 1542  1546     2    gb_10
 1544  1545     2    gb_3
 1544  1546     2    gb_10
 1546  1547     2    gb_2
 1548  1549     2    gb_5
 1548  1550     2    gb_10
 1550  1551     2    gb_2
 1550  1552     2    gb_21
 1552  1553     2    gb_27
 1552  1565     2    gb_27
 1553  1554     2    gb_27
 1554  1555     2    gb_16
 1554  1557     2    gb_16
 1555  1556     2    gb_3
 1555  1559     2    gb_16
 1557  1558     2    gb_3
 1557  1561     2    gb_16
 1559  1560     2    gb_3
 1559  1563     2    gb_16
 1561  1562     2    gb_3
 1561  1563     2    gb_16
 1563  1564     2    gb_3
 1565  1566     2    gb_5
 1565  1567     2    gb_10
 1567  1568     2    gb_2
 1567  1569     2    gb_21
 1569  1570     2    gb_27
 1569  1574     2    gb_27
 1570  1571     2    gb_27
 1570  1572     2    gb_27
 1571  1573     2    gb_27
 1574  1575     2    gb_5
 1574  1576     2    gb_10
 1576  1577     2    gb_2
 1576  1578     2    gb_21
 1578  1579     2    gb_27
 1578  1583     2    gb_27
 1579  1580     2    gb_27
 1580  1581     2    gb_27
 1580  1582     2    gb_27
 1583  1584     2    gb_5
 1583  1585     2    gb_10
 1585  1586     2    gb_2
 1585  1587     2    gb_21
 1587  1588     2    gb_27
 1587  1600     2    gb_27
 1588  1589     2    gb_27
 1589  1590     2    gb_16
 1589  1592     2    gb_16
 1590  1591     2    gb_3
 1590  1594     2    gb_16
 1592  1593     2    gb_3
 1592  1596     2    gb_16
 1594  1595     2    gb_3
 1594  1598     2    gb_16
 1596  1597     2    gb_3
 1596  1598     2    gb_16
 1598  1599     2    gb_3
 1600  1601     2    gb_5
 1600  1602     2    gb_10
 1602  1603     2    gb_2
 1602  1604     2    gb_21
 1604  1605     2    gb_27
 1604  1611     2    gb_27
 1605  1606     2    gb_27
 1606  1607     2    gb_5
 1606  1608     2    gb_9
 1608  1609     2    gb_2
 1608  1610     2    gb_2
 1611  1612     2    gb_5
 1611  1613     2    gb_10
 1613  1614     2    gb_2
 1613  1615     2    gb_21
 1615  1616     2    gb_27
 1615  1622     2    gb_27
 1616  1617     2    gb_27
 1617  1618     2    gb_5
 1617  1619     2    gb_9
 1619  1620     2    gb_2
 1619  1621     2    gb_2
 1622  1623     2    gb_5
 1622  1624     2    gb_10
 1624  1625     2    gb_2
 1624  1626     2    gb_21
 1626  1627     2    gb_27
 1626  1630     2    gb_27
 1627  1628     2    gb_27
 1627  1629     2    gb_27
 1630  1631     2    gb_5
 1630  1632     2    gb_10
 1632  1633     2    gb_2
 1632  1634     2    gb_21
 1634  1635     2    gb_27
 1634  1639     2    gb_27
 1635  1636     2    gb_27
 1636  1637     2    gb_6
 1636  1638     2    gb_6
 1639  1640     2    gb_5
 1639  1641     2    gb_10
 1641  1642     2    gb_2
 1641  1643     2    gb_21
 1643  1644     2    gb_27
 1644  1645     2    gb_5
 1644  1646     2    gb_10
 1646  1647     2    gb_2
 1646  1648     2    gb_21
 1648  1649     2    gb_27
 1648  1658     2    gb_27
 1649  1650     2    gb_27
 1650  1651     2    gb_10
 1650  1652     2    gb_10
 1651  1654     2    gb_10
 1652  1653     2    gb_3
 1652  1656     2    gb_10
 1654  1655     2    gb_3
 1654  1656     2    gb_10
 1656  1657     2    gb_2
 1658  1659     2    gb_5
 1658  1660     2    gb_10
 1660  1661     2    gb_2
 1660  1662     2    gb_21
 1662  1663     2    gb_27
 1662  1667     2    gb_27
 1663  1664     2    gb_27
 1664  1665     2    gb_27
 1664  1666     2    gb_27
 1667  1668     2    gb_5
 1667  1669     2    gb_10
 1669  1670     2    gb_2
 1669  1671     2    gb_21
 1671  1672     2    gb_27
 1671  1685     2    gb_27
 1672  1673     2    gb_27
 1673  1674     2    gb_16
 1673  1676     2    gb_16
 1674  1675     2    gb_3
 1674  1678     2    gb_16
 1676  1677     2    gb_3
 1676  1680     2    gb_16
 1678  1679     2    gb_3
 1678  1682     2    gb_16
 1680  1681     2    gb_3
 1680  1682     2    gb_16
 1682  1683     2    gb_13
 1683  1684     2    gb_1
 1685  1686     2    gb_5
 1685  1687     2    gb_10
 1687  1688     2    gb_2
 1687  1689     2    gb_21
 1689  1690     2    gb_27
 1689  1695     2    gb_27
 1690  1691     2    gb_27
 1691  1692     2    gb_27
 1692  1693     2    gb_6
 1692  1694     2    gb_6
 1695  1696     2    gb_5
 1695  1697     2    gb_10
 1697  1698     2    gb_2
 1697  1699     2    gb_21
 1699  1700     2    gb_27
 1699  1704     2    gb_27
 1700  1701     2    gb_27
 1701  1702     2    gb_27
 1701  1703     2    gb_27
 1704  1705     2    gb_5
 1704  1706     2    gb_10
 1706  1707     2    gb_2
 1706  1708     2    gb_21
 1708  1709     2    gb_27
 1708  1713     2    gb_27
 1709  1710     2    gb_27
 1710  1711     2    gb_6
 1710  1712     2    gb_6
 1713  1714     2    gb_5
 1713  1715     2    gb_10
 1715  1716     2    gb_2
 1715  1717     2    gb_21
 1717  1718     2    gb_27
 1718  1719     2    gb_5
 1718  1720     2    gb_10
 1720  1721     2    gb_2
 1720  1722     2    gb_21
 1722  1723     2    gb_27
 1722  1735     2    gb_27
 1723  1724     2    gb_27
 1724  1725     2    gb_27
 1725  1726     2    gb_21
 1726  1727     2    gb_2
 1726  1728     2    gb_11
 1728  1729     2    gb_11
 1728  1732     2    gb_11
 1729  1730     2    gb_2
 1729  1731     2    gb_2
 1732  1733     2    gb_2
 1732  1734     2    gb_2
 1735  1736     2    gb_5
 1735  1737     2    gb_10
 1737  1738     2    gb_2
 1737  1739     2    gb_21
 1739  1740     2    gb_27
 1739  1744     2    gb_27
 1740  1741     2    gb_27
 1741  1742     2    gb_32
 1742  1743     2    gb_31
 1744  1745     2    gb_5
 1744  1746     2    gb_10
 1746  1747     2    gb_21
 1746  1750     2    gb_21
 1747  1748     2    gb_27
 1747  1751     2    gb_27
 1748  1749     2    gb_27
 1749  1750     2    gb_27
 1751  1752     2    gb_5
 1751  1753     2    gb_10
 1753  1754     2    gb_2
 1753  1755     2    gb_21
 1755  1756     2    gb_27
 1755  1768     2    gb_27
 1756  1757     2    gb_27
 1757  1758     2    gb_16
 1757  1760     2    gb_16
 1758  1759     2    gb_3
 1758  1762     2    gb_16
 1760  1761     2    gb_3
 1760  1764     2    gb_16
 1762  1763     2    gb_3
 1762  1766     2    gb_16
 1764  1765     2    gb_3
 1764  1766     2    gb_16
 1766  1767     2    gb_3
 1768  1769     2    gb_5
 1768  1770     2    gb_10
 1770  1771     2    gb_21
 1770  1774     2    gb_21
 1771  1772     2    gb_27
 1771  1775     2    gb_27
 1772  1773     2    gb_27
 1773  1774     2    gb_27
 1775  1776     2    gb_5
 1775  1777     2    gb_10
 1777  1778     2    gb_2
 1777  1779     2    gb_21
 1779  1780     2    gb_27
 1779  1783     2    gb_27
 1780  1781     2    gb_27
 1780  1782     2    gb_27
 1783  1784     2    gb_5
 1783  1785     2    gb_10
 1785  1786     2    gb_2
 1785  1787     2    gb_21
 1787  1788     2    gb_27
 1787  1794     2    gb_27
 1788  1789     2    gb_27
 1789  1790     2    gb_5
 1789  1791     2    gb_9
 1791  1792     2    gb_2
 1791  1793     2    gb_2
 1794  1795     2    gb_5
 1794  1796     2    gb_10
 1796  1797     2    gb_2
 1796  1798     2    gb_21
 1798  1799     2    gb_27
 1798  1808     2    gb_27
 1799  1800     2    gb_27
 1800  1801     2    gb_10
 1800  1802     2    gb_10
 1801  1804     2    gb_10
 1802  1803     2    gb_3
 1802  1806     2    gb_10
 1804  1805     2    gb_3
 1804  1806     2    gb_10
 1806  1807     2    gb_2
 1808  1809     2    gb_5
 1808  1810     2    gb_10
 1810  1811     2    gb_2
 1810  1812     2    gb_21
 1812  1813     2    gb_27
 1813  1814     2    gb_5
 1813  1815     2    gb_10
 1815  1816     2    gb_2
 1815  1817     2    gb_21
 1817  1818     2    gb_27
 1817  1819     2    gb_27
 1819  1820     2    gb_5
 1819  1821     2    gb_10
 1821  1822     2    gb_2
 1821  1823     2    gb_21
 1823  1824     2    gb_27
 1823  1827     2    gb_27
 1824  1825     2    gb_18
 1825  1826     2    gb_1
 1827  1828     2    gb_5
 1827  1829     2    gb_10
 1829  1830     2    gb_2
 1829  1831     2    gb_21
 1831  1832     2    gb_27
 1831  1835     2    gb_27
 1832  1833     2    gb_18
 1833  1834     2    gb_1
 1835  1836     2    gb_5
 1835  1837     2    gb_10
 1837  1838     2    gb_2
 1837  1839     2    gb_21
 1839  1840     2    gb_27
 1839  1845     2    gb_27
 1840  1841     2    gb_27
 1841  1842     2    gb_27
 1842  1843     2    gb_6
 1842  1844     2    gb_6
 1845  1846     2    gb_5
 1845  1847     2    gb_10
 1847  1848     2    gb_2
 1847  1849     2    gb_21
 1849  1850     2    gb_27
 1849  1854     2    gb_27
 1850  1851     2    gb_27
 1851  1852     2    gb_6
 1851  1853     2    gb_6
 1854  1855     2    gb_5
 1854  1856     2    gb_10
 1856  1857     2    gb_2
 1856  1858     2    gb_21
 1858  1859     2    gb_27
 1858  1863     2    gb_27
 1859  1860     2    gb_18
 1859  1862     2    gb_27
 1860  1861     2    gb_1
 1863  1864     2    gb_5
 1863  1865     2    gb_10
 1865  1866     2    gb_2
 1865  1867     2    gb_21
 1867  1868     2    gb_27
 1867  1872     2    gb_27
 1868  1869     2    gb_27
 1869  1870     2    gb_27
 1869  1871     2    gb_27
 1872  1873     2    gb_5
 1872  1874     2    gb_10
 1874  1875     2    gb_2
 1874  1876     2    gb_21
 1876  1877     2    gb_27
 1876  1881     2    gb_27
 1877  1878     2    gb_27
 1878  1879     2    gb_27
 1878  1880     2    gb_27
 1881  1882     2    gb_5
 1881  1883     2    gb_10
 1883  1884     2    gb_2
 1883  1885     2    gb_21
 1885  1886     2    gb_27
 1885  1894     2    gb_27
 1886  1887     2    gb_27
 1887  1888     2    gb_27
 1888  1889     2    gb_27
 1889  1890     2    gb_21
 1890  1891     2    gb_2
 1890  1892     2    gb_2
 1890  1893     2    gb_2
 1894  1895     2    gb_5
 1894  1896     2    gb_10
 1896  1897     2    gb_2
 1896  1898     2    gb_21
 1898  1899     2    gb_27
 1898  1903     2    gb_27
 1899  1900     2    gb_27
 1900  1901     2    gb_6
 1900  1902     2    gb_6
 1903  1904     2    gb_5
 1903  1905     2    gb_10
 1905  1906     2    gb_2
 1905  1907     2    gb_21
 1907  1908     2    gb_27
 1907  1909     2    gb_27
 1909  1910     2    gb_5
 1909  1911     2    gb_10
 1911  1912     2    gb_2
 1911  1913     2    gb_21
 1913  1914     2    gb_27
 1913  1915     2    gb_27
 1915  1916     2    gb_5
 1915  1917     2    gb_10
 1917  1918     2    gb_2
 1917  1919     2    gb_21
 1919  1920     2    gb_27
 1919  1928     2    gb_27
 1920  1921     2    gb_27
 1921  1922     2    gb_27
 1922  1923     2    gb_27
 1923  1924     2    gb_21
 1924  1925     2    gb_2
 1924  1926     2    gb_2
 1924  1927     2    gb_2
 1928  1929     2    gb_5
 1928  1930     2    gb_10
 1930  1931     2    gb_2
 1930  1932     2    gb_21
 1932  1933     2    gb_27
 1932  1936     2    gb_27
 1933  1934     2    gb_27
 1933  1935     2    gb_27
 1936  1937     2    gb_5
 1936  1938     2    gb_10
 1938  1939     2    gb_2
 1938  1940     2    gb_21
 1940  1941     2    gb_27
 1940  1944     2    gb_27
 1941  1942     2    gb_32
 1942  1943     2    gb_8
 1944  1945     2    gb_5
 1944  1946     2    gb_10
 1946  1947     2    gb_2
 1946  1948     2    gb_21
 1948  1949     2    gb_27
 1948  1961     2    gb_27
 1949  1950     2    gb_27
 1950  1951     2    gb_27
 1951  1952     2    gb_21
 1952  1953     2    gb_2
 1952  1954     2    gb_11
 1954  1955     2    gb_11
 1954  1958     2    gb_11
 1955  1956     2    gb_2
 1955  1957     2    gb_2
 1958  1959     2    gb_2
 1958  1960     2    gb_2
 1961  1962     2    gb_5
 1961  1963     2    gb_10
 1963  1964     2    gb_2
 1963  1965     2    gb_21
 1965  1966     2    gb_27
 1965  1971     2    gb_27
 1966  1967     2    gb_27
 1967  1968     2    gb_27
 1968  1969     2    gb_6
 1968  1970     2    gb_6
 1971  1972     2    gb_5
 1971  1973     2    gb_10
 1973  1974     2    gb_2
 1973  1975     2    gb_21
 1975  1976     2    gb_27
 1975  1988     2    gb_27
 1976  1977     2    gb_27
 1977  1978     2    gb_16
 1977  1980     2    gb_16
 1978  1979     2    gb_3
 1978  1982     2    gb_16
 1980  1981     2    gb_3
 1980  1984     2    gb_16
 1982  1983     2    gb_3
 1982  1986     2    gb_16
 1984  1985     2    gb_3
 1984  1986     2    gb_16
 1986  1987     2    gb_3
 1988  1989     2    gb_5
 1988  1990     2    gb_10
 1990  1991     2    gb_2
 1990  1992     2    gb_21
 1992  1993     2    gb_27
 1992  1997     2    gb_27
 1993  1994     2    gb_18
 1993  1996     2    gb_27
 1994  1995     2    gb_1
 1997  1998     2    gb_5
 1997  1999     2    gb_10
 1999  2000     2    gb_2
 1999  2001     2    gb_21
 2001  2002     2    gb_27
 2001  2007     2    gb_27
 2002  2003     2    gb_27
 2003  2004     2    gb_27
 2004  2005     2    gb_6
 2004  2006     2    gb_6
 2007  2008     2    gb_5
 2007  2009     2    gb_10
 2009  2010     2    gb_2
 2009  2011     2    gb_21
 2011  2012     2    gb_27
 2011  2024     2    gb_27
 2012  2013     2    gb_27
 2013  2014     2    gb_27
 2014  2015     2    gb_21
 2015  2016     2    gb_2
 2015  2017     2    gb_11
 2017  2018     2    gb_11
 2017  2021     2    gb_11
 2018  2019     2    gb_2
 2018  2020     2    gb_2
 2021  2022     2    gb_2
 2021  2023     2    gb_2
 2024  2025     2    gb_5
 2024  2026     2    gb_10
 2026  2027     2    gb_2
 2026  2028     2    gb_21
 2028  2029     2    gb_27
 2028  2034     2    gb_27
 2029  2030     2    gb_27
 2030  2031     2    gb_27
 2031  2032     2    gb_6
 2031  2033     2    gb_6
 2034  2035     2    gb_5
 2034  2036     2    gb_10
 2036  2037     2    gb_2
 2036  2038     2    gb_21
 2038  2039     2    gb_27
 2038  2046     2    gb_27
 2039  2040     2    gb_27
 2040  2041     2    gb_27
 2041  2042     2    gb_5
 2041  2043     2    gb_9
 2043  2044     2    gb_2
 2043  2045     2    gb_2
 2046  2047     2    gb_5
 2046  2048     2    gb_10
 2048  2049     2    gb_2
 2048  2050     2    gb_21
 2050  2051     2    gb_27
 2051  2052     2    gb_5
 2051  2053     2    gb_10
 2053  2054     2    gb_2
 2053  2055     2    gb_21
 2055  2056     2    gb_27
 2055  2061     2    gb_27
 2056  2057     2    gb_27
 2057  2058     2    gb_27
 2058  2059     2    gb_6
 2058  2060     2    gb_6
 2061  2062     2    gb_5
 2061  2063     2    gb_10
 2063  2064     2    gb_2
 2063  2065     2    gb_21
 2065  2066     2    gb_27
 2065  2069     2    gb_27
 2066  2067     2    gb_27
 2066  2068     2    gb_27
 2069  2070     2    gb_5
 2069  2071     2    gb_10
 2071  2072     2    gb_2
 2071  2073     2    gb_21
 2073  2074     2    gb_27
 2073  2086     2    gb_27
 2074  2075     2    gb_27
 2075  2076     2    gb_27
 2076  2077     2    gb_21
 2077  2078     2    gb_2
 2077  2079     2    gb_11
 2079  2080     2    gb_11
 2079  2083     2    gb_11
 2080  2081     2    gb_2
 2080  2082     2    gb_2
 2083  2084     2    gb_2
 2083  2085     2    gb_2
 2086  2087     2    gb_5
 2086  2088     2    gb_10
 2088  2089     2    gb_2
 2088  2090     2    gb_21
 2090  2091     2    gb_27
 2090  2103     2    gb_27
 2091  2092     2    gb_27
 2092  2093     2    gb_16
 2092  2095     2    gb_16
 2093  2094     2    gb_3
 2093  2097     2    gb_16
 2095  2096     2    gb_3
 2095  2099     2    gb_16
 2097  2098     2    gb_3
 2097  2101     2    gb_16
 2099  2100     2    gb_3
 2099  2101     2    gb_16
 2101  2102     2    gb_3
 2103  2104     2    gb_5
 2103  2105     2    gb_10
 2105  2106     2    gb_2
 2105  2107     2    gb_21
 2107  2108     2    gb_27
 2107  2111     2    gb_27
 2108  2109     2    gb_18
 2109  2110     2    gb_1
 2111  2112     2    gb_5
 2111  2113     2    gb_10
 2113  2114     2    gb_2
 2113  2115     2    gb_21
 2115  2116     2    gb_27
 2115  2117     2    gb_27
 2117  2118     2    gb_5
 2117  2119     2    gb_10
 2119  2120     2    gb_2
 2119  2121     2    gb_21
 2121  2122     2    gb_27
 2121  2125     2    gb_27
 2122  2123     2    gb_27
 2122  2124     2    gb_27
 2125  2126     2    gb_5
 2125  2127     2    gb_10
 2127  2128     2    gb_2
 2127  2129     2    gb_21
 2129  2130     2    gb_27
 2129  2131     2    gb_27
 2131  2132     2    gb_5
 2131  2133     2    gb_10
 2133  2134     2    gb_2
 2133  2135     2    gb_21
 2135  2136     2    gb_27
 2135  2140     2    gb_27
 2136  2137     2    gb_27
 2137  2138     2    gb_27
 2137  2139     2    gb_27
 2140  2141     2    gb_5
 2140  2142     2    gb_10
 2142  2143     2    gb_2
 2142  2144     2    gb_21
 2144  2145     2    gb_27
 2144  2148     2    gb_27
 2145  2146     2    gb_32
 2146  2147     2    gb_8
 2148  2149     2    gb_5
 2148  2150     2    gb_10
 2150  2151     2    gb_2
 2150  2152     2    gb_21
 2152  2153     2    gb_27
 2152  2161     2    gb_27
 2153  2154     2    gb_27
 2154  2155     2    gb_27
 2155  2156     2    gb_27
 2156  2157     2    gb_21
 2157  2158     2    gb_2
 2157  2159     2    gb_2
 2157  2160     2    gb_2
 2161  2162     2    gb_5
 2161  2163     2    gb_10
 2163  2164     2    gb_2
 2163  2165     2    gb_21
 2165  2166     2    gb_27
 2165  2167     2    gb_27
 2167  2168     2    gb_5
 2167  2169     2    gb_10
 2169  2170     2    gb_2
 2169  2171     2    gb_21
 2171  2172     2    gb_27
 2171  2173     2    gb_27
 2173  2174     2    gb_6
 2173  2175     2    gb_6

[ pairs ]
;  ai    aj funct            c0            c1            c2            c3
    1     9     1 
    1    10     1 
    2     5     1 
    2     6     1 
    2     8     1 
    3     5     1 
    3     6     1 
    3     8     1 
    4    11     1 
    4    12     1 
    5     9     1 
    5    10     1 
    6     8     1 
    7     8     1 
    8    13     1 
    8    17     1 
    9    11     1 
    9    12     1 
   10    14     1 
   10    18     1 
   10    19     1 
   11    13     1 
   11    17     1 
   12    15     1 
   12    20     1 
   12    21     1 
   13    16     1 
   13    18     1 
   13    19     1 
   14    17     1 
   17    22     1 
   17    27     1 
   18    20     1 
   18    21     1 
   19    23     1 
   19    28     1 
   19    29     1 
   20    22     1 
   20    27     1 
   21    24     1 
   21    30     1 
   21    31     1 
   22    25     1 
   22    26     1 
   22    28     1 
   22    29     1 
   23    27     1 
   27    32     1 
   27    36     1 
   28    30     1 
   28    31     1 
   29    33     1 
   29    34     1 
   29    37     1 
   29    38     1 
   30    32     1 
   30    36     1 
   31    35     1 
   31    39     1 
   31    40     1 
   32    37     1 
   32    38     1 
   33    36     1 
   34    35     1 
   34    36     1 
   36    41     1 
   36    47     1 
   37    39     1 
   37    40     1 
   38    42     1 
   38    48     1 
   38    49     1 
   39    41     1 
   39    47     1 
   40    43     1 
   40    44     1 
   40    50     1 
   40    53     1 
   41    45     1 
   41    46     1 
   41    48     1 
   41    49     1 
   42    47     1 
   43    45     1 
   43    46     1 
   47    51     1 
   47    52     1 
   47    54     1 
   48    50     1 
   48    53     1 
   49    55     1 
   49    56     1 
   50    57     1 
   50    58     1 
   51    55     1 
   51    56     1 
   52    54     1 
   53    54     1 
   54    59     1 
   54    64     1 
   55    57     1 
   55    58     1 
   56    60     1 
   56    65     1 
   56    66     1 
   57    59     1 
   57    64     1 
   58    61     1 
   58    67     1 
   58    68     1 
   59    62     1 
   59    63     1 
   59    65     1 
   59    66     1 
   60    64     1 
   64    69     1 
   64    73     1 
   65    67     1 
   65    68     1 
   66    70     1 
   66    74     1 
   66    75     1 
   67    69     1 
   67    73     1 
   68    71     1 
   68    76     1 
   68    77     1 
   69    72     1 
   69    74     1 
   69    75     1 
   70    73     1 
   73    78     1 
   73    82     1 
   74    76     1 
   74    77     1 
   75    79     1 
   75    83     1 
   75    84     1 
   76    78     1 
   76    82     1 
   77    80     1 
   77    81     1 
   77    85     1 
   77    86     1 
   78    83     1 
   78    84     1 
   79    82     1 
   82    87     1 
   82    93     1 
   83    85     1 
   83    86     1 
   84    88     1 
   84    94     1 
   84    95     1 
   85    87     1 
   85    93     1 
   86    89     1 
   86    90     1 
   86    96     1 
   86    97     1 
   87    91     1 
   87    92     1 
   87    94     1 
   87    95     1 
   88    93     1 
   89    91     1 
   89    92     1 
   93    98     1 
   93   106     1 
   94    96     1 
   94    97     1 
   95    99     1 
   95   107     1 
   95   108     1 
   96    98     1 
   96   106     1 
   97   100     1 
   97   109     1 
   97   110     1 
   98   101     1 
   98   107     1 
   98   108     1 
   99   102     1 
   99   106     1 
  100   103     1 
  100   104     1 
  100   105     1 
  106   111     1 
  106   114     1 
  107   109     1 
  107   110     1 
  108   112     1 
  108   113     1 
  108   115     1 
  108   116     1 
  109   111     1 
  109   114     1 
  110   117     1 
  110   118     1 
  111   115     1 
  111   116     1 
  112   114     1 
  113   114     1 
  114   119     1 
  114   123     1 
  115   117     1 
  115   118     1 
  116   120     1 
  116   124     1 
  116   125     1 
  117   119     1 
  117   123     1 
  118   121     1 
  118   122     1 
  118   126     1 
  118   127     1 
  119   124     1 
  119   125     1 
  120   123     1 
  123   128     1 
  123   131     1 
  124   126     1 
  124   127     1 
  125   129     1 
  125   132     1 
  125   133     1 
  126   128     1 
  126   131     1 
  127   130     1 
  127   134     1 
  127   135     1 
  128   132     1 
  128   133     1 
  129   131     1 
  131   136     1 
  131   148     1 
  132   134     1 
  132   135     1 
  133   137     1 
  133   149     1 
  133   150     1 
  134   136     1 
  134   148     1 
  135   138     1 
  135   151     1 
  135   152     1 
  136   139     1 
  136   149     1 
  136   150     1 
  137   140     1 
  137   141     1 
  137   148     1 
  138   142     1 
  138   145     1 
  139   143     1 
  139   144     1 
  139   146     1 
  139   147     1 
  140   142     1 
  140   145     1 
  142   146     1 
  142   147     1 
  143   145     1 
  144   145     1 
  148   153     1 
  148   157     1 
  149   151     1 
  149   152     1 
  150   154     1 
  150   158     1 
  150   159     1 
  151   153     1 
  151   157     1 
  152   155     1 
  152   156     1 
  152   160     1 
  152   161     1 
  153   158     1 
  153   159     1 
  154   157     1 
  157   162     1 
  158   160     1 
  158   161     1 
  159   163     1 
  159   164     1 
  160   162     1 
  161   165     1 
  161   166     1 
  162   167     1 
  162   170     1 
  163   165     1 
  163   166     1 
  164   168     1 
  164   169     1 
  164   171     1 
  164   172     1 
  165   167     1 
  165   170     1 
  166   173     1 
  166   174     1 
  167   171     1 
  167   172     1 
  168   170     1 
  169   170     1 
  170   175     1 
  170   176     1 
  171   173     1 
  171   174     1 
  172   177     1 
  172   178     1 
  173   175     1 
  173   176     1 
  174   179     1 
  174   180     1 
  175   177     1 
  175   178     1 
  176   181     1 
  177   179     1 
  177   180     1 
  178   182     1 
  178   183     1 
  179   181     1 
  180   184     1 
  180   185     1 
  181   186     1 
  181   193     1 
  182   184     1 
  182   185     1 
  183   187     1 
  183   194     1 
  183   195     1 
  184   186     1 
  184   193     1 
  185   188     1 
  185   196     1 
  185   197     1 
  186   189     1 
  186   190     1 
  186   194     1 
  186   195     1 
  187   191     1 
  187   192     1 
  187   193     1 
  189   191     1 
  189   192     1 
  193   198     1 
  193   214     1 
  194   196     1 
  194   197     1 
  195   199     1 
  195   215     1 
  195   216     1 
  196   198     1 
  196   214     1 
  197   200     1 
  197   202     1 
  197   217     1 
  197   218     1 
  198   215     1 
  198   216     1 
  199   214     1 
  214   219     1 
  214   231     1 
  215   217     1 
  215   218     1 
  216   220     1 
  216   232     1 
  216   233     1 
  217   219     1 
  217   231     1 
  218   221     1 
  218   234     1 
  218   235     1 
  219   222     1 
  219   232     1 
  219   233     1 
  220   223     1 
  220   224     1 
  220   231     1 
  221   225     1 
  221   228     1 
  222   226     1 
  222   227     1 
  222   229     1 
  222   230     1 
  223   225     1 
  223   228     1 
  225   229     1 
  225   230     1 
  226   228     1 
  227   228     1 
  231   236     1 
  231   248     1 
  232   234     1 
  232   235     1 
  233   237     1 
  233   249     1 
  233   250     1 
  234   236     1 
  234   248     1 
  235   238     1 
  235   240     1 
  235   251     1 
  235   252     1 
  236   249     1 
  236   250     1 
  237   248     1 
  248   253     1 
  248   256     1 
  249   251     1 
  249   252     1 
  250   254     1 
  250   255     1 
  250   257     1 
  250   258     1 
  251   253     1 
  251   256     1 
  252   259     1 
  252   260     1 
  253   257     1 
  253   258     1 
  254   256     1 
  255   256     1 
  256   261     1 
  256   265     1 
  257   259     1 
  257   260     1 
  258   262     1 
  258   266     1 
  258   267     1 
  259   261     1 
  259   265     1 
  260   263     1 
  260   264     1 
  260   268     1 
  260   269     1 
  261   266     1 
  261   267     1 
  262   265     1 
  265   270     1 
  265   273     1 
  266   268     1 
  266   269     1 
  267   271     1 
  267   272     1 
  267   274     1 
  267   275     1 
  268   270     1 
  268   273     1 
  269   276     1 
  269   277     1 
  270   274     1 
  270   275     1 
  271   273     1 
  272   273     1 
  273   278     1 
  273   282     1 
  274   276     1 
  274   277     1 
  275   279     1 
  275   283     1 
  275   284     1 
  276   278     1 
  276   282     1 
  277   280     1 
  277   281     1 
  277   285     1 
  277   286     1 
  278   283     1 
  278   284     1 
  279   282     1 
  282   287     1 
  283   285     1 
  283   286     1 
  284   288     1 
  284   289     1 
  285   287     1 
  286   290     1 
  286   291     1 
  287   292     1 
  287   296     1 
  288   290     1 
  288   291     1 
  289   293     1 
  289   297     1 
  289   298     1 
  290   292     1 
  290   296     1 
  291   294     1 
  291   295     1 
  291   299     1 
  291   300     1 
  292   297     1 
  292   298     1 
  293   296     1 
  296   301     1 
  296   306     1 
  297   299     1 
  297   300     1 
  298   302     1 
  298   307     1 
  298   308     1 
  299   301     1 
  299   306     1 
  300   303     1 
  300   309     1 
  300   310     1 
  301   304     1 
  301   305     1 
  301   307     1 
  301   308     1 
  302   306     1 
  306   311     1 
  306   316     1 
  307   309     1 
  307   310     1 
  308   312     1 
  308   317     1 
  308   318     1 
  309   311     1 
  309   316     1 
  310   313     1 
  310   319     1 
  310   320     1 
  311   314     1 
  311   315     1 
  311   317     1 
  311   318     1 
  312   316     1 
  316   321     1 
  316   326     1 
  317   319     1 
  317   320     1 
  318   322     1 
  318   327     1 
  318   328     1 
  319   321     1 
  319   326     1 
  320   323     1 
  320   329     1 
  320   330     1 
  321   324     1 
  321   325     1 
  321   327     1 
  321   328     1 
  322   326     1 
  326   331     1 
  326   334     1 
  327   329     1 
  327   330     1 
  328   332     1 
  328   335     1 
  328   336     1 
  329   331     1 
  329   334     1 
  330   333     1 
  330   337     1 
  330   338     1 
  331   335     1 
  331   336     1 
  332   334     1 
  334   339     1 
  334   343     1 
  335   337     1 
  335   338     1 
  336   340     1 
  336   344     1 
  336   345     1 
  337   339     1 
  337   343     1 
  338   341     1 
  338   342     1 
  338   346     1 
  338   347     1 
  339   344     1 
  339   345     1 
  340   343     1 
  343   348     1 
  344   346     1 
  344   347     1 
  345   349     1 
  345   350     1 
  346   348     1 
  347   351     1 
  347   352     1 
  348   353     1 
  348   356     1 
  349   351     1 
  349   352     1 
  350   354     1 
  350   357     1 
  350   358     1 
  351   353     1 
  351   356     1 
  352   355     1 
  352   359     1 
  352   360     1 
  353   357     1 
  353   358     1 
  354   356     1 
  356   361     1 
  356   364     1 
  357   359     1 
  357   360     1 
  358   362     1 
  358   363     1 
  358   365     1 
  358   366     1 
  359   361     1 
  359   364     1 
  360   367     1 
  360   370     1 
  361   365     1 
  361   366     1 
  362   364     1 
  363   364     1 
  364   368     1 
  364   369     1 
  364   371     1 
  365   367     1 
  365   370     1 
  366   372     1 
  366   373     1 
  367   374     1 
  367   375     1 
  368   372     1 
  368   373     1 
  369   371     1 
  370   371     1 
  371   376     1 
  371   377     1 
  372   374     1 
  372   375     1 
  373   378     1 
  373   379     1 
  374   376     1 
  374   377     1 
  375   380     1 
  375   383     1 
  376   378     1 
  376   379     1 
  377   381     1 
  377   382     1 
  377   384     1 
  378   380     1 
  378   383     1 
  379   385     1 
  379   386     1 
  380   387     1 
  380   388     1 
  381   385     1 
  381   386     1 
  382   384     1 
  383   384     1 
  384   389     1 
  384   390     1 
  385   387     1 
  385   388     1 
  386   391     1 
  386   392     1 
  387   389     1 
  387   390     1 
  388   393     1 
  388   394     1 
  389   391     1 
  389   392     1 
  390   395     1 
  390   398     1 
  391   393     1 
  391   394     1 
  392   396     1 
  392   399     1 
  392   400     1 
  393   395     1 
  393   398     1 
  394   397     1 
  394   401     1 
  394   402     1 
  395   399     1 
  395   400     1 
  396   398     1 
  398   403     1 
  398   404     1 
  399   401     1 
  399   402     1 
  400   405     1 
  400   406     1 
  401   403     1 
  401   404     1 
  402   407     1 
  402   408     1 
  403   405     1 
  403   406     1 
  404   409     1 
  404   413     1 
  405   407     1 
  405   408     1 
  406   410     1 
  406   414     1 
  406   415     1 
  407   409     1 
  407   413     1 
  408   411     1 
  408   412     1 
  408   416     1 
  408   417     1 
  409   414     1 
  409   415     1 
  410   413     1 
  413   418     1 
  413   422     1 
  414   416     1 
  414   417     1 
  415   419     1 
  415   423     1 
  415   424     1 
  416   418     1 
  416   422     1 
  417   420     1 
  417   421     1 
  417   425     1 
  417   426     1 
  418   423     1 
  418   424     1 
  419   422     1 
  422   427     1 
  422   431     1 
  423   425     1 
  423   426     1 
  424   428     1 
  424   432     1 
  424   433     1 
  425   427     1 
  425   431     1 
  426   429     1 
  426   430     1 
  426   434     1 
  426   435     1 
  427   432     1 
  427   433     1 
  428   431     1 
  431   436     1 
  431   440     1 
  432   434     1 
  432   435     1 
  433   437     1 
  433   441     1 
  433   442     1 
  434   436     1 
  434   440     1 
  435   438     1 
  435   439     1 
  435   443     1 
  435   444     1 
  436   441     1 
  436   442     1 
  437   440     1 
  440   445     1 
  440   457     1 
  441   443     1 
  441   444     1 
  442   446     1 
  442   458     1 
  442   459     1 
  443   445     1 
  443   457     1 
  444   447     1 
  444   449     1 
  444   460     1 
  444   463     1 
  445   458     1 
  445   459     1 
  446   457     1 
  457   461     1 
  457   462     1 
  457   464     1 
  458   460     1 
  458   463     1 
  459   465     1 
  459   466     1 
  460   467     1 
  460   468     1 
  461   465     1 
  461   466     1 
  462   464     1 
  463   464     1 
  464   469     1 
  464   473     1 
  465   467     1 
  465   468     1 
  466   470     1 
  466   474     1 
  466   475     1 
  467   469     1 
  467   473     1 
  468   471     1 
  468   472     1 
  468   476     1 
  468   477     1 
  469   474     1 
  469   475     1 
  470   473     1 
  473   478     1 
  473   482     1 
  474   476     1 
  474   477     1 
  475   479     1 
  475   481     1 
  475   483     1 
  475   484     1 
  476   478     1 
  476   482     1 
  477   480     1 
  477   485     1 
  477   486     1 
  478   483     1 
  478   484     1 
  479   482     1 
  480   481     1 
  481   482     1 
  482   487     1 
  482   488     1 
  483   485     1 
  483   486     1 
  484   489     1 
  484   490     1 
  485   487     1 
  485   488     1 
  486   491     1 
  486   492     1 
  487   489     1 
  487   490     1 
  488   493     1 
  488   500     1 
  489   491     1 
  489   492     1 
  490   494     1 
  490   501     1 
  490   502     1 
  491   493     1 
  491   500     1 
  492   495     1 
  492   503     1 
  492   504     1 
  493   496     1 
  493   497     1 
  493   501     1 
  493   502     1 
  494   498     1 
  494   499     1 
  494   500     1 
  496   498     1 
  496   499     1 
  500   505     1 
  500   514     1 
  501   503     1 
  501   504     1 
  502   506     1 
  502   515     1 
  502   516     1 
  503   505     1 
  503   514     1 
  504   507     1 
  504   508     1 
  504   517     1 
  504   518     1 
  505   515     1 
  505   516     1 
  506   514     1 
  514   519     1 
  514   524     1 
  515   517     1 
  515   518     1 
  516   520     1 
  516   525     1 
  516   526     1 
  517   519     1 
  517   524     1 
  518   521     1 
  518   527     1 
  518   528     1 
  519   522     1 
  519   523     1 
  519   525     1 
  519   526     1 
  520   524     1 
  524   529     1 
  524   535     1 
  525   527     1 
  525   528     1 
  526   530     1 
  526   536     1 
  526   537     1 
  527   529     1 
  527   535     1 
  528   531     1 
  528   532     1 
  528   538     1 
  528   539     1 
  529   533     1 
  529   534     1 
  529   536     1 
  529   537     1 
  530   535     1 
  531   533     1 
  531   534     1 
  535   540     1 
  535   552     1 
  536   538     1 
  536   539     1 
  537   541     1 
  537   553     1 
  537   554     1 
  538   540     1 
  538   552     1 
  539   542     1 
  539   544     1 
  539   555     1 
  539   556     1 
  540   553     1 
  540   554     1 
  541   552     1 
  552   557     1 
  552   569     1 
  553   555     1 
  553   556     1 
  554   558     1 
  554   570     1 
  554   571     1 
  555   557     1 
  555   569     1 
  556   559     1 
  556   572     1 
  556   573     1 
  557   560     1 
  557   570     1 
  557   571     1 
  558   561     1 
  558   562     1 
  558   569     1 
  559   563     1 
  559   566     1 
  560   564     1 
  560   565     1 
  560   567     1 
  560   568     1 
  561   563     1 
  561   566     1 
  563   567     1 
  563   568     1 
  564   566     1 
  565   566     1 
  569   574     1 
  569   582     1 
  570   572     1 
  570   573     1 
  571   575     1 
  571   583     1 
  571   584     1 
  572   574     1 
  572   582     1 
  573   576     1 
  573   585     1 
  573   586     1 
  574   577     1 
  574   583     1 
  574   584     1 
  575   578     1 
  575   582     1 
  576   579     1 
  576   580     1 
  576   581     1 
  582   587     1 
  582   595     1 
  583   585     1 
  583   586     1 
  584   588     1 
  584   596     1 
  584   597     1 
  585   587     1 
  585   595     1 
  586   589     1 
  586   598     1 
  586   599     1 
  587   590     1 
  587   596     1 
  587   597     1 
  588   591     1 
  588   595     1 
  589   592     1 
  589   593     1 
  589   594     1 
  595   600     1 
  595   607     1 
  596   598     1 
  596   599     1 
  597   601     1 
  597   608     1 
  597   609     1 
  598   600     1 
  598   607     1 
  599   602     1 
  599   610     1 
  599   611     1 
  600   603     1 
  600   604     1 
  600   608     1 
  600   609     1 
  601   605     1 
  601   606     1 
  601   607     1 
  603   605     1 
  603   606     1 
  607   612     1 
  607   616     1 
  608   610     1 
  608   611     1 
  609   613     1 
  609   614     1 
  609   617     1 
  609   618     1 
  610   612     1 
  610   616     1 
  611   615     1 
  611   619     1 
  611   620     1 
  612   617     1 
  612   618     1 
  613   616     1 
  614   615     1 
  614   616     1 
  616   621     1 
  616   626     1 
  617   619     1 
  617   620     1 
  618   622     1 
  618   627     1 
  618   628     1 
  619   621     1 
  619   626     1 
  620   623     1 
  620   629     1 
  620   630     1 
  621   624     1 
  621   625     1 
  621   627     1 
  621   628     1 
  622   626     1 
  626   631     1 
  626   636     1 
  627   629     1 
  627   630     1 
  628   632     1 
  628   637     1 
  628   638     1 
  629   631     1 
  629   636     1 
  630   633     1 
  630   639     1 
  630   640     1 
  631   634     1 
  631   635     1 
  631   637     1 
  631   638     1 
  632   636     1 
  636   641     1 
  636   645     1 
  637   639     1 
  637   640     1 
  638   642     1 
  638   646     1 
  638   647     1 
  639   641     1 
  639   645     1 
  640   643     1 
  640   644     1 
  640   648     1 
  640   649     1 
  641   646     1 
  641   647     1 
  642   645     1 
  645   650     1 
  645   658     1 
  646   648     1 
  646   649     1 
  647   651     1 
  647   659     1 
  647   660     1 
  648   650     1 
  648   658     1 
  649   652     1 
  649   661     1 
  649   662     1 
  650   653     1 
  650   659     1 
  650   660     1 
  651   654     1 
  651   658     1 
  652   655     1 
  652   656     1 
  652   657     1 
  658   663     1 
  659   661     1 
  659   662     1 
  660   664     1 
  660   665     1 
  661   663     1 
  662   666     1 
  662   667     1 
  663   668     1 
  663   675     1 
  664   666     1 
  664   667     1 
  665   669     1 
  665   676     1 
  665   677     1 
  666   668     1 
  666   675     1 
  667   670     1 
  667   678     1 
  667   679     1 
  668   671     1 
  668   672     1 
  668   676     1 
  668   677     1 
  669   673     1 
  669   674     1 
  669   675     1 
  671   673     1 
  671   674     1 
  675   680     1 
  675   685     1 
  676   678     1 
  676   679     1 
  677   681     1 
  677   686     1 
  677   687     1 
  678   680     1 
  678   685     1 
  679   682     1 
  679   688     1 
  679   689     1 
  680   683     1 
  680   684     1 
  680   686     1 
  680   687     1 
  681   685     1 
  685   690     1 
  685   693     1 
  686   688     1 
  686   689     1 
  687   691     1 
  687   692     1 
  687   694     1 
  687   695     1 
  688   690     1 
  688   693     1 
  689   696     1 
  689   697     1 
  690   694     1 
  690   695     1 
  691   693     1 
  692   693     1 
  693   698     1 
  693   701     1 
  694   696     1 
  694   697     1 
  695   699     1 
  695   702     1 
  695   703     1 
  696   698     1 
  696   701     1 
  697   700     1 
  697   704     1 
  697   707     1 
  698   702     1 
  698   703     1 
  699   701     1 
  701   705     1 
  701   706     1 
  701   708     1 
  702   704     1 
  702   707     1 
  703   709     1 
  703   710     1 
  704   711     1 
  704   712     1 
  705   709     1 
  705   710     1 
  706   708     1 
  707   708     1 
  708   713     1 
  708   721     1 
  709   711     1 
  709   712     1 
  710   714     1 
  710   722     1 
  710   723     1 
  711   713     1 
  711   721     1 
  712   715     1 
  712   724     1 
  712   725     1 
  713   716     1 
  713   722     1 
  713   723     1 
  714   717     1 
  714   721     1 
  715   718     1 
  715   719     1 
  715   720     1 
  721   726     1 
  721   729     1 
  722   724     1 
  722   725     1 
  723   727     1 
  723   728     1 
  723   730     1 
  723   731     1 
  724   726     1 
  724   729     1 
  725   732     1 
  725   733     1 
  726   730     1 
  726   731     1 
  727   729     1 
  728   729     1 
  729   734     1 
  729   747     1 
  730   732     1 
  730   733     1 
  731   735     1 
  731   748     1 
  731   749     1 
  732   734     1 
  732   747     1 
  733   736     1 
  733   738     1 
  733   750     1 
  733   751     1 
  734   748     1 
  734   749     1 
  735   747     1 
  740   746     1 
  742   746     1 
  747   752     1 
  747   764     1 
  748   750     1 
  748   751     1 
  749   753     1 
  749   765     1 
  749   766     1 
  750   752     1 
  750   764     1 
  751   754     1 
  751   756     1 
  751   767     1 
  751   768     1 
  752   765     1 
  752   766     1 
  753   764     1 
  764   769     1 
  764   773     1 
  765   767     1 
  765   768     1 
  766   770     1 
  766   774     1 
  766   775     1 
  767   769     1 
  767   773     1 
  768   771     1 
  768   776     1 
  768   777     1 
  769   772     1 
  769   774     1 
  769   775     1 
  770   773     1 
  773   778     1 
  773   786     1 
  774   776     1 
  774   777     1 
  775   779     1 
  775   787     1 
  775   788     1 
  776   778     1 
  776   786     1 
  777   780     1 
  777   789     1 
  777   790     1 
  778   781     1 
  778   787     1 
  778   788     1 
  779   782     1 
  779   786     1 
  780   783     1 
  780   784     1 
  780   785     1 
  786   791     1 
  786   798     1 
  787   789     1 
  787   790     1 
  788   792     1 
  788   799     1 
  788   800     1 
  789   791     1 
  789   798     1 
  790   793     1 
  790   801     1 
  790   802     1 
  791   794     1 
  791   795     1 
  791   799     1 
  791   800     1 
  792   796     1 
  792   797     1 
  792   798     1 
  794   796     1 
  794   797     1 
  798   803     1 
  798   807     1 
  799   801     1 
  799   802     1 
  800   804     1 
  800   806     1 
  800   808     1 
  800   809     1 
  801   803     1 
  801   807     1 
  802   805     1 
  802   810     1 
  802   811     1 
  803   808     1 
  803   809     1 
  804   807     1 
  805   806     1 
  806   807     1 
  807   812     1 
  807   816     1 
  808   810     1 
  808   811     1 
  809   813     1 
  809   814     1 
  809   817     1 
  809   818     1 
  810   812     1 
  810   816     1 
  811   815     1 
  811   819     1 
  811   820     1 
  812   817     1 
  812   818     1 
  813   816     1 
  814   815     1 
  814   816     1 
  816   821     1 
  817   819     1 
  817   820     1 
  818   822     1 
  818   823     1 
  819   821     1 
  820   824     1 
  820   825     1 
  821   826     1 
  821   832     1 
  822   824     1 
  822   825     1 
  823   827     1 
  823   833     1 
  823   834     1 
  824   826     1 
  824   832     1 
  825   828     1 
  825   829     1 
  825   835     1 
  825   836     1 
  826   830     1 
  826   831     1 
  826   833     1 
  826   834     1 
  827   832     1 
  828   830     1 
  828   831     1 
  832   837     1 
  832   840     1 
  833   835     1 
  833   836     1 
  834   838     1 
  834   841     1 
  834   842     1 
  835   837     1 
  835   840     1 
  836   839     1 
  836   843     1 
  836   844     1 
  837   841     1 
  837   842     1 
  838   840     1 
  840   845     1 
  840   848     1 
  841   843     1 
  841   844     1 
  842   846     1 
  842   849     1 
  842   850     1 
  843   845     1 
  843   848     1 
  844   847     1 
  844   851     1 
  844   852     1 
  845   849     1 
  845   850     1 
  846   848     1 
  848   853     1 
  849   851     1 
  849   852     1 
  850   854     1 
  850   855     1 
  851   853     1 
  852   856     1 
  852   857     1 
  853   858     1 
  853   862     1 
  854   856     1 
  854   857     1 
  855   859     1 
  855   861     1 
  855   863     1 
  855   864     1 
  856   858     1 
  856   862     1 
  857   860     1 
  857   865     1 
  857   866     1 
  858   863     1 
  858   864     1 
  859   862     1 
  860   861     1 
  861   862     1 
  862   867     1 
  862   871     1 
  863   865     1 
  863   866     1 
  864   868     1 
  864   869     1 
  864   872     1 
  864   873     1 
  865   867     1 
  865   871     1 
  866   870     1 
  866   874     1 
  866   875     1 
  867   872     1 
  867   873     1 
  868   871     1 
  869   870     1 
  869   871     1 
  871   876     1 
  872   874     1 
  872   875     1 
  873   877     1 
  873   878     1 
  874   876     1 
  875   879     1 
  875   880     1 
  876   881     1 
  876   885     1 
  877   879     1 
  877   880     1 
  878   882     1 
  878   886     1 
  878   887     1 
  879   881     1 
  879   885     1 
  880   883     1 
  880   884     1 
  880   888     1 
  880   889     1 
  881   886     1 
  881   887     1 
  882   885     1 
  885   890     1 
  885   894     1 
  886   888     1 
  886   889     1 
  887   891     1 
  887   892     1 
  887   895     1 
  887   896     1 
  888   890     1 
  888   894     1 
  889   893     1 
  889   897     1 
  889   898     1 
  890   895     1 
  890   896     1 
  891   894     1 
  892   893     1 
  892   894     1 
  894   899     1 
  894   908     1 
  895   897     1 
  895   898     1 
  896   900     1 
  896   909     1 
  896   910     1 
  897   899     1 
  897   908     1 
  898   901     1 
  898   902     1 
  898   911     1 
  898   912     1 
  899   909     1 
  899   910     1 
  900   908     1 
  908   913     1 
  908   914     1 
  909   911     1 
  909   912     1 
  910   915     1 
  910   916     1 
  911   913     1 
  911   914     1 
  912   917     1 
  912   918     1 
  913   915     1 
  913   916     1 
  914   919     1 
  914   922     1 
  915   917     1 
  915   918     1 
  916   920     1 
  916   921     1 
  916   923     1 
  916   924     1 
  917   919     1 
  917   922     1 
  918   925     1 
  918   926     1 
  919   923     1 
  919   924     1 
  920   922     1 
  921   922     1 
  922   927     1 
  922   928     1 
  923   925     1 
  923   926     1 
  924   929     1 
  924   930     1 
  925   927     1 
  925   928     1 
  926   931     1 
  926   932     1 
  927   929     1 
  927   930     1 
  928   933     1 
  928   939     1 
  929   931     1 
  929   932     1 
  930   934     1 
  930   940     1 
  930   941     1 
  931   933     1 
  931   939     1 
  932   935     1 
  932   936     1 
  932   942     1 
  932   943     1 
  933   937     1 
  933   938     1 
  933   940     1 
  933   941     1 
  934   939     1 
  935   937     1 
  935   938     1 
  939   944     1 
  939   950     1 
  940   942     1 
  940   943     1 
  941   945     1 
  941   951     1 
  941   952     1 
  942   944     1 
  942   950     1 
  943   946     1 
  943   947     1 
  943   953     1 
  943   954     1 
  944   948     1 
  944   949     1 
  944   951     1 
  944   952     1 
  945   950     1 
  946   948     1 
  946   949     1 
  950   955     1 
  950   962     1 
  951   953     1 
  951   954     1 
  952   956     1 
  952   963     1 
  952   964     1 
  953   955     1 
  953   962     1 
  954   957     1 
  954   965     1 
  954   966     1 
  955   958     1 
  955   959     1 
  955   963     1 
  955   964     1 
  956   960     1 
  956   961     1 
  956   962     1 
  958   960     1 
  958   961     1 
  962   967     1 
  962   971     1 
  963   965     1 
  963   966     1 
  964   968     1 
  964   972     1 
  964   973     1 
  965   967     1 
  965   971     1 
  966   969     1 
  966   970     1 
  966   974     1 
  966   975     1 
  967   972     1 
  967   973     1 
  968   971     1 
  971   976     1 
  971   984     1 
  972   974     1 
  972   975     1 
  973   977     1 
  973   985     1 
  973   986     1 
  974   976     1 
  974   984     1 
  975   978     1 
  975   987     1 
  975   988     1 
  976   979     1 
  976   985     1 
  976   986     1 
  977   980     1 
  977   984     1 
  978   981     1 
  978   982     1 
  978   983     1 
  984   989     1 
  984   993     1 
  985   987     1 
  985   988     1 
  986   990     1 
  986   994     1 
  986   995     1 
  987   989     1 
  987   993     1 
  988   991     1 
  988   992     1 
  988   996     1 
  988   997     1 
  989   994     1 
  989   995     1 
  990   993     1 
  993   998     1 
  994   996     1 
  994   997     1 
  995   999     1 
  995  1000     1 
  996   998     1 
  997  1001     1 
  997  1002     1 
  998  1003     1 
  998  1015     1 
  999  1001     1 
  999  1002     1 
 1000  1004     1 
 1000  1016     1 
 1000  1017     1 
 1001  1003     1 
 1001  1015     1 
 1002  1005     1 
 1002  1007     1 
 1002  1018     1 
 1002  1019     1 
 1003  1016     1 
 1003  1017     1 
 1004  1015     1 
 1015  1020     1 
 1015  1025     1 
 1016  1018     1 
 1016  1019     1 
 1017  1021     1 
 1017  1026     1 
 1017  1027     1 
 1018  1020     1 
 1018  1025     1 
 1019  1022     1 
 1019  1028     1 
 1019  1029     1 
 1020  1023     1 
 1020  1024     1 
 1020  1026     1 
 1020  1027     1 
 1021  1025     1 
 1025  1030     1 
 1025  1034     1 
 1026  1028     1 
 1026  1029     1 
 1027  1031     1 
 1027  1035     1 
 1027  1036     1 
 1028  1030     1 
 1028  1034     1 
 1029  1032     1 
 1029  1033     1 
 1029  1037     1 
 1029  1038     1 
 1030  1035     1 
 1030  1036     1 
 1031  1034     1 
 1034  1039     1 
 1035  1037     1 
 1035  1038     1 
 1036  1040     1 
 1036  1041     1 
 1037  1039     1 
 1038  1042     1 
 1038  1043     1 
 1039  1044     1 
 1039  1047     1 
 1040  1042     1 
 1040  1043     1 
 1041  1045     1 
 1041  1048     1 
 1041  1049     1 
 1042  1044     1 
 1042  1047     1 
 1043  1046     1 
 1043  1050     1 
 1043  1051     1 
 1044  1048     1 
 1044  1049     1 
 1045  1047     1 
 1047  1052     1 
 1047  1055     1 
 1048  1050     1 
 1048  1051     1 
 1049  1053     1 
 1049  1054     1 
 1049  1056     1 
 1049  1057     1 
 1050  1052     1 
 1050  1055     1 
 1051  1058     1 
 1051  1059     1 
 1052  1056     1 
 1052  1057     1 
 1053  1055     1 
 1054  1055     1 
 1055  1060     1 
 1055  1064     1 
 1056  1058     1 
 1056  1059     1 
 1057  1061     1 
 1057  1065     1 
 1057  1066     1 
 1058  1060     1 
 1058  1064     1 
 1059  1062     1 
 1059  1063     1 
 1059  1067     1 
 1059  1068     1 
 1060  1065     1 
 1060  1066     1 
 1061  1064     1 
 1064  1069     1 
 1064  1077     1 
 1065  1067     1 
 1065  1068     1 
 1066  1070     1 
 1066  1078     1 
 1066  1079     1 
 1067  1069     1 
 1067  1077     1 
 1068  1071     1 
 1068  1080     1 
 1068  1081     1 
 1069  1072     1 
 1069  1078     1 
 1069  1079     1 
 1070  1073     1 
 1070  1077     1 
 1071  1074     1 
 1071  1075     1 
 1071  1076     1 
 1077  1082     1 
 1077  1089     1 
 1078  1080     1 
 1078  1081     1 
 1079  1083     1 
 1079  1090     1 
 1079  1091     1 
 1080  1082     1 
 1080  1089     1 
 1081  1084     1 
 1081  1092     1 
 1081  1093     1 
 1082  1085     1 
 1082  1086     1 
 1082  1090     1 
 1082  1091     1 
 1083  1087     1 
 1083  1088     1 
 1083  1089     1 
 1085  1087     1 
 1085  1088     1 
 1089  1094     1 
 1089  1106     1 
 1090  1092     1 
 1090  1093     1 
 1091  1095     1 
 1091  1107     1 
 1091  1108     1 
 1092  1094     1 
 1092  1106     1 
 1093  1096     1 
 1093  1098     1 
 1093  1109     1 
 1093  1110     1 
 1094  1107     1 
 1094  1108     1 
 1095  1106     1 
 1106  1111     1 
 1106  1115     1 
 1107  1109     1 
 1107  1110     1 
 1108  1112     1 
 1108  1116     1 
 1108  1117     1 
 1109  1111     1 
 1109  1115     1 
 1110  1113     1 
 1110  1114     1 
 1110  1118     1 
 1110  1119     1 
 1111  1116     1 
 1111  1117     1 
 1112  1115     1 
 1115  1120     1 
 1115  1123     1 
 1116  1118     1 
 1116  1119     1 
 1117  1121     1 
 1117  1124     1 
 1117  1125     1 
 1118  1120     1 
 1118  1123     1 
 1119  1122     1 
 1119  1126     1 
 1119  1127     1 
 1120  1124     1 
 1120  1125     1 
 1121  1123     1 
 1123  1128     1 
 1123  1133     1 
 1124  1126     1 
 1124  1127     1 
 1125  1129     1 
 1125  1134     1 
 1125  1135     1 
 1126  1128     1 
 1126  1133     1 
 1127  1130     1 
 1127  1136     1 
 1127  1137     1 
 1128  1131     1 
 1128  1132     1 
 1128  1134     1 
 1128  1135     1 
 1129  1133     1 
 1133  1138     1 
 1133  1142     1 
 1134  1136     1 
 1134  1137     1 
 1135  1139     1 
 1135  1141     1 
 1135  1143     1 
 1135  1144     1 
 1136  1138     1 
 1136  1142     1 
 1137  1140     1 
 1137  1145     1 
 1137  1146     1 
 1138  1143     1 
 1138  1144     1 
 1139  1142     1 
 1140  1141     1 
 1141  1142     1 
 1142  1147     1 
 1142  1152     1 
 1143  1145     1 
 1143  1146     1 
 1144  1148     1 
 1144  1153     1 
 1144  1154     1 
 1145  1147     1 
 1145  1152     1 
 1146  1149     1 
 1146  1155     1 
 1146  1156     1 
 1147  1150     1 
 1147  1151     1 
 1147  1153     1 
 1147  1154     1 
 1148  1152     1 
 1152  1157     1 
 1152  1165     1 
 1153  1155     1 
 1153  1156     1 
 1154  1158     1 
 1154  1166     1 
 1154  1167     1 
 1155  1157     1 
 1155  1165     1 
 1156  1159     1 
 1156  1168     1 
 1156  1169     1 
 1157  1160     1 
 1157  1166     1 
 1157  1167     1 
 1158  1161     1 
 1158  1165     1 
 1159  1162     1 
 1159  1163     1 
 1159  1164     1 
 1165  1170     1 
 1165  1174     1 
 1166  1168     1 
 1166  1169     1 
 1167  1171     1 
 1167  1175     1 
 1167  1176     1 
 1168  1170     1 
 1168  1174     1 
 1169  1172     1 
 1169  1177     1 
 1169  1178     1 
 1170  1173     1 
 1170  1175     1 
 1170  1176     1 
 1171  1174     1 
 1174  1179     1 
 1174  1182     1 
 1175  1177     1 
 1175  1178     1 
 1176  1180     1 
 1176  1183     1 
 1176  1184     1 
 1177  1179     1 
 1177  1182     1 
 1178  1181     1 
 1178  1185     1 
 1178  1188     1 
 1179  1183     1 
 1179  1184     1 
 1180  1182     1 
 1182  1186     1 
 1182  1187     1 
 1182  1189     1 
 1183  1185     1 
 1183  1188     1 
 1184  1190     1 
 1184  1191     1 
 1185  1192     1 
 1185  1193     1 
 1186  1190     1 
 1186  1191     1 
 1187  1189     1 
 1188  1189     1 
 1189  1194     1 
 1189  1199     1 
 1190  1192     1 
 1190  1193     1 
 1191  1195     1 
 1191  1200     1 
 1191  1201     1 
 1192  1194     1 
 1192  1199     1 
 1193  1196     1 
 1193  1202     1 
 1193  1203     1 
 1194  1197     1 
 1194  1198     1 
 1194  1200     1 
 1194  1201     1 
 1195  1199     1 
 1199  1204     1 
 1199  1208     1 
 1200  1202     1 
 1200  1203     1 
 1201  1205     1 
 1201  1209     1 
 1201  1210     1 
 1202  1204     1 
 1202  1208     1 
 1203  1206     1 
 1203  1207     1 
 1203  1211     1 
 1203  1212     1 
 1204  1209     1 
 1204  1210     1 
 1205  1208     1 
 1208  1213     1 
 1208  1225     1 
 1209  1211     1 
 1209  1212     1 
 1210  1214     1 
 1210  1226     1 
 1210  1227     1 
 1211  1213     1 
 1211  1225     1 
 1212  1215     1 
 1212  1228     1 
 1212  1229     1 
 1213  1216     1 
 1213  1226     1 
 1213  1227     1 
 1214  1217     1 
 1214  1218     1 
 1214  1225     1 
 1215  1219     1 
 1215  1222     1 
 1216  1220     1 
 1216  1221     1 
 1216  1223     1 
 1216  1224     1 
 1217  1219     1 
 1217  1222     1 
 1219  1223     1 
 1219  1224     1 
 1220  1222     1 
 1221  1222     1 
 1225  1230     1 
 1225  1231     1 
 1226  1228     1 
 1226  1229     1 
 1227  1232     1 
 1227  1233     1 
 1228  1230     1 
 1228  1231     1 
 1229  1234     1 
 1229  1235     1 
 1230  1232     1 
 1230  1233     1 
 1231  1236     1 
 1231  1244     1 
 1232  1234     1 
 1232  1235     1 
 1233  1237     1 
 1233  1245     1 
 1233  1246     1 
 1234  1236     1 
 1234  1244     1 
 1235  1238     1 
 1235  1247     1 
 1235  1248     1 
 1236  1239     1 
 1236  1245     1 
 1236  1246     1 
 1237  1240     1 
 1237  1244     1 
 1238  1241     1 
 1238  1242     1 
 1238  1243     1 
 1244  1249     1 
 1244  1252     1 
 1245  1247     1 
 1245  1248     1 
 1246  1250     1 
 1246  1253     1 
 1246  1254     1 
 1247  1249     1 
 1247  1252     1 
 1248  1251     1 
 1248  1255     1 
 1248  1256     1 
 1249  1253     1 
 1249  1254     1 
 1250  1252     1 
 1252  1257     1 
 1252  1269     1 
 1253  1255     1 
 1253  1256     1 
 1254  1258     1 
 1254  1270     1 
 1254  1271     1 
 1255  1257     1 
 1255  1269     1 
 1256  1259     1 
 1256  1261     1 
 1256  1272     1 
 1256  1273     1 
 1257  1270     1 
 1257  1271     1 
 1258  1269     1 
 1269  1274     1 
 1269  1279     1 
 1270  1272     1 
 1270  1273     1 
 1271  1275     1 
 1271  1280     1 
 1271  1281     1 
 1272  1274     1 
 1272  1279     1 
 1273  1276     1 
 1273  1282     1 
 1273  1283     1 
 1274  1277     1 
 1274  1278     1 
 1274  1280     1 
 1274  1281     1 
 1275  1279     1 
 1279  1284     1 
 1279  1292     1 
 1280  1282     1 
 1280  1283     1 
 1281  1285     1 
 1281  1293     1 
 1281  1294     1 
 1282  1284     1 
 1282  1292     1 
 1283  1286     1 
 1283  1295     1 
 1283  1296     1 
 1284  1287     1 
 1284  1293     1 
 1284  1294     1 
 1285  1288     1 
 1285  1292     1 
 1286  1289     1 
 1286  1290     1 
 1286  1291     1 
 1292  1297     1 
 1292  1303     1 
 1293  1295     1 
 1293  1296     1 
 1294  1298     1 
 1294  1304     1 
 1294  1305     1 
 1295  1297     1 
 1295  1303     1 
 1296  1299     1 
 1296  1300     1 
 1296  1306     1 
 1296  1307     1 
 1297  1301     1 
 1297  1302     1 
 1297  1304     1 
 1297  1305     1 
 1298  1303     1 
 1299  1301     1 
 1299  1302     1 
 1303  1308     1 
 1303  1313     1 
 1304  1306     1 
 1304  1307     1 
 1305  1309     1 
 1305  1314     1 
 1305  1315     1 
 1306  1308     1 
 1306  1313     1 
 1307  1310     1 
 1307  1316     1 
 1307  1317     1 
 1308  1311     1 
 1308  1312     1 
 1308  1314     1 
 1308  1315     1 
 1309  1313     1 
 1313  1318     1 
 1313  1319     1 
 1314  1316     1 
 1314  1317     1 
 1315  1320     1 
 1315  1321     1 
 1316  1318     1 
 1316  1319     1 
 1317  1322     1 
 1317  1323     1 
 1318  1320     1 
 1318  1321     1 
 1319  1324     1 
 1319  1328     1 
 1320  1322     1 
 1320  1323     1 
 1321  1325     1 
 1321  1326     1 
 1321  1329     1 
 1321  1330     1 
 1322  1324     1 
 1322  1328     1 
 1323  1327     1 
 1323  1331     1 
 1323  1332     1 
 1324  1329     1 
 1324  1330     1 
 1325  1328     1 
 1326  1327     1 
 1326  1328     1 
 1328  1333     1 
 1328  1340     1 
 1329  1331     1 
 1329  1332     1 
 1330  1334     1 
 1330  1341     1 
 1330  1342     1 
 1331  1333     1 
 1331  1340     1 
 1332  1335     1 
 1332  1343     1 
 1332  1344     1 
 1333  1336     1 
 1333  1337     1 
 1333  1341     1 
 1333  1342     1 
 1334  1338     1 
 1334  1339     1 
 1334  1340     1 
 1336  1338     1 
 1336  1339     1 
 1340  1345     1 
 1340  1346     1 
 1341  1343     1 
 1341  1344     1 
 1342  1347     1 
 1342  1348     1 
 1343  1345     1 
 1343  1346     1 
 1344  1349     1 
 1344  1350     1 
 1345  1347     1 
 1345  1348     1 
 1346  1351     1 
 1346  1352     1 
 1347  1349     1 
 1347  1350     1 
 1348  1353     1 
 1348  1354     1 
 1349  1351     1 
 1349  1352     1 
 1350  1355     1 
 1350  1356     1 
 1351  1353     1 
 1351  1354     1 
 1352  1357     1 
 1352  1366     1 
 1353  1355     1 
 1353  1356     1 
 1354  1358     1 
 1354  1367     1 
 1354  1368     1 
 1355  1357     1 
 1355  1366     1 
 1356  1359     1 
 1356  1360     1 
 1356  1369     1 
 1356  1370     1 
 1357  1367     1 
 1357  1368     1 
 1358  1366     1 
 1366  1371     1 
 1366  1375     1 
 1367  1369     1 
 1367  1370     1 
 1368  1372     1 
 1368  1376     1 
 1368  1377     1 
 1369  1371     1 
 1369  1375     1 
 1370  1373     1 
 1370  1374     1 
 1370  1378     1 
 1370  1379     1 
 1371  1376     1 
 1371  1377     1 
 1372  1375     1 
 1375  1380     1 
 1375  1381     1 
 1376  1378     1 
 1376  1379     1 
 1377  1382     1 
 1377  1383     1 
 1378  1380     1 
 1378  1381     1 
 1379  1384     1 
 1379  1385     1 
 1380  1382     1 
 1380  1383     1 
 1381  1386     1 
 1381  1389     1 
 1382  1384     1 
 1382  1385     1 
 1383  1387     1 
 1383  1388     1 
 1383  1390     1 
 1383  1391     1 
 1384  1386     1 
 1384  1389     1 
 1385  1392     1 
 1385  1393     1 
 1386  1390     1 
 1386  1391     1 
 1387  1389     1 
 1388  1389     1 
 1389  1394     1 
 1389  1395     1 
 1390  1392     1 
 1390  1393     1 
 1391  1396     1 
 1391  1397     1 
 1392  1394     1 
 1392  1395     1 
 1393  1398     1 
 1393  1399     1 
 1394  1396     1 
 1394  1397     1 
 1395  1400     1 
 1395  1407     1 
 1396  1398     1 
 1396  1399     1 
 1397  1401     1 
 1397  1408     1 
 1397  1409     1 
 1398  1400     1 
 1398  1407     1 
 1399  1402     1 
 1399  1410     1 
 1399  1411     1 
 1400  1403     1 
 1400  1404     1 
 1400  1408     1 
 1400  1409     1 
 1401  1405     1 
 1401  1406     1 
 1401  1407     1 
 1403  1405     1 
 1403  1406     1 
 1407  1412     1 
 1407  1417     1 
 1408  1410     1 
 1408  1411     1 
 1409  1413     1 
 1409  1418     1 
 1409  1419     1 
 1410  1412     1 
 1410  1417     1 
 1411  1414     1 
 1411  1420     1 
 1411  1421     1 
 1412  1415     1 
 1412  1416     1 
 1412  1418     1 
 1412  1419     1 
 1413  1417     1 
 1417  1422     1 
 1418  1420     1 
 1418  1421     1 
 1419  1423     1 
 1419  1424     1 
 1420  1422     1 
 1421  1425     1 
 1421  1426     1 
 1422  1427     1 
 1422  1434     1 
 1423  1425     1 
 1423  1426     1 
 1424  1428     1 
 1424  1435     1 
 1424  1436     1 
 1425  1427     1 
 1425  1434     1 
 1426  1429     1 
 1426  1437     1 
 1426  1438     1 
 1427  1430     1 
 1427  1431     1 
 1427  1435     1 
 1427  1436     1 
 1428  1432     1 
 1428  1433     1 
 1428  1434     1 
 1430  1432     1 
 1430  1433     1 
 1434  1439     1 
 1434  1442     1 
 1435  1437     1 
 1435  1438     1 
 1436  1440     1 
 1436  1443     1 
 1436  1444     1 
 1437  1439     1 
 1437  1442     1 
 1438  1441     1 
 1438  1445     1 
 1438  1446     1 
 1439  1443     1 
 1439  1444     1 
 1440  1442     1 
 1442  1447     1 
 1442  1459     1 
 1443  1445     1 
 1443  1446     1 
 1444  1448     1 
 1444  1460     1 
 1444  1461     1 
 1445  1447     1 
 1445  1459     1 
 1446  1449     1 
 1446  1462     1 
 1446  1463     1 
 1447  1450     1 
 1447  1460     1 
 1447  1461     1 
 1448  1451     1 
 1448  1452     1 
 1448  1459     1 
 1449  1453     1 
 1449  1456     1 
 1450  1454     1 
 1450  1455     1 
 1450  1457     1 
 1450  1458     1 
 1451  1453     1 
 1451  1456     1 
 1453  1457     1 
 1453  1458     1 
 1454  1456     1 
 1455  1456     1 
 1459  1464     1 
 1459  1467     1 
 1460  1462     1 
 1460  1463     1 
 1461  1465     1 
 1461  1466     1 
 1461  1468     1 
 1461  1469     1 
 1462  1464     1 
 1462  1467     1 
 1463  1470     1 
 1463  1471     1 
 1464  1468     1 
 1464  1469     1 
 1465  1467     1 
 1466  1467     1 
 1467  1472     1 
 1467  1476     1 
 1468  1470     1 
 1468  1471     1 
 1469  1473     1 
 1469  1477     1 
 1469  1478     1 
 1470  1472     1 
 1470  1476     1 
 1471  1474     1 
 1471  1475     1 
 1471  1479     1 
 1471  1480     1 
 1472  1477     1 
 1472  1478     1 
 1473  1476     1 
 1476  1481     1 
 1476  1485     1 
 1477  1479     1 
 1477  1480     1 
 1478  1482     1 
 1478  1486     1 
 1478  1487     1 
 1479  1481     1 
 1479  1485     1 
 1480  1483     1 
 1480  1484     1 
 1480  1488     1 
 1480  1489     1 
 1481  1486     1 
 1481  1487     1 
 1482  1485     1 
 1485  1490     1 
 1485  1498     1 
 1486  1488     1 
 1486  1489     1 
 1487  1491     1 
 1487  1499     1 
 1487  1500     1 
 1488  1490     1 
 1488  1498     1 
 1489  1492     1 
 1489  1501     1 
 1489  1502     1 
 1490  1493     1 
 1490  1499     1 
 1490  1500     1 
 1491  1494     1 
 1491  1498     1 
 1492  1495     1 
 1492  1496     1 
 1492  1497     1 
 1498  1503     1 
 1498  1506     1 
 1499  1501     1 
 1499  1502     1 
 1500  1504     1 
 1500  1505     1 
 1500  1507     1 
 1500  1508     1 
 1501  1503     1 
 1501  1506     1 
 1502  1509     1 
 1502  1510     1 
 1503  1507     1 
 1503  1508     1 
 1504  1506     1 
 1505  1506     1 
 1506  1511     1 
 1506  1517     1 
 1507  1509     1 
 1507  1510     1 
 1508  1512     1 
 1508  1518     1 
 1508  1519     1 
 1509  1511     1 
 1509  1517     1 
 1510  1513     1 
 1510  1514     1 
 1510  1520     1 
 1510  1521     1 
 1511  1515     1 
 1511  1516     1 
 1511  1518     1 
 1511  1519     1 
 1512  1517     1 
 1513  1515     1 
 1513  1516     1 
 1517  1522     1 
 1517  1534     1 
 1518  1520     1 
 1518  1521     1 
 1519  1523     1 
 1519  1535     1 
 1519  1536     1 
 1520  1522     1 
 1520  1534     1 
 1521  1524     1 
 1521  1526     1 
 1521  1537     1 
 1521  1538     1 
 1522  1535     1 
 1522  1536     1 
 1523  1534     1 
 1534  1539     1 
 1534  1548     1 
 1535  1537     1 
 1535  1538     1 
 1536  1540     1 
 1536  1549     1 
 1536  1550     1 
 1537  1539     1 
 1537  1548     1 
 1538  1541     1 
 1538  1542     1 
 1538  1551     1 
 1538  1552     1 
 1539  1549     1 
 1539  1550     1 
 1540  1548     1 
 1548  1553     1 
 1548  1565     1 
 1549  1551     1 
 1549  1552     1 
 1550  1554     1 
 1550  1566     1 
 1550  1567     1 
 1551  1553     1 
 1551  1565     1 
 1552  1555     1 
 1552  1557     1 
 1552  1568     1 
 1552  1569     1 
 1553  1566     1 
 1553  1567     1 
 1554  1565     1 
 1565  1570     1 
 1565  1574     1 
 1566  1568     1 
 1566  1569     1 
 1567  1571     1 
 1567  1572     1 
 1567  1575     1 
 1567  1576     1 
 1568  1570     1 
 1568  1574     1 
 1569  1573     1 
 1569  1577     1 
 1569  1578     1 
 1570  1575     1 
 1570  1576     1 
 1571  1574     1 
 1572  1573     1 
 1572  1574     1 
 1574  1579     1 
 1574  1583     1 
 1575  1577     1 
 1575  1578     1 
 1576  1580     1 
 1576  1584     1 
 1576  1585     1 
 1577  1579     1 
 1577  1583     1 
 1578  1581     1 
 1578  1582     1 
 1578  1586     1 
 1578  1587     1 
 1579  1584     1 
 1579  1585     1 
 1580  1583     1 
 1583  1588     1 
 1583  1600     1 
 1584  1586     1 
 1584  1587     1 
 1585  1589     1 
 1585  1601     1 
 1585  1602     1 
 1586  1588     1 
 1586  1600     1 
 1587  1590     1 
 1587  1592     1 
 1587  1603     1 
 1587  1604     1 
 1588  1601     1 
 1588  1602     1 
 1589  1600     1 
 1600  1605     1 
 1600  1611     1 
 1601  1603     1 
 1601  1604     1 
 1602  1606     1 
 1602  1612     1 
 1602  1613     1 
 1603  1605     1 
 1603  1611     1 
 1604  1607     1 
 1604  1608     1 
 1604  1614     1 
 1604  1615     1 
 1605  1609     1 
 1605  1610     1 
 1605  1612     1 
 1605  1613     1 
 1606  1611     1 
 1607  1609     1 
 1607  1610     1 
 1611  1616     1 
 1611  1622     1 
 1612  1614     1 
 1612  1615     1 
 1613  1617     1 
 1613  1623     1 
 1613  1624     1 
 1614  1616     1 
 1614  1622     1 
 1615  1618     1 
 1615  1619     1 
 1615  1625     1 
 1615  1626     1 
 1616  1620     1 
 1616  1621     1 
 1616  1623     1 
 1616  1624     1 
 1617  1622     1 
 1618  1620     1 
 1618  1621     1 
 1622  1627     1 
 1622  1630     1 
 1623  1625     1 
 1623  1626     1 
 1624  1628     1 
 1624  1629     1 
 1624  1631     1 
 1624  1632     1 
 1625  1627     1 
 1625  1630     1 
 1626  1633     1 
 1626  1634     1 
 1627  1631     1 
 1627  1632     1 
 1628  1630     1 
 1629  1630     1 
 1630  1635     1 
 1630  1639     1 
 1631  1633     1 
 1631  1634     1 
 1632  1636     1 
 1632  1640     1 
 1632  1641     1 
 1633  1635     1 
 1633  1639     1 
 1634  1637     1 
 1634  1638     1 
 1634  1642     1 
 1634  1643     1 
 1635  1640     1 
 1635  1641     1 
 1636  1639     1 
 1639  1644     1 
 1640  1642     1 
 1640  1643     1 
 1641  1645     1 
 1641  1646     1 
 1642  1644     1 
 1643  1647     1 
 1643  1648     1 
 1644  1649     1 
 1644  1658     1 
 1645  1647     1 
 1645  1648     1 
 1646  1650     1 
 1646  1659     1 
 1646  1660     1 
 1647  1649     1 
 1647  1658     1 
 1648  1651     1 
 1648  1652     1 
 1648  1661     1 
 1648  1662     1 
 1649  1659     1 
 1649  1660     1 
 1650  1658     1 
 1658  1663     1 
 1658  1667     1 
 1659  1661     1 
 1659  1662     1 
 1660  1664     1 
 1660  1668     1 
 1660  1669     1 
 1661  1663     1 
 1661  1667     1 
 1662  1665     1 
 1662  1666     1 
 1662  1670     1 
 1662  1671     1 
 1663  1668     1 
 1663  1669     1 
 1664  1667     1 
 1667  1672     1 
 1667  1685     1 
 1668  1670     1 
 1668  1671     1 
 1669  1673     1 
 1669  1686     1 
 1669  1687     1 
 1670  1672     1 
 1670  1685     1 
 1671  1674     1 
 1671  1676     1 
 1671  1688     1 
 1671  1689     1 
 1672  1686     1 
 1672  1687     1 
 1673  1685     1 
 1678  1684     1 
 1680  1684     1 
 1685  1690     1 
 1685  1695     1 
 1686  1688     1 
 1686  1689     1 
 1687  1691     1 
 1687  1696     1 
 1687  1697     1 
 1688  1690     1 
 1688  1695     1 
 1689  1692     1 
 1689  1698     1 
 1689  1699     1 
 1690  1693     1 
 1690  1694     1 
 1690  1696     1 
 1690  1697     1 
 1691  1695     1 
 1695  1700     1 
 1695  1704     1 
 1696  1698     1 
 1696  1699     1 
 1697  1701     1 
 1697  1705     1 
 1697  1706     1 
 1698  1700     1 
 1698  1704     1 
 1699  1702     1 
 1699  1703     1 
 1699  1707     1 
 1699  1708     1 
 1700  1705     1 
 1700  1706     1 
 1701  1704     1 
 1704  1709     1 
 1704  1713     1 
 1705  1707     1 
 1705  1708     1 
 1706  1710     1 
 1706  1714     1 
 1706  1715     1 
 1707  1709     1 
 1707  1713     1 
 1708  1711     1 
 1708  1712     1 
 1708  1716     1 
 1708  1717     1 
 1709  1714     1 
 1709  1715     1 
 1710  1713     1 
 1713  1718     1 
 1714  1716     1 
 1714  1717     1 
 1715  1719     1 
 1715  1720     1 
 1716  1718     1 
 1717  1721     1 
 1717  1722     1 
 1718  1723     1 
 1718  1735     1 
 1719  1721     1 
 1719  1722     1 
 1720  1724     1 
 1720  1736     1 
 1720  1737     1 
 1721  1723     1 
 1721  1735     1 
 1722  1725     1 
 1722  1738     1 
 1722  1739     1 
 1723  1726     1 
 1723  1736     1 
 1723  1737     1 
 1724  1727     1 
 1724  1728     1 
 1724  1735     1 
 1725  1729     1 
 1725  1732     1 
 1726  1730     1 
 1726  1731     1 
 1726  1733     1 
 1726  1734     1 
 1727  1729     1 
 1727  1732     1 
 1729  1733     1 
 1729  1734     1 
 1730  1732     1 
 1731  1732     1 
 1735  1740     1 
 1735  1744     1 
 1736  1738     1 
 1736  1739     1 
 1737  1741     1 
 1737  1745     1 
 1737  1746     1 
 1738  1740     1 
 1738  1744     1 
 1739  1742     1 
 1739  1747     1 
 1739  1750     1 
 1740  1743     1 
 1740  1745     1 
 1740  1746     1 
 1741  1744     1 
 1744  1748     1 
 1744  1749     1 
 1744  1751     1 
 1745  1747     1 
 1745  1750     1 
 1746  1752     1 
 1746  1753     1 
 1747  1754     1 
 1747  1755     1 
 1748  1752     1 
 1748  1753     1 
 1749  1751     1 
 1750  1751     1 
 1751  1756     1 
 1751  1768     1 
 1752  1754     1 
 1752  1755     1 
 1753  1757     1 
 1753  1769     1 
 1753  1770     1 
 1754  1756     1 
 1754  1768     1 
 1755  1758     1 
 1755  1760     1 
 1755  1771     1 
 1755  1774     1 
 1756  1769     1 
 1756  1770     1 
 1757  1768     1 
 1768  1772     1 
 1768  1773     1 
 1768  1775     1 
 1769  1771     1 
 1769  1774     1 
 1770  1776     1 
 1770  1777     1 
 1771  1778     1 
 1771  1779     1 
 1772  1776     1 
 1772  1777     1 
 1773  1775     1 
 1774  1775     1 
 1775  1780     1 
 1775  1783     1 
 1776  1778     1 
 1776  1779     1 
 1777  1781     1 
 1777  1782     1 
 1777  1784     1 
 1777  1785     1 
 1778  1780     1 
 1778  1783     1 
 1779  1786     1 
 1779  1787     1 
 1780  1784     1 
 1780  1785     1 
 1781  1783     1 
 1782  1783     1 
 1783  1788     1 
 1783  1794     1 
 1784  1786     1 
 1784  1787     1 
 1785  1789     1 
 1785  1795     1 
 1785  1796     1 
 1786  1788     1 
 1786  1794     1 
 1787  1790     1 
 1787  1791     1 
 1787  1797     1 
 1787  1798     1 
 1788  1792     1 
 1788  1793     1 
 1788  1795     1 
 1788  1796     1 
 1789  1794     1 
 1790  1792     1 
 1790  1793     1 
 1794  1799     1 
 1794  1808     1 
 1795  1797     1 
 1795  1798     1 
 1796  1800     1 
 1796  1809     1 
 1796  1810     1 
 1797  1799     1 
 1797  1808     1 
 1798  1801     1 
 1798  1802     1 
 1798  1811     1 
 1798  1812     1 
 1799  1809     1 
 1799  1810     1 
 1800  1808     1 
 1808  1813     1 
 1809  1811     1 
 1809  1812     1 
 1810  1814     1 
 1810  1815     1 
 1811  1813     1 
 1812  1816     1 
 1812  1817     1 
 1813  1818     1 
 1813  1819     1 
 1814  1816     1 
 1814  1817     1 
 1815  1820     1 
 1815  1821     1 
 1816  1818     1 
 1816  1819     1 
 1817  1822     1 
 1817  1823     1 
 1818  1820     1 
 1818  1821     1 
 1819  1824     1 
 1819  1827     1 
 1820  1822     1 
 1820  1823     1 
 1821  1825     1 
 1821  1828     1 
 1821  1829     1 
 1822  1824     1 
 1822  1827     1 
 1823  1826     1 
 1823  1830     1 
 1823  1831     1 
 1824  1828     1 
 1824  1829     1 
 1825  1827     1 
 1827  1832     1 
 1827  1835     1 
 1828  1830     1 
 1828  1831     1 
 1829  1833     1 
 1829  1836     1 
 1829  1837     1 
 1830  1832     1 
 1830  1835     1 
 1831  1834     1 
 1831  1838     1 
 1831  1839     1 
 1832  1836     1 
 1832  1837     1 
 1833  1835     1 
 1835  1840     1 
 1835  1845     1 
 1836  1838     1 
 1836  1839     1 
 1837  1841     1 
 1837  1846     1 
 1837  1847     1 
 1838  1840     1 
 1838  1845     1 
 1839  1842     1 
 1839  1848     1 
 1839  1849     1 
 1840  1843     1 
 1840  1844     1 
 1840  1846     1 
 1840  1847     1 
 1841  1845     1 
 1845  1850     1 
 1845  1854     1 
 1846  1848     1 
 1846  1849     1 
 1847  1851     1 
 1847  1855     1 
 1847  1856     1 
 1848  1850     1 
 1848  1854     1 
 1849  1852     1 
 1849  1853     1 
 1849  1857     1 
 1849  1858     1 
 1850  1855     1 
 1850  1856     1 
 1851  1854     1 
 1854  1859     1 
 1854  1863     1 
 1855  1857     1 
 1855  1858     1 
 1856  1860     1 
 1856  1862     1 
 1856  1864     1 
 1856  1865     1 
 1857  1859     1 
 1857  1863     1 
 1858  1861     1 
 1858  1866     1 
 1858  1867     1 
 1859  1864     1 
 1859  1865     1 
 1860  1863     1 
 1861  1862     1 
 1862  1863     1 
 1863  1868     1 
 1863  1872     1 
 1864  1866     1 
 1864  1867     1 
 1865  1869     1 
 1865  1873     1 
 1865  1874     1 
 1866  1868     1 
 1866  1872     1 
 1867  1870     1 
 1867  1871     1 
 1867  1875     1 
 1867  1876     1 
 1868  1873     1 
 1868  1874     1 
 1869  1872     1 
 1872  1877     1 
 1872  1881     1 
 1873  1875     1 
 1873  1876     1 
 1874  1878     1 
 1874  1882     1 
 1874  1883     1 
 1875  1877     1 
 1875  1881     1 
 1876  1879     1 
 1876  1880     1 
 1876  1884     1 
 1876  1885     1 
 1877  1882     1 
 1877  1883     1 
 1878  1881     1 
 1881  1886     1 
 1881  1894     1 
 1882  1884     1 
 1882  1885     1 
 1883  1887     1 
 1883  1895     1 
 1883  1896     1 
 1884  1886     1 
 1884  1894     1 
 1885  1888     1 
 1885  1897     1 
 1885  1898     1 
 1886  1889     1 
 1886  1895     1 
 1886  1896     1 
 1887  1890     1 
 1887  1894     1 
 1888  1891     1 
 1888  1892     1 
 1888  1893     1 
 1894  1899     1 
 1894  1903     1 
 1895  1897     1 
 1895  1898     1 
 1896  1900     1 
 1896  1904     1 
 1896  1905     1 
 1897  1899     1 
 1897  1903     1 
 1898  1901     1 
 1898  1902     1 
 1898  1906     1 
 1898  1907     1 
 1899  1904     1 
 1899  1905     1 
 1900  1903     1 
 1903  1908     1 
 1903  1909     1 
 1904  1906     1 
 1904  1907     1 
 1905  1910     1 
 1905  1911     1 
 1906  1908     1 
 1906  1909     1 
 1907  1912     1 
 1907  1913     1 
 1908  1910     1 
 1908  1911     1 
 1909  1914     1 
 1909  1915     1 
 1910  1912     1 
 1910  1913     1 
 1911  1916     1 
 1911  1917     1 
 1912  1914     1 
 1912  1915     1 
 1913  1918     1 
 1913  1919     1 
 1914  1916     1 
 1914  1917     1 
 1915  1920     1 
 1915  1928     1 
 1916  1918     1 
 1916  1919     1 
 1917  1921     1 
 1917  1929     1 
 1917  1930     1 
 1918  1920     1 
 1918  1928     1 
 1919  1922     1 
 1919  1931     1 
 1919  1932     1 
 1920  1923     1 
 1920  1929     1 
 1920  1930     1 
 1921  1924     1 
 1921  1928     1 
 1922  1925     1 
 1922  1926     1 
 1922  1927     1 
 1928  1933     1 
 1928  1936     1 
 1929  1931     1 
 1929  1932     1 
 1930  1934     1 
 1930  1935     1 
 1930  1937     1 
 1930  1938     1 
 1931  1933     1 
 1931  1936     1 
 1932  1939     1 
 1932  1940     1 
 1933  1937     1 
 1933  1938     1 
 1934  1936     1 
 1935  1936     1 
 1936  1941     1 
 1936  1944     1 
 1937  1939     1 
 1937  1940     1 
 1938  1942     1 
 1938  1945     1 
 1938  1946     1 
 1939  1941     1 
 1939  1944     1 
 1940  1943     1 
 1940  1947     1 
 1940  1948     1 
 1941  1945     1 
 1941  1946     1 
 1942  1944     1 
 1944  1949     1 
 1944  1961     1 
 1945  1947     1 
 1945  1948     1 
 1946  1950     1 
 1946  1962     1 
 1946  1963     1 
 1947  1949     1 
 1947  1961     1 
 1948  1951     1 
 1948  1964     1 
 1948  1965     1 
 1949  1952     1 
 1949  1962     1 
 1949  1963     1 
 1950  1953     1 
 1950  1954     1 
 1950  1961     1 
 1951  1955     1 
 1951  1958     1 
 1952  1956     1 
 1952  1957     1 
 1952  1959     1 
 1952  1960     1 
 1953  1955     1 
 1953  1958     1 
 1955  1959     1 
 1955  1960     1 
 1956  1958     1 
 1957  1958     1 
 1961  1966     1 
 1961  1971     1 
 1962  1964     1 
 1962  1965     1 
 1963  1967     1 
 1963  1972     1 
 1963  1973     1 
 1964  1966     1 
 1964  1971     1 
 1965  1968     1 
 1965  1974     1 
 1965  1975     1 
 1966  1969     1 
 1966  1970     1 
 1966  1972     1 
 1966  1973     1 
 1967  1971     1 
 1971  1976     1 
 1971  1988     1 
 1972  1974     1 
 1972  1975     1 
 1973  1977     1 
 1973  1989     1 
 1973  1990     1 
 1974  1976     1 
 1974  1988     1 
 1975  1978     1 
 1975  1980     1 
 1975  1991     1 
 1975  1992     1 
 1976  1989     1 
 1976  1990     1 
 1977  1988     1 
 1988  1993     1 
 1988  1997     1 
 1989  1991     1 
 1989  1992     1 
 1990  1994     1 
 1990  1996     1 
 1990  1998     1 
 1990  1999     1 
 1991  1993     1 
 1991  1997     1 
 1992  1995     1 
 1992  2000     1 
 1992  2001     1 
 1993  1998     1 
 1993  1999     1 
 1994  1997     1 
 1995  1996     1 
 1996  1997     1 
 1997  2002     1 
 1997  2007     1 
 1998  2000     1 
 1998  2001     1 
 1999  2003     1 
 1999  2008     1 
 1999  2009     1 
 2000  2002     1 
 2000  2007     1 
 2001  2004     1 
 2001  2010     1 
 2001  2011     1 
 2002  2005     1 
 2002  2006     1 
 2002  2008     1 
 2002  2009     1 
 2003  2007     1 
 2007  2012     1 
 2007  2024     1 
 2008  2010     1 
 2008  2011     1 
 2009  2013     1 
 2009  2025     1 
 2009  2026     1 
 2010  2012     1 
 2010  2024     1 
 2011  2014     1 
 2011  2027     1 
 2011  2028     1 
 2012  2015     1 
 2012  2025     1 
 2012  2026     1 
 2013  2016     1 
 2013  2017     1 
 2013  2024     1 
 2014  2018     1 
 2014  2021     1 
 2015  2019     1 
 2015  2020     1 
 2015  2022     1 
 2015  2023     1 
 2016  2018     1 
 2016  2021     1 
 2018  2022     1 
 2018  2023     1 
 2019  2021     1 
 2020  2021     1 
 2024  2029     1 
 2024  2034     1 
 2025  2027     1 
 2025  2028     1 
 2026  2030     1 
 2026  2035     1 
 2026  2036     1 
 2027  2029     1 
 2027  2034     1 
 2028  2031     1 
 2028  2037     1 
 2028  2038     1 
 2029  2032     1 
 2029  2033     1 
 2029  2035     1 
 2029  2036     1 
 2030  2034     1 
 2034  2039     1 
 2034  2046     1 
 2035  2037     1 
 2035  2038     1 
 2036  2040     1 
 2036  2047     1 
 2036  2048     1 
 2037  2039     1 
 2037  2046     1 
 2038  2041     1 
 2038  2049     1 
 2038  2050     1 
 2039  2042     1 
 2039  2043     1 
 2039  2047     1 
 2039  2048     1 
 2040  2044     1 
 2040  2045     1 
 2040  2046     1 
 2042  2044     1 
 2042  2045     1 
 2046  2051     1 
 2047  2049     1 
 2047  2050     1 
 2048  2052     1 
 2048  2053     1 
 2049  2051     1 
 2050  2054     1 
 2050  2055     1 
 2051  2056     1 
 2051  2061     1 
 2052  2054     1 
 2052  2055     1 
 2053  2057     1 
 2053  2062     1 
 2053  2063     1 
 2054  2056     1 
 2054  2061     1 
 2055  2058     1 
 2055  2064     1 
 2055  2065     1 
 2056  2059     1 
 2056  2060     1 
 2056  2062     1 
 2056  2063     1 
 2057  2061     1 
 2061  2066     1 
 2061  2069     1 
 2062  2064     1 
 2062  2065     1 
 2063  2067     1 
 2063  2068     1 
 2063  2070     1 
 2063  2071     1 
 2064  2066     1 
 2064  2069     1 
 2065  2072     1 
 2065  2073     1 
 2066  2070     1 
 2066  2071     1 
 2067  2069     1 
 2068  2069     1 
 2069  2074     1 
 2069  2086     1 
 2070  2072     1 
 2070  2073     1 
 2071  2075     1 
 2071  2087     1 
 2071  2088     1 
 2072  2074     1 
 2072  2086     1 
 2073  2076     1 
 2073  2089     1 
 2073  2090     1 
 2074  2077     1 
 2074  2087     1 
 2074  2088     1 
 2075  2078     1 
 2075  2079     1 
 2075  2086     1 
 2076  2080     1 
 2076  2083     1 
 2077  2081     1 
 2077  2082     1 
 2077  2084     1 
 2077  2085     1 
 2078  2080     1 
 2078  2083     1 
 2080  2084     1 
 2080  2085     1 
 2081  2083     1 
 2082  2083     1 
 2086  2091     1 
 2086  2103     1 
 2087  2089     1 
 2087  2090     1 
 2088  2092     1 
 2088  2104     1 
 2088  2105     1 
 2089  2091     1 
 2089  2103     1 
 2090  2093     1 
 2090  2095     1 
 2090  2106     1 
 2090  2107     1 
 2091  2104     1 
 2091  2105     1 
 2092  2103     1 
 2103  2108     1 
 2103  2111     1 
 2104  2106     1 
 2104  2107     1 
 2105  2109     1 
 2105  2112     1 
 2105  2113     1 
 2106  2108     1 
 2106  2111     1 
 2107  2110     1 
 2107  2114     1 
 2107  2115     1 
 2108  2112     1 
 2108  2113     1 
 2109  2111     1 
 2111  2116     1 
 2111  2117     1 
 2112  2114     1 
 2112  2115     1 
 2113  2118     1 
 2113  2119     1 
 2114  2116     1 
 2114  2117     1 
 2115  2120     1 
 2115  2121     1 
 2116  2118     1 
 2116  2119     1 
 2117  2122     1 
 2117  2125     1 
 2118  2120     1 
 2118  2121     1 
 2119  2123     1 
 2119  2124     1 
 2119  2126     1 
 2119  2127     1 
 2120  2122     1 
 2120  2125     1 
 2121  2128     1 
 2121  2129     1 
 2122  2126     1 
 2122  2127     1 
 2123  2125     1 
 2124  2125     1 
 2125  2130     1 
 2125  2131     1 
 2126  2128     1 
 2126  2129     1 
 2127  2132     1 
 2127  2133     1 
 2128  2130     1 
 2128  2131     1 
 2129  2134     1 
 2129  2135     1 
 2130  2132     1 
 2130  2133     1 
 2131  2136     1 
 2131  2140     1 
 2132  2134     1 
 2132  2135     1 
 2133  2137     1 
 2133  2141     1 
 2133  2142     1 
 2134  2136     1 
 2134  2140     1 
 2135  2138     1 
 2135  2139     1 
 2135  2143     1 
 2135  2144     1 
 2136  2141     1 
 2136  2142     1 
 2137  2140     1 
 2140  2145     1 
 2140  2148     1 
 2141  2143     1 
 2141  2144     1 
 2142  2146     1 
 2142  2149     1 
 2142  2150     1 
 2143  2145     1 
 2143  2148     1 
 2144  2147     1 
 2144  2151     1 
 2144  2152     1 
 2145  2149     1 
 2145  2150     1 
 2146  2148     1 
 2148  2153     1 
 2148  2161     1 
 2149  2151     1 
 2149  2152     1 
 2150  2154     1 
 2150  2162     1 
 2150  2163     1 
 2151  2153     1 
 2151  2161     1 
 2152  2155     1 
 2152  2164     1 
 2152  2165     1 
 2153  2156     1 
 2153  2162     1 
 2153  2163     1 
 2154  2157     1 
 2154  2161     1 
 2155  2158     1 
 2155  2159     1 
 2155  2160     1 
 2161  2166     1 
 2161  2167     1 
 2162  2164     1 
 2162  2165     1 
 2163  2168     1 
 2163  2169     1 
 2164  2166     1 
 2164  2167     1 
 2165  2170     1 
 2165  2171     1 
 2166  2168     1 
 2166  2169     1 
 2167  2172     1 
 2167  2173     1 
 2168  2170     1 
 2168  2171     1 
 2169  2174     1 
 2169  2175     1 
 2170  2172     1 
 2170  2173     1 
 2172  2174     1 
 2172  2175     1 

[ angles ]
;  ai    aj    ak funct            c0            c1            c2            c3
    2     1     3     2    ga_10
    2     1     4     2    ga_11
    2     1     7     2    ga_11
    3     1     4     2    ga_11
    3     1     7     2    ga_11
    4     1     7     2    ga_21
    1     4     5     2    ga_13
    1     4     8     2    ga_13
    5     4     8     2    ga_13
    4     5     6     2    ga_13
    5     6     7     2    ga_13
    1     7     6     2    ga_13
    4     8     9     2    ga_30
    4     8    10     2    ga_19
    9     8    10     2    ga_33
    8    10    11     2    ga_32
    8    10    12     2    ga_31
   11    10    12     2    ga_18
   10    12    13     2    ga_13
   10    12    17     2    ga_13
   13    12    17     2    ga_13
   12    13    14     2    ga_15
   13    14    15     2    ga_16
   14    15    16     2    ga_4
   12    17    18     2    ga_30
   12    17    19     2    ga_19
   18    17    19     2    ga_33
   17    19    20     2    ga_32
   17    19    21     2    ga_31
   20    19    21     2    ga_18
   19    21    22     2    ga_13
   19    21    27     2    ga_13
   22    21    27     2    ga_13
   21    22    23     2    ga_15
   22    23    24     2    ga_15
   23    24    25     2    ga_22
   23    24    26     2    ga_22
   25    24    26     2    ga_38
   21    27    28     2    ga_30
   21    27    29     2    ga_19
   28    27    29     2    ga_33
   27    29    30     2    ga_32
   27    29    31     2    ga_31
   30    29    31     2    ga_18
   29    31    32     2    ga_13
   29    31    36     2    ga_13
   32    31    36     2    ga_13
   31    32    33     2    ga_15
   31    32    34     2    ga_15
   33    32    34     2    ga_15
   32    33    35     2    ga_15
   31    36    37     2    ga_30
   31    36    38     2    ga_19
   37    36    38     2    ga_33
   36    38    39     2    ga_32
   36    38    40     2    ga_31
   39    38    40     2    ga_18
   38    40    41     2    ga_13
   38    40    47     2    ga_13
   41    40    47     2    ga_13
   40    41    42     2    ga_15
   41    42    43     2    ga_30
   41    42    44     2    ga_19
   43    42    44     2    ga_33
   42    44    45     2    ga_23
   42    44    46     2    ga_23
   45    44    46     2    ga_24
   40    47    48     2    ga_30
   40    47    49     2    ga_19
   48    47    49     2    ga_33
   47    49    50     2    ga_31
   47    49    53     2    ga_31
   50    49    53     2    ga_21
   49    50    51     2    ga_13
   49    50    54     2    ga_13
   51    50    54     2    ga_13
   50    51    52     2    ga_13
   51    52    53     2    ga_13
   49    53    52     2    ga_13
   50    54    55     2    ga_30
   50    54    56     2    ga_19
   55    54    56     2    ga_33
   54    56    57     2    ga_32
   54    56    58     2    ga_31
   57    56    58     2    ga_18
   56    58    59     2    ga_13
   56    58    64     2    ga_13
   59    58    64     2    ga_13
   58    59    60     2    ga_15
   59    60    61     2    ga_15
   60    61    62     2    ga_22
   60    61    63     2    ga_22
   62    61    63     2    ga_38
   58    64    65     2    ga_30
   58    64    66     2    ga_19
   65    64    66     2    ga_33
   64    66    67     2    ga_32
   64    66    68     2    ga_31
   67    66    68     2    ga_18
   66    68    69     2    ga_13
   66    68    73     2    ga_13
   69    68    73     2    ga_13
   68    69    70     2    ga_15
   69    70    71     2    ga_16
   70    71    72     2    ga_4
   68    73    74     2    ga_30
   68    73    75     2    ga_19
   74    73    75     2    ga_33
   73    75    76     2    ga_32
   73    75    77     2    ga_31
   76    75    77     2    ga_18
   75    77    78     2    ga_13
   75    77    82     2    ga_13
   78    77    82     2    ga_13
   77    78    79     2    ga_15
   78    79    80     2    ga_15
   78    79    81     2    ga_15
   80    79    81     2    ga_15
   77    82    83     2    ga_30
   77    82    84     2    ga_19
   83    82    84     2    ga_33
   82    84    85     2    ga_32
   82    84    86     2    ga_31
   85    84    86     2    ga_18
   84    86    87     2    ga_13
   84    86    93     2    ga_13
   87    86    93     2    ga_13
   86    87    88     2    ga_15
   87    88    89     2    ga_30
   87    88    90     2    ga_19
   89    88    90     2    ga_33
   88    90    91     2    ga_23
   88    90    92     2    ga_23
   91    90    92     2    ga_24
   86    93    94     2    ga_30
   86    93    95     2    ga_19
   94    93    95     2    ga_33
   93    95    96     2    ga_32
   93    95    97     2    ga_31
   96    95    97     2    ga_18
   95    97    98     2    ga_13
   95    97   106     2    ga_13
   98    97   106     2    ga_13
   97    98    99     2    ga_15
   98    99   100     2    ga_15
   99   100   101     2    ga_15
  100   101   102     2    ga_15
  101   102   103     2    ga_11
  101   102   104     2    ga_11
  101   102   105     2    ga_11
  103   102   104     2    ga_10
  103   102   105     2    ga_10
  104   102   105     2    ga_10
   97   106   107     2    ga_30
   97   106   108     2    ga_19
  107   106   108     2    ga_33
  106   108   109     2    ga_32
  106   108   110     2    ga_31
  109   108   110     2    ga_18
  108   110   111     2    ga_13
  108   110   114     2    ga_13
  111   110   114     2    ga_13
  110   111   112     2    ga_15
  110   111   113     2    ga_15
  112   111   113     2    ga_15
  110   114   115     2    ga_30
  110   114   116     2    ga_19
  115   114   116     2    ga_33
  114   116   117     2    ga_32
  114   116   118     2    ga_31
  117   116   118     2    ga_18
  116   118   119     2    ga_13
  116   118   123     2    ga_13
  119   118   123     2    ga_13
  118   119   120     2    ga_15
  119   120   121     2    ga_15
  119   120   122     2    ga_15
  121   120   122     2    ga_15
  118   123   124     2    ga_30
  118   123   125     2    ga_19
  124   123   125     2    ga_33
  123   125   126     2    ga_32
  123   125   127     2    ga_31
  126   125   127     2    ga_18
  125   127   128     2    ga_13
  125   127   131     2    ga_13
  128   127   131     2    ga_13
  127   128   129     2    ga_13
  128   129   130     2    ga_12
  127   131   132     2    ga_30
  127   131   133     2    ga_19
  132   131   133     2    ga_33
  131   133   134     2    ga_32
  131   133   135     2    ga_31
  134   133   135     2    ga_18
  133   135   136     2    ga_13
  133   135   148     2    ga_13
  136   135   148     2    ga_13
  135   136   137     2    ga_15
  136   137   138     2    ga_15
  137   138   139     2    ga_13
  138   139   140     2    ga_20
  138   139   141     2    ga_33
  140   139   141     2    ga_23
  139   141   142     2    ga_28
  139   141   145     2    ga_28
  142   141   145     2    ga_28
  141   142   143     2    ga_23
  141   142   144     2    ga_23
  143   142   144     2    ga_24
  141   145   146     2    ga_23
  141   145   147     2    ga_23
  146   145   147     2    ga_24
  135   148   149     2    ga_30
  135   148   150     2    ga_19
  149   148   150     2    ga_33
  148   150   151     2    ga_32
  148   150   152     2    ga_31
  151   150   152     2    ga_18
  150   152   153     2    ga_13
  150   152   157     2    ga_13
  153   152   157     2    ga_13
  152   153   154     2    ga_15
  153   154   155     2    ga_15
  153   154   156     2    ga_15
  155   154   156     2    ga_15
  152   157   158     2    ga_30
  152   157   159     2    ga_19
  158   157   159     2    ga_33
  157   159   160     2    ga_32
  157   159   161     2    ga_31
  160   159   161     2    ga_18
  159   161   162     2    ga_13
  161   162   163     2    ga_30
  161   162   164     2    ga_19
  163   162   164     2    ga_33
  162   164   165     2    ga_32
  162   164   166     2    ga_31
  165   164   166     2    ga_18
  164   166   167     2    ga_13
  164   166   170     2    ga_13
  167   166   170     2    ga_13
  166   167   168     2    ga_15
  166   167   169     2    ga_15
  168   167   169     2    ga_15
  166   170   171     2    ga_30
  166   170   172     2    ga_19
  171   170   172     2    ga_33
  170   172   173     2    ga_32
  170   172   174     2    ga_31
  173   172   174     2    ga_18
  172   174   175     2    ga_13
  172   174   176     2    ga_13
  175   174   176     2    ga_13
  174   176   177     2    ga_30
  174   176   178     2    ga_19
  177   176   178     2    ga_33
  176   178   179     2    ga_32
  176   178   180     2    ga_31
  179   178   180     2    ga_18
  178   180   181     2    ga_13
  180   181   182     2    ga_30
  180   181   183     2    ga_19
  182   181   183     2    ga_33
  181   183   184     2    ga_32
  181   183   185     2    ga_31
  184   183   185     2    ga_18
  183   185   186     2    ga_13
  183   185   193     2    ga_13
  186   185   193     2    ga_13
  185   186   187     2    ga_15
  186   187   188     2    ga_15
  187   188   189     2    ga_30
  187   188   190     2    ga_19
  189   188   190     2    ga_33
  188   190   191     2    ga_23
  188   190   192     2    ga_23
  191   190   192     2    ga_24
  185   193   194     2    ga_30
  185   193   195     2    ga_19
  194   193   195     2    ga_33
  193   195   196     2    ga_32
  193   195   197     2    ga_31
  196   195   197     2    ga_18
  195   197   198     2    ga_13
  195   197   214     2    ga_13
  198   197   214     2    ga_13
  197   198   199     2    ga_15
  198   199   200     2    ga_37
  198   199   202     2    ga_37
  200   199   202     2    ga_7
  199   200   201     2    ga_36
  199   200   203     2    ga_7
  201   200   203     2    ga_36
  199   202   205     2    ga_7
  199   202   206     2    ga_39
  205   202   206     2    ga_27
  200   203   204     2    ga_36
  200   203   205     2    ga_7
  204   203   205     2    ga_36
  202   205   203     2    ga_7
  202   205   208     2    ga_27
  203   205   208     2    ga_39
  202   206   207     2    ga_25
  202   206   210     2    ga_27
  207   206   210     2    ga_25
  205   208   209     2    ga_25
  205   208   212     2    ga_27
  209   208   212     2    ga_25
  206   210   211     2    ga_25
  206   210   212     2    ga_27
  211   210   212     2    ga_25
  208   212   210     2    ga_27
  208   212   213     2    ga_25
  210   212   213     2    ga_25
  197   214   215     2    ga_30
  197   214   216     2    ga_19
  215   214   216     2    ga_33
  214   216   217     2    ga_32
  214   216   218     2    ga_31
  217   216   218     2    ga_18
  216   218   219     2    ga_13
  216   218   231     2    ga_13
  219   218   231     2    ga_13
  218   219   220     2    ga_15
  219   220   221     2    ga_15
  220   221   222     2    ga_13
  221   222   223     2    ga_20
  221   222   224     2    ga_33
  223   222   224     2    ga_23
  222   224   225     2    ga_28
  222   224   228     2    ga_28
  225   224   228     2    ga_28
  224   225   226     2    ga_23
  224   225   227     2    ga_23
  226   225   227     2    ga_24
  224   228   229     2    ga_23
  224   228   230     2    ga_23
  229   228   230     2    ga_24
  218   231   232     2    ga_30
  218   231   233     2    ga_19
  232   231   233     2    ga_33
  231   233   234     2    ga_32
  231   233   235     2    ga_31
  234   233   235     2    ga_18
  233   235   236     2    ga_13
  233   235   248     2    ga_13
  236   235   248     2    ga_13
  235   236   237     2    ga_15
  236   237   238     2    ga_27
  236   237   240     2    ga_27
  238   237   240     2    ga_27
  237   238   239     2    ga_25
  237   238   242     2    ga_27
  239   238   242     2    ga_25
  237   240   241     2    ga_25
  237   240   244     2    ga_27
  241   240   244     2    ga_25
  238   242   243     2    ga_25
  238   242   246     2    ga_27
  243   242   246     2    ga_25
  240   244   245     2    ga_25
  240   244   246     2    ga_27
  245   244   246     2    ga_25
  242   246   244     2    ga_27
  242   246   247     2    ga_25
  244   246   247     2    ga_25
  235   248   249     2    ga_30
  235   248   250     2    ga_19
  249   248   250     2    ga_33
  248   250   251     2    ga_32
  248   250   252     2    ga_31
  251   250   252     2    ga_18
  250   252   253     2    ga_13
  250   252   256     2    ga_13
  253   252   256     2    ga_13
  252   253   254     2    ga_15
  252   253   255     2    ga_15
  254   253   255     2    ga_15
  252   256   257     2    ga_30
  252   256   258     2    ga_19
  257   256   258     2    ga_33
  256   258   259     2    ga_32
  256   258   260     2    ga_31
  259   258   260     2    ga_18
  258   260   261     2    ga_13
  258   260   265     2    ga_13
  261   260   265     2    ga_13
  260   261   262     2    ga_15
  261   262   263     2    ga_22
  261   262   264     2    ga_22
  263   262   264     2    ga_38
  260   265   266     2    ga_30
  260   265   267     2    ga_19
  266   265   267     2    ga_33
  265   267   268     2    ga_32
  265   267   269     2    ga_31
  268   267   269     2    ga_18
  267   269   270     2    ga_13
  267   269   273     2    ga_13
  270   269   273     2    ga_13
  269   270   271     2    ga_15
  269   270   272     2    ga_15
  271   270   272     2    ga_15
  269   273   274     2    ga_30
  269   273   275     2    ga_19
  274   273   275     2    ga_33
  273   275   276     2    ga_32
  273   275   277     2    ga_31
  276   275   277     2    ga_18
  275   277   278     2    ga_13
  275   277   282     2    ga_13
  278   277   282     2    ga_13
  277   278   279     2    ga_15
  278   279   280     2    ga_15
  278   279   281     2    ga_15
  280   279   281     2    ga_15
  277   282   283     2    ga_30
  277   282   284     2    ga_19
  283   282   284     2    ga_33
  282   284   285     2    ga_32
  282   284   286     2    ga_31
  285   284   286     2    ga_18
  284   286   287     2    ga_13
  286   287   288     2    ga_30
  286   287   289     2    ga_19
  288   287   289     2    ga_33
  287   289   290     2    ga_32
  287   289   291     2    ga_31
  290   289   291     2    ga_18
  289   291   292     2    ga_13
  289   291   296     2    ga_13
  292   291   296     2    ga_13
  291   292   293     2    ga_15
  292   293   294     2    ga_15
  292   293   295     2    ga_15
  294   293   295     2    ga_15
  291   296   297     2    ga_30
  291   296   298     2    ga_19
  297   296   298     2    ga_33
  296   298   299     2    ga_32
  296   298   300     2    ga_31
  299   298   300     2    ga_18
  298   300   301     2    ga_13
  298   300   306     2    ga_13
  301   300   306     2    ga_13
  300   301   302     2    ga_15
  301   302   303     2    ga_15
  302   303   304     2    ga_22
  302   303   305     2    ga_22
  304   303   305     2    ga_38
  300   306   307     2    ga_30
  300   306   308     2    ga_19
  307   306   308     2    ga_33
  306   308   309     2    ga_32
  306   308   310     2    ga_31
  309   308   310     2    ga_18
  308   310   311     2    ga_13
  308   310   316     2    ga_13
  311   310   316     2    ga_13
  310   311   312     2    ga_15
  311   312   313     2    ga_15
  312   313   314     2    ga_22
  312   313   315     2    ga_22
  314   313   315     2    ga_38
  310   316   317     2    ga_30
  310   316   318     2    ga_19
  317   316   318     2    ga_33
  316   318   319     2    ga_32
  316   318   320     2    ga_31
  319   318   320     2    ga_18
  318   320   321     2    ga_13
  318   320   326     2    ga_13
  321   320   326     2    ga_13
  320   321   322     2    ga_15
  321   322   323     2    ga_15
  322   323   324     2    ga_22
  322   323   325     2    ga_22
  324   323   325     2    ga_38
  320   326   327     2    ga_30
  320   326   328     2    ga_19
  327   326   328     2    ga_33
  326   328   329     2    ga_32
  326   328   330     2    ga_31
  329   328   330     2    ga_18
  328   330   331     2    ga_13
  328   330   334     2    ga_13
  331   330   334     2    ga_13
  330   331   332     2    ga_13
  331   332   333     2    ga_12
  330   334   335     2    ga_30
  330   334   336     2    ga_19
  335   334   336     2    ga_33
  334   336   337     2    ga_32
  334   336   338     2    ga_31
  337   336   338     2    ga_18
  336   338   339     2    ga_13
  336   338   343     2    ga_13
  339   338   343     2    ga_13
  338   339   340     2    ga_15
  339   340   341     2    ga_15
  339   340   342     2    ga_15
  341   340   342     2    ga_15
  338   343   344     2    ga_30
  338   343   345     2    ga_19
  344   343   345     2    ga_33
  343   345   346     2    ga_32
  343   345   347     2    ga_31
  346   345   347     2    ga_18
  345   347   348     2    ga_13
  347   348   349     2    ga_30
  347   348   350     2    ga_19
  349   348   350     2    ga_33
  348   350   351     2    ga_32
  348   350   352     2    ga_31
  351   350   352     2    ga_18
  350   352   353     2    ga_13
  350   352   356     2    ga_13
  353   352   356     2    ga_13
  352   353   354     2    ga_13
  353   354   355     2    ga_12
  352   356   357     2    ga_30
  352   356   358     2    ga_19
  357   356   358     2    ga_33
  356   358   359     2    ga_32
  356   358   360     2    ga_31
  359   358   360     2    ga_18
  358   360   361     2    ga_13
  358   360   364     2    ga_13
  361   360   364     2    ga_13
  360   361   362     2    ga_15
  360   361   363     2    ga_15
  362   361   363     2    ga_15
  360   364   365     2    ga_30
  360   364   366     2    ga_19
  365   364   366     2    ga_33
  364   366   367     2    ga_31
  364   366   370     2    ga_31
  367   366   370     2    ga_21
  366   367   368     2    ga_13
  366   367   371     2    ga_13
  368   367   371     2    ga_13
  367   368   369     2    ga_13
  368   369   370     2    ga_13
  366   370   369     2    ga_13
  367   371   372     2    ga_30
  367   371   373     2    ga_19
  372   371   373     2    ga_33
  371   373   374     2    ga_32
  371   373   375     2    ga_31
  374   373   375     2    ga_18
  373   375   376     2    ga_13
  373   375   377     2    ga_13
  376   375   377     2    ga_13
  375   377   378     2    ga_30
  375   377   379     2    ga_19
  378   377   379     2    ga_33
  377   379   380     2    ga_31
  377   379   383     2    ga_31
  380   379   383     2    ga_21
  379   380   381     2    ga_13
  379   380   384     2    ga_13
  381   380   384     2    ga_13
  380   381   382     2    ga_13
  381   382   383     2    ga_13
  379   383   382     2    ga_13
  380   384   385     2    ga_30
  380   384   386     2    ga_19
  385   384   386     2    ga_33
  384   386   387     2    ga_32
  384   386   388     2    ga_31
  387   386   388     2    ga_18
  386   388   389     2    ga_13
  386   388   390     2    ga_13
  389   388   390     2    ga_13
  388   390   391     2    ga_30
  388   390   392     2    ga_19
  391   390   392     2    ga_33
  390   392   393     2    ga_32
  390   392   394     2    ga_31
  393   392   394     2    ga_18
  392   394   395     2    ga_13
  392   394   398     2    ga_13
  395   394   398     2    ga_13
  394   395   396     2    ga_16
  395   396   397     2    ga_3
  394   398   399     2    ga_30
  394   398   400     2    ga_19
  399   398   400     2    ga_33
  398   400   401     2    ga_32
  398   400   402     2    ga_31
  401   400   402     2    ga_18
  400   402   403     2    ga_13
  400   402   404     2    ga_13
  403   402   404     2    ga_13
  402   404   405     2    ga_30
  402   404   406     2    ga_19
  405   404   406     2    ga_33
  404   406   407     2    ga_32
  404   406   408     2    ga_31
  407   406   408     2    ga_18
  406   408   409     2    ga_13
  406   408   413     2    ga_13
  409   408   413     2    ga_13
  408   409   410     2    ga_15
  409   410   411     2    ga_15
  409   410   412     2    ga_15
  411   410   412     2    ga_15
  408   413   414     2    ga_30
  408   413   415     2    ga_19
  414   413   415     2    ga_33
  413   415   416     2    ga_32
  413   415   417     2    ga_31
  416   415   417     2    ga_18
  415   417   418     2    ga_13
  415   417   422     2    ga_13
  418   417   422     2    ga_13
  417   418   419     2    ga_15
  418   419   420     2    ga_15
  418   419   421     2    ga_15
  420   419   421     2    ga_15
  417   422   423     2    ga_30
  417   422   424     2    ga_19
  423   422   424     2    ga_33
  422   424   425     2    ga_32
  422   424   426     2    ga_31
  425   424   426     2    ga_18
  424   426   427     2    ga_13
  424   426   431     2    ga_13
  427   426   431     2    ga_13
  426   427   428     2    ga_15
  427   428   429     2    ga_15
  427   428   430     2    ga_15
  429   428   430     2    ga_15
  426   431   432     2    ga_30
  426   431   433     2    ga_19
  432   431   433     2    ga_33
  431   433   434     2    ga_32
  431   433   435     2    ga_31
  434   433   435     2    ga_18
  433   435   436     2    ga_13
  433   435   440     2    ga_13
  436   435   440     2    ga_13
  435   436   437     2    ga_15
  436   437   438     2    ga_15
  436   437   439     2    ga_15
  438   437   439     2    ga_15
  435   440   441     2    ga_30
  435   440   442     2    ga_19
  441   440   442     2    ga_33
  440   442   443     2    ga_32
  440   442   444     2    ga_31
  443   442   444     2    ga_18
  442   444   445     2    ga_13
  442   444   457     2    ga_13
  445   444   457     2    ga_13
  444   445   446     2    ga_15
  445   446   447     2    ga_27
  445   446   449     2    ga_27
  447   446   449     2    ga_27
  446   447   448     2    ga_25
  446   447   451     2    ga_27
  448   447   451     2    ga_25
  446   449   450     2    ga_25
  446   449   453     2    ga_27
  450   449   453     2    ga_25
  447   451   452     2    ga_25
  447   451   455     2    ga_27
  452   451   455     2    ga_25
  449   453   454     2    ga_25
  449   453   455     2    ga_27
  454   453   455     2    ga_25
  451   455   453     2    ga_27
  451   455   456     2    ga_25
  453   455   456     2    ga_25
  444   457   458     2    ga_30
  444   457   459     2    ga_19
  458   457   459     2    ga_33
  457   459   460     2    ga_31
  457   459   463     2    ga_31
  460   459   463     2    ga_21
  459   460   461     2    ga_13
  459   460   464     2    ga_13
  461   460   464     2    ga_13
  460   461   462     2    ga_13
  461   462   463     2    ga_13
  459   463   462     2    ga_13
  460   464   465     2    ga_30
  460   464   466     2    ga_19
  465   464   466     2    ga_33
  464   466   467     2    ga_32
  464   466   468     2    ga_31
  467   466   468     2    ga_18
  466   468   469     2    ga_13
  466   468   473     2    ga_13
  469   468   473     2    ga_13
  468   469   470     2    ga_15
  469   470   471     2    ga_15
  469   470   472     2    ga_15
  471   470   472     2    ga_15
  468   473   474     2    ga_30
  468   473   475     2    ga_19
  474   473   475     2    ga_33
  473   475   476     2    ga_32
  473   475   477     2    ga_31
  476   475   477     2    ga_18
  475   477   478     2    ga_13
  475   477   482     2    ga_13
  478   477   482     2    ga_13
  477   478   479     2    ga_13
  477   478   481     2    ga_15
  479   478   481     2    ga_15
  478   479   480     2    ga_12
  477   482   483     2    ga_30
  477   482   484     2    ga_19
  483   482   484     2    ga_33
  482   484   485     2    ga_32
  482   484   486     2    ga_31
  485   484   486     2    ga_18
  484   486   487     2    ga_13
  484   486   488     2    ga_13
  487   486   488     2    ga_13
  486   488   489     2    ga_30
  486   488   490     2    ga_19
  489   488   490     2    ga_33
  488   490   491     2    ga_32
  488   490   492     2    ga_31
  491   490   492     2    ga_18
  490   492   493     2    ga_13
  490   492   500     2    ga_13
  493   492   500     2    ga_13
  492   493   494     2    ga_15
  493   494   495     2    ga_15
  494   495   496     2    ga_30
  494   495   497     2    ga_19
  496   495   497     2    ga_33
  495   497   498     2    ga_23
  495   497   499     2    ga_23
  498   497   499     2    ga_24
  492   500   501     2    ga_30
  492   500   502     2    ga_19
  501   500   502     2    ga_33
  500   502   503     2    ga_32
  500   502   504     2    ga_31
  503   502   504     2    ga_18
  502   504   505     2    ga_13
  502   504   514     2    ga_13
  505   504   514     2    ga_13
  504   505   506     2    ga_15
  505   506   507     2    ga_37
  505   506   508     2    ga_37
  507   506   508     2    ga_7
  506   507   510     2    ga_7
  506   508   509     2    ga_36
  506   508   512     2    ga_7
  509   508   512     2    ga_36
  507   510   511     2    ga_36
  507   510   512     2    ga_7
  511   510   512     2    ga_36
  508   512   510     2    ga_7
  508   512   513     2    ga_36
  510   512   513     2    ga_36
  504   514   515     2    ga_30
  504   514   516     2    ga_19
  515   514   516     2    ga_33
  514   516   517     2    ga_32
  514   516   518     2    ga_31
  517   516   518     2    ga_18
  516   518   519     2    ga_13
  516   518   524     2    ga_13
  519   518   524     2    ga_13
  518   519   520     2    ga_15
  519   520   521     2    ga_15
  520   521   522     2    ga_22
  520   521   523     2    ga_22
  522   521   523     2    ga_38
  518   524   525     2    ga_30
  518   524   526     2    ga_19
  525   524   526     2    ga_33
  524   526   527     2    ga_32
  524   526   528     2    ga_31
  527   526   528     2    ga_18
  526   528   529     2    ga_13
  526   528   535     2    ga_13
  529   528   535     2    ga_13
  528   529   530     2    ga_15
  529   530   531     2    ga_30
  529   530   532     2    ga_19
  531   530   532     2    ga_33
  530   532   533     2    ga_23
  530   532   534     2    ga_23
  533   532   534     2    ga_24
  528   535   536     2    ga_30
  528   535   537     2    ga_19
  536   535   537     2    ga_33
  535   537   538     2    ga_32
  535   537   539     2    ga_31
  538   537   539     2    ga_18
  537   539   540     2    ga_13
  537   539   552     2    ga_13
  540   539   552     2    ga_13
  539   540   541     2    ga_15
  540   541   542     2    ga_27
  540   541   544     2    ga_27
  542   541   544     2    ga_27
  541   542   543     2    ga_25
  541   542   546     2    ga_27
  543   542   546     2    ga_25
  541   544   545     2    ga_25
  541   544   548     2    ga_27
  545   544   548     2    ga_25
  542   546   547     2    ga_25
  542   546   550     2    ga_27
  547   546   550     2    ga_25
  544   548   549     2    ga_25
  544   548   550     2    ga_27
  549   548   550     2    ga_25
  546   550   548     2    ga_27
  546   550   551     2    ga_25
  548   550   551     2    ga_25
  539   552   553     2    ga_30
  539   552   554     2    ga_19
  553   552   554     2    ga_33
  552   554   555     2    ga_32
  552   554   556     2    ga_31
  555   554   556     2    ga_18
  554   556   557     2    ga_13
  554   556   569     2    ga_13
  557   556   569     2    ga_13
  556   557   558     2    ga_15
  557   558   559     2    ga_15
  558   559   560     2    ga_13
  559   560   561     2    ga_20
  559   560   562     2    ga_33
  561   560   562     2    ga_23
  560   562   563     2    ga_28
  560   562   566     2    ga_28
  563   562   566     2    ga_28
  562   563   564     2    ga_23
  562   563   565     2    ga_23
  564   563   565     2    ga_24
  562   566   567     2    ga_23
  562   566   568     2    ga_23
  567   566   568     2    ga_24
  556   569   570     2    ga_30
  556   569   571     2    ga_19
  570   569   571     2    ga_33
  569   571   572     2    ga_32
  569   571   573     2    ga_31
  572   571   573     2    ga_18
  571   573   574     2    ga_13
  571   573   582     2    ga_13
  574   573   582     2    ga_13
  573   574   575     2    ga_15
  574   575   576     2    ga_15
  575   576   577     2    ga_15
  576   577   578     2    ga_15
  577   578   579     2    ga_11
  577   578   580     2    ga_11
  577   578   581     2    ga_11
  579   578   580     2    ga_10
  579   578   581     2    ga_10
  580   578   581     2    ga_10
  573   582   583     2    ga_30
  573   582   584     2    ga_19
  583   582   584     2    ga_33
  582   584   585     2    ga_32
  582   584   586     2    ga_31
  585   584   586     2    ga_18
  584   586   587     2    ga_13
  584   586   595     2    ga_13
  587   586   595     2    ga_13
  586   587   588     2    ga_15
  587   588   589     2    ga_15
  588   589   590     2    ga_15
  589   590   591     2    ga_15
  590   591   592     2    ga_11
  590   591   593     2    ga_11
  590   591   594     2    ga_11
  592   591   593     2    ga_10
  592   591   594     2    ga_10
  593   591   594     2    ga_10
  586   595   596     2    ga_30
  586   595   597     2    ga_19
  596   595   597     2    ga_33
  595   597   598     2    ga_32
  595   597   599     2    ga_31
  598   597   599     2    ga_18
  597   599   600     2    ga_13
  597   599   607     2    ga_13
  600   599   607     2    ga_13
  599   600   601     2    ga_15
  600   601   602     2    ga_15
  601   602   603     2    ga_30
  601   602   604     2    ga_19
  603   602   604     2    ga_33
  602   604   605     2    ga_23
  602   604   606     2    ga_23
  605   604   606     2    ga_24
  599   607   608     2    ga_30
  599   607   609     2    ga_19
  608   607   609     2    ga_33
  607   609   610     2    ga_32
  607   609   611     2    ga_31
  610   609   611     2    ga_18
  609   611   612     2    ga_13
  609   611   616     2    ga_13
  612   611   616     2    ga_13
  611   612   613     2    ga_15
  611   612   614     2    ga_15
  613   612   614     2    ga_15
  612   613   615     2    ga_15
  611   616   617     2    ga_30
  611   616   618     2    ga_19
  617   616   618     2    ga_33
  616   618   619     2    ga_32
  616   618   620     2    ga_31
  619   618   620     2    ga_18
  618   620   621     2    ga_13
  618   620   626     2    ga_13
  621   620   626     2    ga_13
  620   621   622     2    ga_15
  621   622   623     2    ga_15
  622   623   624     2    ga_22
  622   623   625     2    ga_22
  624   623   625     2    ga_38
  620   626   627     2    ga_30
  620   626   628     2    ga_19
  627   626   628     2    ga_33
  626   628   629     2    ga_32
  626   628   630     2    ga_31
  629   628   630     2    ga_18
  628   630   631     2    ga_13
  628   630   636     2    ga_13
  631   630   636     2    ga_13
  630   631   632     2    ga_15
  631   632   633     2    ga_15
  632   633   634     2    ga_22
  632   633   635     2    ga_22
  634   633   635     2    ga_38
  630   636   637     2    ga_30
  630   636   638     2    ga_19
  637   636   638     2    ga_33
  636   638   639     2    ga_32
  636   638   640     2    ga_31
  639   638   640     2    ga_18
  638   640   641     2    ga_13
  638   640   645     2    ga_13
  641   640   645     2    ga_13
  640   641   642     2    ga_15
  641   642   643     2    ga_15
  641   642   644     2    ga_15
  643   642   644     2    ga_15
  640   645   646     2    ga_30
  640   645   647     2    ga_19
  646   645   647     2    ga_33
  645   647   648     2    ga_32
  645   647   649     2    ga_31
  648   647   649     2    ga_18
  647   649   650     2    ga_13
  647   649   658     2    ga_13
  650   649   658     2    ga_13
  649   650   651     2    ga_15
  650   651   652     2    ga_15
  651   652   653     2    ga_15
  652   653   654     2    ga_15
  653   654   655     2    ga_11
  653   654   656     2    ga_11
  653   654   657     2    ga_11
  655   654   656     2    ga_10
  655   654   657     2    ga_10
  656   654   657     2    ga_10
  649   658   659     2    ga_30
  649   658   660     2    ga_19
  659   658   660     2    ga_33
  658   660   661     2    ga_32
  658   660   662     2    ga_31
  661   660   662     2    ga_18
  660   662   663     2    ga_13
  662   663   664     2    ga_30
  662   663   665     2    ga_19
  664   663   665     2    ga_33
  663   665   666     2    ga_32
  663   665   667     2    ga_31
  666   665   667     2    ga_18
  665   667   668     2    ga_13
  665   667   675     2    ga_13
  668   667   675     2    ga_13
  667   668   669     2    ga_15
  668   669   670     2    ga_15
  669   670   671     2    ga_30
  669   670   672     2    ga_19
  671   670   672     2    ga_33
  670   672   673     2    ga_23
  670   672   674     2    ga_23
  673   672   674     2    ga_24
  667   675   676     2    ga_30
  667   675   677     2    ga_19
  676   675   677     2    ga_33
  675   677   678     2    ga_32
  675   677   679     2    ga_31
  678   677   679     2    ga_18
  677   679   680     2    ga_13
  677   679   685     2    ga_13
  680   679   685     2    ga_13
  679   680   681     2    ga_15
  680   681   682     2    ga_15
  681   682   683     2    ga_22
  681   682   684     2    ga_22
  683   682   684     2    ga_38
  679   685   686     2    ga_30
  679   685   687     2    ga_19
  686   685   687     2    ga_33
  685   687   688     2    ga_32
  685   687   689     2    ga_31
  688   687   689     2    ga_18
  687   689   690     2    ga_13
  687   689   693     2    ga_13
  690   689   693     2    ga_13
  689   690   691     2    ga_15
  689   690   692     2    ga_15
  691   690   692     2    ga_15
  689   693   694     2    ga_30
  689   693   695     2    ga_19
  694   693   695     2    ga_33
  693   695   696     2    ga_32
  693   695   697     2    ga_31
  696   695   697     2    ga_18
  695   697   698     2    ga_13
  695   697   701     2    ga_13
  698   697   701     2    ga_13
  697   698   699     2    ga_13
  698   699   700     2    ga_12
  697   701   702     2    ga_30
  697   701   703     2    ga_19
  702   701   703     2    ga_33
  701   703   704     2    ga_31
  701   703   707     2    ga_31
  704   703   707     2    ga_21
  703   704   705     2    ga_13
  703   704   708     2    ga_13
  705   704   708     2    ga_13
  704   705   706     2    ga_13
  705   706   707     2    ga_13
  703   707   706     2    ga_13
  704   708   709     2    ga_30
  704   708   710     2    ga_19
  709   708   710     2    ga_33
  708   710   711     2    ga_32
  708   710   712     2    ga_31
  711   710   712     2    ga_18
  710   712   713     2    ga_13
  710   712   721     2    ga_13
  713   712   721     2    ga_13
  712   713   714     2    ga_15
  713   714   715     2    ga_15
  714   715   716     2    ga_15
  715   716   717     2    ga_15
  716   717   718     2    ga_11
  716   717   719     2    ga_11
  716   717   720     2    ga_11
  718   717   719     2    ga_10
  718   717   720     2    ga_10
  719   717   720     2    ga_10
  712   721   722     2    ga_30
  712   721   723     2    ga_19
  722   721   723     2    ga_33
  721   723   724     2    ga_32
  721   723   725     2    ga_31
  724   723   725     2    ga_18
  723   725   726     2    ga_13
  723   725   729     2    ga_13
  726   725   729     2    ga_13
  725   726   727     2    ga_15
  725   726   728     2    ga_15
  727   726   728     2    ga_15
  725   729   730     2    ga_30
  725   729   731     2    ga_19
  730   729   731     2    ga_33
  729   731   732     2    ga_32
  729   731   733     2    ga_31
  732   731   733     2    ga_18
  731   733   734     2    ga_13
  731   733   747     2    ga_13
  734   733   747     2    ga_13
  733   734   735     2    ga_15
  734   735   736     2    ga_27
  734   735   738     2    ga_27
  736   735   738     2    ga_27
  735   736   737     2    ga_25
  735   736   740     2    ga_27
  737   736   740     2    ga_25
  735   738   739     2    ga_25
  735   738   742     2    ga_27
  739   738   742     2    ga_25
  736   740   741     2    ga_25
  736   740   744     2    ga_27
  741   740   744     2    ga_25
  738   742   743     2    ga_25
  738   742   744     2    ga_27
  743   742   744     2    ga_25
  740   744   742     2    ga_27
  740   744   745     2    ga_27
  742   744   745     2    ga_27
  744   745   746     2    ga_12
  733   747   748     2    ga_30
  733   747   749     2    ga_19
  748   747   749     2    ga_33
  747   749   750     2    ga_32
  747   749   751     2    ga_31
  750   749   751     2    ga_18
  749   751   752     2    ga_13
  749   751   764     2    ga_13
  752   751   764     2    ga_13
  751   752   753     2    ga_15
  752   753   754     2    ga_27
  752   753   756     2    ga_27
  754   753   756     2    ga_27
  753   754   755     2    ga_25
  753   754   758     2    ga_27
  755   754   758     2    ga_25
  753   756   757     2    ga_25
  753   756   760     2    ga_27
  757   756   760     2    ga_25
  754   758   759     2    ga_25
  754   758   762     2    ga_27
  759   758   762     2    ga_25
  756   760   761     2    ga_25
  756   760   762     2    ga_27
  761   760   762     2    ga_25
  758   762   760     2    ga_27
  758   762   763     2    ga_25
  760   762   763     2    ga_25
  751   764   765     2    ga_30
  751   764   766     2    ga_19
  765   764   766     2    ga_33
  764   766   767     2    ga_32
  764   766   768     2    ga_31
  767   766   768     2    ga_18
  766   768   769     2    ga_13
  766   768   773     2    ga_13
  769   768   773     2    ga_13
  768   769   770     2    ga_15
  769   770   771     2    ga_16
  770   771   772     2    ga_4
  768   773   774     2    ga_30
  768   773   775     2    ga_19
  774   773   775     2    ga_33
  773   775   776     2    ga_32
  773   775   777     2    ga_31
  776   775   777     2    ga_18
  775   777   778     2    ga_13
  775   777   786     2    ga_13
  778   777   786     2    ga_13
  777   778   779     2    ga_15
  778   779   780     2    ga_15
  779   780   781     2    ga_15
  780   781   782     2    ga_15
  781   782   783     2    ga_11
  781   782   784     2    ga_11
  781   782   785     2    ga_11
  783   782   784     2    ga_10
  783   782   785     2    ga_10
  784   782   785     2    ga_10
  777   786   787     2    ga_30
  777   786   788     2    ga_19
  787   786   788     2    ga_33
  786   788   789     2    ga_32
  786   788   790     2    ga_31
  789   788   790     2    ga_18
  788   790   791     2    ga_13
  788   790   798     2    ga_13
  791   790   798     2    ga_13
  790   791   792     2    ga_15
  791   792   793     2    ga_15
  792   793   794     2    ga_30
  792   793   795     2    ga_19
  794   793   795     2    ga_33
  793   795   796     2    ga_23
  793   795   797     2    ga_23
  796   795   797     2    ga_24
  790   798   799     2    ga_30
  790   798   800     2    ga_19
  799   798   800     2    ga_33
  798   800   801     2    ga_32
  798   800   802     2    ga_31
  801   800   802     2    ga_18
  800   802   803     2    ga_13
  800   802   807     2    ga_13
  803   802   807     2    ga_13
  802   803   804     2    ga_13
  802   803   806     2    ga_15
  804   803   806     2    ga_15
  803   804   805     2    ga_12
  802   807   808     2    ga_30
  802   807   809     2    ga_19
  808   807   809     2    ga_33
  807   809   810     2    ga_32
  807   809   811     2    ga_31
  810   809   811     2    ga_18
  809   811   812     2    ga_13
  809   811   816     2    ga_13
  812   811   816     2    ga_13
  811   812   813     2    ga_15
  811   812   814     2    ga_15
  813   812   814     2    ga_15
  812   813   815     2    ga_15
  811   816   817     2    ga_30
  811   816   818     2    ga_19
  817   816   818     2    ga_33
  816   818   819     2    ga_32
  816   818   820     2    ga_31
  819   818   820     2    ga_18
  818   820   821     2    ga_13
  820   821   822     2    ga_30
  820   821   823     2    ga_19
  822   821   823     2    ga_33
  821   823   824     2    ga_32
  821   823   825     2    ga_31
  824   823   825     2    ga_18
  823   825   826     2    ga_13
  823   825   832     2    ga_13
  826   825   832     2    ga_13
  825   826   827     2    ga_15
  826   827   828     2    ga_30
  826   827   829     2    ga_19
  828   827   829     2    ga_33
  827   829   830     2    ga_23
  827   829   831     2    ga_23
  830   829   831     2    ga_24
  825   832   833     2    ga_30
  825   832   834     2    ga_19
  833   832   834     2    ga_33
  832   834   835     2    ga_32
  832   834   836     2    ga_31
  835   834   836     2    ga_18
  834   836   837     2    ga_13
  834   836   840     2    ga_13
  837   836   840     2    ga_13
  836   837   838     2    ga_13
  837   838   839     2    ga_12
  836   840   841     2    ga_30
  836   840   842     2    ga_19
  841   840   842     2    ga_33
  840   842   843     2    ga_32
  840   842   844     2    ga_31
  843   842   844     2    ga_18
  842   844   845     2    ga_13
  842   844   848     2    ga_13
  845   844   848     2    ga_13
  844   845   846     2    ga_16
  845   846   847     2    ga_3
  844   848   849     2    ga_30
  844   848   850     2    ga_19
  849   848   850     2    ga_33
  848   850   851     2    ga_32
  848   850   852     2    ga_31
  851   850   852     2    ga_18
  850   852   853     2    ga_13
  852   853   854     2    ga_30
  852   853   855     2    ga_19
  854   853   855     2    ga_33
  853   855   856     2    ga_32
  853   855   857     2    ga_31
  856   855   857     2    ga_18
  855   857   858     2    ga_13
  855   857   862     2    ga_13
  858   857   862     2    ga_13
  857   858   859     2    ga_13
  857   858   861     2    ga_15
  859   858   861     2    ga_15
  858   859   860     2    ga_12
  857   862   863     2    ga_30
  857   862   864     2    ga_19
  863   862   864     2    ga_33
  862   864   865     2    ga_32
  862   864   866     2    ga_31
  865   864   866     2    ga_18
  864   866   867     2    ga_13
  864   866   871     2    ga_13
  867   866   871     2    ga_13
  866   867   868     2    ga_15
  866   867   869     2    ga_15
  868   867   869     2    ga_15
  867   868   870     2    ga_15
  866   871   872     2    ga_30
  866   871   873     2    ga_19
  872   871   873     2    ga_33
  871   873   874     2    ga_32
  871   873   875     2    ga_31
  874   873   875     2    ga_18
  873   875   876     2    ga_13
  875   876   877     2    ga_30
  875   876   878     2    ga_19
  877   876   878     2    ga_33
  876   878   879     2    ga_32
  876   878   880     2    ga_31
  879   878   880     2    ga_18
  878   880   881     2    ga_13
  878   880   885     2    ga_13
  881   880   885     2    ga_13
  880   881   882     2    ga_15
  881   882   883     2    ga_15
  881   882   884     2    ga_15
  883   882   884     2    ga_15
  880   885   886     2    ga_30
  880   885   887     2    ga_19
  886   885   887     2    ga_33
  885   887   888     2    ga_32
  885   887   889     2    ga_31
  888   887   889     2    ga_18
  887   889   890     2    ga_13
  887   889   894     2    ga_13
  890   889   894     2    ga_13
  889   890   891     2    ga_15
  889   890   892     2    ga_15
  891   890   892     2    ga_15
  890   891   893     2    ga_15
  889   894   895     2    ga_30
  889   894   896     2    ga_19
  895   894   896     2    ga_33
  894   896   897     2    ga_32
  894   896   898     2    ga_31
  897   896   898     2    ga_18
  896   898   899     2    ga_13
  896   898   908     2    ga_13
  899   898   908     2    ga_13
  898   899   900     2    ga_15
  899   900   901     2    ga_37
  899   900   902     2    ga_37
  901   900   902     2    ga_7
  900   901   904     2    ga_7
  900   902   903     2    ga_36
  900   902   906     2    ga_7
  903   902   906     2    ga_36
  901   904   905     2    ga_36
  901   904   906     2    ga_7
  905   904   906     2    ga_36
  902   906   904     2    ga_7
  902   906   907     2    ga_36
  904   906   907     2    ga_36
  898   908   909     2    ga_30
  898   908   910     2    ga_19
  909   908   910     2    ga_33
  908   910   911     2    ga_32
  908   910   912     2    ga_31
  911   910   912     2    ga_18
  910   912   913     2    ga_13
  910   912   914     2    ga_13
  913   912   914     2    ga_13
  912   914   915     2    ga_30
  912   914   916     2    ga_19
  915   914   916     2    ga_33
  914   916   917     2    ga_32
  914   916   918     2    ga_31
  917   916   918     2    ga_18
  916   918   919     2    ga_13
  916   918   922     2    ga_13
  919   918   922     2    ga_13
  918   919   920     2    ga_15
  918   919   921     2    ga_15
  920   919   921     2    ga_15
  918   922   923     2    ga_30
  918   922   924     2    ga_19
  923   922   924     2    ga_33
  922   924   925     2    ga_32
  922   924   926     2    ga_31
  925   924   926     2    ga_18
  924   926   927     2    ga_13
  924   926   928     2    ga_13
  927   926   928     2    ga_13
  926   928   929     2    ga_30
  926   928   930     2    ga_19
  929   928   930     2    ga_33
  928   930   931     2    ga_32
  928   930   932     2    ga_31
  931   930   932     2    ga_18
  930   932   933     2    ga_13
  930   932   939     2    ga_13
  933   932   939     2    ga_13
  932   933   934     2    ga_15
  933   934   935     2    ga_30
  933   934   936     2    ga_19
  935   934   936     2    ga_33
  934   936   937     2    ga_23
  934   936   938     2    ga_23
  937   936   938     2    ga_24
  932   939   940     2    ga_30
  932   939   941     2    ga_19
  940   939   941     2    ga_33
  939   941   942     2    ga_32
  939   941   943     2    ga_31
  942   941   943     2    ga_18
  941   943   944     2    ga_13
  941   943   950     2    ga_13
  944   943   950     2    ga_13
  943   944   945     2    ga_15
  944   945   946     2    ga_30
  944   945   947     2    ga_19
  946   945   947     2    ga_33
  945   947   948     2    ga_23
  945   947   949     2    ga_23
  948   947   949     2    ga_24
  943   950   951     2    ga_30
  943   950   952     2    ga_19
  951   950   952     2    ga_33
  950   952   953     2    ga_32
  950   952   954     2    ga_31
  953   952   954     2    ga_18
  952   954   955     2    ga_13
  952   954   962     2    ga_13
  955   954   962     2    ga_13
  954   955   956     2    ga_15
  955   956   957     2    ga_15
  956   957   958     2    ga_30
  956   957   959     2    ga_19
  958   957   959     2    ga_33
  957   959   960     2    ga_23
  957   959   961     2    ga_23
  960   959   961     2    ga_24
  954   962   963     2    ga_30
  954   962   964     2    ga_19
  963   962   964     2    ga_33
  962   964   965     2    ga_32
  962   964   966     2    ga_31
  965   964   966     2    ga_18
  964   966   967     2    ga_13
  964   966   971     2    ga_13
  967   966   971     2    ga_13
  966   967   968     2    ga_15
  967   968   969     2    ga_22
  967   968   970     2    ga_22
  969   968   970     2    ga_38
  966   971   972     2    ga_30
  966   971   973     2    ga_19
  972   971   973     2    ga_33
  971   973   974     2    ga_32
  971   973   975     2    ga_31
  974   973   975     2    ga_18
  973   975   976     2    ga_13
  973   975   984     2    ga_13
  976   975   984     2    ga_13
  975   976   977     2    ga_15
  976   977   978     2    ga_15
  977   978   979     2    ga_15
  978   979   980     2    ga_15
  979   980   981     2    ga_11
  979   980   982     2    ga_11
  979   980   983     2    ga_11
  981   980   982     2    ga_10
  981   980   983     2    ga_10
  982   980   983     2    ga_10
  975   984   985     2    ga_30
  975   984   986     2    ga_19
  985   984   986     2    ga_33
  984   986   987     2    ga_32
  984   986   988     2    ga_31
  987   986   988     2    ga_18
  986   988   989     2    ga_13
  986   988   993     2    ga_13
  989   988   993     2    ga_13
  988   989   990     2    ga_15
  989   990   991     2    ga_15
  989   990   992     2    ga_15
  991   990   992     2    ga_15
  988   993   994     2    ga_30
  988   993   995     2    ga_19
  994   993   995     2    ga_33
  993   995   996     2    ga_32
  993   995   997     2    ga_31
  996   995   997     2    ga_18
  995   997   998     2    ga_13
  997   998   999     2    ga_30
  997   998  1000     2    ga_19
  999   998  1000     2    ga_33
  998  1000  1001     2    ga_32
  998  1000  1002     2    ga_31
 1001  1000  1002     2    ga_18
 1000  1002  1003     2    ga_13
 1000  1002  1015     2    ga_13
 1003  1002  1015     2    ga_13
 1002  1003  1004     2    ga_15
 1003  1004  1005     2    ga_27
 1003  1004  1007     2    ga_27
 1005  1004  1007     2    ga_27
 1004  1005  1006     2    ga_25
 1004  1005  1009     2    ga_27
 1006  1005  1009     2    ga_25
 1004  1007  1008     2    ga_25
 1004  1007  1011     2    ga_27
 1008  1007  1011     2    ga_25
 1005  1009  1010     2    ga_25
 1005  1009  1013     2    ga_27
 1010  1009  1013     2    ga_25
 1007  1011  1012     2    ga_25
 1007  1011  1013     2    ga_27
 1012  1011  1013     2    ga_25
 1009  1013  1011     2    ga_27
 1009  1013  1014     2    ga_25
 1011  1013  1014     2    ga_25
 1002  1015  1016     2    ga_30
 1002  1015  1017     2    ga_19
 1016  1015  1017     2    ga_33
 1015  1017  1018     2    ga_32
 1015  1017  1019     2    ga_31
 1018  1017  1019     2    ga_18
 1017  1019  1020     2    ga_13
 1017  1019  1025     2    ga_13
 1020  1019  1025     2    ga_13
 1019  1020  1021     2    ga_15
 1020  1021  1022     2    ga_15
 1021  1022  1023     2    ga_22
 1021  1022  1024     2    ga_22
 1023  1022  1024     2    ga_38
 1019  1025  1026     2    ga_30
 1019  1025  1027     2    ga_19
 1026  1025  1027     2    ga_33
 1025  1027  1028     2    ga_32
 1025  1027  1029     2    ga_31
 1028  1027  1029     2    ga_18
 1027  1029  1030     2    ga_13
 1027  1029  1034     2    ga_13
 1030  1029  1034     2    ga_13
 1029  1030  1031     2    ga_15
 1030  1031  1032     2    ga_22
 1030  1031  1033     2    ga_22
 1032  1031  1033     2    ga_38
 1029  1034  1035     2    ga_30
 1029  1034  1036     2    ga_19
 1035  1034  1036     2    ga_33
 1034  1036  1037     2    ga_32
 1034  1036  1038     2    ga_31
 1037  1036  1038     2    ga_18
 1036  1038  1039     2    ga_13
 1038  1039  1040     2    ga_30
 1038  1039  1041     2    ga_19
 1040  1039  1041     2    ga_33
 1039  1041  1042     2    ga_32
 1039  1041  1043     2    ga_31
 1042  1041  1043     2    ga_18
 1041  1043  1044     2    ga_13
 1041  1043  1047     2    ga_13
 1044  1043  1047     2    ga_13
 1043  1044  1045     2    ga_13
 1044  1045  1046     2    ga_12
 1043  1047  1048     2    ga_30
 1043  1047  1049     2    ga_19
 1048  1047  1049     2    ga_33
 1047  1049  1050     2    ga_32
 1047  1049  1051     2    ga_31
 1050  1049  1051     2    ga_18
 1049  1051  1052     2    ga_13
 1049  1051  1055     2    ga_13
 1052  1051  1055     2    ga_13
 1051  1052  1053     2    ga_15
 1051  1052  1054     2    ga_15
 1053  1052  1054     2    ga_15
 1051  1055  1056     2    ga_30
 1051  1055  1057     2    ga_19
 1056  1055  1057     2    ga_33
 1055  1057  1058     2    ga_32
 1055  1057  1059     2    ga_31
 1058  1057  1059     2    ga_18
 1057  1059  1060     2    ga_13
 1057  1059  1064     2    ga_13
 1060  1059  1064     2    ga_13
 1059  1060  1061     2    ga_15
 1060  1061  1062     2    ga_15
 1060  1061  1063     2    ga_15
 1062  1061  1063     2    ga_15
 1059  1064  1065     2    ga_30
 1059  1064  1066     2    ga_19
 1065  1064  1066     2    ga_33
 1064  1066  1067     2    ga_32
 1064  1066  1068     2    ga_31
 1067  1066  1068     2    ga_18
 1066  1068  1069     2    ga_13
 1066  1068  1077     2    ga_13
 1069  1068  1077     2    ga_13
 1068  1069  1070     2    ga_15
 1069  1070  1071     2    ga_15
 1070  1071  1072     2    ga_15
 1071  1072  1073     2    ga_15
 1072  1073  1074     2    ga_11
 1072  1073  1075     2    ga_11
 1072  1073  1076     2    ga_11
 1074  1073  1075     2    ga_10
 1074  1073  1076     2    ga_10
 1075  1073  1076     2    ga_10
 1068  1077  1078     2    ga_30
 1068  1077  1079     2    ga_19
 1078  1077  1079     2    ga_33
 1077  1079  1080     2    ga_32
 1077  1079  1081     2    ga_31
 1080  1079  1081     2    ga_18
 1079  1081  1082     2    ga_13
 1079  1081  1089     2    ga_13
 1082  1081  1089     2    ga_13
 1081  1082  1083     2    ga_15
 1082  1083  1084     2    ga_15
 1083  1084  1085     2    ga_30
 1083  1084  1086     2    ga_19
 1085  1084  1086     2    ga_33
 1084  1086  1087     2    ga_23
 1084  1086  1088     2    ga_23
 1087  1086  1088     2    ga_24
 1081  1089  1090     2    ga_30
 1081  1089  1091     2    ga_19
 1090  1089  1091     2    ga_33
 1089  1091  1092     2    ga_32
 1089  1091  1093     2    ga_31
 1092  1091  1093     2    ga_18
 1091  1093  1094     2    ga_13
 1091  1093  1106     2    ga_13
 1094  1093  1106     2    ga_13
 1093  1094  1095     2    ga_15
 1094  1095  1096     2    ga_27
 1094  1095  1098     2    ga_27
 1096  1095  1098     2    ga_27
 1095  1096  1097     2    ga_25
 1095  1096  1100     2    ga_27
 1097  1096  1100     2    ga_25
 1095  1098  1099     2    ga_25
 1095  1098  1102     2    ga_27
 1099  1098  1102     2    ga_25
 1096  1100  1101     2    ga_25
 1096  1100  1104     2    ga_27
 1101  1100  1104     2    ga_25
 1098  1102  1103     2    ga_25
 1098  1102  1104     2    ga_27
 1103  1102  1104     2    ga_25
 1100  1104  1102     2    ga_27
 1100  1104  1105     2    ga_25
 1102  1104  1105     2    ga_25
 1093  1106  1107     2    ga_30
 1093  1106  1108     2    ga_19
 1107  1106  1108     2    ga_33
 1106  1108  1109     2    ga_32
 1106  1108  1110     2    ga_31
 1109  1108  1110     2    ga_18
 1108  1110  1111     2    ga_13
 1108  1110  1115     2    ga_13
 1111  1110  1115     2    ga_13
 1110  1111  1112     2    ga_15
 1111  1112  1113     2    ga_15
 1111  1112  1114     2    ga_15
 1113  1112  1114     2    ga_15
 1110  1115  1116     2    ga_30
 1110  1115  1117     2    ga_19
 1116  1115  1117     2    ga_33
 1115  1117  1118     2    ga_32
 1115  1117  1119     2    ga_31
 1118  1117  1119     2    ga_18
 1117  1119  1120     2    ga_13
 1117  1119  1123     2    ga_13
 1120  1119  1123     2    ga_13
 1119  1120  1121     2    ga_13
 1120  1121  1122     2    ga_12
 1119  1123  1124     2    ga_30
 1119  1123  1125     2    ga_19
 1124  1123  1125     2    ga_33
 1123  1125  1126     2    ga_32
 1123  1125  1127     2    ga_31
 1126  1125  1127     2    ga_18
 1125  1127  1128     2    ga_13
 1125  1127  1133     2    ga_13
 1128  1127  1133     2    ga_13
 1127  1128  1129     2    ga_15
 1128  1129  1130     2    ga_15
 1129  1130  1131     2    ga_22
 1129  1130  1132     2    ga_22
 1131  1130  1132     2    ga_38
 1127  1133  1134     2    ga_30
 1127  1133  1135     2    ga_19
 1134  1133  1135     2    ga_33
 1133  1135  1136     2    ga_32
 1133  1135  1137     2    ga_31
 1136  1135  1137     2    ga_18
 1135  1137  1138     2    ga_13
 1135  1137  1142     2    ga_13
 1138  1137  1142     2    ga_13
 1137  1138  1139     2    ga_13
 1137  1138  1141     2    ga_15
 1139  1138  1141     2    ga_15
 1138  1139  1140     2    ga_12
 1137  1142  1143     2    ga_30
 1137  1142  1144     2    ga_19
 1143  1142  1144     2    ga_33
 1142  1144  1145     2    ga_32
 1142  1144  1146     2    ga_31
 1145  1144  1146     2    ga_18
 1144  1146  1147     2    ga_13
 1144  1146  1152     2    ga_13
 1147  1146  1152     2    ga_13
 1146  1147  1148     2    ga_15
 1147  1148  1149     2    ga_15
 1148  1149  1150     2    ga_22
 1148  1149  1151     2    ga_22
 1150  1149  1151     2    ga_38
 1146  1152  1153     2    ga_30
 1146  1152  1154     2    ga_19
 1153  1152  1154     2    ga_33
 1152  1154  1155     2    ga_32
 1152  1154  1156     2    ga_31
 1155  1154  1156     2    ga_18
 1154  1156  1157     2    ga_13
 1154  1156  1165     2    ga_13
 1157  1156  1165     2    ga_13
 1156  1157  1158     2    ga_15
 1157  1158  1159     2    ga_15
 1158  1159  1160     2    ga_15
 1159  1160  1161     2    ga_15
 1160  1161  1162     2    ga_11
 1160  1161  1163     2    ga_11
 1160  1161  1164     2    ga_11
 1162  1161  1163     2    ga_10
 1162  1161  1164     2    ga_10
 1163  1161  1164     2    ga_10
 1156  1165  1166     2    ga_30
 1156  1165  1167     2    ga_19
 1166  1165  1167     2    ga_33
 1165  1167  1168     2    ga_32
 1165  1167  1169     2    ga_31
 1168  1167  1169     2    ga_18
 1167  1169  1170     2    ga_13
 1167  1169  1174     2    ga_13
 1170  1169  1174     2    ga_13
 1169  1170  1171     2    ga_15
 1170  1171  1172     2    ga_16
 1171  1172  1173     2    ga_4
 1169  1174  1175     2    ga_30
 1169  1174  1176     2    ga_19
 1175  1174  1176     2    ga_33
 1174  1176  1177     2    ga_32
 1174  1176  1178     2    ga_31
 1177  1176  1178     2    ga_18
 1176  1178  1179     2    ga_13
 1176  1178  1182     2    ga_13
 1179  1178  1182     2    ga_13
 1178  1179  1180     2    ga_13
 1179  1180  1181     2    ga_12
 1178  1182  1183     2    ga_30
 1178  1182  1184     2    ga_19
 1183  1182  1184     2    ga_33
 1182  1184  1185     2    ga_31
 1182  1184  1188     2    ga_31
 1185  1184  1188     2    ga_21
 1184  1185  1186     2    ga_13
 1184  1185  1189     2    ga_13
 1186  1185  1189     2    ga_13
 1185  1186  1187     2    ga_13
 1186  1187  1188     2    ga_13
 1184  1188  1187     2    ga_13
 1185  1189  1190     2    ga_30
 1185  1189  1191     2    ga_19
 1190  1189  1191     2    ga_33
 1189  1191  1192     2    ga_32
 1189  1191  1193     2    ga_31
 1192  1191  1193     2    ga_18
 1191  1193  1194     2    ga_13
 1191  1193  1199     2    ga_13
 1194  1193  1199     2    ga_13
 1193  1194  1195     2    ga_15
 1194  1195  1196     2    ga_15
 1195  1196  1197     2    ga_22
 1195  1196  1198     2    ga_22
 1197  1196  1198     2    ga_38
 1193  1199  1200     2    ga_30
 1193  1199  1201     2    ga_19
 1200  1199  1201     2    ga_33
 1199  1201  1202     2    ga_32
 1199  1201  1203     2    ga_31
 1202  1201  1203     2    ga_18
 1201  1203  1204     2    ga_13
 1201  1203  1208     2    ga_13
 1204  1203  1208     2    ga_13
 1203  1204  1205     2    ga_15
 1204  1205  1206     2    ga_22
 1204  1205  1207     2    ga_22
 1206  1205  1207     2    ga_38
 1203  1208  1209     2    ga_30
 1203  1208  1210     2    ga_19
 1209  1208  1210     2    ga_33
 1208  1210  1211     2    ga_32
 1208  1210  1212     2    ga_31
 1211  1210  1212     2    ga_18
 1210  1212  1213     2    ga_13
 1210  1212  1225     2    ga_13
 1213  1212  1225     2    ga_13
 1212  1213  1214     2    ga_15
 1213  1214  1215     2    ga_15
 1214  1215  1216     2    ga_13
 1215  1216  1217     2    ga_20
 1215  1216  1218     2    ga_33
 1217  1216  1218     2    ga_23
 1216  1218  1219     2    ga_28
 1216  1218  1222     2    ga_28
 1219  1218  1222     2    ga_28
 1218  1219  1220     2    ga_23
 1218  1219  1221     2    ga_23
 1220  1219  1221     2    ga_24
 1218  1222  1223     2    ga_23
 1218  1222  1224     2    ga_23
 1223  1222  1224     2    ga_24
 1212  1225  1226     2    ga_30
 1212  1225  1227     2    ga_19
 1226  1225  1227     2    ga_33
 1225  1227  1228     2    ga_32
 1225  1227  1229     2    ga_31
 1228  1227  1229     2    ga_18
 1227  1229  1230     2    ga_13
 1227  1229  1231     2    ga_13
 1230  1229  1231     2    ga_13
 1229  1231  1232     2    ga_30
 1229  1231  1233     2    ga_19
 1232  1231  1233     2    ga_33
 1231  1233  1234     2    ga_32
 1231  1233  1235     2    ga_31
 1234  1233  1235     2    ga_18
 1233  1235  1236     2    ga_13
 1233  1235  1244     2    ga_13
 1236  1235  1244     2    ga_13
 1235  1236  1237     2    ga_15
 1236  1237  1238     2    ga_15
 1237  1238  1239     2    ga_15
 1238  1239  1240     2    ga_15
 1239  1240  1241     2    ga_11
 1239  1240  1242     2    ga_11
 1239  1240  1243     2    ga_11
 1241  1240  1242     2    ga_10
 1241  1240  1243     2    ga_10
 1242  1240  1243     2    ga_10
 1235  1244  1245     2    ga_30
 1235  1244  1246     2    ga_19
 1245  1244  1246     2    ga_33
 1244  1246  1247     2    ga_32
 1244  1246  1248     2    ga_31
 1247  1246  1248     2    ga_18
 1246  1248  1249     2    ga_13
 1246  1248  1252     2    ga_13
 1249  1248  1252     2    ga_13
 1248  1249  1250     2    ga_16
 1249  1250  1251     2    ga_3
 1248  1252  1253     2    ga_30
 1248  1252  1254     2    ga_19
 1253  1252  1254     2    ga_33
 1252  1254  1255     2    ga_32
 1252  1254  1256     2    ga_31
 1255  1254  1256     2    ga_18
 1254  1256  1257     2    ga_13
 1254  1256  1269     2    ga_13
 1257  1256  1269     2    ga_13
 1256  1257  1258     2    ga_15
 1257  1258  1259     2    ga_27
 1257  1258  1261     2    ga_27
 1259  1258  1261     2    ga_27
 1258  1259  1260     2    ga_25
 1258  1259  1263     2    ga_27
 1260  1259  1263     2    ga_25
 1258  1261  1262     2    ga_25
 1258  1261  1265     2    ga_27
 1262  1261  1265     2    ga_25
 1259  1263  1264     2    ga_25
 1259  1263  1267     2    ga_27
 1264  1263  1267     2    ga_25
 1261  1265  1266     2    ga_25
 1261  1265  1267     2    ga_27
 1266  1265  1267     2    ga_25
 1263  1267  1265     2    ga_27
 1263  1267  1268     2    ga_25
 1265  1267  1268     2    ga_25
 1256  1269  1270     2    ga_30
 1256  1269  1271     2    ga_19
 1270  1269  1271     2    ga_33
 1269  1271  1272     2    ga_32
 1269  1271  1273     2    ga_31
 1272  1271  1273     2    ga_18
 1271  1273  1274     2    ga_13
 1271  1273  1279     2    ga_13
 1274  1273  1279     2    ga_13
 1273  1274  1275     2    ga_15
 1274  1275  1276     2    ga_15
 1275  1276  1277     2    ga_22
 1275  1276  1278     2    ga_22
 1277  1276  1278     2    ga_38
 1273  1279  1280     2    ga_30
 1273  1279  1281     2    ga_19
 1280  1279  1281     2    ga_33
 1279  1281  1282     2    ga_32
 1279  1281  1283     2    ga_31
 1282  1281  1283     2    ga_18
 1281  1283  1284     2    ga_13
 1281  1283  1292     2    ga_13
 1284  1283  1292     2    ga_13
 1283  1284  1285     2    ga_15
 1284  1285  1286     2    ga_15
 1285  1286  1287     2    ga_15
 1286  1287  1288     2    ga_15
 1287  1288  1289     2    ga_11
 1287  1288  1290     2    ga_11
 1287  1288  1291     2    ga_11
 1289  1288  1290     2    ga_10
 1289  1288  1291     2    ga_10
 1290  1288  1291     2    ga_10
 1283  1292  1293     2    ga_30
 1283  1292  1294     2    ga_19
 1293  1292  1294     2    ga_33
 1292  1294  1295     2    ga_32
 1292  1294  1296     2    ga_31
 1295  1294  1296     2    ga_18
 1294  1296  1297     2    ga_13
 1294  1296  1303     2    ga_13
 1297  1296  1303     2    ga_13
 1296  1297  1298     2    ga_15
 1297  1298  1299     2    ga_30
 1297  1298  1300     2    ga_19
 1299  1298  1300     2    ga_33
 1298  1300  1301     2    ga_23
 1298  1300  1302     2    ga_23
 1301  1300  1302     2    ga_24
 1296  1303  1304     2    ga_30
 1296  1303  1305     2    ga_19
 1304  1303  1305     2    ga_33
 1303  1305  1306     2    ga_32
 1303  1305  1307     2    ga_31
 1306  1305  1307     2    ga_18
 1305  1307  1308     2    ga_13
 1305  1307  1313     2    ga_13
 1308  1307  1313     2    ga_13
 1307  1308  1309     2    ga_15
 1308  1309  1310     2    ga_15
 1309  1310  1311     2    ga_22
 1309  1310  1312     2    ga_22
 1311  1310  1312     2    ga_38
 1307  1313  1314     2    ga_30
 1307  1313  1315     2    ga_19
 1314  1313  1315     2    ga_33
 1313  1315  1316     2    ga_32
 1313  1315  1317     2    ga_31
 1316  1315  1317     2    ga_18
 1315  1317  1318     2    ga_13
 1315  1317  1319     2    ga_13
 1318  1317  1319     2    ga_13
 1317  1319  1320     2    ga_30
 1317  1319  1321     2    ga_19
 1320  1319  1321     2    ga_33
 1319  1321  1322     2    ga_32
 1319  1321  1323     2    ga_31
 1322  1321  1323     2    ga_18
 1321  1323  1324     2    ga_13
 1321  1323  1328     2    ga_13
 1324  1323  1328     2    ga_13
 1323  1324  1325     2    ga_15
 1323  1324  1326     2    ga_15
 1325  1324  1326     2    ga_15
 1324  1325  1327     2    ga_15
 1323  1328  1329     2    ga_30
 1323  1328  1330     2    ga_19
 1329  1328  1330     2    ga_33
 1328  1330  1331     2    ga_32
 1328  1330  1332     2    ga_31
 1331  1330  1332     2    ga_18
 1330  1332  1333     2    ga_13
 1330  1332  1340     2    ga_13
 1333  1332  1340     2    ga_13
 1332  1333  1334     2    ga_15
 1333  1334  1335     2    ga_15
 1334  1335  1336     2    ga_30
 1334  1335  1337     2    ga_19
 1336  1335  1337     2    ga_33
 1335  1337  1338     2    ga_23
 1335  1337  1339     2    ga_23
 1338  1337  1339     2    ga_24
 1332  1340  1341     2    ga_30
 1332  1340  1342     2    ga_19
 1341  1340  1342     2    ga_33
 1340  1342  1343     2    ga_32
 1340  1342  1344     2    ga_31
 1343  1342  1344     2    ga_18
 1342  1344  1345     2    ga_13
 1342  1344  1346     2    ga_13
 1345  1344  1346     2    ga_13
 1344  1346  1347     2    ga_30
 1344  1346  1348     2    ga_19
 1347  1346  1348     2    ga_33
 1346  1348  1349     2    ga_32
 1346  1348  1350     2    ga_31
 1349  1348  1350     2    ga_18
 1348  1350  1351     2    ga_13
 1348  1350  1352     2    ga_13
 1351  1350  1352     2    ga_13
 1350  1352  1353     2    ga_30
 1350  1352  1354     2    ga_19
 1353  1352  1354     2    ga_33
 1352  1354  1355     2    ga_32
 1352  1354  1356     2    ga_31
 1355  1354  1356     2    ga_18
 1354  1356  1357     2    ga_13
 1354  1356  1366     2    ga_13
 1357  1356  1366     2    ga_13
 1356  1357  1358     2    ga_15
 1357  1358  1359     2    ga_37
 1357  1358  1360     2    ga_37
 1359  1358  1360     2    ga_7
 1358  1359  1362     2    ga_7
 1358  1360  1361     2    ga_36
 1358  1360  1364     2    ga_7
 1361  1360  1364     2    ga_36
 1359  1362  1363     2    ga_36
 1359  1362  1364     2    ga_7
 1363  1362  1364     2    ga_36
 1360  1364  1362     2    ga_7
 1360  1364  1365     2    ga_36
 1362  1364  1365     2    ga_36
 1356  1366  1367     2    ga_30
 1356  1366  1368     2    ga_19
 1367  1366  1368     2    ga_33
 1366  1368  1369     2    ga_32
 1366  1368  1370     2    ga_31
 1369  1368  1370     2    ga_18
 1368  1370  1371     2    ga_13
 1368  1370  1375     2    ga_13
 1371  1370  1375     2    ga_13
 1370  1371  1372     2    ga_15
 1371  1372  1373     2    ga_22
 1371  1372  1374     2    ga_22
 1373  1372  1374     2    ga_38
 1370  1375  1376     2    ga_30
 1370  1375  1377     2    ga_19
 1376  1375  1377     2    ga_33
 1375  1377  1378     2    ga_32
 1375  1377  1379     2    ga_31
 1378  1377  1379     2    ga_18
 1377  1379  1380     2    ga_13
 1377  1379  1381     2    ga_13
 1380  1379  1381     2    ga_13
 1379  1381  1382     2    ga_30
 1379  1381  1383     2    ga_19
 1382  1381  1383     2    ga_33
 1381  1383  1384     2    ga_32
 1381  1383  1385     2    ga_31
 1384  1383  1385     2    ga_18
 1383  1385  1386     2    ga_13
 1383  1385  1389     2    ga_13
 1386  1385  1389     2    ga_13
 1385  1386  1387     2    ga_15
 1385  1386  1388     2    ga_15
 1387  1386  1388     2    ga_15
 1385  1389  1390     2    ga_30
 1385  1389  1391     2    ga_19
 1390  1389  1391     2    ga_33
 1389  1391  1392     2    ga_32
 1389  1391  1393     2    ga_31
 1392  1391  1393     2    ga_18
 1391  1393  1394     2    ga_13
 1391  1393  1395     2    ga_13
 1394  1393  1395     2    ga_13
 1393  1395  1396     2    ga_30
 1393  1395  1397     2    ga_19
 1396  1395  1397     2    ga_33
 1395  1397  1398     2    ga_32
 1395  1397  1399     2    ga_31
 1398  1397  1399     2    ga_18
 1397  1399  1400     2    ga_13
 1397  1399  1407     2    ga_13
 1400  1399  1407     2    ga_13
 1399  1400  1401     2    ga_15
 1400  1401  1402     2    ga_15
 1401  1402  1403     2    ga_30
 1401  1402  1404     2    ga_19
 1403  1402  1404     2    ga_33
 1402  1404  1405     2    ga_23
 1402  1404  1406     2    ga_23
 1405  1404  1406     2    ga_24
 1399  1407  1408     2    ga_30
 1399  1407  1409     2    ga_19
 1408  1407  1409     2    ga_33
 1407  1409  1410     2    ga_32
 1407  1409  1411     2    ga_31
 1410  1409  1411     2    ga_18
 1409  1411  1412     2    ga_13
 1409  1411  1417     2    ga_13
 1412  1411  1417     2    ga_13
 1411  1412  1413     2    ga_15
 1412  1413  1414     2    ga_15
 1413  1414  1415     2    ga_22
 1413  1414  1416     2    ga_22
 1415  1414  1416     2    ga_38
 1411  1417  1418     2    ga_30
 1411  1417  1419     2    ga_19
 1418  1417  1419     2    ga_33
 1417  1419  1420     2    ga_32
 1417  1419  1421     2    ga_31
 1420  1419  1421     2    ga_18
 1419  1421  1422     2    ga_13
 1421  1422  1423     2    ga_30
 1421  1422  1424     2    ga_19
 1423  1422  1424     2    ga_33
 1422  1424  1425     2    ga_32
 1422  1424  1426     2    ga_31
 1425  1424  1426     2    ga_18
 1424  1426  1427     2    ga_13
 1424  1426  1434     2    ga_13
 1427  1426  1434     2    ga_13
 1426  1427  1428     2    ga_15
 1427  1428  1429     2    ga_15
 1428  1429  1430     2    ga_30
 1428  1429  1431     2    ga_19
 1430  1429  1431     2    ga_33
 1429  1431  1432     2    ga_23
 1429  1431  1433     2    ga_23
 1432  1431  1433     2    ga_24
 1426  1434  1435     2    ga_30
 1426  1434  1436     2    ga_19
 1435  1434  1436     2    ga_33
 1434  1436  1437     2    ga_32
 1434  1436  1438     2    ga_31
 1437  1436  1438     2    ga_18
 1436  1438  1439     2    ga_13
 1436  1438  1442     2    ga_13
 1439  1438  1442     2    ga_13
 1438  1439  1440     2    ga_16
 1439  1440  1441     2    ga_3
 1438  1442  1443     2    ga_30
 1438  1442  1444     2    ga_19
 1443  1442  1444     2    ga_33
 1442  1444  1445     2    ga_32
 1442  1444  1446     2    ga_31
 1445  1444  1446     2    ga_18
 1444  1446  1447     2    ga_13
 1444  1446  1459     2    ga_13
 1447  1446  1459     2    ga_13
 1446  1447  1448     2    ga_15
 1447  1448  1449     2    ga_15
 1448  1449  1450     2    ga_13
 1449  1450  1451     2    ga_20
 1449  1450  1452     2    ga_33
 1451  1450  1452     2    ga_23
 1450  1452  1453     2    ga_28
 1450  1452  1456     2    ga_28
 1453  1452  1456     2    ga_28
 1452  1453  1454     2    ga_23
 1452  1453  1455     2    ga_23
 1454  1453  1455     2    ga_24
 1452  1456  1457     2    ga_23
 1452  1456  1458     2    ga_23
 1457  1456  1458     2    ga_24
 1446  1459  1460     2    ga_30
 1446  1459  1461     2    ga_19
 1460  1459  1461     2    ga_33
 1459  1461  1462     2    ga_32
 1459  1461  1463     2    ga_31
 1462  1461  1463     2    ga_18
 1461  1463  1464     2    ga_13
 1461  1463  1467     2    ga_13
 1464  1463  1467     2    ga_13
 1463  1464  1465     2    ga_15
 1463  1464  1466     2    ga_15
 1465  1464  1466     2    ga_15
 1463  1467  1468     2    ga_30
 1463  1467  1469     2    ga_19
 1468  1467  1469     2    ga_33
 1467  1469  1470     2    ga_32
 1467  1469  1471     2    ga_31
 1470  1469  1471     2    ga_18
 1469  1471  1472     2    ga_13
 1469  1471  1476     2    ga_13
 1472  1471  1476     2    ga_13
 1471  1472  1473     2    ga_15
 1472  1473  1474     2    ga_22
 1472  1473  1475     2    ga_22
 1474  1473  1475     2    ga_38
 1471  1476  1477     2    ga_30
 1471  1476  1478     2    ga_19
 1477  1476  1478     2    ga_33
 1476  1478  1479     2    ga_32
 1476  1478  1480     2    ga_31
 1479  1478  1480     2    ga_18
 1478  1480  1481     2    ga_13
 1478  1480  1485     2    ga_13
 1481  1480  1485     2    ga_13
 1480  1481  1482     2    ga_15
 1481  1482  1483     2    ga_22
 1481  1482  1484     2    ga_22
 1483  1482  1484     2    ga_38
 1480  1485  1486     2    ga_30
 1480  1485  1487     2    ga_19
 1486  1485  1487     2    ga_33
 1485  1487  1488     2    ga_32
 1485  1487  1489     2    ga_31
 1488  1487  1489     2    ga_18
 1487  1489  1490     2    ga_13
 1487  1489  1498     2    ga_13
 1490  1489  1498     2    ga_13
 1489  1490  1491     2    ga_15
 1490  1491  1492     2    ga_15
 1491  1492  1493     2    ga_15
 1492  1493  1494     2    ga_15
 1493  1494  1495     2    ga_11
 1493  1494  1496     2    ga_11
 1493  1494  1497     2    ga_11
 1495  1494  1496     2    ga_10
 1495  1494  1497     2    ga_10
 1496  1494  1497     2    ga_10
 1489  1498  1499     2    ga_30
 1489  1498  1500     2    ga_19
 1499  1498  1500     2    ga_33
 1498  1500  1501     2    ga_32
 1498  1500  1502     2    ga_31
 1501  1500  1502     2    ga_18
 1500  1502  1503     2    ga_13
 1500  1502  1506     2    ga_13
 1503  1502  1506     2    ga_13
 1502  1503  1504     2    ga_15
 1502  1503  1505     2    ga_15
 1504  1503  1505     2    ga_15
 1502  1506  1507     2    ga_30
 1502  1506  1508     2    ga_19
 1507  1506  1508     2    ga_33
 1506  1508  1509     2    ga_32
 1506  1508  1510     2    ga_31
 1509  1508  1510     2    ga_18
 1508  1510  1511     2    ga_13
 1508  1510  1517     2    ga_13
 1511  1510  1517     2    ga_13
 1510  1511  1512     2    ga_15
 1511  1512  1513     2    ga_30
 1511  1512  1514     2    ga_19
 1513  1512  1514     2    ga_33
 1512  1514  1515     2    ga_23
 1512  1514  1516     2    ga_23
 1515  1514  1516     2    ga_24
 1510  1517  1518     2    ga_30
 1510  1517  1519     2    ga_19
 1518  1517  1519     2    ga_33
 1517  1519  1520     2    ga_32
 1517  1519  1521     2    ga_31
 1520  1519  1521     2    ga_18
 1519  1521  1522     2    ga_13
 1519  1521  1534     2    ga_13
 1522  1521  1534     2    ga_13
 1521  1522  1523     2    ga_15
 1522  1523  1524     2    ga_27
 1522  1523  1526     2    ga_27
 1524  1523  1526     2    ga_27
 1523  1524  1525     2    ga_25
 1523  1524  1528     2    ga_27
 1525  1524  1528     2    ga_25
 1523  1526  1527     2    ga_25
 1523  1526  1530     2    ga_27
 1527  1526  1530     2    ga_25
 1524  1528  1529     2    ga_25
 1524  1528  1532     2    ga_27
 1529  1528  1532     2    ga_25
 1526  1530  1531     2    ga_25
 1526  1530  1532     2    ga_27
 1531  1530  1532     2    ga_25
 1528  1532  1530     2    ga_27
 1528  1532  1533     2    ga_25
 1530  1532  1533     2    ga_25
 1521  1534  1535     2    ga_30
 1521  1534  1536     2    ga_19
 1535  1534  1536     2    ga_33
 1534  1536  1537     2    ga_32
 1534  1536  1538     2    ga_31
 1537  1536  1538     2    ga_18
 1536  1538  1539     2    ga_13
 1536  1538  1548     2    ga_13
 1539  1538  1548     2    ga_13
 1538  1539  1540     2    ga_15
 1539  1540  1541     2    ga_37
 1539  1540  1542     2    ga_37
 1541  1540  1542     2    ga_7
 1540  1541  1544     2    ga_7
 1540  1542  1543     2    ga_36
 1540  1542  1546     2    ga_7
 1543  1542  1546     2    ga_36
 1541  1544  1545     2    ga_36
 1541  1544  1546     2    ga_7
 1545  1544  1546     2    ga_36
 1542  1546  1544     2    ga_7
 1542  1546  1547     2    ga_36
 1544  1546  1547     2    ga_36
 1538  1548  1549     2    ga_30
 1538  1548  1550     2    ga_19
 1549  1548  1550     2    ga_33
 1548  1550  1551     2    ga_32
 1548  1550  1552     2    ga_31
 1551  1550  1552     2    ga_18
 1550  1552  1553     2    ga_13
 1550  1552  1565     2    ga_13
 1553  1552  1565     2    ga_13
 1552  1553  1554     2    ga_15
 1553  1554  1555     2    ga_27
 1553  1554  1557     2    ga_27
 1555  1554  1557     2    ga_27
 1554  1555  1556     2    ga_25
 1554  1555  1559     2    ga_27
 1556  1555  1559     2    ga_25
 1554  1557  1558     2    ga_25
 1554  1557  1561     2    ga_27
 1558  1557  1561     2    ga_25
 1555  1559  1560     2    ga_25
 1555  1559  1563     2    ga_27
 1560  1559  1563     2    ga_25
 1557  1561  1562     2    ga_25
 1557  1561  1563     2    ga_27
 1562  1561  1563     2    ga_25
 1559  1563  1561     2    ga_27
 1559  1563  1564     2    ga_25
 1561  1563  1564     2    ga_25
 1552  1565  1566     2    ga_30
 1552  1565  1567     2    ga_19
 1566  1565  1567     2    ga_33
 1565  1567  1568     2    ga_32
 1565  1567  1569     2    ga_31
 1568  1567  1569     2    ga_18
 1567  1569  1570     2    ga_13
 1567  1569  1574     2    ga_13
 1570  1569  1574     2    ga_13
 1569  1570  1571     2    ga_15
 1569  1570  1572     2    ga_15
 1571  1570  1572     2    ga_15
 1570  1571  1573     2    ga_15
 1569  1574  1575     2    ga_30
 1569  1574  1576     2    ga_19
 1575  1574  1576     2    ga_33
 1574  1576  1577     2    ga_32
 1574  1576  1578     2    ga_31
 1577  1576  1578     2    ga_18
 1576  1578  1579     2    ga_13
 1576  1578  1583     2    ga_13
 1579  1578  1583     2    ga_13
 1578  1579  1580     2    ga_15
 1579  1580  1581     2    ga_15
 1579  1580  1582     2    ga_15
 1581  1580  1582     2    ga_15
 1578  1583  1584     2    ga_30
 1578  1583  1585     2    ga_19
 1584  1583  1585     2    ga_33
 1583  1585  1586     2    ga_32
 1583  1585  1587     2    ga_31
 1586  1585  1587     2    ga_18
 1585  1587  1588     2    ga_13
 1585  1587  1600     2    ga_13
 1588  1587  1600     2    ga_13
 1587  1588  1589     2    ga_15
 1588  1589  1590     2    ga_27
 1588  1589  1592     2    ga_27
 1590  1589  1592     2    ga_27
 1589  1590  1591     2    ga_25
 1589  1590  1594     2    ga_27
 1591  1590  1594     2    ga_25
 1589  1592  1593     2    ga_25
 1589  1592  1596     2    ga_27
 1593  1592  1596     2    ga_25
 1590  1594  1595     2    ga_25
 1590  1594  1598     2    ga_27
 1595  1594  1598     2    ga_25
 1592  1596  1597     2    ga_25
 1592  1596  1598     2    ga_27
 1597  1596  1598     2    ga_25
 1594  1598  1596     2    ga_27
 1594  1598  1599     2    ga_25
 1596  1598  1599     2    ga_25
 1587  1600  1601     2    ga_30
 1587  1600  1602     2    ga_19
 1601  1600  1602     2    ga_33
 1600  1602  1603     2    ga_32
 1600  1602  1604     2    ga_31
 1603  1602  1604     2    ga_18
 1602  1604  1605     2    ga_13
 1602  1604  1611     2    ga_13
 1605  1604  1611     2    ga_13
 1604  1605  1606     2    ga_15
 1605  1606  1607     2    ga_30
 1605  1606  1608     2    ga_19
 1607  1606  1608     2    ga_33
 1606  1608  1609     2    ga_23
 1606  1608  1610     2    ga_23
 1609  1608  1610     2    ga_24
 1604  1611  1612     2    ga_30
 1604  1611  1613     2    ga_19
 1612  1611  1613     2    ga_33
 1611  1613  1614     2    ga_32
 1611  1613  1615     2    ga_31
 1614  1613  1615     2    ga_18
 1613  1615  1616     2    ga_13
 1613  1615  1622     2    ga_13
 1616  1615  1622     2    ga_13
 1615  1616  1617     2    ga_15
 1616  1617  1618     2    ga_30
 1616  1617  1619     2    ga_19
 1618  1617  1619     2    ga_33
 1617  1619  1620     2    ga_23
 1617  1619  1621     2    ga_23
 1620  1619  1621     2    ga_24
 1615  1622  1623     2    ga_30
 1615  1622  1624     2    ga_19
 1623  1622  1624     2    ga_33
 1622  1624  1625     2    ga_32
 1622  1624  1626     2    ga_31
 1625  1624  1626     2    ga_18
 1624  1626  1627     2    ga_13
 1624  1626  1630     2    ga_13
 1627  1626  1630     2    ga_13
 1626  1627  1628     2    ga_15
 1626  1627  1629     2    ga_15
 1628  1627  1629     2    ga_15
 1626  1630  1631     2    ga_30
 1626  1630  1632     2    ga_19
 1631  1630  1632     2    ga_33
 1630  1632  1633     2    ga_32
 1630  1632  1634     2    ga_31
 1633  1632  1634     2    ga_18
 1632  1634  1635     2    ga_13
 1632  1634  1639     2    ga_13
 1635  1634  1639     2    ga_13
 1634  1635  1636     2    ga_15
 1635  1636  1637     2    ga_22
 1635  1636  1638     2    ga_22
 1637  1636  1638     2    ga_38
 1634  1639  1640     2    ga_30
 1634  1639  1641     2    ga_19
 1640  1639  1641     2    ga_33
 1639  1641  1642     2    ga_32
 1639  1641  1643     2    ga_31
 1642  1641  1643     2    ga_18
 1641  1643  1644     2    ga_13
 1643  1644  1645     2    ga_30
 1643  1644  1646     2    ga_19
 1645  1644  1646     2    ga_33
 1644  1646  1647     2    ga_32
 1644  1646  1648     2    ga_31
 1647  1646  1648     2    ga_18
 1646  1648  1649     2    ga_13
 1646  1648  1658     2    ga_13
 1649  1648  1658     2    ga_13
 1648  1649  1650     2    ga_15
 1649  1650  1651     2    ga_37
 1649  1650  1652     2    ga_37
 1651  1650  1652     2    ga_7
 1650  1651  1654     2    ga_7
 1650  1652  1653     2    ga_36
 1650  1652  1656     2    ga_7
 1653  1652  1656     2    ga_36
 1651  1654  1655     2    ga_36
 1651  1654  1656     2    ga_7
 1655  1654  1656     2    ga_36
 1652  1656  1654     2    ga_7
 1652  1656  1657     2    ga_36
 1654  1656  1657     2    ga_36
 1648  1658  1659     2    ga_30
 1648  1658  1660     2    ga_19
 1659  1658  1660     2    ga_33
 1658  1660  1661     2    ga_32
 1658  1660  1662     2    ga_31
 1661  1660  1662     2    ga_18
 1660  1662  1663     2    ga_13
 1660  1662  1667     2    ga_13
 1663  1662  1667     2    ga_13
 1662  1663  1664     2    ga_15
 1663  1664  1665     2    ga_15
 1663  1664  1666     2    ga_15
 1665  1664  1666     2    ga_15
 1662  1667  1668     2    ga_30
 1662  1667  1669     2    ga_19
 1668  1667  1669     2    ga_33
 1667  1669  1670     2    ga_32
 1667  1669  1671     2    ga_31
 1670  1669  1671     2    ga_18
 1669  1671  1672     2    ga_13
 1669  1671  1685     2    ga_13
 1672  1671  1685     2    ga_13
 1671  1672  1673     2    ga_15
 1672  1673  1674     2    ga_27
 1672  1673  1676     2    ga_27
 1674  1673  1676     2    ga_27
 1673  1674  1675     2    ga_25
 1673  1674  1678     2    ga_27
 1675  1674  1678     2    ga_25
 1673  1676  1677     2    ga_25
 1673  1676  1680     2    ga_27
 1677  1676  1680     2    ga_25
 1674  1678  1679     2    ga_25
 1674  1678  1682     2    ga_27
 1679  1678  1682     2    ga_25
 1676  1680  1681     2    ga_25
 1676  1680  1682     2    ga_27
 1681  1680  1682     2    ga_25
 1678  1682  1680     2    ga_27
 1678  1682  1683     2    ga_27
 1680  1682  1683     2    ga_27
 1682  1683  1684     2    ga_12
 1671  1685  1686     2    ga_30
 1671  1685  1687     2    ga_19
 1686  1685  1687     2    ga_33
 1685  1687  1688     2    ga_32
 1685  1687  1689     2    ga_31
 1688  1687  1689     2    ga_18
 1687  1689  1690     2    ga_13
 1687  1689  1695     2    ga_13
 1690  1689  1695     2    ga_13
 1689  1690  1691     2    ga_15
 1690  1691  1692     2    ga_15
 1691  1692  1693     2    ga_22
 1691  1692  1694     2    ga_22
 1693  1692  1694     2    ga_38
 1689  1695  1696     2    ga_30
 1689  1695  1697     2    ga_19
 1696  1695  1697     2    ga_33
 1695  1697  1698     2    ga_32
 1695  1697  1699     2    ga_31
 1698  1697  1699     2    ga_18
 1697  1699  1700     2    ga_13
 1697  1699  1704     2    ga_13
 1700  1699  1704     2    ga_13
 1699  1700  1701     2    ga_15
 1700  1701  1702     2    ga_15
 1700  1701  1703     2    ga_15
 1702  1701  1703     2    ga_15
 1699  1704  1705     2    ga_30
 1699  1704  1706     2    ga_19
 1705  1704  1706     2    ga_33
 1704  1706  1707     2    ga_32
 1704  1706  1708     2    ga_31
 1707  1706  1708     2    ga_18
 1706  1708  1709     2    ga_13
 1706  1708  1713     2    ga_13
 1709  1708  1713     2    ga_13
 1708  1709  1710     2    ga_15
 1709  1710  1711     2    ga_22
 1709  1710  1712     2    ga_22
 1711  1710  1712     2    ga_38
 1708  1713  1714     2    ga_30
 1708  1713  1715     2    ga_19
 1714  1713  1715     2    ga_33
 1713  1715  1716     2    ga_32
 1713  1715  1717     2    ga_31
 1716  1715  1717     2    ga_18
 1715  1717  1718     2    ga_13
 1717  1718  1719     2    ga_30
 1717  1718  1720     2    ga_19
 1719  1718  1720     2    ga_33
 1718  1720  1721     2    ga_32
 1718  1720  1722     2    ga_31
 1721  1720  1722     2    ga_18
 1720  1722  1723     2    ga_13
 1720  1722  1735     2    ga_13
 1723  1722  1735     2    ga_13
 1722  1723  1724     2    ga_15
 1723  1724  1725     2    ga_15
 1724  1725  1726     2    ga_13
 1725  1726  1727     2    ga_20
 1725  1726  1728     2    ga_33
 1727  1726  1728     2    ga_23
 1726  1728  1729     2    ga_28
 1726  1728  1732     2    ga_28
 1729  1728  1732     2    ga_28
 1728  1729  1730     2    ga_23
 1728  1729  1731     2    ga_23
 1730  1729  1731     2    ga_24
 1728  1732  1733     2    ga_23
 1728  1732  1734     2    ga_23
 1733  1732  1734     2    ga_24
 1722  1735  1736     2    ga_30
 1722  1735  1737     2    ga_19
 1736  1735  1737     2    ga_33
 1735  1737  1738     2    ga_32
 1735  1737  1739     2    ga_31
 1738  1737  1739     2    ga_18
 1737  1739  1740     2    ga_13
 1737  1739  1744     2    ga_13
 1740  1739  1744     2    ga_13
 1739  1740  1741     2    ga_15
 1740  1741  1742     2    ga_16
 1741  1742  1743     2    ga_4
 1739  1744  1745     2    ga_30
 1739  1744  1746     2    ga_19
 1745  1744  1746     2    ga_33
 1744  1746  1747     2    ga_31
 1744  1746  1750     2    ga_31
 1747  1746  1750     2    ga_21
 1746  1747  1748     2    ga_13
 1746  1747  1751     2    ga_13
 1748  1747  1751     2    ga_13
 1747  1748  1749     2    ga_13
 1748  1749  1750     2    ga_13
 1746  1750  1749     2    ga_13
 1747  1751  1752     2    ga_30
 1747  1751  1753     2    ga_19
 1752  1751  1753     2    ga_33
 1751  1753  1754     2    ga_32
 1751  1753  1755     2    ga_31
 1754  1753  1755     2    ga_18
 1753  1755  1756     2    ga_13
 1753  1755  1768     2    ga_13
 1756  1755  1768     2    ga_13
 1755  1756  1757     2    ga_15
 1756  1757  1758     2    ga_27
 1756  1757  1760     2    ga_27
 1758  1757  1760     2    ga_27
 1757  1758  1759     2    ga_25
 1757  1758  1762     2    ga_27
 1759  1758  1762     2    ga_25
 1757  1760  1761     2    ga_25
 1757  1760  1764     2    ga_27
 1761  1760  1764     2    ga_25
 1758  1762  1763     2    ga_25
 1758  1762  1766     2    ga_27
 1763  1762  1766     2    ga_25
 1760  1764  1765     2    ga_25
 1760  1764  1766     2    ga_27
 1765  1764  1766     2    ga_25
 1762  1766  1764     2    ga_27
 1762  1766  1767     2    ga_25
 1764  1766  1767     2    ga_25
 1755  1768  1769     2    ga_30
 1755  1768  1770     2    ga_19
 1769  1768  1770     2    ga_33
 1768  1770  1771     2    ga_31
 1768  1770  1774     2    ga_31
 1771  1770  1774     2    ga_21
 1770  1771  1772     2    ga_13
 1770  1771  1775     2    ga_13
 1772  1771  1775     2    ga_13
 1771  1772  1773     2    ga_13
 1772  1773  1774     2    ga_13
 1770  1774  1773     2    ga_13
 1771  1775  1776     2    ga_30
 1771  1775  1777     2    ga_19
 1776  1775  1777     2    ga_33
 1775  1777  1778     2    ga_32
 1775  1777  1779     2    ga_31
 1778  1777  1779     2    ga_18
 1777  1779  1780     2    ga_13
 1777  1779  1783     2    ga_13
 1780  1779  1783     2    ga_13
 1779  1780  1781     2    ga_15
 1779  1780  1782     2    ga_15
 1781  1780  1782     2    ga_15
 1779  1783  1784     2    ga_30
 1779  1783  1785     2    ga_19
 1784  1783  1785     2    ga_33
 1783  1785  1786     2    ga_32
 1783  1785  1787     2    ga_31
 1786  1785  1787     2    ga_18
 1785  1787  1788     2    ga_13
 1785  1787  1794     2    ga_13
 1788  1787  1794     2    ga_13
 1787  1788  1789     2    ga_15
 1788  1789  1790     2    ga_30
 1788  1789  1791     2    ga_19
 1790  1789  1791     2    ga_33
 1789  1791  1792     2    ga_23
 1789  1791  1793     2    ga_23
 1792  1791  1793     2    ga_24
 1787  1794  1795     2    ga_30
 1787  1794  1796     2    ga_19
 1795  1794  1796     2    ga_33
 1794  1796  1797     2    ga_32
 1794  1796  1798     2    ga_31
 1797  1796  1798     2    ga_18
 1796  1798  1799     2    ga_13
 1796  1798  1808     2    ga_13
 1799  1798  1808     2    ga_13
 1798  1799  1800     2    ga_15
 1799  1800  1801     2    ga_37
 1799  1800  1802     2    ga_37
 1801  1800  1802     2    ga_7
 1800  1801  1804     2    ga_7
 1800  1802  1803     2    ga_36
 1800  1802  1806     2    ga_7
 1803  1802  1806     2    ga_36
 1801  1804  1805     2    ga_36
 1801  1804  1806     2    ga_7
 1805  1804  1806     2    ga_36
 1802  1806  1804     2    ga_7
 1802  1806  1807     2    ga_36
 1804  1806  1807     2    ga_36
 1798  1808  1809     2    ga_30
 1798  1808  1810     2    ga_19
 1809  1808  1810     2    ga_33
 1808  1810  1811     2    ga_32
 1808  1810  1812     2    ga_31
 1811  1810  1812     2    ga_18
 1810  1812  1813     2    ga_13
 1812  1813  1814     2    ga_30
 1812  1813  1815     2    ga_19
 1814  1813  1815     2    ga_33
 1813  1815  1816     2    ga_32
 1813  1815  1817     2    ga_31
 1816  1815  1817     2    ga_18
 1815  1817  1818     2    ga_13
 1815  1817  1819     2    ga_13
 1818  1817  1819     2    ga_13
 1817  1819  1820     2    ga_30
 1817  1819  1821     2    ga_19
 1820  1819  1821     2    ga_33
 1819  1821  1822     2    ga_32
 1819  1821  1823     2    ga_31
 1822  1821  1823     2    ga_18
 1821  1823  1824     2    ga_13
 1821  1823  1827     2    ga_13
 1824  1823  1827     2    ga_13
 1823  1824  1825     2    ga_13
 1824  1825  1826     2    ga_12
 1823  1827  1828     2    ga_30
 1823  1827  1829     2    ga_19
 1828  1827  1829     2    ga_33
 1827  1829  1830     2    ga_32
 1827  1829  1831     2    ga_31
 1830  1829  1831     2    ga_18
 1829  1831  1832     2    ga_13
 1829  1831  1835     2    ga_13
 1832  1831  1835     2    ga_13
 1831  1832  1833     2    ga_13
 1832  1833  1834     2    ga_12
 1831  1835  1836     2    ga_30
 1831  1835  1837     2    ga_19
 1836  1835  1837     2    ga_33
 1835  1837  1838     2    ga_32
 1835  1837  1839     2    ga_31
 1838  1837  1839     2    ga_18
 1837  1839  1840     2    ga_13
 1837  1839  1845     2    ga_13
 1840  1839  1845     2    ga_13
 1839  1840  1841     2    ga_15
 1840  1841  1842     2    ga_15
 1841  1842  1843     2    ga_22
 1841  1842  1844     2    ga_22
 1843  1842  1844     2    ga_38
 1839  1845  1846     2    ga_30
 1839  1845  1847     2    ga_19
 1846  1845  1847     2    ga_33
 1845  1847  1848     2    ga_32
 1845  1847  1849     2    ga_31
 1848  1847  1849     2    ga_18
 1847  1849  1850     2    ga_13
 1847  1849  1854     2    ga_13
 1850  1849  1854     2    ga_13
 1849  1850  1851     2    ga_15
 1850  1851  1852     2    ga_22
 1850  1851  1853     2    ga_22
 1852  1851  1853     2    ga_38
 1849  1854  1855     2    ga_30
 1849  1854  1856     2    ga_19
 1855  1854  1856     2    ga_33
 1854  1856  1857     2    ga_32
 1854  1856  1858     2    ga_31
 1857  1856  1858     2    ga_18
 1856  1858  1859     2    ga_13
 1856  1858  1863     2    ga_13
 1859  1858  1863     2    ga_13
 1858  1859  1860     2    ga_13
 1858  1859  1862     2    ga_15
 1860  1859  1862     2    ga_15
 1859  1860  1861     2    ga_12
 1858  1863  1864     2    ga_30
 1858  1863  1865     2    ga_19
 1864  1863  1865     2    ga_33
 1863  1865  1866     2    ga_32
 1863  1865  1867     2    ga_31
 1866  1865  1867     2    ga_18
 1865  1867  1868     2    ga_13
 1865  1867  1872     2    ga_13
 1868  1867  1872     2    ga_13
 1867  1868  1869     2    ga_15
 1868  1869  1870     2    ga_15
 1868  1869  1871     2    ga_15
 1870  1869  1871     2    ga_15
 1867  1872  1873     2    ga_30
 1867  1872  1874     2    ga_19
 1873  1872  1874     2    ga_33
 1872  1874  1875     2    ga_32
 1872  1874  1876     2    ga_31
 1875  1874  1876     2    ga_18
 1874  1876  1877     2    ga_13
 1874  1876  1881     2    ga_13
 1877  1876  1881     2    ga_13
 1876  1877  1878     2    ga_15
 1877  1878  1879     2    ga_15
 1877  1878  1880     2    ga_15
 1879  1878  1880     2    ga_15
 1876  1881  1882     2    ga_30
 1876  1881  1883     2    ga_19
 1882  1881  1883     2    ga_33
 1881  1883  1884     2    ga_32
 1881  1883  1885     2    ga_31
 1884  1883  1885     2    ga_18
 1883  1885  1886     2    ga_13
 1883  1885  1894     2    ga_13
 1886  1885  1894     2    ga_13
 1885  1886  1887     2    ga_15
 1886  1887  1888     2    ga_15
 1887  1888  1889     2    ga_15
 1888  1889  1890     2    ga_15
 1889  1890  1891     2    ga_11
 1889  1890  1892     2    ga_11
 1889  1890  1893     2    ga_11
 1891  1890  1892     2    ga_10
 1891  1890  1893     2    ga_10
 1892  1890  1893     2    ga_10
 1885  1894  1895     2    ga_30
 1885  1894  1896     2    ga_19
 1895  1894  1896     2    ga_33
 1894  1896  1897     2    ga_32
 1894  1896  1898     2    ga_31
 1897  1896  1898     2    ga_18
 1896  1898  1899     2    ga_13
 1896  1898  1903     2    ga_13
 1899  1898  1903     2    ga_13
 1898  1899  1900     2    ga_15
 1899  1900  1901     2    ga_22
 1899  1900  1902     2    ga_22
 1901  1900  1902     2    ga_38
 1898  1903  1904     2    ga_30
 1898  1903  1905     2    ga_19
 1904  1903  1905     2    ga_33
 1903  1905  1906     2    ga_32
 1903  1905  1907     2    ga_31
 1906  1905  1907     2    ga_18
 1905  1907  1908     2    ga_13
 1905  1907  1909     2    ga_13
 1908  1907  1909     2    ga_13
 1907  1909  1910     2    ga_30
 1907  1909  1911     2    ga_19
 1910  1909  1911     2    ga_33
 1909  1911  1912     2    ga_32
 1909  1911  1913     2    ga_31
 1912  1911  1913     2    ga_18
 1911  1913  1914     2    ga_13
 1911  1913  1915     2    ga_13
 1914  1913  1915     2    ga_13
 1913  1915  1916     2    ga_30
 1913  1915  1917     2    ga_19
 1916  1915  1917     2    ga_33
 1915  1917  1918     2    ga_32
 1915  1917  1919     2    ga_31
 1918  1917  1919     2    ga_18
 1917  1919  1920     2    ga_13
 1917  1919  1928     2    ga_13
 1920  1919  1928     2    ga_13
 1919  1920  1921     2    ga_15
 1920  1921  1922     2    ga_15
 1921  1922  1923     2    ga_15
 1922  1923  1924     2    ga_15
 1923  1924  1925     2    ga_11
 1923  1924  1926     2    ga_11
 1923  1924  1927     2    ga_11
 1925  1924  1926     2    ga_10
 1925  1924  1927     2    ga_10
 1926  1924  1927     2    ga_10
 1919  1928  1929     2    ga_30
 1919  1928  1930     2    ga_19
 1929  1928  1930     2    ga_33
 1928  1930  1931     2    ga_32
 1928  1930  1932     2    ga_31
 1931  1930  1932     2    ga_18
 1930  1932  1933     2    ga_13
 1930  1932  1936     2    ga_13
 1933  1932  1936     2    ga_13
 1932  1933  1934     2    ga_15
 1932  1933  1935     2    ga_15
 1934  1933  1935     2    ga_15
 1932  1936  1937     2    ga_30
 1932  1936  1938     2    ga_19
 1937  1936  1938     2    ga_33
 1936  1938  1939     2    ga_32
 1936  1938  1940     2    ga_31
 1939  1938  1940     2    ga_18
 1938  1940  1941     2    ga_13
 1938  1940  1944     2    ga_13
 1941  1940  1944     2    ga_13
 1940  1941  1942     2    ga_16
 1941  1942  1943     2    ga_3
 1940  1944  1945     2    ga_30
 1940  1944  1946     2    ga_19
 1945  1944  1946     2    ga_33
 1944  1946  1947     2    ga_32
 1944  1946  1948     2    ga_31
 1947  1946  1948     2    ga_18
 1946  1948  1949     2    ga_13
 1946  1948  1961     2    ga_13
 1949  1948  1961     2    ga_13
 1948  1949  1950     2    ga_15
 1949  1950  1951     2    ga_15
 1950  1951  1952     2    ga_13
 1951  1952  1953     2    ga_20
 1951  1952  1954     2    ga_33
 1953  1952  1954     2    ga_23
 1952  1954  1955     2    ga_28
 1952  1954  1958     2    ga_28
 1955  1954  1958     2    ga_28
 1954  1955  1956     2    ga_23
 1954  1955  1957     2    ga_23
 1956  1955  1957     2    ga_24
 1954  1958  1959     2    ga_23
 1954  1958  1960     2    ga_23
 1959  1958  1960     2    ga_24
 1948  1961  1962     2    ga_30
 1948  1961  1963     2    ga_19
 1962  1961  1963     2    ga_33
 1961  1963  1964     2    ga_32
 1961  1963  1965     2    ga_31
 1964  1963  1965     2    ga_18
 1963  1965  1966     2    ga_13
 1963  1965  1971     2    ga_13
 1966  1965  1971     2    ga_13
 1965  1966  1967     2    ga_15
 1966  1967  1968     2    ga_15
 1967  1968  1969     2    ga_22
 1967  1968  1970     2    ga_22
 1969  1968  1970     2    ga_38
 1965  1971  1972     2    ga_30
 1965  1971  1973     2    ga_19
 1972  1971  1973     2    ga_33
 1971  1973  1974     2    ga_32
 1971  1973  1975     2    ga_31
 1974  1973  1975     2    ga_18
 1973  1975  1976     2    ga_13
 1973  1975  1988     2    ga_13
 1976  1975  1988     2    ga_13
 1975  1976  1977     2    ga_15
 1976  1977  1978     2    ga_27
 1976  1977  1980     2    ga_27
 1978  1977  1980     2    ga_27
 1977  1978  1979     2    ga_25
 1977  1978  1982     2    ga_27
 1979  1978  1982     2    ga_25
 1977  1980  1981     2    ga_25
 1977  1980  1984     2    ga_27
 1981  1980  1984     2    ga_25
 1978  1982  1983     2    ga_25
 1978  1982  1986     2    ga_27
 1983  1982  1986     2    ga_25
 1980  1984  1985     2    ga_25
 1980  1984  1986     2    ga_27
 1985  1984  1986     2    ga_25
 1982  1986  1984     2    ga_27
 1982  1986  1987     2    ga_25
 1984  1986  1987     2    ga_25
 1975  1988  1989     2    ga_30
 1975  1988  1990     2    ga_19
 1989  1988  1990     2    ga_33
 1988  1990  1991     2    ga_32
 1988  1990  1992     2    ga_31
 1991  1990  1992     2    ga_18
 1990  1992  1993     2    ga_13
 1990  1992  1997     2    ga_13
 1993  1992  1997     2    ga_13
 1992  1993  1994     2    ga_13
 1992  1993  1996     2    ga_15
 1994  1993  1996     2    ga_15
 1993  1994  1995     2    ga_12
 1992  1997  1998     2    ga_30
 1992  1997  1999     2    ga_19
 1998  1997  1999     2    ga_33
 1997  1999  2000     2    ga_32
 1997  1999  2001     2    ga_31
 2000  1999  2001     2    ga_18
 1999  2001  2002     2    ga_13
 1999  2001  2007     2    ga_13
 2002  2001  2007     2    ga_13
 2001  2002  2003     2    ga_15
 2002  2003  2004     2    ga_15
 2003  2004  2005     2    ga_22
 2003  2004  2006     2    ga_22
 2005  2004  2006     2    ga_38
 2001  2007  2008     2    ga_30
 2001  2007  2009     2    ga_19
 2008  2007  2009     2    ga_33
 2007  2009  2010     2    ga_32
 2007  2009  2011     2    ga_31
 2010  2009  2011     2    ga_18
 2009  2011  2012     2    ga_13
 2009  2011  2024     2    ga_13
 2012  2011  2024     2    ga_13
 2011  2012  2013     2    ga_15
 2012  2013  2014     2    ga_15
 2013  2014  2015     2    ga_13
 2014  2015  2016     2    ga_20
 2014  2015  2017     2    ga_33
 2016  2015  2017     2    ga_23
 2015  2017  2018     2    ga_28
 2015  2017  2021     2    ga_28
 2018  2017  2021     2    ga_28
 2017  2018  2019     2    ga_23
 2017  2018  2020     2    ga_23
 2019  2018  2020     2    ga_24
 2017  2021  2022     2    ga_23
 2017  2021  2023     2    ga_23
 2022  2021  2023     2    ga_24
 2011  2024  2025     2    ga_30
 2011  2024  2026     2    ga_19
 2025  2024  2026     2    ga_33
 2024  2026  2027     2    ga_32
 2024  2026  2028     2    ga_31
 2027  2026  2028     2    ga_18
 2026  2028  2029     2    ga_13
 2026  2028  2034     2    ga_13
 2029  2028  2034     2    ga_13
 2028  2029  2030     2    ga_15
 2029  2030  2031     2    ga_15
 2030  2031  2032     2    ga_22
 2030  2031  2033     2    ga_22
 2032  2031  2033     2    ga_38
 2028  2034  2035     2    ga_30
 2028  2034  2036     2    ga_19
 2035  2034  2036     2    ga_33
 2034  2036  2037     2    ga_32
 2034  2036  2038     2    ga_31
 2037  2036  2038     2    ga_18
 2036  2038  2039     2    ga_13
 2036  2038  2046     2    ga_13
 2039  2038  2046     2    ga_13
 2038  2039  2040     2    ga_15
 2039  2040  2041     2    ga_15
 2040  2041  2042     2    ga_30
 2040  2041  2043     2    ga_19
 2042  2041  2043     2    ga_33
 2041  2043  2044     2    ga_23
 2041  2043  2045     2    ga_23
 2044  2043  2045     2    ga_24
 2038  2046  2047     2    ga_30
 2038  2046  2048     2    ga_19
 2047  2046  2048     2    ga_33
 2046  2048  2049     2    ga_32
 2046  2048  2050     2    ga_31
 2049  2048  2050     2    ga_18
 2048  2050  2051     2    ga_13
 2050  2051  2052     2    ga_30
 2050  2051  2053     2    ga_19
 2052  2051  2053     2    ga_33
 2051  2053  2054     2    ga_32
 2051  2053  2055     2    ga_31
 2054  2053  2055     2    ga_18
 2053  2055  2056     2    ga_13
 2053  2055  2061     2    ga_13
 2056  2055  2061     2    ga_13
 2055  2056  2057     2    ga_15
 2056  2057  2058     2    ga_15
 2057  2058  2059     2    ga_22
 2057  2058  2060     2    ga_22
 2059  2058  2060     2    ga_38
 2055  2061  2062     2    ga_30
 2055  2061  2063     2    ga_19
 2062  2061  2063     2    ga_33
 2061  2063  2064     2    ga_32
 2061  2063  2065     2    ga_31
 2064  2063  2065     2    ga_18
 2063  2065  2066     2    ga_13
 2063  2065  2069     2    ga_13
 2066  2065  2069     2    ga_13
 2065  2066  2067     2    ga_15
 2065  2066  2068     2    ga_15
 2067  2066  2068     2    ga_15
 2065  2069  2070     2    ga_30
 2065  2069  2071     2    ga_19
 2070  2069  2071     2    ga_33
 2069  2071  2072     2    ga_32
 2069  2071  2073     2    ga_31
 2072  2071  2073     2    ga_18
 2071  2073  2074     2    ga_13
 2071  2073  2086     2    ga_13
 2074  2073  2086     2    ga_13
 2073  2074  2075     2    ga_15
 2074  2075  2076     2    ga_15
 2075  2076  2077     2    ga_13
 2076  2077  2078     2    ga_20
 2076  2077  2079     2    ga_33
 2078  2077  2079     2    ga_23
 2077  2079  2080     2    ga_28
 2077  2079  2083     2    ga_28
 2080  2079  2083     2    ga_28
 2079  2080  2081     2    ga_23
 2079  2080  2082     2    ga_23
 2081  2080  2082     2    ga_24
 2079  2083  2084     2    ga_23
 2079  2083  2085     2    ga_23
 2084  2083  2085     2    ga_24
 2073  2086  2087     2    ga_30
 2073  2086  2088     2    ga_19
 2087  2086  2088     2    ga_33
 2086  2088  2089     2    ga_32
 2086  2088  2090     2    ga_31
 2089  2088  2090     2    ga_18
 2088  2090  2091     2    ga_13
 2088  2090  2103     2    ga_13
 2091  2090  2103     2    ga_13
 2090  2091  2092     2    ga_15
 2091  2092  2093     2    ga_27
 2091  2092  2095     2    ga_27
 2093  2092  2095     2    ga_27
 2092  2093  2094     2    ga_25
 2092  2093  2097     2    ga_27
 2094  2093  2097     2    ga_25
 2092  2095  2096     2    ga_25
 2092  2095  2099     2    ga_27
 2096  2095  2099     2    ga_25
 2093  2097  2098     2    ga_25
 2093  2097  2101     2    ga_27
 2098  2097  2101     2    ga_25
 2095  2099  2100     2    ga_25
 2095  2099  2101     2    ga_27
 2100  2099  2101     2    ga_25
 2097  2101  2099     2    ga_27
 2097  2101  2102     2    ga_25
 2099  2101  2102     2    ga_25
 2090  2103  2104     2    ga_30
 2090  2103  2105     2    ga_19
 2104  2103  2105     2    ga_33
 2103  2105  2106     2    ga_32
 2103  2105  2107     2    ga_31
 2106  2105  2107     2    ga_18
 2105  2107  2108     2    ga_13
 2105  2107  2111     2    ga_13
 2108  2107  2111     2    ga_13
 2107  2108  2109     2    ga_13
 2108  2109  2110     2    ga_12
 2107  2111  2112     2    ga_30
 2107  2111  2113     2    ga_19
 2112  2111  2113     2    ga_33
 2111  2113  2114     2    ga_32
 2111  2113  2115     2    ga_31
 2114  2113  2115     2    ga_18
 2113  2115  2116     2    ga_13
 2113  2115  2117     2    ga_13
 2116  2115  2117     2    ga_13
 2115  2117  2118     2    ga_30
 2115  2117  2119     2    ga_19
 2118  2117  2119     2    ga_33
 2117  2119  2120     2    ga_32
 2117  2119  2121     2    ga_31
 2120  2119  2121     2    ga_18
 2119  2121  2122     2    ga_13
 2119  2121  2125     2    ga_13
 2122  2121  2125     2    ga_13
 2121  2122  2123     2    ga_15
 2121  2122  2124     2    ga_15
 2123  2122  2124     2    ga_15
 2121  2125  2126     2    ga_30
 2121  2125  2127     2    ga_19
 2126  2125  2127     2    ga_33
 2125  2127  2128     2    ga_32
 2125  2127  2129     2    ga_31
 2128  2127  2129     2    ga_18
 2127  2129  2130     2    ga_13
 2127  2129  2131     2    ga_13
 2130  2129  2131     2    ga_13
 2129  2131  2132     2    ga_30
 2129  2131  2133     2    ga_19
 2132  2131  2133     2    ga_33
 2131  2133  2134     2    ga_32
 2131  2133  2135     2    ga_31
 2134  2133  2135     2    ga_18
 2133  2135  2136     2    ga_13
 2133  2135  2140     2    ga_13
 2136  2135  2140     2    ga_13
 2135  2136  2137     2    ga_15
 2136  2137  2138     2    ga_15
 2136  2137  2139     2    ga_15
 2138  2137  2139     2    ga_15
 2135  2140  2141     2    ga_30
 2135  2140  2142     2    ga_19
 2141  2140  2142     2    ga_33
 2140  2142  2143     2    ga_32
 2140  2142  2144     2    ga_31
 2143  2142  2144     2    ga_18
 2142  2144  2145     2    ga_13
 2142  2144  2148     2    ga_13
 2145  2144  2148     2    ga_13
 2144  2145  2146     2    ga_16
 2145  2146  2147     2    ga_3
 2144  2148  2149     2    ga_30
 2144  2148  2150     2    ga_19
 2149  2148  2150     2    ga_33
 2148  2150  2151     2    ga_32
 2148  2150  2152     2    ga_31
 2151  2150  2152     2    ga_18
 2150  2152  2153     2    ga_13
 2150  2152  2161     2    ga_13
 2153  2152  2161     2    ga_13
 2152  2153  2154     2    ga_15
 2153  2154  2155     2    ga_15
 2154  2155  2156     2    ga_15
 2155  2156  2157     2    ga_15
 2156  2157  2158     2    ga_11
 2156  2157  2159     2    ga_11
 2156  2157  2160     2    ga_11
 2158  2157  2159     2    ga_10
 2158  2157  2160     2    ga_10
 2159  2157  2160     2    ga_10
 2152  2161  2162     2    ga_30
 2152  2161  2163     2    ga_19
 2162  2161  2163     2    ga_33
 2161  2163  2164     2    ga_32
 2161  2163  2165     2    ga_31
 2164  2163  2165     2    ga_18
 2163  2165  2166     2    ga_13
 2163  2165  2167     2    ga_13
 2166  2165  2167     2    ga_13
 2165  2167  2168     2    ga_30
 2165  2167  2169     2    ga_19
 2168  2167  2169     2    ga_33
 2167  2169  2170     2    ga_32
 2167  2169  2171     2    ga_31
 2170  2169  2171     2    ga_18
 2169  2171  2172     2    ga_13
 2169  2171  2173     2    ga_13
 2172  2171  2173     2    ga_13
 2171  2173  2174     2    ga_22
 2171  2173  2175     2    ga_22
 2174  2173  2175     2    ga_38

[ dihedrals ]
;  ai    aj    ak    al funct            c0            c1            c2            c3            c4            c5
    7     1     4     8     1    gd_39
    4     1     7     6     1    gd_39
    1     4     5     6     1    gd_34
    1     4     8    10     1    gd_42
    1     4     8    10     1    gd_45
    4     5     6     7     1    gd_34
    5     6     7     1     1    gd_34
    4     8    10    12     1    gd_14
    8    10    12    17     1    gd_43
    8    10    12    17     1    gd_44
   10    12    13    14     1    gd_34
   10    12    17    19     1    gd_42
   10    12    17    19     1    gd_45
   12    13    14    15     1    gd_34
   13    14    15    16     1    gd_26
   12    17    19    21     1    gd_14
   17    19    21    27     1    gd_43
   17    19    21    27     1    gd_44
   19    21    22    23     1    gd_34
   19    21    27    29     1    gd_42
   19    21    27    29     1    gd_45
   21    22    23    24     1    gd_34
   22    23    24    26     1    gd_40
   21    27    29    31     1    gd_14
   27    29    31    36     1    gd_43
   27    29    31    36     1    gd_44
   29    31    32    33     1    gd_34
   29    31    36    38     1    gd_42
   29    31    36    38     1    gd_45
   31    32    33    35     1    gd_34
   31    36    38    40     1    gd_14
   36    38    40    47     1    gd_43
   36    38    40    47     1    gd_44
   38    40    41    42     1    gd_34
   38    40    47    49     1    gd_42
   38    40    47    49     1    gd_45
   40    41    42    44     1    gd_40
   41    42    44    45     1    gd_14
   40    47    49    50     1    gd_14
   47    49    50    54     1    gd_43
   47    49    50    54     1    gd_44
   50    49    53    52     1    gd_39
   49    50    51    52     1    gd_34
   49    50    54    56     1    gd_42
   49    50    54    56     1    gd_45
   50    51    52    53     1    gd_34
   51    52    53    49     1    gd_34
   50    54    56    58     1    gd_14
   54    56    58    64     1    gd_43
   54    56    58    64     1    gd_44
   56    58    59    60     1    gd_34
   56    58    64    66     1    gd_42
   56    58    64    66     1    gd_45
   58    59    60    61     1    gd_34
   59    60    61    63     1    gd_40
   58    64    66    68     1    gd_14
   64    66    68    73     1    gd_43
   64    66    68    73     1    gd_44
   66    68    69    70     1    gd_34
   66    68    73    75     1    gd_42
   66    68    73    75     1    gd_45
   68    69    70    71     1    gd_34
   69    70    71    72     1    gd_26
   68    73    75    77     1    gd_14
   73    75    77    82     1    gd_43
   73    75    77    82     1    gd_44
   75    77    78    79     1    gd_34
   75    77    82    84     1    gd_42
   75    77    82    84     1    gd_45
   77    78    79    80     1    gd_34
   77    82    84    86     1    gd_14
   82    84    86    93     1    gd_43
   82    84    86    93     1    gd_44
   84    86    87    88     1    gd_34
   84    86    93    95     1    gd_42
   84    86    93    95     1    gd_45
   86    87    88    90     1    gd_40
   87    88    90    91     1    gd_14
   86    93    95    97     1    gd_14
   93    95    97   106     1    gd_43
   93    95    97   106     1    gd_44
   95    97    98    99     1    gd_34
   95    97   106   108     1    gd_42
   95    97   106   108     1    gd_45
   97    98    99   100     1    gd_34
   98    99   100   101     1    gd_34
   99   100   101   102     1    gd_34
  100   101   102   103     1    gd_29
   97   106   108   110     1    gd_14
  106   108   110   114     1    gd_43
  106   108   110   114     1    gd_44
  108   110   111   112     1    gd_34
  108   110   114   116     1    gd_42
  108   110   114   116     1    gd_45
  110   114   116   118     1    gd_14
  114   116   118   123     1    gd_43
  114   116   118   123     1    gd_44
  116   118   119   120     1    gd_34
  116   118   123   125     1    gd_42
  116   118   123   125     1    gd_45
  118   119   120   121     1    gd_34
  118   123   125   127     1    gd_14
  123   125   127   131     1    gd_43
  123   125   127   131     1    gd_44
  125   127   128   129     1    gd_34
  125   127   131   133     1    gd_42
  125   127   131   133     1    gd_45
  127   128   129   130     1    gd_23
  127   131   133   135     1    gd_14
  131   133   135   148     1    gd_43
  131   133   135   148     1    gd_44
  133   135   136   137     1    gd_34
  133   135   148   150     1    gd_42
  133   135   148   150     1    gd_45
  135   136   137   138     1    gd_34
  136   137   138   139     1    gd_34
  137   138   139   141     1    gd_39
  138   139   141   142     1    gd_14
  139   141   142   143     1    gd_14
  139   141   145   146     1    gd_14
  135   148   150   152     1    gd_14
  148   150   152   157     1    gd_43
  148   150   152   157     1    gd_44
  150   152   153   154     1    gd_34
  150   152   157   159     1    gd_42
  150   152   157   159     1    gd_45
  152   153   154   155     1    gd_34
  152   157   159   161     1    gd_14
  157   159   161   162     1    gd_43
  157   159   161   162     1    gd_44
  159   161   162   164     1    gd_42
  159   161   162   164     1    gd_45
  161   162   164   166     1    gd_14
  162   164   166   170     1    gd_43
  162   164   166   170     1    gd_44
  164   166   167   168     1    gd_34
  164   166   170   172     1    gd_42
  164   166   170   172     1    gd_45
  166   170   172   174     1    gd_14
  170   172   174   176     1    gd_43
  170   172   174   176     1    gd_44
  172   174   176   178     1    gd_42
  172   174   176   178     1    gd_45
  174   176   178   180     1    gd_14
  176   178   180   181     1    gd_43
  176   178   180   181     1    gd_44
  178   180   181   183     1    gd_42
  178   180   181   183     1    gd_45
  180   181   183   185     1    gd_14
  181   183   185   193     1    gd_43
  181   183   185   193     1    gd_44
  183   185   186   187     1    gd_34
  183   185   193   195     1    gd_42
  183   185   193   195     1    gd_45
  185   186   187   188     1    gd_34
  186   187   188   190     1    gd_40
  187   188   190   191     1    gd_14
  185   193   195   197     1    gd_14
  193   195   197   214     1    gd_43
  193   195   197   214     1    gd_44
  195   197   198   199     1    gd_34
  195   197   214   216     1    gd_42
  195   197   214   216     1    gd_45
  197   198   199   202     1    gd_40
  197   214   216   218     1    gd_14
  214   216   218   231     1    gd_43
  214   216   218   231     1    gd_44
  216   218   219   220     1    gd_34
  216   218   231   233     1    gd_42
  216   218   231   233     1    gd_45
  218   219   220   221     1    gd_34
  219   220   221   222     1    gd_34
  220   221   222   224     1    gd_39
  221   222   224   225     1    gd_14
  222   224   225   226     1    gd_14
  222   224   228   229     1    gd_14
  218   231   233   235     1    gd_14
  231   233   235   248     1    gd_43
  231   233   235   248     1    gd_44
  233   235   236   237     1    gd_34
  233   235   248   250     1    gd_42
  233   235   248   250     1    gd_45
  235   236   237   238     1    gd_40
  235   248   250   252     1    gd_14
  248   250   252   256     1    gd_43
  248   250   252   256     1    gd_44
  250   252   253   254     1    gd_34
  250   252   256   258     1    gd_42
  250   252   256   258     1    gd_45
  252   256   258   260     1    gd_14
  256   258   260   265     1    gd_43
  256   258   260   265     1    gd_44
  258   260   261   262     1    gd_34
  258   260   265   267     1    gd_42
  258   260   265   267     1    gd_45
  260   261   262   263     1    gd_40
  260   265   267   269     1    gd_14
[truncated: 96,157 more chars]
