# Supplementary material for: Is There a Functional Role for the Knotted Topology in Protein UCH-L1?
Source: J Chem Inf Model. 2024 Jul 24;64(17):6827–37. doi: 10.1021/acs.jcim.4c00880 (PMC11388461; doi:10.1021/acs.jcim.4c00880)
Supplement: Supplementary file 2 — ci4c00880_si_002.zip [file ci4c00880_si_002.zip › UCH-L1_files/APO/APO_delta5/REP_1/traj_final.gro]

Protein in water t= 500000.00000 step= 5000000
 2168
    1MET      N    1   6.091   4.098   2.854
    1MET     H1    2   6.106   4.141   2.765
    1MET     H2    3   6.101   4.162   2.930
    1MET     H3    4   6.160   4.025   2.856
    1MET     CA    5   5.959   4.035   2.867
    1MET     CB    6   5.863   4.111   2.958
    1MET     CG    7   5.814   4.245   2.904
    1MET     SD    8   5.947   4.364   2.864
    1MET     CE    9   5.847   4.490   2.786
    1MET      C   10   5.909   3.981   2.732
    1MET      O   11   5.980   3.995   2.633
    2GLU      N   12   5.787   3.928   2.724
    2GLU      H   13   5.729   3.914   2.804
    2GLU     CA   14   5.732   3.884   2.594
    2GLU     CB   15   5.605   3.801   2.609
    2GLU     CG   16   5.559   3.741   2.476
    2GLU     CD   17   5.618   3.603   2.446
    2GLU    OE1   18   5.679   3.588   2.338
    2GLU    OE2   19   5.603   3.516   2.535
    2GLU      C   20   5.702   4.003   2.502
    2GLU      O   21   5.624   4.090   2.539
    3ILE      N   22   5.772   4.004   2.389
    3ILE      H   23   5.832   3.925   2.375
    3ILE     CA   24   5.760   4.104   2.283
    3ILE     CB   25   5.883   4.193   2.264
    3ILE    CG1   26   6.018   4.120   2.255
    3ILE    CG2   27   5.878   4.293   2.379
    3ILE     CD   28   6.048   4.057   2.119
    3ILE      C   29   5.696   4.060   2.152
    3ILE      O   30   5.703   4.134   2.054
    4ASN      N   31   5.638   3.940   2.158
    4ASN      H   32   5.652   3.877   2.234
    4ASN     CA   33   5.551   3.893   2.049
    4ASN     CB   34   5.535   3.743   2.074
    4ASN     CG   35   5.419   3.669   2.007
    4ASN    OD1   36   5.302   3.676   2.044
    4ASN    ND2   37   5.448   3.622   1.886
    4ASN   HD21   38   5.534   3.628   1.835
    4ASN   HD22   39   5.361   3.608   1.838
    4ASN      C   40   5.421   3.969   2.024
    4ASN      O   41   5.350   3.997   2.121
    5PRO      N   42   5.378   3.982   1.899
    5PRO     CA   43   5.253   4.047   1.857
    5PRO     CB   44   5.236   4.042   1.706
    5PRO     CG   45   5.385   4.046   1.671
    5PRO     CD   46   5.454   3.957   1.775
    5PRO      C   47   5.126   3.985   1.918
    5PRO      O   48   5.055   4.054   1.991
    6GLU      N   49   5.118   3.853   1.899
    6GLU      H   50   5.174   3.798   1.836
    6GLU     CA   51   5.001   3.774   1.939
    6GLU     CB   52   5.012   3.634   1.879
    6GLU     CG   53   5.023   3.651   1.727
    6GLU     CD   54   5.163   3.623   1.672
    6GLU    OE1   55   5.259   3.697   1.701
    6GLU    OE2   56   5.178   3.529   1.591
    6GLU      C   57   4.966   3.772   2.088
    6GLU      O   58   4.864   3.828   2.128
    7MET      N   59   5.075   3.753   2.162
    7MET      H   60   5.165   3.740   2.120
    7MET     CA   61   5.077   3.757   2.309
    7MET     CB   62   5.219   3.732   2.360
    7MET     CG   63   5.258   3.584   2.370
    7MET     SD   64   5.163   3.481   2.488
    7MET     CE   65   5.230   3.316   2.479
    7MET      C   66   5.026   3.892   2.361
    7MET      O   67   4.937   3.900   2.444
    8LEU      N   68   5.078   4.001   2.303
    8LEU      H   69   5.160   3.992   2.247
    8LEU     CA   70   5.029   4.138   2.325
    8LEU     CB   71   5.134   4.238   2.279
    8LEU     CG   72   5.272   4.229   2.344
    8LEU    CD1   73   5.375   4.271   2.238
    8LEU    CD2   74   5.280   4.319   2.467
    8LEU      C   75   4.885   4.169   2.283
    8LEU      O   76   4.811   4.209   2.373
    9ASN      N   77   4.848   4.125   2.163
    9ASN      H   78   4.918   4.103   2.096
    9ASN     CA   79   4.711   4.125   2.109
    9ASN     CB   80   4.706   4.059   1.971
    9ASN     CG   81   4.757   4.148   1.858
    9ASN    OD1   82   4.790   4.264   1.879
    9ASN    ND2   83   4.743   4.098   1.735
    9ASN   HD21   84   4.699   4.011   1.713
    9ASN   HD22   85   4.791   4.145   1.660
    9ASN      C   86   4.611   4.050   2.197
    9ASN      O   87   4.500   4.097   2.219
   10LYS      N   88   4.660   3.948   2.267
   10LYS      H   89   4.743   3.904   2.231
   10LYS     CA   90   4.591   3.869   2.370
   10LYS     CB   91   4.686   3.754   2.405
   10LYS     CG   92   4.620   3.635   2.475
   10LYS     CD   93   4.713   3.516   2.502
   10LYS     CE   94   4.818   3.573   2.598
   10LYS     NZ   95   4.919   3.475   2.641
   10LYS    HZ1   96   4.878   3.412   2.707
   10LYS    HZ2   97   4.960   3.425   2.565
   10LYS    HZ3   98   4.992   3.526   2.687
   10LYS      C   99   4.558   3.955   2.491
   10LYS      O  100   4.440   3.979   2.518
   11VAL      N  101   4.661   4.022   2.543
   11VAL      H  102   4.748   4.006   2.497
   11VAL     CA  103   4.651   4.114   2.657
   11VAL     CB  104   4.793   4.163   2.683
   11VAL    CG1  105   4.794   4.297   2.758
   11VAL    CG2  106   4.865   4.061   2.772
   11VAL      C  107   4.552   4.227   2.626
   11VAL      O  108   4.449   4.247   2.690
   12LEU      N  109   4.563   4.289   2.510
   12LEU      H  110   4.642   4.277   2.449
   12LEU     CA  111   4.470   4.389   2.457
   12LEU     CB  112   4.534   4.434   2.325
   12LEU     CG  113   4.638   4.543   2.353
   12LEU    CD1  114   4.757   4.531   2.258
   12LEU    CD2  115   4.575   4.677   2.314
   12LEU      C  116   4.327   4.351   2.416
   12LEU      O  117   4.236   4.423   2.456
   13SER      N  118   4.310   4.230   2.364
   13SER      H  119   4.380   4.186   2.308
   13SER     CA  120   4.178   4.170   2.343
   13SER     CB  121   4.190   4.043   2.257
   13SER     OG  122   4.085   3.948   2.274
   13SER     HG  123   4.001   3.986   2.235
   13SER      C  124   4.104   4.150   2.475
   13SER      O  125   3.999   4.211   2.492
   14ARG      N  126   4.174   4.082   2.566
   14ARG      H  127   4.262   4.040   2.548
   14ARG     CA  128   4.118   4.062   2.701
   14ARG     CB  129   4.200   3.967   2.787
   14ARG     CG  130   4.142   3.829   2.756
   14ARG     CD  131   4.199   3.726   2.854
   14ARG     NE  132   4.142   3.749   2.987
   14ARG     HE  133   4.107   3.842   3.002
   14ARG     CZ  134   4.126   3.656   3.082
   14ARG    NH1  135   4.162   3.528   3.067
   14ARG   HH11  136   4.204   3.493   2.983
   14ARG   HH12  137   4.133   3.464   3.138
   14ARG    NH2  138   4.076   3.699   3.199
   14ARG   HH21  139   4.040   3.791   3.215
   14ARG   HH22  140   4.076   3.637   3.278
   14ARG      C  141   4.086   4.186   2.785
   14ARG      O  142   4.022   4.179   2.890
   15LEU      N  143   4.147   4.300   2.756
   15LEU      H  144   4.232   4.302   2.703
   15LEU     CA  145   4.110   4.427   2.819
   15LEU     CB  146   4.224   4.529   2.822
   15LEU     CG  147   4.330   4.475   2.919
   15LEU    CD1  148   4.460   4.555   2.906
   15LEU    CD2  149   4.277   4.473   3.062
   15LEU      C  150   3.982   4.494   2.768
   15LEU      O  151   3.928   4.582   2.835
   16GLY      N  152   3.955   4.456   2.644
   16GLY      H  153   4.018   4.395   2.596
   16GLY     CA  154   3.834   4.509   2.578
   16GLY      C  155   3.852   4.593   2.451
   16GLY      O  156   3.775   4.687   2.434
   17VAL      N  157   3.972   4.590   2.395
   17VAL      H  158   4.063   4.568   2.430
   17VAL     CA  159   3.984   4.657   2.264
   17VAL     CB  160   4.132   4.686   2.241
   17VAL    CG1  161   4.149   4.769   2.113
   17VAL    CG2  162   4.193   4.775   2.349
   17VAL      C  163   3.923   4.571   2.152
   17VAL      O  164   3.934   4.449   2.151
   18ALA      N  165   3.845   4.638   2.068
   18ALA      H  166   3.836   4.737   2.066
   18ALA     CA  167   3.772   4.568   1.961
   18ALA     CB  168   3.694   4.672   1.880
   18ALA      C  169   3.862   4.496   1.861
   18ALA      O  170   3.981   4.523   1.840
   19GLY      N  171   3.796   4.401   1.795
   19GLY      H  172   3.696   4.404   1.786
   19GLY     CA  173   3.856   4.293   1.716
   19GLY      C  174   3.955   4.327   1.604
   19GLY      O  175   4.042   4.244   1.578
   20GLN      N  176   3.960   4.454   1.565
   20GLN      H  177   3.892   4.523   1.592
   20GLN     CA  178   4.050   4.511   1.464
   20GLN     CB  179   3.982   4.575   1.343
   20GLN     CG  180   3.879   4.684   1.375
   20GLN     CD  181   3.752   4.658   1.455
   20GLN    OE1  182   3.745   4.630   1.575
   20GLN    NE2  183   3.637   4.645   1.389
   20GLN   HE21  184   3.647   4.659   1.290
   20GLN   HE22  185   3.569   4.596   1.443
   20GLN      C  186   4.166   4.595   1.518
   20GLN      O  187   4.267   4.592   1.448
   21TRP      N  188   4.164   4.648   1.640
   21TRP      H  189   4.088   4.629   1.702
   21TRP     CA  190   4.279   4.730   1.682
   21TRP     CB  191   4.226   4.835   1.781
   21TRP     CG  192   4.175   4.947   1.690
   21TRP    CD1  193   4.048   4.975   1.660
   21TRP    HD1  194   3.965   4.934   1.718
   21TRP    CD2  195   4.256   5.044   1.632
   21TRP    NE1  196   4.048   5.078   1.576
   21TRP    HE1  197   3.965   5.120   1.541
   21TRP    CE2  198   4.171   5.127   1.562
   21TRP    CE3  199   4.392   5.072   1.637
   21TRP    HE3  200   4.465   5.003   1.681
   21TRP    CZ2  201   4.213   5.250   1.512
   21TRP    HZ2  202   4.147   5.327   1.473
   21TRP    CZ3  203   4.432   5.196   1.590
   21TRP    HZ3  204   4.539   5.220   1.590
   21TRP    CH2  205   4.347   5.284   1.524
   21TRP    HH2  206   4.383   5.352   1.446
   21TRP      C  207   4.388   4.650   1.754
   21TRP      O  208   4.406   4.630   1.874
   22ARG      N  209   4.479   4.605   1.669
   22ARG      H  210   4.484   4.648   1.579
   22ARG     CA  211   4.586   4.506   1.692
   22ARG     CB  212   4.562   4.378   1.612
   22ARG     CG  213   4.424   4.313   1.630
   22ARG     CD  214   4.400   4.251   1.768
   22ARG     NE  215   4.258   4.230   1.796
   22ARG     HE  216   4.211   4.161   1.742
   22ARG     CZ  217   4.182   4.296   1.885
   22ARG    NH1  218   4.226   4.403   1.951
   22ARG   HH11  219   4.308   4.453   1.921
   22ARG   HH12  220   4.182   4.438   2.034
   22ARG    NH2  221   4.069   4.237   1.928
   22ARG   HH21  222   4.054   4.142   1.900
   22ARG   HH22  223   3.993   4.292   1.961
   22ARG      C  224   4.729   4.553   1.665
   22ARG      O  225   4.748   4.650   1.593
   23PHE      N  226   4.824   4.483   1.728
   23PHE      H  227   4.806   4.413   1.796
   23PHE     CA  228   4.968   4.502   1.708
   23PHE     CB  229   5.049   4.456   1.829
   23PHE     CG  230   5.078   4.569   1.928
   23PHE    CD1  231   5.139   4.685   1.883
   23PHE    HD1  232   5.156   4.716   1.780
   23PHE    CD2  233   5.050   4.546   2.062
   23PHE    HD2  234   4.977   4.471   2.095
   23PHE    CE1  235   5.186   4.773   1.980
   23PHE    HE1  236   5.213   4.874   1.949
   23PHE    CE2  237   5.102   4.637   2.153
   23PHE    HE2  238   5.107   4.597   2.255
   23PHE     CZ  239   5.175   4.749   2.116
   23PHE     HZ  240   5.233   4.810   2.185
   23PHE      C  241   5.021   4.460   1.571
   23PHE      O  242   5.062   4.345   1.556
   24VAL      N  243   5.047   4.560   1.487
   24VAL      H  244   5.032   4.657   1.509
   24VAL     CA  245   5.104   4.539   1.354
   24VAL     CB  246   5.035   4.618   1.242
   24VAL    CG1  247   5.096   4.582   1.106
   24VAL    CG2  248   4.885   4.590   1.236
   24VAL      C  249   5.247   4.592   1.361
   24VAL      O  250   5.255   4.711   1.389
   25ASP      N  251   5.351   4.521   1.318
   25ASP      H  252   5.340   4.430   1.277
   25ASP     CA  253   5.486   4.579   1.318
   25ASP     CB  254   5.593   4.481   1.367
   25ASP     CG  255   5.600   4.336   1.319
   25ASP    OD1  256   5.676   4.315   1.221
   25ASP    OD2  257   5.513   4.259   1.365
   25ASP      C  258   5.512   4.651   1.185
   25ASP      O  259   5.459   4.612   1.082
   26VAL      N  260   5.605   4.744   1.202
   26VAL      H  261   5.662   4.763   1.282
   26VAL     CA  262   5.641   4.811   1.076
   26VAL     CB  263   5.677   4.957   1.107
   26VAL    CG1  264   5.716   5.033   0.980
   26VAL    CG2  265   5.563   5.031   1.175
   26VAL      C  266   5.765   4.744   1.017
   26VAL      O  267   5.871   4.744   1.081
   27LEU      N  268   5.740   4.659   0.918
   27LEU      H  269   5.644   4.645   0.894
   27LEU     CA  270   5.848   4.604   0.836
   27LEU     CB  271   5.797   4.488   0.751
   27LEU     CG  272   5.813   4.348   0.811
   27LEU    CD1  273   5.751   4.232   0.734
   27LEU    CD2  274   5.965   4.327   0.816
   27LEU      C  275   5.917   4.710   0.749
   27LEU      O  276   5.867   4.770   0.654
   28GLY      N  277   6.044   4.734   0.778
   28GLY      H  278   6.107   4.671   0.824
   28GLY     CA  279   6.128   4.840   0.722
   28GLY      C  280   6.107   4.982   0.774
   28GLY      O  281   6.006   5.047   0.749
   29LEU      N  282   6.197   5.033   0.859
   29LEU      H  283   6.276   4.982   0.892
   29LEU     CA  284   6.177   5.167   0.915
   29LEU     CB  285   6.248   5.183   1.050
   29LEU     CG  286   6.160   5.143   1.168
   29LEU    CD1  287   6.247   5.133   1.294
   29LEU    CD2  288   6.052   5.249   1.191
   29LEU      C  289   6.241   5.270   0.821
   29LEU      O  290   6.348   5.327   0.845
   30GLU      N  291   6.163   5.306   0.720
   30GLU      H  292   6.074   5.259   0.714
   30GLU     CA  293   6.186   5.397   0.607
   30GLU     CB  294   6.156   5.298   0.494
   30GLU     CG  295   6.211   5.339   0.358
   30GLU     CD  296   6.184   5.480   0.305
   30GLU    OE1  297   6.074   5.515   0.257
   30GLU    OE2  298   6.280   5.560   0.306
   30GLU      C  299   6.086   5.513   0.609
   30GLU      O  300   5.966   5.508   0.636
   31GLU      N  301   6.142   5.621   0.556
   31GLU      H  302   6.215   5.609   0.488
   31GLU     CA  303   6.080   5.754   0.564
   31GLU     CB  304   6.190   5.848   0.512
   31GLU     CG  305   6.266   5.904   0.633
   31GLU     CD  306   6.399   5.948   0.570
   31GLU    OE1  307   6.407   6.060   0.515
   31GLU    OE2  308   6.500   5.876   0.583
   31GLU      C  309   5.944   5.780   0.499
   31GLU      O  310   5.877   5.876   0.536
   32GLU      N  311   5.918   5.703   0.394
   32GLU      H  312   5.993   5.648   0.357
   32GLU     CA  313   5.795   5.716   0.314
   32GLU     CB  314   5.831   5.776   0.178
   32GLU     CG  315   5.830   5.929   0.187
   32GLU     CD  316   5.819   6.013   0.059
   32GLU    OE1  317   5.918   6.070   0.009
   32GLU    OE2  318   5.706   6.030   0.008
   32GLU      C  319   5.721   5.583   0.298
   32GLU      O  320   5.600   5.593   0.277
   33SER      N  321   5.790   5.469   0.290
   33SER      H  322   5.890   5.475   0.290
   33SER     CA  323   5.736   5.337   0.256
   33SER     CB  324   5.787   5.260   0.134
   33SER     OG  325   5.741   5.328   0.017
   33SER     HG  326   5.641   5.323   0.023
   33SER      C  327   5.751   5.244   0.376
   33SER      O  328   5.842   5.161   0.386
   34LEU      N  329   5.658   5.278   0.464
   34LEU      H  330   5.603   5.360   0.444
   34LEU     CA  331   5.628   5.208   0.590
   34LEU     CB  332   5.540   5.285   0.689
   34LEU     CG  333   5.613   5.406   0.748
   34LEU    CD1  334   5.590   5.541   0.680
   34LEU    CD2  335   5.601   5.408   0.900
   34LEU      C  336   5.554   5.078   0.559
   34LEU      O  337   5.465   5.086   0.475
   35GLY      N  338   5.616   4.962   0.576
   35GLY      H  339   5.716   4.956   0.586
   35GLY     CA  340   5.550   4.836   0.540
   35GLY      C  341   5.447   4.781   0.638
   35GLY      O  342   5.439   4.831   0.750
   36SER      N  343   5.383   4.672   0.596
   36SER      H  344   5.418   4.614   0.522
   36SER     CA  345   5.280   4.603   0.675
   36SER     CB  346   5.342   4.522   0.789
   36SER     OG  347   5.438   4.433   0.733
   36SER     HG  348   5.469   4.377   0.810
   36SER      C  349   5.155   4.666   0.737
   36SER      O  350   5.063   4.595   0.777
   37VAL      N  351   5.168   4.794   0.768
   37VAL      H  352   5.251   4.850   0.774
   37VAL     CA  353   5.058   4.869   0.831
   37VAL     CB  354   5.126   4.972   0.922
   37VAL    CG1  355   5.212   4.912   1.034
   37VAL    CG2  356   5.213   5.068   0.840
   37VAL      C  357   4.931   4.916   0.760
   37VAL      O  358   4.929   5.013   0.684
   38PRO      N  359   4.817   4.868   0.809
   38PRO     CA  360   4.688   4.922   0.765
   38PRO     CB  361   4.589   4.814   0.808
   38PRO     CG  362   4.670   4.684   0.811
   38PRO     CD  363   4.804   4.733   0.865
   38PRO      C  364   4.658   5.059   0.827
   38PRO      O  365   4.723   5.103   0.921
   39ALA      N  366   4.554   5.117   0.767
   39ALA      H  367   4.506   5.067   0.695
   39ALA     CA  368   4.508   5.253   0.795
   39ALA     CB  369   4.505   5.340   0.669
   39ALA      C  370   4.375   5.265   0.869
   39ALA      O  371   4.287   5.183   0.841
   40PRO      N  372   4.363   5.349   0.971
   40PRO     CA  373   4.465   5.421   1.048
   40PRO     CB  374   4.402   5.546   1.108
   40PRO     CG  375   4.274   5.565   1.025
   40PRO     CD  376   4.236   5.419   0.996
   40PRO      C  377   4.542   5.339   1.152
   40PRO      O  378   4.513   5.221   1.171
   41ALA      N  379   4.643   5.408   1.204
   41ALA      H  380   4.680   5.483   1.149
   41ALA     CA  381   4.724   5.366   1.319
   41ALA     CB  382   4.874   5.381   1.289
   41ALA      C  383   4.699   5.449   1.445
   41ALA      O  384   4.637   5.556   1.441
   42CYS      N  385   4.764   5.402   1.551
   42CYS      H  386   4.783   5.304   1.560
   42CYS     CA  387   4.792   5.480   1.672
   42CYS     CB  388   4.690   5.441   1.779
   42CYS     SG  389   4.538   5.543   1.781
   42CYS     HG  390   4.518   5.533   1.650
   42CYS      C  391   4.932   5.438   1.715
   42CYS      O  392   4.970   5.322   1.697
   43ALA      N  393   5.009   5.534   1.766
   43ALA      H  394   4.992   5.624   1.726
   43ALA     CA  395   5.119   5.518   1.862
   43ALA     CB  396   5.065   5.510   2.005
   43ALA      C  397   5.232   5.417   1.839
   43ALA      O  398   5.225   5.305   1.889
   44LEU      N  399   5.346   5.473   1.801
   44LEU      H  400   5.361   5.571   1.815
   44LEU     CA  401   5.454   5.389   1.748
   44LEU     CB  402   5.521   5.438   1.619
   44LEU     CG  403   5.622   5.336   1.566
   44LEU    CD1  404   5.558   5.213   1.502
   44LEU    CD2  405   5.719   5.394   1.462
   44LEU      C  406   5.549   5.350   1.861
   44LEU      O  407   5.630   5.428   1.909
   45LEU      N  408   5.531   5.230   1.916
   45LEU      H  409   5.472   5.161   1.876
   45LEU     CA  410   5.619   5.169   2.017
   45LEU     CB  411   5.549   5.060   2.099
   45LEU     CG  412   5.434   5.105   2.190
   45LEU    CD1  413   5.295   5.085   2.130
   45LEU    CD2  414   5.436   5.027   2.322
   45LEU      C  415   5.748   5.126   1.948
   45LEU      O  416   5.738   5.026   1.876
   46LEU      N  417   5.856   5.188   1.995
   46LEU      H  418   5.849   5.272   2.049
   46LEU     CA  419   5.991   5.155   1.947
   46LEU     CB  420   6.099   5.264   1.948
   46LEU     CG  421   6.229   5.221   1.880
   46LEU    CD1  422   6.211   5.189   1.731
   46LEU    CD2  423   6.324   5.341   1.889
   46LEU      C  424   6.037   5.055   2.053
   46LEU      O  425   6.045   5.085   2.172
   47LEU      N  426   6.077   4.936   2.010
   47LEU      H  427   6.076   4.921   1.911
   47LEU     CA  428   6.131   4.824   2.089
   47LEU     CB  429   6.096   4.694   2.017
   47LEU     CG  430   5.949   4.653   2.026
   47LEU    CD1  431   5.902   4.577   1.901
   47LEU    CD2  432   5.926   4.570   2.152
   47LEU      C  433   6.281   4.844   2.107
   47LEU      O  434   6.348   4.858   2.004
   48PHE      N  435   6.322   4.890   2.225
   48PHE      H  436   6.261   4.941   2.285
   48PHE     CA  437   6.462   4.929   2.248
   48PHE     CB  438   6.459   5.082   2.253
   48PHE     CG  439   6.594   5.137   2.207
   48PHE    CD1  440   6.687   5.166   2.306
   48PHE    HD1  441   6.656   5.145   2.408
   48PHE    CD2  442   6.620   5.150   2.071
   48PHE    HD2  443   6.560   5.103   1.993
   48PHE    CE1  444   6.820   5.193   2.275
   48PHE    HE1  445   6.893   5.198   2.356
   48PHE    CE2  446   6.751   5.184   2.044
   48PHE    HE2  447   6.793   5.163   1.945
   48PHE     CZ  448   6.850   5.205   2.140
   48PHE     HZ  449   6.954   5.211   2.111
   48PHE      C  450   6.516   4.871   2.379
   48PHE      O  451   6.448   4.874   2.482
   49PRO      N  452   6.642   4.830   2.372
   49PRO     CA  453   6.722   4.784   2.487
   49PRO     CB  454   6.859   4.761   2.422
   49PRO     CG  455   6.812   4.693   2.293
   49PRO     CD  456   6.705   4.792   2.245
   49PRO      C  457   6.718   4.866   2.615
   49PRO      O  458   6.712   4.989   2.610
   50LEU      N  459   6.739   4.797   2.727
   50LEU      H  460   6.749   4.698   2.718
   50LEU     CA  461   6.756   4.866   2.856
   50LEU     CB  462   6.640   4.842   2.952
   50LEU     CG  463   6.632   4.945   3.065
   50LEU    CD1  464   6.549   5.068   3.029
   50LEU    CD2  465   6.576   4.873   3.188
   50LEU      C  466   6.885   4.829   2.930
   50LEU      O  467   6.926   4.715   2.950
   51THR      N  468   6.967   4.934   2.934
   51THR      H  469   6.975   5.001   2.859
   51THR     CA  470   7.081   4.931   3.026
   51THR     CB  471   7.204   4.988   2.954
   51THR    OG1  472   7.193   5.127   2.922
   51THR    HG1  473   7.153   5.156   2.835
   51THR    CG2  474   7.259   4.916   2.831
   51THR      C  475   7.050   5.022   3.145
   51THR      O  476   6.981   5.123   3.129
   52ALA      N  477   7.130   5.003   3.249
   52ALA      H  478   7.175   4.917   3.276
   52ALA     CA  479   7.137   5.104   3.355
   52ALA     CB  480   7.224   5.057   3.472
   52ALA      C  481   7.165   5.250   3.319
   52ALA      O  482   7.116   5.343   3.384
   53GLN      N  483   7.238   5.272   3.210
   53GLN      H  484   7.280   5.197   3.160
   53GLN     CA  485   7.261   5.406   3.152
   53GLN     CB  486   7.368   5.383   3.045
   53GLN     CG  487   7.429   5.518   3.009
   53GLN     CD  488   7.520   5.518   2.886
   53GLN    OE1  489   7.489   5.456   2.784
   53GLN    NE2  490   7.636   5.581   2.904
   53GLN   HE21  491   7.672   5.623   2.987
   53GLN   HE22  492   7.676   5.600   2.815
   53GLN      C  493   7.132   5.462   3.092
   53GLN      O  494   7.102   5.577   3.123
   54HISE     N  495   7.052   5.382   3.022
   54HISE     H  496   7.084   5.290   2.999
   54HISE    CA  497   6.930   5.432   2.958
   54HISE    CB  498   6.879   5.328   2.858
   54HISE    CG  499   6.980   5.287   2.751
   54HISE   ND1  500   7.027   5.168   2.714
   54HISE   CD2  501   7.014   5.372   2.653
   54HISE   HD2  502   7.014   5.481   2.661
   54HISE   CE1  503   7.082   5.178   2.593
   54HISE   HE1  504   7.132   5.096   2.542
   54HISE   NE2  505   7.077   5.306   2.557
   54HISE   HE2  506   7.118   5.348   2.476
   54HISE     C  507   6.817   5.448   3.060
   54HISE     O  508   6.757   5.555   3.069
   55GLU      N  509   6.816   5.355   3.155
   55GLU      H  510   6.872   5.272   3.157
   55GLU     CA  511   6.753   5.383   3.285
   55GLU     CB  512   6.757   5.254   3.366
   55GLU     CG  513   6.718   5.279   3.512
   55GLU     CD  514   6.711   5.146   3.588
   55GLU    OE1  515   6.801   5.060   3.581
   55GLU    OE2  516   6.634   5.124   3.684
   55GLU      C  517   6.785   5.512   3.359
   55GLU      O  518   6.691   5.588   3.384
   56ASN      N  519   6.913   5.540   3.376
   56ASN      H  520   6.991   5.479   3.361
   56ASN     CA  521   6.955   5.666   3.439
   56ASN     CB  522   7.103   5.664   3.477
   56ASN     CG  523   7.119   5.634   3.626
   56ASN    OD1  524   7.128   5.728   3.706
   56ASN    ND2  525   7.138   5.506   3.657
   56ASN   HD21  526   7.128   5.436   3.587
   56ASN   HD22  527   7.145   5.483   3.754
   56ASN      C  528   6.927   5.795   3.361
   56ASN      O  529   6.867   5.886   3.418
   57PHE      N  530   6.956   5.797   3.232
   57PHE      H  531   7.014   5.726   3.194
   57PHE     CA  532   6.912   5.899   3.135
   57PHE     CB  533   6.957   5.851   2.997
   57PHE     CG  534   6.992   5.963   2.898
   57PHE    CD1  535   7.124   5.967   2.856
   57PHE    HD1  536   7.188   5.879   2.867
   57PHE    CD2  537   6.903   6.051   2.837
   57PHE    HD2  538   6.802   6.056   2.876
   57PHE    CE1  539   7.160   6.067   2.768
   57PHE    HE1  540   7.263   6.065   2.730
   57PHE    CE2  541   6.937   6.141   2.737
   57PHE    HE2  542   6.882   6.235   2.729
   57PHE     CZ  543   7.072   6.153   2.703
   57PHE     HZ  544   7.099   6.249   2.661
   57PHE      C  545   6.761   5.923   3.122
   57PHE      O  546   6.725   6.035   3.085
   58ARG      N  547   6.680   5.818   3.128
   58ARG      H  548   6.716   5.727   3.108
   58ARG     CA  549   6.535   5.836   3.147
   58ARG     CB  550   6.464   5.708   3.104
   58ARG     CG  551   6.454   5.716   2.951
   58ARG     CD  552   6.331   5.785   2.893
   58ARG     NE  553   6.308   5.757   2.750
   58ARG     HE  554   6.351   5.673   2.717
   58ARG     CZ  555   6.241   5.832   2.662
   58ARG    NH1  556   6.194   5.954   2.693
   58ARG   HH11  557   6.212   5.985   2.786
   58ARG   HH12  558   6.184   6.021   2.620
   58ARG    NH2  559   6.231   5.794   2.534
   58ARG   HH21  560   6.265   5.703   2.509
   58ARG   HH22  561   6.209   5.867   2.469
   58ARG      C  562   6.482   5.887   3.281
   58ARG      O  563   6.400   5.978   3.279
   59LYS      N  564   6.533   5.828   3.389
   59LYS      H  565   6.575   5.737   3.382
   59LYS     CA  566   6.514   5.885   3.523
   59LYS     CB  567   6.593   5.808   3.629
   59LYS     CG  568   6.542   5.691   3.713
   59LYS     CD  569   6.410   5.738   3.774
   59LYS     CE  570   6.393   5.856   3.870
   59LYS     NZ  571   6.473   5.836   3.992
   59LYS    HZ1  572   6.482   5.921   4.043
   59LYS    HZ2  573   6.424   5.770   4.051
   59LYS    HZ3  574   6.565   5.804   3.971
   59LYS      C  575   6.557   6.031   3.540
   59LYS      O  576   6.470   6.110   3.577
   60LYS      N  577   6.659   6.076   3.467
   60LYS      H  578   6.729   6.014   3.433
   60LYS     CA  579   6.701   6.217   3.458
   60LYS     CB  580   6.837   6.228   3.389
   60LYS     CG  581   6.904   6.366   3.400
   60LYS     CD  582   6.955   6.381   3.543
   60LYS     CE  583   6.979   6.529   3.577
   60LYS     NZ  584   6.969   6.544   3.723
   60LYS    HZ1  585   7.029   6.479   3.770
   60LYS    HZ2  586   6.986   6.634   3.763
   60LYS    HZ3  587   6.875   6.517   3.744
   60LYS      C  588   6.590   6.304   3.398
   60LYS      O  589   6.553   6.405   3.457
   61GLN      N  590   6.535   6.257   3.286
   61GLN      H  591   6.588   6.195   3.228
   61GLN     CA  592   6.430   6.328   3.212
   61GLN     CB  593   6.393   6.265   3.078
   61GLN     CG  594   6.506   6.270   2.975
   61GLN     CD  595   6.471   6.188   2.850
   61GLN    OE1  596   6.383   6.103   2.845
   61GLN    NE2  597   6.540   6.225   2.743
   61GLN   HE21  598   6.604   6.302   2.748
   61GLN   HE22  599   6.544   6.157   2.670
   61GLN      C  600   6.306   6.344   3.301
   61GLN      O  601   6.266   6.456   3.331
   62ILE      N  602   6.250   6.236   3.355
   62ILE      H  603   6.291   6.149   3.330
   62ILE     CA  604   6.131   6.239   3.441
   62ILE     CB  605   6.076   6.101   3.476
   62ILE    CG1  606   6.148   6.024   3.586
   62ILE    CG2  607   6.074   6.011   3.352
   62ILE     CD  608   6.099   5.882   3.619
   62ILE      C  609   6.154   6.318   3.571
   62ILE      O  610   6.059   6.371   3.628
   63GLU      N  611   6.278   6.323   3.618
   63GLU      H  612   6.356   6.263   3.601
   63GLU     CA  613   6.306   6.417   3.727
   63GLU     CB  614   6.438   6.372   3.790
   63GLU     CG  615   6.419   6.246   3.875
   63GLU     CD  616   6.523   6.228   3.986
   63GLU    OE1  617   6.626   6.161   3.962
   63GLU    OE2  618   6.493   6.280   4.096
   63GLU      C  619   6.311   6.566   3.694
   63GLU      O  620   6.236   6.649   3.746
   64GLU      N  621   6.400   6.602   3.601
   64GLU      H  622   6.463   6.540   3.555
   64GLU     CA  623   6.407   6.739   3.547
   64GLU     CB  624   6.507   6.754   3.432
   64GLU     CG  625   6.652   6.759   3.481
   64GLU     CD  626   6.666   6.875   3.580
   64GLU    OE1  627   6.738   6.847   3.679
   64GLU    OE2  628   6.632   6.993   3.557
   64GLU      C  629   6.279   6.803   3.494
   64GLU      O  630   6.257   6.923   3.512
   65LEU      N  631   6.201   6.731   3.413
   65LEU      H  632   6.220   6.637   3.386
   65LEU     CA  633   6.072   6.783   3.366
   65LEU     CB  634   5.995   6.682   3.280
   65LEU     CG  635   6.075   6.657   3.153
   65LEU    CD1  636   6.011   6.537   3.082
   65LEU    CD2  637   6.060   6.773   3.054
   65LEU      C  638   5.985   6.814   3.488
   65LEU      O  639   5.952   6.729   3.570
   66LYS      N  640   5.934   6.937   3.495
   66LYS      H  641   5.917   6.989   3.411
   66LYS     CA  642   5.876   6.998   3.616
   66LYS     CB  643   5.904   7.148   3.615
   66LYS     CG  644   6.053   7.176   3.592
   66LYS     CD  645   6.064   7.327   3.616
   66LYS     CE  646   6.196   7.404   3.614
   66LYS     NZ  647   6.300   7.378   3.714
   66LYS    HZ1  648   6.383   7.426   3.684
   66LYS    HZ2  649   6.275   7.391   3.811
   66LYS    HZ3  650   6.321   7.281   3.705
   66LYS      C  651   5.730   6.961   3.639
   66LYS      O  652   5.678   6.953   3.751
   67GLY      N  653   5.651   6.973   3.533
   67GLY      H  654   5.694   6.981   3.443
   67GLY     CA  655   5.504   6.977   3.541
   67GLY      C  656   5.450   7.076   3.437
   67GLY      O  657   5.347   7.045   3.379
   68GLN      N  658   5.490   7.202   3.443
   68GLN      H  659   5.545   7.234   3.521
   68GLN     CA  660   5.442   7.311   3.357
   68GLN     CB  661   5.506   7.445   3.391
   68GLN     CG  662   5.506   7.512   3.529
   68GLN     CD  663   5.590   7.453   3.643
   68GLN    OE1  664   5.598   7.332   3.664
   68GLN    NE2  665   5.631   7.549   3.725
   68GLN   HE21  666   5.625   7.646   3.700
   68GLN   HE22  667   5.688   7.528   3.804
   68GLN      C  668   5.457   7.283   3.207
   68GLN      O  669   5.373   7.325   3.127
   69GLU      N  670   5.577   7.237   3.174
   69GLU      H  671   5.641   7.197   3.240
   69GLU     CA  672   5.608   7.216   3.032
   69GLU     CB  673   5.759   7.202   3.013
   69GLU     CG  674   5.839   7.083   3.067
   69GLU     CD  675   5.842   7.071   3.220
   69GLU    OE1  676   5.943   7.122   3.273
   69GLU    OE2  677   5.745   7.020   3.280
   69GLU      C  678   5.527   7.105   2.964
   69GLU      O  679   5.495   7.118   2.846
   70VAL      N  680   5.497   6.995   3.032
   70VAL      H  681   5.529   6.981   3.125
   70VAL     CA  682   5.415   6.887   2.974
   70VAL     CB  683   5.434   6.750   3.039
   70VAL    CG1  684   5.583   6.715   3.031
   70VAL    CG2  685   5.385   6.751   3.183
   70VAL      C  686   5.265   6.915   2.960
   70VAL      O  687   5.204   7.001   3.024
   71SER      N  688   5.213   6.853   2.854
   71SER      H  689   5.274   6.821   2.782
   71SER     CA  690   5.068   6.852   2.835
   71SER     CB  691   5.031   6.779   2.706
   71SER     OG  692   4.893   6.781   2.670
   71SER     HG  693   4.870   6.871   2.632
   71SER      C  694   4.979   6.790   2.943
   71SER      O  695   5.018   6.694   3.008
   72PRO      N  696   4.877   6.866   2.983
   72PRO     CA  697   4.771   6.814   3.071
   72PRO     CB  698   4.682   6.930   3.116
   72PRO     CG  699   4.779   7.048   3.103
   72PRO     CD  700   4.877   7.013   2.991
   72PRO      C  701   4.684   6.707   3.004
   72PRO      O  702   4.640   6.619   3.079
   73LYS      N  703   4.685   6.700   2.872
   73LYS      H  704   4.733   6.764   2.812
   73LYS     CA  705   4.620   6.596   2.790
   73LYS     CB  706   4.597   6.658   2.652
   73LYS     CG  707   4.484   6.761   2.662
   73LYS     CD  708   4.457   6.823   2.525
   73LYS     CE  709   4.366   6.946   2.535
   73LYS     NZ  710   4.379   7.005   2.401
   73LYS    HZ1  711   4.299   7.062   2.381
   73LYS    HZ2  712   4.464   7.056   2.398
   73LYS    HZ3  713   4.378   6.936   2.328
   73LYS      C  714   4.689   6.460   2.786
   73LYS      O  715   4.619   6.359   2.788
   74VAL      N  716   4.821   6.452   2.801
   74VAL      H  717   4.880   6.532   2.786
   74VAL     CA  718   4.890   6.323   2.821
   74VAL     CB  719   5.031   6.328   2.762
   74VAL    CG1  720   5.129   6.424   2.829
   74VAL    CG2  721   5.085   6.185   2.759
   74VAL      C  722   4.877   6.265   2.962
   74VAL      O  723   4.948   6.305   3.054
   75TYR      N  724   4.801   6.157   2.976
   75TYR      H  725   4.725   6.139   2.913
   75TYR     CA  726   4.781   6.079   3.099
   75TYR     CB  727   4.643   6.012   3.093
   75TYR     CG  728   4.541   6.117   3.049
   75TYR    CD1  729   4.542   6.248   3.094
   75TYR    HD1  730   4.630   6.289   3.143
   75TYR    CD2  731   4.431   6.068   2.979
   75TYR    HD2  732   4.431   5.962   2.953
   75TYR    CE1  733   4.430   6.328   3.071
   75TYR    HE1  734   4.411   6.417   3.131
   75TYR    CE2  735   4.324   6.151   2.948
   75TYR    HE2  736   4.229   6.111   2.911
   75TYR     CZ  737   4.323   6.281   2.996
   75TYR     OH  738   4.217   6.362   2.969
   75TYR     HH  739   4.152   6.312   2.912
   75TYR      C  740   4.895   5.978   3.104
   75TYR      O  741   4.889   5.862   3.063
   76PHE      N  742   5.014   6.027   3.138
   76PHE      H  743   5.026   6.122   3.166
   76PHE     CA  744   5.135   5.947   3.165
   76PHE     CB  745   5.262   6.029   3.188
   76PHE     CG  746   5.248   6.170   3.245
   76PHE    CD1  747   5.254   6.194   3.381
   76PHE    HD1  748   5.249   6.121   3.462
   76PHE    CD2  749   5.229   6.273   3.153
   76PHE    HD2  750   5.239   6.250   3.047
   76PHE    CE1  751   5.253   6.327   3.422
   76PHE    HE1  752   5.231   6.344   3.527
   76PHE    CE2  753   5.220   6.406   3.193
   76PHE    HE2  754   5.203   6.483   3.118
   76PHE     CZ  755   5.241   6.429   3.329
   76PHE     HZ  756   5.248   6.534   3.358
   76PHE      C  757   5.112   5.882   3.302
   76PHE      O  758   5.099   5.947   3.406
   77MET      N  759   5.125   5.750   3.294
   77MET      H  760   5.173   5.709   3.216
   77MET     CA  761   5.115   5.664   3.412
   77MET     CB  762   5.040   5.535   3.377
   77MET     CG  763   4.911   5.565   3.300
   77MET     SD  764   4.786   5.607   3.427
   77MET     CE  765   4.675   5.665   3.301
   77MET      C  766   5.250   5.627   3.472
   77MET      O  767   5.347   5.676   3.414
   78LYS      N  768   5.259   5.535   3.568
   78LYS      H  769   5.178   5.484   3.599
   78LYS     CA  770   5.382   5.506   3.643
   78LYS     CB  771   5.403   5.618   3.745
   78LYS     CG  772   5.541   5.606   3.811
   78LYS     CD  773   5.554   5.700   3.931
   78LYS     CE  774   5.675   5.656   4.014
   78LYS     NZ  775   5.701   5.742   4.130
   78LYS    HZ1  776   5.649   5.701   4.205
   78LYS    HZ2  777   5.799   5.744   4.151
   78LYS    HZ3  778   5.675   5.836   4.108
   78LYS      C  779   5.382   5.365   3.704
   78LYS      O  780   5.272   5.322   3.740
   79GLN      N  781   5.499   5.301   3.706
   79GLN      H  782   5.573   5.332   3.646
   79GLN     CA  783   5.517   5.168   3.764
   79GLN     CB  784   5.580   5.089   3.648
   79GLN     CG  785   5.560   4.938   3.662
   79GLN     CD  786   5.643   4.867   3.555
   79GLN    OE1  787   5.621   4.876   3.434
   79GLN    NE2  788   5.759   4.811   3.589
   79GLN   HE21  789   5.788   4.826   3.684
   79GLN   HE22  790   5.792   4.749   3.518
   79GLN      C  791   5.579   5.157   3.904
   79GLN      O  792   5.681   5.218   3.933
   80THR      N  793   5.517   5.076   3.989
   80THR      H  794   5.419   5.060   3.981
   80THR     CA  795   5.561   5.049   4.127
   80THR     CB  796   5.448   5.006   4.221
   80THR    OG1  797   5.361   4.930   4.137
   80THR    HG1  798   5.317   4.858   4.192
   80THR    CG2  799   5.357   5.113   4.282
   80THR      C  800   5.665   4.937   4.126
   80THR      O  801   5.752   4.946   4.212
   81ILE      N  802   5.639   4.836   4.043
   81ILE      H  803   5.542   4.831   4.019
   81ILE     CA  804   5.723   4.717   4.024
   81ILE     CB  805   5.637   4.596   3.988
   81ILE    CG1  806   5.722   4.472   4.017
   81ILE    CG2  807   5.569   4.605   3.851
   81ILE     CD  808   5.732   4.443   4.167
   81ILE      C  809   5.855   4.734   3.949
   81ILE      O  810   5.851   4.793   3.842
   82GLY      N  811   5.964   4.687   4.010
   82GLY      H  812   5.958   4.650   4.103
   82GLY     CA  813   6.090   4.710   3.937
   82GLY      C  814   6.109   4.630   3.808
   82GLY      O  815   6.081   4.683   3.701
   83ASN      N  816   6.153   4.506   3.822
   83ASN      H  817   6.182   4.474   3.913
   83ASN     CA  818   6.194   4.423   3.708
   83ASN     CB  819   6.243   4.286   3.752
   83ASN     CG  820   6.383   4.292   3.814
   83ASN    OD1  821   6.410   4.348   3.920
   83ASN    ND2  822   6.476   4.210   3.767
   83ASN   HD21  823   6.451   4.150   3.690
   83ASN   HD22  824   6.564   4.203   3.814
   83ASN      C  825   6.109   4.411   3.581
   83ASN      O  826   6.162   4.420   3.470
   84SER      N  827   5.980   4.389   3.606
   84SER      H  828   5.939   4.369   3.694
   84SER     CA  829   5.889   4.359   3.495
   84SER     CB  830   5.766   4.282   3.543
   84SER     OG  831   5.682   4.369   3.619
   84SER     HG  832   5.638   4.322   3.695
   84SER      C  833   5.848   4.480   3.410
   84SER      O  834   5.873   4.596   3.444
   85CYS      N  835   5.781   4.459   3.298
   85CYS      H  836   5.737   4.370   3.286
   85CYS     CA  837   5.740   4.567   3.206
   85CYS     CB  838   5.852   4.626   3.120
   85CYS     SG  839   5.794   4.777   3.034
   85CYS     HG  840   5.910   4.817   2.983
   85CYS      C  841   5.620   4.522   3.124
   85CYS      O  842   5.607   4.403   3.095
   86GLY      N  843   5.532   4.611   3.077
   86GLY      H  844   5.534   4.706   3.107
   86GLY     CA  845   5.418   4.590   2.986
   86GLY      C  846   5.301   4.687   2.998
   86GLY      O  847   5.294   4.784   2.924
   87THR      N  848   5.210   4.655   3.090
   87THR      H  849   5.216   4.576   3.151
   87THR     CA  850   5.084   4.729   3.094
   87THR     CB  851   4.974   4.690   3.193
   87THR    OG1  852   5.020   4.687   3.328
   87THR    HG1  853   5.088   4.614   3.334
   87THR    CG2  854   4.906   4.560   3.149
   87THR      C  855   5.083   4.882   3.094
   87THR      O  856   5.026   4.946   3.005
   88ILE      N  857   5.164   4.934   3.186
   88ILE      H  858   5.198   4.876   3.260
   88ILE     CA  859   5.183   5.079   3.195
   88ILE     CB  860   5.283   5.112   3.306
   88ILE    CG1  861   5.222   5.063   3.437
   88ILE    CG2  862   5.344   5.252   3.315
   88ILE     CD  863   5.100   5.138   3.489
   88ILE      C  864   5.227   5.144   3.063
   88ILE      O  865   5.182   5.254   3.033
   89GLY      N  866   5.303   5.074   2.979
   89GLY      H  867   5.342   4.984   2.997
   89GLY     CA  868   5.334   5.112   2.841
   89GLY      C  869   5.212   5.125   2.750
   89GLY      O  870   5.185   5.225   2.683
   90LEU      N  871   5.131   5.020   2.737
   90LEU      H  872   5.141   4.939   2.794
   90LEU     CA  873   5.012   5.024   2.651
   90LEU     CB  874   4.937   4.890   2.656
   90LEU     CG  875   5.013   4.787   2.572
   90LEU    CD1  876   4.971   4.647   2.617
   90LEU    CD2  877   4.968   4.813   2.429
   90LEU      C  878   4.919   5.134   2.701
   90LEU      O  879   4.874   5.214   2.619
   91ILE      N  880   4.897   5.144   2.832
   91ILE      H  881   4.943   5.080   2.894
   91ILE     CA  882   4.814   5.245   2.900
   91ILE     CB  883   4.799   5.207   3.047
   91ILE    CG1  884   4.724   5.075   3.069
   91ILE    CG2  885   4.726   5.322   3.117
   91ILE     CD  886   4.724   5.055   3.221
   91ILE      C  887   4.857   5.387   2.863
   91ILE      O  888   4.777   5.470   2.820
   92HISE     N  889   4.987   5.416   2.870
   92HISE     H  890   5.047   5.374   2.938
   92HISE    CA  891   5.056   5.537   2.824
   92HISE    CB  892   5.209   5.536   2.821
   92HISE    CG  893   5.266   5.553   2.963
   92HISE   ND1  894   5.270   5.661   3.040
   92HISE   CD2  895   5.378   5.489   2.993
   92HISE   HD2  896   5.406   5.392   2.951
   92HISE   CE1  897   5.381   5.666   3.114
   92HISE   HE1  898   5.408   5.761   3.160
   92HISE   NE2  899   5.451   5.558   3.081
   92HISE   HE2  900   5.549   5.553   3.096
   92HISE     C  901   5.016   5.575   2.682
   92HISE     O  902   4.968   5.684   2.652
   93ALA      N  903   5.034   5.481   2.590
   93ALA      H  904   5.079   5.394   2.611
   93ALA     CA  905   5.000   5.498   2.448
   93ALA     CB  906   5.071   5.404   2.351
   93ALA      C  907   4.851   5.507   2.416
   93ALA      O  908   4.804   5.581   2.330
   94VAL      N  909   4.774   5.417   2.477
   94VAL      H  910   4.808   5.339   2.530
   94VAL     CA  911   4.628   5.406   2.468
   94VAL     CB  912   4.571   5.276   2.526
   94VAL    CG1  913   4.420   5.265   2.546
   94VAL    CG2  914   4.605   5.162   2.431
   94VAL      C  915   4.543   5.521   2.523
   94VAL      O  916   4.462   5.571   2.445
   95ALA      N  917   4.573   5.567   2.645
   95ALA      H  918   4.662   5.544   2.683
   95ALA     CA  919   4.495   5.670   2.716
   95ALA     CB  920   4.555   5.700   2.853
   95ALA      C  921   4.471   5.801   2.642
   95ALA      O  922   4.356   5.846   2.639
   96ASN      N  923   4.574   5.865   2.587
   96ASN      H  924   4.655   5.852   2.644
   96ASN     CA  925   4.561   5.981   2.499
   96ASN     CB  926   4.704   6.026   2.469
   96ASN     CG  927   4.708   6.124   2.352
   96ASN    OD1  928   4.753   6.098   2.241
   96ASN    ND2  929   4.635   6.234   2.369
   96ASN   HD21  930   4.589   6.250   2.457
   96ASN   HD22  931   4.635   6.301   2.296
   96ASN      C  932   4.479   5.954   2.372
   96ASN      O  933   4.384   6.025   2.341
   97ASN      N  934   4.508   5.840   2.309
   97ASN      H  935   4.586   5.781   2.326
   97ASN     CA  936   4.452   5.806   2.178
   97ASN     CB  937   4.544   5.710   2.103
   97ASN     CG  938   4.676   5.771   2.057
   97ASN    OD1  939   4.682   5.868   1.981
   97ASN    ND2  940   4.790   5.710   2.086
   97ASN   HD21  941   4.794   5.638   2.156
   97ASN   HD22  942   4.869   5.760   2.051
   97ASN      C  943   4.310   5.750   2.196
   97ASN      O  944   4.262   5.694   2.098
   98GLN      N  945   4.232   5.786   2.297
   98GLN      H  946   4.228   5.881   2.326
   98GLN     CA  947   4.116   5.705   2.338
   98GLN     CB  948   4.093   5.759   2.480
   98GLN     CG  949   4.077   5.637   2.572
   98GLN     CD  950   4.033   5.695   2.706
   98GLN    OE1  951   3.915   5.676   2.737
   98GLN    NE2  952   4.123   5.753   2.785
   98GLN   HE21  953   4.219   5.751   2.756
   98GLN   HE22  954   4.094   5.808   2.863
   98GLN      C  955   3.991   5.732   2.254
   98GLN      O  956   3.898   5.653   2.246
   99ASP      N  957   3.977   5.849   2.193
   99ASP      H  958   4.017   5.933   2.229
   99ASP     CA  959   3.872   5.873   2.093
   99ASP     CB  960   3.839   6.022   2.086
   99ASP     CG  961   3.958   6.114   2.059
   99ASP    OD1  962   3.979   6.208   2.139
   99ASP    OD2  963   4.024   6.092   1.955
   99ASP      C  964   3.912   5.813   1.958
   99ASP      O  965   3.830   5.813   1.866
  100LYS      N  966   4.036   5.765   1.943
  100LYS      H  967   4.099   5.767   2.020
  100LYS     CA  968   4.084   5.712   1.815
  100LYS     CB  969   4.213   5.775   1.763
  100LYS     CG  970   4.198   5.926   1.740
  100LYS     CD  971   4.329   5.999   1.710
  100LYS     CE  972   4.440   6.009   1.814
  100LYS     NZ  973   4.447   6.148   1.863
  100LYS    HZ1  974   4.530   6.163   1.917
  100LYS    HZ2  975   4.476   6.208   1.789
  100LYS    HZ3  976   4.362   6.174   1.909
  100LYS      C  977   4.074   5.561   1.794
  100LYS      O  978   4.023   5.519   1.691
  101LEU      N  979   4.082   5.485   1.903
  101LEU      H  980   4.052   5.512   1.995
  101LEU     CA  981   4.078   5.339   1.909
  101LEU     CB  982   4.153   5.289   2.033
  101LEU     CG  983   4.304   5.311   2.026
  101LEU    CD1  984   4.356   5.355   2.163
  101LEU    CD2  985   4.379   5.180   1.997
  101LEU      C  986   3.934   5.285   1.906
  101LEU      O  987   3.848   5.365   1.943
  102GLY      N  988   3.915   5.158   1.872
  102GLY      H  989   3.982   5.112   1.814
  102GLY     CA  990   3.786   5.095   1.905
  102GLY      C  991   3.785   5.003   2.027
  102GLY      O  992   3.849   4.899   2.017
  103PHE      N  993   3.686   5.019   2.115
  103PHE      H  994   3.621   5.095   2.117
  103PHE     CA  995   3.677   4.947   2.243
  103PHE     CB  996   3.652   5.036   2.365
  103PHE     CG  997   3.769   5.132   2.385
  103PHE    CD1  998   3.861   5.094   2.482
  103PHE    HD1  999   3.866   4.994   2.527
  103PHE    CD2 1000   3.779   5.249   2.311
  103PHE    HD2 1001   3.693   5.282   2.253
  103PHE    CE1 1002   3.969   5.179   2.504
  103PHE    HE1 1003   4.054   5.147   2.563
  103PHE    CE2 1004   3.886   5.334   2.340
  103PHE    HE2 1005   3.919   5.413   2.273
  103PHE     CZ 1006   3.979   5.300   2.437
  103PHE     HZ 1007   4.069   5.355   2.465
  103PHE      C 1008   3.552   4.859   2.231
  103PHE      O 1009   3.460   4.893   2.158
  104GLU      N 1010   3.539   4.765   2.324
  104GLU      H 1011   3.617   4.745   2.384
  104GLU     CA 1012   3.427   4.674   2.352
  104GLU     CB 1013   3.463   4.532   2.394
  104GLU     CG 1014   3.522   4.453   2.276
  104GLU     CD 1015   3.538   4.310   2.328
  104GLU    OE1 1016   3.479   4.211   2.280
  104GLU    OE2 1017   3.631   4.285   2.408
  104GLU      C 1018   3.337   4.729   2.463
  104GLU      O 1019   3.389   4.791   2.555
  105ASP      N 1020   3.206   4.706   2.460
  105ASP      H 1021   3.166   4.675   2.373
  105ASP     CA 1022   3.110   4.747   2.564
  105ASP     CB 1023   2.971   4.712   2.512
  105ASP     CG 1024   2.843   4.734   2.593
  105ASP    OD1 1025   2.740   4.666   2.575
  105ASP    OD2 1026   2.844   4.826   2.679
  105ASP      C 1027   3.122   4.679   2.701
  105ASP      O 1028   3.169   4.566   2.698
  106GLY      N 1029   3.117   4.754   2.811
  106GLY      H 1030   3.066   4.838   2.793
  106GLY     CA 1031   3.155   4.704   2.944
  106GLY      C 1032   3.306   4.681   2.955
  106GLY      O 1033   3.341   4.604   3.044
  107SER      N 1034   3.392   4.753   2.885
  107SER      H 1035   3.375   4.836   2.832
  107SER     CA 1036   3.536   4.724   2.893
  107SER     CB 1037   3.607   4.807   2.786
  107SER     OG 1038   3.748   4.820   2.804
  107SER     HG 1039   3.792   4.730   2.800
  107SER      C 1040   3.594   4.745   3.033
  107SER      O 1041   3.555   4.838   3.104
  108VAL      N 1042   3.667   4.644   3.078
  108VAL      H 1043   3.660   4.556   3.030
  108VAL     CA 1044   3.750   4.654   3.199
  108VAL     CB 1045   3.794   4.519   3.254
  108VAL    CG1 1046   3.675   4.434   3.302
  108VAL    CG2 1047   3.872   4.440   3.148
  108VAL      C 1048   3.852   4.768   3.191
  108VAL      O 1049   3.878   4.830   3.294
  109LEU      N 1050   3.929   4.778   3.083
  109LEU      H 1051   3.909   4.715   3.008
  109LEU     CA 1052   4.012   4.895   3.051
  109LEU     CB 1053   4.082   4.880   2.915
  109LEU     CG 1054   4.166   4.981   2.839
  109LEU    CD1 1055   4.307   4.998   2.896
  109LEU    CD2 1056   4.183   4.945   2.691
  109LEU      C 1057   3.932   5.025   3.062
  109LEU      O 1058   3.967   5.115   3.137
  110LYS      N 1059   3.820   5.034   2.991
  110LYS      H 1060   3.810   4.973   2.912
  110LYS     CA 1061   3.746   5.161   3.000
  110LYS     CB 1062   3.629   5.168   2.902
  110LYS     CG 1063   3.669   5.200   2.758
  110LYS     CD 1064   3.725   5.341   2.735
  110LYS     CE 1065   3.618   5.447   2.709
  110LYS     NZ 1066   3.665   5.584   2.685
  110LYS    HZ1 1067   3.707   5.595   2.595
  110LYS    HZ2 1068   3.591   5.650   2.696
  110LYS    HZ3 1069   3.739   5.600   2.750
  110LYS      C 1070   3.703   5.206   3.140
  110LYS      O 1071   3.717   5.323   3.174
  111GLN      N 1072   3.656   5.110   3.220
  111GLN      H 1073   3.639   5.022   3.175
  111GLN     CA 1074   3.631   5.126   3.364
  111GLN     CB 1075   3.540   5.010   3.407
  111GLN     CG 1076   3.403   5.011   3.341
  111GLN     CD 1077   3.315   4.891   3.378
  111GLN    OE1 1078   3.254   4.883   3.484
  111GLN    NE2 1079   3.329   4.787   3.296
  111GLN   HE21 1080   3.390   4.795   3.217
  111GLN   HE22 1081   3.296   4.696   3.320
  111GLN      C 1082   3.755   5.152   3.449
  111GLN      O 1083   3.739   5.202   3.560
  112PHE      N 1084   3.874   5.104   3.412
  112PHE      H 1085   3.884   5.021   3.358
  112PHE     CA 1086   4.001   5.155   3.466
  112PHE     CB 1087   4.103   5.044   3.439
  112PHE     CG 1088   4.239   5.066   3.505
  112PHE    CD1 1089   4.256   5.039   3.640
  112PHE    HD1 1090   4.164   5.046   3.699
  112PHE    CD2 1091   4.346   5.115   3.430
  112PHE    HD2 1092   4.332   5.144   3.326
  112PHE    CE1 1093   4.381   5.061   3.697
  112PHE    HE1 1094   4.402   5.057   3.803
  112PHE    CE2 1095   4.472   5.124   3.487
  112PHE    HE2 1096   4.561   5.135   3.424
  112PHE     CZ 1097   4.488   5.111   3.624
  112PHE     HZ 1098   4.576   5.156   3.670
  112PHE      C 1099   4.039   5.297   3.426
  112PHE      O 1100   4.076   5.380   3.509
  113LEU      N 1101   4.012   5.330   3.300
  113LEU      H 1102   3.961   5.272   3.237
  113LEU     CA 1103   4.057   5.460   3.246
  113LEU     CB 1104   4.047   5.465   3.094
  113LEU     CG 1105   4.169   5.401   3.029
  113LEU    CD1 1106   4.172   5.403   2.876
  113LEU    CD2 1107   4.301   5.459   3.082
  113LEU      C 1108   3.987   5.583   3.304
  113LEU      O 1109   4.058   5.660   3.368
  114SER      N 1110   3.860   5.565   3.340
  114SER      H 1111   3.808   5.487   3.305
  114SER     CA 1112   3.786   5.669   3.414
  114SER     CB 1113   3.638   5.638   3.434
  114SER     OG 1114   3.618   5.513   3.501
  114SER     HG 1115   3.522   5.491   3.517
  114SER      C 1116   3.836   5.696   3.556
  114SER      O 1117   3.826   5.811   3.598
  115GLU      N 1118   3.891   5.598   3.628
  115GLU      H 1119   3.879   5.502   3.605
  115GLU     CA 1120   3.960   5.620   3.756
  115GLU     CB 1121   3.982   5.484   3.821
  115GLU     CG 1122   4.050   5.505   3.957
  115GLU     CD 1123   4.034   5.382   4.046
  115GLU    OE1 1124   4.134   5.344   4.110
  115GLU    OE2 1125   3.922   5.327   4.058
  115GLU      C 1126   4.088   5.695   3.715
  115GLU      O 1127   4.093   5.818   3.717
  116THR      N 1128   4.176   5.623   3.647
  116THR      H 1129   4.138   5.539   3.608
  116THR     CA 1130   4.318   5.653   3.621
  116THR     CB 1131   4.398   5.531   3.576
  116THR    OG1 1132   4.338   5.468   3.463
  116THR    HG1 1133   4.243   5.442   3.478
  116THR    CG2 1134   4.431   5.438   3.693
  116THR      C 1135   4.365   5.776   3.543
  116THR      O 1136   4.473   5.833   3.559
  117GLU      N 1137   4.282   5.823   3.450
  117GLU      H 1138   4.211   5.762   3.413
  117GLU     CA 1139   4.290   5.947   3.372
  117GLU     CB 1140   4.164   5.977   3.289
  117GLU     CG 1141   4.149   5.882   3.171
  117GLU     CD 1142   4.019   5.907   3.093
  117GLU    OE1 1143   4.042   5.959   2.982
  117GLU    OE2 1144   3.901   5.892   3.132
  117GLU      C 1145   4.309   6.073   3.455
  117GLU      O 1146   4.361   6.178   3.417
  118LYS      N 1147   4.251   6.062   3.575
  118LYS      H 1148   4.199   5.986   3.614
  118LYS     CA 1149   4.260   6.160   3.684
  118LYS     CB 1150   4.140   6.124   3.772
  118LYS     CG 1151   4.004   6.162   3.714
  118LYS     CD 1152   3.887   6.175   3.812
  118LYS     CE 1153   3.796   6.052   3.817
  118LYS     NZ 1154   3.692   6.046   3.921
  118LYS    HZ1 1155   3.743   6.041   4.007
  118LYS    HZ2 1156   3.635   6.128   3.915
  118LYS    HZ3 1157   3.643   5.959   3.919
  118LYS      C 1158   4.393   6.144   3.758
  118LYS      O 1159   4.478   6.064   3.717
  119MET      N 1160   4.420   6.225   3.859
  119MET      H 1161   4.384   6.318   3.867
  119MET     CA 1162   4.528   6.207   3.957
  119MET     CB 1163   4.495   6.081   4.039
  119MET     CG 1164   4.393   6.094   4.152
  119MET     SD 1165   4.345   5.930   4.217
  119MET     CE 1166   4.234   5.860   4.096
  119MET      C 1167   4.676   6.221   3.923
  119MET      O 1168   4.706   6.231   3.804
  120SER      N 1169   4.755   6.229   4.030
  120SER      H 1170   4.715   6.230   4.122
  120SER     CA 1171   4.902   6.231   4.023
  120SER     CB 1172   4.968   6.268   4.156
  120SER     OG 1173   4.964   6.147   4.233
  120SER     HG 1174   4.983   6.168   4.329
  120SER      C 1175   4.958   6.096   3.977
  120SER      O 1176   4.895   5.990   3.984
  121PRO      N 1177   5.075   6.106   3.917
  121PRO     CA 1178   5.151   5.985   3.881
  121PRO     CB 1179   5.273   6.031   3.801
  121PRO     CG 1180   5.214   6.154   3.732
  121PRO     CD 1181   5.127   6.220   3.840
  121PRO      C 1182   5.193   5.890   3.993
  121PRO      O 1183   5.210   5.771   3.971
  122GLU      N 1184   5.205   5.944   4.114
  122GLU      H 1185   5.221   6.041   4.132
  122GLU     CA 1186   5.201   5.853   4.230
  122GLU     CB 1187   5.248   5.928   4.355
  122GLU     CG 1188   5.288   5.824   4.459
  122GLU     CD 1189   5.357   5.887   4.580
  122GLU    OE1 1190   5.293   5.887   4.688
  122GLU    OE2 1191   5.466   5.944   4.559
  122GLU      C 1192   5.069   5.783   4.262
  122GLU      O 1193   5.072   5.661   4.276
  123ASP      N 1194   4.959   5.858   4.274
  123ASP      H 1195   4.963   5.958   4.275
  123ASP     CA 1196   4.826   5.796   4.287
  123ASP     CB 1197   4.710   5.892   4.314
  123ASP     CG 1198   4.739   5.967   4.444
  123ASP    OD1 1199   4.741   5.912   4.556
  123ASP    OD2 1200   4.728   6.091   4.432
  123ASP      C 1201   4.792   5.697   4.176
  123ASP      O 1202   4.721   5.600   4.201
  124ARG      N 1203   4.831   5.724   4.051
  124ARG      H 1204   4.854   5.819   4.028
  124ARG     CA 1205   4.817   5.627   3.942
  124ARG     CB 1206   4.855   5.694   3.811
  124ARG     CG 1207   4.751   5.793   3.757
  124ARG     CD 1208   4.813   5.879   3.647
  124ARG     NE 1209   4.725   5.992   3.611
  124ARG     HE 1210   4.654   6.005   3.680
  124ARG     CZ 1211   4.755   6.090   3.525
  124ARG    NH1 1212   4.881   6.103   3.480
  124ARG   HH11 1213   4.957   6.040   3.499
  124ARG   HH12 1214   4.905   6.189   3.436
  124ARG    NH2 1215   4.662   6.160   3.460
  124ARG   HH21 1216   4.568   6.128   3.472
  124ARG   HH22 1217   4.675   6.258   3.440
  124ARG      C 1218   4.895   5.496   3.963
  124ARG      O 1219   4.833   5.390   3.957
  125ALA      N 1220   5.013   5.499   4.025
  125ALA      H 1221   5.068   5.583   4.027
  125ALA     CA 1222   5.092   5.382   4.065
  125ALA     CB 1223   5.229   5.427   4.116
  125ALA      C 1224   5.019   5.290   4.162
  125ALA      O 1225   5.031   5.167   4.156
  126LYS      N 1226   4.941   5.352   4.250
  126LYS      H 1227   4.959   5.450   4.261
  126LYS     CA 1228   4.864   5.282   4.354
  126LYS     CB 1229   4.843   5.361   4.484
  126LYS     CG 1230   4.983   5.397   4.536
  126LYS     CD 1231   4.970   5.486   4.659
  126LYS     CE 1232   5.100   5.540   4.719
  126LYS     NZ 1233   5.059   5.601   4.846
  126LYS    HZ1 1234   5.027   5.525   4.902
  126LYS    HZ2 1235   5.128   5.648   4.902
  126LYS    HZ3 1236   4.977   5.655   4.826
  126LYS      C 1237   4.729   5.228   4.309
  126LYS      O 1238   4.698   5.112   4.335
  127CYS      N 1239   4.675   5.299   4.210
  127CYS      H 1240   4.708   5.392   4.191
  127CYS     CA 1241   4.568   5.245   4.127
  127CYS     CB 1242   4.492   5.348   4.043
  127CYS     SG 1243   4.406   5.471   4.147
  127CYS     HG 1244   4.284   5.436   4.105
  127CYS      C 1245   4.610   5.133   4.031
  127CYS      O 1246   4.529   5.048   3.995
  128PHE      N 1247   4.736   5.128   3.988
  128PHE      H 1248   4.792   5.211   3.987
  128PHE     CA 1249   4.799   5.006   3.936
  128PHE     CB 1250   4.938   5.039   3.880
  128PHE     CG 1251   5.015   4.916   3.832
  128PHE    CD1 1252   5.131   4.880   3.901
  128PHE    HD1 1253   5.157   4.930   3.994
  128PHE    CD2 1254   4.999   4.860   3.706
  128PHE    HD2 1255   4.933   4.903   3.630
  128PHE    CE1 1256   5.219   4.779   3.863
  128PHE    HE1 1257   5.304   4.750   3.924
  128PHE    CE2 1258   5.093   4.768   3.663
  128PHE    HE2 1259   5.083   4.731   3.561
  128PHE     CZ 1260   5.201   4.722   3.738
  128PHE     HZ 1261   5.264   4.637   3.710
  128PHE      C 1262   4.800   4.891   4.036
  128PHE      O 1263   4.760   4.783   3.993
  129GLU      N 1264   4.850   4.910   4.158
  129GLU      H 1265   4.901   4.994   4.175
  129GLU     CA 1266   4.843   4.810   4.265
  129GLU     CB 1267   4.933   4.851   4.381
  129GLU     CG 1268   5.082   4.873   4.352
  129GLU     CD 1269   5.167   4.749   4.325
  129GLU    OE1 1270   5.207   4.710   4.213
  129GLU    OE2 1271   5.223   4.695   4.423
  129GLU      C 1272   4.708   4.763   4.321
  129GLU      O 1273   4.713   4.675   4.407
  130LYS      N 1274   4.608   4.848   4.306
  130LYS      H 1275   4.630   4.944   4.286
  130LYS     CA 1276   4.467   4.817   4.334
  130LYS     CB 1277   4.392   4.950   4.345
  130LYS     CG 1278   4.428   5.021   4.476
  130LYS     CD 1279   4.365   5.157   4.506
  130LYS     CE 1280   4.412   5.215   4.640
  130LYS     NZ 1281   4.297   5.292   4.689
  130LYS    HZ1 1282   4.316   5.332   4.779
  130LYS    HZ2 1283   4.257   5.361   4.629
  130LYS    HZ3 1284   4.220   5.228   4.698
  130LYS      C 1285   4.396   4.722   4.237
  130LYS      O 1286   4.324   4.630   4.275
  131ASN      N 1287   4.446   4.725   4.114
  131ASN      H 1288   4.540   4.756   4.108
  131ASN     CA 1289   4.387   4.653   4.000
  131ASN     CB 1290   4.376   4.738   3.873
  131ASN     CG 1291   4.266   4.684   3.781
  131ASN    OD1 1292   4.279   4.572   3.733
  131ASN    ND2 1293   4.144   4.735   3.788
  131ASN   HD21 1294   4.110   4.803   3.853
  131ASN   HD22 1295   4.072   4.685   3.739
  131ASN      C 1296   4.456   4.520   3.972
  131ASN      O 1297   4.557   4.519   3.902
  132GLU      N 1298   4.392   4.408   4.003
  132GLU      H 1299   4.303   4.409   4.049
  132GLU     CA 1300   4.439   4.271   3.978
  132GLU     CB 1301   4.370   4.183   4.082
  132GLU     CG 1302   4.426   4.209   4.222
  132GLU     CD 1303   4.403   4.104   4.331
  132GLU    OE1 1304   4.304   4.122   4.406
  132GLU    OE2 1305   4.481   4.007   4.346
  132GLU      C 1306   4.421   4.224   3.833
  132GLU      O 1307   4.510   4.152   3.789
  133ALA      N 1308   4.327   4.278   3.757
  133ALA      H 1309   4.262   4.341   3.799
  133ALA     CA 1310   4.313   4.254   3.613
  133ALA     CB 1311   4.177   4.310   3.571
  133ALA      C 1312   4.426   4.311   3.527
  133ALA      O 1313   4.492   4.244   3.448
  134ILE      N 1314   4.461   4.436   3.559
  134ILE      H 1315   4.404   4.495   3.616
  134ILE     CA 1316   4.581   4.501   3.505
  134ILE     CB 1317   4.575   4.651   3.535
  134ILE    CG1 1318   4.489   4.725   3.433
  134ILE    CG2 1319   4.713   4.716   3.541
  134ILE     CD 1320   4.526   4.716   3.285
  134ILE      C 1321   4.712   4.432   3.543
  134ILE      O 1322   4.798   4.402   3.459
  135GLN      N 1323   4.725   4.395   3.670
  135GLN      H 1324   4.666   4.431   3.742
  135GLN     CA 1325   4.836   4.309   3.713
  135GLN     CB 1326   4.866   4.304   3.863
  135GLN     CG 1327   4.884   4.451   3.900
  135GLN     CD 1328   4.984   4.473   4.014
  135GLN    OE1 1329   4.984   4.408   4.118
  135GLN    NE2 1330   5.036   4.595   4.004
  135GLN   HE21 1331   4.998   4.670   3.949
  135GLN   HE22 1332   5.096   4.629   4.076
  135GLN      C 1333   4.840   4.172   3.646
  135GLN      O 1334   4.950   4.124   3.617
  136ALA      N 1335   4.725   4.108   3.628
  136ALA      H 1336   4.644   4.131   3.681
  136ALA     CA 1337   4.720   3.984   3.550
  136ALA     CB 1338   4.584   3.915   3.564
  136ALA      C 1339   4.751   3.989   3.400
  136ALA      O 1340   4.829   3.912   3.343
  137ALA      N 1341   4.712   4.106   3.349
  137ALA      H 1342   4.649   4.170   3.392
  137ALA     CA 1343   4.758   4.152   3.217
  137ALA     CB 1344   4.692   4.286   3.183
  137ALA      C 1345   4.908   4.179   3.209
  137ALA      O 1346   4.980   4.125   3.125
  138HISE     N 1347   4.967   4.254   3.302
  138HISE     H 1348   4.910   4.315   3.358
  138HISE    CA 1349   5.111   4.277   3.320
  138HISE    CB 1350   5.118   4.369   3.442
  138HISE    CG 1351   5.246   4.452   3.454
  138HISE   ND1 1352   5.277   4.564   3.390
  138HISE   CD2 1353   5.344   4.422   3.539
  138HISE   HD2 1354   5.358   4.324   3.584
  138HISE   CE1 1355   5.392   4.608   3.441
  138HISE   HE1 1356   5.445   4.696   3.405
  138HISE   NE2 1357   5.434   4.520   3.531
  138HISE   HE2 1358   5.514   4.511   3.591
  138HISE     C 1359   5.185   4.146   3.349
  138HISE     O 1360   5.291   4.135   3.288
  139ASP      N 1361   5.138   4.056   3.435
  139ASP      H 1362   5.067   4.086   3.499
  139ASP     CA 1363   5.195   3.921   3.435
  139ASP     CB 1364   5.102   3.837   3.523
  139ASP     CG 1365   5.142   3.697   3.570
  139ASP    OD1 1366   5.255   3.655   3.539
  139ASP    OD2 1367   5.056   3.619   3.618
  139ASP      C 1368   5.198   3.850   3.299
  139ASP      O 1369   5.301   3.796   3.260
  140ALA      N 1370   5.090   3.855   3.222
  140ALA      H 1371   5.000   3.857   3.266
  140ALA     CA 1372   5.093   3.802   3.084
  140ALA     CB 1373   4.952   3.813   3.026
  140ALA      C 1374   5.189   3.873   2.988
  140ALA      O 1375   5.219   3.813   2.885
  141VAL      N 1376   5.221   3.999   3.017
  141VAL      H 1377   5.162   4.052   3.078
  141VAL     CA 1378   5.341   4.054   2.954
  141VAL     CB 1379   5.338   4.207   2.943
  141VAL    CG1 1380   5.445   4.261   2.848
  141VAL    CG2 1381   5.205   4.266   2.898
  141VAL      C 1382   5.476   4.009   3.009
  141VAL      O 1383   5.561   3.970   2.929
  142ALA      N 1384   5.490   4.024   3.141
  142ALA      H 1385   5.423   4.077   3.193
  142ALA     CA 1386   5.615   3.977   3.203
  142ALA     CB 1387   5.618   4.014   3.351
  142ALA      C 1388   5.649   3.829   3.180
  142ALA      O 1389   5.763   3.805   3.142
  143GLN      N 1390   5.557   3.737   3.206
  143GLN      H 1391   5.471   3.763   3.250
  143GLN     CA 1392   5.586   3.595   3.180
  143GLN     CB 1393   5.491   3.500   3.253
  143GLN     CG 1394   5.352   3.512   3.191
  143GLN     CD 1395   5.248   3.416   3.248
  143GLN    OE1 1396   5.219   3.312   3.188
  143GLN    NE2 1397   5.196   3.441   3.368
  143GLN   HE21 1398   5.211   3.522   3.424
  143GLN   HE22 1399   5.125   3.375   3.395
  143GLN      C 1400   5.604   3.560   3.032
  143GLN      O 1401   5.543   3.611   2.939
  144GLU      N 1402   5.705   3.474   3.018
  144GLU      H 1403   5.733   3.411   3.091
  144GLU     CA 1404   5.741   3.433   2.881
  144GLU     CB 1405   5.893   3.440   2.865
  144GLU     CG 1406   5.954   3.580   2.866
  144GLU     CD 1407   6.106   3.563   2.861
  144GLU    OE1 1408   6.169   3.620   2.768
  144GLU    OE2 1409   6.155   3.480   2.940
  144GLU      C 1410   5.682   3.300   2.834
  144GLU      O 1411   5.694   3.194   2.895
  145GLY      N 1412   5.633   3.307   2.710
  145GLY      H 1413   5.611   3.400   2.680
  145GLY     CA 1414   5.584   3.205   2.616
  145GLY      C 1415   5.661   3.173   2.488
  145GLY      O 1416   5.739   3.077   2.487
  146GLN      N 1417   5.652   3.267   2.394
  146GLN      H 1418   5.636   3.364   2.409
  146GLN     CA 1419   5.704   3.232   2.261
  146GLN     CB 1420   5.595   3.264   2.159
  146GLN     CG 1421   5.465   3.184   2.173
  146GLN     CD 1422   5.355   3.233   2.079
  146GLN    OE1 1423   5.259   3.291   2.129
  146GLN    NE2 1424   5.365   3.193   1.952
  146GLN   HE21 1425   5.440   3.129   1.939
  146GLN   HE22 1426   5.310   3.236   1.880
  146GLN      C 1427   5.833   3.289   2.202
  146GLN      O 1428   5.918   3.207   2.168
  147CYS      N 1429   5.856   3.420   2.209
  147CYS      H 1430   5.796   3.476   2.267
  147CYS     CA 1431   5.966   3.490   2.140
  147CYS     CB 1432   5.935   3.637   2.112
  147CYS     SG 1433   5.903   3.737   2.262
  147CYS     HG 1434   5.831   3.647   2.327
  147CYS      C 1435   6.110   3.473   2.189
  147CYS      O 1436   6.198   3.499   2.108
  148ARG      N 1437   6.120   3.462   2.321
  148ARG      H 1438   6.050   3.480   2.390
  148ARG     CA 1439   6.240   3.426   2.397
  148ARG     CB 1440   6.281   3.281   2.367
  148ARG     CG 1441   6.270   3.203   2.498
  148ARG     CD 1442   6.121   3.189   2.530
  148ARG     NE 1443   6.066   3.088   2.439
  148ARG     HE 1444   6.030   3.131   2.355
  148ARG     CZ 1445   6.035   2.964   2.480
  148ARG    NH1 1446   6.040   2.921   2.607
  148ARG   HH11 1447   6.071   2.985   2.677
  148ARG   HH12 1448   6.007   2.828   2.621
  148ARG    NH2 1449   6.021   2.870   2.386
  148ARG   HH21 1450   6.014   2.901   2.291
  148ARG   HH22 1451   6.024   2.770   2.397
  148ARG      C 1452   6.363   3.515   2.382
  148ARG      O 1453   6.474   3.484   2.340
  149VAL      N 1454   6.335   3.636   2.431
  149VAL      H 1455   6.242   3.661   2.458
  149VAL     CA 1456   6.436   3.742   2.447
  149VAL     CB 1457   6.387   3.876   2.393
  149VAL    CG1 1458   6.368   3.881   2.241
  149VAL    CG2 1459   6.260   3.925   2.464
  149VAL      C 1460   6.529   3.755   2.568
  149VAL      O 1461   6.491   3.741   2.684
  150ASP      N 1462   6.656   3.754   2.530
  150ASP      H 1463   6.692   3.769   2.438
  150ASP     CA 1464   6.765   3.748   2.629
  150ASP     CB 1465   6.882   3.675   2.563
  150ASP     CG 1466   6.923   3.755   2.439
  150ASP    OD1 1467   6.870   3.733   2.328
  150ASP    OD2 1468   7.009   3.843   2.459
  150ASP      C 1469   6.794   3.891   2.677
  150ASP      O 1470   6.746   3.993   2.628
  151ASP      N 1471   6.901   3.889   2.756
  151ASP      H 1472   6.947   3.802   2.774
  151ASP     CA 1473   6.970   4.005   2.815
  151ASP     CB 1474   7.076   3.938   2.903
  151ASP     CG 1475   7.177   3.859   2.819
  151ASP    OD1 1476   7.289   3.911   2.800
  151ASP    OD2 1477   7.144   3.741   2.793
  151ASP      C 1478   7.027   4.117   2.727
  151ASP      O 1479   7.029   4.231   2.772
  152LYS      N 1480   7.078   4.089   2.608
  152LYS      H 1481   7.081   3.991   2.589
  152LYS     CA 1482   7.126   4.188   2.510
  152LYS     CB 1483   7.221   4.124   2.408
  152LYS     CG 1484   7.289   4.204   2.297
  152LYS     CD 1485   7.369   4.329   2.334
  152LYS     CE 1486   7.455   4.388   2.222
  152LYS     NZ 1487   7.552   4.292   2.167
  152LYS    HZ1 1488   7.601   4.236   2.234
  152LYS    HZ2 1489   7.506   4.234   2.100
  152LYS    HZ3 1490   7.617   4.343   2.111
  152LYS      C 1491   7.013   4.264   2.441
  152LYS      O 1492   7.000   4.386   2.458
  153VAL      N 1493   6.918   4.195   2.378
  153VAL      H 1494   6.927   4.096   2.371
  153VAL     CA 1495   6.805   4.253   2.303
  153VAL     CB 1496   6.759   4.162   2.189
  153VAL    CG1 1497   6.846   4.177   2.064
  153VAL    CG2 1498   6.728   4.017   2.226
  153VAL      C 1499   6.686   4.281   2.395
  153VAL      O 1500   6.572   4.247   2.364
  154ASN      N 1501   6.719   4.330   2.514
  154ASN      H 1502   6.815   4.355   2.527
  154ASN     CA 1503   6.622   4.359   2.621
  154ASN     CB 1504   6.674   4.353   2.764
  154ASN     CG 1505   6.768   4.468   2.799
  154ASN    OD1 1506   6.832   4.530   2.713
  154ASN    ND2 1507   6.788   4.489   2.929
  154ASN   HD21 1508   6.739   4.445   3.004
  154ASN   HD22 1509   6.865   4.550   2.949
  154ASN      C 1510   6.515   4.468   2.609
  154ASN      O 1511   6.489   4.559   2.688
  155PHE      N 1512   6.437   4.441   2.505
  155PHE      H 1513   6.451   4.356   2.455
  155PHE     CA 1514   6.336   4.526   2.441
  155PHE     CB 1515   6.264   4.454   2.326
  155PHE     CG 1516   6.339   4.421   2.197
  155PHE    CD1 1517   6.328   4.289   2.156
  155PHE    HD1 1518   6.294   4.206   2.218
  155PHE    CD2 1519   6.389   4.520   2.114
  155PHE    HD2 1520   6.423   4.614   2.158
  155PHE    CE1 1521   6.354   4.257   2.024
  155PHE    HE1 1522   6.334   4.159   1.979
  155PHE    CE2 1523   6.420   4.484   1.983
  155PHE    HE2 1524   6.478   4.560   1.930
  155PHE     CZ 1525   6.398   4.355   1.936
  155PHE     HZ 1526   6.405   4.336   1.829
  155PHE      C 1527   6.230   4.571   2.541
  155PHE      O 1528   6.159   4.490   2.601
  156HISE     N 1529   6.242   4.702   2.566
  156HISE     H 1530   6.319   4.752   2.525
  156HISE    CA 1531   6.148   4.785   2.642
  156HISE    CB 1532   6.227   4.840   2.761
  156HISE    CG 1533   6.160   4.930   2.864
  156HISE   ND1 1534   6.031   4.920   2.895
  156HISE   CD2 1535   6.193   5.058   2.879
  156HISE   HD2 1536   6.287   5.104   2.847
  156HISE   CE1 1537   5.985   5.038   2.935
  156HISE   HE1 1538   5.880   5.058   2.959
  156HISE   NE2 1539   6.086   5.124   2.924
  156HISE   HE2 1540   6.079   5.223   2.919
  156HISE     C 1541   6.089   4.890   2.549
  156HISE     O 1542   6.127   4.908   2.433
  157PHE      N 1543   5.972   4.920   2.605
  157PHE      H 1544   5.955   4.875   2.693
  157PHE     CA 1545   5.873   5.004   2.536
  157PHE     CB 1546   5.729   4.984   2.582
  157PHE     CG 1547   5.685   4.839   2.557
  157PHE    CD1 1548   5.714   4.768   2.442
  157PHE    HD1 1549   5.756   4.808   2.350
  157PHE    CD2 1550   5.614   4.777   2.660
  157PHE    HD2 1551   5.604   4.826   2.757
  157PHE    CE1 1552   5.667   4.638   2.428
  157PHE    HE1 1553   5.674   4.591   2.330
  157PHE    CE2 1554   5.570   4.647   2.644
  157PHE    HE2 1555   5.489   4.614   2.710
  157PHE     CZ 1556   5.600   4.572   2.530
  157PHE     HZ 1557   5.552   4.474   2.522
  157PHE      C 1558   5.895   5.155   2.547
  157PHE      O 1559   5.899   5.214   2.655
  158ILE      N 1560   5.925   5.214   2.431
  158ILE      H 1561   5.916   5.162   2.346
  158ILE     CA 1562   5.944   5.359   2.415
  158ILE     CB 1563   6.082   5.421   2.394
  158ILE    CG1 1564   6.163   5.385   2.519
  158ILE    CG2 1565   6.082   5.573   2.375
  158ILE     CD 1566   6.234   5.250   2.526
  158ILE      C 1567   5.842   5.409   2.313
  158ILE      O 1568   5.863   5.390   2.194
  159LEU      N 1569   5.750   5.497   2.353
  159LEU      H 1570   5.760   5.546   2.440
  159LEU     CA 1571   5.636   5.538   2.270
  159LEU     CB 1572   5.493   5.497   2.307
  159LEU     CG 1573   5.458   5.541   2.449
  159LEU    CD1 1574   5.334   5.631   2.443
  159LEU    CD2 1575   5.429   5.417   2.535
  159LEU      C 1576   5.635   5.680   2.214
  159LEU      O 1577   5.607   5.782   2.278
  160PHE      N 1578   5.644   5.684   2.081
  160PHE      H 1579   5.654   5.593   2.040
  160PHE     CA 1580   5.641   5.808   2.002
  160PHE     CB 1581   5.730   5.800   1.877
  160PHE     CG 1582   5.876   5.756   1.886
  160PHE    CD1 1583   5.956   5.839   1.963
  160PHE    HD1 1584   5.913   5.936   1.985
  160PHE    CD2 1585   5.928   5.646   1.817
  160PHE    HD2 1586   5.862   5.601   1.743
  160PHE    CE1 1587   6.088   5.795   1.977
  160PHE    HE1 1588   6.164   5.862   2.014
  160PHE    CE2 1589   6.063   5.613   1.824
  160PHE    HE2 1590   6.107   5.536   1.761
  160PHE     CZ 1591   6.142   5.683   1.915
  160PHE     HZ 1592   6.250   5.679   1.904
  160PHE      C 1593   5.497   5.837   1.962
  160PHE      O 1594   5.440   5.771   1.875
  161ASN      N 1595   5.430   5.923   2.039
  161ASN      H 1596   5.482   5.970   2.109
  161ASN     CA 1597   5.292   5.968   2.012
  161ASN     CB 1598   5.204   5.911   2.123
  161ASN     CG 1599   5.053   5.930   2.101
  161ASN    OD1 1600   5.001   5.922   1.990
  161ASN    ND2 1601   4.987   5.945   2.215
  161ASN   HD21 1602   5.028   5.928   2.305
  161ASN   HD22 1603   4.905   6.002   2.212
  161ASN      C 1604   5.268   6.119   2.014
  161ASN      O 1605   5.333   6.199   2.082
  162ASN      N 1606   5.181   6.162   1.923
  162ASN      H 1607   5.117   6.105   1.871
  162ASN     CA 1608   5.142   6.303   1.906
  162ASN     CB 1609   5.107   6.333   1.760
  162ASN     CG 1610   5.082   6.479   1.725
  162ASN    OD1 1611   4.995   6.556   1.764
  162ASN    ND2 1612   5.144   6.512   1.611
  162ASN   HD21 1613   5.196   6.446   1.557
  162ASN   HD22 1614   5.117   6.602   1.578
  162ASN      C 1615   5.034   6.357   2.000
  162ASN      O 1616   4.916   6.323   1.997
  163VAL      N 1617   5.071   6.449   2.089
  163VAL      H 1618   5.162   6.490   2.089
  163VAL     CA 1619   4.980   6.508   2.188
  163VAL     CB 1620   5.010   6.462   2.330
  163VAL    CG1 1621   4.904   6.491   2.436
  163VAL    CG2 1622   5.070   6.321   2.335
  163VAL      C 1623   4.973   6.660   2.171
  163VAL      O 1624   5.071   6.724   2.208
  164ASP      N 1625   4.851   6.702   2.139
  164ASP      H 1626   4.775   6.637   2.129
  164ASP     CA 1627   4.825   6.841   2.101
  164ASP     CB 1628   4.790   6.919   2.228
  164ASP     CG 1629   4.751   7.064   2.196
  164ASP    OD1 1630   4.672   7.082   2.100
  164ASP    OD2 1631   4.824   7.141   2.261
  164ASP      C 1632   4.944   6.904   2.028
  164ASP      O 1633   5.030   6.973   2.082
  165GLY      N 1634   4.952   6.855   1.904
  165GLY      H 1635   4.879   6.793   1.877
  165GLY     CA 1636   5.047   6.904   1.804
  165GLY      C 1637   5.187   6.842   1.816
  165GLY      O 1638   5.249   6.809   1.715
  166HISE     N 1639   5.236   6.857   1.938
  166HISE     H 1640   5.177   6.876   2.017
  166HISE    CA 1641   5.375   6.820   1.969
  166HISE    CB 1642   5.395   6.869   2.113
  166HISE    CG 1643   5.403   7.019   2.142
  166HISE   ND1 1644   5.502   7.096   2.097
  166HISE   CD2 1645   5.312   7.097   2.202
  166HISE   HD2 1646   5.210   7.074   2.232
  166HISE   CE1 1647   5.482   7.221   2.139
  166HISE   HE1 1648   5.559   7.296   2.158
  166HISE   NE2 1649   5.364   7.219   2.199
  166HISE   HE2 1650   5.305   7.299   2.212
  166HISE     C 1651   5.398   6.669   1.960
  166HISE     O 1652   5.314   6.596   2.013
  167LEU      N 1653   5.506   6.628   1.894
  167LEU      H 1654   5.573   6.689   1.851
  167LEU     CA 1655   5.556   6.491   1.911
  167LEU     CB 1656   5.649   6.456   1.795
  167LEU     CG 1657   5.662   6.304   1.777
  167LEU    CD1 1658   5.537   6.241   1.716
  167LEU    CD2 1659   5.776   6.301   1.674
  167LEU      C 1660   5.626   6.464   2.044
  167LEU      O 1661   5.728   6.527   2.070
  168TYR      N 1662   5.561   6.379   2.123
  168TYR      H 1663   5.490   6.322   2.082
  168TYR     CA 1664   5.608   6.341   2.257
  168TYR     CB 1665   5.488   6.349   2.352
  168TYR     CG 1666   5.472   6.485   2.420
  168TYR    CD1 1667   5.533   6.524   2.538
  168TYR    HD1 1668   5.632   6.483   2.555
  168TYR    CD2 1669   5.368   6.565   2.372
  168TYR    HD2 1670   5.315   6.540   2.280
  168TYR    CE1 1671   5.488   6.629   2.618
  168TYR    HE1 1672   5.551   6.676   2.693
  168TYR    CE2 1673   5.329   6.679   2.440
  168TYR    HE2 1674   5.250   6.739   2.395
  168TYR     CZ 1675   5.382   6.704   2.566
  168TYR     OH 1676   5.361   6.829   2.614
  168TYR     HH 1677   5.331   6.883   2.535
  168TYR      C 1678   5.664   6.198   2.257
  168TYR      O 1679   5.613   6.106   2.193
  169GLU      N 1680   5.762   6.185   2.346
  169GLU      H 1681   5.797   6.258   2.404
  169GLU     CA 1682   5.848   6.068   2.369
  169GLU     CB 1683   5.986   6.118   2.327
  169GLU     CG 1684   6.067   5.990   2.309
  169GLU     CD 1685   6.215   6.018   2.280
  169GLU    OE1 1686   6.276   6.094   2.358
  169GLU    OE2 1687   6.253   6.004   2.162
  169GLU      C 1688   5.848   6.026   2.516
  169GLU      O 1689   5.910   6.082   2.607
  170LEU      N 1690   5.761   5.927   2.536
  170LEU      H 1691   5.705   5.896   2.459
  170LEU     CA 1692   5.723   5.872   2.667
  170LEU     CB 1693   5.572   5.889   2.681
  170LEU     CG 1694   5.498   5.862   2.813
  170LEU    CD1 1695   5.548   5.937   2.936
  170LEU    CD2 1696   5.354   5.904   2.785
  170LEU      C 1697   5.770   5.728   2.691
  170LEU      O 1698   5.760   5.659   2.589
  171ASP      N 1699   5.835   5.694   2.802
  171ASP      H 1700   5.840   5.760   2.877
  171ASP     CA 1701   5.879   5.556   2.827
  171ASP     CB 1702   5.990   5.577   2.931
  171ASP     CG 1703   6.054   5.440   2.955
  171ASP    OD1 1704   6.136   5.390   2.875
  171ASP    OD2 1705   6.015   5.375   3.055
  171ASP      C 1706   5.773   5.469   2.893
  171ASP      O 1707   5.696   5.516   2.977
  172GLY      N 1708   5.764   5.347   2.839
  172GLY      H 1709   5.818   5.314   2.762
  172GLY     CA 1710   5.661   5.257   2.894
  172GLY      C 1711   5.658   5.226   3.043
  172GLY      O 1712   5.566   5.154   3.081
  173ARG      N 1713   5.766   5.251   3.118
  173ARG      H 1714   5.855   5.277   3.082
  173ARG     CA 1715   5.763   5.253   3.265
  173ARG     CB 1716   5.899   5.204   3.315
  173ARG     CG 1717   5.918   5.052   3.316
  173ARG     CD 1718   6.054   4.998   3.270
  173ARG     NE 1719   6.078   4.887   3.363
  173ARG     HE 1720   6.039   4.899   3.454
  173ARG     CZ 1721   6.155   4.779   3.343
  173ARG    NH1 1722   6.206   4.750   3.222
  173ARG   HH11 1723   6.182   4.817   3.152
  173ARG   HH12 1724   6.257   4.666   3.205
  173ARG    NH2 1725   6.186   4.696   3.444
  173ARG   HH21 1726   6.157   4.714   3.538
  173ARG   HH22 1727   6.198   4.600   3.417
  173ARG      C 1728   5.738   5.388   3.332
  173ARG      O 1729   5.677   5.389   3.439
  174MET      N 1730   5.788   5.495   3.272
  174MET      H 1731   5.813   5.496   3.176
  174MET     CA 1732   5.801   5.627   3.336
  174MET     CB 1733   5.944   5.677   3.314
  174MET     CG 1734   6.046   5.592   3.390
  174MET     SD 1735   6.214   5.657   3.357
  174MET     CE 1736   6.303   5.504   3.373
  174MET      C 1737   5.700   5.737   3.302
  174MET      O 1738   5.662   5.738   3.185
  175PRO      N 1739   5.658   5.814   3.402
  175PRO     CA 1740   5.576   5.930   3.365
  175PRO     CB 1741   5.504   5.960   3.497
  175PRO     CG 1742   5.615   5.934   3.599
  175PRO     CD 1743   5.691   5.812   3.545
  175PRO      C 1744   5.661   6.042   3.304
  175PRO      O 1745   5.781   6.019   3.290
  176PHE      N 1746   5.600   6.156   3.275
  176PHE      H 1747   5.508   6.183   3.304
  176PHE     CA 1748   5.660   6.278   3.218
  176PHE     CB 1749   5.756   6.348   3.315
  176PHE     CG 1750   5.698   6.428   3.432
  176PHE    CD1 1751   5.638   6.549   3.400
  176PHE    HD1 1752   5.649   6.592   3.300
  176PHE    CD2 1753   5.683   6.370   3.557
  176PHE    HD2 1754   5.755   6.294   3.586
  176PHE    CE1 1755   5.560   6.613   3.496
  176PHE    HE1 1756   5.513   6.703   3.456
  176PHE    CE2 1757   5.594   6.431   3.645
  176PHE    HE2 1758   5.550   6.376   3.729
  176PHE     CZ 1759   5.534   6.553   3.618
  176PHE     HZ 1760   5.479   6.609   3.694
  176PHE      C 1761   5.742   6.262   3.090
  176PHE      O 1762   5.861   6.237   3.104
  177PRO      N 1763   5.678   6.303   2.981
  177PRO     CA 1764   5.731   6.296   2.844
  177PRO     CB 1765   5.611   6.266   2.754
  177PRO     CG 1766   5.490   6.303   2.840
  177PRO     CD 1767   5.538   6.348   2.978
  177PRO      C 1768   5.807   6.418   2.793
  177PRO      O 1769   5.774   6.533   2.822
  178VAL      N 1770   5.920   6.389   2.729
  178VAL      H 1771   5.961   6.299   2.743
  178VAL     CA 1772   6.003   6.483   2.652
  178VAL     CB 1773   6.151   6.446   2.633
  178VAL    CG1 1774   6.243   6.451   2.755
  178VAL    CG2 1775   6.155   6.299   2.590
  178VAL      C 1776   5.941   6.502   2.514
  178VAL      O 1777   5.875   6.415   2.457
  179ASN      N 1778   5.948   6.624   2.461
  179ASN      H 1779   5.995   6.695   2.514
  179ASN     CA 1780   5.894   6.660   2.329
  179ASN     CB 1781   5.821   6.789   2.366
  179ASN     CG 1782   5.735   6.863   2.263
  179ASN    OD1 1783   5.748   6.852   2.141
  179ASN    ND2 1784   5.649   6.951   2.315
  179ASN   HD21 1785   5.668   6.976   2.409
  179ASN   HD22 1786   5.581   6.988   2.252
  179ASN      C 1787   5.998   6.677   2.218
  179ASN      O 1788   6.103   6.738   2.233
  180HISE     N 1789   5.958   6.659   2.092
  180HISE     H 1790   5.865   6.625   2.077
  180HISE    CA 1791   6.051   6.662   1.978
  180HISE    CB 1792   6.065   6.518   1.929
  180HISE    CG 1793   6.156   6.442   2.026
  180HISE   ND1 1794   6.288   6.459   2.039
  180HISE   CD2 1795   6.114   6.359   2.121
  180HISE   HD2 1796   6.011   6.347   2.154
  180HISE   CE1 1797   6.325   6.387   2.144
  180HISE   HE1 1798   6.420   6.391   2.197
  180HISE   NE2 1799   6.222   6.313   2.184
  180HISE   HE2 1800   6.225   6.230   2.240
  180HISE     C 1801   6.014   6.755   1.862
  180HISE     O 1802   6.095   6.774   1.772
  181GLY      N 1803   5.904   6.826   1.885
  181GLY      H 1804   5.848   6.803   1.965
  181GLY     CA 1805   5.859   6.925   1.786
  181GLY      C 1806   5.720   6.897   1.727
  181GLY      O 1807   5.667   6.787   1.743
  182ALA      N 1808   5.664   6.999   1.662
  182ALA      H 1809   5.711   7.085   1.643
  182ALA     CA 1810   5.526   7.000   1.612
  182ALA     CB 1811   5.460   7.133   1.577
  182ALA      C 1812   5.506   6.909   1.490
  182ALA      O 1813   5.598   6.888   1.411
  183SER      N 1814   5.382   6.861   1.484
  183SER      H 1815   5.325   6.852   1.565
  183SER     CA 1816   5.336   6.786   1.367
  183SER     CB 1817   5.407   6.650   1.361
  183SER     OG 1818   5.445   6.632   1.224
  183SER     HG 1819   5.478   6.538   1.212
  183SER      C 1820   5.188   6.750   1.366
  183SER      O 1821   5.116   6.763   1.465
  184SER      N 1822   5.146   6.714   1.244
  184SER      H 1823   5.211   6.675   1.179
  184SER     CA 1824   5.010   6.670   1.213
  184SER     CB 1825   4.992   6.675   1.061
  184SER     OG 1826   4.864   6.617   1.035
  184SER     HG 1827   4.867   6.550   0.961
  184SER      C 1828   4.990   6.523   1.249
  184SER      O 1829   5.085   6.446   1.236
  185GLU      N 1830   4.881   6.482   1.314
  185GLU      H 1831   4.814   6.553   1.335
  185GLU     CA 1832   4.848   6.344   1.352
  185GLU     CB 1833   4.708   6.338   1.412
  185GLU     CG 1834   4.711   6.328   1.565
  185GLU     CD 1835   4.565   6.334   1.608
  185GLU    OE1 1836   4.478   6.282   1.534
  185GLU    OE2 1837   4.530   6.402   1.706
  185GLU      C 1838   4.868   6.238   1.243
  185GLU      O 1839   4.943   6.141   1.260
  186ASP      N 1840   4.809   6.261   1.127
  186ASP      H 1841   4.740   6.334   1.123
  186ASP     CA 1842   4.820   6.183   1.003
  186ASP     CB 1843   4.719   6.238   0.901
  186ASP     CG 1844   4.746   6.383   0.859
  186ASP    OD1 1845   4.860   6.429   0.836
  186ASP    OD2 1846   4.644   6.455   0.865
  186ASP      C 1847   4.960   6.149   0.951
  186ASP      O 1848   4.983   6.042   0.894
  187THR      N 1849   5.052   6.236   0.992
  187THR      H 1850   5.026   6.325   1.030
  187THR     CA 1851   5.194   6.203   0.975
  187THR     CB 1852   5.279   6.320   0.925
  187THR    OG1 1853   5.283   6.414   1.033
  187THR    HG1 1854   5.360   6.384   1.090
  187THR    CG2 1855   5.234   6.371   0.788
  187THR      C 1856   5.261   6.118   1.083
  187THR      O 1857   5.384   6.112   1.077
  188LEU      N 1858   5.192   6.072   1.186
  188LEU      H 1859   5.092   6.081   1.184
  188LEU     CA 1860   5.266   6.016   1.300
  188LEU     CB 1861   5.164   5.951   1.395
  188LEU     CG 1862   5.152   6.020   1.530
  188LEU    CD1 1863   5.021   5.982   1.600
  188LEU    CD2 1864   5.269   5.966   1.614
  188LEU      C 1865   5.353   5.901   1.251
  188LEU      O 1866   5.473   5.910   1.278
  189LEU      N 1867   5.308   5.816   1.159
  189LEU      H 1868   5.219   5.832   1.116
  189LEU     CA 1869   5.387   5.701   1.116
  189LEU     CB 1870   5.321   5.596   1.026
  189LEU     CG 1871   5.224   5.510   1.108
  189LEU    CD1 1872   5.169   5.415   1.001
  189LEU    CD2 1873   5.279   5.429   1.225
  189LEU      C 1874   5.517   5.741   1.044
  189LEU      O 1875   5.627   5.712   1.090
  190LYS      N 1876   5.492   5.833   0.952
  190LYS      H 1877   5.402   5.863   0.918
  190LYS     CA 1878   5.605   5.900   0.886
  190LYS     CB 1879   5.549   6.000   0.785
  190LYS     CG 1880   5.553   5.953   0.639
  190LYS     CD 1881   5.514   6.055   0.533
  190LYS     CE 1882   5.362   6.067   0.527
  190LYS     NZ 1883   5.328   6.163   0.421
  190LYS    HZ1 1884   5.229   6.168   0.408
  190LYS    HZ2 1885   5.354   6.259   0.433
  190LYS    HZ3 1886   5.368   6.128   0.337
  190LYS      C 1887   5.706   5.975   0.974
  190LYS      O 1888   5.828   5.966   0.962
  191ASP      N 1889   5.653   6.060   1.061
  191ASP      H 1890   5.560   6.095   1.047
  191ASP     CA 1891   5.731   6.125   1.167
  191ASP     CB 1892   5.649   6.213   1.262
  191ASP     CG 1893   5.620   6.345   1.191
  191ASP    OD1 1894   5.713   6.427   1.183
  191ASP    OD2 1895   5.498   6.374   1.199
  191ASP      C 1896   5.815   6.037   1.259
  191ASP      O 1897   5.936   6.058   1.273
  192ALA      N 1898   5.744   5.934   1.306
  192ALA      H 1899   5.648   5.920   1.284
  192ALA     CA 1900   5.804   5.826   1.386
  192ALA     CB 1901   5.692   5.747   1.455
  192ALA      C 1902   5.916   5.746   1.319
  192ALA      O 1903   6.005   5.694   1.387
  193ALA      N 1904   5.896   5.718   1.191
  193ALA      H 1905   5.809   5.727   1.143
  193ALA     CA 1906   5.999   5.658   1.105
  193ALA     CB 1907   5.941   5.659   0.964
  193ALA      C 1908   6.138   5.722   1.106
  193ALA      O 1909   6.232   5.662   1.157
  194LYS      N 1910   6.137   5.852   1.077
  194LYS      H 1911   6.048   5.891   1.053
  194LYS     CA 1912   6.257   5.937   1.066
  194LYS     CB 1913   6.217   6.076   1.018
  194LYS     CG 1914   6.334   6.169   0.986
  194LYS     CD 1915   6.304   6.319   0.986
  194LYS     CE 1916   6.218   6.373   1.100
  194LYS     NZ 1917   6.214   6.519   1.086
  194LYS    HZ1 1918   6.161   6.549   1.165
  194LYS    HZ2 1919   6.307   6.554   1.072
  194LYS    HZ3 1920   6.164   6.538   1.002
  194LYS      C 1921   6.317   5.948   1.207
  194LYS      O 1922   6.432   5.909   1.227
  195VAL      N 1923   6.239   5.972   1.311
  195VAL      H 1924   6.149   6.014   1.301
  195VAL     CA 1925   6.290   5.979   1.449
  195VAL     CB 1926   6.201   6.068   1.536
  195VAL    CG1 1927   6.171   6.209   1.484
  195VAL    CG2 1928   6.078   5.993   1.589
  195VAL      C 1929   6.338   5.848   1.512
  195VAL      O 1930   6.449   5.849   1.563
  196CYS      N 1931   6.272   5.743   1.466
  196CYS      H 1932   6.185   5.750   1.416
  196CYS     CA 1933   6.318   5.606   1.496
  196CYS     CB 1934   6.233   5.495   1.434
  196CYS     SG 1935   6.077   5.459   1.522
  196CYS     HG 1936   6.021   5.564   1.462
  196CYS      C 1937   6.460   5.578   1.449
  196CYS      O 1938   6.551   5.558   1.530
  197ARG      N 1939   6.485   5.603   1.320
  197ARG      H 1940   6.425   5.664   1.268
  197ARG     CA 1941   6.613   5.587   1.250
  197ARG     CB 1942   6.598   5.620   1.101
  197ARG     CG 1943   6.540   5.519   1.002
  197ARG     CD 1944   6.535   5.593   0.868
  197ARG     NE 1945   6.669   5.588   0.808
  197ARG     HE 1946   6.693   5.499   0.769
  197ARG     CZ 1947   6.751   5.693   0.797
  197ARG    NH1 1948   6.706   5.817   0.823
  197ARG   HH11 1949   6.613   5.813   0.858
  197ARG   HH12 1950   6.768   5.895   0.812
  197ARG    NH2 1951   6.867   5.674   0.733
  197ARG   HH21 1952   6.897   5.587   0.696
  197ARG   HH22 1953   6.915   5.761   0.718
  197ARG      C 1954   6.729   5.669   1.309
  197ARG      O 1955   6.831   5.615   1.350
  198GLU      N 1956   6.688   5.790   1.344
  198GLU      H 1957   6.597   5.823   1.320
  198GLU     CA 1958   6.780   5.892   1.395
  198GLU     CB 1959   6.724   6.035   1.398
  198GLU     CG 1960   6.724   6.094   1.257
  198GLU     CD 1961   6.699   6.244   1.241
  198GLU    OE1 1962   6.673   6.287   1.127
  198GLU    OE2 1963   6.716   6.319   1.340
  198GLU      C 1964   6.813   5.861   1.542
  198GLU      O 1965   6.926   5.882   1.586
  199PHE      N 1966   6.718   5.804   1.615
  199PHE      H 1967   6.626   5.807   1.577
  199PHE     CA 1968   6.743   5.773   1.757
  199PHE     CB 1969   6.610   5.740   1.827
  199PHE     CG 1970   6.608   5.716   1.978
  199PHE    CD1 1971   6.516   5.789   2.051
  199PHE    HD1 1972   6.464   5.870   1.999
  199PHE    CD2 1973   6.659   5.601   2.037
  199PHE    HD2 1974   6.752   5.562   1.997
  199PHE    CE1 1975   6.480   5.754   2.181
  199PHE    HE1 1976   6.406   5.810   2.239
  199PHE    CE2 1977   6.626   5.564   2.167
  199PHE    HE2 1978   6.647   5.458   2.185
  199PHE     CZ 1979   6.539   5.643   2.241
  199PHE     HZ 1980   6.504   5.610   2.338
  199PHE      C 1981   6.836   5.652   1.760
  199PHE      O 1982   6.944   5.653   1.819
  200THR      N 1983   6.813   5.551   1.676
  200THR      H 1984   6.756   5.553   1.594
  200THR     CA 1985   6.876   5.419   1.687
  200THR     CB 1986   6.810   5.296   1.623
  200THR    OG1 1987   6.792   5.321   1.484
  200THR    HG1 1988   6.863   5.276   1.429
  200THR    CG2 1989   6.672   5.259   1.680
  200THR      C 1990   7.021   5.421   1.638
  200THR      O 1991   7.109   5.354   1.691
  201GLU      N 1992   7.052   5.507   1.542
  201GLU      H 1993   6.983   5.544   1.479
  201GLU     CA 1994   7.186   5.539   1.492
  201GLU     CB 1995   7.184   5.623   1.364
  201GLU     CG 1996   7.232   5.525   1.257
  201GLU     CD 1997   7.246   5.594   1.121
  201GLU    OE1 1998   7.187   5.553   1.018
  201GLU    OE2 1999   7.313   5.699   1.118
  201GLU      C 2000   7.270   5.610   1.598
  201GLU      O 2001   7.380   5.564   1.629
  202ARG      N 2002   7.208   5.700   1.675
  202ARG      H 2003   7.109   5.714   1.671
  202ARG     CA 2004   7.278   5.758   1.790
  202ARG     CB 2005   7.238   5.899   1.835
  202ARG     CG 2006   7.292   5.986   1.721
  202ARG     CD 2007   7.259   6.135   1.737
  202ARG     NE 2008   7.114   6.156   1.728
  202ARG     HE 2009   7.060   6.124   1.806
  202ARG     CZ 2010   7.045   6.217   1.630
  202ARG    NH1 2011   7.113   6.247   1.519
  202ARG   HH11 2012   7.207   6.213   1.511
  202ARG   HH12 2013   7.068   6.301   1.448
  202ARG    NH2 2014   6.926   6.271   1.659
  202ARG   HH21 2015   6.906   6.266   1.757
  202ARG   HH22 2016   6.865   6.293   1.582
  202ARG      C 2017   7.292   5.665   1.911
  202ARG      O 2018   7.401   5.662   1.967
  203GLU      N 2019   7.176   5.626   1.963
  203GLU      H 2020   7.089   5.655   1.922
  203GLU     CA 2021   7.162   5.544   2.084
  203GLU     CB 2022   7.025   5.572   2.147
  203GLU     CG 2023   7.022   5.521   2.291
  203GLU     CD 2024   7.120   5.563   2.402
  203GLU    OE1 2025   7.070   5.647   2.479
  203GLU    OE2 2026   7.241   5.532   2.398
  203GLU      C 2027   7.194   5.396   2.063
  203GLU      O 2028   7.128   5.325   1.987
  204GLN      N 2029   7.271   5.351   2.162
  204GLN      H 2030   7.257   5.389   2.253
  204GLN     CA 2031   7.332   5.218   2.147
  204GLN     CB 2032   7.451   5.202   2.242
  204GLN     CG 2033   7.422   5.235   2.388
  204GLN     CD 2034   7.522   5.189   2.495
  204GLN    OE1 2035   7.621   5.255   2.525
  204GLN    NE2 2036   7.488   5.068   2.540
  204GLN   HE21 2037   7.409   5.028   2.494
  204GLN   HE22 2038   7.546   5.026   2.609
  204GLN      C 2039   7.237   5.100   2.168
  204GLN      O 2040   7.151   5.091   2.255
  205GLY      N 2041   7.265   4.990   2.098
  205GLY      H 2042   7.357   4.979   2.061
  205GLY     CA 2043   7.184   4.868   2.096
  205GLY      C 2044   7.245   4.763   2.003
  205GLY      O 2045   7.338   4.799   1.932
  206GLU      N 2046   7.181   4.646   2.001
  206GLU      H 2047   7.137   4.615   2.085
  206GLU     CA 2048   7.194   4.539   1.901
  206GLU     CB 2049   7.135   4.408   1.953
  206GLU     CG 2050   7.169   4.281   1.874
  206GLU     CD 2051   7.321   4.261   1.869
  206GLU    OE1 2052   7.375   4.193   1.958
  206GLU    OE2 2053   7.379   4.314   1.772
  206GLU      C 2054   7.138   4.581   1.765
  206GLU      O 2055   7.027   4.634   1.759
  207VAL      N 2056   7.204   4.543   1.656
  207VAL      H 2057   7.285   4.486   1.672
  207VAL     CA 2058   7.165   4.559   1.515
  207VAL     CB 2059   7.274   4.512   1.418
  207VAL    CG1 2060   7.399   4.599   1.432
  207VAL    CG2 2061   7.299   4.361   1.430
  207VAL      C 2062   7.024   4.524   1.468
  207VAL      O 2063   6.995   4.525   1.349
  208ARG      N 2064   6.943   4.477   1.563
  208ARG      H 2065   6.976   4.505   1.653
  208ARG     CA 2066   6.806   4.426   1.548
  208ARG     CB 2067   6.813   4.300   1.634
  208ARG     CG 2068   6.696   4.208   1.598
  208ARG     CD 2069   6.700   4.084   1.688
  208ARG     NE 2070   6.585   3.997   1.657
  208ARG     HE 2071   6.504   4.018   1.711
  208ARG     CZ 2072   6.590   3.888   1.580
  208ARG    NH1 2073   6.704   3.850   1.519
  208ARG   HH11 2074   6.789   3.902   1.519
  208ARG   HH12 2075   6.705   3.763   1.470
  208ARG    NH2 2076   6.474   3.826   1.556
  208ARG   HH21 2077   6.396   3.878   1.590
  208ARG   HH22 2078   6.467   3.730   1.530
  208ARG      C 2079   6.699   4.522   1.599
  208ARG      O 2080   6.619   4.483   1.683
  209PHE      N 2081   6.685   4.642   1.541
  209PHE      H 2082   6.748   4.664   1.467
  209PHE     CA 2083   6.591   4.749   1.577
  209PHE     CB 2084   6.650   4.881   1.525
  209PHE     CG 2085   6.784   4.907   1.593
  209PHE    CD1 2086   6.792   4.902   1.732
  209PHE    HD1 2087   6.703   4.892   1.794
  209PHE    CD2 2088   6.899   4.929   1.519
  209PHE    HD2 2089   6.901   4.913   1.411
  209PHE    CE1 2090   6.910   4.940   1.796
  209PHE    HE1 2091   6.912   4.967   1.901
  209PHE    CE2 2092   7.021   4.942   1.585
  209PHE    HE2 2093   7.116   4.940   1.533
  209PHE     CZ 2094   7.028   4.955   1.723
  209PHE     HZ 2095   7.119   4.984   1.775
  209PHE      C 2096   6.455   4.728   1.512
  209PHE      O 2097   6.439   4.744   1.391
  210SER      N 2098   6.352   4.749   1.593
  210SER      H 2099   6.354   4.803   1.677
  210SER     CA 2100   6.215   4.711   1.556
  210SER     CB 2101   6.190   4.567   1.603
  210SER     OG 2102   6.073   4.520   1.536
  210SER     HG 2103   6.087   4.538   1.438
  210SER      C 2104   6.109   4.800   1.623
  210SER      O 2105   6.135   4.863   1.725
  211ALA      N 2106   5.995   4.808   1.555
  211ALA      H 2107   5.977   4.757   1.471
  211ALA     CA 2108   5.886   4.902   1.584
  211ALA     CB 2109   5.913   5.045   1.537
  211ALA      C 2110   5.746   4.849   1.550
  211ALA      O 2111   5.721   4.781   1.451
  212VAL      N 2112   5.665   4.868   1.654
  212VAL      H 2113   5.701   4.895   1.743
  212VAL     CA 2114   5.522   4.834   1.654
  212VAL     CB 2115   5.479   4.722   1.750
  212VAL    CG1 2116   5.530   4.585   1.706
  212VAL    CG2 2117   5.519   4.733   1.897
  212VAL      C 2118   5.421   4.947   1.673
  212VAL      O 2119   5.422   5.027   1.766
  213ALA      N 2120   5.319   4.929   1.590
  213ALA      H 2121   5.332   4.871   1.509
  213ALA     CA 2122   5.200   5.015   1.586
  213ALA     CB 2123   5.191   5.101   1.460
  213ALA      C 2124   5.061   4.954   1.608
  213ALA      O 2125   5.041   4.840   1.566
  214LEU      N 2126   4.982   5.024   1.689
  214LEU      H 2127   5.009   5.106   1.740
  214LEU     CA 2128   4.839   4.992   1.700
  214LEU     CB 2129   4.779   5.052   1.827
  214LEU     CG 2130   4.851   5.008   1.955
  214LEU    CD1 2131   4.811   5.103   2.068
  214LEU    CD2 2132   4.797   4.868   1.985
  214LEU      C 2133   4.765   5.027   1.571
  214LEU      O 2134   4.758   5.146   1.541
  215CYS      N 2135   4.716   4.931   1.492
  215CYS      H 2136   4.718   4.838   1.528
  215CYS     CA 2137   4.658   4.941   1.357
  215CYS     CB 2138   4.758   4.918   1.244
  215CYS     SG 2139   4.916   5.008   1.261
  215CYS     HG 2140   4.980   4.924   1.342
  215CYS      C 2141   4.531   4.859   1.336
  215CYS      O 2142   4.513   4.745   1.378
  216LYS      N 2143   4.443   4.924   1.260
  216LYS      H 2144   4.467   5.010   1.216
  216LYS     CA 2145   4.307   4.879   1.226
  216LYS     CB 2146   4.221   5.001   1.196
  216LYS     CG 2147   4.073   4.965   1.180
  216LYS     CD 2148   3.982   5.086   1.198
  216LYS     CE 2149   3.840   5.031   1.211
  216LYS     NZ 2150   3.790   4.954   1.096
  216LYS    HZ1 2151   3.703   4.921   1.132
  216LYS    HZ2 2152   3.778   5.004   1.010
  216LYS    HZ3 2153   3.845   4.873   1.073
  216LYS      C 2154   4.322   4.777   1.113
  216LYS      O 2155   4.329   4.815   0.996
  217ALA      N 2156   4.330   4.655   1.164
  217ALA      H 2157   4.345   4.654   1.263
  217ALA     CA 2158   4.347   4.528   1.092
  217ALA     CB 2159   4.391   4.412   1.181
  217ALA      C 2160   4.230   4.480   1.005
  217ALA      O 2161   4.135   4.550   0.971
  218ALA      N 2162   4.240   4.364   0.941
  218ALA      H 2163   4.327   4.317   0.925
  218ALA     CA 2164   4.123   4.292   0.888
  218ALA     CB 2165   4.153   4.260   0.742
  218ALA      C 2166   4.091   4.169   0.973
  218ALA     O1 2167   4.168   4.139   1.066
  218ALA     O2 2168   3.992   4.098   0.943
   6.94394   6.94394   4.91011   0.00000   0.00000   0.00000   0.00000   3.47197   3.47197
