# Supplementary material for: Is There a Functional Role for the Knotted Topology in Protein UCH-L1?
Source: J Chem Inf Model. 2024 Jul 24;64(17):6827–37. doi: 10.1021/acs.jcim.4c00880 (PMC11388461; doi:10.1021/acs.jcim.4c00880)
Supplement: Supplementary file 2 — ci4c00880_si_002.zip [file ci4c00880_si_002.zip › UCH-L1_files/APO/APO_delta5/REP_1/traj_initial.gro]

Protein in water t=   0.00000 step= 0
 2168
    1MET      N    1   4.697   4.188   3.284
    1MET     H1    2   4.707   4.116   3.352
    1MET     H2    3   4.638   4.147   3.215
    1MET     H3    4   4.784   4.215   3.243
    1MET     CA    5   4.631   4.306   3.342
    1MET     CB    6   4.723   4.427   3.346
    1MET     CG    7   4.682   4.542   3.438
    1MET     SD    8   4.795   4.686   3.437
    1MET     CE    9   4.926   4.616   3.536
    1MET      C   10   4.504   4.338   3.262
    1MET      O   11   4.509   4.338   3.139
    2GLU      N   12   4.395   4.382   3.324
    2GLU      H   13   4.371   4.353   3.417
    2GLU     CA   14   4.276   4.446   3.266
    2GLU     CB   15   4.175   4.473   3.379
    2GLU     CG   16   4.033   4.487   3.324
    2GLU     CD   17   3.967   4.351   3.299
    2GLU    OE1   18   3.990   4.278   3.201
    2GLU    OE2   19   3.880   4.316   3.382
    2GLU      C   20   4.318   4.580   3.205
    2GLU      O   21   4.362   4.669   3.277
    3ILE      N   22   4.328   4.570   3.073
    3ILE      H   23   4.301   4.490   3.020
    3ILE     CA   24   4.362   4.693   3.000
    3ILE     CB   25   4.435   4.656   2.870
    3ILE    CG1   26   4.541   4.548   2.891
    3ILE    CG2   27   4.498   4.779   2.805
    3ILE     CD   28   4.668   4.594   2.964
    3ILE      C   29   4.240   4.784   2.987
    3ILE      O   30   4.147   4.760   2.910
    4ASN      N   31   4.247   4.883   3.075
    4ASN      H   32   4.295   4.873   3.162
    4ASN     CA   33   4.143   4.987   3.082
    4ASN     CB   34   4.017   4.941   3.156
    4ASN     CG   35   4.024   4.906   3.305
    4ASN    OD1   36   4.089   4.957   3.396
    4ASN    ND2   37   3.922   4.824   3.333
    4ASN   HD21   38   3.859   4.789   3.264
    4ASN   HD22   39   3.904   4.810   3.430
    4ASN      C   40   4.198   5.110   3.153
    4ASN      O   41   4.292   5.093   3.230
    5PRO      N   42   4.141   5.227   3.124
    5PRO     CA   43   4.188   5.352   3.184
    5PRO     CB   44   4.076   5.445   3.138
    5PRO     CG   45   4.053   5.395   2.995
    5PRO     CD   46   4.042   5.244   3.016
    5PRO      C   47   4.204   5.344   3.336
    5PRO      O   48   4.316   5.366   3.381
    6GLU      N   49   4.115   5.281   3.413
    6GLU      H   50   4.021   5.267   3.382
    6GLU     CA   51   4.122   5.288   3.560
    6GLU     CB   52   3.999   5.230   3.629
    6GLU     CG   53   3.965   5.306   3.757
    6GLU     CD   54   3.828   5.274   3.819
    6GLU    OE1   55   3.829   5.202   3.921
    6GLU    OE2   56   3.729   5.308   3.751
    6GLU      C   57   4.241   5.217   3.624
    6GLU      O   58   4.318   5.287   3.690
    7MET      N   59   4.268   5.102   3.564
    7MET      H   60   4.211   5.055   3.496
    7MET     CA   61   4.380   5.016   3.605
    7MET     CB   62   4.391   4.878   3.538
    7MET     CG   63   4.268   4.802   3.589
    7MET     SD   64   4.221   4.819   3.765
    7MET     CE   65   4.063   4.737   3.780
    7MET      C   66   4.513   5.086   3.576
    7MET      O   67   4.589   5.118   3.667
    8LEU      N   68   4.524   5.143   3.456
    8LEU      H   69   4.438   5.152   3.405
    8LEU     CA   70   4.633   5.228   3.407
    8LEU     CB   71   4.626   5.248   3.256
    8LEU     CG   72   4.687   5.133   3.176
    8LEU    CD1   73   4.589   5.017   3.157
    8LEU    CD2   74   4.743   5.179   3.041
    8LEU      C   75   4.653   5.364   3.475
    8LEU      O   76   4.764   5.413   3.497
    9ASN      N   77   4.543   5.423   3.520
    9ASN      H   78   4.453   5.404   3.480
    9ASN     CA   79   4.544   5.532   3.619
    9ASN     CB   80   4.407   5.593   3.646
    9ASN     CG   81   4.374   5.684   3.527
    9ASN    OD1   82   4.452   5.761   3.470
    9ASN    ND2   83   4.247   5.686   3.489
    9ASN   HD21   84   4.165   5.646   3.531
    9ASN   HD22   85   4.233   5.721   3.396
    9ASN      C   86   4.613   5.493   3.750
    9ASN      O   87   4.696   5.569   3.800
   10LYS      N   88   4.568   5.383   3.810
   10LYS      H   89   4.481   5.342   3.781
   10LYS     CA   90   4.620   5.320   3.932
   10LYS     CB   91   4.543   5.192   3.967
   10LYS     CG   92   4.402   5.215   4.022
   10LYS     CD   93   4.316   5.089   4.031
   10LYS     CE   94   4.170   5.134   4.036
   10LYS     NZ   95   4.066   5.030   4.030
   10LYS    HZ1   96   4.079   4.971   4.110
   10LYS    HZ2   97   3.976   5.074   4.026
   10LYS    HZ3   98   4.070   4.961   3.957
   10LYS      C   99   4.771   5.301   3.920
   10LYS      O  100   4.839   5.317   4.021
   11VAL      N  101   4.811   5.243   3.807
   11VAL      H  102   4.747   5.186   3.756
   11VAL     CA  103   4.949   5.227   3.759
   11VAL     CB  104   4.969   5.160   3.623
   11VAL    CG1  105   5.112   5.170   3.570
   11VAL    CG2  106   4.930   5.013   3.624
   11VAL      C  107   5.035   5.353   3.769
   11VAL      O  108   5.113   5.349   3.863
   12LEU      N  109   4.980   5.465   3.720
   12LEU      H  110   4.895   5.461   3.668
   12LEU     CA  111   5.043   5.596   3.740
   12LEU     CB  112   4.989   5.696   3.637
   12LEU     CG  113   5.053   5.670   3.500
   12LEU    CD1  114   5.015   5.777   3.397
   12LEU    CD2  115   5.206   5.675   3.500
   12LEU      C  116   5.039   5.656   3.881
   12LEU      O  117   5.145   5.696   3.930
   13SER      N  118   4.925   5.627   3.943
   13SER      H  119   4.845   5.597   3.892
   13SER     CA  120   4.904   5.662   4.084
   13SER     CB  121   4.761   5.643   4.135
   13SER     OG  122   4.739   5.662   4.275
   13SER     HG  123   4.777   5.752   4.298
   13SER      C  124   5.004   5.591   4.175
   13SER      O  125   5.089   5.658   4.234
   14ARG      N  126   5.011   5.458   4.175
   14ARG      H  127   4.944   5.403   4.124
   14ARG     CA  128   5.104   5.374   4.253
   14ARG     CB  129   5.077   5.226   4.228
   14ARG     CG  130   4.968   5.180   4.325
   14ARG     CD  131   4.965   5.028   4.312
   14ARG     NE  132   4.878   4.957   4.407
   14ARG     HE  133   4.786   4.942   4.372
   14ARG     CZ  134   4.913   4.875   4.508
   14ARG    NH1  135   5.038   4.855   4.549
   14ARG   HH11  136   5.119   4.896   4.506
   14ARG   HH12  137   5.049   4.826   4.644
   14ARG    NH2  138   4.809   4.823   4.574
   14ARG   HH21  139   4.711   4.814   4.557
   14ARG   HH22  140   4.836   4.793   4.666
   14ARG      C  141   5.250   5.408   4.226
   14ARG      O  142   5.336   5.372   4.307
   15LEU      N  143   5.276   5.445   4.101
   15LEU      H  144   5.205   5.439   4.031
   15LEU     CA  145   5.408   5.496   4.060
   15LEU     CB  146   5.420   5.494   3.908
   15LEU     CG  147   5.418   5.355   3.845
   15LEU    CD1  148   5.391   5.373   3.696
   15LEU    CD2  149   5.554   5.285   3.861
   15LEU      C  150   5.450   5.636   4.104
   15LEU      O  151   5.569   5.660   4.087
   16GLY      N  152   5.373   5.712   4.182
   16GLY      H  153   5.287   5.677   4.219
   16GLY     CA  154   5.403   5.851   4.220
   16GLY      C  155   5.407   5.941   4.096
   16GLY      O  156   5.497   6.023   4.083
   17VAL      N  157   5.308   5.943   4.007
   17VAL      H  158   5.234   5.876   4.006
   17VAL     CA  159   5.312   6.035   3.892
   17VAL     CB  160   5.306   5.962   3.758
   17VAL    CG1  161   5.312   6.045   3.630
   17VAL    CG2  162   5.421   5.862   3.749
   17VAL      C  163   5.189   6.125   3.902
   17VAL      O  164   5.085   6.071   3.941
   18ALA      N  165   5.192   6.248   3.852
   18ALA      H  166   5.270   6.281   3.799
   18ALA     CA  167   5.094   6.353   3.885
   18ALA     CB  168   5.158   6.489   3.856
   18ALA      C  169   4.962   6.356   3.808
   18ALA      O  170   4.950   6.361   3.685
   19GLY      N  171   4.860   6.341   3.891
   19GLY      H  172   4.869   6.340   3.991
   19GLY     CA  173   4.720   6.333   3.848
   19GLY      C  174   4.634   6.437   3.775
   19GLY      O  175   4.511   6.435   3.761
   20GLN      N  176   4.712   6.534   3.729
   20GLN      H  177   4.806   6.545   3.761
   20GLN     CA  178   4.665   6.634   3.632
   20GLN     CB  179   4.765   6.746   3.604
   20GLN     CG  180   4.806   6.801   3.741
   20GLN     CD  181   4.893   6.926   3.732
   20GLN    OE1  182   4.867   7.036   3.781
   20GLN    NE2  183   5.006   6.927   3.662
   20GLN   HE21  184   5.050   6.859   3.603
   20GLN   HE22  185   5.073   7.000   3.680
   20GLN      C  186   4.638   6.576   3.493
   20GLN      O  187   4.559   6.636   3.419
   21TRP      N  188   4.718   6.478   3.453
   21TRP      H  189   4.802   6.455   3.502
   21TRP     CA  190   4.687   6.398   3.333
   21TRP     CB  191   4.811   6.381   3.246
   21TRP     CG  192   4.854   6.516   3.188
   21TRP    CD1  193   4.943   6.599   3.242
   21TRP    HD1  194   4.960   6.607   3.349
   21TRP    CD2  195   4.833   6.565   3.059
   21TRP    NE1  196   4.965   6.699   3.157
   21TRP    HE1  197   5.021   6.778   3.181
   21TRP    CE2  198   4.902   6.684   3.041
   21TRP    CE3  199   4.747   6.511   2.964
   21TRP    HE3  200   4.718   6.408   2.981
   21TRP    CZ2  201   4.884   6.762   2.927
   21TRP    HZ2  202   4.928   6.861   2.914
   21TRP    CZ3  203   4.730   6.583   2.846
   21TRP    HZ3  204   4.635   6.572   2.793
   21TRP    CH2  205   4.804   6.699   2.832
   21TRP    HH2  206   4.824   6.725   2.728
   21TRP      C  207   4.639   6.256   3.365
   21TRP      O  208   4.700   6.193   3.451
   22ARG      N  209   4.518   6.226   3.319
   22ARG      H  210   4.465   6.295   3.269
   22ARG     CA  211   4.447   6.102   3.354
   22ARG     CB  212   4.328   6.139   3.443
   22ARG     CG  213   4.382   6.167   3.583
   22ARG     CD  214   4.422   6.045   3.666
   22ARG     NE  215   4.568   6.033   3.678
   22ARG     HE  216   4.620   6.031   3.593
   22ARG     CZ  217   4.631   6.021   3.796
   22ARG    NH1  218   4.571   6.048   3.913
   22ARG   HH11  219   4.475   6.075   3.914
   22ARG   HH12  220   4.618   6.043   4.001
   22ARG    NH2  221   4.764   6.004   3.796
   22ARG   HH21  222   4.812   6.012   3.709
   22ARG   HH22  223   4.814   5.973   3.877
   22ARG      C  224   4.398   6.028   3.229
   22ARG      O  225   4.358   6.092   3.131
   23PHE      N  226   4.386   5.896   3.238
   23PHE      H  227   4.434   5.843   3.308
   23PHE     CA  228   4.331   5.820   3.125
   23PHE     CB  229   4.373   5.673   3.133
   23PHE     CG  230   4.524   5.662   3.112
   23PHE    CD1  231   4.613   5.620   3.210
   23PHE    HD1  232   4.582   5.620   3.315
   23PHE    CD2  233   4.573   5.671   2.982
   23PHE    HD2  234   4.516   5.729   2.909
   23PHE    CE1  235   4.742   5.575   3.185
   23PHE    HE1  236   4.799   5.539   3.271
   23PHE    CE2  237   4.703   5.629   2.953
   23PHE    HE2  238   4.743   5.658   2.856
   23PHE     CZ  239   4.785   5.578   3.053
   23PHE     HZ  240   4.874   5.526   3.018
   23PHE      C  241   4.178   5.823   3.125
   23PHE      O  242   4.115   5.821   3.230
   24VAL      N  243   4.132   5.850   3.003
   24VAL      H  244   4.195   5.889   2.937
   24VAL     CA  245   3.991   5.842   2.961
   24VAL     CB  246   3.930   5.975   2.916
   24VAL    CG1  247   3.871   6.056   3.032
   24VAL    CG2  248   4.017   6.053   2.817
   24VAL      C  249   3.975   5.742   2.847
   24VAL      O  250   4.066   5.698   2.777
   25ASP      N  251   3.853   5.688   2.848
   25ASP      H  252   3.801   5.696   2.933
   25ASP     CA  253   3.792   5.597   2.751
   25ASP     CB  254   3.659   5.538   2.799
   25ASP     CG  255   3.654   5.491   2.945
   25ASP    OD1  256   3.619   5.582   3.023
   25ASP    OD2  257   3.678   5.375   2.984
   25ASP      C  258   3.750   5.662   2.619
   25ASP      O  259   3.710   5.778   2.627
   26VAL      N  260   3.751   5.585   2.511
   26VAL      H  261   3.766   5.486   2.521
   26VAL     CA  262   3.698   5.625   2.380
   26VAL     CB  263   3.794   5.617   2.261
   26VAL    CG1  264   3.723   5.660   2.132
   26VAL    CG2  265   3.915   5.709   2.277
   26VAL      C  266   3.582   5.531   2.344
   26VAL      O  267   3.589   5.409   2.352
   27LEU      N  268   3.474   5.585   2.288
   27LEU      H  269   3.478   5.680   2.259
   27LEU     CA  270   3.349   5.514   2.254
   27LEU     CB  271   3.225   5.601   2.277
   27LEU     CG  272   3.207   5.636   2.424
   27LEU    CD1  273   3.093   5.734   2.453
   27LEU    CD2  274   3.195   5.513   2.515
   27LEU      C  275   3.353   5.457   2.112
   27LEU      O  276   3.307   5.345   2.092
   28GLY      N  277   3.389   5.531   2.008
   28GLY      H  278   3.395   5.629   2.028
   28GLY     CA  279   3.401   5.493   1.866
   28GLY      C  280   3.522   5.548   1.791
   28GLY      O  281   3.589   5.644   1.827
   29LEU      N  282   3.533   5.487   1.673
   29LEU      H  283   3.463   5.425   1.638
   29LEU     CA  284   3.649   5.507   1.585
   29LEU     CB  285   3.700   5.377   1.522
   29LEU     CG  286   3.761   5.287   1.630
   29LEU    CD1  287   3.790   5.148   1.573
   29LEU    CD2  288   3.893   5.351   1.673
   29LEU      C  289   3.640   5.625   1.489
   29LEU      O  290   3.742   5.676   1.442
   30GLU      N  291   3.523   5.661   1.438
   30GLU      H  292   3.443   5.608   1.468
   30GLU     CA  293   3.487   5.771   1.347
   30GLU     CB  294   3.335   5.787   1.355
   30GLU     CG  295   3.267   5.657   1.313
   30GLU     CD  296   3.213   5.575   1.430
   30GLU    OE1  297   3.090   5.553   1.441
   30GLU    OE2  298   3.300   5.519   1.500
   30GLU      C  299   3.539   5.913   1.368
   30GLU      O  300   3.614   5.937   1.462
   31GLU      N  301   3.504   6.008   1.281
   31GLU      H  302   3.467   5.986   1.191
   31GLU     CA  303   3.531   6.151   1.301
   31GLU     CB  304   3.490   6.226   1.174
   31GLU     CG  305   3.582   6.204   1.054
   31GLU     CD  306   3.708   6.288   1.078
   31GLU    OE1  307   3.807   6.222   1.039
   31GLU    OE2  308   3.712   6.404   1.123
   31GLU      C  309   3.466   6.210   1.426
   31GLU      O  310   3.513   6.297   1.499
   32GLU      N  311   3.337   6.178   1.438
   32GLU      H  312   3.281   6.175   1.355
   32GLU     CA  313   3.258   6.193   1.560
   32GLU     CB  314   3.117   6.156   1.512
   32GLU     CG  315   2.996   6.153   1.605
   32GLU     CD  316   2.981   6.286   1.679
   32GLU    OE1  317   2.914   6.377   1.625
   32GLU    OE2  318   3.019   6.294   1.798
   32GLU      C  319   3.301   6.095   1.669
   32GLU      O  320   3.402   6.029   1.648
   33SER      N  321   3.240   6.095   1.787
   33SER      H  322   3.154   6.146   1.795
   33SER     CA  323   3.278   6.012   1.902
   33SER     CB  324   3.283   5.860   1.884
   33SER     OG  325   3.266   5.794   2.010
   33SER     HG  326   3.168   5.783   2.025
   33SER      C  327   3.408   6.048   1.975
   33SER      O  328   3.398   6.067   2.096
   34LEU      N  329   3.508   6.086   1.896
   34LEU      H  330   3.513   6.055   1.801
   34LEU     CA  331   3.635   6.141   1.947
   34LEU     CB  332   3.735   6.161   1.833
   34LEU     CG  333   3.795   6.031   1.780
   34LEU    CD1  334   3.854   6.040   1.639
   34LEU    CD2  335   3.897   5.966   1.874
   34LEU      C  336   3.631   6.268   2.032
   34LEU      O  337   3.700   6.269   2.134
   35GLY      N  338   3.526   6.347   2.008
   35GLY      H  339   3.456   6.313   1.946
   35GLY     CA  340   3.500   6.474   2.077
   35GLY      C  341   3.451   6.462   2.222
   35GLY      O  342   3.464   6.559   2.296
   36SER      N  343   3.392   6.349   2.257
   36SER      H  344   3.328   6.300   2.198
   36SER     CA  345   3.372   6.326   2.401
   36SER     CB  346   3.294   6.195   2.412
   36SER     OG  347   3.218   6.169   2.531
   36SER     HG  348   3.261   6.093   2.579
   36SER      C  349   3.500   6.318   2.483
   36SER      O  350   3.505   6.362   2.598
   37VAL      N  351   3.608   6.265   2.426
   37VAL      H  352   3.621   6.249   2.328
   37VAL     CA  353   3.739   6.254   2.491
   37VAL     CB  354   3.829   6.172   2.398
   37VAL    CG1  355   3.978   6.184   2.431
   37VAL    CG2  356   3.773   6.032   2.374
   37VAL      C  357   3.787   6.396   2.522
   37VAL      O  358   3.788   6.479   2.432
   38PRO      N  359   3.803   6.439   2.647
   38PRO     CA  360   3.840   6.576   2.687
   38PRO     CB  361   3.852   6.577   2.840
   38PRO     CG  362   3.864   6.430   2.881
   38PRO     CD  363   3.806   6.350   2.764
   38PRO      C  364   3.969   6.629   2.625
   38PRO      O  365   4.052   6.554   2.574
   39ALA      N  366   3.968   6.762   2.619
   39ALA      H  367   3.892   6.825   2.634
   39ALA     CA  368   4.086   6.833   2.566
   39ALA     CB  369   4.030   6.923   2.456
   39ALA      C  370   4.153   6.915   2.676
   39ALA      O  371   4.077   6.971   2.755
   40PRO      N  372   4.283   6.941   2.668
   40PRO     CA  373   4.370   6.884   2.564
   40PRO     CB  374   4.492   6.977   2.560
   40PRO     CG  375   4.499   7.031   2.703
   40PRO     CD  376   4.352   7.047   2.743
   40PRO      C  377   4.411   6.742   2.603
   40PRO      O  378   4.402   6.690   2.715
   41ALA      N  379   4.436   6.674   2.492
   41ALA      H  380   4.384   6.698   2.411
   41ALA     CA  381   4.507   6.545   2.477
   41ALA     CB  382   4.438   6.460   2.370
   41ALA      C  383   4.658   6.555   2.460
   41ALA      O  384   4.704   6.660   2.416
   42CYS      N  385   4.717   6.436   2.475
   42CYS      H  386   4.669   6.366   2.528
   42CYS     CA  387   4.859   6.414   2.444
   42CYS     CB  388   4.939   6.446   2.571
   42CYS     SG  389   4.919   6.349   2.725
   42CYS     HG  390   5.035   6.285   2.733
   42CYS      C  391   4.910   6.285   2.382
   42CYS      O  392   5.028   6.282   2.345
   43ALA      N  393   4.827   6.181   2.380
   43ALA      H  394   4.728   6.192   2.385
   43ALA     CA  395   4.868   6.043   2.352
   43ALA     CB  396   4.970   5.987   2.451
   43ALA      C  397   4.751   5.944   2.343
   43ALA      O  398   4.683   5.905   2.438
   44LEU      N  399   4.737   5.895   2.220
   44LEU      H  400   4.800   5.913   2.145
   44LEU     CA  401   4.639   5.791   2.185
   44LEU     CB  402   4.581   5.832   2.050
   44LEU     CG  403   4.449   5.765   2.014
   44LEU    CD1  404   4.380   5.863   1.918
   44LEU    CD2  405   4.478   5.635   1.938
   44LEU      C  406   4.694   5.649   2.195
   44LEU      O  407   4.799   5.628   2.133
   45LEU      N  408   4.626   5.564   2.270
   45LEU      H  409   4.549   5.600   2.323
   45LEU     CA  410   4.656   5.420   2.267
   45LEU     CB  411   4.692   5.370   2.407
   45LEU     CG  412   4.809   5.444   2.474
   45LEU    CD1  413   4.789   5.481   2.621
   45LEU    CD2  414   4.924   5.344   2.461
   45LEU      C  415   4.544   5.324   2.222
   45LEU      O  416   4.427   5.336   2.257
   46LEU      N  417   4.587   5.232   2.136
   46LEU      H  418   4.675   5.252   2.093
   46LEU     CA  419   4.500   5.134   2.071
   46LEU     CB  420   4.509   5.163   1.921
   46LEU     CG  421   4.392   5.099   1.845
   46LEU    CD1  422   4.253   5.157   1.871
   46LEU    CD2  423   4.431   5.102   1.697
   46LEU      C  424   4.545   4.993   2.107
   46LEU      O  425   4.647   4.935   2.070
   47LEU      N  426   4.442   4.921   2.151
   47LEU      H  427   4.352   4.963   2.160
   47LEU     CA  428   4.458   4.779   2.187
   47LEU     CB  429   4.391   4.759   2.322
   47LEU     CG  430   4.387   4.614   2.371
   47LEU    CD1  431   4.523   4.571   2.426
   47LEU    CD2  432   4.266   4.574   2.456
   47LEU      C  433   4.386   4.698   2.080
   47LEU      O  434   4.265   4.708   2.058
   48PHE      N  435   4.463   4.610   2.017
   48PHE      H  436   4.561   4.616   2.037
   48PHE     CA  437   4.419   4.517   1.912
   48PHE     CB  438   4.439   4.593   1.781
   48PHE     CG  439   4.372   4.523   1.662
   48PHE    CD1  440   4.235   4.497   1.663
   48PHE    HD1  441   4.171   4.509   1.750
   48PHE    CD2  442   4.446   4.512   1.545
   48PHE    HD2  443   4.552   4.535   1.553
   48PHE    CE1  444   4.171   4.467   1.543
   48PHE    HE1  445   4.064   4.447   1.533
   48PHE    CE2  446   4.384   4.470   1.428
   48PHE    HE2  447   4.440   4.470   1.335
   48PHE     CZ  448   4.246   4.449   1.428
   48PHE     HZ  449   4.205   4.383   1.352
   48PHE      C  450   4.491   4.382   1.911
   48PHE      O  451   4.608   4.381   1.950
   49PRO      N  452   4.429   4.272   1.871
   49PRO     CA  453   4.492   4.146   1.829
   49PRO     CB  454   4.390   4.038   1.866
   49PRO     CG  455   4.253   4.106   1.855
   49PRO     CD  456   4.290   4.243   1.910
   49PRO      C  457   4.536   4.130   1.684
   49PRO      O  458   4.457   4.106   1.592
   50LEU      N  459   4.666   4.113   1.662
   50LEU      H  460   4.718   4.069   1.735
   50LEU     CA  461   4.724   4.102   1.527
   50LEU     CB  462   4.850   4.187   1.514
   50LEU     CG  463   4.820   4.333   1.479
   50LEU    CD1  464   4.951   4.411   1.491
   50LEU    CD2  465   4.756   4.350   1.341
   50LEU      C  466   4.775   3.964   1.484
   50LEU      O  467   4.842   3.891   1.556
   51THR      N  468   4.763   3.940   1.354
   51THR      H  469   4.722   4.008   1.294
   51THR     CA  470   4.795   3.810   1.292
   51THR     CB  471   4.732   3.795   1.153
   51THR    OG1  472   4.786   3.900   1.072
   51THR    HG1  473   4.759   3.985   1.117
   51THR    CG2  474   4.580   3.787   1.163
   51THR      C  475   4.946   3.788   1.282
   51THR      O  476   5.024   3.874   1.242
   52ALA      N  477   4.990   3.664   1.303
   52ALA      H  478   4.933   3.603   1.359
   52ALA     CA  479   5.131   3.627   1.287
   52ALA     CB  480   5.144   3.479   1.322
   52ALA      C  481   5.188   3.652   1.147
   52ALA      O  482   5.301   3.702   1.142
   53GLN      N  483   5.112   3.623   1.042
   53GLN      H  484   5.041   3.554   1.056
   53GLN     CA  485   5.140   3.652   0.901
   53GLN     CB  486   5.017   3.618   0.818
   53GLN     CG  487   4.971   3.473   0.803
   53GLN     CD  488   4.881   3.427   0.917
   53GLN    OE1  489   4.923   3.351   1.005
   53GLN    NE2  490   4.754   3.465   0.910
   53GLN   HE21  491   4.731   3.518   0.828
   53GLN   HE22  492   4.682   3.424   0.966
   53GLN      C  493   5.173   3.799   0.874
   53GLN      O  494   5.265   3.837   0.802
   54HISE     N  495   5.106   3.893   0.940
   54HISE     H  496   5.020   3.875   0.988
   54HISE    CA  497   5.135   4.037   0.937
   54HISE    CB  498   5.007   4.111   0.976
   54HISE    CG  499   5.005   4.264   0.967
   54HISE   ND1  500   4.935   4.339   1.051
   54HISE   CD2  501   5.056   4.356   0.886
   54HISE   HD2  502   5.100   4.336   0.788
   54HISE   CE1  503   4.938   4.470   1.029
   54HISE   HE1  504   4.870   4.546   1.069
   54HISE   NE2  505   5.025   4.478   0.928
   54HISE   HE2  506   5.045   4.560   0.876
   54HISE     C  507   5.249   4.089   1.025
   54HISE     O  508   5.346   4.141   0.970
   55GLU      N  509   5.258   4.035   1.146
   55GLU      H  510   5.178   3.985   1.178
   55GLU     CA  511   5.354   4.072   1.251
   55GLU     CB  512   5.314   4.005   1.382
   55GLU     CG  513   5.398   4.042   1.504
   55GLU     CD  514   5.363   3.950   1.621
   55GLU    OE1  515   5.454   3.892   1.683
   55GLU    OE2  516   5.244   3.958   1.660
   55GLU      C  517   5.495   4.028   1.210
   55GLU      O  518   5.578   4.118   1.210
   56ASN      N  519   5.505   3.901   1.170
   56ASN      H  520   5.421   3.849   1.152
   56ASN     CA  521   5.633   3.852   1.118
   56ASN     CB  522   5.624   3.703   1.085
   56ASN     CG  523   5.587   3.609   1.201
   56ASN    OD1  524   5.633   3.619   1.314
   56ASN    ND2  525   5.526   3.497   1.165
   56ASN   HD21  526   5.505   3.466   1.072
   56ASN   HD22  527   5.520   3.428   1.238
   56ASN      C  528   5.701   3.923   1.001
   56ASN      O  529   5.816   3.967   1.010
   57PHE      N  530   5.618   3.972   0.910
   57PHE      H  531   5.526   3.933   0.912
   57PHE     CA  532   5.657   4.066   0.804
   57PHE     CB  533   5.551   4.066   0.694
   57PHE     CG  534   5.580   4.136   0.561
   57PHE    CD1  535   5.565   4.273   0.542
   57PHE    HD1  536   5.501   4.327   0.613
   57PHE    CD2  537   5.636   4.058   0.460
   57PHE    HD2  538   5.668   3.956   0.483
   57PHE    CE1  539   5.615   4.333   0.427
   57PHE    HE1  540   5.584   4.434   0.398
   57PHE    CE2  541   5.684   4.120   0.346
   57PHE    HE2  542   5.742   4.067   0.270
   57PHE     CZ  543   5.671   4.257   0.326
   57PHE     HZ  544   5.704   4.296   0.230
   57PHE      C  545   5.685   4.210   0.848
   57PHE      O  546   5.796   4.258   0.826
   58ARG      N  547   5.589   4.261   0.925
   58ARG      H  548   5.497   4.225   0.935
   58ARG     CA  549   5.609   4.395   0.983
   58ARG     CB  550   5.485   4.446   1.056
   58ARG     CG  551   5.486   4.599   1.045
   58ARG     CD  552   5.352   4.649   0.992
   58ARG     NE  553   5.329   4.794   0.990
   58ARG     HE  554   5.314   4.832   0.899
   58ARG     CZ  555   5.339   4.876   1.096
   58ARG    NH1  556   5.356   4.834   1.222
   58ARG   HH11  557   5.367   4.739   1.250
   58ARG   HH12  558   5.345   4.908   1.289
   58ARG    NH2  559   5.329   5.007   1.072
   58ARG   HH21  560   5.336   5.057   0.986
   58ARG   HH22  561   5.307   5.057   1.156
   58ARG      C  562   5.734   4.416   1.068
   58ARG      O  563   5.807   4.513   1.051
   59LYS      N  564   5.774   4.303   1.128
   59LYS      H  565   5.707   4.235   1.157
   59LYS     CA  566   5.896   4.305   1.210
   59LYS     CB  567   5.920   4.176   1.288
   59LYS     CG  568   5.878   4.197   1.434
   59LYS     CD  569   5.924   4.074   1.514
   59LYS     CE  570   5.868   4.083   1.656
   59LYS     NZ  571   5.920   3.964   1.723
   59LYS    HZ1  572   5.908   3.880   1.670
   59LYS    HZ2  573   6.017   3.971   1.745
   59LYS    HZ3  574   5.881   3.952   1.815
   59LYS      C  575   6.017   4.321   1.118
   59LYS      O  576   6.107   4.401   1.144
   60LYS      N  577   6.007   4.251   1.006
   60LYS      H  578   5.920   4.210   0.980
   60LYS     CA  579   6.108   4.255   0.899
   60LYS     CB  580   6.082   4.138   0.804
   60LYS     CG  581   6.125   4.005   0.867
   60LYS     CD  582   6.121   3.894   0.762
   60LYS     CE  583   6.157   3.754   0.812
   60LYS     NZ  584   6.145   3.657   0.702
   60LYS    HZ1  585   6.093   3.696   0.626
   60LYS    HZ2  586   6.237   3.629   0.674
   60LYS    HZ3  587   6.099   3.574   0.735
   60LYS      C  588   6.115   4.384   0.818
   60LYS      O  589   6.223   4.444   0.817
   61GLN      N  590   5.996   4.423   0.774
   61GLN      H  591   5.936   4.343   0.765
   61GLN     CA  592   5.968   4.547   0.700
   61GLN     CB  593   5.818   4.561   0.671
   61GLN     CG  594   5.784   4.684   0.587
   61GLN     CD  595   5.633   4.693   0.566
   61GLN    OE1  596   5.551   4.668   0.655
   61GLN    NE2  597   5.589   4.694   0.441
   61GLN   HE21  598   5.651   4.692   0.362
   61GLN   HE22  599   5.491   4.679   0.430
   61GLN      C  600   6.025   4.676   0.759
   61GLN      O  601   6.111   4.737   0.695
   62ILE      N  602   5.991   4.699   0.886
   62ILE      H  603   5.918   4.650   0.932
   62ILE     CA  604   6.043   4.815   0.960
   62ILE     CB  605   5.969   4.852   1.088
   62ILE    CG1  606   5.819   4.833   1.067
   62ILE    CG2  607   6.009   4.994   1.131
   62ILE     CD  608   5.738   4.812   1.195
   62ILE      C  609   6.193   4.809   0.988
   62ILE      O  610   6.256   4.909   0.954
   63GLU      N  611   6.249   4.697   1.034
   63GLU      H  612   6.187   4.620   1.048
   63GLU     CA  613   6.392   4.677   1.058
   63GLU     CB  614   6.414   4.528   1.088
   63GLU     CG  615   6.558   4.487   1.117
   63GLU     CD  616   6.585   4.477   1.268
   63GLU    OE1  617   6.558   4.375   1.334
   63GLU    OE2  618   6.642   4.574   1.324
   63GLU      C  619   6.479   4.718   0.939
   63GLU      O  620   6.575   4.793   0.956
   64GLU      N  621   6.424   4.696   0.820
   64GLU      H  622   6.331   4.661   0.811
   64GLU     CA  623   6.498   4.717   0.695
   64GLU     CB  624   6.422   4.642   0.585
   64GLU     CG  625   6.496   4.633   0.452
   64GLU     CD  626   6.413   4.550   0.353
   64GLU    OE1  627   6.331   4.613   0.283
   64GLU    OE2  628   6.426   4.426   0.344
   64GLU      C  629   6.538   4.860   0.660
   64GLU      O  630   6.639   4.885   0.594
   65LEU      N  631   6.461   4.952   0.718
   65LEU      H  632   6.390   4.925   0.782
   65LEU     CA  633   6.484   5.098   0.719
   65LEU     CB  634   6.350   5.172   0.719
   65LEU     CG  635   6.247   5.149   0.607
   65LEU    CD1  636   6.126   5.239   0.636
   65LEU    CD2  637   6.288   5.188   0.465
   65LEU      C  638   6.574   5.155   0.829
   65LEU      O  639   6.595   5.275   0.843
   66LYS      N  640   6.632   5.068   0.911
   66LYS      H  641   6.621   4.969   0.902
   66LYS     CA  642   6.714   5.102   1.028
   66LYS     CB  643   6.859   5.091   0.979
   66LYS     CG  644   6.894   4.944   0.956
   66LYS     CD  645   6.893   4.853   1.079
   66LYS     CE  646   6.890   4.704   1.046
   66LYS     NZ  647   6.905   4.610   1.159
   66LYS    HZ1  648   6.972   4.642   1.226
   66LYS    HZ2  649   6.816   4.603   1.204
   66LYS    HZ3  650   6.928   4.522   1.118
   66LYS      C  651   6.689   5.226   1.113
   66LYS      O  652   6.787   5.280   1.165
   67GLY      N  653   6.567   5.268   1.145
   67GLY      H  654   6.491   5.203   1.148
   67GLY     CA  655   6.538   5.391   1.220
   67GLY      C  656   6.561   5.519   1.140
   67GLY      O  657   6.559   5.629   1.194
   68GLN      N  658   6.580   5.506   1.009
   68GLN      H  659   6.614   5.417   0.977
   68GLN     CA  660   6.604   5.623   0.923
   68GLN     CB  661   6.614   5.583   0.775
   68GLN     CG  662   6.686   5.691   0.694
   68GLN     CD  663   6.698   5.669   0.543
   68GLN    OE1  664   6.804   5.629   0.495
   68GLN    NE2  665   6.590   5.677   0.467
   68GLN   HE21  666   6.500   5.667   0.510
   68GLN   HE22  667   6.599   5.687   0.368
   68GLN      C  668   6.516   5.748   0.934
   68GLN      O  669   6.563   5.859   0.956
   69GLU      N  670   6.386   5.724   0.926
   69GLU      H  671   6.350   5.635   0.897
   69GLU     CA  672   6.285   5.827   0.955
   69GLU     CB  673   6.164   5.804   0.864
   69GLU     CG  674   6.190   5.863   0.725
   69GLU     CD  675   6.102   5.854   0.600
   69GLU    OE1  676   5.982   5.820   0.611
   69GLU    OE2  677   6.168   5.864   0.494
   69GLU      C  678   6.245   5.849   1.101
   69GLU      O  679   6.172   5.944   1.129
   70VAL      N  680   6.310   5.783   1.196
   70VAL      H  681   6.380   5.713   1.183
   70VAL     CA  682   6.281   5.816   1.337
   70VAL     CB  683   6.270   5.691   1.424
   70VAL    CG1  684   6.232   5.723   1.569
   70VAL    CG2  685   6.181   5.582   1.364
   70VAL      C  686   6.371   5.918   1.407
   70VAL      O  687   6.494   5.913   1.413
   71SER      N  688   6.305   6.021   1.458
   71SER      H  689   6.205   6.018   1.467
   71SER     CA  690   6.373   6.131   1.528
   71SER     CB  691   6.273   6.240   1.566
   71SER     OG  692   6.338   6.366   1.585
   71SER     HG  693   6.278   6.443   1.564
   71SER      C  694   6.449   6.081   1.651
   71SER      O  695   6.388   6.027   1.743
   72PRO      N  696   6.573   6.127   1.658
   72PRO     CA  697   6.669   6.094   1.764
   72PRO     CB  698   6.799   6.167   1.731
   72PRO     CG  699   6.798   6.177   1.579
   72PRO     CD  700   6.649   6.178   1.542
   72PRO      C  701   6.628   6.124   1.909
   72PRO      O  702   6.690   6.069   2.000
   73LYS      N  703   6.545   6.226   1.926
   73LYS      H  704   6.555   6.301   1.860
   73LYS     CA  705   6.476   6.261   2.051
   73LYS     CB  706   6.411   6.399   2.037
   73LYS     CG  707   6.514   6.512   2.045
   73LYS     CD  708   6.439   6.645   2.052
   73LYS     CE  709   6.357   6.668   1.925
   73LYS     NZ  710   6.312   6.808   1.929
   73LYS    HZ1  711   6.351   6.856   2.008
   73LYS    HZ2  712   6.345   6.866   1.854
   73LYS    HZ3  713   6.213   6.813   1.940
   73LYS      C  714   6.370   6.170   2.114
   73LYS      O  715   6.323   6.206   2.221
   74VAL      N  716   6.322   6.071   2.040
   74VAL      H  717   6.331   6.052   1.942
   74VAL     CA  718   6.225   5.975   2.095
   74VAL     CB  719   6.143   5.908   1.984
   74VAL    CG1  720   6.049   5.805   2.047
   74VAL    CG2  721   6.064   6.017   1.912
   74VAL      C  722   6.293   5.877   2.190
   74VAL      O  723   6.380   5.801   2.147
   75TYR      N  724   6.240   5.868   2.312
   75TYR      H  725   6.179   5.942   2.341
   75TYR     CA  726   6.265   5.765   2.413
   75TYR     CB  727   6.230   5.821   2.551
   75TYR     CG  728   6.274   5.729   2.665
   75TYR    CD1  729   6.176   5.639   2.704
   75TYR    HD1  730   6.075   5.644   2.663
   75TYR    CD2  731   6.391   5.740   2.739
   75TYR    HD2  732   6.468   5.805   2.697
   75TYR    CE1  733   6.199   5.561   2.817
   75TYR    HE1  734   6.149   5.465   2.829
   75TYR    CE2  735   6.404   5.664   2.855
   75TYR    HE2  736   6.500   5.671   2.907
   75TYR     CZ  737   6.310   5.572   2.900
   75TYR     OH  738   6.352   5.459   2.963
   75TYR     HH  739   6.438   5.472   3.013
   75TYR      C  740   6.186   5.636   2.385
   75TYR      O  741   6.064   5.634   2.396
   76PHE      N  742   6.263   5.533   2.352
   76PHE      H  743   6.356   5.551   2.319
   76PHE     CA  744   6.204   5.403   2.316
   76PHE     CB  745   6.185   5.397   2.164
   76PHE     CG  746   6.147   5.261   2.106
   76PHE    CD1  747   6.016   5.216   2.112
   76PHE    HD1  748   5.937   5.290   2.101
   76PHE    CD2  749   6.249   5.180   2.058
   76PHE    HD2  750   6.350   5.218   2.041
   76PHE    CE1  751   5.992   5.084   2.074
   76PHE    HE1  752   5.901   5.035   2.108
   76PHE    CE2  753   6.224   5.051   2.013
   76PHE    HE2  754   6.312   4.991   1.988
   76PHE     CZ  755   6.093   5.005   2.021
   76PHE     HZ  756   6.090   4.897   2.006
   76PHE      C  757   6.276   5.279   2.369
   76PHE      O  758   6.398   5.283   2.359
   77MET      N  759   6.193   5.179   2.397
   77MET      H  760   6.118   5.153   2.336
   77MET     CA  761   6.237   5.063   2.477
   77MET     CB  762   6.204   5.083   2.625
   77MET     CG  763   6.059   5.053   2.663
   77MET     SD  764   6.006   5.108   2.829
   77MET     CE  765   6.097   4.991   2.928
   77MET      C  766   6.182   4.933   2.419
   77MET      O  767   6.060   4.925   2.401
   78LYS      N  768   6.271   4.837   2.396
   78LYS      H  769   6.370   4.850   2.397
   78LYS     CA  770   6.221   4.706   2.351
   78LYS     CB  771   6.336   4.628   2.288
   78LYS     CG  772   6.380   4.711   2.167
   78LYS     CD  773   6.481   4.622   2.093
   78LYS     CE  774   6.560   4.698   1.986
   78LYS     NZ  775   6.665   4.623   1.917
   78LYS    HZ1  776   6.744   4.602   1.975
   78LYS    HZ2  777   6.621   4.539   1.885
   78LYS    HZ3  778   6.698   4.680   1.841
   78LYS      C  779   6.152   4.631   2.464
   78LYS      O  780   6.215   4.610   2.568
   79GLN      N  781   6.044   4.560   2.431
   79GLN      H  782   6.001   4.582   2.343
   79GLN     CA  783   5.976   4.471   2.525
   79GLN     CB  784   5.825   4.465   2.502
   79GLN     CG  785   5.747   4.391   2.610
   79GLN     CD  786   5.608   4.345   2.565
   79GLN    OE1  787   5.558   4.407   2.471
   79GLN    NE2  788   5.538   4.251   2.628
   79GLN   HE21  789   5.577   4.201   2.705
   79GLN   HE22  790   5.453   4.211   2.595
   79GLN      C  791   6.029   4.327   2.516
   79GLN      O  792   5.998   4.256   2.420
   80THR      N  793   6.122   4.296   2.605
   80THR      H  794   6.164   4.370   2.658
   80THR     CA  795   6.181   4.162   2.621
   80THR     CB  796   6.324   4.186   2.670
   80THR    OG1  797   6.339   4.269   2.786
   80THR    HG1  798   6.434   4.252   2.812
   80THR    CG2  799   6.400   4.253   2.555
   80THR      C  800   6.117   4.058   2.714
   80THR      O  801   6.163   3.945   2.726
   81ILE      N  802   6.015   4.095   2.791
   81ILE      H  803   5.967   4.180   2.771
   81ILE     CA  804   5.942   4.013   2.888
   81ILE     CB  805   5.958   4.065   3.031
   81ILE    CG1  806   6.101   4.109   3.063
   81ILE    CG2  807   5.917   3.958   3.132
   81ILE     CD  808   6.203   3.996   3.051
   81ILE      C  809   5.793   4.010   2.853
   81ILE      O  810   5.755   4.097   2.775
   82GLY      N  811   5.727   3.898   2.880
   82GLY      H  812   5.779   3.813   2.890
   82GLY     CA  813   5.581   3.889   2.869
   82GLY      C  814   5.494   3.985   2.950
   82GLY      O  815   5.524   4.046   3.053
   83ASN      N  816   5.381   4.001   2.881
   83ASN      H  817   5.388   3.997   2.781
   83ASN     CA  818   5.249   4.054   2.916
   83ASN     CB  819   5.182   3.985   3.035
   83ASN     CG  820   5.050   3.917   2.998
   83ASN    OD1  821   4.942   3.974   3.014
   83ASN    ND2  822   5.055   3.790   2.961
   83ASN   HD21  823   5.140   3.738   2.954
   83ASN   HD22  824   4.970   3.741   2.942
   83ASN      C  825   5.247   4.206   2.927
   83ASN      O  826   5.147   4.267   2.890
   84SER      N  827   5.359   4.264   2.972
   84SER      H  828   5.437   4.212   3.007
   84SER     CA  829   5.401   4.405   2.973
   84SER     CB  830   5.551   4.406   3.004
   84SER     OG  831   5.612   4.309   2.918
   84SER     HG  832   5.711   4.325   2.914
   84SER      C  833   5.377   4.498   2.854
   84SER      O  834   5.402   4.615   2.884
   85CYS      N  835   5.274   4.480   2.772
   85CYS      H  836   5.202   4.412   2.787
   85CYS     CA  837   5.236   4.568   2.660
   85CYS     CB  838   5.142   4.503   2.558
   85CYS     SG  839   4.992   4.441   2.642
   85CYS     HG  840   4.992   4.313   2.604
   85CYS      C  841   5.183   4.707   2.694
   85CYS      O  842   5.226   4.810   2.643
   86GLY      N  843   5.103   4.701   2.801
   86GLY      H  844   5.074   4.609   2.826
   86GLY     CA  845   5.046   4.816   2.872
   86GLY      C  846   5.145   4.913   2.937
   86GLY      O  847   5.165   5.027   2.895
   87THR      N  848   5.239   4.842   2.998
   87THR      H  849   5.257   4.744   2.990
   87THR     CA  850   5.346   4.903   3.077
   87THR     CB  851   5.439   4.803   3.147
   87THR    OG1  852   5.355   4.707   3.211
   87THR    HG1  853   5.373   4.705   3.309
   87THR    CG2  854   5.535   4.868   3.247
   87THR      C  855   5.437   4.980   2.981
   87THR      O  856   5.457   5.101   2.992
   88ILE      N  857   5.479   4.908   2.877
   88ILE      H  858   5.435   4.820   2.858
   88ILE     CA  859   5.584   4.950   2.784
   88ILE     CB  860   5.643   4.837   2.700
   88ILE    CG1  861   5.709   4.736   2.794
   88ILE    CG2  862   5.742   4.883   2.592
   88ILE     CD  863   5.800   4.794   2.903
   88ILE      C  864   5.530   5.069   2.704
   88ILE      O  865   5.598   5.171   2.707
   89GLY      N  866   5.401   5.065   2.672
   89GLY      H  867   5.349   4.980   2.677
   89GLY     CA  868   5.306   5.163   2.617
   89GLY      C  869   5.294   5.291   2.701
   89GLY      O  870   5.309   5.401   2.649
   90LEU      N  871   5.259   5.270   2.828
   90LEU      H  872   5.250   5.175   2.858
   90LEU     CA  873   5.242   5.376   2.929
   90LEU     CB  874   5.211   5.296   3.055
   90LEU     CG  875   5.169   5.375   3.179
   90LEU    CD1  876   5.031   5.338   3.236
   90LEU    CD2  877   5.268   5.373   3.296
   90LEU      C  878   5.376   5.448   2.945
   90LEU      O  879   5.374   5.570   2.928
   91ILE      N  880   5.483   5.374   2.971
   91ILE      H  881   5.481   5.274   2.964
   91ILE     CA  882   5.617   5.436   2.967
   91ILE     CB  883   5.722   5.332   3.006
   91ILE    CG1  884   5.689   5.267   3.140
   91ILE    CG2  885   5.860   5.400   3.007
   91ILE     CD  886   5.745   5.125   3.144
   91ILE      C  887   5.651   5.511   2.838
   91ILE      O  888   5.709   5.619   2.845
   92HISE     N  889   5.618   5.465   2.718
   92HISE     H  890   5.591   5.371   2.696
   92HISE    CA  891   5.652   5.542   2.597
   92HISE    CB  892   5.610   5.489   2.460
   92HISE    CG  893   5.663   5.351   2.420
   92HISE   ND1  894   5.590   5.269   2.344
   92HISE   CD2  895   5.782   5.297   2.445
   92HISE   HD2  896   5.860   5.361   2.485
   92HISE   CE1  897   5.666   5.162   2.323
   92HISE   HE1  898   5.634   5.073   2.270
   92HISE   NE2  899   5.782   5.177   2.387
   92HISE   HE2  900   5.854   5.109   2.398
   92HISE     C  901   5.584   5.678   2.597
   92HISE     O  902   5.650   5.782   2.593
   93ALA      N  903   5.455   5.684   2.631
   93ALA      H  904   5.400   5.600   2.635
   93ALA     CA  905   5.382   5.811   2.637
   93ALA     CB  906   5.237   5.775   2.671
   93ALA      C  907   5.433   5.898   2.752
   93ALA      O  908   5.470   6.011   2.722
   94VAL      N  909   5.461   5.844   2.871
   94VAL      H  910   5.448   5.748   2.894
   94VAL     CA  911   5.500   5.922   2.989
   94VAL     CB  912   5.492   5.835   3.115
   94VAL    CG1  913   5.525   5.906   3.246
   94VAL    CG2  914   5.351   5.779   3.139
   94VAL      C  915   5.639   5.986   2.975
   94VAL      O  916   5.651   6.108   2.986
   95ALA      N  917   5.731   5.909   2.917
   95ALA      H  918   5.707   5.816   2.889
   95ALA     CA  919   5.868   5.953   2.890
   95ALA     CB  920   5.935   5.819   2.859
   95ALA      C  921   5.884   6.059   2.782
   95ALA      O  922   5.970   6.147   2.785
   96ASN      N  923   5.804   6.042   2.677
   96ASN      H  924   5.757   5.955   2.662
   96ASN     CA  925   5.806   6.144   2.571
   96ASN     CB  926   5.783   6.074   2.437
   96ASN     CG  927   5.892   5.974   2.400
   96ASN    OD1  928   6.013   5.998   2.402
   96ASN    ND2  929   5.855   5.849   2.372
   96ASN   HD21  930   5.760   5.838   2.342
   96ASN   HD22  931   5.910   5.774   2.409
   96ASN      C  932   5.714   6.266   2.577
   96ASN      O  933   5.707   6.341   2.480
   97ASN      N  934   5.653   6.292   2.693
   97ASN      H  935   5.637   6.218   2.758
   97ASN     CA  936   5.580   6.413   2.733
   97ASN     CB  937   5.431   6.400   2.701
   97ASN     CG  938   5.397   6.424   2.554
   97ASN    OD1  939   5.450   6.513   2.488
   97ASN    ND2  940   5.288   6.358   2.514
   97ASN   HD21  941   5.228   6.306   2.575
   97ASN   HD22  942   5.252   6.373   2.422
   97ASN      C  943   5.619   6.460   2.873
   97ASN      O  944   5.529   6.513   2.938
   98GLN      N  945   5.746   6.440   2.910
   98GLN      H  946   5.817   6.417   2.843
   98GLN     CA  947   5.806   6.481   3.038
   98GLN     CB  948   5.945   6.426   3.069
   98GLN     CG  949   5.943   6.277   3.103
   98GLN     CD  950   6.077   6.213   3.139
   98GLN    OE1  951   6.143   6.246   3.238
   98GLN    NE2  952   6.135   6.132   3.051
   98GLN   HE21  953   6.087   6.102   2.968
   98GLN   HE22  954   6.227   6.095   3.061
   98GLN      C  955   5.808   6.633   3.060
   98GLN      O  956   5.839   6.671   3.172
   99ASP      N  957   5.787   6.715   2.958
   99ASP      H  958   5.779   6.684   2.863
   99ASP     CA  959   5.752   6.858   2.970
   99ASP     CB  960   5.778   6.931   2.838
   99ASP     CG  961   5.680   6.901   2.725
   99ASP    OD1  962   5.654   6.991   2.642
   99ASP    OD2  963   5.643   6.784   2.703
   99ASP      C  964   5.609   6.878   3.021
   99ASP      O  965   5.592   6.939   3.127
  100LYS      N  966   5.510   6.809   2.965
  100LYS      H  967   5.530   6.752   2.885
  100LYS     CA  968   5.370   6.817   3.009
  100LYS     CB  969   5.291   6.782   2.883
  100LYS     CG  970   5.326   6.870   2.762
  100LYS     CD  971   5.268   6.817   2.631
  100LYS     CE  972   5.326   6.893   2.511
  100LYS     NZ  973   5.445   6.823   2.460
  100LYS    HZ1  974   5.517   6.823   2.529
  100LYS    HZ2  975   5.420   6.727   2.449
  100LYS    HZ3  976   5.470   6.870   2.375
  100LYS      C  977   5.326   6.737   3.132
  100LYS      O  978   5.237   6.783   3.203
  101LEU      N  979   5.385   6.621   3.158
  101LEU      H  980   5.449   6.577   3.094
  101LEU     CA  981   5.357   6.543   3.280
  101LEU     CB  982   5.349   6.398   3.233
  101LEU     CG  983   5.295   6.294   3.332
  101LEU    CD1  984   5.171   6.359   3.394
  101LEU    CD2  985   5.253   6.170   3.252
  101LEU      C  986   5.461   6.565   3.390
  101LEU      O  987   5.579   6.586   3.363
  102GLY      N  988   5.412   6.576   3.514
  102GLY      H  989   5.322   6.618   3.522
  102GLY     CA  990   5.499   6.568   3.632
  102GLY      C  991   5.494   6.441   3.716
  102GLY      O  992   5.403   6.358   3.720
  103PHE      N  993   5.592   6.456   3.805
  103PHE      H  994   5.639   6.544   3.807
  103PHE     CA  995   5.618   6.361   3.914
  103PHE     CB  996   5.761   6.316   3.881
  103PHE     CG  997   5.780   6.250   3.744
  103PHE    CD1  998   5.728   6.122   3.730
  103PHE    HD1  999   5.729   6.060   3.819
  103PHE    CD2 1000   5.824   6.323   3.634
  103PHE    HD2 1001   5.872   6.421   3.639
  103PHE    CE1 1002   5.697   6.073   3.603
  103PHE    HE1 1003   5.627   5.990   3.604
  103PHE    CE2 1004   5.798   6.269   3.509
  103PHE    HE2 1005   5.829   6.322   3.419
  103PHE     CZ 1006   5.734   6.147   3.491
  103PHE     HZ 1007   5.718   6.113   3.389
  103PHE      C 1008   5.612   6.422   4.054
  103PHE      O 1009   5.608   6.543   4.075
  104GLU      N 1010   5.600   6.339   4.157
  104GLU      H 1011   5.586   6.241   4.143
  104GLU     CA 1012   5.617   6.381   4.297
  104GLU     CB 1013   5.487   6.351   4.373
  104GLU     CG 1014   5.470   6.199   4.375
  104GLU     CD 1015   5.406   6.133   4.497
  104GLU    OE1 1016   5.345   6.213   4.571
  104GLU    OE2 1017   5.407   6.008   4.509
  104GLU      C 1018   5.746   6.321   4.353
  104GLU      O 1019   5.805   6.243   4.279
  105ASP      N 1020   5.792   6.378   4.464
  105ASP      H 1021   5.740   6.455   4.501
  105ASP     CA 1022   5.923   6.344   4.522
  105ASP     CB 1023   5.948   6.429   4.647
  105ASP     CG 1024   5.960   6.579   4.619
  105ASP    OD1 1025   6.055   6.606   4.543
  105ASP    OD2 1026   5.874   6.660   4.660
  105ASP      C 1027   5.933   6.195   4.555
  105ASP      O 1028   5.844   6.123   4.598
  106GLY      N 1029   6.046   6.143   4.507
  106GLY      H 1030   6.128   6.197   4.488
  106GLY     CA 1031   6.078   5.999   4.503
  106GLY      C 1032   6.001   5.910   4.405
  106GLY      O 1033   5.991   5.790   4.429
  107SER      N 1034   5.949   5.972   4.299
  107SER      H 1035   5.984   6.058   4.261
  107SER     CA 1036   5.877   5.894   4.198
  107SER     CB 1037   5.822   5.991   4.093
  107SER     OG 1038   5.751   5.914   3.996
  107SER     HG 1039   5.655   5.934   4.018
  107SER      C 1040   5.955   5.781   4.130
  107SER      O 1041   6.051   5.802   4.056
  108VAL      N 1042   5.886   5.668   4.130
  108VAL      H 1043   5.791   5.667   4.163
  108VAL     CA 1044   5.938   5.536   4.091
  108VAL     CB 1045   5.844   5.420   4.123
  108VAL    CG1 1046   5.910   5.283   4.104
  108VAL    CG2 1047   5.783   5.440   4.262
  108VAL      C 1048   5.974   5.542   3.942
  108VAL      O 1049   6.077   5.493   3.897
  109LEU      N 1050   5.882   5.604   3.868
  109LEU      H 1051   5.799   5.629   3.917
  109LEU     CA 1052   5.886   5.616   3.721
  109LEU     CB 1053   5.739   5.630   3.682
  109LEU     CG 1054   5.720   5.613   3.531
  109LEU    CD1 1055   5.753   5.469   3.491
  109LEU    CD2 1056   5.572   5.635   3.496
  109LEU      C 1057   5.988   5.723   3.682
  109LEU      O 1058   6.078   5.681   3.609
  110LYS      N 1059   5.993   5.833   3.756
  110LYS      H 1060   5.916   5.863   3.813
  110LYS     CA 1061   6.102   5.931   3.739
  110LYS     CB 1062   6.075   6.059   3.818
  110LYS     CG 1063   6.174   6.173   3.790
  110LYS     CD 1064   6.186   6.217   3.644
  110LYS     CE 1065   6.302   6.310   3.610
  110LYS     NZ 1066   6.253   6.448   3.619
  110LYS    HZ1 1067   6.203   6.465   3.534
  110LYS    HZ2 1068   6.188   6.476   3.689
  110LYS    HZ3 1069   6.330   6.512   3.620
  110LYS      C 1070   6.244   5.878   3.757
  110LYS      O 1071   6.328   5.905   3.672
  111GLN      N 1072   6.261   5.795   3.860
  111GLN      H 1073   6.195   5.798   3.935
  111GLN     CA 1074   6.381   5.715   3.885
  111GLN     CB 1075   6.382   5.646   4.022
  111GLN     CG 1076   6.504   5.566   4.068
  111GLN     CD 1077   6.508   5.415   4.046
  111GLN    OE1 1078   6.438   5.323   4.087
  111GLN    NE2 1079   6.602   5.390   3.954
  111GLN   HE21 1080   6.666   5.456   3.916
  111GLN   HE22 1081   6.589   5.312   3.893
  111GLN      C 1082   6.427   5.621   3.774
  111GLN      O 1083   6.534   5.643   3.718
  112PHE      N 1084   6.331   5.548   3.716
  112PHE      H 1085   6.235   5.544   3.744
  112PHE     CA 1086   6.363   5.464   3.600
  112PHE     CB 1087   6.243   5.373   3.571
  112PHE     CG 1088   6.250   5.270   3.458
  112PHE    CD1 1089   6.305   5.146   3.488
  112PHE    HD1 1090   6.323   5.110   3.589
  112PHE    CD2 1091   6.216   5.302   3.327
  112PHE    HD2 1092   6.172   5.400   3.309
  112PHE    CE1 1093   6.330   5.060   3.381
  112PHE    HE1 1094   6.394   4.975   3.402
  112PHE    CE2 1095   6.238   5.216   3.220
  112PHE    HE2 1096   6.184   5.232   3.127
  112PHE     CZ 1097   6.295   5.093   3.251
  112PHE     HZ 1098   6.321   5.027   3.168
  112PHE      C 1099   6.399   5.546   3.476
  112PHE      O 1100   6.503   5.528   3.413
  113LEU      N 1101   6.328   5.655   3.451
  113LEU      H 1102   6.250   5.685   3.506
  113LEU     CA 1103   6.342   5.749   3.338
  113LEU     CB 1104   6.224   5.845   3.322
  113LEU     CG 1105   6.094   5.775   3.284
  113LEU    CD1 1106   5.976   5.872   3.288
  113LEU    CD2 1107   6.104   5.729   3.138
  113LEU      C 1108   6.470   5.834   3.340
  113LEU      O 1109   6.543   5.859   3.245
  114SER      N 1110   6.504   5.864   3.465
  114SER      H 1111   6.448   5.835   3.543
  114SER     CA 1112   6.618   5.951   3.497
  114SER     CB 1113   6.631   6.002   3.641
  114SER     OG 1114   6.735   6.098   3.662
  114SER     HG 1115   6.707   6.146   3.745
  114SER      C 1116   6.744   5.867   3.472
  114SER      O 1117   6.834   5.924   3.410
  115GLU      N 1118   6.741   5.741   3.515
  115GLU      H 1119   6.662   5.700   3.559
  115GLU     CA 1120   6.856   5.653   3.491
  115GLU     CB 1121   6.829   5.518   3.558
  115GLU     CG 1122   6.951   5.426   3.560
  115GLU     CD 1123   6.915   5.315   3.660
  115GLU    OE1 1124   6.924   5.344   3.782
  115GLU    OE2 1125   6.880   5.203   3.618
  115GLU      C 1126   6.875   5.623   3.342
  115GLU      O 1127   6.956   5.691   3.280
  116THR      N 1128   6.769   5.569   3.282
  116THR      H 1129   6.690   5.555   3.341
  116THR     CA 1130   6.764   5.520   3.143
  116THR     CB 1131   6.651   5.417   3.137
  116THR    OG1 1132   6.531   5.492   3.154
  116THR    HG1 1133   6.505   5.482   3.250
  116THR    CG2 1134   6.674   5.310   3.243
  116THR      C 1135   6.752   5.612   3.021
  116THR      O 1136   6.720   5.571   2.910
  117GLU      N 1137   6.804   5.733   3.042
  117GLU      H 1138   6.859   5.750   3.124
  117GLU     CA 1139   6.813   5.839   2.941
  117GLU     CB 1140   6.810   5.976   3.009
  117GLU     CG 1141   6.816   6.088   2.905
  117GLU     CD 1142   6.802   6.234   2.949
  117GLU    OE1 1143   6.862   6.272   3.052
  117GLU    OE2 1144   6.727   6.314   2.889
  117GLU      C 1145   6.913   5.806   2.830
  117GLU      O 1146   6.873   5.772   2.719
  118LYS      N 1147   7.042   5.812   2.865
  118LYS      H 1148   7.082   5.818   2.956
  118LYS     CA 1149   7.137   5.799   2.753
  118LYS     CB 1150   7.249   5.902   2.767
  118LYS     CG 1151   7.199   6.046   2.779
  118LYS     CD 1152   7.313   6.140   2.820
  118LYS     CE 1153   7.426   6.159   2.718
  118LYS     NZ 1154   7.392   6.213   2.586
  118LYS    HZ1 1155   7.324   6.154   2.542
  118LYS    HZ2 1156   7.344   6.300   2.600
  118LYS    HZ3 1157   7.473   6.237   2.533
  118LYS      C 1158   7.179   5.653   2.741
  118LYS      O 1159   7.261   5.606   2.821
  119MET      N 1160   7.109   5.578   2.656
  119MET      H 1161   7.053   5.627   2.590
  119MET     CA 1162   7.128   5.434   2.634
  119MET     CB 1163   7.112   5.352   2.762
  119MET     CG 1164   6.999   5.389   2.859
  119MET     SD 1165   6.978   5.265   2.991
  119MET     CE 1166   7.147   5.232   3.036
  119MET      C 1167   7.040   5.370   2.526
  119MET      O 1168   6.934   5.428   2.500
  120SER      N 1169   7.090   5.254   2.486
  120SER      H 1170   7.148   5.199   2.546
  120SER     CA 1171   7.027   5.180   2.375
  120SER     CB 1172   7.111   5.061   2.330
  120SER     OG 1173   7.118   4.958   2.429
  120SER     HG 1174   7.185   5.002   2.489
  120SER      C 1175   6.890   5.130   2.421
  120SER      O 1176   6.869   5.101   2.539
  121PRO      N 1177   6.790   5.116   2.334
  121PRO     CA 1178   6.668   5.043   2.370
  121PRO     CB 1179   6.587   5.038   2.241
  121PRO     CG 1180   6.619   5.174   2.178
  121PRO     CD 1181   6.769   5.185   2.207
  121PRO      C 1182   6.683   4.907   2.440
  121PRO      O 1183   6.586   4.867   2.503
  122GLU      N 1184   6.787   4.838   2.393
  122GLU      H 1185   6.825   4.847   2.301
  122GLU     CA 1186   6.832   4.713   2.455
  122GLU     CB 1187   6.924   4.628   2.367
  122GLU     CG 1188   6.880   4.624   2.220
  122GLU     CD 1189   6.930   4.740   2.134
  122GLU    OE1 1190   6.843   4.826   2.108
  122GLU    OE2 1191   7.050   4.739   2.100
  122GLU      C 1192   6.883   4.719   2.599
  122GLU      O 1193   6.824   4.651   2.683
  123ASP      N 1194   6.969   4.817   2.624
  123ASP      H 1195   7.012   4.874   2.554
  123ASP     CA 1196   6.998   4.857   2.763
  123ASP     CB 1197   7.090   4.978   2.780
  123ASP     CG 1198   7.233   4.994   2.727
  123ASP    OD1 1199   7.331   4.933   2.775
  123ASP    OD2 1200   7.252   5.086   2.645
  123ASP      C 1201   6.869   4.892   2.837
  123ASP      O 1202   6.855   4.844   2.950
  124ARG      N 1203   6.779   4.970   2.779
  124ARG      H 1204   6.801   5.015   2.692
  124ARG     CA 1205   6.653   5.011   2.844
  124ARG     CB 1206   6.576   5.123   2.773
  124ARG     CG 1207   6.657   5.252   2.758
  124ARG     CD 1208   6.569   5.356   2.688
  124ARG     NE 1209   6.628   5.485   2.650
  124ARG     HE 1210   6.677   5.537   2.721
  124ARG     CZ 1211   6.640   5.539   2.528
  124ARG    NH1 1212   6.593   5.481   2.417
  124ARG   HH11 1213   6.538   5.399   2.431
  124ARG   HH12 1214   6.625   5.503   2.325
  124ARG    NH2 1215   6.703   5.656   2.510
  124ARG   HH21 1216   6.730   5.711   2.589
  124ARG   HH22 1217   6.721   5.699   2.421
  124ARG      C 1218   6.563   4.893   2.877
  124ARG      O 1219   6.520   4.873   2.991
  125ALA      N 1220   6.558   4.795   2.787
  125ALA      H 1221   6.580   4.807   2.690
  125ALA     CA 1222   6.502   4.663   2.819
  125ALA     CB 1223   6.493   4.582   2.690
  125ALA      C 1224   6.569   4.587   2.934
  125ALA      O 1225   6.505   4.573   3.038
  126LYS      N 1226   6.702   4.592   2.936
  126LYS      H 1227   6.749   4.646   2.866
  126LYS     CA 1228   6.777   4.531   3.047
  126LYS     CB 1229   6.928   4.522   3.025
  126LYS     CG 1230   6.971   4.451   2.896
  126LYS     CD 1231   6.947   4.300   2.890
  126LYS     CE 1232   6.989   4.243   2.754
  126LYS     NZ 1233   7.133   4.269   2.740
  126LYS    HZ1 1234   7.163   4.363   2.755
  126LYS    HZ2 1235   7.188   4.226   2.811
  126LYS    HZ3 1236   7.171   4.243   2.651
  126LYS      C 1237   6.745   4.594   3.183
  126LYS      O 1238   6.744   4.522   3.283
  127CYS      N 1239   6.724   4.725   3.186
  127CYS      H 1240   6.722   4.788   3.108
  127CYS     CA 1241   6.682   4.799   3.306
  127CYS     CB 1242   6.690   4.949   3.275
  127CYS     SG 1243   6.860   5.014   3.260
  127CYS     HG 1244   6.885   4.999   3.390
  127CYS      C 1245   6.546   4.753   3.359
  127CYS      O 1246   6.540   4.716   3.476
  128PHE      N 1247   6.449   4.723   3.272
  128PHE      H 1248   6.457   4.710   3.173
  128PHE     CA 1249   6.323   4.656   3.305
  128PHE     CB 1250   6.218   4.656   3.193
  128PHE     CG 1251   6.074   4.626   3.235
  128PHE    CD1 1252   5.998   4.726   3.293
  128PHE    HD1 1253   6.050   4.797   3.358
  128PHE    CD2 1254   6.013   4.507   3.199
  128PHE    HD2 1255   6.076   4.424   3.166
  128PHE    CE1 1256   5.861   4.710   3.311
  128PHE    HE1 1257   5.799   4.780   3.367
  128PHE    CE2 1258   5.876   4.489   3.215
  128PHE    HE2 1259   5.828   4.407   3.163
  128PHE     CZ 1260   5.799   4.593   3.267
  128PHE     HZ 1261   5.695   4.573   3.293
  128PHE      C 1262   6.336   4.515   3.363
  128PHE      O 1263   6.306   4.503   3.481
  129GLU      N 1264   6.425   4.436   3.303
  129GLU      H 1265   6.479   4.465   3.224
  129GLU     CA 1266   6.455   4.301   3.352
  129GLU     CB 1267   6.559   4.238   3.260
  129GLU     CG 1268   6.507   4.218   3.117
  129GLU     CD 1269   6.611   4.173   3.014
  129GLU    OE1 1270   6.702   4.098   3.053
  129GLU    OE2 1271   6.594   4.207   2.894
  129GLU      C 1272   6.514   4.300   3.493
  129GLU      O 1273   6.466   4.227   3.580
  130LYS      N 1274   6.601   4.398   3.514
  130LYS      H 1275   6.636   4.461   3.444
  130LYS     CA 1276   6.665   4.404   3.646
  130LYS     CB 1277   6.789   4.492   3.633
  130LYS     CG 1278   6.900   4.414   3.563
  130LYS     CD 1279   7.027   4.500   3.563
  130LYS     CE 1280   7.019   4.609   3.457
  130LYS     NZ 1281   7.156   4.663   3.448
  130LYS    HZ1 1282   7.166   4.741   3.387
  130LYS    HZ2 1283   7.179   4.684   3.543
  130LYS    HZ3 1284   7.223   4.595   3.419
  130LYS      C 1285   6.584   4.464   3.762
  130LYS      O 1286   6.626   4.439   3.875
  131ASN      N 1287   6.466   4.523   3.746
  131ASN      H 1288   6.441   4.541   3.651
  131ASN     CA 1289   6.393   4.596   3.850
  131ASN     CB 1290   6.313   4.695   3.764
  131ASN     CG 1291   6.268   4.818   3.843
  131ASN    OD1 1292   6.174   4.809   3.922
  131ASN    ND2 1293   6.348   4.924   3.835
  131ASN   HD21 1294   6.441   4.922   3.800
  131ASN   HD22 1295   6.304   5.008   3.867
  131ASN      C 1296   6.311   4.505   3.942
  131ASN      O 1297   6.272   4.398   3.896
  132GLU      N 1298   6.296   4.564   4.061
  132GLU      H 1299   6.367   4.625   4.095
  132GLU     CA 1300   6.209   4.502   4.161
  132GLU     CB 1301   6.279   4.453   4.288
  132GLU     CG 1302   6.404   4.365   4.276
  132GLU     CD 1303   6.368   4.218   4.256
  132GLU    OE1 1304   6.448   4.136   4.306
  132GLU    OE2 1305   6.277   4.185   4.177
  132GLU      C 1306   6.084   4.582   4.199
  132GLU      O 1307   5.972   4.530   4.198
  133ALA      N 1308   6.098   4.713   4.215
  133ALA      H 1309   6.189   4.754   4.206
  133ALA     CA 1310   5.992   4.801   4.265
  133ALA     CB 1311   6.055   4.936   4.299
  133ALA      C 1312   5.873   4.822   4.172
  133ALA      O 1313   5.761   4.818   4.224
  134ILE      N 1314   5.897   4.843   4.043
  134ILE      H 1315   5.994   4.835   4.018
  134ILE     CA 1316   5.799   4.851   3.934
  134ILE     CB 1317   5.869   4.883   3.802
  134ILE    CG1 1318   5.927   5.025   3.804
  134ILE    CG2 1319   5.783   4.854   3.679
  134ILE     CD 1320   6.026   5.047   3.690
  134ILE      C 1321   5.721   4.720   3.921
  134ILE      O 1322   5.600   4.728   3.941
  135GLN      N 1323   5.783   4.602   3.923
  135GLN      H 1324   5.882   4.593   3.935
  135GLN     CA 1325   5.716   4.473   3.900
  135GLN     CB 1326   5.818   4.360   3.885
  135GLN     CG 1327   5.921   4.366   3.772
  135GLN     CD 1328   5.964   4.220   3.754
  135GLN    OE1 1329   5.903   4.129   3.699
  135GLN    NE2 1330   6.096   4.209   3.768
  135GLN   HE21 1331   6.161   4.281   3.791
  135GLN   HE22 1332   6.130   4.119   3.741
  135GLN      C 1333   5.630   4.437   4.021
  135GLN      O 1334   5.517   4.391   4.002
  136ALA      N 1335   5.675   4.472   4.141
  136ALA      H 1336   5.770   4.496   4.160
  136ALA     CA 1337   5.595   4.456   4.264
  136ALA     CB 1338   5.676   4.521   4.376
  136ALA      C 1339   5.461   4.530   4.258
  136ALA      O 1340   5.354   4.471   4.271
  137ALA      N 1341   5.473   4.659   4.228
  137ALA      H 1342   5.557   4.713   4.228
  137ALA     CA 1343   5.351   4.739   4.206
  137ALA     CB 1344   5.390   4.886   4.192
  137ALA      C 1345   5.264   4.716   4.083
  137ALA      O 1346   5.141   4.708   4.087
  138HISE     N 1347   5.325   4.667   3.976
  138HISE     H 1348   5.425   4.656   3.972
  138HISE    CA 1349   5.260   4.624   3.851
  138HISE    CB 1350   5.372   4.594   3.752
  138HISE    CG 1351   5.334   4.524   3.621
  138HISE   ND1 1352   5.302   4.582   3.505
  138HISE   CD2 1353   5.327   4.392   3.614
  138HISE   HD2 1354   5.355   4.322   3.693
  138HISE   CE1 1355   5.266   4.481   3.426
  138HISE   HE1 1356   5.273   4.481   3.317
  138HISE   NE2 1357   5.279   4.367   3.493
  138HISE   HE2 1358   5.263   4.276   3.454
  138HISE     C 1359   5.170   4.502   3.866
  138HISE     O 1360   5.048   4.516   3.859
  139ASP      N 1361   5.228   4.399   3.927
  139ASP      H 1362   5.328   4.395   3.929
  139ASP     CA 1363   5.154   4.284   3.981
  139ASP     CB 1364   5.249   4.170   4.018
  139ASP     CG 1365   5.309   4.102   3.895
  139ASP    OD1 1366   5.424   4.132   3.859
  139ASP    OD2 1367   5.260   3.994   3.854
  139ASP      C 1368   5.054   4.314   4.093
  139ASP      O 1369   4.969   4.230   4.123
  140ALA      N 1370   5.068   4.420   4.172
  140ALA      H 1371   5.159   4.457   4.189
  140ALA     CA 1372   4.963   4.466   4.264
  140ALA     CB 1373   5.018   4.563   4.369
  140ALA      C 1374   4.841   4.516   4.187
  140ALA      O 1375   4.731   4.483   4.230
  141VAL      N 1376   4.861   4.592   4.079
  141VAL      H 1377   4.954   4.622   4.061
  141VAL     CA 1378   4.755   4.638   3.988
  141VAL     CB 1379   4.804   4.746   3.891
  141VAL    CG1 1380   4.687   4.783   3.800
  141VAL    CG2 1381   4.839   4.871   3.974
  141VAL      C 1382   4.686   4.522   3.916
  141VAL      O 1383   4.565   4.506   3.927
  142ALA      N 1384   4.772   4.429   3.874
  142ALA      H 1385   4.869   4.452   3.871
  142ALA     CA 1386   4.725   4.299   3.825
  142ALA     CB 1387   4.844   4.217   3.774
  142ALA      C 1388   4.632   4.218   3.915
  142ALA      O 1389   4.526   4.174   3.871
  143GLN      N 1390   4.674   4.208   4.041
  143GLN      H 1391   4.765   4.241   4.065
  143GLN     CA 1392   4.598   4.127   4.137
  143GLN     CB 1393   4.695   4.081   4.246
  143GLN     CG 1394   4.770   3.952   4.212
  143GLN     CD 1395   4.892   3.940   4.303
  143GLN    OE1 1396   4.904   3.843   4.378
  143GLN    NE2 1397   4.986   4.033   4.315
  143GLN   HE21 1398   4.976   4.116   4.260
  143GLN   HE22 1399   5.061   4.026   4.381
  143GLN      C 1400   4.474   4.196   4.195
  143GLN      O 1401   4.387   4.125   4.246
  144GLU      N 1402   4.472   4.327   4.218
  144GLU      H 1403   4.556   4.380   4.229
  144GLU     CA 1404   4.348   4.405   4.232
  144GLU     CB 1405   4.376   4.555   4.246
  144GLU     CG 1406   4.428   4.586   4.387
  144GLU     CD 1407   4.436   4.737   4.414
  144GLU    OE1 1408   4.350   4.812   4.363
  144GLU    OE2 1409   4.529   4.786   4.481
  144GLU      C 1410   4.237   4.389   4.128
  144GLU      O 1411   4.120   4.367   4.160
  145GLY      N 1412   4.270   4.380   3.999
  145GLY      H 1413   4.367   4.389   3.978
  145GLY     CA 1414   4.182   4.369   3.882
  145GLY      C 1415   4.105   4.237   3.879
  145GLY      O 1416   4.169   4.132   3.886
  146GLN      N 1417   3.973   4.247   3.868
  146GLN      H 1418   3.937   4.324   3.816
  146GLN     CA 1419   3.876   4.139   3.893
  146GLN     CB 1420   3.736   4.176   3.943
  146GLN     CG 1421   3.658   4.247   3.832
  146GLN     CD 1422   3.523   4.290   3.890
  146GLN    OE1 1423   3.431   4.208   3.893
  146GLN    NE2 1424   3.522   4.387   3.980
  146GLN   HE21 1425   3.607   4.429   4.013
  146GLN   HE22 1426   3.440   4.404   4.035
  146GLN      C 1427   3.861   4.023   3.794
  146GLN      O 1428   3.816   3.917   3.837
  147CYS      N 1429   3.889   4.060   3.670
  147CYS      H 1430   3.891   4.156   3.641
  147CYS     CA 1431   3.894   3.961   3.561
  147CYS     CB 1432   3.816   4.012   3.440
  147CYS     SG 1433   3.656   4.090   3.483
  147CYS     HG 1434   3.589   3.986   3.530
  147CYS      C 1435   4.025   3.910   3.500
  147CYS      O 1436   4.117   3.991   3.489
  148ARG      N 1437   4.049   3.779   3.499
  148ARG      H 1438   3.987   3.714   3.542
  148ARG     CA 1439   4.177   3.723   3.453
  148ARG     CB 1440   4.216   3.609   3.546
  148ARG     CG 1441   4.366   3.579   3.552
  148ARG     CD 1442   4.458   3.699   3.579
  148ARG     NE 1443   4.441   3.745   3.718
  148ARG     HE 1444   4.450   3.673   3.787
  148ARG     CZ 1445   4.429   3.873   3.754
  148ARG    NH1 1446   4.461   3.978   3.677
  148ARG   HH11 1447   4.507   3.954   3.592
  148ARG   HH12 1448   4.442   4.072   3.704
  148ARG    NH2 1449   4.404   3.898   3.883
  148ARG   HH21 1450   4.387   3.819   3.941
  148ARG   HH22 1451   4.395   3.994   3.910
  148ARG      C 1452   4.177   3.704   3.301
  148ARG      O 1453   4.174   3.803   3.227
  149VAL      N 1454   4.146   3.583   3.257
  149VAL      H 1455   4.075   3.536   3.310
  149VAL     CA 1456   4.147   3.532   3.119
  149VAL     CB 1457   4.001   3.539   3.073
  149VAL    CG1 1458   3.986   3.497   2.926
  149VAL    CG2 1459   3.904   3.450   3.150
  149VAL      C 1460   4.255   3.590   3.027
  149VAL      O 1461   4.240   3.695   2.965
  150ASP      N 1462   4.376   3.536   3.040
  150ASP      H 1463   4.406   3.495   3.126
  150ASP     CA 1464   4.476   3.532   2.932
  150ASP     CB 1465   4.616   3.529   2.995
  150ASP     CG 1466   4.723   3.549   2.888
  150ASP    OD1 1467   4.816   3.630   2.910
  150ASP    OD2 1468   4.722   3.478   2.786
  150ASP      C 1469   4.463   3.409   2.842
  150ASP      O 1470   4.526   3.304   2.853
  151ASP      N 1471   4.368   3.439   2.754
  151ASP      H 1472   4.329   3.529   2.736
  151ASP     CA 1473   4.321   3.338   2.658
  151ASP     CB 1474   4.179   3.369   2.611
  151ASP     CG 1475   4.165   3.506   2.545
  151ASP    OD1 1476   4.246   3.547   2.458
  151ASP    OD2 1477   4.075   3.579   2.592
  151ASP      C 1478   4.410   3.306   2.538
  151ASP      O 1479   4.383   3.254   2.429
  152LYS      N 1480   4.536   3.344   2.558
  152LYS      H 1481   4.562   3.361   2.653
  152LYS     CA 1482   4.651   3.335   2.466
  152LYS     CB 1483   4.700   3.191   2.451
  152LYS     CG 1484   4.737   3.127   2.585
  152LYS     CD 1485   4.860   3.196   2.644
  152LYS     CE 1486   4.905   3.161   2.786
  152LYS     NZ 1487   4.791   3.165   2.878
  152LYS    HZ1 1488   4.739   3.251   2.878
  152LYS    HZ2 1489   4.723   3.095   2.855
  152LYS    HZ3 1490   4.834   3.162   2.968
  152LYS      C 1491   4.643   3.406   2.331
  152LYS      O 1492   4.742   3.399   2.258
  153VAL      N 1493   4.535   3.470   2.288
  153VAL      H 1494   4.463   3.479   2.357
  153VAL     CA 1495   4.524   3.548   2.163
  153VAL     CB 1496   4.382   3.603   2.166
  153VAL    CG1 1497   4.355   3.718   2.069
  153VAL    CG2 1498   4.279   3.492   2.147
  153VAL      C 1499   4.629   3.659   2.160
  153VAL      O 1500   4.661   3.719   2.263
  154ASN      N 1501   4.673   3.694   2.039
  154ASN      H 1502   4.610   3.679   1.963
  154ASN     CA 1503   4.782   3.789   2.011
  154ASN     CB 1504   4.848   3.748   1.880
  154ASN     CG 1505   4.995   3.782   1.858
  154ASN    OD1 1506   5.083   3.785   1.945
  154ASN    ND2 1507   5.023   3.829   1.737
  154ASN   HD21 1508   4.955   3.834   1.664
  154ASN   HD22 1509   5.114   3.862   1.711
  154ASN      C 1510   4.759   3.940   2.027
  154ASN      O 1511   4.759   4.011   1.927
  155PHE      N 1512   4.740   3.981   2.152
  155PHE      H 1513   4.736   3.924   2.234
  155PHE     CA 1514   4.707   4.121   2.181
  155PHE     CB 1515   4.628   4.150   2.309
  155PHE     CG 1516   4.481   4.109   2.312
  155PHE    CD1 1517   4.387   4.199   2.263
  155PHE    HD1 1518   4.416   4.298   2.226
  155PHE    CD2 1519   4.443   3.985   2.362
  155PHE    HD2 1520   4.520   3.914   2.394
  155PHE    CE1 1521   4.256   4.156   2.249
  155PHE    HE1 1522   4.174   4.225   2.231
  155PHE    CE2 1523   4.311   3.944   2.348
  155PHE    HE2 1524   4.291   3.839   2.368
  155PHE     CZ 1525   4.217   4.030   2.293
  155PHE     HZ 1526   4.114   3.996   2.281
  155PHE      C 1527   4.834   4.206   2.178
  155PHE      O 1528   4.942   4.173   2.226
  156HISE     N 1529   4.823   4.325   2.119
  156HISE     H 1530   4.745   4.364   2.070
  156HISE    CA 1531   4.927   4.429   2.123
  156HISE    CB 1532   4.966   4.442   1.976
  156HISE    CG 1533   5.060   4.334   1.923
  156HISE   ND1 1534   5.191   4.355   1.931
  156HISE   CD2 1535   5.040   4.220   1.857
  156HISE   HD2 1536   4.949   4.162   1.868
  156HISE   CE1 1537   5.253   4.259   1.863
  156HISE   HE1 1538   5.360   4.239   1.861
  156HISE   NE2 1539   5.160   4.174   1.822
  156HISE   HE2 1540   5.182   4.112   1.746
  156HISE     C 1541   4.868   4.565   2.161
  156HISE     O 1542   4.750   4.596   2.145
  157PHE      N 1543   4.959   4.648   2.213
  157PHE      H 1544   5.057   4.629   2.207
  157PHE     CA 1545   4.923   4.778   2.272
  157PHE     CB 1546   4.937   4.765   2.424
  157PHE     CG 1547   4.882   4.886   2.500
  157PHE    CD1 1548   4.746   4.890   2.528
  157PHE    HD1 1549   4.689   4.808   2.484
  157PHE    CD2 1550   4.976   4.966   2.563
  157PHE    HD2 1551   5.081   4.982   2.537
  157PHE    CE1 1552   4.702   4.988   2.616
  157PHE    HE1 1553   4.594   4.985   2.634
  157PHE    CE2 1554   4.925   5.056   2.656
  157PHE    HE2 1555   5.002   5.106   2.714
  157PHE     CZ 1556   4.789   5.074   2.681
  157PHE     HZ 1557   4.756   5.148   2.754
  157PHE      C 1558   5.007   4.890   2.211
  157PHE      O 1559   5.118   4.914   2.257
  158ILE      N 1560   4.943   4.965   2.121
  158ILE      H 1561   4.843   4.969   2.121
  158ILE     CA 1562   5.026   5.049   2.033
  158ILE     CB 1563   5.004   5.001   1.890
  158ILE    CG1 1564   5.070   4.863   1.874
  158ILE    CG2 1565   5.052   5.099   1.783
  158ILE     CD 1566   5.052   4.800   1.736
  158ILE      C 1567   4.998   5.196   2.065
  158ILE      O 1568   4.880   5.229   2.079
  159LEU      N 1569   5.100   5.281   2.053
  159LEU      H 1570   5.191   5.250   2.025
  159LEU     CA 1571   5.090   5.425   2.076
  159LEU     CB 1572   5.200   5.464   2.175
  159LEU     CG 1573   5.214   5.612   2.212
  159LEU    CD1 1574   5.107   5.673   2.303
  159LEU    CD2 1575   5.357   5.623   2.265
  159LEU      C 1576   5.101   5.510   1.949
  159LEU      O 1577   5.194   5.503   1.870
  160PHE      N 1578   5.020   5.616   1.951
  160PHE      H 1579   4.959   5.637   2.028
  160PHE     CA 1580   5.014   5.712   1.840
  160PHE     CB 1581   4.892   5.722   1.748
  160PHE     CG 1582   4.872   5.597   1.662
  160PHE    CD1 1583   4.788   5.499   1.713
  160PHE    HD1 1584   4.725   5.519   1.800
  160PHE    CD2 1585   4.942   5.583   1.543
  160PHE    HD2 1586   5.000   5.663   1.498
  160PHE    CE1 1587   4.783   5.380   1.642
  160PHE    HE1 1588   4.702   5.311   1.665
  160PHE    CE2 1589   4.940   5.458   1.481
  160PHE    HE2 1590   4.982   5.453   1.381
  160PHE     CZ 1591   4.861   5.354   1.530
  160PHE     HZ 1592   4.854   5.258   1.479
  160PHE      C 1593   5.028   5.853   1.899
  160PHE      O 1594   4.935   5.910   1.956
  161ASN      N 1595   5.149   5.907   1.891
  161ASN      H 1596   5.222   5.852   1.851
  161ASN     CA 1597   5.176   6.046   1.932
  161ASN     CB 1598   5.216   6.061   2.079
  161ASN     CG 1599   5.350   6.001   2.121
  161ASN    OD1 1600   5.397   5.912   2.051
  161ASN    ND2 1601   5.392   6.020   2.246
  161ASN   HD21 1602   5.332   6.069   2.310
  161ASN   HD22 1603   5.474   5.965   2.262
  161ASN      C 1604   5.252   6.144   1.842
  161ASN      O 1605   5.318   6.092   1.753
  162ASN      N 1606   5.262   6.269   1.888
  162ASN      H 1607   5.237   6.292   1.982
  162ASN     CA 1608   5.348   6.370   1.826
  162ASN     CB 1609   5.274   6.501   1.796
  162ASN     CG 1610   5.335   6.582   1.681
  162ASN    OD1 1611   5.445   6.636   1.685
  162ASN    ND2 1612   5.275   6.581   1.562
  162ASN   HD21 1613   5.187   6.542   1.536
  162ASN   HD22 1614   5.325   6.635   1.494
  162ASN      C 1615   5.469   6.407   1.912
  162ASN      O 1616   5.479   6.435   2.032
  163VAL      N 1617   5.578   6.408   1.836
  163VAL      H 1618   5.564   6.403   1.737
  163VAL     CA 1619   5.718   6.433   1.874
  163VAL     CB 1620   5.802   6.317   1.929
  163VAL    CG1 1621   5.943   6.361   1.968
  163VAL    CG2 1622   5.742   6.275   2.064
  163VAL      C 1623   5.784   6.506   1.756
  163VAL      O 1624   5.774   6.459   1.643
  164ASP      N 1625   5.840   6.623   1.782
  164ASP      H 1626   5.840   6.664   1.873
  164ASP     CA 1627   5.929   6.690   1.686
  164ASP     CB 1628   6.056   6.607   1.671
  164ASP     CG 1629   6.181   6.675   1.615
  164ASP    OD1 1630   6.201   6.795   1.642
  164ASP    OD2 1631   6.243   6.614   1.526
  164ASP      C 1632   5.854   6.716   1.555
  164ASP      O 1633   5.901   6.699   1.443
  165GLY      N 1634   5.730   6.764   1.560
  165GLY      H 1635   5.698   6.805   1.646
  165GLY     CA 1636   5.644   6.790   1.444
  165GLY      C 1637   5.614   6.670   1.354
  165GLY      O 1638   5.566   6.690   1.242
  166HISE     N 1639   5.629   6.549   1.406
  166HISE     H 1640   5.640   6.524   1.502
  166HISE    CA 1641   5.599   6.432   1.322
  166HISE    CB 1642   5.717   6.348   1.270
  166HISE    CG 1643   5.749   6.365   1.122
  166HISE   ND1 1644   5.773   6.483   1.064
  166HISE   CD2 1645   5.762   6.271   1.029
  166HISE   HD2 1646   5.721   6.170   1.026
  166HISE   CE1 1647   5.815   6.460   0.939
  166HISE   HE1 1648   5.799   6.531   0.858
  166HISE   NE2 1649   5.819   6.328   0.924
  166HISE   HE2 1650   5.847   6.278   0.842
  166HISE     C 1651   5.514   6.338   1.408
  166HISE     O 1652   5.520   6.332   1.530
  167LEU      N 1653   5.438   6.256   1.335
  167LEU      H 1654   5.436   6.263   1.235
  167LEU     CA 1655   5.349   6.151   1.386
  167LEU     CB 1656   5.227   6.135   1.295
  167LEU     CG 1657   5.105   6.087   1.374
  167LEU    CD1 1658   5.102   5.935   1.388
  167LEU    CD2 1659   5.083   6.159   1.507
  167LEU      C 1660   5.427   6.020   1.397
  167LEU      O 1661   5.486   5.964   1.305
  168TYR      N 1662   5.431   5.981   1.524
  168TYR      H 1663   5.400   6.034   1.603
  168TYR     CA 1664   5.506   5.857   1.550
  168TYR     CB 1665   5.632   5.876   1.635
  168TYR     CG 1666   5.748   5.953   1.572
  168TYR    CD1 1667   5.832   5.888   1.482
  168TYR    HD1 1668   5.825   5.780   1.474
  168TYR    CD2 1669   5.753   6.091   1.587
  168TYR    HD2 1670   5.674   6.139   1.645
  168TYR    CE1 1671   5.921   5.958   1.400
  168TYR    HE1 1672   5.967   5.905   1.317
  168TYR    CE2 1673   5.852   6.156   1.515
  168TYR    HE2 1674   5.855   6.265   1.527
  168TYR     CZ 1675   5.935   6.094   1.423
  168TYR     OH 1676   6.038   6.156   1.359
  168TYR     HH 1677   6.047   6.252   1.384
  168TYR      C 1678   5.421   5.749   1.618
  168TYR      O 1679   5.344   5.782   1.708
  169GLU      N 1680   5.432   5.634   1.553
  169GLU      H 1681   5.491   5.630   1.472
  169GLU     CA 1682   5.372   5.508   1.600
  169GLU     CB 1683   5.334   5.431   1.473
  169GLU     CG 1684   5.256   5.302   1.503
  169GLU     CD 1685   5.227   5.227   1.373
  169GLU    OE1 1686   5.135   5.266   1.298
  169GLU    OE2 1687   5.306   5.135   1.344
  169GLU      C 1688   5.477   5.421   1.668
  169GLU      O 1689   5.581   5.381   1.614
  170LEU      N 1690   5.458   5.412   1.799
  170LEU      H 1691   5.393   5.477   1.838
  170LEU     CA 1692   5.537   5.325   1.888
  170LEU     CB 1693   5.602   5.409   1.997
  170LEU     CG 1694   5.685   5.529   1.948
  170LEU    CD1 1695   5.596   5.649   1.917
  170LEU    CD2 1696   5.806   5.549   2.040
  170LEU      C 1697   5.466   5.205   1.950
  170LEU      O 1698   5.367   5.203   2.023
  171ASP      N 1699   5.535   5.093   1.931
  171ASP      H 1700   5.624   5.096   1.885
  171ASP     CA 1701   5.501   4.955   1.969
  171ASP     CB 1702   5.469   4.885   1.836
  171ASP     CG 1703   5.458   4.733   1.845
  171ASP    OD1 1704   5.358   4.674   1.799
  171ASP    OD2 1705   5.559   4.667   1.878
  171ASP      C 1706   5.620   4.890   2.039
  171ASP      O 1707   5.735   4.892   1.995
  172GLY      N 1708   5.591   4.829   2.154
  172GLY      H 1709   5.498   4.843   2.187
  172GLY     CA 1710   5.684   4.758   2.243
  172GLY      C 1711   5.781   4.651   2.191
  172GLY      O 1712   5.899   4.649   2.225
  173ARG      N 1713   5.722   4.554   2.121
  173ARG      H 1714   5.629   4.567   2.087
  173ARG     CA 1715   5.789   4.437   2.064
  173ARG     CB 1716   5.706   4.309   2.054
  173ARG     CG 1717   5.638   4.287   2.190
  173ARG     CD 1718   5.581   4.147   2.209
  173ARG     NE 1719   5.447   4.129   2.150
  173ARG     HE 1720   5.430   4.041   2.106
  173ARG     CZ 1721   5.340   4.193   2.198
  173ARG    NH1 1722   5.344   4.289   2.291
  173ARG   HH11 1723   5.432   4.298   2.337
  173ARG   HH12 1724   5.279   4.365   2.301
  173ARG    NH2 1725   5.214   4.163   2.163
  173ARG   HH21 1726   5.188   4.094   2.095
  173ARG   HH22 1727   5.141   4.218   2.204
  173ARG      C 1728   5.861   4.468   1.933
  173ARG      O 1729   5.948   4.388   1.898
  174MET      N 1730   5.832   4.574   1.858
  174MET      H 1731   5.744   4.620   1.867
  174MET     CA 1732   5.912   4.613   1.741
  174MET     CB 1733   5.838   4.725   1.667
  174MET     CG 1734   5.717   4.670   1.589
  174MET     SD 1735   5.778   4.561   1.456
  174MET     CE 1736   5.616   4.492   1.429
  174MET      C 1737   6.059   4.645   1.770
  174MET      O 1738   6.096   4.701   1.873
  175PRO      N 1739   6.146   4.597   1.681
  175PRO     CA 1740   6.286   4.638   1.669
  175PRO     CB 1741   6.341   4.559   1.550
  175PRO     CG 1742   6.259   4.429   1.550
  175PRO     CD 1743   6.127   4.465   1.619
  175PRO      C 1744   6.306   4.786   1.640
  175PRO      O 1745   6.391   4.847   1.704
  176PHE      N 1746   6.216   4.842   1.559
  176PHE      H 1747   6.142   4.788   1.517
  176PHE     CA 1748   6.225   4.983   1.521
  176PHE     CB 1749   6.299   5.010   1.390
  176PHE     CG 1750   6.452   4.998   1.395
  176PHE    CD1 1751   6.518   4.881   1.360
  176PHE    HD1 1752   6.461   4.792   1.331
  176PHE    CD2 1753   6.525   5.102   1.451
  176PHE    HD2 1754   6.485   5.203   1.456
  176PHE    CE1 1755   6.654   4.873   1.385
  176PHE    HE1 1756   6.710   4.792   1.339
  176PHE    CE2 1757   6.658   5.087   1.489
  176PHE    HE2 1758   6.715   5.161   1.545
  176PHE     CZ 1759   6.726   4.972   1.451
  176PHE     HZ 1760   6.835   4.964   1.451
  176PHE      C 1761   6.091   5.055   1.533
  176PHE      O 1762   5.989   4.987   1.520
  177PRO      N 1763   6.079   5.183   1.569
  177PRO     CA 1764   5.959   5.267   1.557
  177PRO     CB 1765   5.993   5.396   1.631
  177PRO     CG 1766   6.099   5.358   1.735
  177PRO     CD 1767   6.174   5.247   1.660
  177PRO      C 1768   5.924   5.307   1.414
  177PRO      O 1769   6.002   5.286   1.321
  178VAL      N 1770   5.798   5.350   1.399
  178VAL      H 1771   5.731   5.356   1.472
  178VAL     CA 1772   5.736   5.391   1.272
  178VAL     CB 1773   5.628   5.289   1.236
  178VAL    CG1 1774   5.562   5.328   1.104
  178VAL    CG2 1775   5.694   5.155   1.202
  178VAL      C 1776   5.692   5.537   1.264
  178VAL      O 1777   5.635   5.588   1.360
  179ASN      N 1778   5.732   5.601   1.154
  179ASN      H 1779   5.764   5.542   1.080
  179ASN     CA 1780   5.696   5.740   1.124
  179ASN     CB 1781   5.819   5.791   1.048
  179ASN     CG 1782   5.824   5.924   0.973
  179ASN    OD1 1783   5.720   5.970   0.925
  179ASN    ND2 1784   5.927   6.008   0.969
  179ASN   HD21 1785   6.003   5.997   1.033
  179ASN   HD22 1786   5.941   6.064   0.888
  179ASN      C 1787   5.570   5.735   1.037
  179ASN      O 1788   5.546   5.659   0.944
  180HISE     N 1789   5.483   5.829   1.074
  180HISE     H 1790   5.482   5.862   1.168
  180HISE    CA 1791   5.367   5.852   0.986
  180HISE    CB 1792   5.235   5.822   1.057
  180HISE    CG 1793   5.219   5.670   1.058
  180HISE   ND1 1794   5.219   5.593   0.949
  180HISE   CD2 1795   5.216   5.592   1.165
  180HISE   HD2 1796   5.174   5.626   1.260
  180HISE   CE1 1797   5.224   5.468   0.992
  180HISE   HE1 1798   5.224   5.375   0.935
  180HISE   NE2 1799   5.226   5.465   1.125
  180HISE   HE2 1800   5.235   5.383   1.182
  180HISE     C 1801   5.352   5.984   0.910
  180HISE     O 1802   5.250   5.999   0.843
  181GLY      N 1803   5.465   6.055   0.900
  181GLY      H 1804   5.552   6.017   0.932
  181GLY     CA 1805   5.472   6.189   0.841
  181GLY      C 1806   5.433   6.306   0.931
  181GLY      O 1807   5.405   6.299   1.050
  182ALA      N 1808   5.431   6.422   0.865
  182ALA      H 1809   5.419   6.423   0.766
  182ALA     CA 1810   5.403   6.549   0.933
  182ALA     CB 1811   5.412   6.659   0.827
  182ALA      C 1812   5.266   6.556   1.001
  182ALA      O 1813   5.159   6.540   0.944
  183SER      N 1814   5.265   6.600   1.127
  183SER      H 1815   5.349   6.634   1.168
  183SER     CA 1816   5.149   6.622   1.215
  183SER     CB 1817   5.116   6.493   1.290
  183SER     OG 1818   5.042   6.521   1.410
  183SER     HG 1819   4.951   6.550   1.380
  183SER      C 1820   5.171   6.740   1.310
  183SER      O 1821   5.282   6.781   1.344
  184SER      N 1822   5.065   6.817   1.333
  184SER      H 1823   4.976   6.806   1.288
  184SER     CA 1824   5.063   6.926   1.431
  184SER     CB 1825   4.968   7.032   1.375
  184SER     OG 1826   4.942   7.134   1.472
  184SER     HG 1827   4.897   7.205   1.419
  184SER      C 1828   5.013   6.884   1.569
  184SER      O 1829   4.918   6.806   1.580
  185GLU      N 1830   5.083   6.927   1.673
  185GLU      H 1831   5.174   6.964   1.651
  185GLU     CA 1832   5.060   6.918   1.818
  185GLU     CB 1833   5.159   7.009   1.890
  185GLU     CG 1834   5.162   6.990   2.042
  185GLU     CD 1835   5.283   7.054   2.111
  185GLU    OE1 1836   5.344   6.982   2.193
  185GLU    OE2 1837   5.308   7.176   2.096
  185GLU      C 1838   4.914   6.948   1.852
  185GLU      O 1839   4.866   6.891   1.950
  186ASP      N 1840   4.851   7.035   1.773
  186ASP      H 1841   4.885   7.070   1.686
  186ASP     CA 1842   4.710   7.066   1.804
  186ASP     CB 1843   4.680   7.210   1.763
  186ASP     CG 1844   4.538   7.246   1.807
  186ASP    OD1 1845   4.526   7.292   1.922
  186ASP    OD2 1846   4.450   7.249   1.718
  186ASP      C 1847   4.615   6.957   1.754
  186ASP      O 1848   4.548   6.893   1.834
  187THR      N 1849   4.630   6.913   1.629
  187THR      H 1850   4.717   6.924   1.581
  187THR     CA 1851   4.540   6.822   1.557
  187THR     CB 1852   4.539   6.837   1.404
  187THR    OG1 1853   4.671   6.835   1.349
  187THR    HG1 1854   4.710   6.744   1.337
  187THR    CG2 1855   4.485   6.976   1.370
  187THR      C 1856   4.555   6.674   1.591
  187THR      O 1857   4.494   6.590   1.524
  188LEU      N 1858   4.609   6.651   1.710
  188LEU      H 1859   4.639   6.728   1.766
  188LEU     CA 1860   4.651   6.518   1.758
  188LEU     CB 1861   4.687   6.525   1.907
  188LEU     CG 1862   4.837   6.551   1.924
  188LEU    CD1 1863   4.867   6.579   2.071
  188LEU    CD2 1864   4.907   6.420   1.887
  188LEU      C 1865   4.560   6.397   1.735
  188LEU      O 1866   4.609   6.292   1.696
  189LEU      N 1867   4.430   6.415   1.761
  189LEU      H 1868   4.404   6.495   1.815
  189LEU     CA 1869   4.341   6.299   1.751
  189LEU     CB 1870   4.210   6.319   1.828
  189LEU     CG 1871   4.210   6.299   1.980
  189LEU    CD1 1872   4.291   6.399   2.062
  189LEU    CD2 1873   4.067   6.287   2.033
  189LEU      C 1874   4.317   6.268   1.603
  189LEU      O 1875   4.352   6.155   1.568
  190LYS      N 1876   4.309   6.365   1.513
  190LYS      H 1877   4.316   6.459   1.547
  190LYS     CA 1878   4.280   6.349   1.370
  190LYS     CB 1879   4.215   6.477   1.317
  190LYS     CG 1880   4.151   6.457   1.180
  190LYS     CD 1881   4.060   6.571   1.133
  190LYS     CE 1882   4.028   6.593   0.985
  190LYS     NZ 1883   3.966   6.469   0.938
  190LYS    HZ1 1884   3.926   6.471   0.846
  190LYS    HZ2 1885   4.036   6.398   0.929
  190LYS    HZ3 1886   3.897   6.437   1.003
  190LYS      C 1887   4.396   6.302   1.281
  190LYS      O 1888   4.376   6.200   1.216
  191ASP      N 1889   4.516   6.352   1.310
  191ASP      H 1890   4.525   6.445   1.346
  191ASP     CA 1891   4.636   6.289   1.254
  191ASP     CB 1892   4.759   6.370   1.296
  191ASP     CG 1893   4.748   6.510   1.237
  191ASP    OD1 1894   4.792   6.598   1.314
  191ASP    OD2 1895   4.688   6.534   1.130
  191ASP      C 1896   4.668   6.148   1.306
  191ASP      O 1897   4.734   6.072   1.235
  192ALA      N 1898   4.631   6.114   1.429
  192ALA      H 1899   4.602   6.176   1.502
  192ALA     CA 1900   4.648   5.977   1.478
  192ALA     CB 1901   4.640   5.974   1.631
  192ALA      C 1902   4.536   5.886   1.427
  192ALA      O 1903   4.565   5.783   1.367
  193ALA      N 1904   4.410   5.929   1.434
  193ALA      H 1905   4.388   6.017   1.476
  193ALA     CA 1906   4.290   5.849   1.406
  193ALA     CB 1907   4.176   5.944   1.443
  193ALA      C 1908   4.273   5.792   1.265
  193ALA      O 1909   4.212   5.687   1.247
  194LYS      N 1910   4.326   5.863   1.165
  194LYS      H 1911   4.340   5.960   1.185
  194LYS     CA 1912   4.348   5.826   1.025
  194LYS     CB 1913   4.421   5.937   0.949
  194LYS     CG 1914   4.399   5.921   0.798
  194LYS     CD 1915   4.497   6.014   0.728
  194LYS     CE 1916   4.645   5.975   0.734
  194LYS     NZ 1917   4.724   6.056   0.640
  194LYS    HZ1 1918   4.685   6.051   0.548
  194LYS    HZ2 1919   4.722   6.152   0.669
  194LYS    HZ3 1920   4.816   6.019   0.630
  194LYS      C 1921   4.435   5.701   1.010
  194LYS      O 1922   4.391   5.604   0.948
  195VAL      N 1923   4.546   5.696   1.083
  195VAL      H 1924   4.572   5.777   1.135
  195VAL     CA 1925   4.637   5.580   1.088
  195VAL     CB 1926   4.770   5.606   1.158
  195VAL    CG1 1927   4.854   5.480   1.135
  195VAL    CG2 1928   4.830   5.733   1.097
  195VAL      C 1929   4.573   5.468   1.170
  195VAL      O 1930   4.556   5.359   1.115
  196CYS      N 1931   4.515   5.508   1.283
  196CYS      H 1932   4.517   5.604   1.311
  196CYS     CA 1933   4.433   5.420   1.367
  196CYS     CB 1934   4.382   5.478   1.499
  196CYS     SG 1935   4.494   5.594   1.586
  196CYS     HG 1936   4.612   5.536   1.563
  196CYS      C 1937   4.319   5.349   1.293
  196CYS      O 1938   4.314   5.226   1.299
  197ARG      N 1939   4.234   5.418   1.218
  197ARG      H 1940   4.238   5.516   1.196
  197ARG     CA 1941   4.136   5.346   1.135
  197ARG     CB 1942   4.031   5.441   1.077
  197ARG     CG 1943   3.952   5.504   1.192
  197ARG     CD 1944   3.817   5.562   1.148
  197ARG     NE 1945   3.837   5.678   1.060
  197ARG     HE 1946   3.821   5.665   0.962
  197ARG     CZ 1947   3.859   5.805   1.098
  197ARG    NH1 1948   3.832   5.850   1.221
  197ARG   HH11 1949   3.789   5.801   1.297
  197ARG   HH12 1950   3.857   5.944   1.243
  197ARG    NH2 1951   3.921   5.885   1.011
  197ARG   HH21 1952   3.963   5.849   0.928
  197ARG   HH22 1953   3.913   5.981   1.038
  197ARG      C 1954   4.191   5.249   1.031
  197ARG      O 1955   4.172   5.128   1.044
  198GLU      N 1956   4.290   5.288   0.952
  198GLU      H 1957   4.324   5.382   0.954
  198GLU     CA 1958   4.347   5.203   0.846
  198GLU     CB 1959   4.431   5.287   0.749
  198GLU     CG 1960   4.564   5.345   0.795
  198GLU     CD 1961   4.651   5.420   0.693
  198GLU    OE1 1962   4.610   5.444   0.577
  198GLU    OE2 1963   4.771   5.403   0.722
  198GLU      C 1964   4.427   5.079   0.886
  198GLU      O 1965   4.424   4.981   0.812
  199PHE      N 1966   4.488   5.085   1.004
  199PHE      H 1967   4.505   5.178   1.037
  199PHE     CA 1968   4.526   4.962   1.075
  199PHE     CB 1969   4.585   5.009   1.208
  199PHE     CG 1970   4.721   4.944   1.236
  199PHE    CD1 1971   4.836   5.022   1.229
  199PHE    HD1 1972   4.825   5.130   1.220
  199PHE    CD2 1973   4.738   4.816   1.287
  199PHE    HD2 1974   4.650   4.752   1.288
  199PHE    CE1 1975   4.960   4.976   1.273
  199PHE    HE1 1976   5.030   5.056   1.294
  199PHE    CE2 1977   4.860   4.771   1.336
  199PHE    HE2 1978   4.871   4.676   1.388
  199PHE     CZ 1979   4.974   4.850   1.330
  199PHE     HZ 1980   5.073   4.809   1.349
  199PHE      C 1981   4.405   4.870   1.095
  199PHE      O 1982   4.401   4.766   1.030
  200THR      N 1983   4.309   4.900   1.182
  200THR      H 1984   4.311   4.987   1.230
  200THR     CA 1985   4.201   4.806   1.217
  200THR     CB 1986   4.119   4.835   1.343
  200THR    OG1 1987   3.999   4.756   1.343
  200THR    HG1 1988   4.008   4.668   1.297
  200THR    CG2 1989   4.092   4.982   1.372
  200THR      C 1990   4.113   4.779   1.095
  200THR      O 1991   4.090   4.661   1.069
  201GLU      N 1992   4.080   4.880   1.015
  201GLU      H 1993   4.116   4.973   1.020
  201GLU     CA 1994   3.990   4.859   0.900
  201GLU     CB 1995   3.935   4.990   0.843
  201GLU     CG 1996   3.863   5.088   0.935
  201GLU     CD 1997   3.795   5.199   0.855
  201GLU    OE1 1998   3.671   5.209   0.862
  201GLU    OE2 1999   3.867   5.275   0.787
  201GLU      C 2000   4.035   4.763   0.790
  201GLU      O 2001   3.947   4.708   0.724
  202ARG      N 2002   4.164   4.733   0.781
  202ARG      H 2003   4.245   4.788   0.802
  202ARG     CA 2004   4.211   4.630   0.687
  202ARG     CB 2005   4.362   4.615   0.666
  202ARG     CG 2006   4.416   4.749   0.616
  202ARG     CD 2007   4.568   4.761   0.601
  202ARG     NE 2008   4.637   4.737   0.729
  202ARG     HE 2009   4.596   4.669   0.790
  202ARG     CZ 2010   4.726   4.824   0.779
  202ARG    NH1 2011   4.758   4.938   0.717
  202ARG   HH11 2012   4.720   4.950   0.625
  202ARG   HH12 2013   4.820   5.010   0.747
  202ARG    NH2 2014   4.766   4.799   0.905
  202ARG   HH21 2015   4.726   4.713   0.936
  202ARG   HH22 2016   4.823   4.865   0.953
  202ARG      C 2017   4.173   4.491   0.740
  202ARG      O 2018   4.109   4.411   0.672
  203GLU      N 2019   4.175   4.477   0.872
  203GLU      H 2020   4.178   4.555   0.934
  203GLU     CA 2021   4.138   4.350   0.937
  203GLU     CB 2022   4.215   4.329   1.068
  203GLU     CG 2023   4.311   4.210   1.063
  203GLU     CD 2024   4.443   4.235   0.990
  203GLU    OE1 2025   4.523   4.320   1.034
  203GLU    OE2 2026   4.470   4.170   0.887
  203GLU      C 2027   3.989   4.339   0.967
  203GLU      O 2028   3.946   4.306   1.077
  204GLN      N 2029   3.916   4.339   0.855
  204GLN      H 2030   3.959   4.374   0.772
  204GLN     CA 2031   3.770   4.329   0.846
  204GLN     CB 2032   3.720   4.317   0.702
  204GLN     CG 2033   3.730   4.453   0.634
  204GLN     CD 2034   3.692   4.435   0.487
  204GLN    OE1 2035   3.761   4.373   0.406
  204GLN    NE2 2036   3.596   4.517   0.444
  204GLN   HE21 2037   3.560   4.582   0.511
  204GLN   HE22 2038   3.560   4.516   0.351
  204GLN      C 2039   3.717   4.208   0.923
  204GLN      O 2040   3.611   4.221   0.982
  205GLY      N 2041   3.782   4.092   0.928
  205GLY      H 2042   3.857   4.074   0.864
  205GLY     CA 2043   3.756   3.971   1.009
  205GLY      C 2044   3.728   3.989   1.158
  205GLY      O 2045   3.659   3.916   1.229
  206GLU      N 2046   3.827   4.061   1.211
  206GLU      H 2047   3.901   4.102   1.158
  206GLU     CA 2048   3.842   4.100   1.352
  206GLU     CB 2049   3.981   4.155   1.381
  206GLU     CG 2050   4.022   4.139   1.528
  206GLU     CD 2051   4.000   4.003   1.595
  206GLU    OE1 2052   3.907   3.995   1.679
  206GLU    OE2 2053   4.088   3.915   1.588
  206GLU      C 2054   3.734   4.188   1.414
  206GLU      O 2055   3.689   4.294   1.371
  207VAL      N 2056   3.677   4.131   1.520
  207VAL      H 2057   3.703   4.036   1.538
  207VAL     CA 2058   3.578   4.188   1.612
  207VAL     CB 2059   3.454   4.104   1.643
  207VAL    CG1 2060   3.358   4.088   1.524
  207VAL    CG2 2061   3.499   3.978   1.718
  207VAL      C 2062   3.626   4.265   1.735
  207VAL      O 2063   3.566   4.365   1.774
  208ARG      N 2064   3.744   4.223   1.779
  208ARG      H 2065   3.798   4.147   1.742
  208ARG     CA 2066   3.800   4.272   1.906
  208ARG     CB 2067   3.879   4.158   1.971
  208ARG     CG 2068   3.796   4.034   2.005
  208ARG     CD 2069   3.879   3.915   2.054
  208ARG     NE 2070   3.952   3.861   1.938
  208ARG     HE 2071   3.946   3.909   1.851
  208ARG     CZ 2072   4.024   3.748   1.937
  208ARG    NH1 2073   4.006   3.649   2.025
  208ARG   HH11 2074   3.952   3.671   2.106
  208ARG   HH12 2075   4.042   3.559   2.001
  208ARG    NH2 2076   4.097   3.724   1.826
  208ARG   HH21 2077   4.090   3.792   1.753
  208ARG   HH22 2078   4.164   3.650   1.822
  208ARG      C 2079   3.894   4.391   1.887
  208ARG      O 2080   3.979   4.394   1.799
  209PHE      N 2081   3.879   4.488   1.977
  209PHE      H 2082   3.811   4.484   2.050
  209PHE     CA 2083   3.952   4.616   1.980
  209PHE     CB 2084   3.957   4.699   1.852
  209PHE     CG 2085   3.817   4.728   1.797
  209PHE    CD1 2086   3.742   4.839   1.834
  209PHE    HD1 2087   3.790   4.910   1.902
  209PHE    CD2 2088   3.778   4.654   1.687
  209PHE    HD2 2089   3.843   4.579   1.642
  209PHE    CE1 2090   3.617   4.861   1.777
  209PHE    HE1 2091   3.552   4.936   1.821
  209PHE    CE2 2092   3.655   4.679   1.626
  209PHE    HE2 2093   3.617   4.611   1.550
  209PHE     CZ 2094   3.573   4.782   1.671
  209PHE     HZ 2095   3.476   4.796   1.625
  209PHE      C 2096   3.902   4.710   2.090
  209PHE      O 2097   3.783   4.703   2.122
  210SER      N 2098   3.987   4.799   2.141
  210SER      H 2099   4.085   4.781   2.128
  210SER     CA 2100   3.964   4.897   2.248
  210SER     CB 2101   4.001   4.827   2.379
  210SER     OG 2102   3.929   4.888   2.486
  210SER     HG 2103   3.950   4.844   2.573
  210SER      C 2104   4.066   5.010   2.233
  210SER      O 2105   4.185   4.989   2.210
  211ALA      N 2106   4.015   5.128   2.266
  211ALA      H 2107   3.916   5.135   2.280
  211ALA     CA 2108   4.094   5.253   2.261
  211ALA     CB 2109   4.041   5.342   2.148
  211ALA      C 2110   4.083   5.331   2.392
  211ALA      O 2111   3.979   5.364   2.448
  212VAL      N 2112   4.199   5.386   2.427
  212VAL      H 2113   4.274   5.387   2.361
  212VAL     CA 2114   4.224   5.464   2.550
  212VAL     CB 2115   4.292   5.378   2.657
  212VAL    CG1 2116   4.422   5.321   2.601
  212VAL    CG2 2117   4.318   5.462   2.782
  212VAL      C 2118   4.311   5.586   2.522
  212VAL      O 2119   4.404   5.583   2.442
  213ALA      N 2120   4.272   5.700   2.579
  213ALA      H 2121   4.193   5.707   2.639
  213ALA     CA 2122   4.347   5.825   2.558
  213ALA     CB 2123   4.256   5.930   2.495
  213ALA      C 2124   4.401   5.884   2.688
  213ALA      O 2125   4.332   5.863   2.788
  214LEU      N 2126   4.517   5.949   2.675
  214LEU      H 2127   4.563   5.950   2.586
  214LEU     CA 2128   4.583   6.026   2.781
  214LEU     CB 2129   4.733   5.999   2.778
  214LEU     CG 2130   4.797   5.969   2.914
  214LEU    CD1 2131   4.948   5.985   2.903
  214LEU    CD2 2132   4.744   6.051   3.032
  214LEU      C 2133   4.542   6.174   2.780
  214LEU      O 2134   4.591   6.254   2.700
  215CYS      N 2135   4.455   6.214   2.872
  215CYS      H 2136   4.429   6.142   2.936
  215CYS     CA 2137   4.393   6.347   2.880
  215CYS     CB 2138   4.245   6.359   2.841
  215CYS     SG 2139   4.220   6.317   2.664
  215CYS     HG 2140   4.137   6.413   2.625
  215CYS      C 2141   4.411   6.433   3.005
  215CYS      O 2142   4.397   6.383   3.117
  216LYS      N 2143   4.410   6.564   2.979
  216LYS      H 2144   4.401   6.602   2.887
  216LYS     CA 2145   4.406   6.660   3.090
  216LYS     CB 2146   4.430   6.791   3.013
  216LYS     CG 2147   4.441   6.915   3.103
  216LYS     CD 2148   4.560   6.903   3.198
  216LYS     CE 2149   4.556   6.993   3.322
  216LYS     NZ 2150   4.574   7.135   3.289
  216LYS    HZ1 2151   4.570   7.200   3.365
  216LYS    HZ2 2152   4.665   7.145   3.250
  216LYS    HZ3 2153   4.499   7.172   3.234
  216LYS      C 2154   4.282   6.668   3.178
  216LYS      O 2155   4.168   6.643   3.141
  217ALA      N 2156   4.311   6.673   3.308
  217ALA      H 2157   4.404   6.678   3.343
  217ALA     CA 2158   4.203   6.684   3.408
  217ALA     CB 2159   4.245   6.650   3.551
  217ALA      C 2160   4.145   6.825   3.409
  217ALA      O 2161   4.221   6.921   3.396
  218ALA      N 2162   4.013   6.836   3.421
  218ALA      H 2163   3.945   6.763   3.412
  218ALA     CA 2164   3.943   6.963   3.446
  218ALA     CB 2165   3.791   6.953   3.448
  218ALA      C 2166   3.981   7.025   3.581
  218ALA     O1 2167   3.961   7.147   3.599
  218ALA     O2 2168   4.025   6.955   3.675
   6.92501   6.92501   4.89671   0.00000   0.00000   0.00000   0.00000   3.46250   3.46250
