# Supplementary material for: Is There a Functional Role for the Knotted Topology in Protein UCH-L1?
Source: J Chem Inf Model. 2024 Jul 24;64(17):6827–37. doi: 10.1021/acs.jcim.4c00880 (PMC11388461; doi:10.1021/acs.jcim.4c00880)
Supplement: Supplementary file 2 — ci4c00880_si_002.zip [file ci4c00880_si_002.zip › UCH-L1_files/APO/APO_delta5/REP_2/traj_final.gro]

Protein in water t= 500000.00000 step= 5000000
 2168
    1MET      N    1   6.119   5.745   3.229
    1MET     H1    2   6.028   5.774   3.201
    1MET     H2    3   6.106   5.713   3.323
    1MET     H3    4   6.182   5.822   3.218
    1MET     CA    5   6.165   5.633   3.146
    1MET     CB    6   6.087   5.507   3.185
    1MET     CG    7   6.130   5.432   3.311
    1MET     SD    8   6.026   5.282   3.325
    1MET     CE    9   6.054   5.247   3.498
    1MET      C   10   6.144   5.658   2.997
    1MET      O   11   6.080   5.757   2.961
    2GLU      N   12   6.216   5.586   2.911
    2GLU      H   13   6.308   5.556   2.934
    2GLU     CA   14   6.195   5.575   2.766
    2GLU     CB   15   6.326   5.623   2.702
    2GLU     CG   16   6.341   5.774   2.715
    2GLU     CD   17   6.458   5.845   2.646
    2GLU    OE1   18   6.461   5.970   2.643
    2GLU    OE2   19   6.533   5.783   2.567
    2GLU      C   20   6.170   5.430   2.724
    2GLU      O   21   6.227   5.331   2.769
    3ILE      N   22   6.086   5.415   2.622
    3ILE      H   23   6.063   5.490   2.559
    3ILE     CA   24   6.030   5.286   2.581
    3ILE     CB   25   5.889   5.307   2.526
    3ILE    CG1   26   5.881   5.408   2.412
    3ILE    CG2   27   5.791   5.325   2.642
    3ILE     CD   28   5.740   5.407   2.352
    3ILE      C   29   6.112   5.194   2.491
    3ILE      O   30   6.062   5.096   2.437
    4ASN      N   31   6.238   5.188   2.535
    4ASN      H   32   6.263   5.214   2.628
    4ASN     CA   33   6.345   5.109   2.472
    4ASN     CB   34   6.461   5.120   2.572
    4ASN     CG   35   6.598   5.072   2.524
    4ASN    OD1   36   6.616   4.998   2.428
    4ASN    ND2   37   6.703   5.094   2.603
    4ASN   HD21   38   6.684   5.135   2.692
    4ASN   HD22   39   6.790   5.059   2.569
    4ASN      C   40   6.313   4.959   2.463
    4ASN      O   41   6.341   4.882   2.555
    5PRO      N   42   6.295   4.913   2.340
    5PRO     CA   43   6.260   4.772   2.316
    5PRO     CB   44   6.224   4.774   2.167
    5PRO     CG   45   6.305   4.887   2.104
    5PRO     CD   46   6.336   4.984   2.218
    5PRO      C   47   6.365   4.666   2.351
    5PRO      O   48   6.316   4.571   2.412
    6GLU      N   49   6.495   4.687   2.339
    6GLU      H   50   6.540   4.760   2.288
    6GLU     CA   51   6.589   4.594   2.404
    6GLU     CB   52   6.737   4.625   2.385
    6GLU     CG   53   6.835   4.547   2.471
    6GLU     CD   54   6.973   4.537   2.408
    6GLU    OE1   55   7.049   4.636   2.402
    6GLU    OE2   56   6.999   4.428   2.352
    6GLU      C   57   6.568   4.588   2.555
    6GLU      O   58   6.573   4.480   2.614
    7MET      N   59   6.556   4.701   2.624
    7MET      H   60   6.548   4.792   2.583
    7MET     CA   61   6.538   4.692   2.769
    7MET     CB   62   6.565   4.827   2.837
    7MET     CG   63   6.587   4.808   2.987
    7MET     SD   64   6.744   4.739   3.051
    7MET     CE   65   6.684   4.606   3.153
    7MET      C   66   6.408   4.625   2.811
    7MET      O   67   6.416   4.536   2.896
    8LEU      N   68   6.295   4.667   2.756
    8LEU      H   69   6.295   4.746   2.694
    8LEU     CA   70   6.166   4.596   2.756
    8LEU     CB   71   6.069   4.661   2.657
    8LEU     CG   72   6.017   4.798   2.702
    8LEU    CD1   73   5.916   4.847   2.598
    8LEU    CD2   74   5.946   4.799   2.838
    8LEU      C   75   6.177   4.447   2.722
    8LEU      O   76   6.127   4.364   2.798
    9ASN      N   77   6.263   4.408   2.628
    9ASN      H   78   6.323   4.468   2.575
    9ASN     CA   79   6.291   4.266   2.605
    9ASN     CB   80   6.365   4.247   2.472
    9ASN     CG   81   6.262   4.261   2.359
    9ASN    OD1   82   6.154   4.203   2.365
    9ASN    ND2   83   6.313   4.326   2.255
    9ASN   HD21   84   6.410   4.350   2.258
    9ASN   HD22   85   6.254   4.354   2.180
    9ASN      C   86   6.360   4.190   2.719
    9ASN      O   87   6.314   4.086   2.767
   10LYS      N   88   6.462   4.257   2.772
   10LYS      H   89   6.488   4.349   2.745
   10LYS     CA   90   6.531   4.208   2.892
   10LYS     CB   91   6.668   4.268   2.922
   10LYS     CG   92   6.772   4.246   2.812
   10LYS     CD   93   6.912   4.290   2.857
   10LYS     CE   94   6.969   4.247   2.992
   10LYS     NZ   95   7.094   4.312   3.036
   10LYS    HZ1   96   7.090   4.336   3.133
   10LYS    HZ2   97   7.173   4.256   3.010
   10LYS    HZ3   98   7.111   4.401   2.994
   10LYS      C   99   6.450   4.220   3.021
   10LYS      O  100   6.470   4.136   3.109
   11VAL      N  101   6.374   4.327   3.041
   11VAL      H  102   6.375   4.412   2.989
   11VAL     CA  103   6.281   4.337   3.155
   11VAL     CB  104   6.218   4.476   3.165
   11VAL    CG1  105   6.128   4.475   3.289
   11VAL    CG2  106   6.319   4.591   3.171
   11VAL      C  107   6.174   4.228   3.154
   11VAL      O  108   6.148   4.162   3.255
   12LEU      N  109   6.126   4.200   3.034
   12LEU      H  110   6.162   4.239   2.949
   12LEU     CA  111   6.036   4.086   3.010
   12LEU     CB  112   5.987   4.087   2.865
   12LEU     CG  113   5.879   3.982   2.837
   12LEU    CD1  114   5.749   4.017   2.909
   12LEU    CD2  115   5.852   3.968   2.687
   12LEU      C  116   6.094   3.951   3.053
   12LEU      O  117   6.047   3.882   3.143
   13SER      N  118   6.206   3.911   2.993
   13SER      H  119   6.252   3.970   2.927
   13SER     CA  120   6.275   3.785   3.025
   13SER     CB  121   6.391   3.756   2.931
   13SER     OG  122   6.508   3.825   2.975
   13SER     HG  123   6.562   3.853   2.896
   13SER      C  124   6.313   3.755   3.171
   13SER      O  125   6.352   3.643   3.200
   14ARG      N  126   6.320   3.864   3.247
   14ARG      H  127   6.335   3.951   3.201
   14ARG     CA  128   6.352   3.874   3.391
   14ARG     CB  129   6.449   3.990   3.409
   14ARG     CG  130   6.589   3.945   3.365
   14ARG     CD  131   6.677   4.069   3.352
   14ARG     NE  132   6.813   4.049   3.298
   14ARG     HE  133   6.891   4.101   3.334
   14ARG     CZ  134   6.850   3.967   3.199
   14ARG    NH1  135   6.766   3.917   3.108
   14ARG   HH11  136   6.667   3.930   3.107
   14ARG   HH12  137   6.819   3.888   3.028
   14ARG    NH2  138   6.979   3.934   3.187
   14ARG   HH21  139   7.044   3.961   3.259
   14ARG   HH22  140   7.015   3.894   3.103
   14ARG      C  141   6.229   3.865   3.482
   14ARG      O  142   6.232   3.782   3.573
   15LEU      N  143   6.121   3.935   3.450
   15LEU      H  144   6.122   4.017   3.394
   15LEU     CA  145   5.997   3.905   3.523
   15LEU     CB  146   5.903   4.025   3.507
   15LEU     CG  147   5.975   4.148   3.561
   15LEU    CD1  148   5.909   4.274   3.505
   15LEU    CD2  149   5.959   4.167   3.712
   15LEU      C  150   5.925   3.780   3.472
   15LEU      O  151   5.860   3.725   3.561
   16GLY      N  152   5.900   3.771   3.341
   16GLY      H  153   5.962   3.812   3.274
   16GLY     CA  154   5.797   3.679   3.290
   16GLY      C  155   5.868   3.565   3.217
   16GLY      O  156   5.989   3.579   3.195
   17VAL      N  157   5.784   3.473   3.171
   17VAL      H  158   5.692   3.491   3.138
   17VAL     CA  159   5.833   3.358   3.094
   17VAL     CB  160   5.725   3.250   3.082
   17VAL    CG1  161   5.777   3.125   3.010
   17VAL    CG2  162   5.664   3.216   3.218
   17VAL      C  163   5.871   3.406   2.953
   17VAL      O  164   5.791   3.459   2.877
   18ALA      N  165   5.998   3.382   2.922
   18ALA      H  166   6.049   3.309   2.968
   18ALA     CA  167   6.052   3.430   2.794
   18ALA     CB  168   6.204   3.412   2.795
   18ALA      C  169   5.990   3.349   2.680
   18ALA      O  170   5.948   3.235   2.704
   19GLY      N  171   5.978   3.409   2.562
   19GLY      H  172   6.021   3.495   2.533
   19GLY     CA  173   5.919   3.340   2.447
   19GLY      C  174   5.902   3.424   2.320
   19GLY      O  175   5.977   3.519   2.299
   20GLN      N  176   5.825   3.377   2.222
   20GLN      H  177   5.769   3.296   2.243
   20GLN     CA  178   5.809   3.442   2.091
   20GLN     CB  179   5.708   3.361   2.009
   20GLN     CG  180   5.757   3.226   1.955
   20GLN     CD  181   5.875   3.246   1.860
   20GLN    OE1  182   5.984   3.200   1.894
   20GLN    NE2  183   5.846   3.297   1.740
   20GLN   HE21  184   5.753   3.321   1.713
   20GLN   HE22  185   5.913   3.284   1.668
   20GLN      C  186   5.746   3.581   2.098
   20GLN      O  187   5.732   3.648   1.995
   21TRP      N  188   5.685   3.620   2.209
   21TRP      H  189   5.670   3.551   2.279
   21TRP     CA  190   5.638   3.753   2.252
   21TRP     CB  191   5.543   3.752   2.371
   21TRP     CG  192   5.576   3.633   2.461
   21TRP    CD1  193   5.673   3.621   2.551
   21TRP    HD1  194   5.768   3.673   2.544
   21TRP    CD2  195   5.496   3.521   2.478
   21TRP    NE1  196   5.661   3.506   2.616
   21TRP    HE1  197   5.718   3.477   2.693
   21TRP    CE2  198   5.550   3.442   2.579
   21TRP    CE3  199   5.383   3.473   2.412
   21TRP    HE3  200   5.335   3.534   2.335
   21TRP    CZ2  201   5.501   3.315   2.608
   21TRP    HZ2  202   5.548   3.252   2.682
   21TRP    CZ3  203   5.326   3.348   2.436
   21TRP    HZ3  204   5.245   3.300   2.382
   21TRP    CH2  205   5.391   3.273   2.533
   21TRP    HH2  206   5.340   3.180   2.558
   21TRP      C  207   5.747   3.856   2.284
   21TRP      O  208   5.823   3.841   2.378
   22ARG      N  209   5.773   3.937   2.181
   22ARG      H  210   5.715   3.943   2.100
   22ARG     CA  211   5.885   4.031   2.170
   22ARG     CB  212   5.964   3.978   2.049
   22ARG     CG  213   6.021   3.842   2.091
   22ARG     CD  214   6.129   3.778   2.003
   22ARG     NE  215   6.179   3.658   2.073
   22ARG     HE  216   6.165   3.665   2.172
   22ARG     CZ  217   6.193   3.539   2.015
   22ARG    NH1  218   6.181   3.514   1.883
   22ARG   HH11  219   6.171   3.589   1.818
   22ARG   HH12  220   6.199   3.420   1.857
   22ARG    NH2  221   6.223   3.435   2.093
   22ARG   HH21  222   6.238   3.436   2.192
   22ARG   HH22  223   6.233   3.342   2.056
   22ARG      C  224   5.848   4.177   2.144
   22ARG      O  225   5.763   4.216   2.064
   23PHE      N  226   5.929   4.260   2.210
   23PHE      H  227   5.987   4.221   2.281
   23PHE     CA  228   5.913   4.405   2.195
   23PHE     CB  229   5.953   4.474   2.326
   23PHE     CG  230   5.851   4.465   2.440
   23PHE    CD1  231   5.749   4.558   2.450
   23PHE    HD1  232   5.757   4.642   2.381
   23PHE    CD2  233   5.857   4.364   2.534
   23PHE    HD2  234   5.930   4.283   2.529
   23PHE    CE1  235   5.649   4.551   2.546
   23PHE    HE1  236   5.582   4.638   2.553
   23PHE    CE2  237   5.756   4.352   2.629
   23PHE    HE2  238   5.750   4.268   2.698
   23PHE     CZ  239   5.655   4.447   2.638
   23PHE     HZ  240   5.574   4.418   2.705
   23PHE      C  241   6.000   4.443   2.075
   23PHE      O  242   6.123   4.450   2.085
   24VAL      N  243   5.929   4.506   1.983
   24VAL      H  244   5.839   4.544   2.005
   24VAL     CA  245   5.982   4.551   1.852
   24VAL     CB  246   5.930   4.473   1.732
   24VAL    CG1  247   5.919   4.321   1.747
   24VAL    CG2  248   5.790   4.519   1.691
   24VAL      C  249   5.963   4.702   1.835
   24VAL      O  250   5.875   4.758   1.900
   25ASP      N  251   6.044   4.772   1.756
   25ASP      H  252   6.133   4.735   1.729
   25ASP     CA  253   6.005   4.911   1.726
   25ASP     CB  254   6.120   5.004   1.760
   25ASP     CG  255   6.252   4.961   1.696
   25ASP    OD1  256   6.315   4.870   1.755
   25ASP    OD2  257   6.283   5.005   1.582
   25ASP      C  258   5.950   4.925   1.584
   25ASP      O  259   5.975   4.853   1.487
   26VAL      N  260   5.866   5.027   1.574
   26VAL      H  261   5.855   5.107   1.633
   26VAL     CA  262   5.787   5.054   1.453
   26VAL     CB  263   5.644   5.000   1.464
   26VAL    CG1  264   5.562   5.078   1.568
   26VAL    CG2  265   5.579   5.009   1.326
   26VAL      C  266   5.795   5.197   1.401
   26VAL      O  267   5.753   5.292   1.467
   27LEU      N  268   5.851   5.210   1.281
   27LEU      H  269   5.886   5.131   1.230
   27LEU     CA  270   5.890   5.342   1.230
   27LEU     CB  271   6.022   5.325   1.155
   27LEU     CG  272   6.138   5.323   1.255
   27LEU    CD1  273   6.161   5.187   1.320
   27LEU    CD2  274   6.261   5.366   1.176
   27LEU      C  275   5.771   5.383   1.143
   27LEU      O  276   5.720   5.491   1.172
   28GLY      N  277   5.721   5.286   1.067
   28GLY      H  278   5.748   5.191   1.086
   28GLY     CA  279   5.626   5.299   0.956
   28GLY      C  280   5.483   5.336   0.994
   28GLY      O  281   5.387   5.264   0.965
   29LEU      N  282   5.468   5.443   1.072
   29LEU      H  283   5.541   5.483   1.128
   29LEU     CA  284   5.337   5.500   1.107
   29LEU     CB  285   5.328   5.554   1.250
   29LEU     CG  286   5.285   5.445   1.349
   29LEU    CD1  287   5.392   5.343   1.386
   29LEU    CD2  288   5.226   5.517   1.470
   29LEU      C  289   5.282   5.599   1.004
   29LEU      O  290   5.292   5.720   1.024
   30GLU      N  291   5.261   5.555   0.880
   30GLU      H  292   5.277   5.460   0.853
   30GLU     CA  293   5.193   5.620   0.768
   30GLU     CB  294   5.302   5.628   0.661
   30GLU     CG  295   5.290   5.728   0.546
   30GLU     CD  296   5.160   5.713   0.467
   30GLU    OE1  297   5.150   5.622   0.382
   30GLU    OE2  298   5.073   5.794   0.506
   30GLU      C  299   5.068   5.539   0.732
   30GLU      O  300   5.086   5.422   0.699
   31GLU      N  301   4.964   5.610   0.690
   31GLU      H  302   4.972   5.690   0.631
   31GLU     CA  303   4.827   5.558   0.676
   31GLU     CB  304   4.728   5.670   0.642
   31GLU     CG  305   4.664   5.722   0.771
   31GLU     CD  306   4.517   5.765   0.757
   31GLU    OE1  307   4.461   5.744   0.648
   31GLU    OE2  308   4.464   5.816   0.858
   31GLU      C  309   4.824   5.456   0.562
   31GLU      O  310   4.759   5.353   0.572
   32GLU      N  311   4.889   5.479   0.448
   32GLU      H  312   4.964   5.545   0.445
   32GLU     CA  313   4.897   5.374   0.346
   32GLU     CB  314   4.918   5.438   0.208
   32GLU     CG  315   4.909   5.343   0.089
   32GLU     CD  316   4.900   5.416  -0.045
   32GLU    OE1  317   4.869   5.346  -0.145
   32GLU    OE2  318   4.950   5.529  -0.063
   32GLU      C  319   5.008   5.271   0.364
   32GLU      O  320   4.980   5.153   0.383
   33SER      N  321   5.129   5.325   0.380
   33SER      H  322   5.144   5.423   0.369
   33SER     CA  323   5.248   5.238   0.389
   33SER     CB  324   5.374   5.297   0.327
   33SER     OG  325   5.358   5.299   0.185
   33SER     HG  326   5.277   5.351   0.159
   33SER      C  327   5.278   5.199   0.534
   33SER      O  328   5.380   5.234   0.592
   34LEU      N  329   5.196   5.108   0.585
   34LEU      H  330   5.124   5.080   0.522
   34LEU     CA  331   5.192   5.050   0.720
   34LEU     CB  332   5.074   4.954   0.732
   34LEU     CG  333   4.942   5.021   0.693
   34LEU    CD1  334   4.834   4.917   0.661
   34LEU    CD2  335   4.890   5.121   0.797
   34LEU      C  336   5.320   4.968   0.740
   34LEU      O  337   5.355   4.883   0.658
   35GLY      N  338   5.390   5.008   0.845
   35GLY      H  339   5.385   5.105   0.870
   35GLY     CA  340   5.499   4.936   0.912
   35GLY      C  341   5.481   4.785   0.932
   35GLY      O  342   5.396   4.748   1.013
   36SER      N  343   5.569   4.708   0.869
   36SER      H  344   5.616   4.749   0.791
   36SER     CA  345   5.573   4.561   0.870
   36SER     CB  346   5.676   4.526   0.762
   36SER     OG  347   5.618   4.534   0.632
   36SER     HG  348   5.662   4.607   0.579
   36SER      C  349   5.607   4.492   1.002
   36SER      O  350   5.719   4.452   1.031
   37VAL      N  351   5.512   4.503   1.095
   37VAL      H  352   5.461   4.589   1.096
   37VAL     CA  353   5.505   4.420   1.217
   37VAL     CB  354   5.402   4.478   1.314
   37VAL    CG1  355   5.437   4.613   1.378
   37VAL    CG2  356   5.257   4.485   1.265
   37VAL      C  357   5.472   4.273   1.191
   37VAL      O  358   5.403   4.236   1.096
   38PRO      N  359   5.541   4.186   1.265
   38PRO     CA  360   5.497   4.048   1.290
   38PRO     CB  361   5.602   3.982   1.381
   38PRO     CG  362   5.705   4.091   1.409
   38PRO     CD  363   5.677   4.208   1.314
   38PRO      C  364   5.359   4.034   1.355
   38PRO      O  365   5.330   4.116   1.443
   39ALA      N  366   5.271   3.945   1.311
   39ALA      H  367   5.275   3.918   1.215
   39ALA     CA  368   5.138   3.923   1.368
   39ALA     CB  369   5.045   3.916   1.246
   39ALA      C  370   5.118   3.797   1.453
   39ALA      O  371   5.146   3.688   1.402
   40PRO      N  372   5.038   3.808   1.559
   40PRO     CA  373   4.970   3.932   1.597
   40PRO     CB  374   4.860   3.879   1.688
   40PRO     CG  375   4.922   3.760   1.760
   40PRO     CD  376   4.999   3.695   1.645
   40PRO      C  377   5.057   4.040   1.661
   40PRO      O  378   5.153   4.013   1.733
   41ALA      N  379   5.004   4.161   1.644
   41ALA      H  380   4.920   4.176   1.592
   41ALA     CA  381   5.058   4.288   1.694
   41ALA     CB  382   5.085   4.374   1.569
   41ALA      C  383   4.960   4.357   1.789
   41ALA      O  384   4.879   4.445   1.763
   42CYS      N  385   4.950   4.298   1.908
   42CYS      H  386   5.020   4.232   1.936
   42CYS     CA  387   4.846   4.330   2.006
   42CYS     CB  388   4.850   4.213   2.105
   42CYS     SG  389   4.989   4.207   2.224
   42CYS     HG  390   4.925   4.292   2.304
   42CYS      C  391   4.849   4.467   2.074
   42CYS      O  392   4.744   4.528   2.093
   43ALA      N  393   4.962   4.533   2.094
   43ALA      H  394   5.052   4.492   2.076
   43ALA     CA  395   4.967   4.661   2.167
   43ALA     CB  396   5.003   4.644   2.315
   43ALA      C  397   5.086   4.742   2.114
   43ALA      O  398   5.190   4.696   2.068
   44LEU      N  399   5.054   4.870   2.099
   44LEU      H  400   4.962   4.910   2.094
   44LEU     CA  401   5.145   4.977   2.055
   44LEU     CB  402   5.084   5.044   1.932
   44LEU     CG  403   5.195   5.127   1.867
   44LEU    CD1  404   5.310   5.045   1.808
   44LEU    CD2  405   5.133   5.215   1.758
   44LEU      C  406   5.165   5.074   2.172
   44LEU      O  407   5.068   5.125   2.229
   45LEU      N  408   5.291   5.096   2.207
   45LEU      H  409   5.365   5.076   2.143
   45LEU     CA  410   5.328   5.192   2.312
   45LEU     CB  411   5.432   5.125   2.402
   45LEU     CG  412   5.414   4.994   2.479
   45LEU    CD1  413   5.459   4.877   2.391
   45LEU    CD2  414   5.499   4.997   2.606
   45LEU      C  415   5.386   5.322   2.256
   45LEU      O  416   5.481   5.309   2.179
   46LEU      N  417   5.314   5.433   2.261
   46LEU      H  418   5.222   5.432   2.299
   46LEU     CA  419   5.356   5.566   2.215
   46LEU     CB  420   5.243   5.620   2.127
   46LEU     CG  421   5.234   5.575   1.981
   46LEU    CD1  422   5.088   5.543   1.947
   46LEU    CD2  423   5.287   5.694   1.901
   46LEU      C  424   5.369   5.658   2.337
   46LEU      O  425   5.271   5.681   2.407
   47LEU      N  426   5.496   5.696   2.352
   47LEU      H  427   5.561   5.682   2.277
   47LEU     CA  428   5.534   5.795   2.454
   47LEU     CB  429   5.657   5.738   2.526
   47LEU     CG  430   5.730   5.838   2.616
   47LEU    CD1  431   5.650   5.880   2.740
   47LEU    CD2  432   5.869   5.782   2.648
   47LEU      C  433   5.547   5.935   2.396
   47LEU      O  434   5.618   5.955   2.298
   48PHE      N  435   5.461   6.027   2.439
   48PHE      H  436   5.396   6.011   2.513
   48PHE     CA  437   5.465   6.164   2.387
   48PHE     CB  438   5.333   6.213   2.326
   48PHE     CG  439   5.294   6.125   2.207
   48PHE    CD1  440   5.344   6.152   2.080
   48PHE    HD1  441   5.438   6.206   2.069
   48PHE    CD2  442   5.197   6.026   2.216
   48PHE    HD2  443   5.186   5.971   2.309
   48PHE    CE1  444   5.296   6.089   1.965
   48PHE    HE1  445   5.348   6.100   1.870
   48PHE    CE2  446   5.139   5.969   2.103
   48PHE    HE2  447   5.068   5.887   2.111
   48PHE     CZ  448   5.186   6.005   1.977
   48PHE     HZ  449   5.143   5.955   1.890
   48PHE      C  450   5.519   6.273   2.480
   48PHE      O  451   5.462   6.289   2.587
   49PRO      N  452   5.624   6.339   2.432
   49PRO     CA  453   5.668   6.464   2.495
   49PRO     CB  454   5.821   6.467   2.499
   49PRO     CG  455   5.847   6.390   2.369
   49PRO     CD  456   5.737   6.284   2.356
   49PRO      C  457   5.604   6.599   2.463
   49PRO      O  458   5.665   6.678   2.391
   50LEU      N  459   5.485   6.616   2.521
   50LEU      H  460   5.459   6.555   2.595
   50LEU     CA  461   5.398   6.732   2.492
   50LEU     CB  462   5.260   6.725   2.558
   50LEU     CG  463   5.172   6.614   2.499
   50LEU    CD1  464   5.028   6.604   2.550
   50LEU    CD2  465   5.161   6.642   2.350
   50LEU      C  466   5.456   6.865   2.539
   50LEU      O  467   5.535   6.875   2.633
   51THR      N  468   5.405   6.970   2.476
   51THR      H  469   5.318   6.960   2.429
   51THR     CA  470   5.462   7.104   2.499
   51THR     CB  471   5.543   7.151   2.378
   51THR    OG1  472   5.493   7.107   2.252
   51THR    HG1  473   5.395   7.122   2.246
   51THR    CG2  474   5.677   7.080   2.397
   51THR      C  475   5.370   7.220   2.538
   51THR      O  476   5.424   7.314   2.597
   52ALA      N  477   5.263   7.239   2.460
   52ALA      H  478   5.240   7.168   2.394
   52ALA     CA  479   5.171   7.352   2.474
   52ALA     CB  480   5.229   7.476   2.405
   52ALA      C  481   5.030   7.319   2.426
   52ALA      O  482   4.938   7.314   2.507
   53GLN      N  483   5.014   7.306   2.294
   53GLN      H  484   5.092   7.312   2.232
   53GLN     CA  485   4.880   7.309   2.235
   53GLN     CB  486   4.885   7.329   2.082
   53GLN     CG  487   4.795   7.435   2.019
   53GLN     CD  488   4.649   7.408   2.055
   53GLN    OE1  489   4.587   7.304   2.032
   53GLN    NE2  490   4.588   7.510   2.115
   53GLN   HE21  491   4.627   7.600   2.133
   53GLN   HE22  492   4.488   7.504   2.117
   53GLN      C  493   4.800   7.180   2.258
   53GLN      O  494   4.683   7.181   2.296
   54HISE     N  495   4.855   7.066   2.218
   54HISE     H  496   4.952   7.048   2.206
   54HISE    CA  497   4.778   6.943   2.243
   54HISE    CB  498   4.836   6.827   2.161
   54HISE    CG  499   4.736   6.713   2.143
   54HISE   ND1  500   4.655   6.706   2.038
   54HISE   CD2  501   4.713   6.606   2.220
   54HISE   HD2  502   4.769   6.554   2.297
   54HISE   CE1  503   4.575   6.603   2.061
   54HISE   HE1  504   4.488   6.576   2.001
   54HISE   NE2  505   4.608   6.539   2.173
   54HISE   HE2  506   4.555   6.461   2.204
   54HISE     C  507   4.758   6.911   2.391
   54HISE     O  508   4.673   6.831   2.433
   55GLU      N  509   4.858   6.954   2.467
   55GLU      H  510   4.948   6.977   2.431
   55GLU     CA  511   4.854   6.960   2.614
   55GLU     CB  512   4.989   7.008   2.666
   55GLU     CG  513   4.995   7.019   2.819
   55GLU     CD  514   5.108   7.111   2.865
   55GLU    OE1  515   5.196   7.145   2.783
   55GLU    OE2  516   5.105   7.151   2.984
   55GLU      C  517   4.733   7.038   2.665
   55GLU      O  518   4.672   6.983   2.757
   56ASN      N  519   4.694   7.146   2.599
   56ASN      H  520   4.750   7.183   2.525
   56ASN     CA  521   4.574   7.221   2.640
   56ASN     CB  522   4.579   7.351   2.558
   56ASN     CG  523   4.448   7.428   2.572
   56ASN    OD1  524   4.338   7.393   2.531
   56ASN    ND2  525   4.470   7.549   2.624
   56ASN   HD21  526   4.564   7.581   2.636
   56ASN   HD22  527   4.400   7.620   2.620
   56ASN      C  528   4.450   7.135   2.621
   56ASN      O  529   4.368   7.120   2.712
   57PHE      N  530   4.433   7.089   2.498
   57PHE      H  531   4.480   7.133   2.422
   57PHE     CA  532   4.337   6.981   2.469
   57PHE     CB  533   4.322   6.928   2.327
   57PHE     CG  534   4.249   7.023   2.232
   57PHE    CD1  535   4.319   7.125   2.167
   57PHE    HD1  536   4.423   7.122   2.135
   57PHE    CD2  537   4.113   7.001   2.219
   57PHE    HD2  538   4.061   6.925   2.278
   57PHE    CE1  539   4.243   7.200   2.078
   57PHE    HE1  540   4.290   7.261   2.000
   57PHE    CE2  541   4.039   7.090   2.141
   57PHE    HE2  542   3.931   7.082   2.128
   57PHE     CZ  543   4.105   7.188   2.069
   57PHE     HZ  544   4.054   7.249   1.994
   57PHE      C  545   4.335   6.858   2.560
   57PHE      O  546   4.227   6.808   2.592
   58ARG      N  547   4.449   6.796   2.593
   58ARG      H  548   4.527   6.817   2.534
   58ARG     CA  549   4.450   6.683   2.687
   58ARG     CB  550   4.588   6.617   2.691
   58ARG     CG  551   4.581   6.468   2.721
   58ARG     CD  552   4.520   6.394   2.602
   58ARG     NE  553   4.549   6.250   2.602
   58ARG     HE  554   4.635   6.229   2.649
   58ARG     CZ  555   4.465   6.153   2.561
   58ARG    NH1  556   4.339   6.173   2.522
   58ARG   HH11  557   4.321   6.271   2.506
   58ARG   HH12  558   4.275   6.102   2.494
   58ARG    NH2  559   4.504   6.025   2.572
   58ARG   HH21  560   4.596   6.003   2.606
   58ARG   HH22  561   4.436   5.960   2.539
   58ARG      C  562   4.384   6.720   2.820
   58ARG      O  563   4.289   6.658   2.866
   59LYS      N  564   4.408   6.846   2.857
   59LYS      H  565   4.483   6.893   2.810
   59LYS     CA  566   4.358   6.901   2.983
   59LYS     CB  567   4.419   7.039   3.009
   59LYS     CG  568   4.408   7.051   3.161
   59LYS     CD  569   4.495   7.161   3.223
   59LYS     CE  570   4.452   7.175   3.369
   59LYS     NZ  571   4.500   7.077   3.468
   59LYS    HZ1  572   4.437   7.066   3.545
   59LYS    HZ2  573   4.507   6.983   3.435
   59LYS    HZ3  574   4.591   7.104   3.499
   59LYS      C  575   4.205   6.909   2.982
   59LYS      O  576   4.139   6.862   3.074
   60LYS      N  577   4.145   6.948   2.870
   60LYS      H  578   4.198   6.990   2.796
   60LYS     CA  579   4.001   6.933   2.840
   60LYS     CB  580   3.973   6.992   2.702
   60LYS     CG  581   3.949   7.143   2.691
   60LYS     CD  582   3.940   7.187   2.545
   60LYS     CE  583   3.915   7.338   2.537
   60LYS     NZ  584   3.893   7.383   2.399
   60LYS    HZ1  585   3.825   7.328   2.350
   60LYS    HZ2  586   3.859   7.477   2.406
   60LYS    HZ3  587   3.976   7.375   2.344
   60LYS      C  588   3.958   6.787   2.854
   60LYS      O  589   3.876   6.740   2.933
   61GLN      N  590   4.014   6.705   2.765
   61GLN      H  591   4.088   6.741   2.708
   61GLN     CA  592   3.985   6.561   2.757
   61GLN     CB  593   4.067   6.505   2.640
   61GLN     CG  594   4.012   6.537   2.501
   61GLN     CD  595   4.106   6.479   2.396
   61GLN    OE1  596   4.228   6.495   2.396
   61GLN    NE2  597   4.052   6.433   2.283
   61GLN   HE21  598   3.953   6.437   2.270
   61GLN   HE22  599   4.104   6.393   2.207
   61GLN      C  600   3.996   6.482   2.888
   61GLN      O  601   3.911   6.397   2.912
   62ILE      N  602   4.096   6.508   2.972
   62ILE      H  603   4.179   6.547   2.933
   62ILE     CA  604   4.111   6.439   3.101
   62ILE     CB  605   4.254   6.449   3.157
   62ILE    CG1  606   4.282   6.349   3.269
   62ILE    CG2  607   4.285   6.586   3.217
   62ILE     CD  608   4.432   6.333   3.290
   62ILE      C  609   4.002   6.471   3.204
   62ILE      O  610   3.966   6.395   3.293
   63GLU      N  611   3.937   6.586   3.191
   63GLU      H  612   3.963   6.645   3.114
   63GLU     CA  613   3.827   6.641   3.272
   63GLU     CB  614   3.853   6.789   3.299
   63GLU     CG  615   3.922   6.808   3.434
   63GLU     CD  616   3.828   6.839   3.551
   63GLU    OE1  617   3.880   6.818   3.663
   63GLU    OE2  618   3.708   6.870   3.541
   63GLU      C  619   3.694   6.614   3.202
   63GLU      O  620   3.611   6.553   3.269
   64GLU      N  621   3.684   6.622   3.069
   64GLU      H  622   3.747   6.679   3.017
   64GLU     CA  623   3.568   6.569   2.995
   64GLU     CB  624   3.561   6.617   2.850
   64GLU     CG  625   3.534   6.767   2.849
   64GLU     CD  626   3.488   6.811   2.709
   64GLU    OE1  627   3.367   6.815   2.681
   64GLU    OE2  628   3.576   6.844   2.626
   64GLU      C  629   3.532   6.421   3.002
   64GLU      O  630   3.433   6.379   3.062
   65LEU      N  631   3.633   6.343   2.964
   65LEU      H  632   3.720   6.390   2.951
   65LEU     CA  633   3.634   6.198   2.937
   65LEU     CB  634   3.727   6.162   2.821
   65LEU     CG  635   3.663   6.205   2.689
   65LEU    CD1  636   3.754   6.300   2.611
   65LEU    CD2  637   3.648   6.082   2.600
   65LEU      C  638   3.672   6.128   3.067
   65LEU      O  639   3.721   6.015   3.064
   66LYS      N  640   3.602   6.161   3.176
   66LYS      H  641   3.535   6.234   3.182
   66LYS     CA  642   3.636   6.097   3.304
   66LYS     CB  643   3.585   6.188   3.417
   66LYS     CG  644   3.691   6.287   3.467
   66LYS     CD  645   3.627   6.377   3.572
   66LYS     CE  646   3.719   6.491   3.616
   66LYS     NZ  647   3.670   6.571   3.730
   66LYS    HZ1  648   3.572   6.589   3.737
   66LYS    HZ2  649   3.702   6.522   3.811
   66LYS    HZ3  650   3.717   6.659   3.726
   66LYS      C  651   3.567   5.962   3.323
   66LYS      O  652   3.462   5.939   3.264
   67GLY      N  653   3.615   5.887   3.423
   67GLY      H  654   3.705   5.911   3.460
   67GLY     CA  655   3.547   5.763   3.462
   67GLY      C  656   3.593   5.695   3.591
   67GLY      O  657   3.669   5.742   3.675
   68GLN      N  658   3.538   5.576   3.612
   68GLN      H  659   3.489   5.534   3.536
   68GLN     CA  660   3.542   5.488   3.730
   68GLN     CB  661   3.412   5.413   3.759
   68GLN     CG  662   3.288   5.500   3.777
   68GLN     CD  663   3.296   5.582   3.906
   68GLN    OE1  664   3.320   5.521   4.010
   68GLN    NE2  665   3.286   5.714   3.903
   68GLN   HE21  666   3.267   5.761   3.817
   68GLN   HE22  667   3.297   5.759   3.992
   68GLN      C  668   3.655   5.386   3.718
   68GLN      O  669   3.673   5.327   3.611
   69GLU      N  670   3.707   5.349   3.834
   69GLU      H  671   3.699   5.409   3.914
   69GLU     CA  672   3.816   5.250   3.836
   69GLU     CB  673   3.880   5.236   3.975
   69GLU     CG  674   3.936   5.370   4.021
   69GLU     CD  675   4.026   5.364   4.144
   69GLU    OE1  676   4.139   5.316   4.118
   69GLU    OE2  677   4.000   5.432   4.246
   69GLU      C  678   3.784   5.112   3.779
   69GLU      O  679   3.887   5.053   3.748
   70VAL      N  680   3.657   5.073   3.779
   70VAL      H  681   3.572   5.126   3.789
   70VAL     CA  682   3.617   4.955   3.701
   70VAL     CB  683   3.492   4.883   3.753
   70VAL    CG1  684   3.461   4.762   3.663
   70VAL    CG2  685   3.509   4.844   3.900
   70VAL      C  686   3.600   4.996   3.555
   70VAL      O  687   3.495   5.044   3.512
   71SER      N  688   3.713   4.998   3.485
   71SER      H  689   3.793   4.959   3.531
   71SER     CA  690   3.729   5.044   3.346
   71SER     CB  691   3.875   5.024   3.304
   71SER     OG  692   3.953   5.121   3.374
   71SER     HG  693   3.975   5.195   3.311
   71SER      C  694   3.656   4.953   3.248
   71SER      O  695   3.683   4.833   3.253
   72PRO      N  696   3.564   5.002   3.166
   72PRO     CA  697   3.491   4.925   3.065
   72PRO     CB  698   3.408   5.026   2.986
   72PRO     CG  699   3.475   5.162   3.011
   72PRO     CD  700   3.542   5.147   3.147
   72PRO      C  701   3.577   4.855   2.959
   72PRO      O  702   3.690   4.897   2.936
   73LYS      N  703   3.529   4.738   2.917
   73LYS      H  704   3.441   4.704   2.952
   73LYS     CA  705   3.592   4.652   2.816
   73LYS     CB  706   3.618   4.730   2.687
   73LYS     CG  707   3.499   4.738   2.592
   73LYS     CD  708   3.416   4.613   2.563
   73LYS     CE  709   3.298   4.652   2.473
   73LYS     NZ  710   3.234   4.526   2.431
   73LYS    HZ1  711   3.142   4.540   2.396
   73LYS    HZ2  712   3.290   4.474   2.367
   73LYS    HZ3  713   3.214   4.473   2.513
   73LYS      C  714   3.720   4.579   2.855
   73LYS      O  715   3.727   4.456   2.845
   74VAL      N  716   3.816   4.648   2.917
   74VAL      H  717   3.792   4.728   2.972
   74VAL     CA  718   3.951   4.597   2.941
   74VAL     CB  719   4.044   4.635   2.826
   74VAL    CG1  720   4.014   4.548   2.704
   74VAL    CG2  721   4.054   4.784   2.793
   74VAL      C  722   4.013   4.640   3.075
   74VAL      O  723   3.944   4.695   3.160
   75TYR      N  724   4.142   4.619   3.096
   75TYR      H  725   4.197   4.579   3.021
   75TYR     CA  726   4.216   4.632   3.222
   75TYR     CB  727   4.323   4.522   3.218
   75TYR     CG  728   4.395   4.480   3.346
   75TYR    CD1  729   4.500   4.560   3.389
   75TYR    HD1  730   4.560   4.611   3.315
   75TYR    CD2  731   4.347   4.375   3.424
   75TYR    HD2  732   4.250   4.338   3.392
   75TYR    CE1  733   4.561   4.532   3.511
   75TYR    HE1  734   4.654   4.582   3.537
   75TYR    CE2  735   4.418   4.334   3.536
   75TYR    HE2  736   4.384   4.255   3.604
   75TYR     CZ  737   4.521   4.417   3.579
   75TYR     OH  738   4.551   4.388   3.708
   75TYR     HH  739   4.648   4.377   3.731
   75TYR      C  740   4.278   4.772   3.225
   75TYR      O  741   4.299   4.842   3.126
   76PHE      N  742   4.305   4.816   3.348
   76PHE      H  743   4.247   4.786   3.423
   76PHE     CA  744   4.386   4.937   3.365
   76PHE     CB  745   4.307   5.067   3.385
   76PHE     CG  746   4.384   5.191   3.338
   76PHE    CD1  747   4.455   5.271   3.426
   76PHE    HD1  748   4.459   5.249   3.533
   76PHE    CD2  749   4.363   5.225   3.205
   76PHE    HD2  750   4.342   5.146   3.132
   76PHE    CE1  751   4.519   5.387   3.381
   76PHE    HE1  752   4.593   5.436   3.444
   76PHE    CE2  753   4.414   5.348   3.165
   76PHE    HE2  754   4.365   5.399   3.081
   76PHE     CZ  755   4.494   5.423   3.249
   76PHE     HZ  756   4.550   5.504   3.203
   76PHE      C  757   4.498   4.916   3.467
   76PHE      O  758   4.479   4.855   3.572
   77MET      N  759   4.622   4.951   3.432
   77MET      H  760   4.645   4.958   3.335
   77MET     CA  761   4.729   4.963   3.532
   77MET     CB  762   4.838   4.868   3.483
   77MET     CG  763   4.968   4.867   3.564
   77MET     SD  764   4.934   4.807   3.733
   77MET     CE  765   5.068   4.878   3.827
   77MET      C  766   4.785   5.105   3.531
   77MET      O  767   4.832   5.155   3.429
   78LYS      N  768   4.781   5.166   3.650
   78LYS      H  769   4.770   5.116   3.735
   78LYS     CA  770   4.803   5.311   3.659
   78LYS     CB  771   4.736   5.352   3.791
   78LYS     CG  772   4.696   5.497   3.758
   78LYS     CD  773   4.686   5.592   3.877
   78LYS     CE  774   4.616   5.724   3.845
   78LYS     NZ  775   4.604   5.814   3.960
   78LYS    HZ1  776   4.562   5.901   3.934
   78LYS    HZ2  777   4.562   5.772   4.041
   78LYS    HZ3  778   4.697   5.843   3.984
   78LYS      C  779   4.951   5.346   3.672
   78LYS      O  780   5.038   5.282   3.730
   79GLN      N  781   4.988   5.463   3.620
   79GLN      H  782   4.927   5.504   3.552
   79GLN     CA  783   5.116   5.525   3.657
   79GLN     CB  784   5.150   5.639   3.560
   79GLN     CG  785   5.207   5.577   3.432
   79GLN     CD  786   5.269   5.683   3.341
   79GLN    OE1  787   5.207   5.760   3.267
   79GLN    NE2  788   5.396   5.715   3.364
   79GLN   HE21  789   5.441   5.685   3.448
   79GLN   HE22  790   5.427   5.799   3.320
   79GLN      C  791   5.111   5.595   3.793
   79GLN      O  792   5.041   5.693   3.819
   80THR      N  793   5.194   5.542   3.882
   80THR      H  794   5.230   5.448   3.875
   80THR     CA  795   5.232   5.609   4.007
   80THR     CB  796   5.305   5.513   4.101
   80THR    OG1  797   5.291   5.567   4.233
   80THR    HG1  798   5.356   5.518   4.291
   80THR    CG2  799   5.445   5.475   4.053
   80THR      C  800   5.307   5.740   3.982
   80THR      O  801   5.364   5.766   3.876
   81ILE      N  802   5.311   5.824   4.085
   81ILE      H  803   5.268   5.805   4.173
   81ILE     CA  804   5.384   5.952   4.080
   81ILE     CB  805   5.332   6.052   4.182
   81ILE    CG1  806   5.188   6.090   4.145
   81ILE    CG2  807   5.419   6.176   4.206
   81ILE     CD  808   5.102   6.167   4.245
   81ILE      C  809   5.536   5.936   4.093
   81ILE      O  810   5.596   5.916   4.199
   82GLY      N  811   5.601   5.934   3.977
   82GLY      H  812   5.550   5.917   3.892
   82GLY     CA  813   5.747   5.917   3.964
   82GLY      C  814   5.777   5.833   3.840
   82GLY      O  815   5.710   5.836   3.737
   83ASN      N  816   5.894   5.770   3.847
   83ASN      H  817   5.943   5.786   3.933
   83ASN     CA  818   5.949   5.688   3.738
   83ASN     CB  819   6.097   5.659   3.760
   83ASN     CG  820   6.159   5.629   3.624
   83ASN    OD1  821   6.116   5.677   3.520
   83ASN    ND2  822   6.262   5.544   3.622
   83ASN   HD21  823   6.288   5.506   3.711
   83ASN   HD22  824   6.317   5.535   3.539
   83ASN      C  825   5.863   5.561   3.736
   83ASN      O  826   5.851   5.491   3.837
   84SER      N  827   5.806   5.542   3.618
   84SER      H  828   5.836   5.598   3.540
   84SER     CA  829   5.697   5.446   3.596
   84SER     CB  830   5.561   5.506   3.633
   84SER     OG  831   5.545   5.637   3.579
   84SER     HG  832   5.630   5.682   3.608
   84SER      C  833   5.669   5.402   3.452
   84SER      O  834   5.644   5.282   3.438
   85CYS      N  835   5.679   5.482   3.346
   85CYS      H  836   5.739   5.562   3.348
   85CYS     CA  837   5.617   5.455   3.216
   85CYS     CB  838   5.622   5.577   3.123
   85CYS     SG  839   5.788   5.620   3.060
   85CYS     HG  840   5.801   5.741   3.113
   85CYS      C  841   5.646   5.333   3.128
   85CYS      O  842   5.559   5.257   3.087
   86GLY      N  843   5.774   5.307   3.105
   86GLY      H  844   5.839   5.382   3.124
   86GLY     CA  845   5.820   5.188   3.033
   86GLY      C  846   5.783   5.057   3.104
   86GLY      O  847   5.726   4.971   3.038
   87THR      N  848   5.796   5.046   3.236
   87THR      H  849   5.854   5.108   3.288
   87THR     CA  850   5.738   4.928   3.302
   87THR     CB  851   5.796   4.896   3.440
   87THR    OG1  852   5.773   5.008   3.525
   87THR    HG1  853   5.832   5.003   3.605
   87THR    CG2  854   5.945   4.869   3.421
   87THR      C  855   5.585   4.937   3.309
   87THR      O  856   5.521   4.840   3.269
   88ILE      N  857   5.521   5.052   3.327
   88ILE      H  858   5.571   5.113   3.388
   88ILE     CA  859   5.373   5.053   3.330
   88ILE     CB  860   5.315   5.183   3.388
   88ILE    CG1  861   5.344   5.199   3.537
   88ILE    CG2  862   5.173   5.215   3.341
   88ILE     CD  863   5.298   5.086   3.630
   88ILE      C  864   5.315   5.005   3.198
   88ILE      O  865   5.242   4.906   3.201
   89GLY      N  866   5.358   5.057   3.083
   89GLY      H  867   5.407   5.144   3.088
   89GLY     CA  868   5.330   5.014   2.946
   89GLY      C  869   5.338   4.861   2.934
   89GLY      O  870   5.231   4.801   2.929
   90LEU      N  871   5.455   4.809   2.970
   90LEU      H  872   5.526   4.862   3.017
   90LEU     CA  873   5.493   4.667   2.961
   90LEU     CB  874   5.627   4.648   3.033
   90LEU     CG  875   5.681   4.515   3.085
   90LEU    CD1  876   5.683   4.415   2.969
   90LEU    CD2  877   5.822   4.533   3.141
   90LEU      C  878   5.388   4.573   3.022
   90LEU      O  879   5.313   4.496   2.962
   91ILE      N  880   5.352   4.612   3.144
   91ILE      H  881   5.380   4.703   3.175
   91ILE     CA  882   5.270   4.537   3.240
   91ILE     CB  883   5.305   4.550   3.388
   91ILE    CG1  884   5.282   4.691   3.444
   91ILE    CG2  885   5.447   4.501   3.416
   91ILE     CD  886   5.306   4.720   3.592
   91ILE      C  887   5.121   4.560   3.217
   91ILE      O  888   5.047   4.463   3.203
   92HISE     N  889   5.090   4.678   3.164
   92HISE     H  890   5.158   4.748   3.145
   92HISE    CA  891   4.955   4.719   3.121
   92HISE    CB  892   4.958   4.869   3.090
   92HISE    CG  893   4.824   4.943   3.090
   92HISE   ND1  894   4.701   4.893   3.084
   92HISE   CD2  895   4.816   5.075   3.104
   92HISE   HD2  896   4.895   5.143   3.136
   92HISE   CE1  897   4.616   4.995   3.082
   92HISE   HE1  898   4.509   4.976   3.074
   92HISE   NE2  899   4.687   5.107   3.094
   92HISE   HE2  900   4.650   5.195   3.067
   92HISE     C  901   4.911   4.639   2.998
   92HISE     O  902   4.812   4.566   2.985
   93ALA      N  903   5.002   4.644   2.902
   93ALA      H  904   5.070   4.717   2.895
   93ALA     CA  905   5.010   4.565   2.778
   93ALA     CB  906   5.134   4.599   2.695
   93ALA      C  907   4.993   4.414   2.790
   93ALA      O  908   4.894   4.358   2.745
   94VAL      N  909   5.083   4.359   2.872
   94VAL      H  910   5.143   4.419   2.924
   94VAL     CA  911   5.082   4.216   2.908
   94VAL     CB  912   5.214   4.169   2.968
   94VAL    CG1  913   5.209   4.025   3.020
   94VAL    CG2  914   5.336   4.187   2.876
   94VAL      C  915   4.957   4.172   2.984
   94VAL      O  916   4.886   4.083   2.939
   95ALA      N  917   4.919   4.247   3.087
   95ALA      H  918   4.980   4.315   3.130
   95ALA     CA  919   4.790   4.228   3.155
   95ALA     CB  920   4.778   4.336   3.263
   95ALA      C  921   4.666   4.223   3.067
   95ALA      O  922   4.567   4.157   3.100
   96ASN      N  923   4.642   4.325   2.985
   96ASN      H  924   4.697   4.406   3.004
   96ASN     CA  925   4.546   4.328   2.873
   96ASN     CB  926   4.544   4.465   2.806
   96ASN     CG  927   4.463   4.561   2.894
   96ASN    OD1  928   4.341   4.548   2.889
   96ASN    ND2  929   4.527   4.656   2.962
   96ASN   HD21  930   4.626   4.661   2.968
   96ASN   HD22  931   4.467   4.731   2.992
   96ASN      C  932   4.560   4.224   2.762
   96ASN      O  933   4.455   4.183   2.714
   97ASN      N  934   4.678   4.165   2.742
   97ASN      H  935   4.765   4.191   2.784
   97ASN     CA  936   4.700   4.084   2.622
   97ASN     CB  937   4.799   4.157   2.531
   97ASN     CG  938   4.741   4.274   2.451
   97ASN    OD1  939   4.811   4.374   2.438
   97ASN    ND2  940   4.621   4.265   2.394
   97ASN   HD21  941   4.574   4.177   2.402
   97ASN   HD22  942   4.577   4.349   2.365
   97ASN      C  943   4.743   3.938   2.634
   97ASN      O  944   4.764   3.875   2.530
   98GLN      N  945   4.740   3.873   2.750
   98GLN      H  946   4.678   3.896   2.825
   98GLN     CA  947   4.787   3.736   2.777
   98GLN     CB  948   4.760   3.711   2.926
   98GLN     CG  949   4.839   3.793   3.028
   98GLN     CD  950   4.796   3.732   3.162
   98GLN    OE1  951   4.852   3.636   3.215
   98GLN    NE2  952   4.694   3.782   3.231
   98GLN   HE21  953   4.645   3.863   3.197
   98GLN   HE22  954   4.676   3.747   3.323
   98GLN      C  955   4.719   3.630   2.692
   98GLN      O  956   4.794   3.552   2.632
   99ASP      N  957   4.588   3.635   2.666
   99ASP      H  958   4.533   3.718   2.673
   99ASP     CA  959   4.504   3.546   2.585
   99ASP     CB  960   4.356   3.574   2.610
   99ASP     CG  961   4.311   3.719   2.590
   99ASP    OD1  962   4.259   3.758   2.483
   99ASP    OD2  963   4.346   3.801   2.677
   99ASP      C  964   4.530   3.553   2.435
   99ASP      O  965   4.573   3.454   2.374
  100LYS      N  966   4.524   3.675   2.383
  100LYS      H  967   4.491   3.758   2.428
  100LYS     CA  968   4.579   3.712   2.252
  100LYS     CB  969   4.538   3.854   2.213
  100LYS     CG  970   4.557   3.883   2.064
  100LYS     CD  971   4.482   3.998   1.996
  100LYS     CE  972   4.495   3.998   1.843
  100LYS     NZ  973   4.413   4.106   1.788
  100LYS    HZ1  974   4.419   4.191   1.841
  100LYS    HZ2  975   4.451   4.130   1.698
  100LYS    HZ3  976   4.322   4.067   1.775
  100LYS      C  977   4.725   3.677   2.222
  100LYS      O  978   4.761   3.639   2.111
  101LEU      N  979   4.812   3.695   2.321
  101LEU      H  980   4.796   3.764   2.391
  101LEU     CA  981   4.949   3.641   2.320
  101LEU     CB  982   5.027   3.714   2.429
  101LEU     CG  983   5.072   3.857   2.395
  101LEU    CD1  984   5.155   3.914   2.509
  101LEU    CD2  985   5.167   3.858   2.276
  101LEU      C  986   4.975   3.490   2.324
  101LEU      O  987   5.064   3.437   2.258
  102GLY      N  988   4.904   3.430   2.419
  102GLY      H  989   4.840   3.477   2.479
  102GLY     CA  990   4.929   3.295   2.472
  102GLY      C  991   5.025   3.293   2.591
  102GLY      O  992   5.085   3.187   2.611
  103PHE      N  993   5.051   3.404   2.658
  103PHE      H  994   4.980   3.474   2.662
  103PHE     CA  995   5.153   3.419   2.764
  103PHE     CB  996   5.127   3.551   2.838
  103PHE     CG  997   5.257   3.621   2.878
  103PHE    CD1  998   5.311   3.718   2.794
  103PHE    HD1  999   5.244   3.755   2.717
  103PHE    CD2 1000   5.331   3.583   2.989
  103PHE    HD2 1001   5.298   3.504   3.057
  103PHE    CE1 1002   5.437   3.775   2.811
  103PHE    HE1 1003   5.486   3.834   2.733
  103PHE    CE2 1004   5.457   3.639   3.008
  103PHE    HE2 1005   5.524   3.601   3.085
  103PHE     CZ 1006   5.508   3.738   2.925
  103PHE     HZ 1007   5.614   3.763   2.928
  103PHE      C 1008   5.139   3.301   2.860
  103PHE      O 1009   5.037   3.276   2.925
  104GLU      N 1010   5.255   3.245   2.893
  104GLU      H 1011   5.347   3.281   2.874
  104GLU     CA 1012   5.268   3.123   2.974
  104GLU     CB 1013   5.373   3.026   2.920
  104GLU     CG 1014   5.283   2.943   2.828
  104GLU     CD 1015   5.337   2.802   2.803
  104GLU    OE1 1016   5.334   2.714   2.892
  104GLU    OE2 1017   5.401   2.788   2.697
  104GLU      C 1018   5.276   3.141   3.126
  104GLU      O 1019   5.323   3.241   3.180
  105ASP      N 1020   5.214   3.047   3.196
  105ASP      H 1021   5.189   2.962   3.148
  105ASP     CA 1022   5.196   3.049   3.342
  105ASP     CB 1023   5.077   2.957   3.366
  105ASP     CG 1024   4.945   3.010   3.309
  105ASP    OD1 1025   4.916   2.992   3.189
  105ASP    OD2 1026   4.875   3.089   3.376
  105ASP      C 1027   5.322   3.021   3.424
  105ASP      O 1028   5.415   2.952   3.383
  106GLY      N 1029   5.313   3.061   3.551
  106GLY      H 1030   5.226   3.049   3.599
  106GLY     CA 1031   5.422   3.046   3.649
  106GLY      C 1032   5.542   3.139   3.632
  106GLY      O 1033   5.641   3.105   3.568
  107SER      N 1034   5.548   3.236   3.724
  107SER      H 1035   5.481   3.247   3.797
  107SER     CA 1036   5.647   3.344   3.726
  107SER     CB 1037   5.669   3.415   3.592
  107SER     OG 1038   5.552   3.485   3.550
  107SER     HG 1039   5.513   3.437   3.471
  107SER      C 1040   5.619   3.454   3.830
  107SER      O 1041   5.505   3.482   3.865
  108VAL      N 1042   5.726   3.528   3.857
  108VAL      H 1043   5.819   3.492   3.871
  108VAL     CA 1044   5.712   3.655   3.929
  108VAL     CB 1045   5.837   3.720   3.988
  108VAL    CG1 1046   5.908   3.626   4.086
  108VAL    CG2 1047   5.940   3.745   3.878
  108VAL      C 1048   5.615   3.757   3.868
  108VAL      O 1049   5.545   3.826   3.941
  109LEU      N 1050   5.594   3.748   3.737
  109LEU      H 1051   5.654   3.696   3.676
  109LEU     CA 1052   5.490   3.825   3.668
  109LEU     CB 1053   5.527   3.838   3.520
  109LEU     CG 1054   5.459   3.956   3.449
  109LEU    CD1 1055   5.514   4.087   3.507
  109LEU    CD2 1056   5.460   3.940   3.297
  109LEU      C 1057   5.354   3.756   3.687
  109LEU      O 1058   5.259   3.832   3.701
  110LYS      N 1059   5.338   3.625   3.670
  110LYS      H 1060   5.419   3.571   3.647
  110LYS     CA 1061   5.211   3.562   3.711
  110LYS     CB 1062   5.199   3.413   3.681
  110LYS     CG 1063   5.057   3.361   3.660
  110LYS     CD 1064   4.990   3.403   3.528
  110LYS     CE 1065   4.841   3.372   3.519
  110LYS     NZ 1066   4.783   3.394   3.386
  110LYS    HZ1 1067   4.685   3.413   3.389
  110LYS    HZ2 1068   4.821   3.475   3.343
  110LYS    HZ3 1069   4.806   3.319   3.324
  110LYS      C 1070   5.159   3.587   3.853
  110LYS      O 1071   5.047   3.634   3.874
  111GLN      N 1072   5.249   3.594   3.950
  111GLN      H 1073   5.342   3.564   3.932
  111GLN     CA 1074   5.219   3.630   4.090
  111GLN     CB 1075   5.349   3.618   4.171
  111GLN     CG 1076   5.390   3.471   4.184
  111GLN     CD 1077   5.523   3.466   4.261
  111GLN    OE1 1078   5.606   3.377   4.242
  111GLN    NE2 1079   5.543   3.547   4.364
  111GLN   HE21 1080   5.469   3.611   4.385
  111GLN   HE22 1081   5.618   3.544   4.429
  111GLN      C 1082   5.173   3.775   4.100
  111GLN      O 1083   5.097   3.815   4.188
  112PHE      N 1084   5.251   3.861   4.034
  112PHE      H 1085   5.348   3.837   4.033
  112PHE     CA 1086   5.214   4.004   4.028
  112PHE     CB 1087   5.331   4.067   3.954
  112PHE     CG 1088   5.313   4.219   3.939
  112PHE    CD1 1089   5.271   4.267   3.816
  112PHE    HD1 1090   5.284   4.218   3.719
  112PHE    CD2 1091   5.306   4.306   4.046
  112PHE    HD2 1092   5.319   4.260   4.144
  112PHE    CE1 1093   5.233   4.400   3.803
  112PHE    HE1 1094   5.234   4.447   3.704
  112PHE    CE2 1095   5.261   4.438   4.041
  112PHE    HE2 1096   5.241   4.489   4.135
  112PHE     CZ 1097   5.222   4.481   3.915
  112PHE     HZ 1098   5.194   4.585   3.898
  112PHE      C 1099   5.073   4.044   3.984
  112PHE      O 1100   4.994   4.096   4.063
  113LEU      N 1101   5.045   3.985   3.869
  113LEU      H 1102   5.118   3.944   3.814
  113LEU     CA 1103   4.913   3.990   3.805
  113LEU     CB 1104   4.905   3.944   3.659
  113LEU     CG 1105   5.008   4.010   3.567
  113LEU    CD1 1106   4.983   3.951   3.428
  113LEU    CD2 1107   5.007   4.162   3.552
  113LEU      C 1108   4.797   3.931   3.886
  113LEU      O 1109   4.704   4.003   3.924
  114SER      N 1110   4.817   3.809   3.936
  114SER      H 1111   4.882   3.752   3.887
  114SER     CA 1112   4.725   3.743   4.031
  114SER     CB 1113   4.772   3.608   4.085
  114SER     OG 1114   4.775   3.527   3.967
  114SER     HG 1115   4.831   3.445   3.980
  114SER      C 1116   4.693   3.816   4.161
  114SER      O 1117   4.589   3.788   4.221
  115GLU      N 1118   4.780   3.904   4.211
  115GLU      H 1119   4.876   3.894   4.183
  115GLU     CA 1120   4.761   4.008   4.313
  115GLU     CB 1121   4.890   4.039   4.389
  115GLU     CG 1122   4.875   4.143   4.500
  115GLU     CD 1123   4.998   4.151   4.590
  115GLU    OE1 1124   5.049   4.265   4.599
  115GLU    OE2 1125   5.031   4.063   4.672
  115GLU      C 1126   4.692   4.133   4.259
  115GLU      O 1127   4.585   4.167   4.310
  116THR      N 1128   4.753   4.209   4.168
  116THR      H 1129   4.836   4.171   4.128
  116THR     CA 1130   4.684   4.319   4.098
  116THR     CB 1131   4.770   4.397   3.999
  116THR    OG1 1132   4.812   4.319   3.886
  116THR    HG1 1133   4.898   4.270   3.900
  116THR    CG2 1134   4.875   4.479   4.074
  116THR      C 1135   4.545   4.298   4.038
  116THR      O 1136   4.468   4.393   4.056
  117GLU      N 1137   4.505   4.177   3.999
  117GLU      H 1138   4.570   4.106   3.974
  117GLU     CA 1139   4.370   4.159   3.944
  117GLU     CB 1140   4.339   4.021   3.886
  117GLU     CG 1141   4.419   3.989   3.759
  117GLU     CD 1142   4.395   3.843   3.716
  117GLU    OE1 1143   4.385   3.822   3.593
  117GLU    OE2 1144   4.404   3.754   3.803
  117GLU      C 1145   4.254   4.189   4.038
  117GLU      O 1146   4.154   4.250   4.000
  118LYS      N 1147   4.285   4.174   4.166
  118LYS      H 1148   4.363   4.115   4.185
  118LYS     CA 1149   4.191   4.208   4.274
  118LYS     CB 1150   4.245   4.161   4.410
  118LYS     CG 1151   4.238   4.010   4.436
  118LYS     CD 1152   4.307   3.989   4.571
  118LYS     CE 1153   4.294   3.842   4.614
  118LYS     NZ 1154   4.347   3.834   4.750
  118LYS    HZ1 1155   4.316   3.746   4.788
  118LYS    HZ2 1156   4.447   3.840   4.753
  118LYS    HZ3 1157   4.303   3.904   4.806
  118LYS      C 1158   4.155   4.355   4.292
  118LYS      O 1159   4.039   4.384   4.319
  119MET      N 1160   4.258   4.436   4.268
  119MET      H 1161   4.344   4.397   4.234
  119MET     CA 1162   4.255   4.575   4.315
  119MET     CB 1163   4.392   4.606   4.375
  119MET     CG 1164   4.405   4.543   4.514
  119MET     SD 1165   4.576   4.549   4.579
  119MET     CE 1166   4.655   4.430   4.472
  119MET      C 1167   4.216   4.684   4.215
  119MET      O 1168   4.242   4.669   4.096
  120SER      N 1169   4.152   4.786   4.272
  120SER      H 1170   4.133   4.795   4.370
  120SER     CA 1171   4.126   4.909   4.196
  120SER     CB 1172   4.049   5.014   4.277
  120SER     OG 1173   4.098   5.028   4.410
  120SER     HG 1174   4.078   4.944   4.460
  120SER      C 1175   4.255   4.970   4.140
  120SER      O 1176   4.361   4.952   4.199
  121PRO      N 1177   4.244   5.027   4.020
  121PRO     CA 1178   4.357   5.092   3.953
  121PRO     CB 1179   4.297   5.159   3.829
  121PRO     CG 1180   4.203   5.047   3.786
  121PRO     CD 1181   4.140   5.005   3.919
  121PRO      C 1182   4.448   5.184   4.034
  121PRO      O 1183   4.568   5.164   4.014
  122GLU      N 1184   4.393   5.260   4.128
  122GLU      H 1185   4.293   5.267   4.129
  122GLU     CA 1186   4.476   5.333   4.224
  122GLU     CB 1187   4.391   5.432   4.305
  122GLU     CG 1188   4.485   5.538   4.362
  122GLU     CD 1189   4.407   5.659   4.415
  122GLU    OE1 1190   4.324   5.717   4.341
  122GLU    OE2 1191   4.433   5.679   4.535
  122GLU      C 1192   4.559   5.241   4.313
  122GLU      O 1193   4.679   5.263   4.331
  123ASP      N 1194   4.493   5.139   4.366
  123ASP      H 1195   4.394   5.128   4.358
  123ASP     CA 1196   4.561   5.046   4.458
  123ASP     CB 1197   4.471   4.956   4.544
  123ASP     CG 1198   4.406   5.020   4.667
  123ASP    OD1 1199   4.301   4.968   4.709
  123ASP    OD2 1200   4.475   5.104   4.730
  123ASP      C 1201   4.666   4.958   4.390
  123ASP      O 1202   4.773   4.942   4.448
  124ARG      N 1203   4.648   4.933   4.261
  124ARG      H 1204   4.565   4.967   4.217
  124ARG     CA 1205   4.738   4.864   4.167
  124ARG     CB 1206   4.675   4.836   4.031
  124ARG     CG 1207   4.557   4.740   4.020
  124ARG     CD 1208   4.512   4.703   3.879
  124ARG     NE 1209   4.403   4.604   3.880
  124ARG     HE 1210   4.429   4.518   3.925
  124ARG     CZ 1211   4.288   4.598   3.812
  124ARG    NH1 1212   4.263   4.683   3.711
  124ARG   HH11 1213   4.330   4.756   3.702
  124ARG   HH12 1214   4.188   4.675   3.645
  124ARG    NH2 1215   4.202   4.497   3.832
  124ARG   HH21 1216   4.227   4.439   3.909
  124ARG   HH22 1217   4.115   4.494   3.784
  124ARG      C 1218   4.870   4.941   4.152
  124ARG      O 1219   4.975   4.878   4.169
  125ALA      N 1220   4.865   5.073   4.159
  125ALA      H 1221   4.774   5.112   4.142
  125ALA     CA 1222   4.980   5.165   4.164
  125ALA     CB 1223   4.924   5.306   4.142
  125ALA      C 1224   5.060   5.149   4.294
  125ALA      O 1225   5.181   5.126   4.292
  126LYS      N 1226   4.988   5.145   4.405
  126LYS      H 1227   4.890   5.164   4.403
  126LYS     CA 1228   5.055   5.120   4.533
  126LYS     CB 1229   4.966   5.164   4.649
  126LYS     CG 1230   4.903   5.302   4.630
  126LYS     CD 1231   4.763   5.317   4.690
  126LYS     CE 1232   4.769   5.313   4.843
  126LYS     NZ 1233   4.635   5.310   4.903
  126LYS    HZ1 1234   4.642   5.324   5.002
  126LYS    HZ2 1235   4.586   5.389   4.865
  126LYS    HZ3 1236   4.583   5.228   4.878
  126LYS      C 1237   5.113   4.980   4.553
  126LYS      O 1238   5.230   4.979   4.590
  127CYS      N 1239   5.042   4.876   4.510
  127CYS      H 1240   4.946   4.887   4.484
  127CYS     CA 1241   5.090   4.739   4.488
  127CYS     CB 1242   4.996   4.641   4.418
  127CYS     SG 1243   5.051   4.473   4.373
  127CYS     HG 1244   5.052   4.435   4.500
  127CYS      C 1245   5.222   4.735   4.412
  127CYS      O 1246   5.325   4.709   4.475
  128PHE      N 1247   5.232   4.814   4.305
  128PHE      H 1248   5.151   4.850   4.261
  128PHE     CA 1249   5.354   4.816   4.222
  128PHE     CB 1250   5.310   4.899   4.101
  128PHE     CG 1251   5.426   4.945   4.011
  128PHE    CD1 1252   5.480   5.072   4.027
  128PHE    HD1 1253   5.456   5.132   4.115
  128PHE    CD2 1254   5.470   4.866   3.905
  128PHE    HD2 1255   5.458   4.758   3.911
  128PHE    CE1 1256   5.573   5.122   3.937
  128PHE    HE1 1257   5.624   5.214   3.968
  128PHE    CE2 1258   5.564   4.915   3.816
  128PHE    HE2 1259   5.618   4.845   3.752
  128PHE     CZ 1260   5.613   5.044   3.829
  128PHE     HZ 1261   5.682   5.091   3.759
  128PHE      C 1262   5.483   4.869   4.285
  128PHE      O 1263   5.596   4.842   4.243
  129GLU      N 1264   5.469   4.958   4.382
  129GLU      H 1265   5.378   4.983   4.417
  129GLU     CA 1266   5.580   5.015   4.461
  129GLU     CB 1267   5.536   5.152   4.514
  129GLU     CG 1268   5.494   5.261   4.415
  129GLU     CD 1269   5.446   5.384   4.492
  129GLU    OE1 1270   5.355   5.387   4.578
  129GLU    OE2 1271   5.484   5.491   4.439
  129GLU      C 1272   5.627   4.926   4.576
  129GLU      O 1273   5.747   4.908   4.596
  130LYS      N 1274   5.539   4.842   4.631
  130LYS      H 1275   5.442   4.856   4.610
  130LYS     CA 1276   5.565   4.753   4.744
  130LYS     CB 1277   5.452   4.759   4.847
  130LYS     CG 1278   5.441   4.900   4.906
  130LYS     CD 1279   5.554   4.963   4.989
  130LYS     CE 1280   5.526   5.103   5.043
  130LYS     NZ 1281   5.553   5.203   4.938
  130LYS    HZ1 1282   5.547   5.292   4.983
  130LYS    HZ2 1283   5.642   5.207   4.894
  130LYS    HZ3 1284   5.481   5.199   4.869
  130LYS      C 1285   5.576   4.602   4.719
  130LYS      O 1286   5.659   4.536   4.782
  131ASN      N 1287   5.507   4.550   4.618
  131ASN      H 1288   5.435   4.601   4.571
  131ASN     CA 1289   5.510   4.410   4.572
  131ASN     CB 1290   5.401   4.394   4.466
  131ASN     CG 1291   5.396   4.252   4.409
  131ASN    OD1 1292   5.488   4.203   4.342
  131ASN    ND2 1293   5.292   4.174   4.435
  131ASN   HD21 1294   5.206   4.199   4.480
  131ASN   HD22 1295   5.303   4.076   4.418
  131ASN      C 1296   5.649   4.353   4.543
  131ASN      O 1297   5.724   4.418   4.471
  132GLU      N 1298   5.687   4.250   4.618
  132GLU      H 1299   5.622   4.193   4.668
  132GLU     CA 1300   5.818   4.184   4.613
  132GLU     CB 1301   5.847   4.089   4.729
  132GLU     CG 1302   5.743   3.979   4.748
  132GLU     CD 1303   5.612   4.033   4.807
  132GLU    OE1 1304   5.617   4.061   4.928
  132GLU    OE2 1305   5.518   4.068   4.732
  132GLU      C 1306   5.844   4.118   4.477
  132GLU      O 1307   5.939   4.165   4.415
  133ALA      N 1308   5.742   4.070   4.406
  133ALA      H 1309   5.650   4.109   4.413
  133ALA     CA 1310   5.759   4.001   4.277
  133ALA     CB 1311   5.622   3.946   4.237
  133ALA      C 1312   5.791   4.100   4.165
  133ALA      O 1313   5.894   4.072   4.104
  134ILE      N 1314   5.730   4.218   4.166
  134ILE      H 1315   5.648   4.233   4.221
  134ILE     CA 1316   5.768   4.328   4.076
  134ILE     CB 1317   5.656   4.431   4.067
  134ILE    CG1 1318   5.662   4.514   3.938
  134ILE    CG2 1319   5.654   4.530   4.183
  134ILE     CD 1320   5.650   4.431   3.810
  134ILE      C 1321   5.899   4.403   4.103
  134ILE      O 1322   5.957   4.456   4.009
  135GLN      N 1323   5.960   4.389   4.220
  135GLN      H 1324   5.955   4.301   4.267
  135GLN     CA 1325   6.075   4.473   4.259
  135GLN     CB 1326   6.129   4.453   4.400
  135GLN     CG 1327   6.037   4.507   4.510
  135GLN     CD 1328   5.980   4.648   4.505
  135GLN    OE1 1329   6.053   4.747   4.496
  135GLN    NE2 1330   5.849   4.669   4.509
  135GLN   HE21 1331   5.790   4.587   4.508
  135GLN   HE22 1332   5.815   4.757   4.541
  135GLN      C 1333   6.199   4.457   4.171
  135GLN      O 1334   6.280   4.549   4.161
  136ALA      N 1335   6.209   4.345   4.100
  136ALA      H 1336   6.160   4.266   4.135
  136ALA     CA 1337   6.311   4.319   3.998
  136ALA     CB 1338   6.304   4.172   3.953
  136ALA      C 1339   6.307   4.413   3.877
  136ALA      O 1340   6.411   4.459   3.831
  137ALA      N 1341   6.191   4.453   3.826
  137ALA      H 1342   6.104   4.423   3.866
  137ALA     CA 1343   6.179   4.541   3.709
  137ALA     CB 1344   6.029   4.559   3.686
  137ALA      C 1345   6.236   4.681   3.739
  137ALA      O 1346   6.334   4.720   3.676
  138HISE     N 1347   6.219   4.733   3.860
  138HISE     H 1348   6.133   4.721   3.909
  138HISE    CA 1349   6.281   4.856   3.911
  138HISE    CB 1350   6.222   4.893   4.048
  138HISE    CG 1351   6.076   4.854   4.069
  138HISE   ND1 1352   5.987   4.813   3.979
  138HISE   CD2 1353   6.009   4.862   4.184
  138HISE   HD2 1354   6.055   4.890   4.279
  138HISE   CE1 1355   5.869   4.795   4.038
  138HISE   HE1 1356   5.774   4.799   3.984
  138HISE   NE2 1357   5.885   4.817   4.168
  138HISE   HE2 1358   5.814   4.799   4.236
  138HISE     C 1359   6.433   4.844   3.921
  138HISE     O 1360   6.501   4.940   3.883
  139ASP      N 1361   6.488   4.728   3.956
  139ASP      H 1362   6.427   4.652   3.978
  139ASP     CA 1363   6.633   4.702   3.960
  139ASP     CB 1364   6.652   4.570   4.036
  139ASP     CG 1365   6.791   4.526   4.082
  139ASP    OD1 1366   6.807   4.471   4.193
  139ASP    OD2 1367   6.891   4.554   4.012
  139ASP      C 1368   6.694   4.695   3.819
  139ASP      O 1369   6.790   4.765   3.788
  140ALA      N 1370   6.621   4.630   3.729
  140ALA      H 1371   6.548   4.567   3.755
  140ALA     CA 1372   6.673   4.612   3.593
  140ALA     CB 1373   6.579   4.511   3.526
  140ALA      C 1374   6.676   4.741   3.510
  140ALA      O 1375   6.769   4.774   3.437
  141VAL      N 1376   6.567   4.815   3.521
  141VAL      H 1377   6.476   4.782   3.548
  141VAL     CA 1378   6.561   4.955   3.475
  141VAL     CB 1379   6.421   5.007   3.507
  141VAL    CG1 1380   6.402   5.159   3.520
  141VAL    CG2 1381   6.302   4.942   3.435
  141VAL      C 1382   6.669   5.041   3.540
  141VAL      O 1383   6.737   5.110   3.464
  142ALA      N 1384   6.689   5.049   3.671
  142ALA      H 1385   6.619   5.021   3.737
  142ALA     CA 1386   6.790   5.135   3.734
  142ALA     CB 1387   6.801   5.080   3.877
  142ALA      C 1388   6.933   5.154   3.683
  142ALA      O 1389   6.999   5.248   3.726
  143GLN      N 1390   6.973   5.046   3.616
  143GLN      H 1391   6.920   4.962   3.630
  143GLN     CA 1392   7.109   5.036   3.563
  143GLN     CB 1393   7.171   4.896   3.565
  143GLN     CG 1394   7.118   4.821   3.687
  143GLN     CD 1395   7.154   4.673   3.697
  143GLN    OE1 1396   7.196   4.596   3.611
  143GLN    NE2 1397   7.085   4.610   3.792
  143GLN   HE21 1398   7.020   4.652   3.855
  143GLN   HE22 1399   7.111   4.514   3.806
  143GLN      C 1400   7.140   5.104   3.429
  143GLN      O 1401   7.250   5.148   3.397
  144GLU      N 1402   7.032   5.115   3.352
  144GLU      H 1403   6.938   5.090   3.377
  144GLU     CA 1404   7.037   5.145   3.209
  144GLU     CB 1405   6.946   5.059   3.120
  144GLU     CG 1406   6.960   5.076   2.969
  144GLU     CD 1407   6.890   5.200   2.913
  144GLU    OE1 1408   6.766   5.192   2.906
  144GLU    OE2 1409   6.958   5.285   2.852
  144GLU      C 1410   6.999   5.294   3.201
  144GLU      O 1411   6.897   5.336   3.256
  145GLY      N 1412   7.073   5.369   3.120
  145GLY      H 1413   7.125   5.319   3.051
  145GLY     CA 1414   7.051   5.513   3.104
  145GLY      C 1415   6.913   5.569   3.070
  145GLY      O 1416   6.852   5.643   3.148
  146GLN      N 1417   6.865   5.517   2.957
  146GLN      H 1418   6.907   5.445   2.903
  146GLN     CA 1419   6.731   5.548   2.903
  146GLN     CB 1420   6.697   5.476   2.773
  146GLN     CG 1421   6.786   5.525   2.658
  146GLN     CD 1422   6.726   5.476   2.527
  146GLN    OE1 1423   6.793   5.399   2.458
  146GLN    NE2 1424   6.634   5.550   2.466
  146GLN   HE21 1425   6.591   5.629   2.509
  146GLN   HE22 1426   6.611   5.531   2.370
  146GLN      C 1427   6.613   5.527   2.998
  146GLN      O 1428   6.509   5.591   2.993
  147CYS      N 1429   6.625   5.416   3.071
  147CYS      H 1430   6.679   5.343   3.029
  147CYS     CA 1431   6.532   5.378   3.178
  147CYS     CB 1432   6.539   5.226   3.196
  147CYS     SG 1433   6.487   5.146   3.040
  147CYS     HG 1434   6.595   5.183   2.972
  147CYS      C 1435   6.550   5.453   3.310
  147CYS      O 1436   6.451   5.491   3.372
  148ARG      N 1437   6.671   5.489   3.353
  148ARG      H 1438   6.754   5.450   3.314
  148ARG     CA 1439   6.702   5.562   3.477
  148ARG     CB 1440   6.853   5.560   3.502
  148ARG     CG 1441   6.882   5.571   3.652
  148ARG     CD 1442   7.033   5.584   3.678
  148ARG     NE 1443   7.041   5.616   3.821
  148ARG     HE 1444   7.010   5.706   3.851
  148ARG     CZ 1445   7.110   5.551   3.915
  148ARG    NH1 1446   7.162   5.430   3.890
  148ARG   HH11 1447   7.123   5.381   3.812
  148ARG   HH12 1448   7.250   5.403   3.930
  148ARG    NH2 1449   7.136   5.614   4.030
  148ARG   HH21 1450   7.099   5.705   4.052
  148ARG   HH22 1451   7.178   5.561   4.104
  148ARG      C 1452   6.639   5.701   3.483
  148ARG      O 1453   6.627   5.752   3.595
  149VAL      N 1454   6.647   5.780   3.376
  149VAL      H 1455   6.698   5.758   3.293
  149VAL     CA 1456   6.595   5.917   3.375
  149VAL     CB 1457   6.634   5.986   3.244
  149VAL    CG1 1458   6.786   6.008   3.241
  149VAL    CG2 1459   6.578   5.924   3.116
  149VAL      C 1460   6.445   5.912   3.402
  149VAL      O 1461   6.377   5.823   3.351
  150ASP      N 1462   6.420   5.999   3.500
  150ASP      H 1463   6.499   6.048   3.538
  150ASP     CA 1464   6.288   6.028   3.556
  150ASP     CB 1465   6.315   6.130   3.666
  150ASP     CG 1466   6.402   6.100   3.788
  150ASP    OD1 1467   6.526   6.115   3.784
  150ASP    OD2 1468   6.349   6.047   3.888
  150ASP      C 1469   6.187   6.075   3.451
  150ASP      O 1470   6.197   6.148   3.353
  151ASP      N 1471   6.071   6.016   3.480
  151ASP      H 1472   6.072   5.931   3.533
  151ASP     CA 1473   5.942   6.048   3.418
  151ASP     CB 1474   5.834   5.941   3.440
  151ASP     CG 1475   5.822   5.832   3.333
  151ASP    OD1 1476   5.823   5.864   3.212
  151ASP    OD2 1477   5.845   5.716   3.375
  151ASP      C 1478   5.890   6.187   3.455
  151ASP      O 1479   5.919   6.245   3.560
  152LYS      N 1480   5.811   6.234   3.359
  152LYS      H 1481   5.810   6.185   3.272
  152LYS     CA 1482   5.766   6.374   3.366
  152LYS     CB 1483   5.844   6.448   3.257
  152LYS     CG 1484   5.920   6.569   3.313
  152LYS     CD 1485   6.000   6.632   3.199
  152LYS     CE 1486   6.067   6.757   3.254
  152LYS     NZ 1487   6.158   6.812   3.152
  152LYS    HZ1 1488   6.218   6.737   3.125
  152LYS    HZ2 1489   6.122   6.853   3.068
  152LYS    HZ3 1490   6.210   6.884   3.198
  152LYS      C 1491   5.616   6.376   3.334
  152LYS      O 1492   5.575   6.302   3.245
  153VAL      N 1493   5.538   6.471   3.385
  153VAL      H 1494   5.566   6.519   3.468
  153VAL     CA 1495   5.397   6.487   3.344
  153VAL     CB 1496   5.317   6.564   3.449
  153VAL    CG1 1497   5.301   6.490   3.581
  153VAL    CG2 1498   5.377   6.700   3.485
  153VAL      C 1499   5.369   6.528   3.199
  153VAL      O 1500   5.280   6.467   3.140
  154ASN      N 1501   5.445   6.617   3.136
  154ASN      H 1502   5.502   6.678   3.190
  154ASN     CA 1503   5.453   6.633   2.990
  154ASN     CB 1504   5.523   6.765   2.958
  154ASN     CG 1505   5.457   6.893   3.009
  154ASN    OD1 1506   5.442   6.920   3.128
  154ASN    ND2 1507   5.410   6.975   2.915
  154ASN   HD21 1508   5.412   6.949   2.818
  154ASN   HD22 1509   5.374   7.068   2.923
  154ASN      C 1510   5.502   6.513   2.908
  154ASN      O 1511   5.488   6.518   2.786
  155PHE      N 1512   5.549   6.411   2.979
  155PHE      H 1513   5.565   6.423   3.077
  155PHE     CA 1514   5.581   6.280   2.923
  155PHE     CB 1515   5.707   6.205   2.966
  155PHE     CG 1516   5.835   6.261   2.904
  155PHE    CD1 1517   5.879   6.393   2.910
  155PHE    HD1 1518   5.824   6.464   2.972
  155PHE    CD2 1519   5.918   6.175   2.832
  155PHE    HD2 1520   5.906   6.067   2.837
  155PHE    CE1 1521   5.995   6.441   2.850
  155PHE    HE1 1522   6.005   6.549   2.848
  155PHE    CE2 1523   6.030   6.221   2.764
  155PHE    HE2 1524   6.078   6.154   2.693
  155PHE     CZ 1525   6.068   6.355   2.769
  155PHE     HZ 1526   6.159   6.392   2.722
  155PHE      C 1527   5.460   6.186   2.928
  155PHE      O 1528   5.437   6.106   3.019
  156HISE     N 1529   5.361   6.208   2.842
  156HISE     H 1530   5.362   6.275   2.767
  156HISE    CA 1531   5.242   6.126   2.816
  156HISE    CB 1532   5.148   6.215   2.735
  156HISE    CG 1533   5.082   6.323   2.820
  156HISE   ND1 1534   4.963   6.327   2.879
  156HISE   CD2 1535   5.124   6.448   2.836
  156HISE   HD2 1536   5.228   6.468   2.810
  156HISE   CE1 1537   4.925   6.449   2.919
  156HISE   HE1 1538   4.827   6.493   2.934
  156HISE   NE2 1539   5.035   6.522   2.902
  156HISE   HE2 1540   5.051   6.619   2.919
  156HISE     C 1541   5.263   5.993   2.743
  156HISE     O 1542   5.293   5.981   2.624
  157PHE      N 1543   5.187   5.904   2.806
  157PHE      H 1544   5.111   5.937   2.863
  157PHE     CA 1545   5.192   5.764   2.762
  157PHE     CB 1546   5.268   5.696   2.876
  157PHE     CG 1547   5.299   5.549   2.848
  157PHE    CD1 1548   5.219   5.451   2.907
  157PHE    HD1 1549   5.153   5.479   2.989
  157PHE    CD2 1550   5.393   5.522   2.750
  157PHE    HD2 1551   5.467   5.598   2.721
  157PHE    CE1 1552   5.226   5.321   2.858
  157PHE    HE1 1553   5.168   5.242   2.905
  157PHE    CE2 1554   5.397   5.392   2.702
  157PHE    HE2 1555   5.461   5.371   2.615
  157PHE     CZ 1556   5.312   5.294   2.752
  157PHE     HZ 1557   5.299   5.200   2.700
  157PHE      C 1558   5.063   5.693   2.719
  157PHE      O 1559   4.970   5.678   2.798
  158ILE      N 1560   5.060   5.669   2.589
  158ILE      H 1561   5.138   5.674   2.527
  158ILE     CA 1562   4.938   5.616   2.524
  158ILE     CB 1563   4.884   5.707   2.415
  158ILE    CG1 1564   4.863   5.844   2.482
  158ILE    CG2 1565   4.753   5.649   2.362
  158ILE     CD 1566   4.784   5.951   2.408
  158ILE      C 1567   4.957   5.477   2.465
  158ILE      O 1568   5.051   5.450   2.391
  159LEU      N 1569   4.876   5.388   2.522
  159LEU      H 1570   4.801   5.404   2.585
  159LEU     CA 1571   4.887   5.246   2.486
  159LEU     CB 1572   4.857   5.161   2.610
  159LEU     CG 1573   4.894   5.013   2.600
  159LEU    CD1 1574   5.040   5.005   2.557
  159LEU    CD2 1575   4.857   4.920   2.716
  159LEU      C 1576   4.773   5.223   2.387
  159LEU      O 1577   4.659   5.225   2.432
  160PHE      N 1578   4.811   5.203   2.261
  160PHE      H 1579   4.908   5.203   2.238
  160PHE     CA 1580   4.716   5.158   2.158
  160PHE     CB 1581   4.744   5.208   2.016
  160PHE     CG 1582   4.665   5.336   1.986
  160PHE    CD1 1583   4.710   5.457   2.035
  160PHE    HD1 1584   4.794   5.471   2.103
  160PHE    CD2 1585   4.550   5.324   1.908
  160PHE    HD2 1586   4.513   5.226   1.877
  160PHE    CE1 1587   4.639   5.573   2.003
  160PHE    HE1 1588   4.676   5.663   2.052
  160PHE    CE2 1589   4.485   5.440   1.867
  160PHE    HE2 1590   4.389   5.428   1.816
  160PHE     CZ 1591   4.530   5.561   1.919
  160PHE     HZ 1592   4.472   5.648   1.887
  160PHE      C 1593   4.701   5.006   2.146
  160PHE      O 1594   4.781   4.935   2.086
  161ASN      N 1595   4.596   4.956   2.210
  161ASN      H 1596   4.534   5.025   2.249
  161ASN     CA 1597   4.562   4.814   2.220
  161ASN     CB 1598   4.521   4.768   2.360
  161ASN     CG 1599   4.568   4.630   2.405
  161ASN    OD1 1600   4.523   4.524   2.361
  161ASN    ND2 1601   4.672   4.621   2.487
  161ASN   HD21 1602   4.725   4.697   2.525
  161ASN   HD22 1603   4.703   4.526   2.490
  161ASN      C 1604   4.459   4.753   2.125
  161ASN      O 1605   4.341   4.787   2.136
  162ASN      N 1606   4.509   4.668   2.035
  162ASN      H 1607   4.603   4.638   2.049
  162ASN     CA 1608   4.430   4.584   1.943
  162ASN     CB 1609   4.532   4.538   1.839
  162ASN     CG 1610   4.489   4.449   1.722
  162ASN    OD1 1611   4.372   4.420   1.694
  162ASN    ND2 1612   4.589   4.397   1.653
  162ASN   HD21 1613   4.685   4.416   1.673
  162ASN   HD22 1614   4.568   4.332   1.580
  162ASN      C 1615   4.363   4.465   2.012
  162ASN      O 1616   4.388   4.345   2.001
  163VAL      N 1617   4.265   4.503   2.093
  163VAL      H 1618   4.238   4.598   2.109
  163VAL     CA 1619   4.184   4.402   2.163
  163VAL     CB 1620   4.121   4.461   2.290
  163VAL    CG1 1621   4.173   4.387   2.413
  163VAL    CG2 1622   4.154   4.610   2.307
  163VAL      C 1623   4.071   4.347   2.076
  163VAL      O 1624   4.052   4.385   1.961
  164ASP      N 1625   4.018   4.235   2.125
  164ASP      H 1626   4.076   4.171   2.174
  164ASP     CA 1627   3.913   4.164   2.051
  164ASP     CB 1628   3.886   4.039   2.135
  164ASP     CG 1629   3.753   3.966   2.112
  164ASP    OD1 1630   3.650   4.036   2.106
  164ASP    OD2 1631   3.746   3.847   2.077
  164ASP      C 1632   3.787   4.248   2.027
  164ASP      O 1633   3.741   4.315   2.119
  165GLY      N 1634   3.747   4.260   1.901
  165GLY      H 1635   3.794   4.213   1.826
  165GLY     CA 1636   3.640   4.353   1.863
  165GLY      C 1637   3.700   4.487   1.822
  165GLY      O 1638   3.716   4.528   1.707
  166HISE     N 1639   3.727   4.562   1.929
  166HISE     H 1640   3.694   4.537   2.020
  166HISE    CA 1641   3.770   4.702   1.917
  166HISE    CB 1642   3.662   4.800   1.963
  166HISE    CG 1643   3.526   4.806   1.893
  166HISE   ND1 1644   3.413   4.835   1.957
  166HISE   CD2 1645   3.496   4.788   1.765
  166HISE   HD2 1646   3.549   4.719   1.700
  166HISE   CE1 1647   3.321   4.856   1.863
  166HISE   HE1 1648   3.216   4.869   1.891
  166HISE   NE2 1649   3.369   4.823   1.744
  166HISE   HE2 1650   3.316   4.814   1.660
  166HISE     C 1651   3.905   4.753   1.968
  166HISE     O 1652   3.961   4.698   2.062
  167LEU      N 1653   3.946   4.865   1.909
  167LEU      H 1654   3.887   4.913   1.844
  167LEU     CA 1655   4.072   4.940   1.922
  167LEU     CB 1656   4.099   5.002   1.785
  167LEU     CG 1657   4.244   5.043   1.757
  167LEU    CD1 1658   4.319   4.921   1.701
  167LEU    CD2 1659   4.243   5.164   1.663
  167LEU      C 1660   4.059   5.041   2.036
  167LEU      O 1661   4.015   5.153   2.011
  168TYR      N 1662   4.127   5.000   2.143
  168TYR      H 1663   4.184   4.918   2.141
  168TYR     CA 1664   4.131   5.076   2.269
  168TYR     CB 1665   4.086   4.987   2.385
  168TYR     CG 1666   3.935   4.984   2.407
  168TYR    CD1 1667   3.861   4.887   2.341
  168TYR    HD1 1668   3.912   4.796   2.308
  168TYR    CD2 1669   3.865   5.093   2.457
  168TYR    HD2 1670   3.917   5.175   2.506
  168TYR    CE1 1671   3.726   4.911   2.318
  168TYR    HE1 1672   3.678   4.834   2.257
  168TYR    CE2 1673   3.730   5.115   2.433
  168TYR    HE2 1674   3.680   5.210   2.448
  168TYR     CZ 1675   3.654   5.021   2.362
  168TYR     OH 1676   3.521   5.039   2.339
  168TYR     HH 1677   3.497   5.097   2.417
  168TYR      C 1678   4.261   5.154   2.290
  168TYR      O 1679   4.368   5.106   2.253
  169GLU      N 1680   4.241   5.285   2.299
  169GLU      H 1681   4.149   5.320   2.317
  169GLU     CA 1682   4.346   5.375   2.349
  169GLU     CB 1683   4.329   5.520   2.302
  169GLU     CG 1684   4.400   5.622   2.391
  169GLU     CD 1685   4.342   5.762   2.370
  169GLU    OE1 1686   4.292   5.818   2.469
  169GLU    OE2 1687   4.341   5.819   2.259
  169GLU      C 1688   4.338   5.373   2.502
  169GLU      O 1689   4.227   5.390   2.553
  170LEU      N 1690   4.441   5.319   2.566
  170LEU      H 1691   4.506   5.262   2.516
  170LEU     CA 1692   4.457   5.325   2.712
  170LEU     CB 1693   4.488   5.189   2.775
  170LEU     CG 1694   4.424   5.063   2.716
  170LEU    CD1 1695   4.445   4.940   2.804
  170LEU    CD2 1696   4.272   5.080   2.702
  170LEU      C 1697   4.569   5.423   2.748
  170LEU      O 1698   4.677   5.420   2.690
  171ASP      N 1699   4.540   5.514   2.840
  171ASP      H 1700   4.447   5.540   2.868
  171ASP     CA 1701   4.642   5.607   2.891
  171ASP     CB 1702   4.557   5.715   2.958
  171ASP     CG 1703   4.636   5.844   2.979
  171ASP    OD1 1704   4.610   5.913   3.080
  171ASP    OD2 1705   4.721   5.879   2.894
  171ASP      C 1706   4.735   5.536   2.991
  171ASP      O 1707   4.706   5.424   3.031
  172GLY      N 1708   4.839   5.608   3.031
  172GLY      H 1709   4.896   5.653   2.962
  172GLY     CA 1710   4.907   5.585   3.159
  172GLY      C 1711   4.831   5.624   3.286
  172GLY      O 1712   4.861   5.563   3.388
  173ARG      N 1713   4.742   5.723   3.277
  173ARG      H 1714   4.721   5.759   3.187
  173ARG     CA 1715   4.688   5.793   3.395
  173ARG     CB 1716   4.766   5.921   3.424
  173ARG     CG 1717   4.754   6.036   3.323
  173ARG     CD 1718   4.865   6.142   3.329
  173ARG     NE 1719   4.984   6.097   3.256
  173ARG     HE 1720   4.970   6.022   3.191
  173ARG     CZ 1721   5.100   6.163   3.241
  173ARG    NH1 1722   5.122   6.285   3.289
  173ARG   HH11 1723   5.059   6.334   3.351
  173ARG   HH12 1724   5.193   6.339   3.244
  173ARG    NH2 1725   5.203   6.093   3.191
  173ARG   HH21 1726   5.189   5.996   3.172
  173ARG   HH22 1727   5.296   6.127   3.184
  173ARG      C 1728   4.539   5.817   3.420
  173ARG      O 1729   4.500   5.819   3.537
  174MET      N 1730   4.457   5.807   3.315
  174MET      H 1731   4.497   5.816   3.224
  174MET     CA 1732   4.311   5.805   3.324
  174MET     CB 1733   4.269   5.920   3.232
  174MET     CG 1734   4.135   5.986   3.268
  174MET     SD 1735   3.990   5.893   3.206
  174MET     CE 1736   4.017   5.917   3.032
  174MET      C 1737   4.248   5.668   3.299
  174MET      O 1738   4.253   5.621   3.186
  175PRO      N 1739   4.169   5.614   3.392
  175PRO     CA 1740   4.109   5.480   3.385
  175PRO     CB 1741   4.038   5.461   3.519
  175PRO     CG 1742   4.009   5.599   3.577
  175PRO     CD 1743   4.115   5.685   3.509
  175PRO      C 1744   4.010   5.466   3.269
  175PRO      O 1745   4.005   5.356   3.214
  176PHE      N 1746   3.938   5.570   3.227
  176PHE      H 1747   3.969   5.665   3.228
  176PHE     CA 1748   3.836   5.550   3.123
  176PHE     CB 1749   3.731   5.661   3.120
  176PHE     CG 1750   3.611   5.609   3.040
  176PHE    CD1 1751   3.578   5.662   2.915
  176PHE    HD1 1752   3.653   5.723   2.866
  176PHE    CD2 1753   3.518   5.525   3.099
  176PHE    HD2 1754   3.544   5.481   3.196
  176PHE    CE1 1755   3.459   5.632   2.851
  176PHE    HE1 1756   3.446   5.655   2.745
  176PHE    CE2 1757   3.396   5.496   3.039
  176PHE    HE2 1758   3.311   5.452   3.092
  176PHE     CZ 1759   3.365   5.551   2.915
  176PHE     HZ 1760   3.263   5.536   2.882
  176PHE      C 1761   3.894   5.525   2.983
  176PHE      O 1762   3.959   5.614   2.929
  177PRO      N 1763   3.881   5.406   2.926
  177PRO     CA 1764   3.931   5.369   2.792
  177PRO     CB 1765   3.913   5.217   2.795
  177PRO     CG 1766   3.917   5.188   2.945
  177PRO     CD 1767   3.823   5.294   3.002
  177PRO      C 1768   3.855   5.441   2.681
  177PRO      O 1769   3.734   5.461   2.695
  178VAL      N 1770   3.925   5.456   2.568
  178VAL      H 1771   4.022   5.449   2.548
  178VAL     CA 1772   3.867   5.528   2.454
  178VAL     CB 1773   3.946   5.657   2.431
  178VAL    CG1 1774   3.868   5.741   2.330
  178VAL    CG2 1775   3.979   5.738   2.556
  178VAL      C 1776   3.870   5.438   2.331
  178VAL      O 1777   3.963   5.362   2.305
  179ASN      N 1778   3.756   5.428   2.264
  179ASN      H 1779   3.668   5.444   2.308
  179ASN     CA 1780   3.741   5.356   2.136
  179ASN     CB 1781   3.593   5.322   2.124
  179ASN     CG 1782   3.556   5.222   2.013
  179ASN    OD1 1783   3.560   5.251   1.894
  179ASN    ND2 1784   3.528   5.099   2.055
  179ASN   HD21 1785   3.529   5.078   2.153
  179ASN   HD22 1786   3.472   5.037   2.001
  179ASN      C 1787   3.788   5.439   2.016
  179ASN      O 1788   3.714   5.523   1.967
  180HISE     N 1789   3.874   5.372   1.939
  180HISE     H 1790   3.919   5.287   1.964
  180HISE    CA 1791   3.899   5.421   1.803
  180HISE    CB 1792   4.042   5.472   1.784
  180HISE    CG 1793   4.077   5.574   1.891
  180HISE   ND1 1794   4.082   5.701   1.852
  180HISE   CD2 1795   4.147   5.574   2.005
  180HISE   HD2 1796   4.153   5.487   2.069
  180HISE   CE1 1797   4.155   5.776   1.933
  180HISE   HE1 1798   4.196   5.875   1.913
  180HISE   NE2 1799   4.202   5.693   2.026
  180HISE   HE2 1800   4.259   5.713   2.106
  180HISE     C 1801   3.871   5.312   1.698
  180HISE     O 1802   3.956   5.249   1.637
  181GLY      N 1803   3.746   5.265   1.697
  181GLY      H 1804   3.679   5.306   1.759
  181GLY     CA 1805   3.687   5.170   1.601
  181GLY      C 1806   3.744   5.028   1.606
  181GLY      O 1807   3.776   4.975   1.712
  182ALA      N 1808   3.709   4.965   1.494
  182ALA      H 1809   3.645   5.002   1.426
  182ALA     CA 1810   3.738   4.822   1.474
  182ALA     CB 1811   3.689   4.770   1.339
  182ALA      C 1812   3.888   4.790   1.481
  182ALA      O 1813   3.974   4.850   1.416
  183SER      N 1814   3.918   4.679   1.547
  183SER      H 1815   3.862   4.600   1.569
  183SER     CA 1816   4.060   4.645   1.562
  183SER     CB 1817   4.093   4.587   1.700
  183SER     OG 1818   4.019   4.466   1.718
  183SER     HG 1819   4.042   4.441   1.812
  183SER      C 1820   4.120   4.541   1.469
  183SER      O 1821   4.047   4.451   1.426
  184SER      N 1822   4.240   4.575   1.422
  184SER      H 1823   4.271   4.670   1.430
  184SER     CA 1824   4.326   4.498   1.332
  184SER     CB 1825   4.273   4.479   1.190
  184SER     OG 1826   4.358   4.399   1.106
  184SER     HG 1827   4.374   4.453   1.023
  184SER      C 1828   4.453   4.583   1.324
  184SER      O 1829   4.465   4.703   1.349
  185GLU      N 1830   4.557   4.514   1.277
  185GLU      H 1831   4.532   4.431   1.227
  185GLU     CA 1832   4.693   4.568   1.268
  185GLU     CB 1833   4.789   4.466   1.206
  185GLU     CG 1834   4.835   4.364   1.311
  185GLU     CD 1835   4.748   4.241   1.338
  185GLU    OE1 1836   4.713   4.175   1.238
  185GLU    OE2 1837   4.740   4.204   1.457
  185GLU      C 1838   4.698   4.695   1.183
  185GLU      O 1839   4.737   4.803   1.227
  186ASP      N 1840   4.631   4.685   1.069
  186ASP      H 1841   4.597   4.596   1.037
  186ASP     CA 1842   4.613   4.802   0.982
  186ASP     CB 1843   4.550   4.767   0.847
  186ASP     CG 1844   4.412   4.702   0.859
  186ASP    OD1 1845   4.423   4.583   0.895
  186ASP    OD2 1846   4.306   4.745   0.809
  186ASP      C 1847   4.546   4.924   1.045
  186ASP      O 1848   4.608   5.031   1.047
  187THR      N 1849   4.432   4.894   1.107
  187THR      H 1850   4.396   4.802   1.090
  187THR     CA 1851   4.360   4.994   1.187
  187THR     CB 1852   4.216   4.957   1.219
  187THR    OG1 1853   4.209   4.829   1.283
  187THR    HG1 1854   4.131   4.842   1.345
  187THR    CG2 1855   4.124   4.957   1.096
  187THR      C 1856   4.425   5.047   1.315
  187THR      O 1857   4.436   5.169   1.323
  188LEU      N 1858   4.506   4.962   1.378
  188LEU      H 1859   4.484   4.865   1.368
  188LEU     CA 1860   4.608   5.000   1.477
  188LEU     CB 1861   4.685   4.876   1.524
  188LEU     CG 1862   4.773   4.892   1.648
  188LEU    CD1 1863   4.691   4.895   1.777
  188LEU    CD2 1864   4.878   4.782   1.664
  188LEU      C 1865   4.710   5.107   1.437
  188LEU      O 1866   4.703   5.224   1.474
  189LEU      N 1867   4.780   5.072   1.329
  189LEU      H 1868   4.767   4.989   1.275
  189LEU     CA 1869   4.887   5.158   1.276
  189LEU     CB 1870   4.967   5.074   1.176
  189LEU     CG 1871   5.041   4.962   1.250
  189LEU    CD1 1872   5.101   4.860   1.154
  189LEU    CD2 1873   5.157   5.011   1.337
  189LEU      C 1874   4.837   5.287   1.210
  189LEU      O 1875   4.875   5.396   1.251
  190LYS      N 1876   4.736   5.281   1.123
  190LYS      H 1877   4.708   5.193   1.084
  190LYS     CA 1878   4.654   5.394   1.078
  190LYS     CB 1879   4.532   5.347   0.999
  190LYS     CG 1880   4.567   5.289   0.862
  190LYS     CD 1881   4.437   5.233   0.805
  190LYS     CE 1882   4.447   5.135   0.687
  190LYS     NZ 1883   4.498   5.206   0.569
  190LYS    HZ1 1884   4.443   5.289   0.571
  190LYS    HZ2 1885   4.595   5.231   0.564
  190LYS    HZ3 1886   4.474   5.153   0.488
  190LYS      C 1887   4.600   5.493   1.182
  190LYS      O 1888   4.607   5.614   1.164
  191ASP      N 1889   4.535   5.437   1.284
  191ASP      H 1890   4.505   5.342   1.278
  191ASP     CA 1891   4.476   5.516   1.393
  191ASP     CB 1892   4.346   5.456   1.449
  191ASP     CG 1893   4.237   5.496   1.349
  191ASP    OD1 1894   4.200   5.615   1.356
  191ASP    OD2 1895   4.190   5.407   1.275
  191ASP      C 1896   4.576   5.560   1.500
  191ASP      O 1897   4.557   5.671   1.549
  192ALA      N 1898   4.688   5.492   1.524
  192ALA      H 1899   4.690   5.392   1.519
  192ALA     CA 1900   4.805   5.550   1.592
  192ALA     CB 1901   4.916   5.445   1.602
  192ALA      C 1902   4.855   5.665   1.504
  192ALA      O 1903   4.917   5.761   1.549
  193ALA      N 1904   4.867   5.635   1.375
  193ALA      H 1905   4.855   5.542   1.340
  193ALA     CA 1906   4.912   5.736   1.279
  193ALA     CB 1907   4.923   5.685   1.135
  193ALA      C 1908   4.826   5.862   1.283
  193ALA      O 1909   4.882   5.972   1.283
  194LYS      N 1910   4.696   5.847   1.305
  194LYS      H 1911   4.659   5.754   1.299
  194LYS     CA 1912   4.602   5.957   1.330
  194LYS     CB 1913   4.457   5.910   1.335
  194LYS     CG 1914   4.410   5.905   1.189
  194LYS     CD 1915   4.258   5.888   1.187
  194LYS     CE 1916   4.218   5.819   1.056
  194LYS     NZ 1917   4.263   5.679   1.064
  194LYS    HZ1 1918   4.210   5.640   1.140
  194LYS    HZ2 1919   4.243   5.629   0.980
  194LYS    HZ3 1920   4.359   5.669   1.088
  194LYS      C 1921   4.633   6.026   1.463
  194LYS      O 1922   4.667   6.144   1.451
  195VAL      N 1923   4.658   5.960   1.575
  195VAL      H 1924   4.608   5.876   1.598
  195VAL     CA 1925   4.711   6.032   1.692
  195VAL     CB 1926   4.710   5.952   1.822
  195VAL    CG1 1927   4.573   5.889   1.847
  195VAL    CG2 1928   4.831   5.860   1.840
  195VAL      C 1929   4.840   6.109   1.663
  195VAL      O 1930   4.836   6.231   1.676
  196CYS      N 1931   4.933   6.045   1.592
  196CYS      H 1932   4.931   5.946   1.582
  196CYS     CA 1933   5.059   6.112   1.556
  196CYS     CB 1934   5.168   6.035   1.482
  196CYS     SG 1935   5.228   5.884   1.567
  196CYS     HG 1936   5.111   5.830   1.601
  196CYS      C 1937   5.046   6.241   1.474
  196CYS      O 1938   5.118   6.339   1.494
  197ARG      N 1939   4.965   6.223   1.370
  197ARG      H 1940   4.916   6.137   1.361
  197ARG     CA 1941   4.926   6.329   1.276
  197ARG     CB 1942   4.818   6.283   1.178
  197ARG     CG 1943   4.881   6.219   1.054
  197ARG     CD 1944   4.774   6.159   0.963
  197ARG     NE 1945   4.826   6.131   0.828
  197ARG     HE 1946   4.921   6.144   0.801
  197ARG     CZ 1947   4.740   6.113   0.727
  197ARG    NH1 1948   4.609   6.138   0.745
  197ARG   HH11 1949   4.570   6.152   0.836
  197ARG   HH12 1950   4.533   6.133   0.681
  197ARG    NH2 1951   4.770   6.074   0.603
  197ARG   HH21 1952   4.868   6.073   0.583
  197ARG   HH22 1953   4.699   6.035   0.544
  197ARG      C 1954   4.868   6.451   1.346
  197ARG      O 1955   4.876   6.566   1.303
  198GLU      N 1956   4.790   6.428   1.452
  198GLU      H 1957   4.759   6.336   1.476
  198GLU     CA 1958   4.727   6.535   1.529
  198GLU     CB 1959   4.606   6.468   1.595
  198GLU     CG 1960   4.500   6.573   1.628
  198GLU     CD 1961   4.369   6.514   1.683
  198GLU    OE1 1962   4.295   6.446   1.609
  198GLU    OE2 1963   4.359   6.502   1.806
  198GLU      C 1964   4.825   6.609   1.620
  198GLU      O 1965   4.841   6.731   1.609
  199PHE      N 1966   4.895   6.530   1.700
  199PHE      H 1967   4.874   6.432   1.696
  199PHE     CA 1968   5.008   6.577   1.781
  199PHE     CB 1969   5.069   6.474   1.877
  199PHE     CG 1970   4.990   6.405   1.989
  199PHE    CD1 1971   5.065   6.398   2.106
  199PHE    HD1 1972   5.155   6.458   2.119
  199PHE    CD2 1973   4.862   6.352   1.985
  199PHE    HD2 1974   4.805   6.354   1.891
  199PHE    CE1 1975   5.005   6.340   2.217
  199PHE    HE1 1976   5.062   6.345   2.309
  199PHE    CE2 1977   4.808   6.284   2.093
  199PHE    HE2 1978   4.707   6.244   2.086
  199PHE     CZ 1979   4.880   6.280   2.212
  199PHE     HZ 1980   4.847   6.222   2.299
  199PHE      C 1981   5.118   6.652   1.705
  199PHE      O 1982   5.132   6.770   1.735
  200THR      N 1983   5.160   6.599   1.591
  200THR      H 1984   5.131   6.505   1.573
  200THR     CA 1985   5.257   6.665   1.501
  200THR     CB 1986   5.313   6.585   1.383
  200THR    OG1 1987   5.206   6.560   1.291
  200THR    HG1 1988   5.203   6.460   1.279
  200THR    CG2 1989   5.402   6.466   1.422
  200THR      C 1990   5.218   6.801   1.443
  200THR      O 1991   5.303   6.887   1.421
  201GLU      N 1992   5.088   6.818   1.420
  201GLU      H 1993   5.018   6.748   1.428
  201GLU     CA 1994   5.025   6.942   1.371
  201GLU     CB 1995   4.886   6.911   1.316
  201GLU     CG 1996   4.855   7.006   1.200
  201GLU     CD 1997   4.719   7.015   1.131
  201GLU    OE1 1998   4.628   7.080   1.187
  201GLU    OE2 1999   4.702   6.944   1.030
  201GLU      C 2000   5.025   7.052   1.478
  201GLU      O 2001   5.106   7.144   1.463
  202ARG      N 2002   4.966   7.024   1.593
  202ARG      H 2003   4.926   6.933   1.604
  202ARG     CA 2004   4.956   7.108   1.714
  202ARG     CB 2005   4.856   7.038   1.805
  202ARG     CG 2006   4.714   7.058   1.752
  202ARG     CD 2007   4.612   6.989   1.843
  202ARG     NE 2008   4.468   7.003   1.819
  202ARG     HE 2009   4.440   7.075   1.757
  202ARG     CZ 2010   4.370   6.936   1.884
  202ARG    NH1 2011   4.386   6.847   1.983
  202ARG   HH11 2012   4.481   6.834   2.012
  202ARG   HH12 2013   4.313   6.792   2.023
  202ARG    NH2 2014   4.248   6.978   1.849
  202ARG   HH21 2015   4.228   7.043   1.776
  202ARG   HH22 2016   4.174   6.938   1.902
  202ARG      C 2017   5.088   7.123   1.791
  202ARG      O 2018   5.114   7.232   1.842
  203GLU      N 2019   5.165   7.019   1.821
  203GLU      H 2020   5.159   6.929   1.778
  203GLU     CA 2021   5.285   7.029   1.905
  203GLU     CB 2022   5.299   6.915   2.005
  203GLU     CG 2023   5.185   6.924   2.107
  203GLU     CD 2024   5.186   7.030   2.217
  203GLU    OE1 2025   5.147   6.998   2.331
  203GLU    OE2 2026   5.230   7.144   2.188
  203GLU      C 2027   5.419   7.066   1.841
  203GLU      O 2028   5.466   6.984   1.762
  204GLN      N 2029   5.480   7.168   1.901
  204GLN      H 2030   5.426   7.236   1.951
  204GLN     CA 2031   5.624   7.196   1.885
  204GLN     CB 2032   5.644   7.346   1.914
  204GLN     CG 2033   5.618   7.394   2.057
  204GLN     CD 2034   5.605   7.547   2.049
  204GLN    OE1 2035   5.700   7.624   2.062
  204GLN    NE2 2036   5.476   7.580   2.044
  204GLN   HE21 2037   5.407   7.508   2.038
  204GLN   HE22 2038   5.453   7.677   2.054
  204GLN      C 2039   5.733   7.110   1.947
  204GLN      O 2040   5.851   7.144   1.932
  205GLY      N 2041   5.703   7.044   2.059
  205GLY      H 2042   5.631   7.081   2.117
  205GLY     CA 2043   5.780   6.935   2.119
  205GLY      C 2044   5.813   6.817   2.026
  205GLY      O 2045   5.742   6.806   1.927
  206GLU      N 2046   5.904   6.730   2.068
  206GLU      H 2047   5.958   6.742   2.151
  206GLU     CA 2048   5.931   6.608   1.990
  206GLU     CB 2049   6.067   6.550   2.029
  206GLU     CG 2050   6.188   6.629   1.979
  206GLU     CD 2051   6.321   6.571   2.026
  206GLU    OE1 2052   6.341   6.450   2.002
  206GLU    OE2 2053   6.408   6.652   2.064
  206GLU      C 2054   5.828   6.495   1.982
  206GLU      O 2055   5.865   6.377   1.979
  207VAL      N 2056   5.701   6.530   1.970
  207VAL      H 2057   5.677   6.627   1.973
  207VAL     CA 2058   5.587   6.440   1.944
  207VAL     CB 2059   5.459   6.523   1.954
  207VAL    CG1 2060   5.437   6.586   2.092
  207VAL    CG2 2061   5.446   6.628   1.844
  207VAL      C 2062   5.579   6.362   1.812
  207VAL      O 2063   5.486   6.362   1.733
  208ARG      N 2064   5.694   6.303   1.782
  208ARG      H 2065   5.777   6.298   1.838
  208ARG     CA 2066   5.715   6.229   1.656
  208ARG     CB 2067   5.867   6.210   1.650
  208ARG     CG 2068   5.938   6.345   1.643
  208ARG     CD 2069   6.084   6.317   1.606
  208ARG     NE 2070   6.170   6.436   1.605
  208ARG     HE 2071   6.138   6.511   1.548
  208ARG     CZ 2072   6.296   6.442   1.650
  208ARG    NH1 2073   6.360   6.331   1.691
  208ARG   HH11 2074   6.312   6.243   1.690
  208ARG   HH12 2075   6.449   6.319   1.734
  208ARG    NH2 2076   6.362   6.558   1.660
  208ARG   HH21 2077   6.323   6.643   1.624
  208ARG   HH22 2078   6.455   6.559   1.694
  208ARG      C 2079   5.637   6.099   1.638
  208ARG      O 2080   5.615   6.039   1.743
  209PHE      N 2081   5.649   6.041   1.519
  209PHE      H 2082   5.695   6.100   1.453
  209PHE     CA 2083   5.566   5.926   1.478
  209PHE     CB 2084   5.573   5.915   1.325
  209PHE     CG 2085   5.492   6.019   1.247
  209PHE    CD1 2086   5.553   6.136   1.204
  209PHE    HD1 2087   5.658   6.152   1.227
  209PHE    CD2 2088   5.356   6.015   1.221
  209PHE    HD2 2089   5.303   5.923   1.248
  209PHE    CE1 2090   5.491   6.235   1.129
  209PHE    HE1 2091   5.545   6.327   1.105
  209PHE    CE2 2092   5.290   6.111   1.145
  209PHE    HE2 2093   5.182   6.108   1.153
  209PHE     CZ 2094   5.355   6.225   1.099
  209PHE     HZ 2095   5.309   6.301   1.037
  209PHE      C 2096   5.601   5.787   1.531
  209PHE      O 2097   5.517   5.698   1.513
  210SER      N 2098   5.730   5.767   1.556
  210SER      H 2099   5.791   5.845   1.547
  210SER     CA 2100   5.789   5.635   1.582
  210SER     CB 2101   5.942   5.651   1.581
  210SER     OG 2102   6.007   5.743   1.492
  210SER     HG 2103   6.104   5.719   1.493
  210SER      C 2104   5.745   5.585   1.719
  210SER      O 2105   5.765   5.639   1.829
  211ALA      N 2106   5.707   5.458   1.714
  211ALA      H 2107   5.704   5.407   1.628
  211ALA     CA 2108   5.658   5.389   1.834
  211ALA     CB 2109   5.506   5.368   1.830
  211ALA      C 2110   5.719   5.251   1.861
  211ALA      O 2111   5.804   5.204   1.785
  212VAL      N 2112   5.681   5.190   1.972
  212VAL      H 2113   5.608   5.227   2.029
  212VAL     CA 2114   5.730   5.056   2.011
  212VAL     CB 2115   5.810   5.069   2.140
  212VAL    CG1 2116   5.842   4.937   2.210
  212VAL    CG2 2117   5.936   5.152   2.117
  212VAL      C 2118   5.613   4.961   2.034
  212VAL      O 2119   5.515   5.004   2.094
  213ALA      N 2120   5.634   4.844   1.974
  213ALA      H 2121   5.728   4.810   1.964
  213ALA     CA 2122   5.525   4.746   1.959
  213ALA     CB 2123   5.487   4.730   1.812
  213ALA      C 2124   5.555   4.606   2.015
  213ALA      O 2125   5.662   4.547   2.001
  214LEU      N 2126   5.451   4.546   2.072
  214LEU      H 2127   5.366   4.597   2.078
  214LEU     CA 2128   5.458   4.413   2.136
  214LEU     CB 2129   5.392   4.417   2.274
  214LEU     CG 2130   5.356   4.280   2.332
  214LEU    CD1 2131   5.483   4.218   2.390
  214LEU    CD2 2132   5.254   4.292   2.447
  214LEU      C 2133   5.395   4.315   2.038
  214LEU      O 2134   5.280   4.325   1.994
  215CYS      N 2135   5.484   4.240   1.972
  215CYS      H 2136   5.583   4.240   1.982
  215CYS     CA 2137   5.450   4.137   1.873
  215CYS     CB 2138   5.514   4.174   1.739
  215CYS     SG 2139   5.433   4.313   1.651
  215CYS     HG 2140   5.351   4.244   1.572
  215CYS      C 2141   5.477   3.993   1.915
  215CYS      O 2142   5.571   3.968   1.990
  216LYS      N 2143   5.405   3.905   1.845
  216LYS      H 2144   5.315   3.926   1.808
  216LYS     CA 2145   5.435   3.762   1.862
  216LYS     CB 2146   5.308   3.683   1.890
  216LYS     CG 2147   5.334   3.538   1.934
  216LYS     CD 2148   5.209   3.457   1.969
  216LYS     CE 2149   5.233   3.310   2.002
  216LYS     NZ 2150   5.103   3.243   2.019
  216LYS    HZ1 2151   5.078   3.220   1.926
  216LYS    HZ2 2152   5.109   3.165   2.081
  216LYS    HZ3 2153   5.040   3.312   2.056
  216LYS      C 2154   5.502   3.722   1.730
  216LYS      O 2155   5.441   3.704   1.625
  217ALA      N 2156   5.633   3.697   1.740
  217ALA      H 2157   5.679   3.697   1.828
  217ALA     CA 2158   5.718   3.656   1.627
  217ALA     CB 2159   5.862   3.635   1.674
  217ALA      C 2160   5.662   3.531   1.559
  217ALA      O 2161   5.619   3.436   1.623
  218ALA      N 2162   5.664   3.535   1.426
  218ALA      H 2163   5.734   3.593   1.384
  218ALA     CA 2164   5.613   3.421   1.348
  218ALA     CB 2165   5.463   3.441   1.332
  218ALA      C 2166   5.689   3.402   1.216
  218ALA     O1 2167   5.756   3.497   1.171
  218ALA     O2 2168   5.693   3.288   1.166
   6.92759   6.92759   4.89851   0.00000   0.00000   0.00000   0.00000   3.46374   3.46374
