# Supplementary material for: Is There a Functional Role for the Knotted Topology in Protein UCH-L1?
Source: J Chem Inf Model. 2024 Jul 24;64(17):6827–37. doi: 10.1021/acs.jcim.4c00880 (PMC11388461; doi:10.1021/acs.jcim.4c00880)
Supplement: Supplementary file 2 — ci4c00880_si_002.zip [file ci4c00880_si_002.zip › UCH-L1_files/APO/APO_delta5/REP_2/traj_initial.gro]

Protein in water t=   0.00000 step= 0
 2168
    1MET      N    1   4.743   4.198   3.293
    1MET     H1    2   4.785   4.143   3.365
    1MET     H2    3   4.698   4.144   3.222
    1MET     H3    4   4.818   4.245   3.248
    1MET     CA    5   4.662   4.305   3.353
    1MET     CB    6   4.755   4.426   3.366
    1MET     CG    7   4.698   4.511   3.480
    1MET     SD    8   4.801   4.657   3.523
    1MET     CE    9   4.941   4.583   3.604
    1MET      C   10   4.536   4.333   3.272
    1MET      O   11   4.547   4.323   3.150
    2GLU      N   12   4.420   4.376   3.322
    2GLU      H   13   4.403   4.385   3.420
    2GLU     CA   14   4.300   4.416   3.247
    2GLU     CB   15   4.186   4.442   3.345
    2GLU     CG   16   4.131   4.314   3.407
    2GLU     CD   17   3.989   4.325   3.464
    2GLU    OE1   18   3.895   4.317   3.382
    2GLU    OE2   19   3.977   4.321   3.589
    2GLU      C   20   4.326   4.555   3.188
    2GLU      O   21   4.352   4.659   3.250
    3ILE      N   22   4.363   4.547   3.061
    3ILE      H   23   4.346   4.462   3.012
    3ILE     CA   24   4.403   4.662   2.977
    3ILE     CB   25   4.440   4.619   2.835
    3ILE    CG1   26   4.524   4.491   2.841
    3ILE    CG2   27   4.516   4.721   2.750
    3ILE     CD   28   4.662   4.513   2.904
    3ILE      C   29   4.284   4.757   2.965
    3ILE      O   30   4.188   4.738   2.890
    4ASN      N   31   4.280   4.852   3.057
    4ASN      H   32   4.350   4.846   3.129
    4ASN     CA   33   4.172   4.949   3.080
    4ASN     CB   34   4.052   4.888   3.153
    4ASN     CG   35   4.069   4.840   3.298
    4ASN    OD1   36   4.093   4.907   3.398
    4ASN    ND2   37   3.996   4.730   3.317
    4ASN   HD21   38   3.940   4.693   3.243
    4ASN   HD22   39   4.021   4.679   3.399
    4ASN      C   40   4.221   5.075   3.153
    4ASN      O   41   4.317   5.070   3.230
    5PRO      N   42   4.157   5.188   3.124
    5PRO     CA   43   4.183   5.322   3.179
    5PRO     CB   44   4.069   5.412   3.131
    5PRO     CG   45   4.024   5.345   3.001
    5PRO     CD   46   4.068   5.198   3.007
    5PRO      C   47   4.198   5.329   3.331
    5PRO      O   48   4.301   5.385   3.367
    6GLU      N   49   4.102   5.271   3.404
    6GLU      H   50   4.022   5.233   3.358
    6GLU     CA   51   4.086   5.271   3.550
    6GLU     CB   52   3.960   5.200   3.600
    6GLU     CG   53   3.927   5.248   3.741
    6GLU     CD   54   3.806   5.187   3.812
    6GLU    OE1   55   3.806   5.199   3.936
    6GLU    OE2   56   3.707   5.147   3.748
    6GLU      C   57   4.214   5.209   3.606
    6GLU      O   58   4.295   5.271   3.675
    7MET      N   59   4.249   5.088   3.563
    7MET      H   60   4.193   5.043   3.494
    7MET     CA   61   4.365   5.013   3.612
    7MET     CB   62   4.363   4.862   3.589
    7MET     CG   63   4.241   4.783   3.636
    7MET     SD   64   4.213   4.776   3.816
    7MET     CE   65   4.050   4.847   3.810
    7MET      C   66   4.498   5.073   3.564
    7MET      O   67   4.590   5.082   3.645
    8LEU      N   68   4.510   5.122   3.441
    8LEU      H   69   4.439   5.097   3.375
    8LEU     CA   70   4.617   5.212   3.397
    8LEU     CB   71   4.608   5.236   3.246
    8LEU     CG   72   4.698   5.141   3.166
    8LEU    CD1   73   4.634   5.007   3.127
    8LEU    CD2   74   4.745   5.222   3.045
    8LEU      C   75   4.634   5.337   3.483
    8LEU      O   76   4.747   5.365   3.521
    9ASN      N   77   4.524   5.402   3.521
    9ASN      H   78   4.445   5.409   3.459
    9ASN     CA   79   4.529   5.503   3.627
    9ASN     CB   80   4.398   5.581   3.639
    9ASN     CG   81   4.352   5.656   3.514
    9ASN    OD1   82   4.433   5.707   3.437
    9ASN    ND2   83   4.221   5.671   3.496
    9ASN   HD21   84   4.157   5.635   3.564
    9ASN   HD22   85   4.187   5.719   3.415
    9ASN      C   86   4.572   5.457   3.767
    9ASN      O   87   4.679   5.503   3.807
   10LYS      N   88   4.521   5.346   3.818
   10LYS      H   89   4.430   5.320   3.786
   10LYS     CA   90   4.580   5.273   3.932
   10LYS     CB   91   4.505   5.146   3.973
   10LYS     CG   92   4.360   5.186   4.004
   10LYS     CD   93   4.261   5.082   4.057
   10LYS     CE   94   4.117   5.134   4.060
   10LYS     NZ   95   4.032   5.087   4.171
   10LYS    HZ1   96   4.002   4.994   4.153
   10LYS    HZ2   97   4.084   5.080   4.256
   10LYS    HZ3   98   3.944   5.135   4.172
   10LYS      C   99   4.730   5.242   3.931
   10LYS      O  100   4.797   5.270   4.030
   11VAL      N  101   4.782   5.201   3.816
   11VAL      H  102   4.718   5.175   3.744
   11VAL     CA  103   4.928   5.191   3.794
   11VAL     CB  104   4.968   5.120   3.665
   11VAL    CG1  105   5.099   5.044   3.688
   11VAL    CG2  106   4.875   5.012   3.610
   11VAL      C  107   5.007   5.321   3.810
   11VAL      O  108   5.095   5.334   3.894
   12LEU      N  109   4.957   5.432   3.757
   12LEU      H  110   4.861   5.444   3.730
   12LEU     CA  111   5.032   5.559   3.755
   12LEU     CB  112   4.995   5.654   3.641
   12LEU     CG  113   5.071   5.619   3.513
   12LEU    CD1  114   5.017   5.689   3.388
   12LEU    CD2  115   5.222   5.641   3.529
   12LEU      C  116   5.039   5.623   3.894
   12LEU      O  117   5.136   5.689   3.931
   13SER      N  118   4.934   5.602   3.972
   13SER      H  119   4.853   5.560   3.929
   13SER     CA  120   4.930   5.641   4.113
   13SER     CB  121   4.791   5.624   4.173
   13SER     OG  122   4.782   5.647   4.314
   13SER     HG  123   4.806   5.739   4.344
   13SER      C  124   5.025   5.556   4.199
   13SER      O  125   5.120   5.610   4.255
   14ARG      N  126   5.020   5.424   4.188
   14ARG      H  127   4.941   5.374   4.153
   14ARG     CA  128   5.126   5.340   4.246
   14ARG     CB  129   5.089   5.194   4.217
   14ARG     CG  130   4.964   5.145   4.289
   14ARG     CD  131   4.973   4.992   4.302
   14ARG     NE  132   4.860   4.931   4.373
   14ARG     HE  133   4.780   4.912   4.316
   14ARG     CZ  134   4.866   4.877   4.496
   14ARG    NH1  135   4.972   4.899   4.575
   14ARG   HH11  136   5.054   4.944   4.540
   14ARG   HH12  137   4.981   4.867   4.669
   14ARG    NH2  138   4.765   4.803   4.542
   14ARG   HH21  139   4.690   4.784   4.479
   14ARG   HH22  140   4.763   4.753   4.628
   14ARG      C  141   5.269   5.360   4.195
   14ARG      O  142   5.358   5.353   4.279
   15LEU      N  143   5.290   5.409   4.073
   15LEU      H  144   5.235   5.369   4.000
   15LEU     CA  145   5.424   5.446   4.025
   15LEU     CB  146   5.424   5.444   3.872
   15LEU     CG  147   5.436   5.300   3.821
   15LEU    CD1  148   5.430   5.290   3.668
   15LEU    CD2  149   5.571   5.234   3.852
   15LEU      C  150   5.487   5.580   4.064
   15LEU      O  151   5.607   5.603   4.047
   16GLY      N  152   5.402   5.662   4.125
   16GLY      H  153   5.304   5.644   4.132
   16GLY     CA  154   5.432   5.801   4.163
   16GLY      C  155   5.430   5.914   4.059
   16GLY      O  156   5.531   5.983   4.049
   17VAL      N  157   5.323   5.925   3.981
   17VAL      H  158   5.259   5.848   3.981
   17VAL     CA  159   5.306   6.025   3.874
   17VAL     CB  160   5.297   5.957   3.737
   17VAL    CG1  161   5.335   6.055   3.626
   17VAL    CG2  162   5.392   5.838   3.723
   17VAL      C  163   5.185   6.116   3.892
   17VAL      O  164   5.086   6.065   3.943
   18ALA      N  165   5.187   6.244   3.857
   18ALA      H  166   5.265   6.267   3.799
   18ALA     CA  167   5.093   6.355   3.881
   18ALA     CB  168   5.151   6.474   3.804
   18ALA      C  169   4.951   6.327   3.833
   18ALA      O  170   4.930   6.310   3.713
   19GLY      N  171   4.860   6.378   3.916
   19GLY      H  172   4.880   6.446   3.986
   19GLY     CA  173   4.714   6.370   3.903
   19GLY      C  174   4.639   6.437   3.787
   19GLY      O  175   4.526   6.399   3.758
   20GLN      N  176   4.702   6.545   3.740
   20GLN      H  177   4.779   6.579   3.794
   20GLN     CA  178   4.651   6.637   3.638
   20GLN     CB  179   4.751   6.750   3.616
   20GLN     CG  180   4.792   6.831   3.739
   20GLN     CD  181   4.865   6.960   3.702
   20GLN    OE1  182   4.821   7.040   3.619
   20GLN    NE2  183   4.958   6.984   3.794
   20GLN   HE21  184   4.963   6.924   3.874
   20GLN   HE22  185   5.022   7.061   3.787
   20GLN      C  186   4.621   6.568   3.505
   20GLN      O  187   4.506   6.576   3.462
   21TRP      N  188   4.701   6.472   3.458
   21TRP      H  189   4.780   6.447   3.513
   21TRP     CA  190   4.678   6.397   3.334
   21TRP     CB  191   4.803   6.420   3.249
   21TRP     CG  192   4.830   6.560   3.193
   21TRP    CD1  193   4.917   6.647   3.243
   21TRP    HD1  194   4.958   6.643   3.344
   21TRP    CD2  195   4.787   6.610   3.071
   21TRP    NE1  196   4.934   6.754   3.166
   21TRP    HE1  197   4.995   6.833   3.174
   21TRP    CE2  198   4.847   6.736   3.067
   21TRP    CE3  199   4.724   6.559   2.959
   21TRP    HE3  200   4.707   6.453   2.941
   21TRP    CZ2  201   4.833   6.807   2.949
   21TRP    HZ2  202   4.884   6.903   2.945
   21TRP    CZ3  203   4.708   6.631   2.841
   21TRP    HZ3  204   4.673   6.579   2.752
   21TRP    CH2  205   4.769   6.756   2.836
   21TRP    HH2  206   4.773   6.810   2.742
   21TRP      C  207   4.648   6.250   3.365
   21TRP      O  208   4.731   6.174   3.414
   22ARG      N  209   4.529   6.215   3.317
   22ARG      H  210   4.478   6.270   3.250
   22ARG     CA  211   4.466   6.086   3.346
   22ARG     CB  212   4.357   6.108   3.452
   22ARG     CG  213   4.386   6.114   3.602
   22ARG     CD  214   4.429   5.989   3.680
   22ARG     NE  215   4.574   5.976   3.697
   22ARG     HE  216   4.622   5.981   3.609
   22ARG     CZ  217   4.645   5.963   3.810
   22ARG    NH1  218   4.577   5.955   3.925
   22ARG   HH11  219   4.479   5.971   3.934
   22ARG   HH12  220   4.629   5.932   4.007
   22ARG    NH2  221   4.779   5.965   3.814
   22ARG   HH21  222   4.836   5.970   3.732
   22ARG   HH22  223   4.812   5.937   3.904
   22ARG      C  224   4.411   6.008   3.227
   22ARG      O  225   4.374   6.071   3.128
   23PHE      N  226   4.391   5.876   3.228
   23PHE      H  227   4.382   5.826   3.314
   23PHE     CA  228   4.336   5.797   3.117
   23PHE     CB  229   4.384   5.652   3.121
   23PHE     CG  230   4.536   5.648   3.103
   23PHE    CD1  231   4.625   5.615   3.205
   23PHE    HD1  232   4.587   5.585   3.302
   23PHE    CD2  233   4.576   5.630   2.972
   23PHE    HD2  234   4.500   5.622   2.894
   23PHE    CE1  235   4.754   5.575   3.172
   23PHE    HE1  236   4.819   5.540   3.252
   23PHE    CE2  237   4.707   5.594   2.942
   23PHE    HE2  238   4.717   5.560   2.839
   23PHE     CZ  239   4.800   5.561   3.041
   23PHE     HZ  240   4.907   5.546   3.029
   23PHE      C  241   4.184   5.783   3.125
   23PHE      O  242   4.130   5.750   3.230
   24VAL      N  243   4.127   5.809   3.008
   24VAL      H  244   4.179   5.818   2.923
   24VAL     CA  245   3.983   5.809   2.980
   24VAL     CB  246   3.919   5.946   2.956
   24VAL    CG1  247   3.934   6.029   3.083
   24VAL    CG2  248   3.989   6.007   2.834
   24VAL      C  249   3.944   5.707   2.873
   24VAL      O  250   4.021   5.673   2.783
   25ASP      N  251   3.820   5.658   2.882
   25ASP      H  252   3.770   5.662   2.969
   25ASP     CA  253   3.755   5.561   2.793
   25ASP     CB  254   3.637   5.495   2.864
   25ASP     CG  255   3.669   5.452   3.007
   25ASP    OD1  256   3.668   5.527   3.107
   25ASP    OD2  257   3.678   5.328   3.025
   25ASP      C  258   3.701   5.626   2.666
   25ASP      O  259   3.648   5.737   2.676
   26VAL      N  260   3.727   5.563   2.552
   26VAL      H  261   3.808   5.504   2.552
   26VAL     CA  262   3.694   5.603   2.415
   26VAL     CB  263   3.817   5.633   2.330
   26VAL    CG1  264   3.785   5.661   2.183
   26VAL    CG2  265   3.905   5.727   2.414
   26VAL      C  266   3.597   5.505   2.347
   26VAL      O  267   3.637   5.394   2.310
   27LEU      N  268   3.474   5.548   2.323
   27LEU      H  269   3.455   5.645   2.334
   27LEU     CA  270   3.362   5.467   2.271
   27LEU     CB  271   3.230   5.535   2.306
   27LEU     CG  272   3.213   5.540   2.458
   27LEU    CD1  273   3.098   5.628   2.509
   27LEU    CD2  274   3.173   5.401   2.508
   27LEU      C  275   3.367   5.434   2.122
   27LEU      O  276   3.323   5.326   2.083
   28GLY      N  277   3.416   5.525   2.039
   28GLY      H  278   3.428   5.617   2.077
   28GLY     CA  279   3.424   5.505   1.894
   28GLY      C  280   3.540   5.576   1.823
   28GLY      O  281   3.582   5.689   1.851
   29LEU      N  282   3.567   5.500   1.718
   29LEU      H  283   3.502   5.429   1.689
   29LEU     CA  284   3.683   5.517   1.629
   29LEU     CB  285   3.700   5.378   1.566
   29LEU     CG  286   3.748   5.259   1.649
   29LEU    CD1  287   3.707   5.129   1.579
   29LEU    CD2  288   3.900   5.252   1.664
   29LEU      C  289   3.672   5.622   1.518
   29LEU      O  290   3.773   5.652   1.456
   30GLU      N  291   3.551   5.673   1.497
   30GLU      H  292   3.474   5.636   1.550
   30GLU     CA  293   3.512   5.756   1.382
   30GLU     CB  294   3.360   5.743   1.385
   30GLU     CG  295   3.318   5.601   1.349
   30GLU     CD  296   3.231   5.541   1.460
   30GLU    OE1  297   3.115   5.509   1.427
   30GLU    OE2  298   3.267   5.550   1.579
   30GLU      C  299   3.558   5.902   1.394
   30GLU      O  300   3.640   5.940   1.478
   31GLU      N  301   3.516   5.974   1.291
   31GLU      H  302   3.505   5.941   1.197
   31GLU     CA  303   3.518   6.121   1.298
   31GLU     CB  304   3.490   6.196   1.168
   31GLU     CG  305   3.595   6.196   1.057
   31GLU     CD  306   3.728   6.259   1.098
   31GLU    OE1  307   3.837   6.216   1.056
   31GLU    OE2  308   3.713   6.358   1.173
   31GLU      C  309   3.435   6.173   1.416
   31GLU      O  310   3.486   6.235   1.509
   32GLU      N  311   3.310   6.128   1.412
   32GLU      H  312   3.270   6.094   1.327
   32GLU     CA  313   3.225   6.130   1.531
   32GLU     CB  314   3.076   6.105   1.503
   32GLU     CG  315   2.949   6.111   1.587
   32GLU     CD  316   2.939   6.243   1.664
   32GLU    OE1  317   2.877   6.339   1.613
   32GLU    OE2  318   2.981   6.244   1.781
   32GLU      C  319   3.272   6.046   1.650
   32GLU      O  320   3.365   5.967   1.639
   33SER      N  321   3.210   6.069   1.765
   33SER      H  322   3.162   6.155   1.782
   33SER     CA  323   3.233   6.006   1.896
   33SER     CB  324   3.211   5.855   1.910
   33SER     OG  325   3.231   5.822   2.048
   33SER     HG  326   3.155   5.860   2.101
   33SER      C  327   3.367   6.041   1.962
   33SER      O  328   3.357   6.080   2.078
   34LEU      N  329   3.465   6.064   1.876
   34LEU      H  330   3.462   6.024   1.784
   34LEU     CA  331   3.595   6.120   1.918
   34LEU     CB  332   3.708   6.140   1.817
   34LEU     CG  333   3.792   6.019   1.775
   34LEU    CD1  334   3.882   6.046   1.654
   34LEU    CD2  335   3.858   5.946   1.892
   34LEU      C  336   3.586   6.250   1.999
   34LEU      O  337   3.668   6.264   2.089
   35GLY      N  338   3.487   6.335   1.973
   35GLY      H  339   3.451   6.349   1.881
   35GLY     CA  340   3.472   6.450   2.063
   35GLY      C  341   3.450   6.422   2.212
   35GLY      O  342   3.482   6.505   2.297
   36SER      N  343   3.389   6.312   2.255
   36SER      H  344   3.359   6.257   2.177
   36SER     CA  345   3.372   6.277   2.396
   36SER     CB  346   3.310   6.137   2.405
   36SER     OG  347   3.293   6.093   2.540
   36SER     HG  348   3.363   6.024   2.556
   36SER      C  349   3.503   6.278   2.476
   36SER      O  350   3.516   6.322   2.590
   37VAL      N  351   3.613   6.243   2.411
   37VAL      H  352   3.616   6.217   2.314
   37VAL     CA  353   3.745   6.246   2.475
   37VAL     CB  354   3.849   6.196   2.375
   37VAL    CG1  355   3.993   6.217   2.424
   37VAL    CG2  356   3.814   6.056   2.322
   37VAL      C  357   3.780   6.390   2.516
   37VAL      O  358   3.784   6.469   2.422
   38PRO      N  359   3.798   6.427   2.642
   38PRO     CA  360   3.823   6.567   2.681
   38PRO     CB  361   3.783   6.566   2.828
   38PRO     CG  362   3.834   6.430   2.875
   38PRO     CD  363   3.797   6.338   2.759
   38PRO      C  364   3.964   6.614   2.644
   38PRO      O  365   4.061   6.538   2.633
   39ALA      N  366   3.964   6.741   2.605
   39ALA      H  367   3.873   6.782   2.599
   39ALA     CA  368   4.080   6.819   2.559
   39ALA     CB  369   4.039   6.924   2.455
   39ALA      C  370   4.144   6.898   2.673
   39ALA      O  371   4.075   6.946   2.763
   40PRO      N  372   4.273   6.920   2.652
   40PRO     CA  373   4.361   6.845   2.560
   40PRO     CB  374   4.488   6.930   2.551
   40PRO     CG  375   4.486   7.004   2.685
   40PRO     CD  376   4.340   7.028   2.725
   40PRO      C  377   4.400   6.705   2.606
   40PRO      O  378   4.359   6.663   2.714
   41ALA      N  379   4.441   6.632   2.502
   41ALA      H  380   4.433   6.657   2.405
   41ALA     CA  381   4.488   6.493   2.506
   41ALA     CB  382   4.403   6.394   2.427
   41ALA      C  383   4.632   6.482   2.456
   41ALA      O  384   4.671   6.562   2.371
   42CYS      N  385   4.706   6.381   2.499
   42CYS      H  386   4.679   6.327   2.579
   42CYS     CA  387   4.847   6.360   2.464
   42CYS     CB  388   4.932   6.421   2.576
   42CYS     SG  389   4.888   6.355   2.740
   42CYS     HG  390   4.993   6.401   2.807
   42CYS      C  391   4.893   6.223   2.414
   42CYS      O  392   5.014   6.208   2.397
   43ALA      N  393   4.800   6.132   2.386
   43ALA      H  394   4.707   6.145   2.352
   43ALA     CA  395   4.836   5.991   2.370
   43ALA     CB  396   4.905   5.938   2.496
   43ALA      C  397   4.711   5.907   2.345
   43ALA      O  398   4.604   5.916   2.405
   44LEU      N  399   4.721   5.824   2.241
   44LEU      H  400   4.795   5.840   2.175
   44LEU     CA  401   4.618   5.731   2.195
   44LEU     CB  402   4.583   5.768   2.051
   44LEU     CG  403   4.450   5.709   2.004
   44LEU    CD1  404   4.393   5.786   1.884
   44LEU    CD2  405   4.464   5.561   1.968
   44LEU      C  406   4.684   5.593   2.207
   44LEU      O  407   4.783   5.561   2.142
   45LEU      N  408   4.632   5.518   2.304
   45LEU      H  409   4.552   5.547   2.356
   45LEU     CA  410   4.671   5.379   2.326
   45LEU     CB  411   4.691   5.362   2.477
   45LEU     CG  412   4.824   5.420   2.528
   45LEU    CD1  413   4.809   5.570   2.554
   45LEU    CD2  414   4.878   5.354   2.655
   45LEU      C  415   4.560   5.285   2.279
   45LEU      O  416   4.447   5.283   2.328
   46LEU      N  417   4.589   5.208   2.174
   46LEU      H  418   4.684   5.202   2.143
   46LEU     CA  419   4.505   5.112   2.101
   46LEU     CB  420   4.510   5.152   1.953
   46LEU     CG  421   4.430   5.076   1.847
   46LEU    CD1  422   4.282   5.079   1.888
   46LEU    CD2  423   4.454   5.124   1.704
   46LEU      C  424   4.537   4.968   2.139
   46LEU      O  425   4.650   4.921   2.121
   47LEU      N  426   4.428   4.897   2.166
   47LEU      H  427   4.342   4.947   2.172
   47LEU     CA  428   4.437   4.753   2.194
   47LEU     CB  429   4.377   4.722   2.332
   47LEU     CG  430   4.394   4.574   2.368
   47LEU    CD1  431   4.537   4.529   2.400
   47LEU    CD2  432   4.293   4.546   2.479
   47LEU      C  433   4.365   4.667   2.090
   47LEU      O  434   4.242   4.668   2.091
   48PHE      N  435   4.448   4.586   2.026
   48PHE      H  436   4.543   4.587   2.058
   48PHE     CA  437   4.413   4.500   1.912
   48PHE     CB  438   4.412   4.595   1.792
   48PHE     CG  439   4.337   4.537   1.672
   48PHE    CD1  440   4.198   4.526   1.662
   48PHE    HD1  441   4.137   4.556   1.747
   48PHE    CD2  442   4.409   4.506   1.557
   48PHE    HD2  443   4.518   4.507   1.553
   48PHE    CE1  444   4.135   4.480   1.547
   48PHE    HE1  445   4.029   4.462   1.566
   48PHE    CE2  446   4.344   4.466   1.441
   48PHE    HE2  447   4.405   4.424   1.361
   48PHE     CZ  448   4.206   4.450   1.432
   48PHE     HZ  449   4.166   4.458   1.331
   48PHE      C  450   4.498   4.373   1.903
   48PHE      O  451   4.619   4.378   1.924
   49PRO      N  452   4.438   4.257   1.879
   49PRO     CA  453   4.491   4.130   1.829
   49PRO     CB  454   4.370   4.041   1.802
   49PRO     CG  455   4.272   4.089   1.909
   49PRO     CD  456   4.293   4.240   1.901
   49PRO      C  457   4.566   4.154   1.697
   49PRO      O  458   4.520   4.216   1.602
   50LEU      N  459   4.682   4.088   1.695
   50LEU      H  460   4.726   4.043   1.773
   50LEU     CA  461   4.755   4.072   1.569
   50LEU     CB  462   4.890   4.143   1.559
   50LEU     CG  463   4.890   4.296   1.563
   50LEU    CD1  464   5.031   4.341   1.523
   50LEU    CD2  465   4.780   4.371   1.489
   50LEU      C  466   4.777   3.926   1.528
   50LEU      O  467   4.856   3.858   1.593
   51THR      N  468   4.752   3.909   1.398
   51THR      H  469   4.746   3.994   1.345
   51THR     CA  470   4.772   3.783   1.325
   51THR     CB  471   4.710   3.775   1.186
   51THR    OG1  472   4.742   3.881   1.096
   51THR    HG1  473   4.697   3.963   1.131
   51THR    CG2  474   4.558   3.762   1.195
   51THR      C  475   4.922   3.757   1.307
   51THR      O  476   5.002   3.845   1.274
   52ALA      N  477   4.953   3.628   1.305
   52ALA      H  478   4.898   3.563   1.357
   52ALA     CA  479   5.088   3.575   1.279
   52ALA     CB  480   5.110   3.425   1.300
   52ALA      C  481   5.147   3.621   1.145
   52ALA      O  482   5.251   3.687   1.151
   53GLN      N  483   5.079   3.618   1.031
   53GLN      H  484   4.992   3.569   1.024
   53GLN     CA  485   5.126   3.668   0.901
   53GLN     CB  486   5.031   3.649   0.782
   53GLN     CG  487   4.991   3.503   0.759
   53GLN     CD  488   4.883   3.463   0.859
   53GLN    OE1  489   4.909   3.414   0.969
   53GLN    NE2  490   4.760   3.466   0.809
   53GLN   HE21  491   4.748   3.471   0.710
   53GLN   HE22  492   4.680   3.442   0.864
   53GLN      C  493   5.170   3.814   0.902
   53GLN      O  494   5.267   3.852   0.836
   54HISE     N  495   5.085   3.895   0.965
   54HISE     H  496   5.004   3.855   1.008
   54HISE    CA  497   5.102   4.040   0.982
   54HISE    CB  498   4.975   4.110   1.031
   54HISE    CG  499   4.988   4.262   1.040
   54HISE   ND1  500   4.937   4.335   1.139
   54HISE   CD2  501   5.026   4.344   0.943
   54HISE   HD2  502   5.044   4.317   0.839
   54HISE   CE1  503   4.951   4.462   1.104
   54HISE   HE1  504   4.951   4.549   1.170
   54HISE   NE2  505   5.006   4.469   0.984
   54HISE   HE2  506   5.015   4.552   0.928
   54HISE     C  507   5.225   4.071   1.068
   54HISE     O  508   5.312   4.144   1.021
   55GLU      N  509   5.240   4.002   1.181
   55GLU      H  510   5.167   3.940   1.208
   55GLU     CA  511   5.348   4.030   1.276
   55GLU     CB  512   5.322   3.951   1.404
   55GLU     CG  513   5.437   3.954   1.506
   55GLU     CD  514   5.369   3.889   1.626
   55GLU    OE1  515   5.393   3.772   1.664
   55GLU    OE2  516   5.304   3.956   1.709
   55GLU      C  517   5.488   3.998   1.221
   55GLU      O  518   5.580   4.080   1.223
   56ASN      N  519   5.507   3.876   1.173
   56ASN      H  520   5.440   3.805   1.194
   56ASN     CA  521   5.624   3.818   1.105
   56ASN     CB  522   5.600   3.676   1.052
   56ASN     CG  523   5.571   3.575   1.163
   56ASN    OD1  524   5.636   3.573   1.267
   56ASN    ND2  525   5.503   3.471   1.116
   56ASN   HD21  526   5.448   3.472   1.032
   56ASN   HD22  527   5.482   3.403   1.186
   56ASN      C  528   5.671   3.907   0.991
   56ASN      O  529   5.785   3.953   1.004
   57PHE      N  530   5.581   3.945   0.900
   57PHE      H  531   5.498   3.894   0.880
   57PHE     CA  532   5.614   4.041   0.794
   57PHE     CB  533   5.500   4.051   0.692
   57PHE     CG  534   5.522   4.122   0.558
   57PHE    CD1  535   5.524   4.261   0.552
   57PHE    HD1  536   5.478   4.325   0.627
   57PHE    CD2  537   5.563   4.041   0.453
   57PHE    HD2  538   5.572   3.933   0.465
   57PHE    CE1  539   5.561   4.323   0.433
   57PHE    HE1  540   5.570   4.431   0.428
   57PHE    CE2  541   5.585   4.105   0.331
   57PHE    HE2  542   5.595   4.037   0.246
   57PHE     CZ  543   5.585   4.243   0.321
   57PHE     HZ  544   5.612   4.285   0.224
   57PHE      C  545   5.654   4.181   0.840
   57PHE      O  546   5.753   4.238   0.794
   58ARG      N  547   5.568   4.235   0.925
   58ARG      H  548   5.473   4.205   0.937
   58ARG     CA  549   5.594   4.367   0.986
   58ARG     CB  550   5.464   4.420   1.047
   58ARG     CG  551   5.466   4.571   1.024
   58ARG     CD  552   5.330   4.639   1.038
   58ARG     NE  553   5.341   4.785   1.018
   58ARG     HE  554   5.371   4.825   0.931
   58ARG     CZ  555   5.302   4.878   1.106
   58ARG    NH1  556   5.237   4.845   1.218
   58ARG   HH11  557   5.206   4.752   1.239
   58ARG   HH12  558   5.237   4.917   1.288
   58ARG    NH2  559   5.329   5.006   1.080
   58ARG   HH21  560   5.380   5.039   1.000
   58ARG   HH22  561   5.292   5.072   1.146
   58ARG      C  562   5.718   4.396   1.070
   58ARG      O  563   5.780   4.500   1.049
   59LYS      N  564   5.759   4.292   1.143
   59LYS      H  565   5.691   4.219   1.156
   59LYS     CA  566   5.887   4.289   1.213
   59LYS     CB  567   5.901   4.152   1.282
   59LYS     CG  568   5.845   4.171   1.423
   59LYS     CD  569   5.858   4.051   1.517
   59LYS     CE  570   6.003   4.038   1.565
   59LYS     NZ  571   6.025   3.905   1.623
   59LYS    HZ1  572   6.115   3.914   1.667
   59LYS    HZ2  573   5.966   3.887   1.702
   59LYS    HZ3  574   6.027   3.831   1.556
   59LYS      C  575   6.000   4.321   1.115
   59LYS      O  576   6.076   4.414   1.143
   60LYS      N  577   6.016   4.240   1.011
   60LYS      H  578   5.949   4.167   1.001
   60LYS     CA  579   6.119   4.252   0.906
   60LYS     CB  580   6.110   4.132   0.811
   60LYS     CG  581   6.098   3.993   0.873
   60LYS     CD  582   6.112   3.888   0.763
   60LYS     CE  583   6.148   3.753   0.827
   60LYS     NZ  584   6.109   3.633   0.753
   60LYS    HZ1  585   6.014   3.626   0.723
   60LYS    HZ2  586   6.170   3.626   0.674
   60LYS    HZ3  587   6.121   3.551   0.809
   60LYS      C  588   6.107   4.382   0.827
   60LYS      O  589   6.203   4.459   0.823
   61GLN      N  590   5.986   4.420   0.787
   61GLN      H  591   5.912   4.359   0.814
   61GLN     CA  592   5.953   4.540   0.708
   61GLN     CB  593   5.807   4.542   0.663
   61GLN     CG  594   5.761   4.664   0.582
   61GLN     CD  595   5.611   4.678   0.556
   61GLN    OE1  596   5.532   4.641   0.643
   61GLN    NE2  597   5.576   4.716   0.434
   61GLN   HE21  598   5.655   4.745   0.380
   61GLN   HE22  599   5.486   4.708   0.390
   61GLN      C  600   5.996   4.671   0.774
   61GLN      O  601   6.079   4.742   0.718
   62ILE      N  602   5.967   4.673   0.904
   62ILE      H  603   5.904   4.610   0.950
   62ILE     CA  604   6.010   4.790   0.982
   62ILE     CB  605   5.919   4.830   1.098
   62ILE    CG1  606   5.772   4.833   1.056
   62ILE    CG2  607   5.953   4.965   1.163
   62ILE     CD  608   5.681   4.832   1.178
   62ILE      C  609   6.157   4.784   1.022
   62ILE      O  610   6.230   4.883   1.021
   63GLU      N  611   6.209   4.667   1.058
   63GLU      H  612   6.157   4.583   1.072
   63GLU     CA  613   6.350   4.650   1.093
   63GLU     CB  614   6.386   4.516   1.158
   63GLU     CG  615   6.534   4.506   1.194
   63GLU     CD  616   6.564   4.407   1.307
   63GLU    OE1  617   6.547   4.283   1.302
   63GLU    OE2  618   6.624   4.458   1.404
   63GLU      C  619   6.440   4.682   0.973
   63GLU      O  620   6.520   4.774   0.992
   64GLU      N  621   6.400   4.654   0.850
   64GLU      H  622   6.319   4.597   0.834
   64GLU     CA  623   6.483   4.680   0.731
   64GLU     CB  624   6.405   4.599   0.627
   64GLU     CG  625   6.458   4.600   0.484
   64GLU     CD  626   6.349   4.552   0.388
   64GLU    OE1  627   6.350   4.607   0.276
   64GLU    OE2  628   6.289   4.446   0.416
   64GLU      C  629   6.492   4.826   0.686
   64GLU      O  630   6.591   4.871   0.630
   65LEU      N  631   6.405   4.906   0.748
   65LEU      H  632   6.325   4.878   0.801
   65LEU     CA  633   6.415   5.052   0.741
   65LEU     CB  634   6.275   5.112   0.734
   65LEU     CG  635   6.185   5.056   0.624
   65LEU    CD1  636   6.041   5.095   0.660
   65LEU    CD2  637   6.207   5.128   0.491
   65LEU      C  638   6.512   5.120   0.839
   65LEU      O  639   6.560   5.231   0.818
   66LYS      N  640   6.540   5.049   0.948
   66LYS      H  641   6.490   4.970   0.984
   66LYS     CA  642   6.633   5.071   1.059
   66LYS     CB  643   6.774   5.035   1.013
   66LYS     CG  644   6.814   4.889   0.992
   66LYS     CD  645   6.843   4.823   1.127
   66LYS     CE  646   6.880   4.677   1.103
   66LYS     NZ  647   6.912   4.602   1.225
   66LYS    HZ1  648   6.993   4.638   1.271
   66LYS    HZ2  649   6.833   4.611   1.286
   66LYS    HZ3  650   6.924   4.504   1.206
   66LYS      C  651   6.634   5.198   1.144
   66LYS      O  652   6.734   5.259   1.183
   67GLY      N  653   6.513   5.251   1.162
   67GLY      H  654   6.422   5.221   1.134
   67GLY     CA  655   6.496   5.380   1.231
   67GLY      C  656   6.552   5.509   1.169
   67GLY      O  657   6.554   5.612   1.236
   68GLN      N  658   6.585   5.502   1.041
   68GLN      H  659   6.543   5.429   0.987
   68GLN     CA  660   6.640   5.612   0.961
   68GLN     CB  661   6.675   5.553   0.824
   68GLN     CG  662   6.739   5.659   0.734
   68GLN     CD  663   6.779   5.591   0.603
   68GLN    OE1  664   6.883   5.527   0.590
   68GLN    NE2  665   6.695   5.604   0.501
   68GLN   HE21  666   6.615   5.663   0.512
   68GLN   HE22  667   6.728   5.554   0.421
   68GLN      C  668   6.551   5.737   0.951
   68GLN      O  669   6.603   5.847   0.933
   69GLU      N  670   6.421   5.711   0.952
   69GLU      H  671   6.380   5.623   0.927
   69GLU     CA  672   6.319   5.817   0.954
   69GLU     CB  673   6.218   5.788   0.843
   69GLU     CG  674   6.283   5.819   0.708
   69GLU     CD  675   6.193   5.778   0.590
   69GLU    OE1  676   6.073   5.749   0.611
   69GLU    OE2  677   6.252   5.748   0.484
   69GLU      C  678   6.248   5.837   1.088
   69GLU      O  679   6.144   5.902   1.097
   70VAL      N  680   6.296   5.770   1.192
   70VAL      H  681   6.366   5.700   1.185
   70VAL     CA  682   6.255   5.793   1.332
   70VAL     CB  683   6.246   5.660   1.406
   70VAL    CG1  684   6.203   5.689   1.550
   70VAL    CG2  685   6.150   5.564   1.336
   70VAL      C  686   6.346   5.893   1.403
   70VAL      O  687   6.468   5.877   1.406
   71SER      N  688   6.291   6.003   1.455
   71SER      H  689   6.195   6.023   1.437
   71SER     CA  690   6.364   6.098   1.539
   71SER     CB  691   6.269   6.201   1.602
   71SER     OG  692   6.336   6.295   1.686
   71SER     HG  693   6.295   6.385   1.669
   71SER      C  694   6.447   6.038   1.653
   71SER      O  695   6.401   5.942   1.713
   72PRO      N  696   6.563   6.100   1.673
   72PRO     CA  697   6.647   6.070   1.790
   72PRO     CB  698   6.776   6.151   1.778
   72PRO     CG  699   6.782   6.159   1.625
   72PRO     CD  700   6.638   6.195   1.589
   72PRO      C  701   6.582   6.094   1.926
   72PRO      O  702   6.616   6.038   2.030
   73LYS      N  703   6.482   6.182   1.922
   73LYS      H  704   6.445   6.226   1.840
   73LYS     CA  705   6.415   6.216   2.048
   73LYS     CB  706   6.342   6.350   2.042
   73LYS     CG  707   6.456   6.452   2.028
   73LYS     CD  708   6.408   6.596   2.046
   73LYS     CE  709   6.342   6.644   1.917
   73LYS     NZ  710   6.281   6.778   1.923
   73LYS    HZ1  711   6.344   6.842   1.966
   73LYS    HZ2  712   6.243   6.811   1.837
   73LYS    HZ3  713   6.198   6.779   1.978
   73LYS      C  714   6.319   6.120   2.118
   73LYS      O  715   6.321   6.104   2.240
   74VAL      N  716   6.266   6.029   2.036
   74VAL      H  717   6.290   6.026   1.939
   74VAL     CA  718   6.175   5.923   2.081
   74VAL     CB  719   6.125   5.849   1.956
   74VAL    CG1  720   6.033   5.732   1.990
   74VAL    CG2  721   6.039   5.940   1.868
   74VAL      C  722   6.236   5.821   2.178
   74VAL      O  723   6.332   5.750   2.152
   75TYR      N  724   6.172   5.806   2.294
   75TYR      H  725   6.120   5.886   2.322
   75TYR     CA  726   6.208   5.707   2.397
   75TYR     CB  727   6.146   5.743   2.532
   75TYR     CG  728   6.205   5.666   2.650
   75TYR    CD1  729   6.133   5.553   2.686
   75TYR    HD1  730   6.057   5.517   2.617
   75TYR    CD2  731   6.305   5.708   2.738
   75TYR    HD2  732   6.340   5.810   2.726
   75TYR    CE1  733   6.167   5.479   2.798
   75TYR    HE1  734   6.113   5.389   2.826
   75TYR    CE2  735   6.335   5.635   2.852
   75TYR    HE2  736   6.401   5.687   2.922
   75TYR     CZ  737   6.274   5.513   2.881
   75TYR     OH  738   6.332   5.427   2.969
   75TYR     HH  739   6.400   5.467   3.030
   75TYR      C  740   6.152   5.571   2.353
   75TYR      O  741   6.035   5.562   2.317
   76PHE      N  742   6.217   5.462   2.394
   76PHE      H  743   6.290   5.481   2.459
   76PHE     CA  744   6.185   5.327   2.346
   76PHE     CB  745   6.198   5.325   2.193
   76PHE     CG  746   6.127   5.205   2.129
   76PHE    CD1  747   5.989   5.216   2.117
   76PHE    HD1  748   5.936   5.311   2.128
   76PHE    CD2  749   6.200   5.092   2.093
   76PHE    HD2  750   6.305   5.112   2.075
   76PHE    CE1  751   5.919   5.103   2.076
   76PHE    HE1  752   5.813   5.094   2.101
   76PHE    CE2  753   6.127   4.984   2.044
   76PHE    HE2  754   6.192   4.904   2.008
   76PHE     CZ  755   5.988   4.987   2.043
   76PHE     HZ  756   5.934   4.893   2.043
   76PHE      C  757   6.255   5.211   2.415
   76PHE      O  758   6.370   5.230   2.455
   77MET      N  759   6.184   5.100   2.435
   77MET      H  760   6.104   5.085   2.378
   77MET     CA  761   6.231   4.977   2.501
   77MET     CB  762   6.212   4.988   2.652
   77MET     CG  763   6.071   4.974   2.710
   77MET     SD  764   6.082   5.026   2.885
   77MET     CE  765   6.186   4.898   2.952
   77MET      C  766   6.167   4.855   2.434
   77MET      O  767   6.046   4.863   2.417
   78LYS      N  768   6.247   4.761   2.385
   78LYS      H  769   6.344   4.759   2.408
   78LYS     CA  770   6.200   4.635   2.326
   78LYS     CB  771   6.310   4.549   2.262
   78LYS     CG  772   6.373   4.616   2.140
   78LYS     CD  773   6.499   4.538   2.103
   78LYS     CE  774   6.515   4.541   1.951
   78LYS     NZ  775   6.643   4.494   1.896
   78LYS    HZ1  776   6.651   4.394   1.891
   78LYS    HZ2  777   6.647   4.530   1.803
   78LYS    HZ3  778   6.715   4.535   1.951
   78LYS      C  779   6.146   4.555   2.445
   78LYS      O  780   6.215   4.525   2.542
   79GLN      N  781   6.018   4.520   2.431
   79GLN      H  782   5.968   4.552   2.350
   79GLN     CA  783   5.952   4.436   2.531
   79GLN     CB  784   5.799   4.433   2.518
   79GLN     CG  785   5.720   4.384   2.639
   79GLN     CD  786   5.569   4.374   2.614
   79GLN    OE1  787   5.502   4.413   2.519
   79GLN    NE2  788   5.513   4.281   2.692
   79GLN   HE21  789   5.563   4.251   2.773
   79GLN   HE22  790   5.435   4.226   2.661
   79GLN      C  791   6.005   4.292   2.534
   79GLN      O  792   5.976   4.218   2.440
   80THR      N  793   6.108   4.277   2.618
   80THR      H  794   6.148   4.363   2.650
   80THR     CA  795   6.162   4.143   2.642
   80THR     CB  796   6.308   4.141   2.689
   80THR    OG1  797   6.318   4.207   2.815
   80THR    HG1  798   6.404   4.172   2.852
   80THR    CG2  799   6.393   4.202   2.577
   80THR      C  800   6.102   4.037   2.734
   80THR      O  801   6.136   3.919   2.726
   81ILE      N  802   6.028   4.087   2.833
   81ILE      H  803   6.039   4.184   2.851
   81ILE     CA  804   5.948   4.009   2.929
   81ILE     CB  805   5.956   4.082   3.064
   81ILE    CG1  806   6.101   4.092   3.111
   81ILE    CG2  807   5.879   4.023   3.182
   81ILE     CD  808   6.164   3.953   3.127
   81ILE      C  809   5.806   3.987   2.878
   81ILE      O  810   5.755   4.071   2.803
   82GLY      N  811   5.744   3.880   2.926
   82GLY      H  812   5.795   3.801   2.960
   82GLY     CA  813   5.600   3.863   2.898
   82GLY      C  814   5.489   3.945   2.963
   82GLY      O  815   5.508   3.987   3.077
   83ASN      N  816   5.373   3.934   2.899
   83ASN      H  817   5.367   3.879   2.816
   83ASN     CA  818   5.245   3.992   2.942
   83ASN     CB  819   5.192   3.921   3.067
   83ASN     CG  820   5.061   3.850   3.034
   83ASN    OD1  821   4.954   3.910   3.038
   83ASN    ND2  822   5.063   3.717   3.020
   83ASN   HD21  823   5.148   3.670   3.043
   83ASN   HD22  824   4.979   3.666   3.000
   83ASN      C  825   5.239   4.143   2.969
   83ASN      O  826   5.133   4.203   2.958
   84SER      N  827   5.351   4.211   2.994
   84SER      H  828   5.436   4.158   2.987
   84SER     CA  829   5.370   4.354   3.019
   84SER     CB  830   5.515   4.379   3.061
   84SER     OG  831   5.613   4.297   2.996
   84SER     HG  832   5.706   4.332   3.007
   84SER      C  833   5.330   4.458   2.914
   84SER      O  834   5.376   4.571   2.930
   85CYS      N  835   5.233   4.429   2.828
   85CYS      H  836   5.188   4.341   2.843
   85CYS     CA  837   5.185   4.508   2.714
   85CYS     CB  838   5.079   4.432   2.634
   85CYS     SG  839   4.936   4.393   2.742
   85CYS     HG  840   4.882   4.296   2.669
   85CYS      C  841   5.143   4.650   2.753
   85CYS      O  842   5.197   4.743   2.694
   86GLY      N  843   5.043   4.659   2.840
   86GLY      H  844   4.985   4.579   2.856
   86GLY     CA  845   4.994   4.786   2.895
   86GLY      C  846   5.104   4.873   2.956
   86GLY      O  847   5.113   4.993   2.930
   87THR      N  848   5.179   4.822   3.053
   87THR      H  849   5.141   4.752   3.114
   87THR     CA  850   5.292   4.890   3.119
   87THR     CB  851   5.381   4.783   3.182
   87THR    OG1  852   5.297   4.682   3.238
   87THR    HG1  853   5.304   4.678   3.338
   87THR    CG2  854   5.489   4.839   3.274
   87THR      C  855   5.384   4.947   3.011
   87THR      O  856   5.436   5.055   3.036
   88ILE      N  857   5.409   4.876   2.901
   88ILE      H  858   5.378   4.781   2.898
   88ILE     CA  859   5.507   4.919   2.801
   88ILE     CB  860   5.578   4.804   2.728
   88ILE    CG1  861   5.636   4.710   2.834
   88ILE    CG2  862   5.693   4.835   2.632
   88ILE     CD  863   5.769   4.751   2.898
   88ILE      C  864   5.456   5.035   2.715
   88ILE      O  865   5.533   5.129   2.697
   89GLY      N  866   5.326   5.042   2.689
   89GLY      H  867   5.259   4.973   2.715
   89GLY     CA  868   5.257   5.158   2.632
   89GLY      C  869   5.256   5.276   2.729
   89GLY      O  870   5.282   5.389   2.688
   90LEU      N  871   5.249   5.246   2.858
   90LEU      H  872   5.221   5.155   2.887
   90LEU     CA  873   5.255   5.337   2.974
   90LEU     CB  874   5.206   5.264   3.099
   90LEU     CG  875   5.184   5.344   3.227
   90LEU    CD1  876   5.067   5.284   3.305
   90LEU    CD2  877   5.306   5.345   3.320
   90LEU      C  878   5.393   5.402   2.980
   90LEU      O  879   5.404   5.525   2.981
   91ILE      N  880   5.501   5.326   2.998
   91ILE      H  881   5.500   5.227   3.010
   91ILE     CA  882   5.636   5.382   2.988
   91ILE     CB  883   5.750   5.280   2.998
   91ILE    CG1  884   5.738   5.198   3.127
   91ILE    CG2  885   5.882   5.356   3.011
   91ILE     CD  886   5.820   5.069   3.115
   91ILE      C  887   5.665   5.473   2.868
   91ILE      O  888   5.693   5.588   2.900
   92HISE     N  889   5.627   5.433   2.747
   92HISE     H  890   5.626   5.335   2.728
   92HISE    CA  891   5.641   5.507   2.621
   92HISE    CB  892   5.573   5.440   2.500
   92HISE    CG  893   5.646   5.329   2.424
   92HISE   ND1  894   5.583   5.232   2.359
   92HISE   CD2  895   5.772   5.288   2.434
   92HISE   HD2  896   5.854   5.346   2.475
   92HISE   CE1  897   5.665   5.132   2.327
   92HISE   HE1  898   5.641   5.038   2.278
   92HISE   NE2  899   5.782   5.166   2.381
   92HISE   HE2  900   5.848   5.103   2.420
   92HISE     C  901   5.572   5.643   2.635
   92HISE     O  902   5.637   5.747   2.638
   93ALA      N  903   5.448   5.642   2.683
   93ALA      H  904   5.411   5.551   2.704
   93ALA     CA  905   5.366   5.763   2.692
   93ALA     CB  906   5.220   5.725   2.713
   93ALA      C  907   5.402   5.855   2.809
   93ALA      O  908   5.422   5.976   2.796
   94VAL      N  909   5.439   5.795   2.922
   94VAL      H  910   5.429   5.698   2.945
   94VAL     CA  911   5.469   5.880   3.038
   94VAL     CB  912   5.452   5.804   3.169
   94VAL    CG1  913   5.517   5.879   3.285
   94VAL    CG2  914   5.304   5.774   3.196
   94VAL      C  915   5.603   5.950   3.015
   94VAL      O  916   5.613   6.073   3.018
   95ALA      N  917   5.700   5.884   2.952
   95ALA      H  918   5.686   5.788   2.929
   95ALA     CA  919   5.833   5.943   2.931
   95ALA     CB  920   5.927   5.825   2.905
   95ALA      C  921   5.854   6.041   2.815
   95ALA      O  922   5.909   6.150   2.823
   96ASN      N  923   5.791   6.011   2.702
   96ASN      H  924   5.750   5.920   2.691
   96ASN     CA  925   5.786   6.099   2.584
   96ASN     CB  926   5.749   6.035   2.450
   96ASN     CG  927   5.861   5.951   2.388
   96ASN    OD1  928   5.965   6.002   2.348
   96ASN    ND2  929   5.835   5.820   2.383
   96ASN   HD21  930   5.751   5.782   2.421
   96ASN   HD22  931   5.904   5.760   2.343
   96ASN      C  932   5.705   6.228   2.597
   96ASN      O  933   5.718   6.313   2.509
   97ASN      N  934   5.619   6.240   2.698
   97ASN      H  935   5.587   6.158   2.746
   97ASN     CA  936   5.570   6.372   2.740
   97ASN     CB  937   5.424   6.366   2.694
   97ASN     CG  938   5.403   6.419   2.552
   97ASN    OD1  939   5.439   6.532   2.519
   97ASN    ND2  940   5.298   6.359   2.496
   97ASN   HD21  941   5.262   6.287   2.556
   97ASN   HD22  942   5.275   6.375   2.400
   97ASN      C  943   5.593   6.393   2.890
   97ASN      O  944   5.507   6.423   2.972
   98GLN      N  945   5.721   6.406   2.924
   98GLN      H  946   5.800   6.381   2.867
   98GLN     CA  947   5.772   6.447   3.055
   98GLN     CB  948   5.917   6.400   3.075
   98GLN     CG  949   5.941   6.294   3.183
   98GLN     CD  950   6.089   6.257   3.195
   98GLN    OE1  951   6.153   6.251   3.300
   98GLN    NE2  952   6.136   6.192   3.089
   98GLN   HE21  953   6.080   6.177   3.008
   98GLN   HE22  954   6.230   6.158   3.096
   98GLN      C  955   5.744   6.593   3.092
   98GLN      O  956   5.715   6.625   3.207
   99ASP      N  957   5.769   6.680   2.994
   99ASP      H  958   5.820   6.663   2.910
   99ASP     CA  959   5.731   6.822   3.004
   99ASP     CB  960   5.769   6.891   2.874
   99ASP     CG  961   5.685   6.868   2.748
   99ASP    OD1  962   5.626   6.971   2.709
   99ASP    OD2  963   5.662   6.753   2.706
   99ASP      C  964   5.587   6.845   3.051
   99ASP      O  965   5.560   6.922   3.143
  100LYS      N  966   5.493   6.773   2.991
  100LYS      H  967   5.517   6.742   2.899
  100LYS     CA  968   5.352   6.770   3.032
  100LYS     CB  969   5.269   6.712   2.917
  100LYS     CG  970   5.315   6.789   2.793
  100LYS     CD  971   5.231   6.755   2.670
  100LYS     CE  972   5.295   6.830   2.553
  100LYS     NZ  973   5.428   6.798   2.499
  100LYS    HZ1  974   5.436   6.699   2.490
  100LYS    HZ2  975   5.449   6.840   2.411
  100LYS    HZ3  976   5.497   6.826   2.566
  100LYS      C  977   5.315   6.708   3.167
  100LYS      O  978   5.232   6.759   3.242
  101LEU      N  979   5.380   6.598   3.204
  101LEU      H  980   5.457   6.572   3.146
  101LEU     CA  981   5.324   6.527   3.320
  101LEU     CB  982   5.282   6.390   3.268
  101LEU     CG  983   5.218   6.295   3.369
  101LEU    CD1  984   5.087   6.356   3.420
  101LEU    CD2  985   5.190   6.155   3.314
  101LEU      C  986   5.430   6.514   3.430
  101LEU      O  987   5.536   6.457   3.408
  102GLY      N  988   5.397   6.582   3.539
  102GLY      H  989   5.321   6.647   3.541
  102GLY     CA  990   5.483   6.584   3.659
  102GLY      C  991   5.506   6.453   3.734
  102GLY      O  992   5.439   6.351   3.717
  103PHE      N  993   5.607   6.455   3.820
  103PHE      H  994   5.674   6.529   3.819
  103PHE     CA  995   5.641   6.345   3.911
  103PHE     CB  996   5.760   6.261   3.865
  103PHE     CG  997   5.729   6.194   3.731
  103PHE    CD1  998   5.700   6.058   3.731
  103PHE    HD1  999   5.664   6.009   3.821
  103PHE    CD2 1000   5.756   6.260   3.611
  103PHE    HD2 1001   5.765   6.368   3.621
  103PHE    CE1 1002   5.699   5.990   3.610
  103PHE    HE1 1003   5.679   5.883   3.613
  103PHE    CE2 1004   5.761   6.191   3.491
  103PHE    HE2 1005   5.775   6.242   3.396
  103PHE     CZ 1006   5.730   6.055   3.491
  103PHE     HZ 1007   5.745   5.992   3.403
  103PHE      C 1008   5.669   6.387   4.056
  103PHE      O 1009   5.698   6.505   4.075
  104GLU      N 1010   5.641   6.288   4.140
  104GLU      H 1011   5.611   6.198   4.109
  104GLU     CA 1012   5.636   6.295   4.287
  104GLU     CB 1013   5.535   6.195   4.343
  104GLU     CG 1014   5.395   6.255   4.362
  104GLU     CD 1015   5.300   6.148   4.416
  104GLU    OE1 1016   5.240   6.156   4.525
  104GLU    OE2 1017   5.284   6.042   4.351
  104GLU      C 1018   5.770   6.269   4.355
  104GLU      O 1019   5.865   6.231   4.287
  105ASP      N 1020   5.786   6.314   4.480
  105ASP      H 1021   5.718   6.378   4.516
  105ASP     CA 1022   5.916   6.301   4.547
  105ASP     CB 1023   5.911   6.377   4.680
  105ASP     CG 1024   5.853   6.518   4.669
  105ASP    OD1 1025   5.933   6.607   4.632
  105ASP    OD2 1026   5.729   6.534   4.682
  105ASP      C 1027   5.951   6.156   4.583
  105ASP      O 1028   5.875   6.096   4.659
  106GLY      N 1029   6.063   6.110   4.528
  106GLY      H 1030   6.128   6.170   4.483
  106GLY     CA 1031   6.104   5.969   4.530
  106GLY      C 1032   6.017   5.872   4.450
  106GLY      O 1033   6.009   5.754   4.483
  107SER      N 1034   5.978   5.915   4.331
  107SER      H 1035   6.000   6.008   4.299
  107SER     CA 1036   5.897   5.838   4.235
  107SER     CB 1037   5.849   5.923   4.117
  107SER     OG 1038   5.784   5.864   4.004
  107SER     HG 1039   5.698   5.915   3.995
  107SER      C 1040   5.975   5.720   4.178
  107SER      O 1041   6.087   5.736   4.130
  108VAL      N 1042   5.907   5.606   4.188
  108VAL      H 1043   5.818   5.592   4.230
  108VAL     CA 1044   5.962   5.480   4.135
  108VAL     CB 1045   5.867   5.364   4.168
  108VAL    CG1 1046   5.917   5.223   4.136
  108VAL    CG2 1047   5.825   5.380   4.314
  108VAL      C 1048   5.978   5.485   3.983
  108VAL      O 1049   6.086   5.451   3.935
  109LEU      N 1050   5.883   5.552   3.918
  109LEU      H 1051   5.790   5.568   3.950
  109LEU     CA 1052   5.889   5.573   3.773
  109LEU     CB 1053   5.747   5.576   3.716
  109LEU     CG 1054   5.738   5.595   3.564
  109LEU    CD1 1055   5.798   5.475   3.491
  109LEU    CD2 1056   5.597   5.625   3.513
  109LEU      C 1057   5.995   5.672   3.724
  109LEU      O 1058   6.079   5.623   3.650
  110LYS      N 1059   6.003   5.781   3.800
  110LYS      H 1060   5.940   5.801   3.876
  110LYS     CA 1061   6.108   5.880   3.774
  110LYS     CB 1062   6.089   6.007   3.857
  110LYS     CG 1063   6.189   6.116   3.819
  110LYS     CD 1064   6.153   6.178   3.683
  110LYS     CE 1065   6.280   6.248   3.635
  110LYS     NZ 1066   6.305   6.373   3.707
  110LYS    HZ1 1067   6.231   6.438   3.689
  110LYS    HZ2 1068   6.305   6.357   3.806
  110LYS    HZ3 1069   6.392   6.418   3.684
  110LYS      C 1070   6.255   5.839   3.786
  110LYS      O 1071   6.325   5.859   3.687
  111GLN      N 1072   6.281   5.754   3.885
  111GLN      H 1073   6.224   5.743   3.966
  111GLN     CA 1074   6.408   5.686   3.914
  111GLN     CB 1075   6.392   5.615   4.048
  111GLN     CG 1076   6.521   5.546   4.095
  111GLN     CD 1077   6.513   5.405   4.038
  111GLN    OE1 1078   6.423   5.326   4.065
  111GLN    NE2 1079   6.622   5.357   3.977
  111GLN   HE21 1080   6.704   5.412   3.962
  111GLN   HE22 1081   6.630   5.258   3.983
  111GLN      C 1082   6.442   5.599   3.793
  111GLN      O 1083   6.542   5.634   3.731
  112PHE      N 1084   6.343   5.520   3.750
  112PHE      H 1085   6.276   5.478   3.810
  112PHE     CA 1086   6.364   5.436   3.631
  112PHE     CB 1087   6.246   5.345   3.598
  112PHE     CG 1088   6.253   5.255   3.474
  112PHE    CD1 1089   6.326   5.137   3.476
  112PHE    HD1 1090   6.352   5.097   3.574
  112PHE    CD2 1091   6.212   5.303   3.350
  112PHE    HD2 1092   6.162   5.400   3.347
  112PHE    CE1 1093   6.357   5.071   3.358
  112PHE    HE1 1094   6.438   4.999   3.369
  112PHE    CE2 1095   6.241   5.236   3.231
  112PHE    HE2 1096   6.209   5.286   3.140
  112PHE     CZ 1097   6.314   5.118   3.234
  112PHE     HZ 1098   6.311   5.056   3.145
  112PHE      C 1099   6.399   5.514   3.504
  112PHE      O 1100   6.509   5.501   3.451
  113LEU      N 1101   6.330   5.627   3.487
  113LEU      H 1102   6.270   5.653   3.563
  113LEU     CA 1103   6.349   5.723   3.377
  113LEU     CB 1104   6.228   5.816   3.370
  113LEU     CG 1105   6.098   5.755   3.317
  113LEU    CD1 1106   5.985   5.857   3.321
  113LEU    CD2 1107   6.112   5.688   3.180
  113LEU      C 1108   6.481   5.800   3.372
  113LEU      O 1109   6.562   5.784   3.280
  114SER      N 1110   6.510   5.848   3.492
  114SER      H 1111   6.451   5.840   3.572
  114SER     CA 1112   6.630   5.927   3.525
  114SER     CB 1113   6.616   5.986   3.665
  114SER     OG 1114   6.731   6.059   3.707
  114SER     HG 1115   6.797   5.997   3.750
  114SER      C 1116   6.761   5.850   3.513
  114SER      O 1117   6.862   5.906   3.471
  115GLU      N 1118   6.752   5.721   3.543
  115GLU      H 1119   6.689   5.692   3.615
  115GLU     CA 1120   6.859   5.626   3.507
  115GLU     CB 1121   6.861   5.497   3.588
  115GLU     CG 1122   6.991   5.416   3.581
  115GLU     CD 1123   6.980   5.284   3.659
  115GLU    OE1 1124   6.965   5.283   3.783
  115GLU    OE2 1125   7.000   5.183   3.589
  115GLU      C 1126   6.859   5.589   3.359
  115GLU      O 1127   6.969   5.593   3.304
  116THR      N 1128   6.742   5.562   3.301
  116THR      H 1129   6.655   5.600   3.333
  116THR     CA 1130   6.740   5.509   3.164
  116THR     CB 1131   6.625   5.410   3.142
  116THR    OG1 1132   6.498   5.465   3.178
  116THR    HG1 1133   6.482   5.446   3.275
  116THR    CG2 1134   6.648   5.289   3.232
  116THR      C 1135   6.748   5.593   3.036
  116THR      O 1136   6.729   5.542   2.926
  117GLU      N 1137   6.783   5.719   3.061
  117GLU      H 1138   6.818   5.758   3.146
  117GLU     CA 1139   6.790   5.813   2.949
  117GLU     CB 1140   6.819   5.954   3.000
  117GLU     CG 1141   6.743   6.061   2.920
  117GLU     CD 1142   6.788   6.205   2.944
  117GLU    OE1 1143   6.857   6.228   3.046
  117GLU    OE2 1144   6.747   6.301   2.876
  117GLU      C 1145   6.888   5.779   2.836
  117GLU      O 1146   6.838   5.738   2.732
  118LYS      N 1147   7.018   5.771   2.864
  118LYS      H 1148   7.046   5.776   2.960
  118LYS     CA 1149   7.125   5.747   2.766
  118LYS     CB 1150   7.240   5.845   2.790
  118LYS     CG 1151   7.225   5.982   2.723
  118LYS     CD 1152   7.362   6.048   2.742
  118LYS     CE 1153   7.466   6.008   2.638
  118LYS     NZ 1154   7.458   6.087   2.514
  118LYS    HZ1 1155   7.363   6.066   2.491
  118LYS    HZ2 1156   7.470   6.184   2.533
  118LYS    HZ3 1157   7.529   6.060   2.449
  118LYS      C 1158   7.178   5.603   2.769
  118LYS      O 1159   7.287   5.571   2.816
  119MET      N 1160   7.103   5.520   2.697
  119MET      H 1161   7.020   5.547   2.648
  119MET     CA 1162   7.132   5.378   2.672
  119MET     CB 1163   7.119   5.303   2.805
  119MET     CG 1164   6.983   5.305   2.875
  119MET     SD 1165   6.988   5.180   3.009
  119MET     CE 1166   7.110   5.231   3.129
  119MET      C 1167   7.034   5.319   2.571
  119MET      O 1168   6.918   5.360   2.570
  120SER      N 1169   7.071   5.213   2.499
  120SER      H 1170   7.156   5.165   2.523
  120SER     CA 1171   6.988   5.158   2.392
  120SER     CB 1172   7.056   5.047   2.312
  120SER     OG 1173   7.085   4.934   2.395
  120SER     HG 1174   7.182   4.913   2.381
  120SER      C 1175   6.855   5.106   2.447
  120SER      O 1176   6.840   5.063   2.561
  121PRO      N 1177   6.754   5.089   2.362
  121PRO     CA 1178   6.637   5.003   2.385
  121PRO     CB 1179   6.569   4.996   2.249
  121PRO     CG 1180   6.579   5.141   2.201
  121PRO     CD 1181   6.722   5.173   2.245
  121PRO      C 1182   6.671   4.864   2.441
  121PRO      O 1183   6.601   4.811   2.527
  122GLU      N 1184   6.772   4.798   2.386
  122GLU      H 1185   6.783   4.792   2.287
  122GLU     CA 1186   6.823   4.670   2.437
  122GLU     CB 1187   6.930   4.597   2.355
  122GLU     CG 1188   6.858   4.543   2.232
  122GLU     CD 1189   6.863   4.638   2.112
  122GLU    OE1 1190   6.773   4.723   2.095
  122GLU    OE2 1191   6.936   4.607   2.015
  122GLU      C 1192   6.881   4.679   2.579
  122GLU      O 1193   6.846   4.597   2.664
  123ASP      N 1194   6.954   4.785   2.609
  123ASP      H 1195   7.000   4.848   2.547
  123ASP     CA 1196   6.990   4.816   2.749
  123ASP     CB 1197   7.085   4.936   2.759
  123ASP     CG 1198   7.223   4.912   2.698
  123ASP    OD1 1199   7.272   4.798   2.703
  123ASP    OD2 1200   7.282   5.006   2.640
  123ASP      C 1201   6.869   4.840   2.839
  123ASP      O 1202   6.874   4.804   2.956
  124ARG      N 1203   6.771   4.920   2.798
  124ARG      H 1204   6.787   4.961   2.708
  124ARG     CA 1205   6.642   4.948   2.862
  124ARG     CB 1206   6.566   5.060   2.790
  124ARG     CG 1207   6.636   5.196   2.781
  124ARG     CD 1208   6.544   5.304   2.725
  124ARG     NE 1209   6.613   5.431   2.694
  124ARG     HE 1210   6.684   5.461   2.757
  124ARG     CZ 1211   6.616   5.486   2.572
  124ARG    NH1 1212   6.579   5.425   2.458
  124ARG   HH11 1213   6.546   5.331   2.460
  124ARG   HH12 1214   6.561   5.488   2.383
  124ARG    NH2 1215   6.679   5.603   2.554
  124ARG   HH21 1216   6.714   5.648   2.636
  124ARG   HH22 1217   6.685   5.644   2.463
  124ARG      C 1218   6.545   4.832   2.880
  124ARG      O 1219   6.472   4.828   2.979
  125ALA      N 1220   6.566   4.730   2.797
  125ALA      H 1221   6.605   4.739   2.705
  125ALA     CA 1222   6.500   4.601   2.818
  125ALA     CB 1223   6.506   4.514   2.692
  125ALA      C 1224   6.567   4.527   2.934
  125ALA      O 1225   6.500   4.520   3.037
  126LYS      N 1226   6.700   4.515   2.940
  126LYS      H 1227   6.749   4.518   2.853
  126LYS     CA 1228   6.785   4.473   3.052
  126LYS     CB 1229   6.935   4.481   3.020
  126LYS     CG 1230   6.967   4.412   2.887
  126LYS     CD 1231   6.961   4.260   2.897
  126LYS     CE 1232   6.983   4.195   2.760
  126LYS     NZ 1233   7.107   4.230   2.689
  126LYS    HZ1 1234   7.117   4.328   2.674
  126LYS    HZ2 1235   7.180   4.196   2.748
  126LYS    HZ3 1236   7.107   4.190   2.598
  126LYS      C 1237   6.759   4.554   3.179
  126LYS      O 1238   6.767   4.494   3.287
  127CYS      N 1239   6.727   4.682   3.169
  127CYS      H 1240   6.776   4.745   3.108
  127CYS     CA 1241   6.687   4.747   3.295
  127CYS     CB 1242   6.712   4.897   3.273
  127CYS     SG 1243   6.886   4.951   3.276
  127CYS     HG 1244   6.868   5.081   3.299
  127CYS      C 1245   6.546   4.728   3.352
  127CYS      O 1246   6.541   4.713   3.474
  128PHE      N 1247   6.451   4.691   3.267
  128PHE      H 1248   6.459   4.699   3.167
  128PHE     CA 1249   6.314   4.650   3.301
  128PHE     CB 1250   6.219   4.650   3.181
  128PHE     CG 1251   6.076   4.612   3.218
  128PHE    CD1 1252   5.983   4.713   3.239
  128PHE    HD1 1253   6.008   4.816   3.215
  128PHE    CD2 1254   6.037   4.480   3.243
  128PHE    HD2 1255   6.104   4.394   3.244
  128PHE    CE1 1256   5.856   4.686   3.288
  128PHE    HE1 1257   5.787   4.765   3.319
  128PHE    CE2 1258   5.908   4.452   3.284
  128PHE    HE2 1259   5.870   4.351   3.302
  128PHE     CZ 1260   5.818   4.554   3.312
  128PHE     HZ 1261   5.726   4.520   3.360
  128PHE      C 1262   6.324   4.510   3.362
  128PHE      O 1263   6.282   4.491   3.476
  129GLU      N 1264   6.409   4.423   3.308
  129GLU      H 1265   6.456   4.440   3.221
  129GLU     CA 1266   6.432   4.287   3.358
  129GLU     CB 1267   6.525   4.203   3.271
  129GLU     CG 1268   6.466   4.182   3.131
  129GLU     CD 1269   6.544   4.084   3.043
  129GLU    OE1 1270   6.612   3.996   3.100
  129GLU    OE2 1271   6.533   4.083   2.919
  129GLU      C 1272   6.489   4.293   3.499
  129GLU      O 1273   6.450   4.206   3.577
  130LYS      N 1274   6.576   4.389   3.530
  130LYS      H 1275   6.620   4.438   3.455
  130LYS     CA 1276   6.639   4.415   3.660
  130LYS     CB 1277   6.782   4.460   3.630
  130LYS     CG 1278   6.875   4.363   3.556
  130LYS     CD 1279   7.021   4.407   3.550
  130LYS     CE 1280   7.039   4.545   3.485
  130LYS     NZ 1281   7.182   4.579   3.482
  130LYS    HZ1 1282   7.221   4.517   3.414
  130LYS    HZ2 1283   7.197   4.674   3.453
  130LYS    HZ3 1284   7.233   4.566   3.567
  130LYS      C 1285   6.569   4.506   3.761
  130LYS      O 1286   6.632   4.582   3.835
  131ASN      N 1287   6.436   4.499   3.766
  131ASN      H 1288   6.389   4.463   3.686
  131ASN     CA 1289   6.357   4.578   3.862
  131ASN     CB 1290   6.301   4.698   3.786
  131ASN     CG 1291   6.254   4.812   3.876
  131ASN    OD1 1292   6.170   4.787   3.963
  131ASN    ND2 1293   6.308   4.932   3.856
  131ASN   HD21 1294   6.395   4.939   3.807
  131ASN   HD22 1295   6.252   5.010   3.883
  131ASN      C 1296   6.241   4.518   3.942
  131ASN      O 1297   6.171   4.432   3.888
  132GLU      N 1298   6.251   4.532   4.074
  132GLU      H 1299   6.323   4.584   4.120
  132GLU     CA 1300   6.157   4.467   4.166
  132GLU     CB 1301   6.224   4.434   4.300
  132GLU     CG 1302   6.335   4.331   4.277
  132GLU     CD 1303   6.283   4.188   4.264
  132GLU    OE1 1304   6.203   4.135   4.343
  132GLU    OE2 1305   6.313   4.141   4.152
  132GLU      C 1306   6.031   4.552   4.187
  132GLU      O 1307   5.921   4.502   4.165
  133ALA      N 1308   6.057   4.676   4.225
  133ALA      H 1309   6.148   4.709   4.253
  133ALA     CA 1310   5.953   4.777   4.248
  133ALA     CB 1311   6.029   4.903   4.292
  133ALA      C 1312   5.852   4.811   4.138
  133ALA      O 1313   5.733   4.810   4.167
  134ILE      N 1314   5.886   4.801   4.010
  134ILE      H 1315   5.981   4.816   3.983
  134ILE     CA 1316   5.795   4.795   3.894
  134ILE     CB 1317   5.857   4.848   3.765
  134ILE    CG1 1318   5.863   5.001   3.764
  134ILE    CG2 1319   5.778   4.821   3.637
  134ILE     CD 1320   6.000   5.057   3.801
  134ILE      C 1321   5.709   4.669   3.881
  134ILE      O 1322   5.586   4.678   3.872
  135GLN      N 1323   5.771   4.553   3.899
  135GLN      H 1324   5.871   4.561   3.901
  135GLN     CA 1325   5.700   4.425   3.909
  135GLN     CB 1326   5.805   4.314   3.906
  135GLN     CG 1327   5.865   4.298   3.766
  135GLN     CD 1328   5.937   4.164   3.775
  135GLN    OE1 1329   5.885   4.053   3.764
  135GLN    NE2 1330   6.064   4.171   3.814
  135GLN   HE21 1331   6.104   4.262   3.827
  135GLN   HE22 1332   6.113   4.091   3.849
  135GLN      C 1333   5.608   4.422   4.031
  135GLN      O 1334   5.492   4.386   4.011
  136ALA      N 1335   5.644   4.467   4.150
  136ALA      H 1336   5.739   4.490   4.174
  136ALA     CA 1337   5.551   4.478   4.263
  136ALA     CB 1338   5.626   4.540   4.381
  136ALA      C 1339   5.427   4.565   4.240
  136ALA      O 1340   5.321   4.507   4.260
  137ALA      N 1341   5.443   4.686   4.186
  137ALA      H 1342   5.534   4.727   4.189
  137ALA     CA 1343   5.328   4.765   4.139
  137ALA     CB 1344   5.365   4.905   4.090
  137ALA      C 1345   5.244   4.698   4.030
  137ALA      O 1346   5.123   4.690   4.050
  138HISE     N 1347   5.315   4.632   3.939
  138HISE     H 1348   5.415   4.633   3.935
  138HISE    CA 1349   5.253   4.560   3.827
  138HISE    CB 1350   5.368   4.512   3.738
  138HISE    CG 1351   5.345   4.451   3.599
  138HISE   ND1 1352   5.257   4.484   3.505
  138HISE   CD2 1353   5.417   4.345   3.564
  138HISE   HD2 1354   5.493   4.300   3.629
  138HISE   CE1 1355   5.272   4.392   3.411
  138HISE   HE1 1356   5.225   4.408   3.313
  138HISE   NE2 1357   5.372   4.311   3.444
  138HISE   HE2 1358   5.408   4.227   3.403
  138HISE     C 1359   5.162   4.446   3.873
  138HISE     O 1360   5.040   4.448   3.859
  139ASP      N 1361   5.221   4.353   3.948
  139ASP      H 1362   5.320   4.352   3.965
  139ASP     CA 1363   5.144   4.241   4.003
  139ASP     CB 1364   5.232   4.129   4.058
  139ASP     CG 1365   5.289   4.077   3.925
  139ASP    OD1 1366   5.407   4.107   3.898
  139ASP    OD2 1367   5.217   3.995   3.863
  139ASP      C 1368   5.041   4.281   4.109
  139ASP      O 1369   4.940   4.218   4.140
  140ALA      N 1370   5.075   4.387   4.182
  140ALA      H 1371   5.171   4.406   4.203
  140ALA     CA 1372   4.981   4.434   4.285
  140ALA     CB 1373   5.036   4.552   4.364
  140ALA      C 1374   4.850   4.480   4.219
  140ALA      O 1375   4.743   4.433   4.257
  141VAL      N 1376   4.857   4.544   4.102
  141VAL      H 1377   4.944   4.541   4.053
  141VAL     CA 1378   4.738   4.590   4.029
  141VAL     CB 1379   4.769   4.712   3.943
  141VAL    CG1 1380   4.656   4.756   3.849
  141VAL    CG2 1381   4.814   4.837   4.020
  141VAL      C 1382   4.665   4.480   3.952
  141VAL      O 1383   4.543   4.466   3.962
  142ALA      N 1384   4.752   4.393   3.900
  142ALA      H 1385   4.851   4.401   3.894
  142ALA     CA 1386   4.694   4.272   3.839
  142ALA     CB 1387   4.805   4.194   3.770
  142ALA      C 1388   4.598   4.192   3.928
  142ALA      O 1389   4.482   4.184   3.888
  143GLN      N 1390   4.642   4.172   4.052
  143GLN      H 1391   4.740   4.180   4.070
  143GLN     CA 1392   4.560   4.101   4.152
  143GLN     CB 1393   4.654   4.045   4.258
  143GLN     CG 1394   4.732   3.926   4.201
  143GLN     CD 1395   4.859   3.884   4.275
  143GLN    OE1 1396   4.862   3.888   4.398
  143GLN    NE2 1397   4.964   3.868   4.195
  143GLN   HE21 1398   4.952   3.880   4.096
  143GLN   HE22 1399   5.056   3.877   4.234
  143GLN      C 1400   4.443   4.178   4.214
  143GLN      O 1401   4.340   4.122   4.253
  144GLU      N 1402   4.463   4.309   4.219
  144GLU      H 1403   4.551   4.353   4.233
  144GLU     CA 1404   4.346   4.398   4.233
  144GLU     CB 1405   4.379   4.547   4.248
  144GLU     CG 1406   4.453   4.602   4.370
  144GLU     CD 1407   4.453   4.755   4.365
  144GLU    OE1 1408   4.349   4.803   4.415
  144GLU    OE2 1409   4.548   4.831   4.334
  144GLU      C 1410   4.239   4.390   4.124
  144GLU      O 1411   4.119   4.402   4.148
  145GLY      N 1412   4.275   4.373   3.997
  145GLY      H 1413   4.373   4.387   3.979
  145GLY     CA 1414   4.187   4.351   3.882
  145GLY      C 1415   4.108   4.221   3.898
  145GLY      O 1416   4.171   4.116   3.914
  146GLN      N 1417   3.981   4.227   3.860
  146GLN      H 1418   3.958   4.257   3.768
  146GLN     CA 1419   3.887   4.121   3.899
  146GLN     CB 1420   3.755   4.183   3.946
  146GLN     CG 1421   3.681   4.259   3.835
  146GLN     CD 1422   3.535   4.299   3.859
  146GLN    OE1 1423   3.451   4.232   3.919
  146GLN    NE2 1424   3.500   4.412   3.798
  146GLN   HE21 1425   3.571   4.453   3.741
  146GLN   HE22 1426   3.423   4.457   3.844
  146GLN      C 1427   3.862   4.015   3.791
  146GLN      O 1428   3.814   3.908   3.827
  147CYS      N 1429   3.889   4.039   3.663
  147CYS      H 1430   3.929   4.124   3.628
  147CYS     CA 1431   3.887   3.926   3.569
  147CYS     CB 1432   3.814   3.962   3.439
  147CYS     SG 1433   3.724   4.121   3.433
  147CYS     HG 1434   3.829   4.201   3.447
  147CYS      C 1435   4.030   3.901   3.519
  147CYS      O 1436   4.111   3.990   3.494
  148ARG      N 1437   4.053   3.770   3.516
  148ARG      H 1438   4.006   3.700   3.570
  148ARG     CA 1439   4.180   3.733   3.453
  148ARG     CB 1440   4.245   3.629   3.545
  148ARG     CG 1441   4.396   3.619   3.523
  148ARG     CD 1442   4.481   3.741   3.559
  148ARG     NE 1443   4.461   3.776   3.701
  148ARG     HE 1444   4.513   3.719   3.765
  148ARG     CZ 1445   4.407   3.889   3.747
  148ARG    NH1 1446   4.379   3.992   3.666
  148ARG   HH11 1447   4.414   3.980   3.573
  148ARG   HH12 1448   4.320   4.068   3.695
  148ARG    NH2 1449   4.364   3.896   3.874
  148ARG   HH21 1450   4.371   3.820   3.938
  148ARG   HH22 1451   4.324   3.983   3.902
  148ARG      C 1452   4.195   3.708   3.303
  148ARG      O 1453   4.248   3.794   3.233
  149VAL      N 1454   4.186   3.586   3.251
  149VAL      H 1455   4.190   3.512   3.319
  149VAL     CA 1456   4.172   3.562   3.107
  149VAL     CB 1457   4.036   3.608   3.053
  149VAL    CG1 1458   4.023   3.564   2.907
  149VAL    CG2 1459   3.914   3.553   3.128
  149VAL      C 1460   4.297   3.591   3.024
  149VAL      O 1461   4.313   3.704   2.977
  150ASP      N 1462   4.394   3.501   3.037
  150ASP      H 1463   4.393   3.433   3.110
  150ASP     CA 1464   4.509   3.493   2.946
  150ASP     CB 1465   4.646   3.483   3.014
  150ASP     CG 1466   4.768   3.493   2.923
  150ASP    OD1 1467   4.879   3.483   2.981
  150ASP    OD2 1468   4.755   3.484   2.799
  150ASP      C 1469   4.482   3.377   2.849
  150ASP      O 1470   4.524   3.262   2.862
  151ASP      N 1471   4.403   3.411   2.748
  151ASP      H 1472   4.366   3.503   2.739
  151ASP     CA 1473   4.364   3.321   2.638
  151ASP     CB 1474   4.235   3.380   2.581
  151ASP     CG 1475   4.232   3.530   2.548
  151ASP    OD1 1476   4.336   3.591   2.516
  151ASP    OD2 1477   4.118   3.581   2.555
  151ASP      C 1478   4.467   3.285   2.532
  151ASP      O 1479   4.429   3.233   2.427
  152LYS      N 1480   4.585   3.346   2.545
  152LYS      H 1481   4.596   3.404   2.625
  152LYS     CA 1482   4.699   3.332   2.453
  152LYS     CB 1483   4.757   3.191   2.457
  152LYS     CG 1484   4.793   3.144   2.599
  152LYS     CD 1485   4.921   3.214   2.647
  152LYS     CE 1486   4.965   3.183   2.790
  152LYS     NZ 1487   4.843   3.193   2.871
  152LYS    HZ1 1488   4.878   3.174   2.963
  152LYS    HZ2 1489   4.804   3.285   2.876
  152LYS    HZ3 1490   4.770   3.125   2.860
  152LYS      C 1491   4.684   3.389   2.312
  152LYS      O 1492   4.774   3.388   2.228
  153VAL      N 1493   4.571   3.456   2.288
  153VAL      H 1494   4.487   3.424   2.333
  153VAL     CA 1495   4.551   3.547   2.175
  153VAL     CB 1496   4.407   3.598   2.158
  153VAL    CG1 1497   4.403   3.688   2.034
  153VAL    CG2 1498   4.297   3.493   2.166
  153VAL      C 1499   4.654   3.660   2.181
  153VAL      O 1500   4.667   3.731   2.280
  154ASN      N 1501   4.714   3.691   2.066
  154ASN      H 1502   4.695   3.634   1.986
  154ASN     CA 1503   4.816   3.791   2.035
  154ASN     CB 1504   4.877   3.751   1.900
  154ASN     CG 1505   5.018   3.806   1.875
  154ASN    OD1 1506   5.094   3.813   1.971
  154ASN    ND2 1507   5.054   3.860   1.758
  154ASN   HD21 1508   4.983   3.877   1.690
  154ASN   HD22 1509   5.149   3.856   1.729
  154ASN      C 1510   4.779   3.939   2.051
  154ASN      O 1511   4.771   4.017   1.956
  155PHE      N 1512   4.730   3.978   2.168
  155PHE      H 1513   4.707   3.910   2.237
  155PHE     CA 1514   4.694   4.115   2.207
  155PHE     CB 1515   4.609   4.124   2.334
  155PHE     CG 1516   4.466   4.072   2.322
  155PHE    CD1 1517   4.369   4.163   2.280
  155PHE    HD1 1518   4.392   4.269   2.274
  155PHE    CD2 1519   4.430   3.942   2.355
  155PHE    HD2 1520   4.507   3.866   2.339
  155PHE    CE1 1521   4.235   4.130   2.267
  155PHE    HE1 1522   4.164   4.199   2.222
  155PHE    CE2 1523   4.296   3.908   2.344
  155PHE    HE2 1524   4.263   3.810   2.379
  155PHE     CZ 1525   4.202   3.997   2.293
  155PHE     HZ 1526   4.105   3.962   2.258
  155PHE      C 1527   4.819   4.203   2.217
  155PHE      O 1528   4.909   4.175   2.296
  156HISE     N 1529   4.797   4.319   2.157
  156HISE     H 1530   4.710   4.339   2.112
  156HISE    CA 1531   4.898   4.424   2.135
  156HISE    CB 1532   4.947   4.415   1.990
  156HISE    CG 1533   5.053   4.306   1.977
  156HISE   ND1 1534   5.180   4.328   2.012
  156HISE   CD2 1535   5.051   4.198   1.899
  156HISE   HD2 1536   4.966   4.130   1.891
  156HISE   CE1 1537   5.256   4.250   1.936
  156HISE   HE1 1538   5.363   4.265   1.920
  156HISE   NE2 1539   5.176   4.173   1.864
  156HISE   HE2 1540   5.220   4.094   1.820
  156HISE     C 1541   4.841   4.564   2.160
  156HISE     O 1542   4.727   4.597   2.129
  157PHE      N 1543   4.919   4.633   2.242
  157PHE      H 1544   5.018   4.616   2.240
  157PHE     CA 1545   4.882   4.764   2.297
  157PHE     CB 1546   4.887   4.757   2.450
  157PHE     CG 1547   4.834   4.887   2.510
  157PHE    CD1 1548   4.698   4.912   2.496
  157PHE    HD1 1549   4.633   4.844   2.440
  157PHE    CD2 1550   4.912   4.938   2.613
  157PHE    HD2 1551   5.019   4.918   2.621
  157PHE    CE1 1552   4.640   4.993   2.593
  157PHE    HE1 1553   4.533   5.013   2.588
  157PHE    CE2 1554   4.849   5.017   2.709
  157PHE    HE2 1555   4.912   5.062   2.786
  157PHE     CZ 1556   4.712   5.041   2.701
  157PHE     HZ 1557   4.661   5.063   2.795
  157PHE      C 1558   4.984   4.865   2.245
  157PHE      O 1559   5.101   4.867   2.283
  158ILE      N 1560   4.945   4.934   2.139
  158ILE      H 1561   4.850   4.945   2.108
  158ILE     CA 1562   5.024   5.025   2.054
  158ILE     CB 1563   5.003   4.978   1.910
  158ILE    CG1 1564   5.075   4.846   1.880
  158ILE    CG2 1565   5.056   5.077   1.806
  158ILE     CD 1566   4.999   4.755   1.783
  158ILE      C 1567   4.981   5.170   2.077
  158ILE      O 1568   4.863   5.196   2.099
  159LEU      N 1569   5.080   5.259   2.073
  159LEU      H 1570   5.168   5.225   2.040
  159LEU     CA 1571   5.072   5.402   2.103
  159LEU     CB 1572   5.174   5.440   2.211
  159LEU     CG 1573   5.193   5.586   2.250
  159LEU    CD1 1574   5.066   5.650   2.307
  159LEU    CD2 1575   5.318   5.601   2.337
  159LEU      C 1576   5.091   5.494   1.982
  159LEU      O 1577   5.170   5.458   1.895
  160PHE      N 1578   4.994   5.582   1.960
  160PHE      H 1579   4.916   5.573   2.021
  160PHE     CA 1580   5.001   5.688   1.858
  160PHE     CB 1581   4.873   5.684   1.775
  160PHE     CG 1582   4.859   5.560   1.686
  160PHE    CD1 1583   4.804   5.448   1.746
  160PHE    HD1 1584   4.749   5.464   1.839
  160PHE    CD2 1585   4.903   5.570   1.554
  160PHE    HD2 1586   4.899   5.664   1.500
  160PHE    CE1 1587   4.787   5.334   1.668
  160PHE    HE1 1588   4.745   5.245   1.714
  160PHE    CE2 1589   4.880   5.453   1.482
  160PHE    HE2 1590   4.939   5.433   1.393
  160PHE     CZ 1591   4.823   5.337   1.534
  160PHE     HZ 1592   4.840   5.239   1.489
  160PHE      C 1593   5.020   5.827   1.919
  160PHE      O 1594   4.927   5.868   1.988
  161ASN      N 1595   5.129   5.894   1.886
  161ASN      H 1596   5.205   5.856   1.833
  161ASN     CA 1597   5.152   6.031   1.935
  161ASN     CB 1598   5.202   6.021   2.079
  161ASN     CG 1599   5.337   5.965   2.125
  161ASN    OD1 1600   5.429   5.956   2.044
  161ASN    ND2 1601   5.358   5.947   2.255
  161ASN   HD21 1602   5.290   5.969   2.325
  161ASN   HD22 1603   5.446   5.906   2.280
  161ASN      C 1604   5.245   6.121   1.855
  161ASN      O 1605   5.305   6.082   1.754
  162ASN      N 1606   5.224   6.251   1.869
  162ASN      H 1607   5.162   6.291   1.937
  162ASN     CA 1608   5.305   6.357   1.807
  162ASN     CB 1609   5.234   6.490   1.778
  162ASN     CG 1610   5.310   6.577   1.677
  162ASN    OD1 1611   5.395   6.653   1.723
  162ASN    ND2 1612   5.254   6.598   1.559
  162ASN   HD21 1613   5.164   6.563   1.534
  162ASN   HD22 1614   5.304   6.656   1.494
  162ASN      C 1615   5.425   6.389   1.897
  162ASN      O 1616   5.412   6.447   2.005
  163VAL      N 1617   5.540   6.354   1.841
  163VAL      H 1618   5.547   6.322   1.746
  163VAL     CA 1619   5.670   6.384   1.902
  163VAL     CB 1620   5.730   6.260   1.970
  163VAL    CG1 1621   5.873   6.288   2.018
  163VAL    CG2 1622   5.643   6.205   2.083
  163VAL      C 1623   5.763   6.431   1.790
  163VAL      O 1624   5.751   6.388   1.676
  164ASP      N 1625   5.829   6.544   1.813
  164ASP      H 1626   5.822   6.577   1.907
  164ASP     CA 1627   5.909   6.608   1.708
  164ASP     CB 1628   6.030   6.522   1.670
  164ASP     CG 1629   6.145   6.599   1.605
  164ASP    OD1 1630   6.143   6.724   1.605
  164ASP    OD2 1631   6.258   6.548   1.590
  164ASP      C 1632   5.834   6.647   1.581
  164ASP      O 1633   5.874   6.618   1.468
  165GLY      N 1634   5.722   6.714   1.610
  165GLY      H 1635   5.695   6.744   1.701
  165GLY     CA 1636   5.623   6.748   1.508
  165GLY      C 1637   5.557   6.641   1.420
  165GLY      O 1638   5.464   6.671   1.344
  166HISE     N 1639   5.613   6.521   1.424
  166HISE     H 1640   5.697   6.505   1.476
  166HISE    CA 1641   5.570   6.407   1.341
  166HISE    CB 1642   5.690   6.338   1.277
  166HISE    CG 1643   5.760   6.414   1.165
  166HISE   ND1 1644   5.852   6.508   1.183
  166HISE   CD2 1645   5.758   6.389   1.034
  166HISE   HD2 1646   5.700   6.313   0.981
  166HISE   CE1 1647   5.914   6.525   1.066
  166HISE   HE1 1648   5.982   6.608   1.048
  166HISE   NE2 1649   5.856   6.452   0.971
  166HISE   HE2 1650   5.879   6.463   0.874
  166HISE     C 1651   5.487   6.307   1.422
  166HISE     O 1652   5.515   6.284   1.540
  167LEU      N 1653   5.382   6.262   1.355
  167LEU      H 1654   5.359   6.294   1.263
  167LEU     CA 1655   5.309   6.146   1.408
  167LEU     CB 1656   5.181   6.139   1.324
  167LEU     CG 1657   5.058   6.105   1.408
  167LEU    CD1 1658   5.059   5.961   1.459
  167LEU    CD2 1659   5.042   6.210   1.519
  167LEU      C 1660   5.389   6.016   1.413
  167LEU      O 1661   5.420   5.948   1.314
  168TYR      N 1662   5.399   5.962   1.534
  168TYR      H 1663   5.359   5.996   1.619
  168TYR     CA 1664   5.481   5.840   1.546
  168TYR     CB 1665   5.607   5.880   1.623
  168TYR     CG 1666   5.704   5.957   1.534
  168TYR    CD1 1667   5.790   5.889   1.448
  168TYR    HD1 1668   5.769   5.789   1.410
  168TYR    CD2 1669   5.735   6.088   1.570
  168TYR    HD2 1670   5.671   6.134   1.645
  168TYR    CE1 1671   5.904   5.949   1.394
  168TYR    HE1 1672   5.968   5.901   1.320
  168TYR    CE2 1673   5.846   6.149   1.513
  168TYR    HE2 1674   5.854   6.258   1.520
  168TYR     CZ 1675   5.932   6.081   1.428
  168TYR     OH 1676   6.045   6.129   1.370
  168TYR     HH 1677   6.037   6.229   1.366
  168TYR      C 1678   5.398   5.731   1.615
  168TYR      O 1679   5.326   5.758   1.711
  169GLU      N 1680   5.427   5.611   1.567
  169GLU      H 1681   5.497   5.599   1.497
  169GLU     CA 1682   5.365   5.485   1.612
  169GLU     CB 1683   5.310   5.417   1.487
  169GLU     CG 1684   5.213   5.304   1.523
  169GLU     CD 1685   5.184   5.225   1.395
  169GLU    OE1 1686   5.086   5.251   1.321
  169GLU    OE2 1687   5.270   5.142   1.361
  169GLU      C 1688   5.466   5.399   1.688
  169GLU      O 1689   5.582   5.390   1.648
  170LEU      N 1690   5.431   5.374   1.814
  170LEU      H 1691   5.361   5.422   1.866
  170LEU     CA 1692   5.512   5.291   1.903
  170LEU     CB 1693   5.527   5.380   2.026
  170LEU     CG 1694   5.622   5.496   1.994
  170LEU    CD1 1695   5.539   5.619   1.956
  170LEU    CD2 1696   5.722   5.512   2.109
  170LEU      C 1697   5.443   5.162   1.948
  170LEU      O 1698   5.333   5.172   2.003
  171ASP      N 1699   5.525   5.060   1.928
  171ASP      H 1700   5.623   5.072   1.911
  171ASP     CA 1701   5.488   4.922   1.963
  171ASP     CB 1702   5.453   4.847   1.834
  171ASP     CG 1703   5.417   4.698   1.842
  171ASP    OD1 1704   5.307   4.663   1.795
  171ASP    OD2 1705   5.494   4.618   1.899
  171ASP      C 1706   5.607   4.855   2.031
  171ASP      O 1707   5.708   4.854   1.961
  172GLY      N 1708   5.596   4.816   2.158
  172GLY      H 1709   5.519   4.847   2.213
  172GLY     CA 1710   5.707   4.753   2.231
  172GLY      C 1711   5.773   4.624   2.181
  172GLY      O 1712   5.894   4.605   2.192
  173ARG      N 1713   5.696   4.534   2.121
  173ARG      H 1714   5.596   4.531   2.115
  173ARG     CA 1715   5.744   4.407   2.064
  173ARG     CB 1716   5.640   4.296   2.055
  173ARG     CG 1717   5.634   4.239   2.197
  173ARG     CD 1718   5.497   4.179   2.226
  173ARG     NE 1719   5.479   4.054   2.151
  173ARG     HE 1720   5.565   4.005   2.136
  173ARG     CZ 1721   5.360   4.001   2.122
  173ARG    NH1 1722   5.238   4.039   2.162
  173ARG   HH11 1723   5.228   4.124   2.214
  173ARG   HH12 1724   5.169   3.967   2.158
  173ARG    NH2 1725   5.369   3.905   2.030
  173ARG   HH21 1726   5.459   3.885   1.991
  173ARG   HH22 1727   5.282   3.860   2.008
  173ARG      C 1728   5.815   4.420   1.929
  173ARG      O 1729   5.902   4.342   1.891
  174MET      N 1730   5.787   4.530   1.859
  174MET      H 1731   5.697   4.569   1.879
  174MET     CA 1732   5.862   4.570   1.739
  174MET     CB 1733   5.784   4.683   1.673
  174MET     CG 1734   5.665   4.634   1.590
  174MET     SD 1735   5.719   4.535   1.446
  174MET     CE 1736   5.559   4.482   1.391
  174MET      C 1737   6.007   4.615   1.759
  174MET      O 1738   6.037   4.673   1.864
  175PRO      N 1739   6.100   4.562   1.681
  175PRO     CA 1740   6.238   4.609   1.664
  175PRO     CB 1741   6.284   4.539   1.536
  175PRO     CG 1742   6.214   4.403   1.546
  175PRO     CD 1743   6.076   4.441   1.600
  175PRO      C 1744   6.248   4.762   1.655
  175PRO      O 1745   6.309   4.825   1.742
  176PHE      N 1746   6.181   4.823   1.558
  176PHE      H 1747   6.119   4.772   1.499
  176PHE     CA 1748   6.191   4.969   1.548
  176PHE     CB 1749   6.270   5.007   1.422
  176PHE     CG 1750   6.421   4.990   1.433
  176PHE    CD1 1751   6.478   4.867   1.401
  176PHE    HD1 1752   6.408   4.784   1.392
  176PHE    CD2 1753   6.509   5.095   1.456
  176PHE    HD2 1754   6.473   5.198   1.451
  176PHE    CE1 1755   6.616   4.860   1.402
  176PHE    HE1 1756   6.663   4.768   1.367
  176PHE    CE2 1757   6.648   5.087   1.460
  176PHE    HE2 1758   6.704   5.175   1.491
  176PHE     CZ 1759   6.704   4.963   1.433
  176PHE     HZ 1760   6.809   4.945   1.456
  176PHE      C 1761   6.053   5.035   1.539
  176PHE      O 1762   5.954   4.977   1.494
  177PRO      N 1763   6.045   5.159   1.584
  177PRO     CA 1764   5.929   5.247   1.561
  177PRO     CB 1765   5.963   5.377   1.634
  177PRO     CG 1766   6.044   5.330   1.755
  177PRO     CD 1767   6.126   5.218   1.692
  177PRO      C 1768   5.890   5.283   1.418
  177PRO      O 1769   5.964   5.279   1.320
  178VAL      N 1770   5.770   5.339   1.403
  178VAL      H 1771   5.717   5.356   1.486
  178VAL     CA 1772   5.709   5.373   1.274
  178VAL     CB 1773   5.578   5.298   1.249
  178VAL    CG1 1774   5.520   5.312   1.108
  178VAL    CG2 1775   5.582   5.150   1.285
  178VAL      C 1776   5.684   5.524   1.278
  178VAL      O 1777   5.623   5.576   1.371
  179ASN      N 1778   5.702   5.585   1.161
  179ASN      H 1779   5.713   5.538   1.074
  179ASN     CA 1780   5.663   5.726   1.145
  179ASN     CB 1781   5.787   5.795   1.088
  179ASN     CG 1782   5.785   5.936   1.028
  179ASN    OD1 1783   5.689   5.991   0.973
  179ASN    ND2 1784   5.907   5.988   1.017
  179ASN   HD21 1785   5.988   5.936   1.043
  179ASN   HD22 1786   5.920   6.084   0.991
  179ASN      C 1787   5.544   5.732   1.049
  179ASN      O 1788   5.554   5.671   0.943
  180HISE     N 1789   5.447   5.817   1.082
  180HISE     H 1790   5.452   5.860   1.172
  180HISE    CA 1791   5.332   5.841   0.994
  180HISE    CB 1792   5.197   5.797   1.051
  180HISE    CG 1793   5.195   5.645   1.073
  180HISE   ND1 1794   5.187   5.557   0.974
  180HISE   CD2 1795   5.184   5.579   1.187
  180HISE   HD2 1796   5.127   5.619   1.271
  180HISE   CE1 1797   5.184   5.435   1.027
  180HISE   HE1 1798   5.174   5.342   0.972
  180HISE   NE2 1799   5.176   5.449   1.159
  180HISE   HE2 1800   5.148   5.371   1.215
  180HISE     C 1801   5.313   5.984   0.942
  180HISE     O 1802   5.205   6.034   0.910
  181GLY      N 1803   5.431   6.043   0.922
  181GLY      H 1804   5.521   6.005   0.941
  181GLY     CA 1805   5.446   6.179   0.870
  181GLY      C 1806   5.380   6.295   0.945
  181GLY      O 1807   5.354   6.279   1.064
  182ALA      N 1808   5.384   6.407   0.873
  182ALA      H 1809   5.423   6.406   0.781
  182ALA     CA 1810   5.350   6.541   0.923
  182ALA     CB 1811   5.365   6.650   0.816
  182ALA      C 1812   5.213   6.546   0.989
  182ALA      O 1813   5.118   6.490   0.935
  183SER      N 1814   5.206   6.625   1.096
  183SER      H 1815   5.277   6.687   1.131
  183SER     CA 1816   5.096   6.635   1.193
  183SER     CB 1817   5.098   6.504   1.271
  183SER     OG 1818   5.042   6.521   1.402
  183SER     HG 1819   4.944   6.543   1.400
  183SER      C 1820   5.115   6.758   1.282
  183SER      O 1821   5.225   6.809   1.303
  184SER      N 1822   5.003   6.799   1.340
  184SER      H 1823   4.917   6.776   1.294
  184SER     CA 1824   4.997   6.911   1.435
  184SER     CB 1825   4.887   7.008   1.393
  184SER     OG 1826   4.868   7.107   1.495
  184SER     HG 1827   4.867   7.200   1.458
  184SER      C 1828   4.963   6.854   1.573
  184SER      O 1829   4.859   6.790   1.587
  185GLU      N 1830   5.030   6.911   1.673
  185GLU      H 1831   5.100   6.979   1.651
  185GLU     CA 1832   5.003   6.882   1.814
  185GLU     CB 1833   5.111   6.927   1.912
  185GLU     CG 1834   5.110   6.879   2.057
  185GLU     CD 1835   5.241   6.924   2.121
  185GLU    OE1 1836   5.293   6.849   2.206
  185GLU    OE2 1837   5.293   7.034   2.090
  185GLU      C 1838   4.865   6.926   1.863
  185GLU      O 1839   4.809   6.851   1.943
  186ASP      N 1840   4.796   7.012   1.789
  186ASP      H 1841   4.841   7.088   1.741
  186ASP     CA 1842   4.658   7.051   1.822
  186ASP     CB 1843   4.636   7.184   1.751
  186ASP     CG 1844   4.500   7.240   1.795
  186ASP    OD1 1845   4.474   7.231   1.917
  186ASP    OD2 1846   4.418   7.281   1.711
  186ASP      C 1847   4.563   6.941   1.773
  186ASP      O 1848   4.486   6.878   1.845
  187THR      N 1849   4.584   6.891   1.652
  187THR      H 1850   4.677   6.893   1.615
  187THR     CA 1851   4.502   6.799   1.572
  187THR     CB 1852   4.499   6.826   1.421
  187THR    OG1 1853   4.631   6.838   1.366
  187THR    HG1 1854   4.666   6.745   1.355
  187THR    CG2 1855   4.417   6.951   1.390
  187THR      C 1856   4.522   6.649   1.594
  187THR      O 1857   4.443   6.569   1.543
  188LEU      N 1858   4.569   6.620   1.715
  188LEU      H 1859   4.549   6.683   1.791
  188LEU     CA 1860   4.626   6.489   1.746
  188LEU     CB 1861   4.683   6.500   1.888
  188LEU     CG 1862   4.833   6.474   1.906
  188LEU    CD1 1863   4.872   6.489   2.053
  188LEU    CD2 1864   4.877   6.334   1.863
  188LEU      C 1865   4.530   6.370   1.745
  188LEU      O 1866   4.566   6.257   1.710
  189LEU      N 1867   4.405   6.384   1.788
  189LEU      H 1868   4.377   6.466   1.837
  189LEU     CA 1869   4.300   6.281   1.796
  189LEU     CB 1870   4.182   6.332   1.880
  189LEU     CG 1871   4.208   6.305   2.028
  189LEU    CD1 1872   4.177   6.417   2.128
  189LEU    CD2 1873   4.133   6.177   2.064
  189LEU      C 1874   4.267   6.236   1.653
  189LEU      O 1875   4.267   6.115   1.632
  190LYS      N 1876   4.243   6.329   1.561
  190LYS      H 1877   4.245   6.426   1.585
  190LYS     CA 1878   4.225   6.293   1.419
  190LYS     CB 1879   4.175   6.423   1.355
  190LYS     CG 1880   4.138   6.415   1.207
  190LYS     CD 1881   4.048   6.532   1.168
  190LYS     CE 1882   4.016   6.531   1.018
  190LYS     NZ 1883   4.130   6.534   0.925
  190LYS    HZ1 1884   4.161   6.627   0.904
  190LYS    HZ2 1885   4.213   6.492   0.961
  190LYS    HZ3 1886   4.099   6.499   0.837
  190LYS      C 1887   4.346   6.236   1.345
  190LYS      O 1888   4.347   6.126   1.290
  191ASP      N 1889   4.456   6.309   1.360
  191ASP      H 1890   4.445   6.399   1.402
  191ASP     CA 1891   4.590   6.268   1.313
  191ASP     CB 1892   4.691   6.379   1.340
  191ASP     CG 1893   4.673   6.510   1.262
  191ASP    OD1 1894   4.765   6.593   1.284
  191ASP    OD2 1895   4.592   6.512   1.167
  191ASP      C 1896   4.635   6.129   1.360
  191ASP      O 1897   4.716   6.074   1.286
  192ALA      N 1898   4.586   6.083   1.475
  192ALA      H 1899   4.527   6.138   1.535
  192ALA     CA 1900   4.612   5.945   1.518
  192ALA     CB 1901   4.618   5.948   1.671
  192ALA      C 1902   4.500   5.851   1.474
  192ALA      O 1903   4.532   5.759   1.399
  193ALA      N 1904   4.375   5.888   1.499
  193ALA      H 1905   4.358   5.978   1.538
  193ALA     CA 1906   4.262   5.812   1.443
  193ALA     CB 1907   4.118   5.862   1.463
  193ALA      C 1908   4.269   5.785   1.293
  193ALA      O 1909   4.232   5.672   1.262
  194LYS      N 1910   4.316   5.874   1.206
  194LYS      H 1911   4.319   5.972   1.222
  194LYS     CA 1912   4.340   5.841   1.064
  194LYS     CB 1913   4.411   5.966   1.011
  194LYS     CG 1914   4.411   5.969   0.858
  194LYS     CD 1915   4.498   6.088   0.814
  194LYS     CE 1916   4.644   6.056   0.844
  194LYS     NZ 1917   4.745   6.143   0.782
  194LYS    HZ1 1918   4.835   6.104   0.804
  194LYS    HZ2 1919   4.726   6.149   0.684
  194LYS    HZ3 1920   4.739   6.236   0.818
  194LYS      C 1921   4.430   5.721   1.032
  194LYS      O 1922   4.405   5.643   0.941
  195VAL      N 1923   4.524   5.701   1.124
  195VAL      H 1924   4.538   5.762   1.202
  195VAL     CA 1925   4.610   5.582   1.126
  195VAL     CB 1926   4.749   5.614   1.180
  195VAL    CG1 1927   4.841   5.500   1.137
  195VAL    CG2 1928   4.813   5.736   1.112
  195VAL      C 1929   4.551   5.457   1.193
  195VAL      O 1930   4.575   5.350   1.138
  196CYS      N 1931   4.482   5.483   1.303
  196CYS      H 1932   4.482   5.576   1.340
  196CYS     CA 1933   4.403   5.387   1.381
  196CYS     CB 1934   4.344   5.446   1.509
  196CYS     SG 1935   4.460   5.545   1.611
  196CYS     HG 1936   4.426   5.518   1.737
  196CYS      C 1937   4.295   5.307   1.308
  196CYS      O 1938   4.299   5.185   1.293
  197ARG      N 1939   4.219   5.378   1.224
  197ARG      H 1940   4.216   5.477   1.232
  197ARG     CA 1941   4.121   5.322   1.130
  197ARG     CB 1942   4.020   5.424   1.075
  197ARG     CG 1943   3.916   5.454   1.183
  197ARG     CD 1944   3.808   5.555   1.145
  197ARG     NE 1945   3.862   5.672   1.073
  197ARG     HE 1946   3.897   5.661   0.980
  197ARG     CZ 1947   3.868   5.796   1.123
  197ARG    NH1 1948   3.839   5.839   1.247
  197ARG   HH11 1949   3.813   5.773   1.317
  197ARG   HH12 1950   3.824   5.936   1.266
  197ARG    NH2 1951   3.895   5.883   1.025
  197ARG   HH21 1952   3.907   5.853   0.930
  197ARG   HH22 1953   3.890   5.981   1.042
  197ARG      C 1954   4.177   5.231   1.021
  197ARG      O 1955   4.148   5.111   1.028
  198GLU      N 1956   4.281   5.272   0.948
  198GLU      H 1957   4.315   5.366   0.950
  198GLU     CA 1958   4.343   5.189   0.844
  198GLU     CB 1959   4.424   5.271   0.744
  198GLU     CG 1960   4.536   5.354   0.807
  198GLU     CD 1961   4.637   5.392   0.698
  198GLU    OE1 1962   4.605   5.402   0.578
  198GLU    OE2 1963   4.754   5.413   0.736
  198GLU      C 1964   4.423   5.071   0.902
  198GLU      O 1965   4.446   4.973   0.832
  199PHE      N 1966   4.464   5.075   1.028
  199PHE      H 1967   4.472   5.165   1.071
  199PHE     CA 1968   4.519   4.959   1.101
  199PHE     CB 1969   4.586   5.002   1.232
  199PHE     CG 1970   4.706   4.921   1.280
  199PHE    CD1 1971   4.809   4.998   1.335
  199PHE    HD1 1972   4.794   5.105   1.351
  199PHE    CD2 1973   4.709   4.784   1.303
  199PHE    HD2 1974   4.619   4.723   1.294
  199PHE    CE1 1975   4.920   4.943   1.398
  199PHE    HE1 1976   4.992   5.009   1.446
  199PHE    CE2 1977   4.822   4.726   1.359
  199PHE    HE2 1978   4.833   4.618   1.372
  199PHE     CZ 1979   4.928   4.805   1.404
  199PHE     HZ 1980   5.017   4.770   1.456
  199PHE      C 1981   4.416   4.848   1.121
  199PHE      O 1982   4.440   4.733   1.084
  200THR      N 1983   4.297   4.890   1.161
  200THR      H 1984   4.277   4.988   1.173
  200THR     CA 1985   4.189   4.795   1.190
  200THR     CB 1986   4.111   4.831   1.316
  200THR    OG1 1987   4.022   4.731   1.368
  200THR    HG1 1988   4.068   4.647   1.398
  200THR    CG2 1989   4.038   4.965   1.306
  200THR      C 1990   4.090   4.767   1.076
  200THR      O 1991   4.056   4.650   1.062
  201GLU      N 1992   4.059   4.868   0.995
  201GLU      H 1993   4.080   4.963   1.018
  201GLU     CA 1994   3.963   4.842   0.887
  201GLU     CB 1995   3.926   4.967   0.806
  201GLU     CG 1996   3.836   5.049   0.898
  201GLU     CD 1997   3.804   5.178   0.822
  201GLU    OE1 1998   3.690   5.198   0.773
  201GLU    OE2 1999   3.888   5.262   0.783
  201GLU      C 2000   3.990   4.730   0.786
  201GLU      O 2001   3.900   4.672   0.726
  202ARG      N 2002   4.120   4.722   0.759
  202ARG      H 2003   4.166   4.810   0.748
  202ARG     CA 2004   4.185   4.616   0.681
  202ARG     CB 2005   4.336   4.637   0.672
  202ARG     CG 2006   4.375   4.769   0.604
  202ARG     CD 2007   4.523   4.766   0.567
  202ARG     NE 2008   4.602   4.760   0.691
  202ARG     HE 2009   4.566   4.688   0.750
  202ARG     CZ 2010   4.697   4.848   0.727
  202ARG    NH1 2011   4.745   4.948   0.651
  202ARG   HH11 2012   4.703   4.983   0.568
  202ARG   HH12 2013   4.829   4.994   0.678
  202ARG    NH2 2014   4.773   4.826   0.835
  202ARG   HH21 2015   4.766   4.739   0.884
  202ARG   HH22 2016   4.838   4.894   0.869
  202ARG      C 2017   4.150   4.476   0.731
  202ARG      O 2018   4.122   4.382   0.656
  203GLU      N 2019   4.153   4.468   0.864
  203GLU      H 2020   4.198   4.533   0.925
  203GLU     CA 2021   4.140   4.336   0.927
  203GLU     CB 2022   4.220   4.348   1.056
  203GLU     CG 2023   4.296   4.221   1.093
  203GLU     CD 2024   4.416   4.192   1.003
  203GLU    OE1 2025   4.519   4.263   0.998
  203GLU    OE2 2026   4.399   4.091   0.932
  203GLU      C 2027   3.995   4.299   0.959
  203GLU      O 2028   3.952   4.262   1.068
  204GLN      N 2029   3.927   4.292   0.846
  204GLN      H 2030   3.983   4.294   0.763
  204GLN     CA 2031   3.781   4.273   0.847
  204GLN     CB 2032   3.743   4.254   0.700
  204GLN     CG 2033   3.767   4.379   0.615
  204GLN     CD 2034   3.716   4.356   0.473
  204GLN    OE1 2035   3.789   4.327   0.378
  204GLN    NE2 2036   3.590   4.396   0.461
  204GLN   HE21 2037   3.543   4.431   0.542
  204GLN   HE22 2038   3.544   4.415   0.374
  204GLN      C 2039   3.702   4.167   0.925
  204GLN      O 2040   3.610   4.205   0.996
  205GLY      N 2041   3.752   4.044   0.932
  205GLY      H 2042   3.825   4.013   0.871
  205GLY     CA 2043   3.702   3.929   1.009
  205GLY      C 2044   3.700   3.942   1.161
  205GLY      O 2045   3.633   3.863   1.227
  206GLU      N 2046   3.763   4.041   1.224
  206GLU      H 2047   3.759   4.135   1.188
  206GLU     CA 2048   3.790   4.039   1.368
  206GLU     CB 2049   3.941   4.050   1.390
  206GLU     CG 2050   3.998   4.043   1.532
  206GLU     CD 2051   3.956   3.911   1.598
  206GLU    OE1 2052   3.852   3.904   1.667
  206GLU    OE2 2053   4.025   3.811   1.569
  206GLU      C 2054   3.713   4.150   1.440
  206GLU      O 2055   3.703   4.266   1.402
  207VAL      N 2056   3.658   4.104   1.552
  207VAL      H 2057   3.672   4.013   1.592
  207VAL     CA 2058   3.570   4.180   1.642
  207VAL     CB 2059   3.440   4.103   1.661
  207VAL    CG1 2060   3.361   4.101   1.529
  207VAL    CG2 2061   3.448   3.972   1.740
  207VAL      C 2062   3.620   4.224   1.780
  207VAL      O 2063   3.554   4.304   1.846
  208ARG      N 2064   3.740   4.178   1.817
  208ARG      H 2065   3.797   4.122   1.757
  208ARG     CA 2066   3.813   4.218   1.938
  208ARG     CB 2067   3.910   4.104   1.967
  208ARG     CG 2068   3.816   3.988   1.998
  208ARG     CD 2069   3.887   3.860   2.042
  208ARG     NE 2070   3.965   3.801   1.932
  208ARG     HE 2071   3.961   3.852   1.846
  208ARG     CZ 2072   4.014   3.677   1.920
  208ARG    NH1 2073   4.005   3.592   2.024
  208ARG   HH11 2074   3.983   3.605   2.120
  208ARG   HH12 2075   4.035   3.502   1.992
  208ARG    NH2 2076   4.071   3.627   1.810
  208ARG   HH21 2077   4.061   3.677   1.724
  208ARG   HH22 2078   4.112   3.536   1.820
  208ARG      C 2079   3.892   4.347   1.913
  208ARG      O 2080   3.969   4.346   1.817
  209PHE      N 2081   3.843   4.450   1.983
  209PHE      H 2082   3.763   4.444   2.043
  209PHE     CA 2083   3.910   4.580   1.991
  209PHE     CB 2084   3.901   4.650   1.855
  209PHE     CG 2085   3.761   4.661   1.795
  209PHE    CD1 2086   3.685   4.775   1.816
  209PHE    HD1 2087   3.703   4.830   1.909
  209PHE    CD2 2088   3.722   4.579   1.690
  209PHE    HD2 2089   3.780   4.487   1.679
  209PHE    CE1 2090   3.581   4.813   1.732
  209PHE    HE1 2091   3.508   4.891   1.754
  209PHE    CE2 2092   3.617   4.612   1.605
  209PHE    HE2 2093   3.574   4.532   1.544
  209PHE     CZ 2094   3.551   4.733   1.622
  209PHE     HZ 2095   3.470   4.761   1.555
  209PHE      C 2096   3.866   4.682   2.097
  209PHE      O 2097   3.749   4.678   2.133
  210SER      N 2098   3.963   4.763   2.139
  210SER      H 2099   4.059   4.754   2.111
  210SER     CA 2100   3.957   4.866   2.244
  210SER     CB 2101   3.960   4.804   2.384
  210SER     OG 2102   3.896   4.890   2.478
  210SER     HG 2103   3.935   4.864   2.566
  210SER      C 2104   4.058   4.980   2.249
  210SER      O 2105   4.168   4.972   2.193
  211ALA      N 2106   4.013   5.099   2.288
  211ALA      H 2107   3.928   5.097   2.340
  211ALA     CA 2108   4.099   5.217   2.301
  211ALA     CB 2109   4.088   5.290   2.167
  211ALA      C 2110   4.075   5.319   2.413
  211ALA      O 2111   3.964   5.334   2.463
  212VAL      N 2112   4.195   5.371   2.439
  212VAL      H 2113   4.279   5.332   2.403
  212VAL     CA 2114   4.216   5.456   2.558
  212VAL     CB 2115   4.272   5.373   2.674
  212VAL    CG1 2116   4.399   5.296   2.637
  212VAL    CG2 2117   4.286   5.456   2.802
  212VAL      C 2118   4.309   5.574   2.529
  212VAL      O 2119   4.426   5.564   2.490
  213ALA      N 2120   4.264   5.687   2.582
  213ALA      H 2121   4.171   5.693   2.620
  213ALA     CA 2122   4.331   5.817   2.571
  213ALA     CB 2123   4.260   5.914   2.477
  213ALA      C 2124   4.378   5.884   2.700
  213ALA      O 2125   4.308   5.880   2.801
  214LEU      N 2126   4.491   5.954   2.695
  214LEU      H 2127   4.544   5.956   2.610
  214LEU     CA 2128   4.554   6.018   2.811
  214LEU     CB 2129   4.706   5.997   2.811
  214LEU     CG 2130   4.755   6.000   2.956
  214LEU    CD1 2131   4.886   5.920   2.960
  214LEU    CD2 2132   4.785   6.146   2.992
  214LEU      C 2133   4.513   6.165   2.817
  214LEU      O 2134   4.559   6.241   2.732
  215CYS      N 2135   4.427   6.210   2.909
  215CYS      H 2136   4.380   6.157   2.979
  215CYS     CA 2137   4.368   6.343   2.894
  215CYS     CB 2138   4.217   6.335   2.869
  215CYS     SG 2139   4.175   6.257   2.709
  215CYS     HG 2140   4.155   6.375   2.651
  215CYS      C 2141   4.395   6.429   3.018
  215CYS      O 2142   4.407   6.374   3.127
  216LYS      N 2143   4.381   6.561   3.002
  216LYS      H 2144   4.389   6.599   2.910
  216LYS     CA 2145   4.366   6.650   3.118
  216LYS     CB 2146   4.410   6.789   3.072
  216LYS     CG 2147   4.419   6.903   3.173
  216LYS     CD 2148   4.541   6.878   3.261
  216LYS     CE 2149   4.544   6.973   3.381
  216LYS     NZ 2150   4.557   7.118   3.359
  216LYS    HZ1 2151   4.498   7.155   3.287
  216LYS    HZ2 2152   4.543   7.171   3.443
  216LYS    HZ3 2153   4.648   7.141   3.326
  216LYS      C 2154   4.232   6.648   3.191
  216LYS      O 2155   4.128   6.652   3.125
  217ALA      N 2156   4.242   6.630   3.322
  217ALA      H 2157   4.328   6.611   3.369
  217ALA     CA 2158   4.125   6.651   3.407
  217ALA     CB 2159   4.141   6.589   3.546
  217ALA      C 2160   4.084   6.798   3.424
  217ALA      O 2161   4.166   6.890   3.418
  218ALA      N 2162   3.955   6.817   3.450
  218ALA      H 2163   3.887   6.745   3.462
  218ALA     CA 2164   3.909   6.956   3.458
  218ALA     CB 2165   3.786   6.955   3.367
  218ALA      C 2166   3.876   6.988   3.604
  218ALA     O1 2167   3.775   7.058   3.626
  218ALA     O2 2168   3.941   6.929   3.693
   6.93776   6.93776   4.90573   0.00000   0.00000   0.00000   0.00000   3.46887   3.46887
