# Supplementary material for: Is There a Functional Role for the Knotted Topology in Protein UCH-L1?
Source: J Chem Inf Model. 2024 Jul 24;64(17):6827–37. doi: 10.1021/acs.jcim.4c00880 (PMC11388461; doi:10.1021/acs.jcim.4c00880)
Supplement: Supplementary file 2 — ci4c00880_si_002.zip [file ci4c00880_si_002.zip › UCH-L1_files/APO/APO_delta5/REP_3/traj_final.gro]

Protein in water t= 500000.00000 step= 5000000
 2168
    1MET      N    1   6.136   5.936   1.497
    1MET     H1    2   6.090   5.999   1.559
    1MET     H2    3   6.168   5.982   1.414
    1MET     H3    4   6.068   5.867   1.470
    1MET     CA    5   6.238   5.875   1.582
    1MET     CB    6   6.367   5.952   1.555
    1MET     CG    7   6.432   5.940   1.415
    1MET     SD    8   6.338   6.019   1.281
    1MET     CE    9   6.480   6.073   1.186
    1MET      C   10   6.195   5.876   1.729
    1MET      O   11   6.079   5.907   1.753
    2GLU      N   12   6.264   5.811   1.822
    2GLU      H   13   6.357   5.779   1.802
    2GLU     CA   14   6.222   5.778   1.959
    2GLU     CB   15   6.345   5.724   2.032
    2GLU     CG   16   6.455   5.829   2.049
    2GLU     CD   17   6.592   5.764   2.069
    2GLU    OE1   18   6.637   5.698   1.972
    2GLU    OE2   19   6.647   5.765   2.181
    2GLU      C   20   6.151   5.887   2.039
    2GLU      O   21   6.197   6.001   2.049
    3ILE      N   22   6.052   5.851   2.120
    3ILE      H   23   6.030   5.754   2.127
    3ILE     CA   24   5.973   5.948   2.197
    3ILE     CB   25   5.822   5.924   2.194
    3ILE    CG1   26   5.781   5.778   2.217
    3ILE    CG2   27   5.751   5.986   2.075
    3ILE     CD   28   5.633   5.770   2.256
    3ILE      C   29   6.013   5.966   2.344
    3ILE      O   30   6.025   5.868   2.418
    4ASN      N   31   6.051   6.089   2.377
    4ASN      H   32   6.043   6.158   2.305
    4ASN     CA   33   6.119   6.124   2.503
    4ASN     CB   34   6.193   6.257   2.490
    4ASN     CG   35   6.275   6.294   2.613
    4ASN    OD1   36   6.223   6.365   2.699
    4ASN    ND2   37   6.404   6.262   2.607
    4ASN   HD21   38   6.437   6.234   2.516
    4ASN   HD22   39   6.469   6.280   2.681
    4ASN      C   40   6.022   6.113   2.621
    4ASN      O   41   5.932   6.195   2.635
    5PRO      N   42   6.063   6.047   2.730
    5PRO     CA   43   5.987   6.045   2.855
    5PRO     CB   44   6.055   5.937   2.939
    5PRO     CG   45   6.130   5.851   2.836
    5PRO     CD   46   6.176   5.954   2.733
    5PRO      C   47   5.970   6.176   2.933
    5PRO      O   48   5.858   6.222   2.952
    6GLU      N   49   6.071   6.263   2.933
    6GLU      H   50   6.149   6.259   2.871
    6GLU     CA   51   6.068   6.393   3.001
    6GLU     CB   52   6.208   6.445   3.032
    6GLU     CG   53   6.191   6.553   3.139
    6GLU     CD   54   6.296   6.664   3.139
    6GLU    OE1   55   6.401   6.650   3.072
    6GLU    OE2   56   6.266   6.774   3.191
    6GLU      C   57   5.981   6.497   2.930
    6GLU      O   58   5.895   6.564   2.987
    7MET      N   59   5.998   6.495   2.798
    7MET      H   60   6.075   6.447   2.755
    7MET     CA   61   5.909   6.567   2.706
    7MET     CB   62   5.961   6.598   2.566
    7MET     CG   63   6.086   6.686   2.561
    7MET     SD   64   6.074   6.860   2.615
    7MET     CE   65   6.044   6.924   2.453
    7MET      C   66   5.760   6.537   2.724
    7MET      O   67   5.676   6.618   2.762
    8LEU      N   68   5.723   6.410   2.712
    8LEU      H   69   5.780   6.343   2.664
    8LEU     CA   70   5.588   6.361   2.742
    8LEU     CB   71   5.596   6.208   2.734
    8LEU     CG   72   5.526   6.152   2.610
    8LEU    CD1   73   5.568   6.006   2.600
    8LEU    CD2   74   5.376   6.165   2.640
    8LEU      C   75   5.526   6.403   2.876
    8LEU      O   76   5.427   6.476   2.883
    9ASN      N   77   5.608   6.371   2.975
    9ASN      H   78   5.686   6.308   2.968
    9ASN     CA   79   5.583   6.422   3.111
    9ASN     CB   80   5.693   6.375   3.206
    9ASN     CG   81   5.693   6.223   3.219
    9ASN    OD1   82   5.591   6.159   3.197
    9ASN    ND2   83   5.801   6.179   3.283
    9ASN   HD21   84   5.868   6.235   3.332
    9ASN   HD22   85   5.806   6.080   3.270
    9ASN      C   86   5.559   6.570   3.137
    9ASN      O   87   5.479   6.599   3.226
   10LYS      N   88   5.638   6.661   3.080
   10LYS      H   89   5.726   6.628   3.045
   10LYS     CA   90   5.603   6.804   3.075
   10LYS     CB   91   5.721   6.872   3.003
   10LYS     CG   92   5.683   7.014   2.959
   10LYS     CD   93   5.783   7.067   2.855
   10LYS     CE   94   5.928   7.049   2.901
   10LYS     NZ   95   6.034   7.080   2.805
   10LYS    HZ1   96   6.037   7.178   2.788
   10LYS    HZ2   97   6.121   7.050   2.845
   10LYS    HZ3   98   6.012   7.034   2.720
   10LYS      C   99   5.466   6.830   3.013
   10LYS      O  100   5.398   6.924   3.054
   11VAL      N  101   5.427   6.763   2.905
   11VAL      H  102   5.476   6.683   2.868
   11VAL     CA  103   5.299   6.784   2.836
   11VAL     CB  104   5.309   6.776   2.684
   11VAL    CG1  105   5.392   6.888   2.620
   11VAL    CG2  106   5.349   6.644   2.618
   11VAL      C  107   5.167   6.720   2.877
   11VAL      O  108   5.059   6.761   2.832
   12LEU      N  109   5.168   6.656   2.993
   12LEU      H  110   5.252   6.605   3.009
   12LEU     CA  111   5.054   6.600   3.067
   12LEU     CB  112   5.092   6.497   3.174
   12LEU     CG  113   5.151   6.363   3.128
   12LEU    CD1  114   5.172   6.267   3.246
   12LEU    CD2  115   5.060   6.297   3.025
   12LEU      C  116   4.955   6.710   3.105
   12LEU      O  117   4.835   6.692   3.084
   13SER      N  118   5.003   6.832   3.125
   13SER      H  119   5.096   6.866   3.108
   13SER     CA  120   4.916   6.948   3.148
   13SER     CB  121   4.987   7.077   3.190
   13SER     OG  122   5.081   7.110   3.087
   13SER     HG  123   5.123   7.191   3.127
   13SER      C  124   4.836   6.986   3.023
   13SER      O  125   4.714   6.993   3.032
   14ARG      N  126   4.902   7.011   2.910
   14ARG      H  127   5.000   7.013   2.927
   14ARG     CA  128   4.840   7.029   2.778
   14ARG     CB  129   4.954   7.053   2.678
   14ARG     CG  130   4.931   7.121   2.543
   14ARG     CD  131   5.052   7.168   2.462
   14ARG     NE  132   5.008   7.235   2.339
   14ARG     HE  133   4.909   7.245   2.329
   14ARG     CZ  134   5.077   7.327   2.270
   14ARG    NH1  135   5.200   7.361   2.312
   14ARG   HH11  136   5.236   7.320   2.395
   14ARG   HH12  137   5.234   7.447   2.275
   14ARG    NH2  138   5.013   7.368   2.158
   14ARG   HH21  139   4.919   7.335   2.158
   14ARG   HH22  140   5.048   7.404   2.072
   14ARG      C  141   4.737   6.927   2.728
   14ARG      O  142   4.655   6.961   2.641
   15LEU      N  143   4.756   6.803   2.771
   15LEU      H  144   4.839   6.782   2.822
   15LEU     CA  145   4.658   6.693   2.760
   15LEU     CB  146   4.737   6.563   2.748
   15LEU     CG  147   4.851   6.553   2.647
   15LEU    CD1  148   4.924   6.420   2.664
   15LEU    CD2  149   4.804   6.569   2.502
   15LEU      C  150   4.547   6.699   2.865
   15LEU      O  151   4.446   6.641   2.827
   16GLY      N  152   4.560   6.768   2.979
   16GLY      H  153   4.622   6.845   2.992
   16GLY     CA  154   4.463   6.767   3.089
   16GLY      C  155   4.446   6.637   3.167
   16GLY      O  156   4.338   6.577   3.171
   17VAL      N  157   4.555   6.586   3.223
   17VAL      H  158   4.647   6.620   3.202
   17VAL     CA  159   4.565   6.463   3.303
   17VAL     CB  160   4.680   6.366   3.276
   17VAL    CG1  161   4.683   6.245   3.368
   17VAL    CG2  162   4.676   6.307   3.135
   17VAL      C  163   4.556   6.513   3.447
   17VAL      O  164   4.645   6.580   3.499
   18ALA      N  165   4.455   6.456   3.512
   18ALA      H  166   4.382   6.410   3.461
   18ALA     CA  167   4.440   6.469   3.657
   18ALA     CB  168   4.294   6.479   3.700
   18ALA      C  169   4.512   6.363   3.741
   18ALA      O  170   4.557   6.396   3.849
   19GLY      N  171   4.505   6.238   3.695
   19GLY      H  172   4.437   6.210   3.628
   19GLY     CA  173   4.583   6.131   3.759
   19GLY      C  174   4.733   6.155   3.777
   19GLY      O  175   4.800   6.218   3.697
   20GLN      N  176   4.777   6.067   3.868
   20GLN      H  177   4.726   5.992   3.910
   20GLN     CA  178   4.917   6.063   3.913
   20GLN     CB  179   4.918   6.063   4.066
   20GLN     CG  180   4.868   6.196   4.123
   20GLN     CD  181   4.842   6.184   4.273
   20GLN    OE1  182   4.726   6.159   4.306
   20GLN    NE2  183   4.924   6.228   4.368
   20GLN   HE21  184   5.012   6.269   4.345
   20GLN   HE22  185   4.898   6.227   4.465
   20GLN      C  186   4.997   5.952   3.842
   20GLN      O  187   5.035   5.852   3.902
   21TRP      N  188   5.035   5.991   3.721
   21TRP      H  189   5.001   6.072   3.674
   21TRP     CA  190   5.111   5.897   3.638
   21TRP     CB  191   5.009   5.829   3.546
   21TRP     CG  192   4.912   5.719   3.592
   21TRP    CD1  193   4.789   5.743   3.636
   21TRP    HD1  194   4.733   5.836   3.624
   21TRP    CD2  195   4.923   5.581   3.588
   21TRP    NE1  196   4.722   5.631   3.658
   21TRP    HE1  197   4.632   5.625   3.701
   21TRP    CE2  198   4.797   5.530   3.618
   21TRP    CE3  199   5.016   5.499   3.525
   21TRP    HE3  200   5.116   5.532   3.493
   21TRP    CZ2  201   4.761   5.400   3.585
   21TRP    HZ2  202   4.657   5.367   3.596
   21TRP    CZ3  203   4.979   5.369   3.494
   21TRP    HZ3  204   5.030   5.297   3.431
   21TRP    CH2  205   4.854   5.316   3.525
   21TRP    HH2  206   4.823   5.227   3.470
   21TRP      C  207   5.215   5.965   3.547
   21TRP      O  208   5.211   6.088   3.538
   22ARG      N  209   5.328   5.897   3.532
   22ARG      H  210   5.337   5.800   3.555
   22ARG     CA  211   5.439   5.951   3.452
   22ARG     CB  212   5.556   5.997   3.538
   22ARG     CG  213   5.530   6.130   3.610
   22ARG     CD  214   5.528   6.250   3.514
   22ARG     NE  215   5.498   6.368   3.598
   22ARG     HE  216   5.575   6.386   3.658
   22ARG     CZ  217   5.388   6.444   3.591
   22ARG    NH1  218   5.280   6.395   3.530
   22ARG   HH11  219   5.278   6.308   3.481
   22ARG   HH12  220   5.196   6.450   3.533
   22ARG    NH2  221   5.382   6.565   3.650
   22ARG   HH21  222   5.456   6.599   3.707
   22ARG   HH22  223   5.288   6.595   3.669
   22ARG      C  224   5.506   5.850   3.359
   22ARG      O  225   5.505   5.730   3.385
   23PHE      N  226   5.560   5.895   3.246
   23PHE      H  227   5.555   5.993   3.227
   23PHE     CA  228   5.641   5.819   3.151
   23PHE     CB  229   5.627   5.864   3.005
   23PHE     CG  230   5.484   5.851   2.951
   23PHE    CD1  231   5.399   5.961   2.957
   23PHE    HD1  232   5.430   6.052   3.009
   23PHE    CD2  233   5.446   5.740   2.876
   23PHE    HD2  234   5.522   5.661   2.870
   23PHE    CE1  235   5.280   5.960   2.887
   23PHE    HE1  236   5.202   6.032   2.911
   23PHE    CE2  237   5.326   5.742   2.808
   23PHE    HE2  238   5.307   5.656   2.743
   23PHE     CZ  239   5.240   5.851   2.809
   23PHE     HZ  240   5.162   5.871   2.735
   23PHE      C  241   5.789   5.813   3.189
   23PHE      O  242   5.856   5.914   3.209
   24VAL      N  243   5.851   5.696   3.174
   24VAL      H  244   5.792   5.619   3.151
   24VAL     CA  245   5.994   5.676   3.199
   24VAL     CB  246   6.026   5.650   3.345
   24VAL    CG1  247   6.033   5.785   3.418
   24VAL    CG2  248   5.937   5.544   3.411
   24VAL      C  249   6.052   5.571   3.103
   24VAL      O  250   5.985   5.480   3.055
   25ASP      N  251   6.183   5.583   3.088
   25ASP      H  252   6.250   5.648   3.124
   25ASP     CA  253   6.251   5.476   3.014
   25ASP     CB  254   6.381   5.536   2.960
   25ASP     CG  255   6.498   5.587   3.044
   25ASP    OD1  256   6.493   5.704   3.085
   25ASP    OD2  257   6.594   5.506   3.053
   25ASP      C  258   6.277   5.353   3.101
   25ASP      O  259   6.314   5.362   3.218
   26VAL      N  260   6.270   5.235   3.039
   26VAL      H  261   6.239   5.230   2.944
   26VAL     CA  262   6.269   5.111   3.118
   26VAL     CB  263   6.128   5.052   3.108
   26VAL    CG1  264   6.100   4.987   2.972
   26VAL    CG2  265   6.108   4.957   3.226
   26VAL      C  266   6.380   5.012   3.082
   26VAL      O  267   6.428   5.009   2.969
   27LEU      N  268   6.447   4.962   3.185
   27LEU      H  269   6.423   4.974   3.281
   27LEU     CA  270   6.562   4.870   3.172
   27LEU     CB  271   6.622   4.835   3.309
   27LEU     CG  272   6.667   4.954   3.394
   27LEU    CD1  273   6.670   4.933   3.546
   27LEU    CD2  274   6.798   5.004   3.333
   27LEU      C  275   6.526   4.742   3.095
   27LEU      O  276   6.439   4.670   3.145
   28GLY      N  277   6.621   4.699   3.014
   28GLY      H  278   6.708   4.746   3.031
   28GLY     CA  279   6.613   4.580   2.928
   28GLY      C  280   6.660   4.444   2.980
   28GLY      O  281   6.765   4.393   2.941
   29LEU      N  282   6.615   4.422   3.104
   29LEU      H  283   6.557   4.494   3.143
   29LEU     CA  284   6.656   4.310   3.189
   29LEU     CB  285   6.686   4.352   3.333
   29LEU     CG  286   6.785   4.469   3.342
   29LEU    CD1  287   6.796   4.523   3.485
   29LEU    CD2  288   6.920   4.427   3.282
   29LEU      C  289   6.571   4.184   3.207
   29LEU      O  290   6.459   4.180   3.157
   30GLU      N  291   6.630   4.079   3.263
   30GLU      H  292   6.728   4.075   3.285
   30GLU     CA  293   6.549   3.960   3.293
   30GLU     CB  294   6.615   3.864   3.392
   30GLU     CG  295   6.726   3.773   3.338
   30GLU     CD  296   6.860   3.842   3.315
   30GLU    OE1  297   6.913   3.912   3.404
   30GLU    OE2  298   6.914   3.817   3.205
   30GLU      C  299   6.405   3.976   3.341
   30GLU      O  300   6.371   4.085   3.387
   31GLU      N  301   6.321   3.874   3.329
   31GLU      H  302   6.333   3.794   3.270
   31GLU     CA  303   6.187   3.871   3.388
   31GLU     CB  304   6.118   3.743   3.339
   31GLU     CG  305   5.966   3.756   3.342
   31GLU     CD  306   5.887   3.628   3.369
   31GLU    OE1  307   5.762   3.636   3.374
   31GLU    OE2  308   5.937   3.522   3.412
   31GLU      C  309   6.184   3.871   3.540
   31GLU      O  310   6.164   3.772   3.610
   32GLU      N  311   6.220   3.987   3.596
   32GLU      H  312   6.261   4.058   3.538
   32GLU     CA  313   6.232   4.019   3.739
   32GLU     CB  314   6.375   4.025   3.792
   32GLU     CG  315   6.464   3.909   3.746
   32GLU     CD  316   6.600   3.903   3.816
   32GLU    OE1  317   6.673   4.005   3.818
   32GLU    OE2  318   6.635   3.798   3.872
   32GLU      C  319   6.166   4.155   3.759
   32GLU      O  320   6.148   4.234   3.667
   33SER      N  321   6.147   4.199   3.882
   33SER      H  322   6.163   4.135   3.958
   33SER     CA  323   6.089   4.329   3.920
   33SER     CB  324   6.035   4.315   4.062
   33SER     OG  325   5.960   4.432   4.099
   33SER     HG  326   5.931   4.415   4.194
   33SER      C  327   6.195   4.438   3.932
   33SER      O  328   6.296   4.424   4.000
   34LEU      N  329   6.155   4.554   3.880
   34LEU      H  330   6.056   4.560   3.873
   34LEU     CA  331   6.238   4.675   3.865
   34LEU     CB  332   6.210   4.743   3.730
   34LEU     CG  333   6.230   4.651   3.610
   34LEU    CD1  334   6.097   4.592   3.565
   34LEU    CD2  335   6.290   4.726   3.491
   34LEU      C  336   6.216   4.769   3.983
   34LEU      O  337   6.113   4.758   4.050
   35GLY      N  338   6.313   4.857   4.003
   35GLY      H  339   6.408   4.848   3.974
   35GLY     CA  340   6.296   4.950   4.116
   35GLY      C  341   6.346   5.093   4.095
   35GLY      O  342   6.308   5.178   4.175
   36SER      N  343   6.411   5.123   3.983
   36SER      H  344   6.464   5.060   3.926
   36SER     CA  345   6.420   5.261   3.933
   36SER     CB  346   6.537   5.266   3.835
   36SER     OG  347   6.521   5.181   3.721
   36SER     HG  348   6.570   5.214   3.639
   36SER      C  349   6.291   5.325   3.881
   36SER      O  350   6.279   5.448   3.882
   37VAL      N  351   6.208   5.236   3.829
   37VAL      H  352   6.232   5.139   3.827
   37VAL     CA  353   6.077   5.254   3.764
   37VAL     CB  354   6.065   5.159   3.645
   37VAL    CG1  355   5.938   5.178   3.563
   37VAL    CG2  356   6.189   5.171   3.557
   37VAL      C  357   5.971   5.218   3.869
   37VAL      O  358   5.969   5.114   3.934
   38PRO      N  359   5.884   5.314   3.901
   38PRO     CA  360   5.778   5.293   4.000
   38PRO     CB  361   5.699   5.423   3.983
   38PRO     CG  362   5.815   5.522   3.969
   38PRO     CD  363   5.914   5.455   3.874
   38PRO      C  364   5.678   5.182   3.970
   38PRO      O  365   5.666   5.135   3.856
   39ALA      N  366   5.595   5.158   4.071
   39ALA      H  367   5.609   5.198   4.161
   39ALA     CA  368   5.483   5.063   4.064
   39ALA     CB  369   5.518   4.969   4.181
   39ALA      C  370   5.353   5.140   4.085
   39ALA      O  371   5.355   5.243   4.153
   40PRO      N  372   5.241   5.095   4.029
   40PRO     CA  373   5.226   5.002   3.917
   40PRO     CB  374   5.076   4.971   3.920
   40PRO     CG  375   5.018   5.108   3.956
   40PRO     CD  376   5.111   5.147   4.071
   40PRO      C  377   5.261   5.052   3.776
   40PRO      O  378   5.295   5.170   3.767
   41ALA      N  379   5.248   4.963   3.678
   41ALA      H  380   5.211   4.872   3.696
   41ALA     CA  381   5.277   4.996   3.539
   41ALA     CB  382   5.407   4.928   3.494
   41ALA      C  383   5.178   4.955   3.430
   41ALA      O  384   5.084   4.878   3.454
   42CYS      N  385   5.183   5.022   3.315
   42CYS      H  386   5.257   5.085   3.291
   42CYS     CA  387   5.093   5.000   3.201
   42CYS     CB  388   4.957   5.066   3.222
   42CYS     SG  389   4.842   4.939   3.285
   42CYS     HG  390   4.934   4.894   3.369
   42CYS      C  391   5.164   5.053   3.077
   42CYS      O  392   5.279   5.095   3.093
   43ALA      N  393   5.106   5.030   2.960
   43ALA      H  394   5.024   4.972   2.957
   43ALA     CA  395   5.139   5.083   2.827
   43ALA     CB  396   5.061   5.210   2.793
   43ALA      C  397   5.287   5.113   2.805
   43ALA      O  398   5.333   5.223   2.835
   44LEU      N  399   5.355   5.006   2.763
   44LEU      H  400   5.317   4.913   2.772
   44LEU     CA  401   5.490   5.013   2.707
   44LEU     CB  402   5.565   4.888   2.753
   44LEU     CG  403   5.708   4.864   2.704
   44LEU    CD1  404   5.797   4.962   2.780
   44LEU    CD2  405   5.764   4.721   2.714
   44LEU      C  406   5.493   5.043   2.556
   44LEU      O  407   5.450   4.964   2.473
   45LEU      N  408   5.565   5.149   2.523
   45LEU      H  409   5.593   5.218   2.591
   45LEU     CA  410   5.594   5.197   2.387
   45LEU     CB  411   5.574   5.348   2.375
   45LEU     CG  412   5.428   5.390   2.360
   45LEU    CD1  413   5.383   5.459   2.489
   45LEU    CD2  414   5.394   5.472   2.235
   45LEU      C  415   5.729   5.148   2.334
   45LEU      O  416   5.836   5.191   2.375
   46LEU      N  417   5.723   5.036   2.263
   46LEU      H  418   5.630   5.004   2.243
   46LEU     CA  419   5.843   4.975   2.204
   46LEU     CB  420   5.799   4.829   2.186
   46LEU     CG  421   5.779   4.753   2.316
   46LEU    CD1  422   5.712   4.619   2.282
   46LEU    CD2  423   5.915   4.714   2.374
   46LEU      C  424   5.882   5.042   2.072
   46LEU      O  425   5.821   5.016   1.967
   47LEU      N  426   6.009   5.081   2.068
   47LEU      H  427   6.077   5.054   2.135
   47LEU     CA  428   6.061   5.171   1.964
   47LEU     CB  429   6.087   5.306   2.030
   47LEU     CG  430   5.962   5.389   2.062
   47LEU    CD1  431   5.989   5.457   2.197
   47LEU    CD2  432   5.912   5.484   1.954
   47LEU      C  433   6.185   5.104   1.904
   47LEU      O  434   6.297   5.109   1.954
   48PHE      N  435   6.159   5.055   1.783
   48PHE      H  436   6.070   5.065   1.737
   48PHE     CA  437   6.255   4.977   1.704
   48PHE     CB  438   6.220   4.828   1.707
   48PHE     CG  439   6.095   4.781   1.632
   48PHE    CD1  440   6.117   4.734   1.503
   48PHE    HD1  441   6.212   4.742   1.451
   48PHE    CD2  442   5.970   4.777   1.694
   48PHE    HD2  443   5.962   4.827   1.789
   48PHE    CE1  444   6.005   4.687   1.438
   48PHE    HE1  445   6.012   4.625   1.347
   48PHE    CE2  446   5.857   4.732   1.627
   48PHE    HE2  447   5.753   4.744   1.655
   48PHE     CZ  448   5.879   4.686   1.497
   48PHE     HZ  449   5.786   4.653   1.451
   48PHE      C  450   6.270   5.018   1.558
   48PHE      O  451   6.180   5.066   1.489
   49PRO      N  452   6.396   5.020   1.515
   49PRO     CA  453   6.437   5.023   1.374
   49PRO     CB  454   6.584   5.066   1.378
   49PRO     CG  455   6.580   5.160   1.497
   49PRO     CD  456   6.495   5.086   1.602
   49PRO      C  457   6.403   4.898   1.291
   49PRO      O  458   6.411   4.784   1.336
   50LEU      N  459   6.358   4.918   1.168
   50LEU      H  460   6.339   5.009   1.132
   50LEU     CA  461   6.340   4.800   1.082
   50LEU     CB  462   6.234   4.835   0.977
   50LEU     CG  463   6.154   4.716   0.926
   50LEU    CD1  464   6.107   4.628   1.043
   50LEU    CD2  465   6.035   4.765   0.844
   50LEU      C  466   6.460   4.722   1.028
   50LEU      O  467   6.492   4.727   0.910
   51THR      N  468   6.523   4.653   1.123
   51THR      H  469   6.480   4.627   1.209
   51THR     CA  470   6.640   4.571   1.090
   51THR     CB  471   6.753   4.573   1.194
   51THR    OG1  472   6.700   4.507   1.309
   51THR    HG1  473   6.769   4.517   1.381
   51THR    CG2  474   6.798   4.717   1.220
   51THR      C  475   6.614   4.423   1.059
   51THR      O  476   6.510   4.370   1.099
   52ALA      N  477   6.712   4.343   1.016
   52ALA      H  478   6.804   4.382   1.005
   52ALA     CA  479   6.687   4.201   0.990
   52ALA     CB  480   6.814   4.153   0.919
   52ALA      C  481   6.652   4.116   1.112
   52ALA      O  482   6.543   4.058   1.115
   53GLN      N  483   6.712   4.147   1.225
   53GLN      H  484   6.807   4.179   1.220
   53GLN     CA  485   6.675   4.086   1.355
   53GLN     CB  486   6.778   4.121   1.461
   53GLN     CG  487   6.916   4.060   1.434
   53GLN     CD  488   6.997   4.153   1.344
   53GLN    OE1  489   6.978   4.164   1.222
   53GLN    NE2  490   7.089   4.231   1.398
   53GLN   HE21  491   7.102   4.236   1.497
   53GLN   HE22  492   7.147   4.277   1.331
   53GLN      C  493   6.535   4.128   1.401
   53GLN      O  494   6.474   4.036   1.456
   54HISE     N  495   6.499   4.253   1.375
   54HISE     H  496   6.558   4.317   1.326
   54HISE    CA  497   6.360   4.293   1.402
   54HISE    CB  498   6.352   4.442   1.440
   54HISE    CG  499   6.427   4.474   1.569
   54HISE   ND1  500   6.407   4.420   1.690
   54HISE   CD2  501   6.533   4.554   1.573
   54HISE   HD2  502   6.565   4.637   1.510
   54HISE   CE1  503   6.503   4.467   1.769
   54HISE   HE1  504   6.523   4.454   1.875
   54HISE   NE2  505   6.580   4.549   1.697
   54HISE   HE2  506   6.669   4.588   1.720
   54HISE     C  507   6.251   4.247   1.306
   54HISE     O  508   6.148   4.191   1.345
   55GLU      N  509   6.285   4.251   1.179
   55GLU      H  510   6.373   4.287   1.148
   55GLU     CA  511   6.205   4.217   1.059
   55GLU     CB  512   6.282   4.262   0.936
   55GLU     CG  513   6.195   4.266   0.808
   55GLU     CD  514   6.257   4.352   0.699
   55GLU    OE1  515   6.365   4.307   0.655
   55GLU    OE2  516   6.201   4.451   0.646
   55GLU      C  517   6.180   4.067   1.046
   55GLU      O  518   6.066   4.039   1.010
   56ASN      N  519   6.275   3.980   1.081
   56ASN      H  520   6.368   4.017   1.077
   56ASN     CA  521   6.261   3.835   1.100
   56ASN     CB  522   6.400   3.777   1.128
   56ASN     CG  523   6.425   3.630   1.095
   56ASN    OD1  524   6.352   3.538   1.133
   56ASN    ND2  525   6.514   3.611   0.998
   56ASN   HD21  526   6.566   3.683   0.952
   56ASN   HD22  527   6.503   3.526   0.946
   56ASN      C  528   6.166   3.800   1.214
   56ASN      O  529   6.082   3.711   1.199
   57PHE      N  530   6.189   3.862   1.329
   57PHE      H  531   6.282   3.893   1.347
   57PHE     CA  532   6.105   3.834   1.447
   57PHE     CB  533   6.172   3.897   1.569
   57PHE     CG  534   6.133   3.824   1.697
   57PHE    CD1  535   6.222   3.735   1.757
   57PHE    HD1  536   6.321   3.718   1.716
   57PHE    CD2  537   6.007   3.845   1.750
   57PHE    HD2  538   5.932   3.902   1.694
   57PHE    CE1  539   6.190   3.681   1.882
   57PHE    HE1  540   6.256   3.599   1.911
   57PHE    CE2  541   5.975   3.783   1.872
   57PHE    HE2  542   5.884   3.809   1.924
   57PHE     CZ  543   6.067   3.706   1.941
   57PHE     HZ  544   6.044   3.674   2.043
   57PHE      C  545   5.962   3.887   1.441
   57PHE      O  546   5.867   3.831   1.497
   58ARG      N  547   5.940   3.992   1.363
   58ARG      H  548   6.016   4.047   1.327
   58ARG     CA  549   5.809   4.038   1.316
   58ARG     CB  550   5.816   4.178   1.253
   58ARG     CG  551   5.833   4.290   1.355
   58ARG     CD  552   5.731   4.277   1.469
   58ARG     NE  553   5.596   4.317   1.424
   58ARG     HE  554   5.598   4.411   1.391
   58ARG     CZ  555   5.479   4.282   1.480
   58ARG    NH1  556   5.474   4.188   1.575
   58ARG   HH11  557   5.559   4.139   1.594
   58ARG   HH12  558   5.385   4.170   1.617
   58ARG    NH2  559   5.367   4.350   1.451
   58ARG   HH21  560   5.369   4.424   1.385
   58ARG   HH22  561   5.288   4.330   1.510
   58ARG      C  562   5.718   3.944   1.237
   58ARG      O  563   5.600   3.921   1.263
   59LYS      N  564   5.787   3.868   1.153
   59LYS      H  565   5.878   3.900   1.128
   59LYS     CA  566   5.731   3.751   1.082
   59LYS     CB  567   5.811   3.727   0.954
   59LYS     CG  568   5.840   3.849   0.865
   59LYS     CD  569   5.932   3.806   0.752
   59LYS     CE  570   5.974   3.928   0.668
   59LYS     NZ  571   6.045   3.892   0.545
   59LYS    HZ1  572   6.006   3.808   0.507
   59LYS    HZ2  573   6.055   3.973   0.487
   59LYS    HZ3  574   6.139   3.869   0.571
   59LYS      C  575   5.713   3.623   1.164
   59LYS      O  576   5.608   3.559   1.164
   60LYS      N  577   5.813   3.599   1.248
   60LYS      H  578   5.908   3.621   1.225
   60LYS     CA  579   5.802   3.497   1.355
   60LYS     CB  580   5.927   3.484   1.443
   60LYS     CG  581   6.047   3.417   1.375
   60LYS     CD  582   6.012   3.294   1.293
   60LYS     CE  583   6.138   3.213   1.258
   60LYS     NZ  584   6.102   3.095   1.178
   60LYS    HZ1  585   6.081   3.117   1.082
   60LYS    HZ2  586   6.176   3.028   1.176
   60LYS    HZ3  587   6.023   3.050   1.220
   60LYS      C  588   5.677   3.494   1.441
   60LYS      O  589   5.616   3.394   1.480
   61GLN      N  590   5.647   3.613   1.492
   61GLN      H  591   5.712   3.688   1.489
   61GLN     CA  592   5.528   3.647   1.572
   61GLN     CB  593   5.518   3.797   1.599
   61GLN     CG  594   5.632   3.833   1.694
   61GLN     CD  595   5.631   3.976   1.750
   61GLN    OE1  596   5.706   4.057   1.697
   61GLN    NE2  597   5.581   3.997   1.872
   61GLN   HE21  598   5.560   3.914   1.924
   61GLN   HE22  599   5.573   4.086   1.917
   61GLN      C  600   5.397   3.602   1.506
   61GLN      O  601   5.333   3.507   1.550
   62ILE      N  602   5.378   3.661   1.388
   62ILE      H  603   5.454   3.702   1.339
   62ILE     CA  604   5.262   3.633   1.303
   62ILE     CB  605   5.216   3.754   1.222
   62ILE    CG1  606   5.324   3.791   1.118
   62ILE    CG2  607   5.184   3.868   1.317
   62ILE     CD  608   5.277   3.915   1.043
   62ILE      C  609   5.255   3.498   1.230
   62ILE      O  610   5.142   3.461   1.197
   63GLU      N  611   5.365   3.428   1.204
   63GLU      H  612   5.449   3.481   1.194
   63GLU     CA  613   5.357   3.293   1.146
   63GLU     CB  614   5.496   3.273   1.084
   63GLU     CG  615   5.517   3.335   0.946
   63GLU     CD  616   5.493   3.253   0.819
   63GLU    OE1  617   5.443   3.139   0.829
   63GLU    OE2  618   5.534   3.299   0.711
   63GLU      C  619   5.315   3.179   1.240
   63GLU      O  620   5.321   3.063   1.199
   64GLU      N  621   5.276   3.219   1.360
   64GLU      H  622   5.312   3.306   1.395
   64GLU     CA  623   5.230   3.125   1.464
   64GLU     CB  624   5.325   3.146   1.582
   64GLU     CG  625   5.353   3.023   1.668
   64GLU     CD  626   5.249   3.013   1.780
   64GLU    OE1  627   5.221   3.118   1.842
   64GLU    OE2  628   5.194   2.904   1.806
   64GLU      C  629   5.089   3.165   1.507
   64GLU      O  630   5.066   3.286   1.509
   65LEU      N  631   5.030   3.079   1.589
   65LEU      H  632   5.086   3.015   1.641
   65LEU     CA  633   4.896   3.097   1.648
   65LEU     CB  634   4.857   2.974   1.730
   65LEU     CG  635   4.794   2.854   1.661
   65LEU    CD1  636   4.653   2.886   1.612
   65LEU    CD2  637   4.885   2.799   1.550
   65LEU      C  638   4.875   3.226   1.726
   65LEU      O  639   4.770   3.287   1.706
   66LYS      N  640   4.976   3.274   1.798
   66LYS      H  641   5.048   3.206   1.806
   66LYS     CA  642   4.970   3.393   1.885
   66LYS     CB  643   5.073   3.384   1.997
   66LYS     CG  644   5.015   3.300   2.112
   66LYS     CD  645   5.085   3.293   2.247
   66LYS     CE  646   5.002   3.203   2.339
   66LYS     NZ  647   5.075   3.188   2.466
   66LYS    HZ1  648   5.100   3.272   2.513
   66LYS    HZ2  649   5.018   3.129   2.523
   66LYS    HZ3  650   5.160   3.140   2.444
   66LYS      C  651   4.986   3.523   1.806
   66LYS      O  652   4.937   3.628   1.848
   67GLY      N  653   5.044   3.510   1.688
   67GLY      H  654   5.059   3.415   1.661
   67GLY     CA  655   5.019   3.616   1.589
   67GLY      C  656   4.881   3.634   1.526
   67GLY      O  657   4.884   3.646   1.404
   68GLN      N  658   4.782   3.664   1.609
   68GLN      H  659   4.804   3.702   1.698
   68GLN     CA  660   4.639   3.671   1.576
   68GLN     CB  661   4.553   3.641   1.698
   68GLN     CG  662   4.561   3.752   1.805
   68GLN     CD  663   4.463   3.738   1.921
   68GLN    OE1  664   4.462   3.639   1.995
   68GLN    NE2  665   4.356   3.816   1.915
   68GLN   HE21  666   4.340   3.884   1.844
   68GLN   HE22  667   4.282   3.812   1.984
   68GLN      C  668   4.594   3.793   1.494
   68GLN      O  669   4.624   3.909   1.523
   69GLU      N  670   4.507   3.763   1.398
   69GLU      H  671   4.469   3.671   1.391
   69GLU     CA  672   4.437   3.866   1.319
   69GLU     CB  673   4.372   3.804   1.196
   69GLU     CG  674   4.470   3.731   1.104
   69GLU     CD  675   4.415   3.694   0.965
   69GLU    OE1  676   4.432   3.784   0.880
   69GLU    OE2  677   4.343   3.593   0.952
   69GLU      C  678   4.326   3.940   1.394
   69GLU      O  679   4.322   4.062   1.379
   70VAL      N  680   4.237   3.863   1.456
   70VAL      H  681   4.239   3.764   1.451
   70VAL     CA  682   4.129   3.924   1.536
   70VAL     CB  683   4.050   3.814   1.606
   70VAL    CG1  684   3.954   3.745   1.510
   70VAL    CG2  685   4.121   3.724   1.707
   70VAL      C  686   4.167   4.034   1.635
   70VAL      O  687   4.241   4.008   1.730
   71SER      N  688   4.105   4.149   1.612
   71SER      H  689   4.025   4.178   1.559
   71SER     CA  690   4.134   4.271   1.690
   71SER     CB  691   4.105   4.390   1.598
   71SER     OG  692   3.977   4.380   1.536
   71SER     HG  693   3.980   4.453   1.467
   71SER      C  694   4.046   4.280   1.813
   71SER      O  695   3.925   4.260   1.805
   72PRO      N  696   4.092   4.301   1.937
   72PRO     CA  697   4.014   4.326   2.059
   72PRO     CB  698   4.109   4.310   2.178
   72PRO     CG  699   4.234   4.244   2.120
   72PRO     CD  700   4.234   4.289   1.974
   72PRO      C  701   3.950   4.465   2.046
   72PRO      O  702   3.981   4.535   1.950
   73LYS      N  703   3.847   4.502   2.122
   73LYS      H  704   3.795   4.434   2.174
   73LYS     CA  705   3.802   4.641   2.132
   73LYS     CB  706   3.669   4.648   2.207
   73LYS     CG  707   3.640   4.798   2.214
   73LYS     CD  708   3.510   4.822   2.292
   73LYS     CE  709   3.523   4.813   2.444
   73LYS     NZ  710   3.637   4.888   2.499
   73LYS    HZ1  711   3.704   4.817   2.522
   73LYS    HZ2  712   3.677   4.962   2.444
   73LYS    HZ3  713   3.613   4.932   2.586
   73LYS      C  714   3.911   4.735   2.184
   73LYS      O  715   3.925   4.751   2.306
   74VAL      N  716   3.985   4.800   2.095
   74VAL      H  717   3.960   4.815   2.000
   74VAL     CA  718   4.086   4.899   2.134
   74VAL     CB  719   4.224   4.840   2.163
   74VAL    CG1  720   4.256   4.822   2.312
   74VAL    CG2  721   4.252   4.703   2.101
   74VAL      C  722   4.093   5.020   2.039
   74VAL      O  723   4.070   4.999   1.921
   75TYR      N  724   4.144   5.135   2.081
   75TYR      H  725   4.173   5.153   2.174
   75TYR     CA  726   4.168   5.249   1.990
   75TYR     CB  727   4.194   5.371   2.079
   75TYR     CG  728   4.193   5.510   2.015
   75TYR    CD1  729   4.312   5.567   1.974
   75TYR    HD1  730   4.411   5.525   1.990
   75TYR    CD2  731   4.072   5.578   2.003
   75TYR    HD2  732   3.995   5.538   2.069
   75TYR    CE1  733   4.309   5.694   1.917
   75TYR    HE1  734   4.401   5.749   1.898
   75TYR    CE2  735   4.065   5.702   1.941
   75TYR    HE2  736   3.980   5.763   1.969
   75TYR     CZ  737   4.185   5.751   1.888
   75TYR     OH  738   4.173   5.869   1.822
   75TYR     HH  739   4.263   5.870   1.779
   75TYR      C  740   4.291   5.225   1.903
   75TYR      O  741   4.404   5.256   1.941
   76PHE      N  742   4.271   5.162   1.788
   76PHE      H  743   4.195   5.097   1.782
   76PHE     CA  744   4.366   5.139   1.678
   76PHE     CB  745   4.341   5.023   1.582
   76PHE     CG  746   4.356   4.888   1.652
   76PHE    CD1  747   4.480   4.833   1.681
   76PHE    HD1  748   4.567   4.893   1.655
   76PHE    CD2  749   4.244   4.807   1.671
   76PHE    HD2  750   4.144   4.827   1.632
   76PHE    CE1  751   4.499   4.707   1.736
   76PHE    HE1  752   4.596   4.674   1.776
   76PHE    CE2  753   4.261   4.681   1.724
   76PHE    HE2  754   4.172   4.621   1.744
   76PHE     CZ  755   4.386   4.628   1.757
   76PHE     HZ  756   4.379   4.524   1.786
   76PHE      C  757   4.376   5.269   1.596
   76PHE      O  758   4.278   5.327   1.552
   77MET      N  759   4.499   5.298   1.556
   77MET      H  760   4.561   5.220   1.549
   77MET     CA  761   4.546   5.422   1.493
   77MET     CB  762   4.633   5.499   1.592
   77MET     CG  763   4.554   5.575   1.700
   77MET     SD  764   4.460   5.716   1.631
   77MET     CE  765   4.585   5.837   1.592
   77MET      C  766   4.627   5.389   1.368
   77MET      O  767   4.679   5.279   1.354
   78LYS      N  768   4.623   5.480   1.271
   78LYS      H  769   4.575   5.567   1.283
   78LYS     CA  770   4.701   5.459   1.148
   78LYS     CB  771   4.593   5.435   1.041
   78LYS     CG  772   4.582   5.289   0.998
   78LYS     CD  773   4.484   5.276   0.883
   78LYS     CE  774   4.502   5.134   0.829
   78LYS     NZ  775   4.477   5.124   0.684
   78LYS    HZ1  776   4.517   5.044   0.640
   78LYS    HZ2  777   4.378   5.124   0.674
   78LYS    HZ3  778   4.509   5.208   0.640
   78LYS      C  779   4.792   5.578   1.120
   78LYS      O  780   4.804   5.668   1.202
   79GLN      N  781   4.847   5.567   0.998
   79GLN      H  782   4.827   5.486   0.944
   79GLN     CA  783   4.955   5.654   0.951
   79GLN     CB  784   4.993   5.613   0.808
   79GLN     CG  785   5.128   5.660   0.755
   79GLN     CD  786   5.251   5.583   0.803
   79GLN    OE1  787   5.310   5.625   0.903
   79GLN    NE2  788   5.300   5.482   0.732
   79GLN   HE21  789   5.253   5.443   0.653
   79GLN   HE22  790   5.372   5.420   0.763
   79GLN      C  791   4.898   5.796   0.938
   79GLN      O  792   4.788   5.833   0.898
   80THR      N  793   4.979   5.892   0.982
   80THR      H  794   5.060   5.869   1.036
   80THR     CA  795   4.954   6.037   0.977
   80THR     CB  796   4.989   6.099   1.112
   80THR    OG1  797   5.107   6.038   1.166
   80THR    HG1  798   5.111   6.064   1.262
   80THR    CG2  799   4.878   6.080   1.215
   80THR      C  800   5.045   6.109   0.877
   80THR      O  801   5.143   6.049   0.836
   81ILE      N  802   4.998   6.224   0.831
   81ILE      H  803   4.916   6.266   0.872
   81ILE     CA  804   5.066   6.299   0.724
   81ILE     CB  805   4.966   6.389   0.651
   81ILE    CG1  806   4.850   6.309   0.592
   81ILE    CG2  807   5.041   6.452   0.533
   81ILE     CD  808   4.743   6.274   0.696
   81ILE      C  809   5.196   6.368   0.765
   81ILE      O  810   5.299   6.328   0.711
   82GLY      N  811   5.191   6.408   0.893
   82GLY      H  812   5.104   6.415   0.939
   82GLY     CA  813   5.307   6.465   0.962
   82GLY      C  814   5.392   6.359   1.033
   82GLY      O  815   5.430   6.254   0.982
   83ASN      N  816   5.444   6.393   1.151
   83ASN      H  817   5.443   6.490   1.174
   83ASN     CA  818   5.533   6.319   1.240
   83ASN     CB  819   5.606   6.421   1.327
   83ASN     CG  820   5.725   6.355   1.398
   83ASN    OD1  821   5.710   6.262   1.477
   83ASN    ND2  822   5.839   6.424   1.401
   83ASN   HD21  823   5.837   6.519   1.368
   83ASN   HD22  824   5.905   6.408   1.474
   83ASN      C  825   5.480   6.198   1.317
   83ASN      O  826   5.418   6.216   1.423
   84SER      N  827   5.508   6.078   1.266
   84SER      H  828   5.594   6.059   1.219
   84SER     CA  829   5.436   5.959   1.312
   84SER     CB  830   5.455   5.838   1.220
   84SER     OG  831   5.585   5.782   1.237
   84SER     HG  832   5.648   5.849   1.197
   84SER      C  833   5.450   5.903   1.454
   84SER      O  834   5.357   5.905   1.533
   85CYS      N  835   5.576   5.912   1.497
   85CYS      H  836   5.650   5.911   1.430
   85CYS     CA  837   5.625   5.877   1.631
   85CYS     CB  838   5.776   5.890   1.655
   85CYS     SG  839   5.877   5.798   1.533
   85CYS     HG  840   5.819   5.853   1.428
   85CYS      C  841   5.556   5.963   1.737
   85CYS      O  842   5.510   5.912   1.839
   86GLY      N  843   5.553   6.094   1.716
   86GLY      H  844   5.595   6.129   1.632
   86GLY     CA  845   5.496   6.193   1.808
   86GLY      C  846   5.344   6.190   1.796
   86GLY      O  847   5.276   6.146   1.888
   87THR      N  848   5.283   6.226   1.683
   87THR      H  849   5.342   6.246   1.605
   87THR     CA  850   5.138   6.222   1.660
   87THR     CB  851   5.077   6.247   1.522
   87THR    OG1  852   5.146   6.175   1.420
   87THR    HG1  853   5.231   6.220   1.391
   87THR    CG2  854   5.048   6.396   1.500
   87THR      C  855   5.066   6.099   1.714
   87THR      O  856   4.991   6.118   1.811
   88ILE      N  857   5.082   5.982   1.654
   88ILE      H  858   5.159   5.974   1.589
   88ILE     CA  859   5.023   5.855   1.698
   88ILE     CB  860   5.076   5.736   1.618
   88ILE    CG1  861   5.020   5.756   1.477
   88ILE    CG2  862   5.040   5.598   1.674
   88ILE     CD  863   5.100   5.668   1.381
   88ILE      C  864   5.052   5.831   1.847
   88ILE      O  865   4.958   5.832   1.927
   89GLY      N  866   5.181   5.832   1.878
   89GLY      H  867   5.246   5.872   1.812
   89GLY     CA  868   5.241   5.807   2.010
   89GLY      C  869   5.165   5.875   2.122
   89GLY      O  870   5.106   5.806   2.206
   90LEU      N  871   5.159   6.008   2.124
   90LEU      H  872   5.193   6.063   2.048
   90LEU     CA  873   5.098   6.082   2.236
   90LEU     CB  874   5.091   6.225   2.181
   90LEU     CG  875   5.222   6.303   2.194
   90LEU    CD1  876   5.195   6.421   2.102
   90LEU    CD2  877   5.222   6.361   2.337
   90LEU      C  878   4.954   6.035   2.257
   90LEU      O  879   4.925   5.982   2.364
   91ILE      N  880   4.869   6.037   2.155
   91ILE      H  881   4.906   6.064   2.065
   91ILE     CA  882   4.730   5.993   2.173
   91ILE     CB  883   4.637   6.063   2.072
   91ILE    CG1  884   4.487   6.034   2.086
   91ILE    CG2  885   4.672   6.037   1.927
   91ILE     CD  886   4.447   6.068   2.230
   91ILE      C  887   4.710   5.843   2.194
   91ILE      O  888   4.642   5.810   2.292
   92HISE     N  889   4.766   5.753   2.115
   92HISE     H  890   4.833   5.769   2.042
   92HISE    CA  891   4.767   5.607   2.133
   92HISE    CB  892   4.867   5.537   2.041
   92HISE    CG  893   4.814   5.408   1.977
   92HISE   ND1  894   4.720   5.332   2.033
   92HISE   CD2  895   4.860   5.348   1.868
   92HISE   HD2  896   4.938   5.377   1.796
   92HISE   CE1  897   4.719   5.218   1.963
   92HISE   HE1  898   4.681   5.126   2.007
   92HISE   NE2  899   4.799   5.231   1.858
   92HISE   HE2  900   4.786   5.177   1.775
   92HISE     C  901   4.787   5.552   2.273
   92HISE     O  902   4.709   5.470   2.322
   93ALA      N  903   4.897   5.593   2.336
   93ALA      H  904   4.952   5.662   2.289
   93ALA     CA  905   4.931   5.559   2.475
   93ALA     CB  906   5.058   5.636   2.512
   93ALA      C  907   4.815   5.599   2.566
   93ALA      O  908   4.749   5.517   2.628
   94VAL      N  909   4.785   5.729   2.566
   94VAL      H  910   4.837   5.802   2.523
   94VAL     CA  911   4.679   5.774   2.658
   94VAL     CB  912   4.691   5.921   2.697
   94VAL    CG1  913   4.826   5.960   2.760
   94VAL    CG2  914   4.666   6.017   2.581
   94VAL      C  915   4.534   5.735   2.632
   94VAL      O  916   4.465   5.699   2.728
   95ALA      N  917   4.500   5.714   2.505
   95ALA      H  918   4.559   5.735   2.427
   95ALA     CA  919   4.367   5.662   2.470
   95ALA     CB  920   4.384   5.634   2.319
   95ALA      C  921   4.333   5.523   2.523
   95ALA      O  922   4.219   5.504   2.562
   96ASN      N  923   4.433   5.435   2.526
   96ASN      H  924   4.517   5.459   2.477
   96ASN     CA  925   4.420   5.293   2.559
   96ASN     CB  926   4.515   5.205   2.479
   96ASN     CG  927   4.465   5.202   2.335
   96ASN    OD1  928   4.363   5.137   2.311
   96ASN    ND2  929   4.523   5.273   2.237
   96ASN   HD21  930   4.597   5.338   2.253
   96ASN   HD22  931   4.474   5.275   2.151
   96ASN      C  932   4.423   5.271   2.712
   96ASN      O  933   4.378   5.164   2.752
   97ASN      N  934   4.427   5.382   2.785
   97ASN      H  935   4.425   5.463   2.727
   97ASN     CA  936   4.446   5.392   2.931
   97ASN     CB  937   4.597   5.404   2.947
   97ASN     CG  938   4.671   5.273   2.919
   97ASN    OD1  939   4.649   5.164   2.969
   97ASN    ND2  940   4.751   5.275   2.812
   97ASN   HD21  941   4.747   5.358   2.756
   97ASN   HD22  942   4.799   5.194   2.781
   97ASN      C  943   4.380   5.502   3.014
   97ASN      O  944   4.421   5.519   3.128
   98GLN      N  945   4.267   5.554   2.967
   98GLN      H  946   4.215   5.496   2.904
   98GLN     CA  947   4.188   5.667   3.019
   98GLN     CB  948   4.073   5.707   2.926
   98GLN     CG  949   4.104   5.763   2.786
   98GLN     CD  950   3.984   5.786   2.694
   98GLN    OE1  951   3.933   5.896   2.679
   98GLN    NE2  952   3.965   5.683   2.612
   98GLN   HE21  953   4.040   5.618   2.610
   98GLN   HE22  954   3.888   5.686   2.546
   98GLN      C  955   4.134   5.657   3.161
   98GLN      O  956   4.165   5.737   3.249
   99ASP      N  957   4.063   5.546   3.178
   99ASP      H  958   4.075   5.465   3.118
   99ASP     CA  959   4.003   5.510   3.307
   99ASP     CB  960   3.898   5.402   3.281
   99ASP     CG  961   3.954   5.264   3.249
   99ASP    OD1  962   3.891   5.164   3.288
   99ASP    OD2  963   4.058   5.254   3.179
   99ASP      C  964   4.108   5.482   3.414
   99ASP      O  965   4.091   5.519   3.531
  100LYS      N  966   4.219   5.416   3.381
  100LYS      H  967   4.216   5.346   3.310
  100LYS     CA  968   4.343   5.406   3.460
  100LYS     CB  969   4.451   5.328   3.385
  100LYS     CG  970   4.410   5.180   3.381
  100LYS     CD  971   4.505   5.084   3.310
  100LYS     CE  972   4.486   4.941   3.361
  100LYS     NZ  973   4.376   4.869   3.294
  100LYS    HZ1  974   4.288   4.911   3.319
  100LYS    HZ2  975   4.383   4.878   3.195
  100LYS    HZ3  976   4.368   4.775   3.326
  100LYS      C  977   4.404   5.539   3.503
  100LYS      O  978   4.445   5.549   3.618
  101LEU      N  979   4.417   5.630   3.407
  101LEU      H  980   4.414   5.598   3.312
  101LEU     CA  981   4.467   5.767   3.428
  101LEU     CB  982   4.512   5.835   3.300
  101LEU     CG  983   4.628   5.775   3.220
  101LEU    CD1  984   4.663   5.860   3.097
  101LEU    CD2  985   4.759   5.757   3.297
  101LEU      C  986   4.375   5.862   3.506
  101LEU      O  987   4.412   5.902   3.616
  102GLY      N  988   4.253   5.880   3.455
  102GLY      H  989   4.223   5.827   3.376
  102GLY     CA  990   4.156   5.975   3.513
  102GLY      C  991   4.192   6.117   3.472
  102GLY      O  992   4.257   6.188   3.547
  103PHE      N  993   4.130   6.164   3.364
  103PHE      H  994   4.059   6.106   3.324
  103PHE     CA  995   4.133   6.295   3.298
  103PHE     CB  996   4.093   6.266   3.153
  103PHE     CG  997   4.218   6.224   3.077
  103PHE    CD1  998   4.274   6.314   2.987
  103PHE    HD1  999   4.237   6.416   2.992
  103PHE    CD2 1000   4.276   6.098   3.092
  103PHE    HD2 1001   4.236   6.030   3.167
  103PHE    CE1 1002   4.381   6.279   2.906
  103PHE    HE1 1003   4.416   6.347   2.829
  103PHE    CE2 1004   4.387   6.066   3.015
  103PHE    HE2 1005   4.427   5.965   3.024
  103PHE     CZ 1006   4.438   6.153   2.919
  103PHE     HZ 1007   4.535   6.129   2.875
  103PHE      C 1008   4.061   6.414   3.363
  103PHE      O 1009   3.951   6.397   3.414
  104GLU      N 1010   4.098   6.529   3.307
  104GLU      H 1011   4.178   6.541   3.248
  104GLU     CA 1012   4.026   6.655   3.329
  104GLU     CB 1013   4.105   6.787   3.325
  104GLU     CG 1014   4.183   6.807   3.454
  104GLU     CD 1015   4.240   6.946   3.479
  104GLU    OE1 1016   4.154   7.036   3.491
  104GLU    OE2 1017   4.360   6.964   3.447
  104GLU      C 1018   3.910   6.679   3.233
  104GLU      O 1019   3.916   6.643   3.116
  105ASP      N 1020   3.797   6.713   3.295
  105ASP      H 1021   3.796   6.745   3.389
  105ASP     CA 1022   3.668   6.742   3.232
  105ASP     CB 1023   3.551   6.765   3.329
  105ASP     CG 1024   3.501   6.661   3.428
  105ASP    OD1 1025   3.431   6.566   3.386
  105ASP    OD2 1026   3.544   6.662   3.546
  105ASP      C 1027   3.679   6.864   3.141
  105ASP      O 1028   3.746   6.961   3.176
  106GLY      N 1029   3.604   6.863   3.032
  106GLY      H 1030   3.540   6.787   3.022
  106GLY     CA 1031   3.598   6.974   2.934
  106GLY      C 1032   3.728   6.982   2.855
  106GLY      O 1033   3.748   7.071   2.773
  107SER      N 1034   3.823   6.894   2.888
  107SER      H 1035   3.826   6.832   2.966
  107SER     CA 1036   3.938   6.880   2.798
  107SER     CB 1037   4.048   6.799   2.867
  107SER     OG 1038   4.020   6.658   2.861
  107SER     HG 1039   3.995   6.631   2.954
  107SER      C 1040   3.919   6.838   2.651
  107SER      O 1041   3.847   6.745   2.618
  108VAL      N 1042   4.002   6.904   2.571
  108VAL      H 1043   4.045   6.992   2.591
  108VAL     CA 1044   4.014   6.868   2.429
  108VAL     CB 1045   4.123   6.951   2.360
  108VAL    CG1 1046   4.123   6.933   2.207
  108VAL    CG2 1047   4.094   7.100   2.377
  108VAL      C 1048   4.044   6.720   2.403
  108VAL      O 1049   3.986   6.663   2.311
  109LEU      N 1050   4.114   6.652   2.493
  109LEU      H 1051   4.163   6.704   2.564
  109LEU     CA 1052   4.123   6.506   2.482
  109LEU     CB 1053   4.246   6.434   2.538
  109LEU     CG 1054   4.385   6.477   2.490
  109LEU    CD1 1055   4.487   6.368   2.522
  109LEU    CD2 1056   4.387   6.529   2.347
  109LEU      C 1057   3.998   6.425   2.519
  109LEU      O 1058   3.946   6.350   2.437
  110LYS      N 1059   3.933   6.464   2.628
  110LYS      H 1060   3.979   6.530   2.688
  110LYS     CA 1061   3.807   6.401   2.669
  110LYS     CB 1062   3.758   6.443   2.808
  110LYS     CG 1063   3.669   6.340   2.878
  110LYS     CD 1064   3.626   6.388   3.016
  110LYS     CE 1065   3.502   6.310   3.061
  110LYS     NZ 1066   3.469   6.312   3.204
  110LYS    HZ1 1067   3.391   6.251   3.219
  110LYS    HZ2 1068   3.538   6.277   3.266
  110LYS    HZ3 1069   3.447   6.405   3.233
  110LYS      C 1070   3.693   6.403   2.567
  110LYS      O 1071   3.614   6.309   2.562
  111GLN      N 1072   3.673   6.523   2.512
  111GLN      H 1073   3.712   6.607   2.549
  111GLN     CA 1074   3.573   6.550   2.408
  111GLN     CB 1075   3.558   6.699   2.380
  111GLN     CG 1076   3.519   6.783   2.502
  111GLN     CD 1077   3.500   6.927   2.453
  111GLN    OE1 1078   3.581   6.982   2.378
  111GLN    NE2 1079   3.399   6.991   2.509
  111GLN   HE21 1080   3.341   6.955   2.582
  111GLN   HE22 1081   3.388   7.090   2.496
  111GLN      C 1082   3.612   6.486   2.275
  111GLN      O 1083   3.532   6.409   2.222
  112PHE      N 1084   3.736   6.506   2.230
  112PHE      H 1085   3.808   6.557   2.276
  112PHE     CA 1086   3.785   6.434   2.112
  112PHE     CB 1087   3.932   6.467   2.085
  112PHE     CG 1088   3.934   6.559   1.963
  112PHE    CD1 1089   3.916   6.696   1.982
  112PHE    HD1 1090   3.880   6.742   2.074
  112PHE    CD2 1091   3.979   6.519   1.838
  112PHE    HD2 1092   4.008   6.415   1.819
  112PHE    CE1 1093   3.942   6.784   1.878
  112PHE    HE1 1094   3.947   6.890   1.901
  112PHE    CE2 1095   4.007   6.605   1.733
  112PHE    HE2 1096   4.050   6.572   1.638
  112PHE     CZ 1097   3.986   6.742   1.753
  112PHE     HZ 1098   4.017   6.812   1.675
  112PHE      C 1099   3.774   6.282   2.105
  112PHE      O 1100   3.707   6.226   2.018
  113LEU      N 1101   3.823   6.217   2.210
  113LEU      H 1102   3.859   6.264   2.291
  113LEU     CA 1103   3.822   6.070   2.220
  113LEU     CB 1104   3.893   6.023   2.347
  113LEU     CG 1105   4.046   6.026   2.335
  113LEU    CD1 1106   4.114   6.021   2.472
  113LEU    CD2 1107   4.088   5.899   2.259
  113LEU      C 1108   3.683   6.008   2.211
  113LEU      O 1109   3.656   5.926   2.122
  114SER      N 1110   3.592   6.063   2.291
  114SER      H 1111   3.618   6.128   2.362
  114SER     CA 1112   3.446   6.045   2.281
  114SER     CB 1113   3.360   6.112   2.388
  114SER     OG 1114   3.221   6.090   2.362
  114SER     HG 1115   3.197   5.994   2.347
  114SER      C 1116   3.383   6.050   2.141
  114SER      O 1117   3.301   5.964   2.111
  115GLU      N 1118   3.414   6.149   2.059
  115GLU      H 1119   3.482   6.217   2.088
  115GLU     CA 1120   3.395   6.148   1.913
  115GLU     CB 1121   3.435   6.281   1.849
  115GLU     CG 1122   3.331   6.383   1.895
  115GLU     CD 1123   3.188   6.350   1.851
  115GLU    OE1 1124   3.106   6.330   1.943
  115GLU    OE2 1125   3.155   6.339   1.730
  115GLU      C 1126   3.467   6.035   1.839
  115GLU      O 1127   3.400   5.938   1.803
  116THR      N 1128   3.600   6.035   1.838
  116THR      H 1129   3.652   6.099   1.894
  116THR     CA 1130   3.673   5.930   1.763
  116THR     CB 1131   3.821   5.966   1.750
  116THR    OG1 1132   3.872   5.974   1.884
  116THR    HG1 1133   3.970   5.993   1.875
  116THR    CG2 1134   3.830   6.087   1.657
  116THR      C 1135   3.667   5.781   1.796
  116THR      O 1136   3.703   5.692   1.720
  117GLU      N 1137   3.599   5.771   1.911
  117GLU      H 1138   3.599   5.853   1.967
  117GLU     CA 1139   3.534   5.648   1.957
  117GLU     CB 1140   3.459   5.674   2.089
  117GLU     CG 1141   3.400   5.555   2.166
  117GLU     CD 1142   3.290   5.605   2.260
  117GLU    OE1 1143   3.320   5.646   2.375
  117GLU    OE2 1144   3.170   5.591   2.227
  117GLU      C 1145   3.450   5.579   1.849
  117GLU      O 1146   3.463   5.459   1.826
  118LYS      N 1147   3.393   5.654   1.756
  118LYS      H 1148   3.361   5.745   1.783
  118LYS     CA 1149   3.326   5.602   1.635
  118LYS     CB 1150   3.200   5.686   1.612
  118LYS     CG 1151   3.088   5.612   1.684
  118LYS     CD 1152   2.968   5.708   1.691
  118LYS     CE 1153   2.853   5.635   1.760
  118LYS     NZ 1154   2.730   5.715   1.770
  118LYS    HZ1 1155   2.722   5.775   1.691
  118LYS    HZ2 1156   2.657   5.647   1.770
  118LYS    HZ3 1157   2.721   5.771   1.852
  118LYS      C 1158   3.408   5.585   1.507
  118LYS      O 1159   3.381   5.503   1.418
  119MET      N 1160   3.495   5.682   1.480
  119MET      H 1161   3.490   5.768   1.533
  119MET     CA 1162   3.558   5.695   1.349
  119MET     CB 1163   3.630   5.828   1.327
  119MET     CG 1164   3.547   5.956   1.322
  119MET     SD 1165   3.445   5.989   1.470
  119MET     CE 1166   3.325   6.107   1.411
  119MET      C 1167   3.658   5.584   1.319
  119MET      O 1168   3.728   5.536   1.408
  120SER      N 1169   3.675   5.562   1.189
  120SER      H 1170   3.607   5.596   1.123
  120SER     CA 1171   3.787   5.481   1.140
  120SER     CB 1172   3.786   5.483   0.987
  120SER     OG 1173   3.917   5.454   0.936
  120SER     HG 1174   3.919   5.451   0.836
  120SER      C 1175   3.928   5.522   1.184
  120SER      O 1176   3.952   5.640   1.212
  121PRO      N 1177   4.025   5.432   1.186
  121PRO     CA 1178   4.165   5.463   1.222
  121PRO     CB 1179   4.235   5.330   1.197
  121PRO     CG 1180   4.136   5.232   1.260
  121PRO     CD 1181   4.014   5.285   1.184
  121PRO      C 1182   4.225   5.574   1.135
  121PRO      O 1183   4.296   5.663   1.183
  122GLU      N 1184   4.173   5.587   1.013
  122GLU      H 1185   4.112   5.518   0.974
  122GLU     CA 1186   4.221   5.692   0.923
  122GLU     CB 1187   4.197   5.659   0.775
  122GLU     CG 1188   4.281   5.538   0.734
  122GLU     CD 1189   4.272   5.526   0.582
  122GLU    OE1 1190   4.206   5.429   0.540
  122GLU    OE2 1191   4.350   5.597   0.515
  122GLU      C 1192   4.195   5.838   0.957
  122GLU      O 1193   4.289   5.911   0.992
  123ASP      N 1194   4.065   5.854   0.980
  123ASP      H 1195   3.998   5.791   0.939
  123ASP     CA 1196   4.007   5.980   1.030
  123ASP     CB 1197   3.856   5.957   1.028
  123ASP     CG 1198   3.814   5.948   0.880
  123ASP    OD1 1199   3.739   6.042   0.847
  123ASP    OD2 1200   3.830   5.842   0.816
  123ASP      C 1201   4.052   6.014   1.171
  123ASP      O 1202   4.074   6.130   1.206
  124ARG      N 1203   4.069   5.919   1.263
  124ARG      H 1204   4.026   5.830   1.248
  124ARG     CA 1205   4.142   5.924   1.391
  124ARG     CB 1206   4.162   5.786   1.454
  124ARG     CG 1207   4.031   5.745   1.522
  124ARG     CD 1208   4.040   5.594   1.543
  124ARG     NE 1209   3.921   5.551   1.618
  124ARG     HE 1210   3.840   5.611   1.615
  124ARG     CZ 1211   3.895   5.430   1.668
  124ARG    NH1 1212   3.985   5.331   1.661
  124ARG   HH11 1213   4.077   5.343   1.624
  124ARG   HH12 1214   3.952   5.236   1.661
  124ARG    NH2 1215   3.780   5.395   1.729
  124ARG   HH21 1216   3.702   5.457   1.734
  124ARG   HH22 1217   3.777   5.318   1.793
  124ARG      C 1218   4.276   5.997   1.382
  124ARG      O 1219   4.296   6.098   1.448
  125ALA      N 1220   4.354   5.969   1.278
  125ALA      H 1221   4.320   5.891   1.225
  125ALA     CA 1222   4.488   6.024   1.253
  125ALA     CB 1223   4.551   5.928   1.151
  125ALA      C 1224   4.488   6.168   1.202
  125ALA      O 1225   4.533   6.258   1.275
  126LYS      N 1226   4.410   6.190   1.097
  126LYS      H 1227   4.375   6.109   1.049
  126LYS     CA 1228   4.392   6.325   1.043
  126LYS     CB 1229   4.326   6.326   0.905
  126LYS     CG 1230   4.388   6.227   0.806
  126LYS     CD 1231   4.284   6.204   0.696
  126LYS     CE 1232   4.330   6.109   0.584
  126LYS     NZ 1233   4.220   6.080   0.492
  126LYS    HZ1 1234   4.172   6.164   0.466
  126LYS    HZ2 1235   4.247   6.036   0.405
  126LYS    HZ3 1236   4.152   6.020   0.535
  126LYS      C 1237   4.319   6.426   1.130
  126LYS      O 1238   4.364   6.540   1.133
  127CYS      N 1239   4.211   6.385   1.197
  127CYS      H 1240   4.166   6.297   1.186
  127CYS     CA 1241   4.142   6.482   1.285
  127CYS     CB 1242   4.000   6.442   1.324
  127CYS     SG 1243   3.974   6.298   1.434
  127CYS     HG 1244   3.864   6.271   1.365
  127CYS      C 1245   4.226   6.509   1.410
  127CYS      O 1246   4.240   6.624   1.450
  128PHE      N 1247   4.283   6.405   1.470
  128PHE      H 1248   4.255   6.311   1.454
  128PHE     CA 1249   4.384   6.424   1.576
  128PHE     CB 1250   4.423   6.298   1.654
  128PHE     CG 1251   4.330   6.278   1.773
  128PHE    CD1 1252   4.228   6.185   1.783
  128PHE    HD1 1253   4.195   6.125   1.697
  128PHE    CD2 1254   4.365   6.348   1.888
  128PHE    HD2 1255   4.470   6.379   1.891
  128PHE    CE1 1256   4.146   6.177   1.895
  128PHE    HE1 1257   4.058   6.113   1.895
  128PHE    CE2 1258   4.283   6.343   2.000
  128PHE    HE2 1259   4.300   6.399   2.092
  128PHE     CZ 1260   4.175   6.256   2.005
  128PHE     HZ 1261   4.120   6.236   2.097
  128PHE      C 1262   4.512   6.500   1.543
  128PHE      O 1263   4.566   6.572   1.628
  129GLU      N 1264   4.564   6.496   1.421
  129GLU      H 1265   4.579   6.409   1.374
  129GLU     CA 1266   4.666   6.593   1.379
  129GLU     CB 1267   4.716   6.563   1.237
  129GLU     CG 1268   4.824   6.455   1.245
  129GLU     CD 1269   4.907   6.441   1.118
  129GLU    OE1 1270   5.022   6.490   1.110
  129GLU    OE2 1271   4.860   6.384   1.018
  129GLU      C 1272   4.626   6.740   1.395
  129GLU      O 1273   4.711   6.828   1.404
  130LYS      N 1274   4.499   6.778   1.379
  130LYS      H 1275   4.419   6.719   1.377
  130LYS     CA 1276   4.464   6.919   1.401
  130LYS     CB 1277   4.323   6.936   1.344
  130LYS     CG 1278   4.309   6.957   1.192
  130LYS     CD 1279   4.168   6.962   1.133
  130LYS     CE 1280   4.204   7.023   0.997
  130LYS     NZ 1281   4.089   7.023   0.906
  130LYS    HZ1 1282   4.036   7.106   0.923
  130LYS    HZ2 1283   4.127   7.027   0.814
  130LYS    HZ3 1284   4.031   6.941   0.908
  130LYS      C 1285   4.466   6.968   1.546
  130LYS      O 1286   4.480   7.088   1.569
  131ASN      N 1287   4.464   6.879   1.645
  131ASN      H 1288   4.523   6.799   1.641
  131ASN     CA 1289   4.437   6.903   1.788
  131ASN     CB 1290   4.402   6.766   1.845
  131ASN     CG 1291   4.350   6.764   1.987
  131ASN    OD1 1292   4.407   6.813   2.086
  131ASN    ND2 1293   4.241   6.691   2.009
  131ASN   HD21 1294   4.208   6.633   1.934
  131ASN   HD22 1295   4.185   6.697   2.092
  131ASN      C 1296   4.539   6.982   1.869
  131ASN      O 1297   4.658   6.953   1.859
  132GLU      N 1298   4.488   7.084   1.938
  132GLU      H 1299   4.390   7.101   1.928
  132GLU     CA 1300   4.562   7.176   2.026
  132GLU     CB 1301   4.465   7.274   2.092
  132GLU     CG 1302   4.432   7.400   2.010
  132GLU     CD 1303   4.353   7.499   2.095
  132GLU    OE1 1304   4.231   7.475   2.112
  132GLU    OE2 1305   4.415   7.585   2.161
  132GLU      C 1306   4.664   7.118   2.124
  132GLU      O 1307   4.777   7.164   2.141
  133ALA      N 1308   4.622   7.006   2.183
  133ALA      H 1309   4.526   6.979   2.176
  133ALA     CA 1310   4.697   6.930   2.283
  133ALA     CB 1311   4.601   6.821   2.332
  133ALA      C 1312   4.822   6.858   2.230
  133ALA      O 1313   4.924   6.852   2.299
  134ILE      N 1314   4.808   6.813   2.105
  134ILE      H 1315   4.718   6.815   2.061
  134ILE     CA 1316   4.916   6.753   2.026
  134ILE     CB 1317   4.880   6.613   1.976
  134ILE    CG1 1318   4.771   6.611   1.868
  134ILE    CG2 1319   4.842   6.512   2.084
  134ILE     CD 1320   4.841   6.641   1.736
  134ILE      C 1321   4.990   6.843   1.928
  134ILE      O 1322   5.102   6.814   1.887
  135GLN      N 1323   4.927   6.956   1.895
  135GLN      H 1324   4.828   6.966   1.897
  135GLN     CA 1325   4.991   7.061   1.816
  135GLN     CB 1326   4.898   7.179   1.788
  135GLN     CG 1327   4.802   7.157   1.671
  135GLN     CD 1328   4.800   7.265   1.562
  135GLN    OE1 1329   4.783   7.228   1.447
  135GLN    NE2 1330   4.786   7.395   1.589
  135GLN   HE21 1331   4.772   7.429   1.681
  135GLN   HE22 1332   4.789   7.461   1.513
  135GLN      C 1333   5.131   7.103   1.862
  135GLN      O 1334   5.145   7.144   1.977
  136ALA      N 1335   5.226   7.127   1.772
  136ALA      H 1336   5.199   7.161   1.681
  136ALA     CA 1337   5.368   7.147   1.805
  136ALA     CB 1338   5.389   7.280   1.877
  136ALA      C 1339   5.451   7.036   1.868
  136ALA      O 1340   5.560   6.994   1.832
  137ALA      N 1341   5.389   6.985   1.974
  137ALA      H 1342   5.304   7.031   2.002
  137ALA     CA 1343   5.432   6.880   2.069
  137ALA     CB 1344   5.315   6.852   2.164
  137ALA      C 1345   5.489   6.752   2.007
  137ALA      O 1346   5.599   6.711   2.046
  138HISE     N 1347   5.437   6.703   1.895
  138HISE     H 1348   5.378   6.767   1.847
  138HISE    CA 1349   5.466   6.574   1.832
  138HISE    CB 1350   5.365   6.569   1.717
  138HISE    CG 1351   5.354   6.687   1.619
  138HISE   ND1 1352   5.455   6.744   1.556
  138HISE   CD2 1353   5.245   6.759   1.595
  138HISE   HD2 1354   5.155   6.767   1.658
  138HISE   CE1 1355   5.411   6.852   1.493
  138HISE   HE1 1356   5.477   6.918   1.437
  138HISE   NE2 1357   5.280   6.859   1.516
  138HISE   HE2 1358   5.220   6.923   1.467
  138HISE     C 1359   5.615   6.563   1.799
  138HISE     O 1360   5.689   6.481   1.855
  139ASP      N 1361   5.660   6.646   1.707
  139ASP      H 1362   5.593   6.699   1.655
  139ASP     CA 1363   5.799   6.653   1.661
  139ASP     CB 1364   5.798   6.759   1.550
  139ASP     CG 1365   5.910   6.747   1.447
  139ASP    OD1 1366   6.025   6.785   1.477
  139ASP    OD2 1367   5.875   6.703   1.336
  139ASP      C 1368   5.897   6.697   1.769
  139ASP      O 1369   5.989   6.619   1.798
  140ALA      N 1370   5.849   6.776   1.864
  140ALA      H 1371   5.757   6.814   1.851
  140ALA     CA 1372   5.910   6.816   1.990
  140ALA     CB 1373   5.823   6.919   2.062
  140ALA      C 1374   5.948   6.702   2.085
  140ALA      O 1375   6.041   6.724   2.163
  141VAL      N 1376   5.842   6.629   2.118
  141VAL      H 1377   5.748   6.661   2.102
  141VAL     CA 1378   5.853   6.505   2.196
  141VAL     CB 1379   5.712   6.449   2.223
  141VAL    CG1 1380   5.718   6.307   2.280
  141VAL    CG2 1381   5.637   6.533   2.326
  141VAL      C 1382   5.945   6.403   2.128
  141VAL      O 1383   6.026   6.342   2.199
  142ALA      N 1384   5.927   6.381   1.999
  142ALA      H 1385   5.848   6.431   1.964
  142ALA     CA 1386   6.004   6.285   1.918
  142ALA     CB 1387   5.947   6.231   1.786
  142ALA      C 1388   6.152   6.320   1.897
  142ALA      O 1389   6.170   6.422   1.831
  143GLN      N 1390   6.243   6.254   1.967
  143GLN      H 1391   6.237   6.167   2.018
  143GLN     CA 1392   6.382   6.296   1.949
  143GLN     CB 1393   6.465   6.300   2.078
  143GLN     CG 1394   6.460   6.167   2.154
  143GLN     CD 1395   6.546   6.180   2.279
  143GLN    OE1 1396   6.542   6.278   2.352
  143GLN    NE2 1397   6.627   6.077   2.305
  143GLN   HE21 1398   6.623   6.012   2.227
  143GLN   HE22 1399   6.672   6.069   2.393
  143GLN      C 1400   6.454   6.210   1.844
  143GLN      O 1401   6.402   6.106   1.803
  144GLU      N 1402   6.569   6.255   1.793
  144GLU      H 1403   6.572   6.355   1.789
  144GLU     CA 1404   6.653   6.172   1.704
  144GLU     CB 1405   6.738   6.276   1.631
  144GLU     CG 1406   6.813   6.219   1.510
  144GLU     CD 1407   6.866   6.338   1.430
  144GLU    OE1 1408   6.837   6.356   1.309
  144GLU    OE2 1409   6.930   6.421   1.499
  144GLU      C 1410   6.743   6.065   1.766
  144GLU      O 1411   6.746   5.950   1.721
  145GLY      N 1412   6.796   6.091   1.885
  145GLY      H 1413   6.812   6.186   1.913
  145GLY     CA 1414   6.836   5.987   1.982
  145GLY      C 1415   6.946   5.899   1.923
  145GLY      O 1416   7.034   5.937   1.845
  146GLN      N 1417   6.947   5.778   1.977
  146GLN      H 1418   6.880   5.774   2.053
  146GLN     CA 1419   7.025   5.669   1.918
  146GLN     CB 1420   7.047   5.553   2.016
  146GLN     CG 1421   7.154   5.586   2.121
  146GLN     CD 1422   7.294   5.571   2.062
  146GLN    OE1 1423   7.361   5.673   2.045
  146GLN    NE2 1424   7.354   5.455   2.036
  146GLN   HE21 1425   7.314   5.367   2.059
  146GLN   HE22 1426   7.425   5.456   1.964
  146GLN      C 1427   6.972   5.611   1.786
  146GLN      O 1428   7.048   5.588   1.693
  147CYS      N 1429   6.839   5.603   1.778
  147CYS      H 1430   6.780   5.637   1.852
  147CYS     CA 1431   6.764   5.537   1.671
  147CYS     CB 1432   6.618   5.519   1.714
  147CYS     SG 1433   6.537   5.683   1.719
  147CYS     HG 1434   6.603   5.726   1.826
  147CYS      C 1435   6.782   5.592   1.529
  147CYS      O 1436   6.811   5.513   1.438
  148ARG      N 1437   6.786   5.723   1.510
  148ARG      H 1438   6.760   5.780   1.589
  148ARG     CA 1439   6.830   5.808   1.398
  148ARG     CB 1440   6.982   5.813   1.385
  148ARG     CG 1441   7.054   5.869   1.509
  148ARG     CD 1442   7.205   5.858   1.490
  148ARG     NE 1443   7.290   5.925   1.591
  148ARG     HE 1444   7.317   6.017   1.562
  148ARG     CZ 1445   7.340   5.876   1.704
  148ARG    NH1 1446   7.307   5.757   1.757
  148ARG   HH11 1447   7.225   5.714   1.720
  148ARG   HH12 1448   7.375   5.701   1.805
  148ARG    NH2 1449   7.435   5.947   1.766
  148ARG   HH21 1450   7.457   6.039   1.733
  148ARG   HH22 1451   7.482   5.909   1.845
  148ARG      C 1452   6.778   5.783   1.257
  148ARG      O 1453   6.761   5.874   1.176
  149VAL      N 1454   6.716   5.667   1.235
  149VAL      H 1455   6.701   5.601   1.311
  149VAL     CA 1456   6.647   5.627   1.112
  149VAL     CB 1457   6.609   5.479   1.122
  149VAL    CG1 1458   6.730   5.385   1.125
  149VAL    CG2 1459   6.519   5.451   1.243
  149VAL      C 1460   6.523   5.715   1.092
  149VAL      O 1461   6.448   5.740   1.186
  150ASP      N 1462   6.479   5.703   0.967
  150ASP      H 1463   6.551   5.669   0.906
  150ASP     CA 1464   6.354   5.764   0.919
  150ASP     CB 1465   6.347   5.741   0.768
  150ASP     CG 1466   6.222   5.806   0.709
  150ASP    OD1 1467   6.119   5.734   0.714
  150ASP    OD2 1468   6.230   5.913   0.645
  150ASP      C 1469   6.224   5.720   0.987
  150ASP      O 1470   6.187   5.602   0.987
  151ASP      N 1471   6.149   5.824   1.023
  151ASP      H 1472   6.191   5.915   1.026
  151ASP     CA 1473   6.021   5.818   1.094
  151ASP     CB 1474   5.976   5.963   1.112
  151ASP     CG 1475   5.839   5.978   1.179
  151ASP    OD1 1476   5.833   5.959   1.303
  151ASP    OD2 1477   5.740   6.009   1.110
  151ASP      C 1478   5.915   5.726   1.033
  151ASP      O 1479   5.886   5.621   1.090
  152LYS      N 1480   5.896   5.737   0.901
  152LYS      H 1481   5.960   5.787   0.842
  152LYS     CA 1482   5.801   5.659   0.821
  152LYS     CB 1483   5.745   5.754   0.715
  152LYS     CG 1484   5.658   5.863   0.778
  152LYS     CD 1485   5.509   5.827   0.776
  152LYS     CE 1486   5.425   5.941   0.834
  152LYS     NZ 1487   5.416   6.062   0.752
  152LYS    HZ1 1488   5.508   6.100   0.753
  152LYS    HZ2 1489   5.381   6.048   0.660
  152LYS    HZ3 1490   5.355   6.127   0.798
  152LYS      C 1491   5.839   5.523   0.762
  152LYS      O 1492   5.756   5.434   0.780
  153VAL      N 1493   5.942   5.510   0.679
  153VAL      H 1494   6.013   5.580   0.668
  153VAL     CA 1495   5.983   5.375   0.637
  153VAL     CB 1496   6.054   5.375   0.500
  153VAL    CG1 1497   5.964   5.397   0.378
  153VAL    CG2 1498   6.171   5.473   0.493
  153VAL      C 1499   6.054   5.285   0.737
  153VAL      O 1500   6.016   5.169   0.750
  154ASN      N 1501   6.166   5.338   0.785
  154ASN      H 1502   6.184   5.436   0.785
  154ASN     CA 1503   6.253   5.248   0.862
  154ASN     CB 1504   6.399   5.281   0.829
  154ASN     CG 1505   6.486   5.161   0.865
  154ASN    OD1 1506   6.576   5.164   0.949
  154ASN    ND2 1507   6.467   5.050   0.793
  154ASN   HD21 1508   6.389   5.024   0.737
  154ASN   HD22 1509   6.540   4.983   0.806
  154ASN      C 1510   6.231   5.242   1.015
  154ASN      O 1511   6.271   5.142   1.074
  155PHE      N 1512   6.176   5.343   1.081
  155PHE      H 1513   6.149   5.424   1.028
  155PHE     CA 1514   6.142   5.332   1.224
  155PHE     CB 1515   6.147   5.475   1.278
  155PHE     CG 1516   6.140   5.458   1.430
  155PHE    CD1 1517   6.254   5.407   1.490
  155PHE    HD1 1518   6.332   5.355   1.434
  155PHE    CD2 1519   6.042   5.518   1.509
  155PHE    HD2 1520   5.943   5.520   1.461
  155PHE    CE1 1521   6.258   5.413   1.629
  155PHE    HE1 1522   6.349   5.384   1.683
  155PHE    CE2 1523   6.054   5.534   1.645
  155PHE    HE2 1524   5.981   5.596   1.700
  155PHE     CZ 1525   6.161   5.473   1.710
  155PHE     HZ 1526   6.156   5.462   1.818
  155PHE      C 1527   6.000   5.279   1.242
  155PHE      O 1528   5.921   5.269   1.148
  156HISE     N 1529   5.975   5.209   1.352
  156HISE     H 1530   6.040   5.188   1.424
  156HISE    CA 1531   5.841   5.162   1.391
  156HISE    CB 1532   5.812   5.027   1.324
  156HISE    CG 1533   5.664   4.991   1.312
  156HISE   ND1 1534   5.567   5.082   1.327
  156HISE   CD2 1535   5.603   4.873   1.314
  156HISE   HD2 1536   5.654   4.778   1.304
  156HISE   CE1 1537   5.452   5.020   1.350
  156HISE   HE1 1538   5.371   5.059   1.412
  156HISE   NE2 1539   5.473   4.889   1.339
  156HISE   HE2 1540   5.407   4.816   1.360
  156HISE     C 1541   5.829   5.157   1.543
  156HISE     O 1542   5.916   5.117   1.621
  157PHE      N 1543   5.702   5.162   1.586
  157PHE      H 1544   5.637   5.160   1.510
  157PHE     CA 1545   5.651   5.153   1.723
  157PHE     CB 1546   5.617   5.289   1.783
  157PHE     CG 1547   5.560   5.375   1.671
  157PHE    CD1 1548   5.633   5.475   1.606
  157PHE    HD1 1549   5.731   5.500   1.648
  157PHE    CD2 1550   5.430   5.351   1.628
  157PHE    HD2 1551   5.357   5.295   1.687
  157PHE    CE1 1552   5.574   5.544   1.502
  157PHE    HE1 1553   5.637   5.607   1.440
  157PHE    CE2 1554   5.368   5.418   1.525
  157PHE    HE2 1555   5.259   5.420   1.513
  157PHE     CZ 1556   5.443   5.518   1.464
  157PHE     HZ 1557   5.405   5.580   1.382
  157PHE      C 1558   5.536   5.053   1.740
  157PHE      O 1559   5.447   5.046   1.655
  158ILE      N 1560   5.559   4.975   1.845
  158ILE      H 1561   5.636   4.972   1.908
  158ILE     CA 1562   5.449   4.888   1.888
  158ILE     CB 1563   5.479   4.743   1.849
  158ILE    CG1 1564   5.616   4.704   1.905
  158ILE    CG2 1565   5.466   4.714   1.698
  158ILE     CD 1566   5.660   4.559   1.884
  158ILE      C 1567   5.412   4.899   2.036
  158ILE      O 1568   5.499   4.923   2.118
  159LEU      N 1569   5.282   4.888   2.062
  159LEU      H 1570   5.223   4.851   1.990
  159LEU     CA 1571   5.217   4.919   2.190
  159LEU     CB 1572   5.088   4.997   2.164
  159LEU     CG 1573   5.086   5.147   2.196
  159LEU    CD1 1574   5.107   5.226   2.066
  159LEU    CD2 1575   4.955   5.194   2.260
  159LEU      C 1576   5.191   4.797   2.279
  159LEU      O 1577   5.095   4.725   2.253
  160PHE      N 1578   5.275   4.775   2.380
  160PHE      H 1579   5.329   4.849   2.421
  160PHE     CA 1580   5.253   4.661   2.469
  160PHE     CB 1581   5.386   4.602   2.516
  160PHE     CG 1582   5.361   4.463   2.575
  160PHE    CD1 1583   5.336   4.350   2.497
  160PHE    HD1 1584   5.318   4.363   2.390
  160PHE    CD2 1585   5.387   4.452   2.711
  160PHE    HD2 1586   5.405   4.540   2.773
  160PHE    CE1 1587   5.345   4.223   2.552
  160PHE    HE1 1588   5.301   4.139   2.498
  160PHE    CE2 1589   5.399   4.326   2.766
  160PHE    HE2 1590   5.408   4.314   2.875
  160PHE     CZ 1591   5.377   4.215   2.687
  160PHE     HZ 1592   5.391   4.114   2.726
  160PHE      C 1593   5.161   4.696   2.587
  160PHE      O 1594   5.203   4.756   2.686
  161ASN      N 1595   5.037   4.651   2.569
  161ASN      H 1596   5.019   4.595   2.489
  161ASN     CA 1597   4.924   4.704   2.647
  161ASN     CB 1598   4.839   4.782   2.546
  161ASN     CG 1599   4.745   4.886   2.609
  161ASN    OD1 1600   4.782   4.980   2.678
  161ASN    ND2 1601   4.618   4.847   2.610
  161ASN   HD21 1602   4.587   4.752   2.600
  161ASN   HD22 1603   4.548   4.916   2.628
  161ASN      C 1604   4.831   4.609   2.723
  161ASN      O 1605   4.772   4.521   2.661
  162ASN      N 1606   4.803   4.647   2.847
  162ASN      H 1607   4.840   4.732   2.884
  162ASN     CA 1608   4.706   4.579   2.934
  162ASN     CB 1609   4.736   4.633   3.075
  162ASN     CG 1610   4.645   4.563   3.176
  162ASN    OD1 1611   4.523   4.555   3.167
  162ASN    ND2 1612   4.702   4.525   3.289
  162ASN   HD21 1613   4.801   4.524   3.305
  162ASN   HD22 1614   4.641   4.513   3.368
  162ASN      C 1615   4.571   4.631   2.883
  162ASN      O 1616   4.534   4.748   2.890
  163VAL      N 1617   4.496   4.528   2.845
  163VAL      H 1618   4.529   4.443   2.806
  163VAL     CA 1619   4.350   4.540   2.827
  163VAL     CB 1620   4.322   4.512   2.680
  163VAL    CG1 1621   4.176   4.536   2.640
  163VAL    CG2 1622   4.418   4.579   2.582
  163VAL      C 1623   4.279   4.438   2.917
  163VAL      O 1624   4.268   4.319   2.886
  164ASP      N 1625   4.215   4.488   3.021
  164ASP      H 1626   4.199   4.587   3.022
  164ASP     CA 1627   4.152   4.418   3.134
  164ASP     CB 1628   4.008   4.378   3.101
  164ASP     CG 1629   3.926   4.506   3.081
  164ASP    OD1 1630   3.898   4.553   2.968
  164ASP    OD2 1631   3.877   4.555   3.184
  164ASP      C 1632   4.223   4.295   3.190
  164ASP      O 1633   4.187   4.177   3.181
  165GLY      N 1634   4.347   4.325   3.227
  165GLY      H 1635   4.375   4.420   3.241
  165GLY     CA 1636   4.454   4.232   3.269
  165GLY      C 1637   4.509   4.131   3.169
  165GLY      O 1638   4.580   4.044   3.218
  166HISE     N 1639   4.477   4.140   3.039
  166HISE     H 1640   4.398   4.187   3.001
  166HISE    CA 1641   4.546   4.057   2.939
  166HISE    CB 1642   4.439   4.024   2.835
  166HISE    CG 1643   4.493   3.897   2.769
  166HISE   ND1 1644   4.461   3.772   2.799
  166HISE   CD2 1645   4.572   3.885   2.661
  166HISE   HD2 1646   4.613   3.966   2.601
  166HISE   CE1 1647   4.525   3.684   2.723
  166HISE   HE1 1648   4.508   3.577   2.723
  166HISE   NE2 1649   4.597   3.757   2.638
  166HISE   HE2 1650   4.676   3.722   2.587
  166HISE     C 1651   4.649   4.145   2.867
  166HISE     O 1652   4.612   4.256   2.829
  167LEU      N 1653   4.772   4.099   2.845
  167LEU      H 1654   4.804   4.009   2.878
  167LEU     CA 1655   4.868   4.171   2.762
  167LEU     CB 1656   5.010   4.159   2.817
  167LEU     CG 1657   5.040   4.246   2.940
  167LEU    CD1 1658   5.171   4.213   3.012
  167LEU    CD2 1659   5.022   4.391   2.893
  167LEU      C 1660   4.867   4.149   2.611
  167LEU      O 1661   4.906   4.039   2.571
  168TYR      N 1662   4.836   4.256   2.539
  168TYR      H 1663   4.821   4.349   2.574
  168TYR     CA 1664   4.855   4.256   2.393
  168TYR     CB 1665   4.723   4.290   2.324
  168TYR     CG 1666   4.622   4.183   2.365
  168TYR    CD1 1667   4.530   4.216   2.464
  168TYR    HD1 1668   4.532   4.305   2.526
  168TYR    CD2 1669   4.591   4.079   2.278
  168TYR    HD2 1670   4.676   4.043   2.220
  168TYR    CE1 1671   4.413   4.142   2.477
  168TYR    HE1 1672   4.341   4.183   2.548
  168TYR    CE2 1673   4.469   4.013   2.280
  168TYR    HE2 1674   4.457   3.931   2.210
  168TYR     CZ 1675   4.384   4.041   2.387
  168TYR     OH 1676   4.270   3.967   2.397
  168TYR     HH 1677   4.217   4.019   2.463
  168TYR      C 1678   4.955   4.360   2.342
  168TYR      O 1679   4.985   4.461   2.407
  169GLU      N 1680   5.026   4.315   2.239
  169GLU      H 1681   5.015   4.219   2.214
  169GLU     CA 1682   5.110   4.395   2.148
  169GLU     CB 1683   5.227   4.303   2.112
  169GLU     CG 1684   5.362   4.372   2.098
  169GLU     CD 1685   5.452   4.267   2.030
  169GLU    OE1 1686   5.477   4.159   2.089
  169GLU    OE2 1687   5.488   4.289   1.914
  169GLU      C 1688   5.032   4.448   2.029
  169GLU      O 1689   5.035   4.395   1.918
  170LEU      N 1690   4.969   4.561   2.061
  170LEU      H 1691   4.994   4.620   2.138
  170LEU     CA 1692   4.888   4.625   1.956
  170LEU     CB 1693   4.793   4.728   2.019
  170LEU     CG 1694   4.697   4.673   2.124
  170LEU    CD1 1695   4.620   4.789   2.187
  170LEU    CD2 1696   4.598   4.578   2.055
  170LEU      C 1697   4.978   4.712   1.868
  170LEU      O 1698   5.051   4.801   1.911
  171ASP      N 1699   4.987   4.662   1.744
  171ASP      H 1700   4.941   4.579   1.714
  171ASP     CA 1701   5.071   4.731   1.645
  171ASP     CB 1702   5.085   4.664   1.509
  171ASP     CG 1703   5.176   4.731   1.405
  171ASP    OD1 1704   5.295   4.692   1.402
  171ASP    OD2 1705   5.144   4.835   1.344
  171ASP      C 1706   5.029   4.876   1.621
  171ASP      O 1707   4.921   4.908   1.572
  172GLY      N 1708   5.131   4.961   1.632
  172GLY      H 1709   5.222   4.923   1.647
  172GLY     CA 1710   5.112   5.107   1.622
  172GLY      C 1711   5.052   5.168   1.496
  172GLY      O 1712   4.990   5.273   1.515
  173ARG      N 1713   5.065   5.107   1.378
  173ARG      H 1714   5.110   5.017   1.372
  173ARG     CA 1715   5.019   5.161   1.248
  173ARG     CB 1716   5.137   5.171   1.151
  173ARG     CG 1717   5.223   5.294   1.176
  173ARG     CD 1718   5.334   5.302   1.071
  173ARG     NE 1719   5.421   5.419   1.087
  173ARG     HE 1720   5.376   5.508   1.097
  173ARG     CZ 1721   5.554   5.416   1.074
  173ARG    NH1 1722   5.620   5.300   1.062
  173ARG   HH11 1723   5.577   5.213   1.086
  173ARG   HH12 1724   5.714   5.309   1.028
  173ARG    NH2 1725   5.619   5.529   1.105
  173ARG   HH21 1726   5.578   5.606   1.155
  173ARG   HH22 1727   5.717   5.531   1.082
  173ARG      C 1728   4.899   5.093   1.183
  173ARG      O 1729   4.857   5.144   1.079
  174MET      N 1730   4.897   4.963   1.211
  174MET      H 1731   4.955   4.925   1.283
  174MET     CA 1732   4.795   4.872   1.156
  174MET     CB 1733   4.869   4.765   1.077
  174MET     CG 1734   4.888   4.795   0.928
  174MET     SD 1735   4.720   4.808   0.855
  174MET     CE 1736   4.689   4.641   0.803
  174MET      C 1737   4.705   4.812   1.265
  174MET      O 1738   4.760   4.793   1.372
  175PRO      N 1739   4.575   4.792   1.245
  175PRO     CA 1740   4.486   4.720   1.339
  175PRO     CB 1741   4.343   4.744   1.291
  175PRO     CG 1742   4.364   4.783   1.143
  175PRO     CD 1743   4.500   4.854   1.135
  175PRO      C 1744   4.528   4.573   1.344
  175PRO      O 1745   4.475   4.498   1.263
  176PHE      N 1746   4.648   4.552   1.395
  176PHE      H 1747   4.701   4.635   1.411
  176PHE     CA 1748   4.709   4.419   1.414
  176PHE     CB 1749   4.807   4.387   1.301
  176PHE     CG 1750   4.739   4.323   1.179
  176PHE    CD1 1751   4.672   4.202   1.191
  176PHE    HD1 1752   4.655   4.152   1.286
  176PHE    CD2 1753   4.751   4.379   1.053
  176PHE    HD2 1754   4.791   4.481   1.046
  176PHE    CE1 1755   4.608   4.142   1.082
  176PHE    HE1 1756   4.564   4.042   1.089
  176PHE    CE2 1757   4.700   4.316   0.939
  176PHE    HE2 1758   4.723   4.344   0.837
  176PHE     CZ 1759   4.623   4.201   0.957
  176PHE     HZ 1760   4.580   4.152   0.870
  176PHE      C 1761   4.765   4.388   1.553
  176PHE      O 1762   4.834   4.470   1.614
  177PRO      N 1763   4.707   4.289   1.621
  177PRO     CA 1764   4.753   4.246   1.753
  177PRO     CB 1765   4.625   4.251   1.836
  177PRO     CG 1766   4.524   4.193   1.737
  177PRO     CD 1767   4.566   4.252   1.602
  177PRO      C 1768   4.824   4.112   1.776
  177PRO      O 1769   4.767   4.003   1.763
  178VAL      N 1770   4.950   4.123   1.816
  178VAL      H 1771   5.004   4.206   1.829
  178VAL     CA 1772   5.018   4.002   1.865
  178VAL     CB 1773   5.167   4.006   1.832
  178VAL    CG1 1774   5.245   3.894   1.904
  178VAL    CG2 1775   5.202   3.994   1.684
  178VAL      C 1776   4.991   3.981   2.015
  178VAL      O 1777   5.023   4.065   2.099
  179ASN      N 1778   4.919   3.871   2.035
  179ASN      H 1779   4.893   3.822   1.951
  179ASN     CA 1780   4.876   3.811   2.161
  179ASN     CB 1781   4.762   3.710   2.164
  179ASN     CG 1782   4.686   3.692   2.295
  179ASN    OD1 1783   4.741   3.680   2.405
  179ASN    ND2 1784   4.556   3.669   2.280
  179ASN   HD21 1785   4.516   3.658   2.189
  179ASN   HD22 1786   4.492   3.679   2.355
  179ASN      C 1787   4.998   3.755   2.235
  179ASN      O 1788   5.076   3.686   2.170
  180HISE     N 1789   5.013   3.791   2.362
  180HISE     H 1790   4.964   3.872   2.394
  180HISE    CA 1791   5.100   3.727   2.462
  180HISE    CB 1792   5.182   3.841   2.522
  180HISE    CG 1793   5.310   3.864   2.441
  180HISE   ND1 1794   5.433   3.820   2.466
  180HISE   CD2 1795   5.316   3.942   2.334
  180HISE   HD2 1796   5.231   3.939   2.266
  180HISE   CE1 1797   5.517   3.869   2.375
  180HISE   HE1 1798   5.625   3.880   2.384
  180HISE   NE2 1799   5.443   3.945   2.296
  180HISE   HE2 1800   5.465   3.981   2.204
  180HISE     C 1801   5.023   3.641   2.562
  180HISE     O 1802   5.022   3.520   2.538
  181GLY      N 1803   4.975   3.704   2.669
  181GLY      H 1804   5.021   3.785   2.705
  181GLY     CA 1805   4.886   3.642   2.766
  181GLY      C 1806   4.866   3.730   2.891
  181GLY      O 1807   4.885   3.851   2.882
  182ALA      N 1808   4.812   3.680   3.002
  182ALA      H 1809   4.785   3.584   3.009
  182ALA     CA 1810   4.780   3.767   3.117
  182ALA     CB 1811   4.672   3.718   3.214
  182ALA      C 1812   4.896   3.812   3.206
  182ALA      O 1813   4.981   3.726   3.232
  183SER      N 1814   4.875   3.925   3.272
  183SER      H 1815   4.791   3.980   3.266
  183SER     CA 1816   4.965   3.987   3.369
  183SER     CB 1817   5.102   4.006   3.305
  183SER     OG 1818   5.188   4.070   3.399
  183SER     HG 1819   5.280   4.058   3.360
  183SER      C 1820   4.910   4.123   3.414
  183SER      O 1821   4.882   4.214   3.337
  184SER      N 1822   4.891   4.141   3.545
  184SER      H 1823   4.947   4.092   3.612
  184SER     CA 1824   4.831   4.259   3.608
  184SER     CB 1825   4.810   4.229   3.757
  184SER     OG 1826   4.719   4.319   3.821
  184SER     HG 1827   4.752   4.323   3.915
  184SER      C 1828   4.915   4.386   3.595
  184SER      O 1829   5.037   4.380   3.579
  185GLU      N 1830   4.855   4.497   3.636
  185GLU      H 1831   4.755   4.497   3.632
  185GLU     CA 1832   4.914   4.631   3.651
  185GLU     CB 1833   4.805   4.726   3.703
  185GLU     CG 1834   4.694   4.735   3.598
  185GLU     CD 1835   4.585   4.630   3.618
  185GLU    OE1 1836   4.568   4.530   3.545
  185GLU    OE2 1837   4.510   4.664   3.713
  185GLU      C 1838   5.040   4.644   3.736
  185GLU      O 1839   5.141   4.706   3.703
  186ASP      N 1840   5.042   4.566   3.843
  186ASP      H 1841   4.963   4.517   3.879
  186ASP     CA 1842   5.159   4.544   3.931
  186ASP     CB 1843   5.104   4.494   4.064
  186ASP     CG 1844   5.020   4.366   4.062
  186ASP    OD1 1845   4.903   4.375   4.017
  186ASP    OD2 1846   5.070   4.253   4.078
  186ASP      C 1847   5.271   4.453   3.880
  186ASP      O 1848   5.389   4.478   3.902
  187THR      N 1849   5.227   4.339   3.828
  187THR      H 1850   5.145   4.306   3.875
  187THR     CA 1851   5.312   4.239   3.762
  187THR     CB 1852   5.258   4.096   3.757
  187THR    OG1 1853   5.135   4.098   3.684
  187THR    HG1 1854   5.169   4.083   3.591
  187THR    CG2 1855   5.236   4.038   3.897
  187THR      C 1856   5.377   4.262   3.625
  187THR      O 1857   5.491   4.224   3.598
  188LEU      N 1858   5.318   4.360   3.556
  188LEU      H 1859   5.232   4.391   3.595
  188LEU     CA 1860   5.344   4.405   3.419
  188LEU     CB 1861   5.247   4.521   3.395
  188LEU     CG 1862   5.197   4.539   3.252
  188LEU    CD1 1863   5.069   4.622   3.242
  188LEU    CD2 1864   5.301   4.623   3.178
  188LEU      C 1865   5.490   4.437   3.388
  188LEU      O 1866   5.533   4.397   3.280
  189LEU      N 1867   5.560   4.499   3.483
  189LEU      H 1868   5.514   4.514   3.571
  189LEU     CA 1869   5.701   4.539   3.479
  189LEU     CB 1870   5.743   4.576   3.622
  189LEU     CG 1871   5.694   4.720   3.643
  189LEU    CD1 1872   5.667   4.726   3.793
  189LEU    CD2 1873   5.787   4.825   3.582
  189LEU      C 1874   5.794   4.423   3.441
  189LEU      O 1875   5.877   4.438   3.353
  190LYS      N 1876   5.770   4.303   3.494
  190LYS      H 1877   5.693   4.285   3.556
  190LYS     CA 1878   5.852   4.185   3.461
  190LYS     CB 1879   5.801   4.067   3.545
  190LYS     CG 1880   5.798   4.082   3.697
  190LYS     CD 1881   5.760   3.953   3.770
  190LYS     CE 1882   5.866   3.849   3.737
  190LYS     NZ 1883   5.850   3.739   3.834
  190LYS    HZ1 1884   5.826   3.771   3.926
  190LYS    HZ2 1885   5.786   3.673   3.796
  190LYS    HZ3 1886   5.944   3.706   3.840
  190LYS      C 1887   5.850   4.137   3.317
  190LYS      O 1888   5.952   4.131   3.248
  191ASP      N 1889   5.729   4.114   3.266
  191ASP      H 1890   5.662   4.094   3.338
  191ASP     CA 1891   5.682   4.090   3.130
  191ASP     CB 1892   5.529   4.088   3.127
  191ASP     CG 1893   5.467   3.966   3.196
  191ASP    OD1 1894   5.455   3.861   3.130
  191ASP    OD2 1895   5.433   3.976   3.316
  191ASP      C 1896   5.732   4.198   3.034
  191ASP      O 1897   5.800   4.168   2.934
  192ALA      N 1898   5.726   4.321   3.082
  192ALA      H 1899   5.686   4.342   3.172
  192ALA     CA 1900   5.773   4.436   3.005
  192ALA     CB 1901   5.721   4.566   3.066
  192ALA      C 1902   5.926   4.441   2.991
  192ALA      O 1903   5.980   4.450   2.881
  193ALA      N 1904   5.999   4.425   3.101
  193ALA      H 1905   5.951   4.424   3.189
  193ALA     CA 1906   6.143   4.399   3.102
  193ALA     CB 1907   6.184   4.387   3.249
  193ALA      C 1908   6.189   4.273   3.028
  193ALA      O 1909   6.280   4.282   2.945
  194LYS      N 1910   6.107   4.168   3.026
  194LYS      H 1911   6.025   4.164   3.084
  194LYS     CA 1912   6.123   4.044   2.951
  194LYS     CB 1913   6.018   3.940   2.992
  194LYS     CG 1914   6.039   3.799   2.937
  194LYS     CD 1915   5.914   3.711   2.937
  194LYS     CE 1916   5.816   3.737   2.822
  194LYS     NZ 1917   5.694   3.658   2.849
  194LYS    HZ1 1918   5.619   3.694   2.793
  194LYS    HZ2 1919   5.704   3.562   2.822
  194LYS    HZ3 1920   5.675   3.651   2.947
  194LYS      C 1921   6.128   4.059   2.799
  194LYS      O 1922   6.211   4.000   2.730
  195VAL      N 1923   6.031   4.133   2.746
  195VAL      H 1924   5.949   4.149   2.802
  195VAL     CA 1925   6.020   4.167   2.604
  195VAL     CB 1926   5.875   4.198   2.566
  195VAL    CG1 1927   5.798   4.070   2.599
  195VAL    CG2 1928   5.816   4.323   2.633
  195VAL      C 1929   6.119   4.279   2.572
  195VAL      O 1930   6.191   4.257   2.476
  196CYS      N 1931   6.147   4.367   2.668
  196CYS      H 1932   6.095   4.372   2.753
  196CYS     CA 1933   6.264   4.453   2.646
  196CYS     CB 1934   6.299   4.555   2.755
  196CYS     SG 1935   6.159   4.670   2.781
  196CYS     HG 1936   6.084   4.587   2.852
  196CYS      C 1937   6.398   4.383   2.625
  196CYS      O 1938   6.467   4.413   2.528
  197ARG      N 1939   6.414   4.276   2.703
  197ARG      H 1940   6.353   4.261   2.780
  197ARG     CA 1941   6.532   4.189   2.694
  197ARG     CB 1942   6.515   4.083   2.804
  197ARG     CG 1943   6.649   4.041   2.865
  197ARG     CD 1944   6.636   3.893   2.901
  197ARG     NE 1945   6.774   3.856   2.932
  197ARG     HE 1946   6.797   3.871   3.028
  197ARG     CZ 1947   6.866   3.812   2.845
  197ARG    NH1 1948   6.840   3.780   2.717
  197ARG   HH11 1949   6.747   3.772   2.683
  197ARG   HH12 1950   6.921   3.770   2.659
  197ARG    NH2 1951   6.988   3.777   2.890
  197ARG   HH21 1952   7.018   3.780   2.985
  197ARG   HH22 1953   7.038   3.716   2.828
  197ARG      C 1954   6.563   4.112   2.566
  197ARG      O 1955   6.670   4.138   2.512
  198GLU      N 1956   6.447   4.082   2.507
  198GLU      H 1957   6.366   4.101   2.562
  198GLU     CA 1958   6.427   4.024   2.374
  198GLU     CB 1959   6.279   3.986   2.365
  198GLU     CG 1960   6.234   3.886   2.259
  198GLU     CD 1961   6.283   3.743   2.286
  198GLU    OE1 1962   6.370   3.690   2.214
  198GLU    OE2 1963   6.242   3.680   2.387
  198GLU      C 1964   6.471   4.122   2.265
  198GLU      O 1965   6.548   4.086   2.177
  199PHE      N 1966   6.416   4.243   2.270
  199PHE      H 1967   6.354   4.264   2.345
  199PHE     CA 1968   6.457   4.359   2.190
  199PHE     CB 1969   6.358   4.471   2.217
  199PHE     CG 1970   6.235   4.471   2.125
  199PHE    CD1 1971   6.239   4.511   1.992
  199PHE    HD1 1972   6.329   4.560   1.956
  199PHE    CD2 1973   6.119   4.420   2.181
  199PHE    HD2 1974   6.120   4.371   2.278
  199PHE    CE1 1975   6.126   4.499   1.911
  199PHE    HE1 1976   6.142   4.509   1.805
  199PHE    CE2 1977   6.005   4.414   2.101
  199PHE    HE2 1978   5.908   4.384   2.138
  199PHE     CZ 1979   6.007   4.453   1.967
  199PHE     HZ 1980   5.916   4.458   1.908
  199PHE      C 1981   6.601   4.409   2.204
  199PHE      O 1982   6.658   4.427   2.097
  200THR      N 1983   6.660   4.413   2.324
  200THR      H 1984   6.601   4.390   2.401
  200THR     CA 1985   6.797   4.463   2.339
  200THR     CB 1986   6.839   4.514   2.477
  200THR    OG1 1987   6.828   4.407   2.572
  200THR    HG1 1988   6.870   4.434   2.660
  200THR    CG2 1989   6.757   4.633   2.528
  200THR      C 1990   6.898   4.360   2.291
  200THR      O 1991   6.994   4.397   2.224
  201GLU      N 1992   6.868   4.232   2.312
  201GLU      H 1993   6.796   4.211   2.378
  201GLU     CA 1994   6.949   4.119   2.266
  201GLU     CB 1995   6.891   3.982   2.299
  201GLU     CG 1996   6.911   3.934   2.444
  201GLU     CD 1997   7.050   3.885   2.484
  201GLU    OE1 1998   7.112   3.959   2.562
  201GLU    OE2 1999   7.084   3.768   2.454
  201GLU      C 2000   6.975   4.124   2.115
  201GLU      O 2001   7.088   4.105   2.069
  202ARG      N 2002   6.874   4.148   2.030
  202ARG      H 2003   6.782   4.165   2.065
  202ARG     CA 2004   6.879   4.145   1.884
  202ARG     CB 2005   6.740   4.155   1.821
  202ARG     CG 2006   6.651   4.039   1.865
  202ARG     CD 2007   6.530   4.029   1.773
  202ARG     NE 2008   6.432   4.137   1.786
  202ARG     HE 2009   6.427   4.201   1.709
  202ARG     CZ 2010   6.330   4.140   1.872
  202ARG    NH1 2011   6.303   4.055   1.973
  202ARG   HH11 2012   6.368   3.979   1.982
  202ARG   HH12 2013   6.235   4.067   2.045
  202ARG    NH2 2014   6.235   4.227   1.836
  202ARG   HH21 2015   6.246   4.287   1.757
  202ARG   HH22 2016   6.156   4.253   1.892
  202ARG      C 2017   6.970   4.246   1.813
  202ARG      O 2018   7.039   4.208   1.719
  203GLU      N 2019   6.989   4.366   1.867
  203GLU      H 2020   6.936   4.388   1.949
  203GLU     CA 2021   7.082   4.469   1.819
  203GLU     CB 2022   7.089   4.584   1.921
  203GLU     CG 2023   6.950   4.641   1.951
  203GLU     CD 2024   6.896   4.721   1.832
  203GLU    OE1 2025   6.803   4.678   1.760
  203GLU    OE2 2026   6.950   4.834   1.828
  203GLU      C 2027   7.225   4.416   1.805
  203GLU      O 2028   7.279   4.376   1.908
  204GLN      N 2029   7.290   4.441   1.691
  204GLN      H 2030   7.242   4.490   1.618
  204GLN     CA 2031   7.435   4.421   1.680
  204GLN     CB 2032   7.454   4.332   1.556
  204GLN     CG 2033   7.430   4.182   1.572
  204GLN     CD 2034   7.446   4.092   1.450
  204GLN    OE1 2035   7.404   4.126   1.339
  204GLN    NE2 2036   7.495   3.971   1.474
  204GLN   HE21 2037   7.517   3.935   1.566
  204GLN   HE22 2038   7.518   3.911   1.398
  204GLN      C 2039   7.526   4.544   1.688
  204GLN      O 2040   7.505   4.648   1.625
  205GLY      N 2041   7.620   4.525   1.780
  205GLY      H 2042   7.648   4.437   1.818
  205GLY     CA 2043   7.708   4.630   1.835
  205GLY      C 2044   7.639   4.721   1.936
  205GLY      O 2045   7.580   4.669   2.030
  206GLU      N 2046   7.619   4.841   1.884
  206GLU      H 2047   7.626   4.850   1.783
  206GLU     CA 2048   7.551   4.952   1.953
  206GLU     CB 2049   7.592   5.083   1.887
  206GLU     CG 2050   7.575   5.210   1.970
  206GLU     CD 2051   7.611   5.331   1.885
  206GLU    OE1 2052   7.523   5.374   1.808
  206GLU    OE2 2053   7.727   5.377   1.885
  206GLU      C 2054   7.398   4.947   1.957
  206GLU      O 2055   7.342   4.958   1.848
  207VAL      N 2056   7.346   4.959   2.078
  207VAL      H 2057   7.406   4.986   2.154
  207VAL     CA 2058   7.201   4.959   2.101
  207VAL     CB 2059   7.139   4.941   2.240
  207VAL    CG1 2060   7.134   4.792   2.270
  207VAL    CG2 2061   7.213   5.016   2.351
  207VAL      C 2062   7.133   5.087   2.051
  207VAL      O 2063   7.177   5.200   2.071
  208ARG      N 2064   7.027   5.064   1.974
  208ARG      H 2065   7.002   4.971   1.944
  208ARG     CA 2066   6.934   5.159   1.911
  208ARG     CB 2067   6.949   5.150   1.760
  208ARG     CG 2068   7.077   5.218   1.709
  208ARG     CD 2069   7.071   5.206   1.556
  208ARG     NE 2070   7.118   5.333   1.500
  208ARG     HE 2071   7.134   5.404   1.568
  208ARG     CZ 2072   7.120   5.366   1.369
  208ARG    NH1 2073   7.072   5.283   1.276
  208ARG   HH11 2074   7.034   5.195   1.301
  208ARG   HH12 2075   7.094   5.302   1.179
  208ARG    NH2 2076   7.200   5.469   1.337
  208ARG   HH21 2077   7.256   5.517   1.405
  208ARG   HH22 2078   7.213   5.498   1.243
  208ARG      C 2079   6.790   5.158   1.964
  208ARG      O 2080   6.731   5.265   1.973
  209PHE      N 2081   6.743   5.042   2.010
  209PHE      H 2082   6.796   4.962   1.982
  209PHE     CA 2083   6.607   5.028   2.064
  209PHE     CB 2084   6.590   4.876   2.076
  209PHE     CG 2085   6.476   4.825   2.166
  209PHE    CD1 2086   6.499   4.784   2.296
  209PHE    HD1 2087   6.598   4.774   2.339
  209PHE    CD2 2088   6.345   4.842   2.124
  209PHE    HD2 2089   6.316   4.866   2.022
  209PHE    CE1 2090   6.396   4.768   2.388
  209PHE    HE1 2091   6.423   4.757   2.493
  209PHE    CE2 2092   6.241   4.818   2.214
  209PHE    HE2 2093   6.138   4.826   2.178
  209PHE     CZ 2094   6.264   4.781   2.345
  209PHE     HZ 2095   6.193   4.715   2.395
  209PHE      C 2096   6.588   5.110   2.191
  209PHE      O 2097   6.671   5.116   2.281
  210SER      N 2098   6.461   5.148   2.203
  210SER      H 2099   6.400   5.114   2.131
  210SER     CA 2100   6.393   5.220   2.312
  210SER     CB 2101   6.387   5.371   2.292
  210SER     OG 2102   6.332   5.438   2.406
  210SER     HG 2103   6.301   5.526   2.371
  210SER      C 2104   6.252   5.174   2.349
  210SER      O 2105   6.196   5.107   2.262
  211ALA      N 2106   6.233   5.161   2.480
  211ALA      H 2107   6.311   5.176   2.539
  211ALA     CA 2108   6.114   5.116   2.554
  211ALA     CB 2109   6.157   4.991   2.631
  211ALA      C 2110   6.081   5.230   2.651
  211ALA      O 2111   6.125   5.240   2.765
  212VAL      N 2112   5.967   5.293   2.623
  212VAL      H 2113   5.912   5.267   2.544
  212VAL     CA 2114   5.917   5.406   2.702
  212VAL     CB 2115   5.887   5.534   2.624
  212VAL    CG1 2116   5.849   5.652   2.714
  212VAL    CG2 2117   6.014   5.561   2.544
  212VAL      C 2118   5.792   5.357   2.776
  212VAL      O 2119   5.708   5.300   2.707
  213ALA      N 2120   5.790   5.355   2.909
  213ALA      H 2121   5.867   5.375   2.969
  213ALA     CA 2122   5.673   5.296   2.976
  213ALA     CB 2123   5.727   5.183   3.064
  213ALA      C 2124   5.595   5.390   3.069
  213ALA      O 2125   5.649   5.487   3.120
  214LEU      N 2126   5.465   5.363   3.069
  214LEU      H 2127   5.427   5.276   3.038
  214LEU     CA 2128   5.378   5.444   3.157
  214LEU     CB 2129   5.247   5.451   3.078
  214LEU     CG 2130   5.137   5.537   3.140
  214LEU    CD1 2131   5.183   5.679   3.174
  214LEU    CD2 2132   5.010   5.530   3.054
  214LEU      C 2133   5.363   5.381   3.296
  214LEU      O 2134   5.299   5.281   3.329
  215CYS      N 2135   5.437   5.449   3.382
  215CYS      H 2136   5.493   5.526   3.351
  215CYS     CA 2137   5.444   5.404   3.523
  215CYS     CB 2138   5.588   5.409   3.573
  215CYS     SG 2139   5.669   5.565   3.625
  215CYS     HG 2140   5.566   5.595   3.703
  215CYS      C 2141   5.361   5.498   3.610
  215CYS      O 2142   5.330   5.610   3.570
  216LYS      N 2143   5.323   5.454   3.729
  216LYS      H 2144   5.313   5.355   3.743
  216LYS     CA 2145   5.253   5.544   3.822
  216LYS     CB 2146   5.184   5.473   3.939
  216LYS     CG 2147   5.036   5.510   3.930
  216LYS     CD 2148   4.968   5.492   4.066
  216LYS     CE 2149   4.822   5.533   4.042
  216LYS     NZ 2150   4.757   5.508   4.170
  216LYS    HZ1 2151   4.728   5.412   4.175
  216LYS    HZ2 2152   4.817   5.527   4.248
  216LYS    HZ3 2153   4.680   5.572   4.168
  216LYS      C 2154   5.346   5.650   3.881
  216LYS      O 2155   5.466   5.642   3.853
  217ALA      N 2156   5.301   5.749   3.957
  217ALA      H 2157   5.203   5.760   3.974
  217ALA     CA 2158   5.387   5.843   4.030
  217ALA     CB 2159   5.401   5.979   3.961
  217ALA      C 2160   5.329   5.877   4.167
  217ALA      O 2161   5.209   5.861   4.188
  218ALA      N 2162   5.416   5.945   4.241
  218ALA      H 2163   5.510   5.969   4.215
  218ALA     CA 2164   5.393   5.965   4.385
  218ALA     CB 2165   5.450   5.846   4.463
  218ALA      C 2166   5.466   6.090   4.435
  218ALA     O1 2167   5.564   6.128   4.369
  218ALA     O2 2168   5.400   6.157   4.517
   6.92272   6.92272   4.89511   0.00000   0.00000   0.00000   0.00000   3.46139   3.46139
