# Supplementary material for: Is There a Functional Role for the Knotted Topology in Protein UCH-L1?
Source: J Chem Inf Model. 2024 Jul 24;64(17):6827–37. doi: 10.1021/acs.jcim.4c00880 (PMC11388461; doi:10.1021/acs.jcim.4c00880)
Supplement: Supplementary file 2 — ci4c00880_si_002.zip [file ci4c00880_si_002.zip › UCH-L1_files/APO/APO_delta5/REP_3/traj_initial.gro]

Protein in water t=   0.00000 step= 0
 2168
    1MET      N    1   4.724   4.228   3.244
    1MET     H1    2   4.675   4.209   3.159
    1MET     H2    3   4.806   4.278   3.216
    1MET     H3    4   4.743   4.141   3.290
    1MET     CA    5   4.645   4.324   3.322
    1MET     CB    6   4.729   4.450   3.349
    1MET     CG    7   4.682   4.526   3.473
    1MET     SD    8   4.781   4.675   3.511
    1MET     CE    9   4.934   4.599   3.560
    1MET      C   10   4.526   4.369   3.237
    1MET      O   11   4.523   4.326   3.122
    2GLU      N   12   4.424   4.411   3.312
    2GLU      H   13   4.412   4.380   3.406
    2GLU     CA   14   4.304   4.467   3.248
    2GLU     CB   15   4.185   4.472   3.344
    2GLU     CG   16   4.129   4.331   3.368
    2GLU     CD   17   3.985   4.330   3.420
    2GLU    OE1   18   3.896   4.304   3.336
    2GLU    OE2   19   3.959   4.347   3.541
    2GLU      C   20   4.328   4.599   3.175
    2GLU      O   21   4.343   4.694   3.252
    3ILE      N   22   4.358   4.603   3.046
    3ILE      H   23   4.381   4.523   2.991
    3ILE     CA   24   4.394   4.722   2.967
    3ILE     CB   25   4.451   4.669   2.835
    3ILE    CG1   26   4.573   4.580   2.855
    3ILE    CG2   27   4.486   4.790   2.748
    3ILE     CD   28   4.700   4.640   2.915
    3ILE      C   29   4.275   4.816   2.948
    3ILE      O   30   4.201   4.796   2.852
    4ASN      N   31   4.244   4.886   3.057
    4ASN      H   32   4.292   4.872   3.144
    4ASN     CA   33   4.129   4.976   3.072
    4ASN     CB   34   4.004   4.906   3.125
    4ASN     CG   35   4.010   4.889   3.277
    4ASN    OD1   36   4.041   4.980   3.354
    4ASN    ND2   37   3.956   4.779   3.330
    4ASN   HD21   38   3.915   4.709   3.272
    4ASN   HD22   39   3.944   4.773   3.429
    4ASN      C   40   4.167   5.112   3.130
    4ASN      O   41   4.270   5.122   3.196
    5PRO      N   42   4.089   5.219   3.114
    5PRO     CA   43   4.122   5.353   3.164
    5PRO     CB   44   4.003   5.439   3.120
    5PRO     CG   45   3.982   5.377   2.981
    5PRO     CD   46   4.004   5.227   2.994
    5PRO      C   47   4.139   5.358   3.316
    5PRO      O   48   4.246   5.389   3.367
    6GLU      N   49   4.048   5.294   3.390
    6GLU      H   50   3.960   5.266   3.351
    6GLU     CA   51   4.052   5.283   3.536
    6GLU     CB   52   3.932   5.203   3.586
    6GLU     CG   53   3.931   5.199   3.739
    6GLU     CD   54   3.801   5.130   3.780
    6GLU    OE1   55   3.802   5.014   3.826
    6GLU    OE2   56   3.711   5.213   3.807
    6GLU      C   57   4.183   5.221   3.585
    6GLU      O   58   4.251   5.286   3.664
    7MET      N   59   4.211   5.099   3.541
    7MET      H   60   4.166   5.050   3.466
    7MET     CA   61   4.334   5.042   3.599
    7MET     CB   62   4.336   4.893   3.566
    7MET     CG   63   4.236   4.809   3.644
    7MET     SD   64   4.262   4.803   3.825
    7MET     CE   65   4.097   4.761   3.876
    7MET      C   66   4.468   5.107   3.564
    7MET      O   67   4.549   5.135   3.652
    8LEU      N   68   4.467   5.168   3.446
    8LEU      H   69   4.395   5.155   3.377
    8LEU     CA   70   4.585   5.246   3.405
    8LEU     CB   71   4.593   5.270   3.254
    8LEU     CG   72   4.668   5.159   3.180
    8LEU    CD1   73   4.586   5.031   3.160
    8LEU    CD2   74   4.740   5.213   3.057
    8LEU      C   75   4.592   5.386   3.466
    8LEU      O   76   4.703   5.438   3.476
    9ASN      N   77   4.479   5.437   3.516
    9ASN      H   78   4.387   5.411   3.486
    9ASN     CA   79   4.488   5.553   3.605
    9ASN     CB   80   4.352   5.623   3.612
    9ASN     CG   81   4.322   5.693   3.479
    9ASN    OD1   82   4.401   5.766   3.419
    9ASN    ND2   83   4.199   5.680   3.432
    9ASN   HD21   84   4.121   5.646   3.485
    9ASN   HD22   85   4.186   5.711   3.338
    9ASN      C   86   4.541   5.522   3.745
    9ASN      O   87   4.616   5.602   3.801
   10LYS      N   88   4.507   5.407   3.803
   10LYS      H   89   4.447   5.341   3.757
   10LYS     CA   90   4.557   5.354   3.931
   10LYS     CB   91   4.471   5.233   3.970
   10LYS     CG   92   4.333   5.279   4.019
   10LYS     CD   93   4.214   5.185   4.002
   10LYS     CE   94   4.094   5.242   4.078
   10LYS     NZ   95   3.994   5.141   4.114
   10LYS    HZ1   96   3.925   5.121   4.044
   10LYS    HZ2   97   4.032   5.055   4.147
   10LYS    HZ3   98   3.932   5.172   4.186
   10LYS      C   99   4.706   5.319   3.931
   10LYS      O  100   4.767   5.343   4.035
   11VAL      N  101   4.759   5.277   3.817
   11VAL      H  102   4.699   5.259   3.739
   11VAL     CA  103   4.903   5.250   3.808
   11VAL     CB  104   4.938   5.183   3.674
   11VAL    CG1  105   5.086   5.144   3.671
   11VAL    CG2  106   4.864   5.054   3.641
   11VAL      C  107   4.987   5.377   3.823
   11VAL      O  108   5.087   5.372   3.895
   12LEU      N  109   4.938   5.481   3.755
   12LEU      H  110   4.866   5.469   3.687
   12LEU     CA  111   4.998   5.614   3.767
   12LEU     CB  112   4.961   5.711   3.654
   12LEU     CG  113   5.017   5.655   3.523
   12LEU    CD1  114   4.986   5.761   3.417
   12LEU    CD2  115   5.169   5.642   3.541
   12LEU      C  116   4.995   5.669   3.910
   12LEU      O  117   5.091   5.728   3.959
   13SER      N  118   4.885   5.643   3.980
   13SER      H  119   4.794   5.630   3.940
   13SER     CA  120   4.879   5.666   4.125
   13SER     CB  121   4.744   5.619   4.179
   13SER     OG  122   4.738   5.679   4.309
   13SER     HG  123   4.665   5.747   4.303
   13SER      C  124   4.994   5.602   4.203
   13SER      O  125   5.074   5.683   4.249
   14ARG      N  126   5.016   5.472   4.186
   14ARG      H  127   4.939   5.414   4.159
   14ARG     CA  128   5.122   5.390   4.246
   14ARG     CB  129   5.094   5.244   4.210
   14ARG     CG  130   5.008   5.162   4.306
   14ARG     CD  131   5.021   5.010   4.288
   14ARG     NE  132   4.903   4.955   4.357
   14ARG     HE  133   4.819   4.942   4.305
   14ARG     CZ  134   4.914   4.895   4.476
   14ARG    NH1  135   5.028   4.875   4.544
   14ARG   HH11  136   5.109   4.912   4.498
   14ARG   HH12  137   5.032   4.822   4.628
   14ARG    NH2  138   4.807   4.867   4.551
   14ARG   HH21  139   4.718   4.901   4.520
   14ARG   HH22  140   4.804   4.846   4.649
   14ARG      C  141   5.265   5.421   4.200
   14ARG      O  142   5.361   5.424   4.277
   15LEU      N  143   5.272   5.466   4.075
   15LEU      H  144   5.189   5.467   4.019
   15LEU     CA  145   5.396   5.522   4.020
   15LEU     CB  146   5.410   5.510   3.868
   15LEU     CG  147   5.420   5.364   3.826
   15LEU    CD1  148   5.442   5.374   3.675
   15LEU    CD2  149   5.525   5.275   3.893
   15LEU      C  150   5.448   5.655   4.075
   15LEU      O  151   5.567   5.685   4.065
   16GLY      N  152   5.365   5.745   4.128
   16GLY      H  153   5.271   5.711   4.136
   16GLY     CA  154   5.395   5.879   4.178
   16GLY      C  155   5.384   5.980   4.064
   16GLY      O  156   5.480   6.054   4.042
   17VAL      N  157   5.266   5.984   4.003
   17VAL      H  158   5.197   5.912   3.993
   17VAL     CA  159   5.250   6.077   3.890
   17VAL     CB  160   5.243   6.000   3.758
   17VAL    CG1  161   5.278   6.094   3.643
   17VAL    CG2  162   5.334   5.878   3.741
   17VAL      C  163   5.123   6.163   3.893
   17VAL      O  164   5.018   6.123   3.944
   18ALA      N  165   5.140   6.288   3.852
   18ALA      H  166   5.225   6.306   3.803
   18ALA     CA  167   5.046   6.401   3.855
   18ALA     CB  168   5.105   6.522   3.781
   18ALA      C  169   4.906   6.371   3.801
   18ALA      O  170   4.880   6.334   3.686
   19GLY      N  171   4.809   6.413   3.881
   19GLY      H  172   4.835   6.426   3.977
   19GLY     CA  173   4.666   6.385   3.862
   19GLY      C  174   4.598   6.466   3.752
   19GLY      O  175   4.483   6.434   3.722
   20GLN      N  176   4.662   6.578   3.721
   20GLN      H  177   4.746   6.603   3.769
   20GLN     CA  178   4.609   6.657   3.609
   20GLN     CB  179   4.675   6.795   3.602
   20GLN     CG  180   4.828   6.788   3.616
   20GLN     CD  181   4.873   6.932   3.640
   20GLN    OE1  182   4.801   7.032   3.645
   20GLN    NE2  183   5.003   6.952   3.625
   20GLN   HE21  184   5.072   6.889   3.591
   20GLN   HE22  185   5.027   7.048   3.640
   20GLN      C  186   4.589   6.598   3.469
   20GLN      O  187   4.542   6.666   3.378
   21TRP      N  188   4.664   6.490   3.449
   21TRP      H  189   4.746   6.468   3.502
   21TRP     CA  190   4.635   6.411   3.329
   21TRP     CB  191   4.754   6.414   3.232
   21TRP     CG  192   4.805   6.549   3.182
   21TRP    CD1  193   4.863   6.635   3.265
   21TRP    HD1  194   4.898   6.608   3.364
   21TRP    CD2  195   4.782   6.615   3.062
   21TRP    NE1  196   4.873   6.751   3.200
   21TRP    HE1  197   4.923   6.829   3.237
   21TRP    CE2  198   4.830   6.745   3.074
   21TRP    CE3  199   4.729   6.573   2.941
   21TRP    HE3  200   4.683   6.474   2.940
   21TRP    CZ2  201   4.832   6.830   2.964
   21TRP    HZ2  202   4.854   6.935   2.985
   21TRP    CZ3  203   4.722   6.661   2.833
   21TRP    HZ3  204   4.702   6.620   2.734
   21TRP    CH2  205   4.780   6.787   2.843
   21TRP    HH2  206   4.801   6.847   2.754
   21TRP      C  207   4.602   6.265   3.363
   21TRP      O  208   4.675   6.201   3.438
   22ARG      N  209   4.488   6.229   3.305
   22ARG      H  210   4.445   6.279   3.230
   22ARG     CA  211   4.419   6.100   3.322
   22ARG     CB  212   4.310   6.126   3.426
   22ARG     CG  213   4.342   6.133   3.575
   22ARG     CD  214   4.412   6.011   3.635
   22ARG     NE  215   4.555   6.037   3.656
   22ARG     HE  216   4.601   6.068   3.573
   22ARG     CZ  217   4.614   6.035   3.776
   22ARG    NH1  218   4.549   6.024   3.893
   22ARG   HH11  219   4.450   6.027   3.903
   22ARG   HH12  220   4.594   5.997   3.978
   22ARG    NH2  221   4.748   6.038   3.785
   22ARG   HH21  222   4.806   6.050   3.704
   22ARG   HH22  223   4.786   6.042   3.877
   22ARG      C  224   4.353   6.042   3.196
   22ARG      O  225   4.317   6.107   3.098
   23PHE      N  226   4.341   5.910   3.205
   23PHE      H  227   4.357   5.857   3.288
   23PHE     CA  228   4.300   5.832   3.087
   23PHE     CB  229   4.364   5.693   3.079
   23PHE     CG  230   4.513   5.671   3.053
   23PHE    CD1  231   4.608   5.660   3.154
   23PHE    HD1  232   4.571   5.668   3.256
   23PHE    CD2  233   4.565   5.647   2.926
   23PHE    HD2  234   4.506   5.680   2.840
   23PHE    CE1  235   4.740   5.619   3.142
   23PHE    HE1  236   4.799   5.586   3.227
   23PHE    CE2  237   4.697   5.609   2.906
   23PHE    HE2  238   4.741   5.593   2.808
   23PHE     CZ  239   4.784   5.590   3.013
   23PHE     HZ  240   4.886   5.562   2.987
   23PHE      C  241   4.148   5.820   3.081
   23PHE      O  242   4.079   5.784   3.176
   24VAL      N  243   4.096   5.838   2.960
   24VAL      H  244   4.153   5.862   2.881
   24VAL     CA  245   3.951   5.830   2.933
   24VAL     CB  246   3.895   5.963   2.883
   24VAL    CG1  247   3.912   6.080   2.980
   24VAL    CG2  248   3.962   6.001   2.751
   24VAL      C  249   3.939   5.713   2.836
   24VAL      O  250   4.035   5.675   2.769
   25ASP      N  251   3.817   5.660   2.840
   25ASP      H  252   3.763   5.674   2.923
   25ASP     CA  253   3.747   5.571   2.746
   25ASP     CB  254   3.623   5.505   2.806
   25ASP     CG  255   3.622   5.459   2.952
   25ASP    OD1  256   3.570   5.542   3.030
   25ASP    OD2  257   3.671   5.351   2.991
   25ASP      C  258   3.694   5.637   2.618
   25ASP      O  259   3.634   5.745   2.623
   26VAL      N  260   3.718   5.569   2.507
   26VAL      H  261   3.762   5.479   2.501
   26VAL     CA  262   3.664   5.608   2.376
   26VAL     CB  263   3.784   5.601   2.282
   26VAL    CG1  264   3.740   5.630   2.138
   26VAL    CG2  265   3.896   5.697   2.324
   26VAL      C  266   3.552   5.517   2.325
   26VAL      O  267   3.571   5.396   2.339
   27LEU      N  268   3.436   5.563   2.280
   27LEU      H  269   3.423   5.662   2.283
   27LEU     CA  270   3.334   5.474   2.222
   27LEU     CB  271   3.192   5.515   2.262
   27LEU     CG  272   3.175   5.489   2.412
   27LEU    CD1  273   3.059   5.564   2.476
   27LEU    CD2  274   3.158   5.343   2.453
   27LEU      C  275   3.331   5.451   2.071
   27LEU      O  276   3.264   5.363   2.018
   28GLY      N  277   3.399   5.530   1.988
   28GLY      H  278   3.449   5.614   2.010
   28GLY     CA  279   3.409   5.511   1.843
   28GLY      C  280   3.537   5.561   1.774
   28GLY      O  281   3.615   5.631   1.838
   29LEU      N  282   3.537   5.546   1.642
   29LEU      H  283   3.448   5.538   1.596
   29LEU     CA  284   3.657   5.551   1.558
   29LEU     CB  285   3.679   5.429   1.468
   29LEU     CG  286   3.686   5.297   1.545
   29LEU    CD1  287   3.684   5.177   1.450
   29LEU    CD2  288   3.812   5.288   1.632
   29LEU      C  289   3.653   5.666   1.457
   29LEU      O  290   3.750   5.698   1.388
   30GLU      N  291   3.531   5.695   1.413
   30GLU      H  292   3.452   5.634   1.417
   30GLU     CA  293   3.507   5.800   1.312
   30GLU     CB  294   3.355   5.814   1.308
   30GLU     CG  295   3.284   5.679   1.291
   30GLU     CD  296   3.240   5.616   1.424
   30GLU    OE1  297   3.125   5.645   1.462
   30GLU    OE2  298   3.313   5.527   1.471
   30GLU      C  299   3.560   5.939   1.348
   30GLU      O  300   3.649   5.951   1.432
   31GLU      N  301   3.518   6.031   1.262
   31GLU      H  302   3.471   6.002   1.179
   31GLU     CA  303   3.535   6.175   1.290
   31GLU     CB  304   3.525   6.261   1.164
   31GLU     CG  305   3.630   6.240   1.055
   31GLU     CD  306   3.747   6.337   1.073
   31GLU    OE1  307   3.809   6.368   0.969
   31GLU    OE2  308   3.789   6.367   1.187
   31GLU      C  309   3.444   6.221   1.404
   31GLU      O  310   3.486   6.308   1.480
   32GLU      N  311   3.318   6.178   1.398
   32GLU      H  312   3.275   6.160   1.310
   32GLU     CA  313   3.229   6.176   1.515
   32GLU     CB  314   3.087   6.152   1.463
   32GLU     CG  315   2.966   6.181   1.552
   32GLU     CD  316   2.942   6.318   1.616
   32GLU    OE1  317   2.870   6.399   1.555
   32GLU    OE2  318   2.986   6.336   1.732
   32GLU      C  319   3.274   6.084   1.629
   32GLU      O  320   3.364   6.000   1.623
   33SER      N  321   3.206   6.106   1.741
   33SER      H  322   3.156   6.192   1.749
   33SER     CA  323   3.225   6.037   1.870
   33SER     CB  324   3.212   5.885   1.867
   33SER     OG  325   3.194   5.815   1.991
   33SER     HG  326   3.115   5.754   2.002
   33SER      C  327   3.352   6.066   1.951
   33SER      O  328   3.349   6.065   2.074
   34LEU      N  329   3.463   6.090   1.883
   34LEU      H  330   3.468   6.073   1.785
   34LEU     CA  331   3.589   6.138   1.943
   34LEU     CB  332   3.700   6.144   1.838
   34LEU     CG  333   3.757   6.010   1.793
   34LEU    CD1  334   3.869   6.032   1.691
   34LEU    CD2  335   3.807   5.933   1.916
   34LEU      C  336   3.587   6.272   2.016
   34LEU      O  337   3.636   6.275   2.129
   35GLY      N  338   3.510   6.374   1.977
   35GLY      H  339   3.466   6.381   1.888
   35GLY     CA  340   3.485   6.491   2.063
   35GLY      C  341   3.447   6.475   2.210
   35GLY      O  342   3.460   6.572   2.285
   36SER      N  343   3.388   6.362   2.248
   36SER      H  344   3.330   6.308   2.187
   36SER     CA  345   3.363   6.324   2.388
   36SER     CB  346   3.303   6.183   2.391
   36SER     OG  347   3.281   6.125   2.519
   36SER     HG  348   3.339   6.046   2.538
   36SER      C  349   3.488   6.320   2.476
   36SER      O  350   3.487   6.374   2.586
   37VAL      N  351   3.596   6.267   2.419
   37VAL      H  352   3.605   6.255   2.320
   37VAL     CA  353   3.729   6.262   2.483
   37VAL     CB  354   3.826   6.188   2.390
   37VAL    CG1  355   3.972   6.209   2.430
   37VAL    CG2  356   3.791   6.039   2.377
   37VAL      C  357   3.779   6.404   2.512
   37VAL      O  358   3.787   6.481   2.417
   38PRO      N  359   3.798   6.435   2.640
   38PRO     CA  360   3.835   6.567   2.693
   38PRO     CB  361   3.865   6.561   2.843
   38PRO     CG  362   3.774   6.442   2.876
   38PRO     CD  363   3.794   6.347   2.758
   38PRO      C  364   3.958   6.630   2.628
   38PRO      O  365   4.054   6.569   2.580
   39ALA      N  366   3.944   6.762   2.623
   39ALA      H  367   3.876   6.812   2.677
   39ALA     CA  368   4.046   6.844   2.557
   39ALA     CB  369   3.980   6.931   2.450
   39ALA      C  370   4.124   6.934   2.653
   39ALA      O  371   4.063   6.981   2.750
   40PRO      N  372   4.253   6.950   2.629
   40PRO     CA  373   4.338   6.881   2.530
   40PRO     CB  374   4.470   6.959   2.537
   40PRO     CG  375   4.476   7.006   2.683
   40PRO     CD  376   4.331   7.035   2.720
   40PRO      C  377   4.364   6.732   2.553
   40PRO      O  378   4.359   6.677   2.662
   41ALA      N  379   4.405   6.667   2.444
   41ALA      H  380   4.374   6.700   2.355
   41ALA     CA  381   4.457   6.530   2.446
   41ALA     CB  382   4.382   6.456   2.336
   41ALA      C  383   4.609   6.525   2.426
   41ALA      O  384   4.670   6.617   2.371
   42CYS      N  385   4.673   6.422   2.480
   42CYS      H  386   4.635   6.383   2.564
   42CYS     CA  387   4.812   6.398   2.440
   42CYS     CB  388   4.915   6.430   2.548
   42CYS     SG  389   4.878   6.344   2.705
   42CYS     HG  390   5.003   6.358   2.748
   42CYS      C  391   4.856   6.270   2.369
   42CYS      O  392   4.963   6.265   2.309
   43ALA      N  393   4.782   6.165   2.405
   43ALA      H  394   4.692   6.182   2.445
   43ALA     CA  395   4.818   6.031   2.354
   43ALA     CB  396   4.910   5.967   2.458
   43ALA      C  397   4.699   5.936   2.341
   43ALA      O  398   4.623   5.918   2.436
   44LEU      N  399   4.697   5.870   2.226
   44LEU      H  400   4.780   5.882   2.171
   44LEU     CA  401   4.599   5.768   2.186
   44LEU     CB  402   4.548   5.802   2.046
   44LEU     CG  403   4.414   5.734   2.017
   44LEU    CD1  404   4.329   5.816   1.919
   44LEU    CD2  405   4.425   5.591   1.963
   44LEU      C  406   4.664   5.629   2.190
   44LEU      O  407   4.760   5.605   2.116
   45LEU      N  408   4.599   5.533   2.255
   45LEU      H  409   4.516   5.553   2.308
   45LEU     CA  410   4.647   5.398   2.287
   45LEU     CB  411   4.671   5.383   2.437
   45LEU     CG  412   4.782   5.474   2.490
   45LEU    CD1  413   4.720   5.595   2.560
   45LEU    CD2  414   4.875   5.402   2.588
   45LEU      C  415   4.536   5.300   2.249
   45LEU      O  416   4.421   5.300   2.292
   46LEU      N  417   4.574   5.230   2.143
   46LEU      H  418   4.669   5.233   2.112
   46LEU     CA  419   4.497   5.126   2.073
   46LEU     CB  420   4.504   5.155   1.923
   46LEU     CG  421   4.421   5.060   1.837
   46LEU    CD1  422   4.270   5.079   1.856
   46LEU    CD2  423   4.445   5.078   1.687
   46LEU      C  424   4.526   4.981   2.112
   46LEU      O  425   4.629   4.921   2.081
   47LEU      N  426   4.414   4.914   2.135
   47LEU      H  427   4.328   4.965   2.140
   47LEU     CA  428   4.414   4.772   2.175
   47LEU     CB  429   4.368   4.757   2.321
   47LEU     CG  430   4.374   4.614   2.376
   47LEU    CD1  431   4.512   4.593   2.439
   47LEU    CD2  432   4.256   4.591   2.470
   47LEU      C  433   4.345   4.674   2.081
   47LEU      O  434   4.222   4.679   2.071
   48PHE      N  435   4.430   4.598   2.012
   48PHE      H  436   4.527   4.591   2.032
   48PHE     CA  437   4.383   4.508   1.905
   48PHE     CB  438   4.375   4.585   1.773
   48PHE     CG  439   4.340   4.502   1.649
   48PHE    CD1  440   4.207   4.485   1.614
   48PHE    HD1  441   4.138   4.472   1.697
   48PHE    CD2  442   4.436   4.492   1.549
   48PHE    HD2  443   4.542   4.498   1.576
   48PHE    CE1  444   4.167   4.464   1.482
   48PHE    HE1  445   4.062   4.436   1.472
   48PHE    CE2  446   4.394   4.479   1.417
   48PHE    HE2  447   4.460   4.510   1.335
   48PHE     CZ  448   4.261   4.469   1.380
   48PHE     HZ  449   4.233   4.436   1.280
   48PHE      C  450   4.469   4.382   1.895
   48PHE      O  451   4.591   4.387   1.912
   49PRO      N  452   4.405   4.268   1.870
   49PRO     CA  453   4.468   4.142   1.829
   49PRO     CB  454   4.358   4.037   1.846
   49PRO     CG  455   4.229   4.117   1.829
   49PRO     CD  456   4.261   4.252   1.893
   49PRO      C  457   4.520   4.133   1.685
   49PRO      O  458   4.447   4.158   1.590
   50LEU      N  459   4.652   4.127   1.674
   50LEU      H  460   4.704   4.075   1.741
   50LEU     CA  461   4.718   4.125   1.542
   50LEU     CB  462   4.837   4.220   1.540
   50LEU     CG  463   4.814   4.371   1.531
   50LEU    CD1  464   4.951   4.439   1.516
   50LEU    CD2  465   4.743   4.390   1.398
   50LEU      C  466   4.752   3.989   1.480
   50LEU      O  467   4.764   3.895   1.558
   51THR      N  468   4.742   3.971   1.349
   51THR      H  469   4.739   4.047   1.284
   51THR     CA  470   4.773   3.844   1.281
   51THR     CB  471   4.724   3.824   1.138
   51THR    OG1  472   4.775   3.919   1.044
   51THR    HG1  473   4.758   4.011   1.081
   51THR    CG2  474   4.575   3.855   1.145
   51THR      C  475   4.923   3.817   1.288
   51THR      O  476   5.002   3.909   1.267
   52ALA      N  477   4.952   3.687   1.278
   52ALA      H  478   4.884   3.615   1.289
   52ALA     CA  479   5.091   3.643   1.263
   52ALA     CB  480   5.107   3.498   1.309
   52ALA      C  481   5.150   3.674   1.125
   52ALA      O  482   5.261   3.726   1.125
   53GLN      N  483   5.071   3.659   1.019
   53GLN      H  484   4.990   3.600   1.017
   53GLN     CA  485   5.103   3.700   0.882
   53GLN     CB  486   4.975   3.683   0.799
   53GLN     CG  487   4.944   3.536   0.770
   53GLN     CD  488   4.844   3.484   0.873
   53GLN    OE1  489   4.888   3.419   0.967
   53GLN    NE2  490   4.712   3.501   0.863
   53GLN   HE21  491   4.676   3.547   0.782
   53GLN   HE22  492   4.654   3.493   0.944
   53GLN      C  493   5.156   3.844   0.878
   53GLN      O  494   5.266   3.871   0.831
   54HISE     N  495   5.075   3.939   0.923
   54HISE     H  496   4.992   3.920   0.975
   54HISE    CA  497   5.109   4.081   0.941
   54HISE    CB  498   4.986   4.155   0.994
   54HISE    CG  499   5.001   4.307   1.010
   54HISE   ND1  500   5.010   4.385   1.117
   54HISE   CD2  501   5.009   4.379   0.898
   54HISE   HD2  502   5.023   4.345   0.796
   54HISE   CE1  503   4.993   4.510   1.074
   54HISE   HE1  504   4.982   4.598   1.136
   54HISE   NE2  505   4.993   4.504   0.941
   54HISE   HE2  506   4.990   4.585   0.882
   54HISE     C  507   5.230   4.097   1.032
   54HISE     O  508   5.321   4.168   0.990
   55GLU      N  509   5.231   4.029   1.147
   55GLU      H  510   5.156   3.977   1.187
   55GLU     CA  511   5.337   4.063   1.243
   55GLU     CB  512   5.313   3.988   1.373
   55GLU     CG  513   5.424   4.018   1.473
   55GLU     CD  514   5.370   3.973   1.609
   55GLU    OE1  515   5.459   3.938   1.689
   55GLU    OE2  516   5.250   3.966   1.645
   55GLU      C  517   5.479   4.036   1.193
   55GLU      O  518   5.566   4.122   1.195
   56ASN      N  519   5.487   3.926   1.118
   56ASN      H  520   5.421   3.853   1.135
   56ASN     CA  521   5.612   3.877   1.058
   56ASN     CB  522   5.595   3.736   1.001
   56ASN     CG  523   5.550   3.632   1.104
   56ASN    OD1  524   5.543   3.656   1.225
   56ASN    ND2  525   5.528   3.508   1.062
   56ASN   HD21  526   5.520   3.474   0.968
   56ASN   HD22  527   5.523   3.435   1.130
   56ASN      C  528   5.671   3.964   0.946
   56ASN      O  529   5.786   4.004   0.962
   57PHE      N  530   5.584   4.001   0.853
   57PHE      H  531   5.492   3.961   0.853
   57PHE     CA  532   5.589   4.103   0.747
   57PHE     CB  533   5.452   4.116   0.679
   57PHE     CG  534   5.457   4.193   0.547
   57PHE    CD1  535   5.431   4.329   0.556
   57PHE    HD1  536   5.366   4.372   0.632
   57PHE    CD2  537   5.501   4.129   0.432
   57PHE    HD2  538   5.468   4.027   0.413
   57PHE    CE1  539   5.459   4.409   0.446
   57PHE    HE1  540   5.432   4.515   0.448
   57PHE    CE2  541   5.522   4.211   0.322
   57PHE    HE2  542   5.558   4.174   0.226
   57PHE     CZ  543   5.498   4.348   0.327
   57PHE     HZ  544   5.494   4.405   0.234
   57PHE      C  545   5.616   4.242   0.805
   57PHE      O  546   5.728   4.290   0.788
   58ARG      N  547   5.532   4.289   0.896
   58ARG      H  548   5.453   4.235   0.924
   58ARG     CA  549   5.551   4.421   0.959
   58ARG     CB  550   5.438   4.446   1.058
   58ARG     CG  551   5.431   4.598   1.077
   58ARG     CD  552   5.339   4.671   0.980
   58ARG     NE  553   5.370   4.815   0.975
   58ARG     HE  554   5.422   4.848   0.896
   58ARG     CZ  555   5.334   4.905   1.067
   58ARG    NH1  556   5.257   4.874   1.172
   58ARG   HH11  557   5.204   4.790   1.162
   58ARG   HH12  558   5.248   4.922   1.260
   58ARG    NH2  559   5.390   5.027   1.062
   58ARG   HH21  560   5.455   5.055   0.991
   58ARG   HH22  561   5.372   5.091   1.137
   58ARG      C  562   5.681   4.436   1.038
   58ARG      O  563   5.751   4.535   1.020
   59LYS      N  564   5.724   4.337   1.117
   59LYS      H  565   5.657   4.274   1.157
   59LYS     CA  566   5.858   4.334   1.177
   59LYS     CB  567   5.881   4.201   1.249
   59LYS     CG  568   5.829   4.198   1.392
   59LYS     CD  569   5.848   4.059   1.455
   59LYS     CE  570   5.820   4.074   1.605
   59LYS     NZ  571   5.836   3.938   1.659
   59LYS    HZ1  572   5.794   3.934   1.750
   59LYS    HZ2  573   5.796   3.864   1.604
   59LYS    HZ3  574   5.932   3.916   1.678
   59LYS      C  575   5.974   4.344   1.077
   59LYS      O  576   6.053   4.436   1.093
   60LYS      N  577   5.966   4.263   0.972
   60LYS      H  578   5.891   4.196   0.970
   60LYS     CA  579   6.062   4.260   0.861
   60LYS     CB  580   6.040   4.145   0.761
   60LYS     CG  581   6.066   4.014   0.836
   60LYS     CD  582   6.072   3.896   0.738
   60LYS     CE  583   6.115   3.763   0.801
   60LYS     NZ  584   6.144   3.667   0.695
   60LYS    HZ1  585   6.063   3.665   0.636
   60LYS    HZ2  586   6.224   3.699   0.645
   60LYS    HZ3  587   6.171   3.575   0.725
   60LYS      C  588   6.071   4.392   0.785
   60LYS      O  589   6.171   4.463   0.789
   61GLN      N  590   5.950   4.441   0.756
   61GLN      H  591   5.868   4.386   0.770
   61GLN     CA  592   5.929   4.566   0.681
   61GLN     CB  593   5.779   4.587   0.664
   61GLN     CG  594   5.757   4.680   0.545
   61GLN     CD  595   5.605   4.696   0.534
   61GLN    OE1  596   5.532   4.751   0.616
   61GLN    NE2  597   5.563   4.711   0.408
   61GLN   HE21  598   5.631   4.704   0.335
   61GLN   HE22  599   5.475   4.757   0.398
   61GLN      C  600   5.986   4.689   0.752
   61GLN      O  601   6.071   4.761   0.699
   62ILE      N  602   5.939   4.708   0.875
   62ILE      H  603   5.883   4.636   0.916
   62ILE     CA  604   5.992   4.820   0.955
   62ILE     CB  605   5.916   4.856   1.082
   62ILE    CG1  606   5.764   4.850   1.061
   62ILE    CG2  607   5.960   4.990   1.142
   62ILE     CD  608   5.695   4.832   1.196
   62ILE      C  609   6.142   4.808   0.980
   62ILE      O  610   6.215   4.901   0.946
   63GLU      N  611   6.191   4.689   1.014
   63GLU      H  612   6.148   4.600   0.996
   63GLU     CA  613   6.331   4.678   1.055
   63GLU     CB  614   6.374   4.548   1.123
   63GLU     CG  615   6.520   4.551   1.170
   63GLU     CD  616   6.538   4.457   1.290
   63GLU    OE1  617   6.518   4.334   1.278
   63GLU    OE2  618   6.586   4.513   1.391
   63GLU      C  619   6.430   4.703   0.941
   63GLU      O  620   6.522   4.782   0.961
   64GLU      N  621   6.392   4.660   0.821
   64GLU      H  622   6.324   4.587   0.811
   64GLU     CA  623   6.455   4.694   0.693
   64GLU     CB  624   6.360   4.637   0.587
   64GLU     CG  625   6.428   4.660   0.452
   64GLU     CD  626   6.368   4.568   0.346
   64GLU    OE1  627   6.266   4.603   0.282
   64GLU    OE2  628   6.422   4.455   0.335
   64GLU      C  629   6.491   4.841   0.670
   64GLU      O  630   6.606   4.863   0.632
   65LEU      N  631   6.406   4.931   0.718
   65LEU      H  632   6.316   4.901   0.750
   65LEU     CA  633   6.423   5.076   0.707
   65LEU     CB  634   6.285   5.139   0.727
   65LEU     CG  635   6.179   5.105   0.622
   65LEU    CD1  636   6.049   5.182   0.651
   65LEU    CD2  637   6.220   5.136   0.478
   65LEU      C  638   6.523   5.136   0.807
   65LEU      O  639   6.557   5.253   0.795
   66LYS      N  640   6.566   5.051   0.900
   66LYS      H  641   6.532   4.957   0.909
   66LYS     CA  642   6.659   5.092   1.006
   66LYS     CB  643   6.803   5.082   0.955
   66LYS     CG  644   6.848   4.939   0.924
   66LYS     CD  645   6.867   4.863   1.055
   66LYS     CE  646   6.890   4.715   1.024
   66LYS     NZ  647   6.961   4.650   1.135
   66LYS    HZ1  648   6.952   4.551   1.123
   66LYS    HZ2  649   7.058   4.672   1.144
   66LYS    HZ3  650   6.916   4.670   1.222
   66LYS      C  651   6.650   5.223   1.085
   66LYS      O  652   6.749   5.288   1.119
   67GLY      N  653   6.527   5.264   1.111
   67GLY      H  654   6.445   5.210   1.092
   67GLY     CA  655   6.494   5.382   1.193
   67GLY      C  656   6.526   5.524   1.144
   67GLY      O  657   6.499   5.622   1.213
   68GLN      N  658   6.587   5.521   1.026
   68GLN      H  659   6.612   5.432   0.989
   68GLN     CA  660   6.623   5.638   0.944
   68GLN     CB  661   6.656   5.590   0.802
   68GLN     CG  662   6.690   5.697   0.698
   68GLN     CD  663   6.747   5.647   0.565
   68GLN    OE1  664   6.864   5.674   0.536
   68GLN    NE2  665   6.674   5.561   0.496
   68GLN   HE21  666   6.595   5.525   0.546
   68GLN   HE22  667   6.691   5.542   0.399
   68GLN      C  668   6.525   5.755   0.940
   68GLN      O  669   6.560   5.868   0.973
   69GLU      N  670   6.395   5.727   0.928
   69GLU      H  671   6.367   5.634   0.903
   69GLU     CA  672   6.295   5.835   0.928
   69GLU     CB  673   6.190   5.812   0.818
   69GLU     CG  674   6.260   5.814   0.682
   69GLU     CD  675   6.168   5.767   0.570
   69GLU    OE1  676   6.043   5.770   0.580
   69GLU    OE2  677   6.229   5.723   0.470
   69GLU      C  678   6.231   5.874   1.061
   69GLU      O  679   6.124   5.936   1.064
   70VAL      N  680   6.283   5.824   1.172
   70VAL      H  681   6.327   5.735   1.166
   70VAL     CA  682   6.225   5.864   1.302
   70VAL     CB  683   6.209   5.729   1.372
   70VAL    CG1  684   6.171   5.742   1.520
   70VAL    CG2  685   6.092   5.645   1.320
   70VAL      C  686   6.326   5.956   1.370
   70VAL      O  687   6.446   5.929   1.366
   71SER      N  688   6.272   6.059   1.434
   71SER      H  689   6.172   6.069   1.432
   71SER     CA  690   6.344   6.149   1.525
   71SER     CB  691   6.249   6.237   1.606
   71SER     OG  692   6.315   6.351   1.662
   71SER     HG  693   6.257   6.428   1.634
   71SER      C  694   6.420   6.074   1.635
   71SER      O  695   6.362   6.005   1.718
   72PRO      N  696   6.549   6.105   1.645
   72PRO     CA  697   6.636   6.068   1.757
   72PRO     CB  698   6.770   6.133   1.722
   72PRO     CG  699   6.780   6.117   1.570
   72PRO     CD  700   6.636   6.155   1.537
   72PRO      C  701   6.594   6.107   1.899
   72PRO      O  702   6.634   6.049   2.000
   73LYS      N  703   6.517   6.215   1.911
   73LYS      H  704   6.519   6.289   1.844
   73LYS     CA  705   6.455   6.252   2.039
   73LYS     CB  706   6.370   6.379   2.028
   73LYS     CG  707   6.468   6.495   2.049
   73LYS     CD  708   6.399   6.631   2.051
   73LYS     CE  709   6.350   6.681   1.914
   73LYS     NZ  710   6.250   6.787   1.927
   73LYS    HZ1  711   6.168   6.770   1.981
   73LYS    HZ2  712   6.302   6.865   1.963
   73LYS    HZ3  713   6.227   6.809   1.832
   73LYS      C  714   6.374   6.144   2.111
   73LYS      O  715   6.389   6.123   2.231
   74VAL      N  716   6.297   6.061   2.042
   74VAL      H  717   6.298   6.076   1.943
   74VAL     CA  718   6.198   5.961   2.086
   74VAL     CB  719   6.121   5.914   1.962
   74VAL    CG1  720   5.997   5.833   2.000
   74VAL    CG2  721   6.072   6.031   1.877
   74VAL      C  722   6.240   5.844   2.174
   74VAL      O  723   6.325   5.766   2.132
   75TYR      N  724   6.193   5.841   2.298
   75TYR      H  725   6.125   5.909   2.327
   75TYR     CA  726   6.209   5.727   2.390
   75TYR     CB  727   6.172   5.784   2.527
   75TYR     CG  728   6.211   5.685   2.637
   75TYR    CD1  729   6.126   5.580   2.668
   75TYR    HD1  730   6.040   5.554   2.606
   75TYR    CD2  731   6.315   5.711   2.725
   75TYR    HD2  732   6.370   5.803   2.704
   75TYR    CE1  733   6.154   5.502   2.780
   75TYR    HE1  734   6.095   5.413   2.803
   75TYR    CE2  735   6.343   5.642   2.842
   75TYR    HE2  736   6.412   5.678   2.918
   75TYR     CZ  737   6.261   5.532   2.863
   75TYR     OH  738   6.297   5.437   2.953
   75TYR     HH  739   6.359   5.475   3.022
   75TYR      C  740   6.126   5.603   2.355
   75TYR      O  741   6.003   5.600   2.358
   76PHE      N  742   6.203   5.507   2.305
   76PHE      H  743   6.299   5.533   2.297
   76PHE     CA  744   6.164   5.367   2.282
   76PHE     CB  745   6.195   5.338   2.135
   76PHE     CG  746   6.129   5.207   2.090
   76PHE    CD1  747   5.993   5.209   2.061
   76PHE    HD1  748   5.929   5.290   2.094
   76PHE    CD2  749   6.210   5.106   2.040
   76PHE    HD2  750   6.319   5.103   2.043
   76PHE    CE1  751   5.933   5.112   1.981
   76PHE    HE1  752   5.827   5.088   1.987
   76PHE    CE2  753   6.152   5.010   1.957
   76PHE    HE2  754   6.213   4.939   1.902
   76PHE     CZ  755   6.015   5.010   1.935
   76PHE     HZ  756   5.964   4.933   1.877
   76PHE      C  757   6.235   5.266   2.371
   76PHE      O  758   6.340   5.299   2.427
   77MET      N  759   6.167   5.154   2.396
   77MET      H  760   6.079   5.145   2.350
   77MET     CA  761   6.226   5.038   2.464
   77MET     CB  762   6.220   5.078   2.611
   77MET     CG  763   6.090   5.035   2.680
   77MET     SD  764   6.048   5.123   2.835
   77MET     CE  765   6.152   5.032   2.947
   77MET      C  766   6.149   4.917   2.412
   77MET      O  767   6.029   4.926   2.387
   78LYS      N  768   6.222   4.806   2.402
   78LYS      H  769   6.319   4.802   2.424
   78LYS     CA  770   6.167   4.677   2.357
   78LYS     CB  771   6.284   4.611   2.284
   78LYS     CG  772   6.319   4.688   2.157
   78LYS     CD  773   6.438   4.625   2.085
   78LYS     CE  774   6.466   4.707   1.959
   78LYS     NZ  775   6.579   4.640   1.894
   78LYS    HZ1  776   6.593   4.690   1.808
   78LYS    HZ2  777   6.658   4.651   1.954
   78LYS    HZ3  778   6.558   4.543   1.880
   78LYS      C  779   6.114   4.585   2.467
   78LYS      O  780   6.181   4.572   2.570
   79GLN      N  781   5.990   4.540   2.451
   79GLN      H  782   5.944   4.565   2.366
   79GLN     CA  783   5.935   4.439   2.542
   79GLN     CB  784   5.785   4.444   2.514
   79GLN     CG  785   5.699   4.389   2.628
   79GLN     CD  786   5.570   4.321   2.580
   79GLN    OE1  787   5.482   4.380   2.519
   79GLN    NE2  788   5.548   4.198   2.627
   79GLN   HE21  789   5.612   4.164   2.696
   79GLN   HE22  790   5.464   4.147   2.610
   79GLN      C  791   5.994   4.299   2.524
   79GLN      O  792   5.939   4.211   2.457
   80THR      N  793   6.106   4.289   2.595
   80THR      H  794   6.171   4.365   2.589
   80THR     CA  795   6.159   4.153   2.615
   80THR     CB  796   6.304   4.161   2.663
   80THR    OG1  797   6.309   4.216   2.795
   80THR    HG1  798   6.401   4.211   2.833
   80THR    CG2  799   6.389   4.242   2.565
   80THR      C  800   6.079   4.057   2.703
   80THR      O  801   6.042   3.947   2.663
   81ILE      N  802   6.033   4.115   2.814
   81ILE      H  803   6.064   4.205   2.844
   81ILE     CA  804   5.956   4.042   2.916
   81ILE     CB  805   5.968   4.137   3.035
   81ILE    CG1  806   6.111   4.138   3.089
   81ILE    CG2  807   5.861   4.112   3.141
   81ILE     CD  808   6.172   4.004   3.131
   81ILE      C  809   5.814   4.017   2.864
   81ILE      O  810   5.768   4.093   2.780
   82GLY      N  811   5.750   3.913   2.918
   82GLY      H  812   5.796   3.852   2.982
   82GLY     CA  813   5.610   3.878   2.889
   82GLY      C  814   5.499   3.963   2.950
   82GLY      O  815   5.501   4.007   3.065
   83ASN      N  816   5.394   3.965   2.869
   83ASN      H  817   5.396   3.943   2.771
   83ASN     CA  818   5.265   4.021   2.914
   83ASN     CB  819   5.203   3.922   3.013
   83ASN     CG  820   5.057   3.889   2.984
   83ASN    OD1  821   4.971   3.974   2.961
   83ASN    ND2  822   5.028   3.759   2.986
   83ASN   HD21  823   5.097   3.688   3.002
   83ASN   HD22  824   4.933   3.727   2.982
   83ASN      C  825   5.255   4.165   2.965
   83ASN      O  826   5.150   4.227   2.983
   84SER      N  827   5.374   4.221   2.984
   84SER      H  828   5.444   4.157   3.017
   84SER     CA  829   5.400   4.365   2.996
   84SER     CB  830   5.547   4.388   3.030
   84SER     OG  831   5.632   4.311   2.945
   84SER     HG  832   5.705   4.372   2.913
   84SER      C  833   5.349   4.473   2.901
   84SER      O  834   5.384   4.589   2.925
   85CYS      N  835   5.240   4.450   2.830
   85CYS      H  836   5.165   4.394   2.866
   85CYS     CA  837   5.190   4.541   2.726
   85CYS     CB  838   5.090   4.468   2.635
   85CYS     SG  839   4.943   4.399   2.719
   85CYS     HG  840   4.920   4.298   2.636
   85CYS      C  841   5.138   4.683   2.747
   85CYS      O  842   5.195   4.779   2.696
   86GLY      N  843   5.037   4.702   2.831
   86GLY      H  844   4.967   4.631   2.838
   86GLY     CA  845   4.998   4.836   2.879
   86GLY      C  846   5.110   4.915   2.948
   86GLY      O  847   5.122   5.036   2.926
   87THR      N  848   5.184   4.852   3.038
   87THR      H  849   5.169   4.755   3.060
   87THR     CA  850   5.293   4.923   3.106
   87THR     CB  851   5.362   4.834   3.210
   87THR    OG1  852   5.279   4.750   3.290
   87THR    HG1  853   5.331   4.686   3.347
   87THR    CG2  854   5.454   4.907   3.307
   87THR      C  855   5.404   4.980   3.018
   87THR      O  856   5.428   5.101   3.013
   88ILE      N  857   5.435   4.901   2.916
   88ILE      H  858   5.431   4.802   2.927
   88ILE     CA  859   5.514   4.945   2.800
   88ILE     CB  860   5.571   4.826   2.722
   88ILE    CG1  861   5.671   4.745   2.804
   88ILE    CG2  862   5.635   4.864   2.588
   88ILE     CD  863   5.805   4.815   2.829
   88ILE      C  864   5.453   5.057   2.716
   88ILE      O  865   5.522   5.158   2.710
   89GLY      N  866   5.322   5.053   2.693
   89GLY      H  867   5.266   4.974   2.718
   89GLY     CA  868   5.257   5.160   2.615
   89GLY      C  869   5.257   5.291   2.693
   89GLY      O  870   5.254   5.402   2.639
   90LEU      N  871   5.224   5.275   2.821
   90LEU      H  872   5.180   5.192   2.857
   90LEU     CA  873   5.228   5.383   2.921
   90LEU     CB  874   5.175   5.323   3.051
   90LEU     CG  875   5.154   5.412   3.174
   90LEU    CD1  876   5.049   5.344   3.262
   90LEU    CD2  877   5.286   5.432   3.250
   90LEU      C  878   5.358   5.461   2.942
   90LEU      O  879   5.364   5.583   2.948
   91ILE      N  880   5.468   5.386   2.934
   91ILE      H  881   5.454   5.291   2.906
   91ILE     CA  882   5.604   5.439   2.942
   91ILE     CB  883   5.708   5.332   2.974
   91ILE    CG1  884   5.697   5.282   3.118
   91ILE    CG2  885   5.848   5.382   2.938
   91ILE     CD  886   5.785   5.165   3.160
   91ILE      C  887   5.644   5.532   2.827
   91ILE      O  888   5.645   5.652   2.852
   92HISE     N  889   5.633   5.476   2.706
   92HISE     H  890   5.637   5.377   2.693
   92HISE    CA  891   5.642   5.554   2.582
   92HISE    CB  892   5.606   5.481   2.453
   92HISE    CG  893   5.677   5.350   2.418
   92HISE   ND1  894   5.650   5.225   2.454
   92HISE   CD2  895   5.778   5.347   2.331
   92HISE   HD2  896   5.819   5.434   2.280
   92HISE   CE1  897   5.729   5.144   2.384
   92HISE   HE1  898   5.757   5.040   2.401
   92HISE   NE2  899   5.797   5.219   2.298
   92HISE   HE2  900   5.831   5.184   2.211
   92HISE     C  901   5.556   5.680   2.585
   92HISE     O  902   5.625   5.782   2.578
   93ALA      N  903   5.431   5.675   2.629
   93ALA      H  904   5.386   5.588   2.609
   93ALA     CA  905   5.353   5.799   2.640
   93ALA     CB  906   5.209   5.763   2.677
   93ALA      C  907   5.406   5.902   2.740
   93ALA      O  908   5.427   6.020   2.712
   94VAL      N  909   5.426   5.856   2.863
   94VAL      H  910   5.412   5.764   2.900
   94VAL     CA  911   5.475   5.949   2.966
   94VAL     CB  912   5.439   5.891   3.103
   94VAL    CG1  913   5.462   5.996   3.212
   94VAL    CG2  914   5.288   5.872   3.109
   94VAL      C  915   5.613   6.011   2.941
   94VAL      O  916   5.622   6.132   2.922
   95ALA      N  917   5.699   5.919   2.899
   95ALA      H  918   5.665   5.826   2.888
   95ALA     CA  919   5.841   5.941   2.868
   95ALA     CB  920   5.904   5.813   2.812
   95ALA      C  921   5.872   6.055   2.771
   95ALA      O  922   5.959   6.140   2.791
   96ASN      N  923   5.792   6.043   2.665
   96ASN      H  924   5.716   5.979   2.660
   96ASN     CA  925   5.804   6.137   2.553
   96ASN     CB  926   5.757   6.066   2.426
   96ASN     CG  927   5.860   5.964   2.376
   96ASN    OD1  928   5.969   6.012   2.344
   96ASN    ND2  929   5.837   5.835   2.395
   96ASN   HD21  930   5.753   5.798   2.435
   96ASN   HD22  931   5.901   5.767   2.358
   96ASN      C  932   5.746   6.277   2.571
   96ASN      O  933   5.804   6.375   2.524
   97ASN      N  934   5.640   6.285   2.651
   97ASN      H  935   5.578   6.209   2.671
   97ASN     CA  936   5.573   6.410   2.690
   97ASN     CB  937   5.427   6.400   2.647
   97ASN     CG  938   5.425   6.427   2.496
   97ASN    OD1  939   5.467   6.531   2.446
   97ASN    ND2  940   5.355   6.348   2.416
   97ASN   HD21  941   5.307   6.265   2.446
   97ASN   HD22  942   5.364   6.371   2.319
   97ASN      C  943   5.595   6.452   2.835
   97ASN      O  944   5.501   6.467   2.914
   98GLN      N  945   5.721   6.441   2.876
   98GLN      H  946   5.800   6.407   2.826
   98GLN     CA  947   5.756   6.478   3.014
   98GLN     CB  948   5.896   6.427   3.048
   98GLN     CG  949   5.899   6.290   3.114
   98GLN     CD  950   6.042   6.243   3.139
   98GLN    OE1  951   6.129   6.301   3.203
   98GLN    NE2  952   6.094   6.156   3.052
   98GLN   HE21  953   6.049   6.126   2.968
   98GLN   HE22  954   6.188   6.127   3.072
   98GLN      C  955   5.737   6.625   3.053
   98GLN      O  956   5.716   6.667   3.167
   99ASP      N  957   5.747   6.711   2.953
   99ASP      H  958   5.783   6.695   2.861
   99ASP     CA  959   5.712   6.853   2.970
   99ASP     CB  960   5.728   6.933   2.840
   99ASP     CG  961   5.641   6.900   2.719
   99ASP    OD1  962   5.586   6.995   2.658
   99ASP    OD2  963   5.639   6.784   2.673
   99ASP      C  964   5.568   6.875   3.017
   99ASP      O  965   5.541   6.948   3.111
  100LYS      N  966   5.485   6.791   2.954
  100LYS      H  967   5.517   6.738   2.875
  100LYS     CA  968   5.339   6.786   2.967
  100LYS     CB  969   5.267   6.729   2.845
  100LYS     CG  970   5.281   6.820   2.723
  100LYS     CD  971   5.229   6.747   2.599
  100LYS     CE  972   5.265   6.824   2.471
  100LYS     NZ  973   5.408   6.828   2.437
  100LYS    HZ1  974   5.421   6.883   2.355
  100LYS    HZ2  975   5.467   6.858   2.512
  100LYS    HZ3  976   5.439   6.735   2.415
  100LYS      C  977   5.291   6.723   3.098
  100LYS      O  978   5.214   6.792   3.165
  101LEU      N  979   5.346   6.609   3.137
  101LEU      H  980   5.431   6.574   3.096
  101LEU     CA  981   5.310   6.550   3.266
  101LEU     CB  982   5.248   6.413   3.237
  101LEU     CG  983   5.200   6.326   3.354
  101LEU    CD1  984   5.088   6.400   3.427
  101LEU    CD2  985   5.151   6.192   3.299
  101LEU      C  986   5.418   6.545   3.375
  101LEU      O  987   5.537   6.527   3.349
  102GLY      N  988   5.370   6.597   3.487
  102GLY      H  989   5.309   6.677   3.485
  102GLY     CA  990   5.442   6.598   3.616
  102GLY      C  991   5.462   6.474   3.703
  102GLY      O  992   5.378   6.385   3.715
  103PHE      N  993   5.560   6.488   3.792
  103PHE      H  994   5.623   6.565   3.786
  103PHE     CA  995   5.598   6.388   3.893
  103PHE     CB  996   5.731   6.333   3.841
  103PHE     CG  997   5.736   6.272   3.701
  103PHE    CD1  998   5.700   6.138   3.688
  103PHE    HD1  999   5.644   6.097   3.772
  103PHE    CD2 1000   5.759   6.353   3.590
  103PHE    HD2 1001   5.792   6.455   3.607
  103PHE    CE1 1002   5.683   6.095   3.557
  103PHE    HE1 1003   5.617   6.009   3.541
  103PHE    CE2 1004   5.742   6.307   3.460
  103PHE    HE2 1005   5.758   6.380   3.381
  103PHE     CZ 1006   5.708   6.173   3.445
  103PHE     HZ 1007   5.718   6.133   3.344
  103PHE      C 1008   5.633   6.443   4.031
  103PHE      O 1009   5.688   6.551   4.054
  104GLU      N 1010   5.593   6.363   4.130
  104GLU      H 1011   5.548   6.276   4.111
  104GLU     CA 1012   5.616   6.394   4.272
  104GLU     CB 1013   5.493   6.353   4.353
  104GLU     CG 1014   5.458   6.204   4.362
  104GLU     CD 1015   5.332   6.168   4.441
  104GLU    OE1 1016   5.294   6.248   4.529
  104GLU    OE2 1017   5.263   6.074   4.395
  104GLU      C 1018   5.753   6.341   4.313
  104GLU      O 1019   5.822   6.284   4.228
  105ASP      N 1020   5.789   6.371   4.438
  105ASP      H 1021   5.752   6.449   4.487
  105ASP     CA 1022   5.904   6.315   4.511
  105ASP     CB 1023   5.940   6.389   4.641
  105ASP     CG 1024   5.953   6.540   4.626
  105ASP    OD1 1025   6.059   6.578   4.571
  105ASP    OD2 1026   5.864   6.614   4.673
  105ASP      C 1027   5.886   6.171   4.560
  105ASP      O 1028   5.781   6.123   4.602
  106GLY      N 1029   5.995   6.096   4.552
  106GLY      H 1030   6.086   6.138   4.555
  106GLY     CA 1031   5.995   5.949   4.550
  106GLY      C 1032   5.927   5.881   4.431
  106GLY      O 1033   5.877   5.772   4.454
  107SER      N 1034   5.919   5.942   4.313
  107SER      H 1035   5.961   6.030   4.291
  107SER     CA 1036   5.845   5.878   4.203
  107SER     CB 1037   5.803   5.987   4.103
  107SER     OG 1038   5.744   5.940   3.981
  107SER     HG 1039   5.654   5.980   3.968
  107SER      C 1040   5.920   5.764   4.134
  107SER      O 1041   6.017   5.783   4.060
  108VAL      N 1042   5.857   5.649   4.152
  108VAL      H 1043   5.796   5.646   4.231
  108VAL     CA 1044   5.908   5.524   4.094
  108VAL     CB 1045   5.825   5.402   4.135
  108VAL    CG1 1046   5.906   5.277   4.103
  108VAL    CG2 1047   5.800   5.410   4.286
  108VAL      C 1048   5.937   5.523   3.944
  108VAL      O 1049   6.043   5.482   3.898
  109LEU      N 1050   5.843   5.593   3.881
  109LEU      H 1051   5.769   5.635   3.933
  109LEU     CA 1052   5.852   5.622   3.737
  109LEU     CB 1053   5.713   5.661   3.686
  109LEU     CG 1054   5.692   5.651   3.535
  109LEU    CD1 1055   5.711   5.512   3.474
  109LEU    CD2 1056   5.558   5.710   3.491
  109LEU      C 1057   5.960   5.726   3.708
  109LEU      O 1058   6.048   5.696   3.627
  110LYS      N 1059   5.966   5.841   3.774
  110LYS      H 1060   5.908   5.853   3.855
  110LYS     CA 1061   6.072   5.941   3.756
  110LYS     CB 1062   6.040   6.067   3.837
  110LYS     CG 1063   6.132   6.186   3.805
  110LYS     CD 1064   6.141   6.236   3.661
  110LYS     CE 1065   6.262   6.327   3.639
  110LYS     NZ 1066   6.239   6.462   3.692
  110LYS    HZ1 1067   6.304   6.531   3.661
  110LYS    HZ2 1068   6.160   6.500   3.643
  110LYS    HZ3 1069   6.244   6.469   3.792
  110LYS      C 1070   6.215   5.891   3.778
  110LYS      O 1071   6.301   5.917   3.695
  111GLN      N 1072   6.238   5.802   3.874
  111GLN      H 1073   6.162   5.772   3.931
  111GLN     CA 1074   6.368   5.733   3.887
  111GLN     CB 1075   6.371   5.647   4.013
  111GLN     CG 1076   6.503   5.591   4.069
  111GLN     CD 1077   6.563   5.484   3.978
  111GLN    OE1 1078   6.498   5.392   3.929
  111GLN    NE2 1079   6.695   5.492   3.960
  111GLN   HE21 1080   6.742   5.559   4.017
  111GLN   HE22 1081   6.747   5.426   3.906
  111GLN      C 1082   6.413   5.653   3.765
  111GLN      O 1083   6.517   5.685   3.709
  112PHE      N 1084   6.312   5.580   3.719
  112PHE      H 1085   6.242   5.546   3.782
  112PHE     CA 1086   6.334   5.500   3.597
  112PHE     CB 1087   6.216   5.404   3.577
  112PHE     CG 1088   6.252   5.302   3.468
  112PHE    CD1 1089   6.308   5.178   3.496
  112PHE    HD1 1090   6.303   5.132   3.594
  112PHE    CD2 1091   6.204   5.329   3.341
  112PHE    HD2 1092   6.168   5.430   3.319
  112PHE    CE1 1093   6.321   5.085   3.393
  112PHE    HE1 1094   6.388   5.000   3.406
  112PHE    CE2 1095   6.215   5.236   3.238
  112PHE    HE2 1096   6.230   5.267   3.135
  112PHE     CZ 1097   6.282   5.117   3.264
  112PHE     HZ 1098   6.295   5.043   3.184
  112PHE      C 1099   6.343   5.583   3.469
  112PHE      O 1100   6.447   5.565   3.406
  113LEU      N 1101   6.261   5.685   3.443
  113LEU      H 1102   6.183   5.720   3.494
  113LEU     CA 1103   6.285   5.777   3.331
  113LEU     CB 1104   6.162   5.867   3.325
  113LEU     CG 1105   6.038   5.782   3.293
  113LEU    CD1 1106   5.915   5.871   3.275
  113LEU    CD2 1107   6.062   5.703   3.164
  113LEU      C 1108   6.412   5.861   3.345
  113LEU      O 1109   6.480   5.873   3.243
  114SER      N 1110   6.447   5.912   3.463
  114SER      H 1111   6.384   5.917   3.540
  114SER     CA 1112   6.575   5.979   3.490
  114SER     CB 1113   6.599   6.025   3.634
  114SER     OG 1114   6.710   6.114   3.648
  114SER     HG 1115   6.796   6.063   3.653
  114SER      C 1116   6.698   5.893   3.460
  114SER      O 1117   6.786   5.938   3.387
  115GLU      N 1118   6.685   5.766   3.498
  115GLU      H 1119   6.611   5.733   3.557
  115GLU     CA 1120   6.790   5.665   3.482
  115GLU     CB 1121   6.771   5.536   3.562
  115GLU     CG 1122   6.885   5.436   3.545
  115GLU     CD 1123   6.897   5.338   3.663
  115GLU    OE1 1124   6.886   5.377   3.781
  115GLU    OE2 1125   6.932   5.222   3.634
  115GLU      C 1126   6.819   5.636   3.335
  115GLU      O 1127   6.923   5.669   3.278
  116THR      N 1128   6.710   5.594   3.270
  116THR      H 1129   6.619   5.612   3.308
  116THR     CA 1130   6.711   5.528   3.139
  116THR     CB 1131   6.586   5.442   3.121
  116THR    OG1 1132   6.472   5.528   3.125
  116THR    HG1 1133   6.455   5.548   3.222
  116THR    CG2 1134   6.586   5.338   3.234
  116THR      C 1135   6.725   5.609   3.010
  116THR      O 1136   6.718   5.548   2.903
  117GLU      N 1137   6.781   5.729   3.019
  117GLU      H 1138   6.804   5.760   3.111
  117GLU     CA 1139   6.790   5.828   2.911
  117GLU     CB 1140   6.810   5.961   2.985
  117GLU     CG 1141   6.797   6.069   2.877
  117GLU     CD 1142   6.772   6.212   2.926
  117GLU    OE1 1143   6.850   6.267   3.007
  117GLU    OE2 1144   6.691   6.276   2.856
  117GLU      C 1145   6.892   5.801   2.800
  117GLU      O 1146   6.857   5.780   2.684
  118LYS      N 1147   7.021   5.805   2.830
  118LYS      H 1148   7.053   5.807   2.925
  118LYS     CA 1149   7.124   5.794   2.725
  118LYS     CB 1150   7.235   5.895   2.752
  118LYS     CG 1151   7.188   6.035   2.714
  118LYS     CD 1152   7.292   6.147   2.727
  118LYS     CE 1153   7.431   6.130   2.666
  118LYS     NZ 1154   7.432   6.163   2.523
  118LYS    HZ1 1155   7.404   6.079   2.476
  118LYS    HZ2 1156   7.367   6.238   2.510
  118LYS    HZ3 1157   7.523   6.197   2.499
  118LYS      C 1158   7.175   5.651   2.706
  118LYS      O 1159   7.293   5.623   2.730
  119MET      N 1160   7.087   5.573   2.644
  119MET      H 1161   7.013   5.610   2.587
  119MET     CA 1162   7.117   5.431   2.624
  119MET     CB 1163   7.100   5.344   2.749
  119MET     CG 1164   6.969   5.365   2.825
  119MET     SD 1165   6.921   5.233   2.941
  119MET     CE 1166   7.062   5.265   3.045
  119MET      C 1167   7.022   5.366   2.522
  119MET      O 1168   6.928   5.431   2.477
  120SER      N 1169   7.046   5.242   2.481
  120SER      H 1170   7.107   5.180   2.530
  120SER     CA 1171   6.969   5.180   2.372
  120SER     CB 1172   7.039   5.059   2.308
  120SER     OG 1173   7.051   4.950   2.400
  120SER     HG 1174   7.124   4.976   2.463
  120SER      C 1175   6.833   5.129   2.419
  120SER      O 1176   6.798   5.134   2.536
  121PRO      N 1177   6.744   5.103   2.323
  121PRO     CA 1178   6.619   5.032   2.353
  121PRO     CB 1179   6.546   5.013   2.220
  121PRO     CG 1180   6.568   5.155   2.165
  121PRO     CD 1181   6.716   5.177   2.199
  121PRO      C 1182   6.644   4.892   2.409
  121PRO      O 1183   6.573   4.854   2.502
  122GLU      N 1184   6.751   4.824   2.366
  122GLU      H 1185   6.797   4.849   2.281
  122GLU     CA 1186   6.801   4.701   2.428
  122GLU     CB 1187   6.909   4.626   2.350
  122GLU     CG 1188   6.858   4.597   2.209
  122GLU     CD 1189   6.880   4.699   2.098
  122GLU    OE1 1190   6.798   4.792   2.086
  122GLU    OE2 1191   6.987   4.687   2.033
  122GLU      C 1192   6.842   4.724   2.574
  122GLU      O 1193   6.799   4.646   2.659
  123ASP      N 1194   6.919   4.828   2.605
  123ASP      H 1195   6.972   4.865   2.529
  123ASP     CA 1196   6.969   4.863   2.739
  123ASP     CB 1197   7.063   4.983   2.733
  123ASP     CG 1198   7.201   4.962   2.670
  123ASP    OD1 1199   7.269   4.858   2.683
  123ASP    OD2 1200   7.230   5.044   2.581
  123ASP      C 1201   6.853   4.904   2.830
  123ASP      O 1202   6.852   4.878   2.950
  124ARG      N 1203   6.757   4.978   2.774
  124ARG      H 1204   6.776   5.042   2.699
  124ARG     CA 1205   6.629   4.996   2.844
  124ARG     CB 1206   6.539   5.100   2.777
  124ARG     CG 1207   6.602   5.239   2.780
  124ARG     CD 1208   6.509   5.329   2.699
  124ARG     NE 1209   6.568   5.462   2.679
  124ARG     HE 1210   6.610   5.514   2.754
  124ARG     CZ 1211   6.599   5.518   2.562
  124ARG    NH1 1212   6.562   5.456   2.449
  124ARG   HH11 1213   6.520   5.365   2.447
  124ARG   HH12 1214   6.560   5.502   2.360
  124ARG    NH2 1215   6.674   5.630   2.556
  124ARG   HH21 1216   6.722   5.673   2.632
  124ARG   HH22 1217   6.709   5.657   2.466
  124ARG      C 1218   6.537   4.878   2.876
  124ARG      O 1219   6.472   4.872   2.980
  125ALA      N 1220   6.538   4.782   2.784
  125ALA      H 1221   6.563   4.794   2.688
  125ALA     CA 1222   6.480   4.650   2.812
  125ALA     CB 1223   6.468   4.550   2.697
  125ALA      C 1224   6.558   4.581   2.924
  125ALA      O 1225   6.503   4.538   3.025
  126LYS      N 1226   6.690   4.582   2.914
  126LYS      H 1227   6.732   4.599   2.825
  126LYS     CA 1228   6.783   4.532   3.016
  126LYS     CB 1229   6.930   4.528   2.974
  126LYS     CG 1230   6.961   4.467   2.837
  126LYS     CD 1231   6.909   4.325   2.814
  126LYS     CE 1232   6.971   4.283   2.680
  126LYS     NZ 1233   6.917   4.153   2.637
  126LYS    HZ1 1234   6.942   4.090   2.711
  126LYS    HZ2 1235   6.817   4.150   2.633
  126LYS    HZ3 1236   6.958   4.128   2.549
  126LYS      C 1237   6.775   4.609   3.148
  126LYS      O 1238   6.797   4.548   3.252
  127CYS      N 1239   6.743   4.738   3.143
  127CYS      H 1240   6.774   4.780   3.058
  127CYS     CA 1241   6.696   4.816   3.259
  127CYS     CB 1242   6.698   4.965   3.224
  127CYS     SG 1243   6.870   5.026   3.209
  127CYS     HG 1244   6.908   4.958   3.101
  127CYS      C 1245   6.562   4.774   3.319
  127CYS      O 1246   6.537   4.798   3.437
  128PHE      N 1247   6.465   4.732   3.238
  128PHE      H 1248   6.460   4.751   3.140
  128PHE     CA 1249   6.337   4.688   3.294
  128PHE     CB 1250   6.223   4.694   3.192
  128PHE     CG 1251   6.090   4.646   3.251
  128PHE    CD1 1252   6.010   4.738   3.318
  128PHE    HD1 1253   6.044   4.841   3.332
  128PHE    CD2 1254   6.049   4.514   3.238
  128PHE    HD2 1255   6.125   4.444   3.205
  128PHE    CE1 1256   5.885   4.698   3.364
  128PHE    HE1 1257   5.823   4.776   3.408
  128PHE    CE2 1258   5.921   4.479   3.281
  128PHE    HE2 1259   5.890   4.375   3.276
  128PHE     CZ 1260   5.833   4.573   3.334
  128PHE     HZ 1261   5.732   4.541   3.358
  128PHE      C 1262   6.352   4.549   3.357
  128PHE      O 1263   6.290   4.523   3.460
  129GLU      N 1264   6.432   4.464   3.294
  129GLU      H 1265   6.483   4.494   3.213
  129GLU     CA 1266   6.461   4.325   3.331
  129GLU     CB 1267   6.559   4.254   3.238
  129GLU     CG 1268   6.500   4.223   3.100
  129GLU     CD 1269   6.606   4.176   3.000
  129GLU    OE1 1270   6.675   4.077   3.030
  129GLU    OE2 1271   6.599   4.225   2.885
  129GLU      C 1272   6.526   4.316   3.469
  129GLU      O 1273   6.511   4.212   3.532
  130LYS      N 1274   6.584   4.429   3.510
  130LYS      H 1275   6.615   4.491   3.437
  130LYS     CA 1276   6.632   4.449   3.647
  130LYS     CB 1277   6.776   4.499   3.636
  130LYS     CG 1278   6.869   4.404   3.561
  130LYS     CD 1279   7.013   4.448   3.583
  130LYS     CE 1280   7.053   4.571   3.501
  130LYS     NZ 1281   7.197   4.580   3.473
  130LYS    HZ1 1282   7.219   4.544   3.382
  130LYS    HZ2 1283   7.224   4.676   3.481
  130LYS    HZ3 1284   7.254   4.533   3.542
  130LYS      C 1285   6.551   4.537   3.743
  130LYS      O 1286   6.599   4.578   3.848
  131ASN      N 1287   6.420   4.547   3.725
  131ASN      H 1288   6.381   4.531   3.634
  131ASN     CA 1289   6.340   4.621   3.823
  131ASN     CB 1290   6.244   4.717   3.752
  131ASN     CG 1291   6.227   4.834   3.850
  131ASN    OD1 1292   6.149   4.826   3.944
  131ASN    ND2 1293   6.304   4.942   3.849
  131ASN   HD21 1294   6.380   4.949   3.785
  131ASN   HD22 1295   6.277   5.012   3.916
  131ASN      C 1296   6.252   4.527   3.905
  131ASN      O 1297   6.171   4.455   3.847
  132GLU      N 1298   6.246   4.555   4.035
  132GLU      H 1299   6.309   4.625   4.069
  132GLU     CA 1300   6.160   4.492   4.135
  132GLU     CB 1301   6.219   4.445   4.268
  132GLU     CG 1302   6.351   4.368   4.254
  132GLU     CD 1303   6.341   4.217   4.229
  132GLU    OE1 1304   6.254   4.158   4.296
  132GLU    OE2 1305   6.433   4.158   4.169
  132GLU      C 1306   6.033   4.569   4.172
  132GLU      O 1307   5.923   4.521   4.144
  133ALA      N 1308   6.054   4.700   4.186
  133ALA      H 1309   6.145   4.742   4.186
  133ALA     CA 1310   5.952   4.792   4.236
  133ALA     CB 1311   6.007   4.930   4.274
  133ALA      C 1312   5.841   4.824   4.135
  133ALA      O 1313   5.727   4.797   4.174
  134ILE      N 1314   5.869   4.844   4.007
  134ILE      H 1315   5.963   4.845   3.971
  134ILE     CA 1316   5.769   4.857   3.901
  134ILE     CB 1317   5.827   4.904   3.767
  134ILE    CG1 1318   5.911   5.030   3.789
  134ILE    CG2 1319   5.712   4.941   3.674
  134ILE     CD 1320   5.956   5.094   3.657
  134ILE      C 1321   5.684   4.733   3.876
  134ILE      O 1322   5.561   4.742   3.869
  135GLN      N 1323   5.745   4.615   3.886
  135GLN      H 1324   5.843   4.615   3.903
  135GLN     CA 1325   5.679   4.485   3.861
  135GLN     CB 1326   5.779   4.369   3.859
  135GLN     CG 1327   5.842   4.361   3.720
  135GLN     CD 1328   5.931   4.237   3.707
  135GLN    OE1 1329   5.873   4.129   3.698
  135GLN    NE2 1330   6.063   4.240   3.724
  135GLN   HE21 1331   6.099   4.327   3.757
  135GLN   HE22 1332   6.124   4.171   3.687
  135GLN      C 1333   5.589   4.460   3.982
  135GLN      O 1334   5.482   4.404   3.959
  136ALA      N 1335   5.631   4.498   4.103
  136ALA      H 1336   5.721   4.536   4.121
  136ALA     CA 1337   5.555   4.481   4.228
  136ALA     CB 1338   5.643   4.526   4.344
  136ALA      C 1339   5.423   4.556   4.210
  136ALA      O 1340   5.319   4.489   4.205
  137ALA      N 1341   5.435   4.684   4.178
  137ALA      H 1342   5.520   4.735   4.191
  137ALA     CA 1343   5.311   4.758   4.150
  137ALA     CB 1344   5.362   4.902   4.145
  137ALA      C 1345   5.228   4.720   4.027
  137ALA      O 1346   5.106   4.708   4.035
  138HISE     N 1347   5.293   4.680   3.918
  138HISE     H 1348   5.390   4.699   3.902
  138HISE    CA 1349   5.228   4.608   3.808
  138HISE    CB 1350   5.340   4.583   3.707
  138HISE    CG 1351   5.308   4.503   3.581
  138HISE   ND1 1352   5.247   4.553   3.474
  138HISE   CD2 1353   5.339   4.376   3.555
  138HISE   HD2 1354   5.369   4.300   3.627
  138HISE   CE1 1355   5.252   4.464   3.375
  138HISE   HE1 1356   5.214   4.461   3.273
  138HISE   NE2 1357   5.307   4.354   3.427
  138HISE   HE2 1358   5.319   4.266   3.382
  138HISE     C 1359   5.158   4.476   3.843
  138HISE     O 1360   5.036   4.479   3.831
  139ASP      N 1361   5.217   4.390   3.925
  139ASP      H 1362   5.315   4.386   3.945
  139ASP     CA 1363   5.139   4.279   3.982
  139ASP     CB 1364   5.233   4.163   4.017
  139ASP     CG 1365   5.289   4.087   3.896
  139ASP    OD1 1366   5.386   4.131   3.830
  139ASP    OD2 1367   5.231   3.980   3.867
  139ASP      C 1368   5.034   4.311   4.089
  139ASP      O 1369   4.927   4.253   4.073
  140ALA      N 1370   5.056   4.420   4.162
  140ALA      H 1371   5.145   4.465   4.158
  140ALA     CA 1372   4.959   4.475   4.257
  140ALA     CB 1373   5.015   4.581   4.352
  140ALA      C 1374   4.831   4.531   4.195
  140ALA      O 1375   4.719   4.497   4.231
  141VAL      N 1376   4.852   4.602   4.084
  141VAL      H 1377   4.937   4.648   4.059
  141VAL     CA 1378   4.741   4.645   3.998
  141VAL     CB 1379   4.794   4.749   3.900
  141VAL    CG1 1380   4.682   4.799   3.809
  141VAL    CG2 1381   4.854   4.873   3.967
  141VAL      C 1382   4.669   4.528   3.929
  141VAL      O 1383   4.547   4.520   3.939
  142ALA      N 1384   4.743   4.433   3.873
  142ALA      H 1385   4.842   4.448   3.866
  142ALA     CA 1386   4.686   4.311   3.814
  142ALA     CB 1387   4.798   4.222   3.760
  142ALA      C 1388   4.608   4.228   3.916
  142ALA      O 1389   4.503   4.181   3.873
  143GLN      N 1390   4.656   4.206   4.038
  143GLN      H 1391   4.753   4.219   4.061
  143GLN     CA 1392   4.576   4.138   4.141
  143GLN     CB 1393   4.666   4.097   4.257
  143GLN     CG 1394   4.728   3.959   4.237
  143GLN     CD 1395   4.851   3.942   4.326
  143GLN    OE1 1396   4.844   3.922   4.447
  143GLN    NE2 1397   4.966   3.945   4.259
  143GLN   HE21 1398   4.966   3.934   4.160
  143GLN   HE22 1399   5.055   3.965   4.300
  143GLN      C 1400   4.452   4.218   4.181
  143GLN      O 1401   4.351   4.158   4.216
  144GLU      N 1402   4.455   4.348   4.151
  144GLU      H 1403   4.541   4.400   4.149
  144GLU     CA 1404   4.338   4.434   4.172
  144GLU     CB 1405   4.391   4.568   4.223
  144GLU     CG 1406   4.289   4.639   4.313
  144GLU     CD 1407   4.359   4.773   4.338
  144GLU    OE1 1408   4.302   4.869   4.283
  144GLU    OE2 1409   4.451   4.777   4.423
  144GLU      C 1410   4.229   4.439   4.065
  144GLU      O 1411   4.113   4.415   4.096
  145GLY      N 1412   4.277   4.421   3.942
  145GLY      H 1413   4.370   4.453   3.922
  145GLY     CA 1414   4.195   4.394   3.823
  145GLY      C 1415   4.117   4.263   3.833
  145GLY      O 1416   4.171   4.155   3.856
  146GLN      N 1417   3.984   4.274   3.828
  146GLN      H 1418   3.944   4.357   3.790
  146GLN     CA 1419   3.880   4.174   3.853
  146GLN     CB 1420   3.743   4.238   3.878
  146GLN     CG 1421   3.683   4.297   3.749
  146GLN     CD 1422   3.535   4.323   3.777
  146GLN    OE1 1423   3.444   4.249   3.741
  146GLN    NE2 1424   3.504   4.439   3.835
  146GLN   HE21 1425   3.574   4.509   3.849
  146GLN   HE22 1426   3.421   4.438   3.890
  146GLN      C 1427   3.882   4.056   3.756
  146GLN      O 1428   3.875   3.941   3.801
  147CYS      N 1429   3.914   4.078   3.629
  147CYS      H 1430   3.931   4.170   3.595
  147CYS     CA 1431   3.917   3.964   3.536
  147CYS     CB 1432   3.842   3.995   3.406
  147CYS     SG 1433   3.713   4.122   3.433
  147CYS     HG 1434   3.803   4.214   3.399
  147CYS      C 1435   4.059   3.922   3.500
  147CYS      O 1436   4.157   3.996   3.494
  148ARG      N 1437   4.073   3.793   3.473
  148ARG      H 1438   3.995   3.730   3.469
  148ARG     CA 1439   4.204   3.728   3.459
  148ARG     CB 1440   4.215   3.629   3.575
  148ARG     CG 1441   4.355   3.578   3.608
  148ARG     CD 1442   4.448   3.692   3.648
  148ARG     NE 1443   4.401   3.746   3.777
  148ARG     HE 1444   4.366   3.671   3.833
  148ARG     CZ 1445   4.376   3.875   3.803
  148ARG    NH1 1446   4.375   3.969   3.707
  148ARG   HH11 1447   4.385   3.938   3.613
  148ARG   HH12 1448   4.373   4.067   3.726
  148ARG    NH2 1449   4.351   3.916   3.928
  148ARG   HH21 1450   4.352   3.846   3.999
  148ARG   HH22 1451   4.328   4.012   3.945
  148ARG      C 1452   4.235   3.672   3.320
  148ARG      O 1453   4.348   3.641   3.281
  149VAL      N 1454   4.135   3.670   3.232
  149VAL      H 1455   4.065   3.742   3.229
  149VAL     CA 1456   4.133   3.576   3.119
  149VAL     CB 1457   3.993   3.591   3.058
  149VAL    CG1 1458   3.969   3.492   2.944
  149VAL    CG2 1459   3.878   3.570   3.157
  149VAL      C 1460   4.245   3.590   3.015
  149VAL      O 1461   4.286   3.702   2.988
  150ASP      N 1462   4.307   3.475   2.990
  150ASP      H 1463   4.269   3.389   3.024
  150ASP     CA 1464   4.418   3.470   2.894
  150ASP     CB 1465   4.550   3.459   2.970
  150ASP     CG 1466   4.661   3.510   2.878
  150ASP    OD1 1467   4.749   3.590   2.916
  150ASP    OD2 1468   4.660   3.472   2.759
  150ASP      C 1469   4.401   3.361   2.788
  150ASP      O 1470   4.459   3.252   2.792
  151ASP      N 1471   4.318   3.392   2.688
  151ASP      H 1472   4.275   3.482   2.687
  151ASP     CA 1473   4.284   3.307   2.573
  151ASP     CB 1474   4.157   3.360   2.506
  151ASP     CG 1475   4.157   3.511   2.486
  151ASP    OD1 1476   4.256   3.564   2.432
  151ASP    OD2 1477   4.064   3.584   2.528
  151ASP      C 1478   4.400   3.290   2.475
  151ASP      O 1479   4.391   3.207   2.385
  152LYS      N 1480   4.521   3.330   2.512
  152LYS      H 1481   4.544   3.348   2.608
  152LYS     CA 1482   4.642   3.335   2.429
  152LYS     CB 1483   4.703   3.195   2.415
  152LYS     CG 1484   4.723   3.133   2.554
  152LYS     CD 1485   4.838   3.199   2.630
  152LYS     CE 1486   4.844   3.146   2.773
  152LYS     NZ 1487   4.732   3.175   2.864
  152LYS    HZ1 1488   4.668   3.229   2.810
  152LYS    HZ2 1489   4.689   3.092   2.899
  152LYS    HZ3 1490   4.761   3.229   2.943
  152LYS      C 1491   4.634   3.395   2.289
  152LYS      O 1492   4.724   3.364   2.211
  153VAL      N 1493   4.542   3.489   2.269
  153VAL      H 1494   4.481   3.524   2.340
  153VAL     CA 1495   4.535   3.576   2.150
  153VAL     CB 1496   4.388   3.616   2.139
  153VAL    CG1 1497   4.357   3.702   2.016
  153VAL    CG2 1498   4.291   3.500   2.115
  153VAL      C 1499   4.631   3.695   2.143
  153VAL      O 1500   4.647   3.783   2.227
  154ASN      N 1501   4.695   3.703   2.027
  154ASN      H 1502   4.666   3.643   1.953
  154ASN     CA 1503   4.810   3.793   2.009
  154ASN     CB 1504   4.879   3.749   1.880
  154ASN     CG 1505   5.004   3.826   1.836
  154ASN    OD1 1506   5.091   3.862   1.916
  154ASN    ND2 1507   5.002   3.857   1.707
  154ASN   HD21 1508   4.922   3.838   1.649
  154ASN   HD22 1509   5.092   3.885   1.675
  154ASN      C 1510   4.777   3.943   2.016
  154ASN      O 1511   4.773   4.005   1.910
  155PHE      N 1512   4.732   3.999   2.128
  155PHE      H 1513   4.716   3.942   2.209
  155PHE     CA 1514   4.703   4.141   2.146
  155PHE     CB 1515   4.615   4.181   2.265
  155PHE     CG 1516   4.468   4.141   2.258
  155PHE    CD1 1517   4.386   4.250   2.230
  155PHE    HD1 1518   4.418   4.353   2.211
  155PHE    CD2 1519   4.425   4.013   2.293
  155PHE    HD2 1520   4.495   3.950   2.347
  155PHE    CE1 1521   4.251   4.218   2.231
  155PHE    HE1 1522   4.178   4.297   2.208
  155PHE    CE2 1523   4.289   3.988   2.284
  155PHE    HE2 1524   4.249   3.904   2.342
  155PHE     CZ 1525   4.201   4.091   2.254
  155PHE     HZ 1526   4.094   4.075   2.267
  155PHE      C 1527   4.824   4.235   2.150
  155PHE      O 1528   4.913   4.212   2.232
  156HISE     N 1529   4.823   4.336   2.064
  156HISE     H 1530   4.759   4.343   1.988
  156HISE    CA 1531   4.922   4.445   2.066
  156HISE    CB 1532   4.983   4.463   1.927
  156HISE    CG 1533   5.072   4.344   1.890
  156HISE   ND1 1534   5.203   4.334   1.908
  156HISE   CD2 1535   5.032   4.232   1.831
  156HISE   HD2 1536   4.931   4.193   1.816
  156HISE   CE1 1537   5.245   4.223   1.848
  156HISE   HE1 1538   5.344   4.180   1.861
  156HISE   NE2 1539   5.139   4.160   1.798
  156HISE   HE2 1540   5.136   4.081   1.736
  156HISE     C 1541   4.866   4.580   2.111
  156HISE     O 1542   4.756   4.615   2.068
  157PHE      N 1543   4.939   4.662   2.185
  157PHE      H 1544   5.039   4.655   2.176
  157PHE     CA 1545   4.888   4.782   2.253
  157PHE     CB 1546   4.897   4.774   2.405
  157PHE     CG 1547   4.840   4.895   2.478
  157PHE    CD1 1548   4.703   4.919   2.488
  157PHE    HD1 1549   4.630   4.849   2.447
  157PHE    CD2 1550   4.916   4.974   2.563
  157PHE    HD2 1551   5.018   4.949   2.591
  157PHE    CE1 1552   4.648   5.019   2.568
  157PHE    HE1 1553   4.540   5.032   2.558
  157PHE    CE2 1554   4.863   5.068   2.651
  157PHE    HE2 1555   4.925   5.103   2.734
  157PHE     CZ 1556   4.727   5.094   2.654
  157PHE     HZ 1557   4.694   5.189   2.698
  157PHE      C 1558   4.974   4.893   2.191
  157PHE      O 1559   5.084   4.913   2.241
  158ILE      N 1560   4.924   4.957   2.086
  158ILE      H 1561   4.825   4.954   2.072
  158ILE     CA 1562   4.999   5.046   1.996
  158ILE     CB 1563   4.969   4.995   1.855
  158ILE    CG1 1564   5.061   4.876   1.828
  158ILE    CG2 1565   4.975   5.101   1.746
  158ILE     CD 1566   5.015   4.798   1.705
  158ILE      C 1567   4.954   5.190   2.023
  158ILE      O 1568   4.836   5.219   2.040
  159LEU      N 1569   5.048   5.285   2.028
  159LEU      H 1570   5.140   5.263   1.996
  159LEU     CA 1571   5.037   5.423   2.075
  159LEU     CB 1572   5.134   5.431   2.193
  159LEU     CG 1573   5.166   5.568   2.254
  159LEU    CD1 1574   5.037   5.640   2.297
  159LEU    CD2 1575   5.263   5.541   2.369
  159LEU      C 1576   5.073   5.523   1.964
  159LEU      O 1577   5.177   5.511   1.900
  160PHE      N 1578   4.976   5.609   1.934
  160PHE      H 1579   4.897   5.613   1.994
  160PHE     CA 1580   4.996   5.719   1.838
  160PHE     CB 1581   4.880   5.731   1.739
  160PHE     CG 1582   4.856   5.596   1.671
  160PHE    CD1 1583   4.784   5.497   1.737
  160PHE    HD1 1584   4.750   5.512   1.839
  160PHE    CD2 1585   4.894   5.578   1.539
  160PHE    HD2 1586   4.923   5.664   1.478
  160PHE    CE1 1587   4.749   5.380   1.670
  160PHE    HE1 1588   4.682   5.306   1.713
  160PHE    CE2 1589   4.869   5.457   1.475
  160PHE    HE2 1590   4.935   5.431   1.393
  160PHE     CZ 1591   4.796   5.359   1.541
  160PHE     HZ 1592   4.771   5.280   1.471
  160PHE      C 1593   5.005   5.849   1.919
  160PHE      O 1594   4.925   5.882   2.006
  161ASN      N 1595   5.106   5.928   1.884
  161ASN      H 1596   5.176   5.873   1.838
  161ASN     CA 1597   5.138   6.059   1.941
  161ASN     CB 1598   5.183   6.048   2.087
  161ASN     CG 1599   5.320   5.982   2.108
  161ASN    OD1 1600   5.393   5.939   2.019
  161ASN    ND2 1601   5.347   5.978   2.238
  161ASN   HD21 1602   5.290   6.035   2.297
  161ASN   HD22 1603   5.414   5.914   2.275
  161ASN      C 1604   5.229   6.152   1.861
  161ASN      O 1605   5.270   6.105   1.755
  162ASN      N 1606   5.205   6.282   1.874
  162ASN      H 1607   5.161   6.315   1.958
  162ASN     CA 1608   5.291   6.381   1.808
  162ASN     CB 1609   5.204   6.507   1.801
  162ASN     CG 1610   5.263   6.612   1.706
  162ASN    OD1 1611   5.352   6.691   1.738
  162ASN    ND2 1612   5.222   6.619   1.580
  162ASN   HD21 1613   5.159   6.555   1.536
  162ASN   HD22 1614   5.242   6.701   1.526
  162ASN      C 1615   5.423   6.415   1.878
  162ASN      O 1616   5.422   6.486   1.979
  163VAL      N 1617   5.533   6.381   1.811
  163VAL      H 1618   5.524   6.361   1.714
  163VAL     CA 1619   5.657   6.438   1.865
  163VAL     CB 1620   5.737   6.321   1.922
  163VAL    CG1 1621   5.883   6.355   1.951
  163VAL    CG2 1622   5.674   6.256   2.046
  163VAL      C 1623   5.731   6.510   1.752
  163VAL      O 1624   5.725   6.457   1.641
  164ASP      N 1625   5.796   6.623   1.777
  164ASP      H 1626   5.785   6.672   1.863
  164ASP     CA 1627   5.882   6.688   1.677
  164ASP     CB 1628   6.005   6.601   1.652
  164ASP     CG 1629   6.124   6.674   1.589
  164ASP    OD1 1630   6.132   6.799   1.598
  164ASP    OD2 1631   6.218   6.608   1.541
  164ASP      C 1632   5.808   6.717   1.546
  164ASP      O 1633   5.853   6.677   1.439
  165GLY      N 1634   5.681   6.752   1.565
  165GLY      H 1635   5.664   6.803   1.650
  165GLY     CA 1636   5.585   6.778   1.457
  165GLY      C 1637   5.532   6.665   1.368
  165GLY      O 1638   5.455   6.690   1.276
  166HISE     N 1639   5.577   6.542   1.388
  166HISE     H 1640   5.637   6.514   1.464
  166HISE    CA 1641   5.525   6.425   1.315
  166HISE    CB 1642   5.640   6.331   1.275
  166HISE    CG 1643   5.710   6.380   1.149
  166HISE   ND1 1644   5.791   6.486   1.143
  166HISE   CD2 1645   5.701   6.309   1.036
  166HISE   HD2 1646   5.679   6.202   1.032
  166HISE   CE1 1647   5.834   6.478   1.018
  166HISE   HE1 1648   5.888   6.563   0.977
  166HISE   NE2 1649   5.781   6.375   0.953
  166HISE   HE2 1650   5.800   6.345   0.859
  166HISE     C 1651   5.445   6.342   1.415
  166HISE     O 1652   5.481   6.317   1.530
  167LEU      N 1653   5.343   6.283   1.353
  167LEU      H 1654   5.318   6.313   1.261
  167LEU     CA 1655   5.266   6.169   1.404
  167LEU     CB 1656   5.143   6.150   1.315
  167LEU     CG 1657   5.018   6.109   1.394
  167LEU    CD1 1658   5.046   5.972   1.457
  167LEU    CD2 1659   4.986   6.206   1.507
  167LEU      C 1660   5.355   6.045   1.407
  167LEU      O 1661   5.376   5.988   1.300
  168TYR      N 1662   5.373   5.988   1.526
  168TYR      H 1663   5.327   6.026   1.606
  168TYR     CA 1664   5.465   5.874   1.542
  168TYR     CB 1665   5.586   5.903   1.632
  168TYR     CG 1666   5.695   5.978   1.556
  168TYR    CD1 1667   5.774   5.919   1.458
  168TYR    HD1 1668   5.763   5.812   1.441
  168TYR    CD2 1669   5.734   6.104   1.601
  168TYR    HD2 1670   5.673   6.137   1.685
  168TYR    CE1 1671   5.881   5.981   1.394
  168TYR    HE1 1672   5.934   5.920   1.321
  168TYR    CE2 1673   5.844   6.164   1.541
  168TYR    HE2 1674   5.875   6.263   1.575
  168TYR     CZ 1675   5.919   6.107   1.439
  168TYR     OH 1676   6.031   6.169   1.394
  168TYR     HH 1677   6.007   6.265   1.380
  168TYR      C 1678   5.390   5.758   1.607
  168TYR      O 1679   5.324   5.774   1.709
  169GLU      N 1680   5.395   5.642   1.542
  169GLU      H 1681   5.463   5.634   1.469
  169GLU     CA 1682   5.332   5.513   1.572
  169GLU     CB 1683   5.287   5.454   1.438
  169GLU     CG 1684   5.207   5.325   1.458
  169GLU     CD 1685   5.189   5.244   1.329
  169GLU    OE1 1686   5.083   5.267   1.266
  169GLU    OE2 1687   5.279   5.169   1.286
  169GLU      C 1688   5.438   5.432   1.647
  169GLU      O 1689   5.544   5.389   1.602
  170LEU      N 1690   5.401   5.397   1.770
  170LEU      H 1691   5.315   5.424   1.814
  170LEU     CA 1692   5.488   5.317   1.858
  170LEU     CB 1693   5.542   5.380   1.986
  170LEU     CG 1694   5.595   5.519   1.952
  170LEU    CD1 1695   5.493   5.633   1.956
  170LEU    CD2 1696   5.718   5.558   2.035
  170LEU      C 1697   5.414   5.191   1.902
  170LEU      O 1698   5.298   5.181   1.942
  171ASP      N 1699   5.483   5.081   1.872
  171ASP      H 1700   5.562   5.094   1.812
  171ASP     CA 1701   5.457   4.942   1.910
  171ASP     CB 1702   5.440   4.858   1.783
  171ASP     CG 1703   5.426   4.706   1.787
  171ASP    OD1 1704   5.359   4.655   1.695
  171ASP    OD2 1705   5.477   4.634   1.876
  171ASP      C 1706   5.573   4.892   1.997
  171ASP      O 1707   5.686   4.904   1.952
  172GLY      N 1708   5.543   4.847   2.119
  172GLY      H 1709   5.451   4.840   2.158
  172GLY     CA 1710   5.646   4.797   2.210
  172GLY      C 1711   5.727   4.671   2.176
  172GLY      O 1712   5.842   4.664   2.218
  173ARG      N 1713   5.661   4.589   2.095
  173ARG      H 1714   5.585   4.622   2.039
  173ARG     CA 1715   5.718   4.459   2.055
  173ARG     CB 1716   5.626   4.338   2.071
  173ARG     CG 1717   5.581   4.322   2.217
  173ARG     CD 1718   5.537   4.179   2.252
  173ARG     NE 1719   5.422   4.121   2.181
  173ARG     HE 1720   5.441   4.049   2.114
  173ARG     CZ 1721   5.294   4.145   2.213
  173ARG    NH1 1722   5.259   4.243   2.297
  173ARG   HH11 1723   5.324   4.307   2.338
  173ARG   HH12 1724   5.162   4.266   2.303
  173ARG    NH2 1725   5.198   4.062   2.170
  173ARG   HH21 1726   5.218   3.977   2.121
  173ARG   HH22 1727   5.103   4.080   2.194
  173ARG      C 1728   5.789   4.453   1.919
  173ARG      O 1729   5.863   4.359   1.889
  174MET      N 1730   5.788   4.565   1.847
  174MET      H 1731   5.715   4.631   1.864
  174MET     CA 1732   5.862   4.595   1.724
  174MET     CB 1733   5.800   4.715   1.652
  174MET     CG 1734   5.671   4.691   1.574
  174MET     SD 1735   5.694   4.570   1.438
  174MET     CE 1736   5.537   4.489   1.456
  174MET      C 1737   6.007   4.634   1.756
  174MET      O 1738   6.036   4.680   1.866
  175PRO      N 1739   6.096   4.592   1.667
  175PRO     CA 1740   6.235   4.637   1.653
  175PRO     CB 1741   6.285   4.552   1.536
  175PRO     CG 1742   6.213   4.419   1.562
  175PRO     CD 1743   6.072   4.463   1.600
  175PRO      C 1744   6.242   4.786   1.622
  175PRO      O 1745   6.331   4.846   1.682
  176PHE      N 1746   6.157   4.845   1.538
  176PHE      H 1747   6.092   4.801   1.476
  176PHE     CA 1748   6.171   4.989   1.509
  176PHE     CB 1749   6.243   5.010   1.376
  176PHE     CG 1750   6.393   4.986   1.392
  176PHE    CD1 1751   6.454   4.865   1.362
  176PHE    HD1 1752   6.397   4.775   1.339
  176PHE    CD2 1753   6.473   5.091   1.435
  176PHE    HD2 1754   6.431   5.188   1.461
  176PHE    CE1 1755   6.592   4.847   1.354
  176PHE    HE1 1756   6.644   4.755   1.329
  176PHE    CE2 1757   6.612   5.078   1.436
  176PHE    HE2 1758   6.677   5.162   1.461
  176PHE     CZ 1759   6.667   4.959   1.389
  176PHE     HZ 1760   6.775   4.956   1.379
  176PHE      C 1761   6.040   5.067   1.519
  176PHE      O 1762   5.931   5.018   1.489
  177PRO      N 1763   6.047   5.195   1.556
  177PRO     CA 1764   5.933   5.288   1.555
  177PRO     CB 1765   5.981   5.409   1.636
  177PRO     CG 1766   6.102   5.369   1.720
  177PRO     CD 1767   6.156   5.254   1.635
  177PRO      C 1768   5.888   5.341   1.419
  177PRO      O 1769   5.954   5.318   1.318
  178VAL      N 1770   5.764   5.387   1.413
  178VAL      H 1771   5.705   5.389   1.494
  178VAL     CA 1772   5.701   5.419   1.284
  178VAL     CB 1773   5.596   5.312   1.252
  178VAL    CG1 1774   5.511   5.310   1.125
  178VAL    CG2 1775   5.649   5.169   1.267
  178VAL      C 1776   5.650   5.562   1.263
  178VAL      O 1777   5.585   5.618   1.351
  179ASN      N 1778   5.672   5.617   1.145
  179ASN      H 1779   5.717   5.560   1.076
  179ASN     CA 1780   5.632   5.752   1.101
  179ASN     CB 1781   5.749   5.813   1.025
  179ASN     CG 1782   5.740   5.960   0.982
  179ASN    OD1 1783   5.654   6.005   0.907
  179ASN    ND2 1784   5.855   6.027   0.985
  179ASN   HD21 1785   5.946   5.987   1.000
  179ASN   HD22 1786   5.846   6.122   0.957
  179ASN      C 1787   5.509   5.756   1.011
  179ASN      O 1788   5.511   5.694   0.904
  180HISE     N 1789   5.417   5.846   1.044
  180HISE     H 1790   5.412   5.899   1.129
  180HISE    CA 1791   5.299   5.873   0.959
  180HISE    CB 1792   5.174   5.830   1.036
  180HISE    CG 1793   5.155   5.679   1.043
  180HISE   ND1 1794   5.169   5.600   0.937
  180HISE   CD2 1795   5.145   5.599   1.149
  180HISE   HD2 1796   5.121   5.633   1.250
  180HISE   CE1 1797   5.166   5.472   0.974
  180HISE   HE1 1798   5.166   5.388   0.906
  180HISE   NE2 1799   5.152   5.473   1.107
  180HISE   HE2 1800   5.122   5.397   1.164
  180HISE     C 1801   5.286   6.019   0.914
  180HISE     O 1802   5.176   6.061   0.878
  181GLY      N 1803   5.395   6.090   0.887
  181GLY      H 1804   5.484   6.048   0.907
  181GLY     CA 1805   5.401   6.228   0.839
  181GLY      C 1806   5.375   6.341   0.939
  181GLY      O 1807   5.331   6.317   1.051
  182ALA      N 1808   5.399   6.461   0.887
  182ALA      H 1809   5.413   6.466   0.788
  182ALA     CA 1810   5.392   6.592   0.954
  182ALA     CB 1811   5.428   6.713   0.867
  182ALA      C 1812   5.249   6.619   1.001
  182ALA      O 1813   5.150   6.610   0.928
  183SER      N 1814   5.243   6.648   1.131
  183SER      H 1815   5.320   6.672   1.190
  183SER     CA 1816   5.118   6.667   1.206
  183SER     CB 1817   5.095   6.533   1.275
  183SER     OG 1818   5.027   6.544   1.401
  183SER     HG 1819   4.931   6.537   1.373
  183SER      C 1820   5.116   6.788   1.300
  183SER      O 1821   5.219   6.818   1.359
  184SER      N 1822   4.992   6.827   1.332
  184SER      H 1823   4.913   6.766   1.326
  184SER     CA 1824   4.964   6.931   1.431
  184SER     CB 1825   4.853   7.023   1.379
  184SER     OG 1826   4.835   7.129   1.474
  184SER     HG 1827   4.761   7.182   1.434
  184SER      C 1828   4.922   6.877   1.568
  184SER      O 1829   4.836   6.790   1.570
  185GLU      N 1830   4.982   6.935   1.672
  185GLU      H 1831   5.066   6.987   1.657
  185GLU     CA 1832   4.953   6.910   1.814
  185GLU     CB 1833   5.051   6.990   1.901
  185GLU     CG 1834   5.087   6.908   2.025
  185GLU     CD 1835   5.198   6.963   2.115
  185GLU    OE1 1836   5.313   6.921   2.092
  185GLU    OE2 1837   5.187   7.076   2.168
  185GLU      C 1838   4.805   6.936   1.844
  185GLU      O 1839   4.754   6.906   1.952
  186ASP      N 1840   4.740   7.022   1.767
  186ASP      H 1841   4.786   7.074   1.695
  186ASP     CA 1842   4.596   7.049   1.774
  186ASP     CB 1843   4.566   7.172   1.688
  186ASP     CG 1844   4.439   7.245   1.731
  186ASP    OD1 1845   4.404   7.249   1.851
  186ASP    OD2 1846   4.366   7.301   1.647
  186ASP      C 1847   4.518   6.925   1.730
  186ASP      O 1848   4.448   6.857   1.806
  187THR      N 1849   4.541   6.893   1.603
  187THR      H 1850   4.604   6.947   1.548
  187THR     CA 1851   4.469   6.786   1.534
  187THR     CB 1852   4.468   6.803   1.382
  187THR    OG1 1853   4.605   6.811   1.340
  187THR    HG1 1854   4.647   6.721   1.351
  187THR    CG2 1855   4.376   6.920   1.349
  187THR      C 1856   4.504   6.643   1.575
  187THR      O 1857   4.459   6.551   1.507
  188LEU      N 1858   4.575   6.626   1.686
  188LEU      H 1859   4.616   6.702   1.737
  188LEU     CA 1860   4.606   6.497   1.750
  188LEU     CB 1861   4.635   6.530   1.897
  188LEU     CG 1862   4.785   6.545   1.921
  188LEU    CD1 1863   4.810   6.575   2.069
  188LEU    CD2 1864   4.860   6.417   1.884
  188LEU      C 1865   4.509   6.381   1.727
  188LEU      O 1866   4.559   6.269   1.712
  189LEU      N 1867   4.384   6.404   1.765
  189LEU      H 1868   4.346   6.494   1.786
  189LEU     CA 1869   4.281   6.301   1.745
  189LEU     CB 1870   4.150   6.334   1.817
  189LEU     CG 1871   4.147   6.323   1.969
  189LEU    CD1 1872   4.225   6.433   2.042
  189LEU    CD2 1873   4.002   6.328   2.020
  189LEU      C 1874   4.252   6.261   1.600
  189LEU      O 1875   4.271   6.144   1.569
  190LYS      N 1876   4.219   6.360   1.517
  190LYS      H 1877   4.195   6.453   1.545
  190LYS     CA 1878   4.198   6.335   1.374
  190LYS     CB 1879   4.159   6.468   1.307
  190LYS     CG 1880   4.113   6.454   1.162
  190LYS     CD 1881   4.066   6.594   1.122
  190LYS     CE 1882   4.036   6.608   0.973
  190LYS     NZ 1883   4.153   6.598   0.886
  190LYS    HZ1 1884   4.168   6.666   0.814
  190LYS    HZ2 1885   4.235   6.611   0.942
  190LYS    HZ3 1886   4.152   6.510   0.837
  190LYS      C 1887   4.319   6.280   1.298
  190LYS      O 1888   4.302   6.208   1.200
  191ASP      N 1889   4.439   6.324   1.335
  191ASP      H 1890   4.451   6.409   1.385
  191ASP     CA 1891   4.560   6.270   1.271
  191ASP     CB 1892   4.678   6.353   1.323
  191ASP     CG 1893   4.692   6.492   1.260
  191ASP    OD1 1894   4.740   6.578   1.336
  191ASP    OD2 1895   4.708   6.495   1.136
  191ASP      C 1896   4.578   6.124   1.311
  191ASP      O 1897   4.651   6.052   1.243
  192ALA      N 1898   4.552   6.085   1.436
  192ALA      H 1899   4.492   6.132   1.500
  192ALA     CA 1900   4.588   5.952   1.488
  192ALA     CB 1901   4.587   5.967   1.641
  192ALA      C 1902   4.475   5.857   1.449
  192ALA      O 1903   4.519   5.767   1.378
  193ALA      N 1904   4.351   5.903   1.463
  193ALA      H 1905   4.332   5.985   1.516
  193ALA     CA 1906   4.229   5.835   1.417
  193ALA     CB 1907   4.106   5.922   1.446
  193ALA      C 1908   4.231   5.774   1.277
  193ALA      O 1909   4.207   5.654   1.267
  194LYS      N 1910   4.272   5.858   1.182
  194LYS      H 1911   4.300   5.948   1.215
  194LYS     CA 1912   4.294   5.826   1.040
  194LYS     CB 1913   4.376   5.936   0.973
  194LYS     CG 1914   4.387   5.942   0.820
  194LYS     CD 1915   4.482   6.056   0.787
  194LYS     CE 1916   4.625   6.052   0.842
  194LYS     NZ 1917   4.708   6.165   0.798
  194LYS    HZ1 1918   4.668   6.251   0.830
  194LYS    HZ2 1919   4.804   6.162   0.826
  194LYS    HZ3 1920   4.707   6.152   0.699
  194LYS      C 1921   4.374   5.697   1.026
  194LYS      O 1922   4.326   5.611   0.952
  195VAL      N 1923   4.486   5.679   1.095
  195VAL      H 1924   4.526   5.746   1.158
  195VAL     CA 1925   4.575   5.563   1.080
  195VAL     CB 1926   4.710   5.585   1.150
  195VAL    CG1 1927   4.807   5.474   1.109
  195VAL    CG2 1928   4.779   5.717   1.116
  195VAL      C 1929   4.505   5.445   1.148
  195VAL      O 1930   4.482   5.341   1.087
  196CYS      N 1931   4.461   5.468   1.271
  196CYS      H 1932   4.478   5.551   1.325
  196CYS     CA 1933   4.386   5.367   1.348
  196CYS     CB 1934   4.333   5.426   1.479
  196CYS     SG 1935   4.462   5.508   1.580
  196CYS     HG 1936   4.532   5.399   1.610
  196CYS      C 1937   4.269   5.305   1.272
  196CYS      O 1938   4.266   5.182   1.276
  197ARG      N 1939   4.191   5.387   1.203
  197ARG      H 1940   4.195   5.486   1.212
  197ARG     CA 1941   4.089   5.338   1.108
  197ARG     CB 1942   4.009   5.456   1.052
  197ARG     CG 1943   3.912   5.500   1.162
  197ARG     CD 1944   3.787   5.563   1.102
  197ARG     NE 1945   3.832   5.686   1.034
  197ARG     HE 1946   3.868   5.668   0.942
  197ARG     CZ 1947   3.845   5.813   1.073
  197ARG    NH1 1948   3.823   5.863   1.195
  197ARG   HH11 1949   3.789   5.805   1.269
  197ARG   HH12 1950   3.841   5.961   1.209
  197ARG    NH2 1951   3.912   5.896   0.992
  197ARG   HH21 1952   3.954   5.877   0.903
  197ARG   HH22 1953   3.922   5.990   1.024
  197ARG      C 1954   4.148   5.243   1.004
  197ARG      O 1955   4.091   5.134   0.996
  198GLU      N 1956   4.245   5.282   0.923
  198GLU      H 1957   4.295   5.368   0.932
  198GLU     CA 1958   4.303   5.192   0.822
  198GLU     CB 1959   4.397   5.256   0.721
  198GLU     CG 1960   4.518   5.324   0.787
  198GLU     CD 1961   4.627   5.352   0.683
  198GLU    OE1 1962   4.606   5.437   0.594
  198GLU    OE2 1963   4.734   5.288   0.682
  198GLU      C 1964   4.354   5.060   0.882
  198GLU      O 1965   4.355   4.961   0.810
  199PHE      N 1966   4.406   5.061   1.004
  199PHE      H 1967   4.424   5.147   1.053
  199PHE     CA 1968   4.455   4.941   1.074
  199PHE     CB 1969   4.505   4.964   1.217
  199PHE     CG 1970   4.652   4.935   1.247
  199PHE    CD1 1971   4.742   5.041   1.251
  199PHE    HD1 1972   4.717   5.140   1.214
  199PHE    CD2 1973   4.695   4.810   1.290
  199PHE    HD2 1974   4.626   4.728   1.270
  199PHE    CE1 1975   4.870   5.016   1.299
  199PHE    HE1 1976   4.939   5.100   1.301
  199PHE    CE2 1977   4.822   4.789   1.342
  199PHE    HE2 1978   4.847   4.688   1.376
  199PHE     CZ 1979   4.912   4.894   1.353
  199PHE     HZ 1980   5.008   4.880   1.402
  199PHE      C 1981   4.352   4.830   1.093
  199PHE      O 1982   4.366   4.720   1.039
  200THR      N 1983   4.243   4.876   1.154
  200THR      H 1984   4.239   4.960   1.208
  200THR     CA 1985   4.123   4.792   1.169
  200THR     CB 1986   4.036   4.828   1.290
  200THR    OG1 1987   3.916   4.751   1.297
  200THR    HG1 1988   3.869   4.781   1.380
  200THR    CG2 1989   3.989   4.973   1.280
  200THR      C 1990   4.053   4.770   1.035
  200THR      O 1991   3.996   4.661   1.026
  201GLU      N 1992   4.042   4.864   0.942
  201GLU      H 1993   4.060   4.960   0.961
  201GLU     CA 1994   3.957   4.853   0.822
  201GLU     CB 1995   3.938   4.990   0.758
  201GLU     CG 1996   3.817   5.046   0.832
  201GLU     CD 1997   3.796   5.192   0.790
  201GLU    OE1 1998   3.769   5.277   0.878
  201GLU    OE2 1999   3.816   5.218   0.670
  201GLU      C 2000   4.000   4.744   0.723
  201GLU      O 2001   3.916   4.679   0.662
  202ARG      N 2002   4.129   4.714   0.710
  202ARG      H 2003   4.203   4.768   0.750
  202ARG     CA 2004   4.173   4.605   0.622
  202ARG     CB 2005   4.326   4.612   0.620
  202ARG     CG 2006   4.373   4.741   0.552
  202ARG     CD 2007   4.525   4.727   0.545
  202ARG     NE 2008   4.596   4.723   0.674
  202ARG     HE 2009   4.630   4.632   0.698
  202ARG     CZ 2010   4.649   4.826   0.741
  202ARG    NH1 2011   4.656   4.949   0.689
  202ARG   HH11 2012   4.627   4.965   0.594
  202ARG   HH12 2013   4.713   5.017   0.734
  202ARG    NH2 2014   4.702   4.807   0.863
  202ARG   HH21 2015   4.729   4.716   0.894
  202ARG   HH22 2016   4.723   4.894   0.907
  202ARG      C 2017   4.132   4.472   0.686
  202ARG      O 2018   4.096   4.384   0.609
  203GLU      N 2019   4.164   4.444   0.812
  203GLU      H 2020   4.223   4.505   0.865
  203GLU     CA 2021   4.137   4.319   0.885
  203GLU     CB 2022   4.228   4.319   1.008
  203GLU     CG 2023   4.336   4.210   1.004
  203GLU     CD 2024   4.438   4.219   0.890
  203GLU    OE1 2025   4.539   4.292   0.899
  203GLU    OE2 2026   4.414   4.154   0.786
  203GLU      C 2027   3.991   4.299   0.925
  203GLU      O 2028   3.952   4.287   1.041
  204GLN      N 2029   3.906   4.276   0.826
  204GLN      H 2030   3.935   4.250   0.734
  204GLN     CA 2031   3.759   4.276   0.835
  204GLN     CB 2032   3.689   4.267   0.699
  204GLN     CG 2033   3.705   4.397   0.619
  204GLN     CD 2034   3.657   4.381   0.475
  204GLN    OE1 2035   3.668   4.283   0.402
  204GLN    NE2 2036   3.590   4.487   0.432
  204GLN   HE21 2037   3.577   4.571   0.485
  204GLN   HE22 2038   3.549   4.479   0.341
  204GLN      C 2039   3.693   4.172   0.926
  204GLN      O 2040   3.582   4.193   0.976
  205GLY      N 2041   3.756   4.056   0.937
  205GLY      H 2042   3.825   4.038   0.866
  205GLY     CA 2043   3.710   3.944   1.021
  205GLY      C 2044   3.711   3.969   1.172
  205GLY      O 2045   3.626   3.923   1.248
  206GLU      N 2046   3.806   4.048   1.220
  206GLU      H 2047   3.859   4.102   1.154
  206GLU     CA 2048   3.813   4.077   1.364
  206GLU     CB 2049   3.948   4.144   1.388
  206GLU     CG 2050   3.985   4.151   1.537
  206GLU     CD 2051   3.969   4.019   1.611
  206GLU    OE1 2052   3.860   3.989   1.665
  206GLU    OE2 2053   4.068   3.943   1.598
  206GLU      C 2054   3.703   4.175   1.406
  206GLU      O 2055   3.687   4.280   1.346
  207VAL      N 2056   3.665   4.161   1.533
  207VAL      H 2057   3.731   4.119   1.596
  207VAL     CA 2058   3.559   4.229   1.608
  207VAL     CB 2059   3.431   4.148   1.627
  207VAL    CG1 2060   3.351   4.138   1.497
  207VAL    CG2 2061   3.463   4.010   1.684
  207VAL      C 2062   3.610   4.291   1.739
  207VAL      O 2063   3.559   4.400   1.762
  208ARG      N 2064   3.698   4.219   1.808
  208ARG      H 2065   3.730   4.128   1.782
  208ARG     CA 2066   3.780   4.264   1.921
  208ARG     CB 2067   3.869   4.148   1.965
  208ARG     CG 2068   3.812   4.016   2.017
  208ARG     CD 2069   3.911   3.901   2.041
  208ARG     NE 2070   3.968   3.852   1.915
  208ARG     HE 2071   3.980   3.922   1.844
  208ARG     CZ 2072   4.000   3.727   1.879
  208ARG    NH1 2073   3.985   3.622   1.961
  208ARG   HH11 2074   3.963   3.621   2.058
  208ARG   HH12 2075   3.987   3.531   1.920
  208ARG    NH2 2076   4.000   3.690   1.750
  208ARG   HH21 2077   4.002   3.757   1.675
  208ARG   HH22 2078   3.977   3.597   1.722
  208ARG      C 2079   3.874   4.382   1.900
  208ARG      O 2080   3.968   4.376   1.820
  209PHE      N 2081   3.836   4.495   1.958
  209PHE      H 2082   3.762   4.489   2.026
  209PHE     CA 2083   3.916   4.618   1.967
  209PHE     CB 2084   3.919   4.704   1.841
  209PHE     CG 2085   3.803   4.688   1.742
  209PHE    CD1 2086   3.698   4.778   1.762
  209PHE    HD1 2087   3.667   4.820   1.857
  209PHE    CD2 2088   3.817   4.606   1.631
  209PHE    HD2 2089   3.905   4.542   1.625
  209PHE    CE1 2090   3.619   4.797   1.649
  209PHE    HE1 2091   3.556   4.884   1.631
  209PHE    CE2 2092   3.737   4.629   1.520
  209PHE    HE2 2093   3.764   4.569   1.433
  209PHE     CZ 2094   3.640   4.728   1.530
  209PHE     HZ 2095   3.580   4.746   1.441
  209PHE      C 2096   3.877   4.711   2.082
  209PHE      O 2097   3.759   4.706   2.116
  210SER      N 2098   3.967   4.791   2.139
  210SER      H 2099   4.063   4.768   2.124
  210SER     CA 2100   3.946   4.909   2.224
  210SER     CB 2101   3.943   4.850   2.365
  210SER     OG 2102   3.925   4.956   2.460
  210SER     HG 2103   3.955   4.929   2.551
  210SER      C 2104   4.049   5.020   2.207
  210SER      O 2105   4.168   4.999   2.182
  211ALA      N 2106   3.999   5.139   2.242
  211ALA      H 2107   3.900   5.153   2.248
  211ALA     CA 2108   4.086   5.257   2.249
  211ALA     CB 2109   4.047   5.365   2.147
  211ALA      C 2110   4.073   5.322   2.387
  211ALA      O 2111   3.964   5.342   2.441
  212VAL      N 2112   4.189   5.368   2.431
  212VAL      H 2113   4.273   5.339   2.385
  212VAL     CA 2114   4.209   5.460   2.544
  212VAL     CB 2115   4.246   5.371   2.663
  212VAL    CG1 2116   4.363   5.277   2.633
  212VAL    CG2 2117   4.280   5.446   2.792
  212VAL      C 2118   4.301   5.581   2.525
  212VAL      O 2119   4.387   5.572   2.438
  213ALA      N 2120   4.255   5.696   2.572
  213ALA      H 2121   4.176   5.698   2.633
  213ALA     CA 2122   4.334   5.819   2.554
  213ALA     CB 2123   4.255   5.909   2.460
  213ALA      C 2124   4.378   5.899   2.677
  213ALA      O 2125   4.303   5.892   2.775
  214LEU      N 2126   4.502   5.947   2.672
  214LEU      H 2127   4.547   5.951   2.583
  214LEU     CA 2128   4.557   6.027   2.782
  214LEU     CB 2129   4.709   6.013   2.780
  214LEU     CG 2130   4.756   5.986   2.924
  214LEU    CD1 2131   4.900   5.935   2.927
  214LEU    CD2 2132   4.756   6.110   3.013
  214LEU      C 2133   4.506   6.170   2.764
  214LEU      O 2134   4.558   6.235   2.673
  215CYS      N 2135   4.429   6.230   2.854
  215CYS      H 2136   4.402   6.183   2.938
  215CYS     CA 2137   4.364   6.362   2.844
  215CYS     CB 2138   4.217   6.332   2.815
  215CYS     SG 2139   4.188   6.282   2.641
  215CYS     HG 2140   4.190   6.410   2.606
  215CYS      C 2141   4.365   6.447   2.971
  215CYS      O 2142   4.342   6.393   3.079
  216LYS      N 2143   4.348   6.577   2.950
  216LYS      H 2144   4.343   6.601   2.853
  216LYS     CA 2145   4.360   6.682   3.052
  216LYS     CB 2146   4.391   6.812   2.979
  216LYS     CG 2147   4.418   6.923   3.081
  216LYS     CD 2148   4.525   6.904   3.189
  216LYS     CE 2149   4.521   7.016   3.293
  216LYS     NZ 2150   4.558   7.149   3.241
  216LYS    HZ1 2151   4.540   7.223   3.305
  216LYS    HZ2 2152   4.653   7.145   3.210
  216LYS    HZ3 2153   4.501   7.164   3.160
  216LYS      C 2154   4.238   6.680   3.144
  216LYS      O 2155   4.122   6.670   3.103
  217ALA      N 2156   4.258   6.680   3.276
  217ALA      H 2157   4.353   6.677   3.307
  217ALA     CA 2158   4.150   6.681   3.375
  217ALA     CB 2159   4.176   6.579   3.486
  217ALA      C 2160   4.106   6.824   3.408
  217ALA      O 2161   4.185   6.914   3.380
  218ALA      N 2162   3.980   6.836   3.449
  218ALA      H 2163   3.936   6.762   3.499
  218ALA     CA 2164   3.917   6.967   3.473
  218ALA     CB 2165   3.788   6.978   3.391
  218ALA      C 2166   3.884   6.996   3.619
  218ALA     O1 2167   3.890   7.115   3.657
  218ALA     O2 2168   3.855   6.904   3.699
   6.92912   6.92912   4.89962   0.00000   0.00000   0.00000   0.00000   3.46456   3.46456
