# Supplementary material for: Is There a Functional Role for the Knotted Topology in Protein UCH-L1?
Source: J Chem Inf Model. 2024 Jul 24;64(17):6827–37. doi: 10.1021/acs.jcim.4c00880 (PMC11388461; doi:10.1021/acs.jcim.4c00880)
Supplement: Supplementary file 2 — ci4c00880_si_002.zip [file ci4c00880_si_002.zip › UCH-L1_files/APO/APO_delta5/REP_4/traj_final.gro]

Protein in water t= 500000.00000 step= 5000000
 2168
    1MET      N    1   6.553   5.124   1.124
    1MET     H1    2   6.556   5.155   1.028
    1MET     H2    3   6.594   5.033   1.125
    1MET     H3    4   6.459   5.113   1.158
    1MET     CA    5   6.609   5.230   1.208
    1MET     CB    6   6.508   5.343   1.229
    1MET     CG    7   6.468   5.419   1.103
    1MET     SD    8   6.386   5.316   0.976
    1MET     CE    9   6.306   5.450   0.890
    1MET      C   10   6.657   5.166   1.339
    1MET      O   11   6.622   5.054   1.375
    2GLU      N   12   6.758   5.222   1.404
    2GLU      H   13   6.816   5.293   1.362
    2GLU     CA   14   6.834   5.163   1.515
    2GLU     CB   15   6.969   5.236   1.520
    2GLU     CG   16   7.064   5.225   1.401
    2GLU     CD   17   7.007   5.273   1.267
    2GLU    OE1   18   6.934   5.375   1.265
    2GLU    OE2   19   7.042   5.207   1.167
    2GLU      C   20   6.765   5.173   1.652
    2GLU      O   21   6.750   5.281   1.708
    3ILE      N   22   6.766   5.059   1.719
    3ILE      H   23   6.840   4.991   1.711
    3ILE     CA   24   6.690   5.041   1.843
    3ILE     CB   25   6.617   4.906   1.849
    3ILE    CG1   26   6.708   4.785   1.835
    3ILE    CG2   27   6.499   4.903   1.751
    3ILE     CD   28   6.641   4.652   1.868
    3ILE      C   29   6.744   5.087   1.978
    3ILE      O   30   6.692   5.065   2.087
    4ASN      N   31   6.846   5.173   1.970
    4ASN      H   32   6.867   5.217   1.882
    4ASN     CA   33   6.904   5.234   2.090
    4ASN     CB   34   7.028   5.311   2.045
    4ASN     CG   35   7.113   5.371   2.157
    4ASN    OD1   36   7.085   5.481   2.205
    4ASN    ND2   37   7.227   5.312   2.190
    4ASN   HD21   38   7.263   5.229   2.147
    4ASN   HD22   39   7.286   5.365   2.252
    4ASN      C   40   6.809   5.337   2.151
    4ASN      O   41   6.726   5.393   2.080
    5PRO      N   42   6.812   5.354   2.283
    5PRO     CA   43   6.730   5.451   2.357
    5PRO     CB   44   6.787   5.449   2.499
    5PRO     CG   45   6.821   5.303   2.528
    5PRO     CD   46   6.865   5.263   2.386
    5PRO      C   47   6.732   5.595   2.305
    5PRO      O   48   6.628   5.659   2.320
    6GLU      N   49   6.843   5.642   2.250
    6GLU      H   50   6.927   5.594   2.224
    6GLU     CA   51   6.855   5.785   2.215
    6GLU     CB   52   7.000   5.814   2.174
    6GLU     CG   53   7.100   5.861   2.280
    6GLU     CD   54   7.052   5.995   2.336
    6GLU    OE1   55   7.099   6.101   2.289
    6GLU    OE2   56   6.964   5.994   2.425
    6GLU      C   57   6.757   5.836   2.110
    6GLU      O   58   6.682   5.929   2.139
    7MET      N   59   6.723   5.739   2.025
    7MET      H   60   6.770   5.651   2.034
    7MET     CA   61   6.614   5.748   1.927
    7MET     CB   62   6.622   5.620   1.843
    7MET     CG   63   6.739   5.617   1.745
    7MET     SD   64   6.898   5.600   1.834
    7MET     CE   65   7.000   5.538   1.702
    7MET      C   66   6.477   5.757   1.995
    7MET      O   67   6.403   5.854   1.988
    8LEU      N   68   6.455   5.659   2.083
    8LEU      H   69   6.520   5.586   2.102
    8LEU     CA   70   6.336   5.655   2.169
    8LEU     CB   71   6.343   5.526   2.252
    8LEU     CG   72   6.301   5.408   2.165
    8LEU    CD1   73   6.320   5.274   2.236
    8LEU    CD2   74   6.157   5.425   2.116
    8LEU      C   75   6.321   5.777   2.259
    8LEU      O   76   6.217   5.842   2.257
    9ASN      N   77   6.427   5.824   2.325
    9ASN      H   78   6.496   5.755   2.342
    9ASN     CA   79   6.425   5.953   2.396
    9ASN     CB   80   6.563   5.974   2.459
    9ASN     CG   81   6.614   5.878   2.567
    9ASN    OD1   82   6.536   5.825   2.645
    9ASN    ND2   83   6.747   5.868   2.574
    9ASN   HD21   84   6.803   5.920   2.510
    9ASN   HD22   85   6.795   5.807   2.637
    9ASN      C   86   6.380   6.076   2.319
    9ASN      O   87   6.307   6.160   2.371
   10LYS      N   88   6.424   6.082   2.193
   10LYS      H   89   6.508   6.034   2.167
   10LYS     CA   90   6.388   6.187   2.097
   10LYS     CB   91   6.475   6.184   1.971
   10LYS     CG   92   6.624   6.202   2.002
   10LYS     CD   93   6.711   6.193   1.876
   10LYS     CE   94   6.841   6.265   1.910
   10LYS     NZ   95   6.925   6.177   1.993
   10LYS    HZ1   96   6.878   6.150   2.077
   10LYS    HZ2   97   6.948   6.103   1.930
   10LYS    HZ3   98   7.013   6.220   2.011
   10LYS      C   99   6.243   6.192   2.051
   10LYS      O  100   6.192   6.304   2.047
   11VAL      N  101   6.182   6.074   2.059
   11VAL      H  102   6.219   5.981   2.055
   11VAL     CA  103   6.039   6.060   2.024
   11VAL     CB  104   6.007   5.914   1.993
   11VAL    CG1  105   5.872   5.905   1.921
   11VAL    CG2  106   6.112   5.848   1.903
   11VAL      C  107   5.952   6.100   2.143
   11VAL      O  108   5.862   6.180   2.119
   12LEU      N  109   6.006   6.074   2.262
   12LEU      H  110   6.072   5.999   2.270
   12LEU     CA  111   5.967   6.135   2.390
   12LEU     CB  112   6.046   6.065   2.500
   12LEU     CG  113   6.003   5.923   2.538
   12LEU    CD1  114   6.102   5.878   2.645
   12LEU    CD2  115   5.860   5.926   2.593
   12LEU      C  116   5.967   6.288   2.398
   12LEU      O  117   5.866   6.352   2.427
   13SER      N  118   6.080   6.351   2.367
   13SER      H  119   6.165   6.300   2.358
   13SER     CA  120   6.102   6.496   2.352
   13SER     CB  121   6.247   6.525   2.312
   13SER     OG  122   6.333   6.486   2.419
   13SER     HG  123   6.333   6.566   2.478
   13SER      C  124   6.014   6.559   2.244
   13SER      O  125   5.959   6.663   2.278
   14ARG      N  126   6.003   6.489   2.131
   14ARG      H  127   6.062   6.414   2.101
   14ARG     CA  128   5.912   6.537   2.026
   14ARG     CB  129   5.946   6.466   1.895
   14ARG     CG  130   5.896   6.553   1.780
   14ARG     CD  131   6.005   6.639   1.716
   14ARG     NE  132   5.952   6.721   1.606
   14ARG     HE  133   5.914   6.808   1.637
   14ARG     CZ  134   5.988   6.722   1.478
   14ARG    NH1  135   6.094   6.643   1.451
   14ARG   HH11  136   6.137   6.597   1.529
   14ARG   HH12  137   6.135   6.644   1.360
   14ARG    NH2  138   5.922   6.809   1.401
   14ARG   HH21  139   5.851   6.866   1.442
   14ARG   HH22  140   5.947   6.817   1.304
   14ARG      C  141   5.761   6.533   2.052
   14ARG      O  142   5.681   6.613   2.004
   15LEU      N  143   5.726   6.425   2.122
   15LEU      H  144   5.781   6.342   2.125
   15LEU     CA  145   5.594   6.410   2.185
   15LEU     CB  146   5.556   6.265   2.215
   15LEU     CG  147   5.547   6.175   2.092
   15LEU    CD1  148   5.578   6.030   2.130
   15LEU    CD2  149   5.406   6.180   2.033
   15LEU      C  150   5.571   6.494   2.311
   15LEU      O  151   5.456   6.524   2.344
   16GLY      N  152   5.673   6.554   2.370
   16GLY      H  153   5.770   6.548   2.346
   16GLY     CA  154   5.661   6.643   2.487
   16GLY      C  155   5.644   6.585   2.628
   16GLY      O  156   5.559   6.630   2.704
   17VAL      N  157   5.705   6.469   2.650
   17VAL      H  158   5.721   6.408   2.572
   17VAL     CA  159   5.741   6.424   2.786
   17VAL     CB  160   5.730   6.271   2.792
   17VAL    CG1  161   5.800   6.212   2.915
   17VAL    CG2  162   5.587   6.223   2.770
   17VAL      C  163   5.861   6.498   2.845
   17VAL      O  164   5.954   6.534   2.774
   18ALA      N  165   5.850   6.521   2.976
   18ALA      H  166   5.777   6.483   3.033
   18ALA     CA  167   5.958   6.582   3.056
   18ALA     CB  168   5.915   6.600   3.202
   18ALA      C  169   6.089   6.504   3.045
   18ALA      O  170   6.093   6.381   3.052
   19GLY      N  171   6.196   6.582   3.037
   19GLY      H  172   6.188   6.681   3.043
   19GLY     CA  173   6.330   6.530   3.004
   19GLY      C  174   6.381   6.414   3.088
   19GLY      O  175   6.446   6.326   3.030
   20GLN      N  176   6.354   6.420   3.218
   20GLN      H  177   6.333   6.506   3.266
   20GLN     CA  178   6.382   6.304   3.302
   20GLN     CB  179   6.340   6.326   3.448
   20GLN     CG  180   6.431   6.436   3.504
   20GLN     CD  181   6.422   6.429   3.656
   20GLN    OE1  182   6.331   6.481   3.721
   20GLN    NE2  183   6.506   6.340   3.708
   20GLN   HE21  184   6.564   6.285   3.648
   20GLN   HE22  185   6.512   6.326   3.807
   20GLN      C  186   6.325   6.165   3.272
   20GLN      O  187   6.382   6.065   3.315
   21TRP      N  188   6.204   6.158   3.217
   21TRP      H  189   6.168   6.234   3.162
   21TRP     CA  190   6.143   6.029   3.181
   21TRP     CB  191   5.992   6.029   3.204
   21TRP     CG  192   5.947   5.987   3.344
   21TRP    CD1  193   5.910   6.077   3.435
   21TRP    HD1  194   5.918   6.182   3.406
   21TRP    CD2  195   5.919   5.860   3.392
   21TRP    NE1  196   5.855   6.014   3.538
   21TRP    HE1  197   5.827   6.055   3.625
   21TRP    CE2  198   5.865   5.883   3.518
   21TRP    CE3  199   5.941   5.728   3.353
   21TRP    HE3  200   5.976   5.714   3.251
   21TRP    CZ2  201   5.830   5.775   3.599
   21TRP    HZ2  202   5.808   5.793   3.704
   21TRP    CZ3  203   5.892   5.620   3.426
   21TRP    HZ3  204   5.873   5.524   3.378
   21TRP    CH2  205   5.844   5.645   3.554
   21TRP    HH2  206   5.823   5.564   3.625
   21TRP      C  207   6.181   5.975   3.043
   21TRP      O  208   6.133   6.029   2.943
   22ARG      N  209   6.293   5.905   3.056
   22ARG      H  210   6.332   5.891   3.147
   22ARG     CA  211   6.371   5.848   2.945
   22ARG     CB  212   6.514   5.895   2.971
   22ARG     CG  213   6.569   6.017   2.897
   22ARG     CD  214   6.704   6.056   2.957
   22ARG     NE  215   6.767   6.156   2.869
   22ARG     HE  216   6.715   6.241   2.861
   22ARG     CZ  217   6.873   6.143   2.789
   22ARG    NH1  218   6.943   6.029   2.784
   22ARG   HH11  219   6.916   5.945   2.831
   22ARG   HH12  220   7.034   6.029   2.741
   22ARG    NH2  221   6.881   6.225   2.683
   22ARG   HH21  222   6.810   6.295   2.670
   22ARG   HH22  223   6.966   6.225   2.631
   22ARG      C  224   6.359   5.695   2.942
   22ARG      O  225   6.283   5.633   3.017
   23PHE      N  226   6.438   5.641   2.850
   23PHE      H  227   6.460   5.695   2.769
   23PHE     CA  228   6.443   5.498   2.818
   23PHE     CB  229   6.426   5.487   2.666
   23PHE     CG  230   6.283   5.466   2.616
   23PHE    CD1  231   6.232   5.337   2.619
   23PHE    HD1  232   6.280   5.259   2.678
   23PHE    CD2  233   6.203   5.565   2.559
   23PHE    HD2  234   6.244   5.666   2.559
   23PHE    CE1  235   6.106   5.308   2.568
   23PHE    HE1  236   6.068   5.206   2.569
   23PHE    CE2  237   6.084   5.535   2.493
   23PHE    HE2  238   6.020   5.607   2.443
   23PHE     CZ  239   6.037   5.404   2.494
   23PHE     HZ  240   5.956   5.384   2.425
   23PHE      C  241   6.565   5.424   2.873
   23PHE      O  242   6.669   5.491   2.878
   24VAL      N  243   6.555   5.304   2.929
   24VAL      H  244   6.467   5.256   2.930
   24VAL     CA  245   6.665   5.215   2.969
   24VAL     CB  246   6.658   5.199   3.121
   24VAL    CG1  247   6.532   5.137   3.181
   24VAL    CG2  248   6.788   5.132   3.167
   24VAL      C  249   6.660   5.078   2.900
   24VAL      O  250   6.560   5.006   2.906
   25ASP      N  251   6.779   5.031   2.865
   25ASP      H  252   6.864   5.084   2.866
   25ASP     CA  253   6.799   4.898   2.806
   25ASP     CB  254   6.922   4.901   2.715
   25ASP     CG  255   6.943   4.766   2.648
   25ASP    OD1  256   6.998   4.674   2.712
   25ASP    OD2  257   6.893   4.749   2.534
   25ASP      C  258   6.824   4.794   2.916
   25ASP      O  259   6.924   4.804   2.986
   26VAL      N  260   6.730   4.707   2.950
   26VAL      H  261   6.638   4.711   2.910
   26VAL     CA  262   6.751   4.606   3.054
   26VAL     CB  263   6.622   4.556   3.119
   26VAL    CG1  264   6.543   4.673   3.179
   26VAL    CG2  265   6.537   4.473   3.023
   26VAL      C  266   6.852   4.492   3.040
   26VAL      O  267   6.849   4.404   3.126
   27LEU      N  268   6.949   4.498   2.950
   27LEU      H  269   6.959   4.575   2.888
   27LEU     CA  270   7.065   4.408   2.937
   27LEU     CB  271   7.149   4.406   3.065
   27LEU     CG  272   7.297   4.436   3.046
   27LEU    CD1  273   7.367   4.451   3.181
   27LEU    CD2  274   7.368   4.326   2.966
   27LEU      C  275   7.038   4.264   2.894
   27LEU      O  276   7.096   4.220   2.794
   28GLY      N  277   6.948   4.197   2.965
   28GLY      H  278   6.938   4.223   3.061
   28GLY     CA  279   6.901   4.062   2.931
   28GLY      C  280   6.778   4.014   3.008
   28GLY      O  281   6.793   4.026   3.130
   29LEU      N  282   6.694   3.928   2.953
   29LEU      H  283   6.719   3.870   2.874
   29LEU     CA  284   6.565   3.889   3.012
   29LEU     CB  285   6.473   3.846   2.898
   29LEU     CG  286   6.431   3.954   2.798
   29LEU    CD1  287   6.372   3.890   2.673
   29LEU    CD2  288   6.327   4.055   2.848
   29LEU      C  289   6.554   3.784   3.123
   29LEU      O  290   6.483   3.686   3.106
   30GLU      N  291   6.654   3.796   3.210
   30GLU      H  292   6.729   3.862   3.200
   30GLU     CA  293   6.670   3.709   3.326
   30GLU     CB  294   6.800   3.634   3.298
   30GLU     CG  295   6.809   3.504   3.377
   30GLU     CD  296   6.849   3.530   3.523
   30GLU    OE1  297   6.800   3.454   3.609
   30GLU    OE2  298   6.935   3.615   3.550
   30GLU      C  299   6.671   3.787   3.458
   30GLU      O  300   6.748   3.881   3.476
   31GLU      N  301   6.609   3.732   3.563
   31GLU      H  302   6.562   3.647   3.539
   31GLU     CA  303   6.581   3.796   3.692
   31GLU     CB  304   6.510   3.698   3.787
   31GLU     CG  305   6.363   3.661   3.766
   31GLU     CD  306   6.306   3.582   3.884
   31GLU    OE1  307   6.216   3.639   3.950
   31GLU    OE2  308   6.340   3.462   3.891
   31GLU      C  309   6.702   3.860   3.760
   31GLU      O  310   6.687   3.955   3.837
   32GLU      N  311   6.821   3.801   3.752
   32GLU      H  312   6.833   3.716   3.702
   32GLU     CA  313   6.940   3.869   3.806
   32GLU     CB  314   7.027   3.774   3.888
   32GLU     CG  315   6.963   3.720   4.015
   32GLU     CD  316   7.037   3.601   4.077
   32GLU    OE1  317   7.051   3.498   4.007
   32GLU    OE2  318   7.058   3.610   4.200
   32GLU      C  319   7.025   3.936   3.698
   32GLU      O  320   7.093   4.032   3.733
   33SER      N  321   7.024   3.896   3.571
   33SER      H  322   6.971   3.815   3.547
   33SER     CA  323   7.098   3.957   3.460
   33SER     CB  324   7.079   3.868   3.337
   33SER     OG  325   7.121   3.732   3.350
   33SER     HG  326   7.041   3.676   3.374
   33SER      C  327   7.044   4.092   3.411
   33SER      O  328   7.100   4.170   3.334
   34LEU      N  329   6.930   4.125   3.471
   34LEU      H  330   6.874   4.050   3.506
   34LEU     CA  331   6.856   4.252   3.464
   34LEU     CB  332   6.729   4.236   3.549
   34LEU     CG  333   6.612   4.324   3.506
   34LEU    CD1  334   6.543   4.271   3.380
   34LEU    CD2  335   6.524   4.359   3.627
   34LEU      C  336   6.925   4.383   3.503
   34LEU      O  337   6.968   4.396   3.618
   35GLY      N  338   6.947   4.471   3.407
   35GLY      H  339   6.924   4.448   3.312
   35GLY     CA  340   7.020   4.597   3.426
   35GLY      C  341   6.970   4.696   3.532
   35GLY      O  342   6.852   4.693   3.566
   36SER      N  343   7.068   4.774   3.578
   36SER      H  344   7.153   4.780   3.527
   36SER     CA  345   7.056   4.871   3.687
   36SER     CB  346   7.190   4.927   3.735
   36SER     OG  347   7.180   5.006   3.853
   36SER     HG  348   7.274   5.029   3.881
   36SER      C  349   6.963   4.989   3.659
   36SER      O  350   7.001   5.065   3.570
   37VAL      N  351   6.834   4.964   3.680
   37VAL      H  352   6.806   4.877   3.720
   37VAL     CA  353   6.728   5.064   3.655
   37VAL     CB  354   6.593   4.998   3.629
   37VAL    CG1  355   6.590   4.926   3.494
   37VAL    CG2  356   6.552   4.905   3.744
   37VAL      C  357   6.727   5.175   3.761
   37VAL      O  358   6.755   5.152   3.878
   38PRO      N  359   6.711   5.299   3.714
   38PRO     CA  360   6.671   5.423   3.782
   38PRO     CB  361   6.660   5.534   3.678
   38PRO     CG  362   6.762   5.489   3.573
   38PRO     CD  363   6.757   5.336   3.580
   38PRO      C  364   6.543   5.400   3.864
   38PRO      O  365   6.493   5.289   3.876
   39ALA      N  366   6.514   5.502   3.944
   39ALA      H  367   6.582   5.561   3.986
   39ALA     CA  368   6.390   5.511   4.023
   39ALA     CB  369   6.415   5.516   4.173
   39ALA      C  370   6.296   5.629   3.996
   39ALA      O  371   6.343   5.742   3.983
   40PRO      N  372   6.166   5.607   3.975
   40PRO     CA  373   6.105   5.479   3.938
   40PRO     CB  374   5.958   5.493   3.974
   40PRO     CG  375   5.936   5.640   3.938
   40PRO     CD  376   6.067   5.715   3.965
   40PRO      C  377   6.133   5.433   3.794
   40PRO      O  378   6.215   5.489   3.722
   41ALA      N  379   6.096   5.307   3.773
   41ALA      H  380   6.076   5.239   3.844
   41ALA     CA  381   6.075   5.258   3.636
   41ALA     CB  382   6.182   5.154   3.607
   41ALA      C  383   5.943   5.184   3.615
   41ALA      O  384   5.882   5.143   3.714
   42CYS      N  385   5.880   5.198   3.499
   42CYS      H  386   5.928   5.228   3.416
   42CYS     CA  387   5.744   5.156   3.466
   42CYS     CB  388   5.644   5.265   3.504
   42CYS     SG  389   5.628   5.289   3.685
   42CYS     HG  390   5.677   5.170   3.721
   42CYS      C  391   5.727   5.134   3.315
   42CYS      O  392   5.801   5.185   3.231
   43ALA      N  393   5.646   5.033   3.282
   43ALA      H  394   5.605   4.975   3.353
   43ALA     CA  395   5.625   4.985   3.145
   43ALA     CB  396   5.505   5.049   3.074
   43ALA      C  397   5.737   4.940   3.052
   43ALA      O  398   5.807   5.018   2.986
   44LEU      N  399   5.763   4.810   3.055
   44LEU      H  400   5.728   4.761   3.135
   44LEU     CA  401   5.855   4.728   2.974
   44LEU     CB  402   5.907   4.606   3.050
   44LEU     CG  403   6.017   4.519   2.989
   44LEU    CD1  404   6.153   4.589   2.996
   44LEU    CD2  405   6.030   4.378   3.046
   44LEU      C  406   5.803   4.699   2.833
   44LEU      O  407   5.696   4.647   2.804
   45LEU      N  408   5.868   4.761   2.735
   45LEU      H  409   5.949   4.814   2.757
   45LEU     CA  410   5.832   4.749   2.593
   45LEU     CB  411   5.852   4.884   2.525
   45LEU     CG  412   5.798   5.007   2.599
   45LEU    CD1  413   5.806   5.125   2.502
   45LEU    CD2  414   5.653   4.984   2.642
   45LEU      C  415   5.933   4.656   2.524
   45LEU      O  416   6.054   4.678   2.527
   46LEU      N  417   5.879   4.539   2.493
   46LEU      H  418   5.787   4.511   2.520
   46LEU     CA  419   5.952   4.445   2.406
   46LEU     CB  420   5.872   4.315   2.422
   46LEU     CG  421   5.916   4.178   2.369
   46LEU    CD1  422   6.047   4.132   2.433
   46LEU    CD2  423   5.825   4.059   2.399
   46LEU      C  424   5.969   4.479   2.258
   46LEU      O  425   5.870   4.505   2.191
   47LEU      N  426   6.093   4.496   2.214
   47LEU      H  427   6.174   4.479   2.271
   47LEU     CA  428   6.128   4.513   2.072
   47LEU     CB  429   6.271   4.568   2.065
   47LEU     CG  430   6.305   4.699   2.137
   47LEU    CD1  431   6.445   4.686   2.196
   47LEU    CD2  432   6.304   4.821   2.043
   47LEU      C  433   6.120   4.386   1.987
   47LEU      O  434   6.218   4.315   1.961
   48PHE      N  435   5.997   4.345   1.959
   48PHE      H  436   5.918   4.399   1.989
   48PHE     CA  437   5.984   4.223   1.879
   48PHE     CB  438   5.962   4.104   1.973
   48PHE     CG  439   5.944   3.966   1.911
   48PHE    CD1  440   5.817   3.934   1.863
   48PHE    HD1  441   5.739   4.005   1.893
   48PHE    CD2  442   6.055   3.883   1.901
   48PHE    HD2  443   6.155   3.917   1.928
   48PHE    CE1  444   5.796   3.805   1.816
   48PHE    HE1  445   5.698   3.758   1.821
   48PHE    CE2  446   6.037   3.763   1.832
   48PHE    HE2  447   6.125   3.699   1.822
   48PHE     CZ  448   5.908   3.725   1.797
   48PHE     HZ  449   5.889   3.626   1.757
   48PHE      C  450   5.872   4.237   1.775
   48PHE      O  451   5.757   4.254   1.816
   49PRO      N  452   5.916   4.249   1.650
   49PRO     CA  453   5.812   4.248   1.546
   49PRO     CB  454   5.893   4.250   1.417
   49PRO     CG  455   6.020   4.170   1.447
   49PRO     CD  456   6.046   4.222   1.589
   49PRO      C  457   5.710   4.133   1.546
   49PRO      O  458   5.748   4.019   1.572
   50LEU      N  459   5.584   4.170   1.525
   50LEU      H  460   5.570   4.262   1.489
   50LEU     CA  461   5.465   4.084   1.537
   50LEU     CB  462   5.348   4.180   1.514
   50LEU     CG  463   5.215   4.118   1.473
   50LEU    CD1  464   5.139   4.050   1.588
   50LEU    CD2  465   5.124   4.221   1.406
   50LEU      C  466   5.476   3.962   1.446
   50LEU      O  467   5.504   3.985   1.328
   51THR      N  468   5.474   3.844   1.507
   51THR      H  469   5.493   3.833   1.605
   51THR     CA  470   5.462   3.713   1.441
   51THR     CB  471   5.503   3.608   1.544
   51THR    OG1  472   5.429   3.638   1.662
   51THR    HG1  473   5.413   3.554   1.713
   51THR    CG2  474   5.653   3.583   1.555
   51THR      C  475   5.321   3.687   1.388
   51THR      O  476   5.220   3.736   1.439
   52ALA      N  477   5.310   3.598   1.290
   52ALA      H  478   5.393   3.559   1.251
   52ALA     CA  479   5.183   3.548   1.235
   52ALA     CB  480   5.217   3.469   1.109
   52ALA      C  481   5.092   3.478   1.336
   52ALA      O  482   4.973   3.510   1.347
   53GLN      N  483   5.146   3.395   1.425
   53GLN      H  484   5.244   3.376   1.423
   53GLN     CA  485   5.080   3.320   1.533
   53GLN     CB  486   5.198   3.245   1.596
   53GLN     CG  487   5.144   3.140   1.693
   53GLN     CD  488   5.249   3.045   1.751
   53GLN    OE1  489   5.271   2.931   1.708
   53GLN    NE2  490   5.314   3.090   1.858
   53GLN   HE21  491   5.307   3.186   1.886
   53GLN   HE22  492   5.367   3.020   1.907
   53GLN      C  493   5.013   3.411   1.636
   53GLN      O  494   4.891   3.411   1.647
   54HISE     N  495   5.088   3.502   1.697
   54HISE     H  496   5.186   3.482   1.701
   54HISE    CA  497   5.030   3.615   1.771
   54HISE    CB  498   5.141   3.699   1.834
   54HISE    CG  499   5.108   3.822   1.920
   54HISE   ND1  500   5.005   3.844   2.000
   54HISE   CD2  501   5.165   3.939   1.895
   54HISE   HD2  502   5.253   3.969   1.837
   54HISE   CE1  503   4.991   3.975   2.016
   54HISE   HE1  504   4.906   4.035   2.048
   54HISE   NE2  505   5.091   4.034   1.952
   54HISE   HE2  506   5.121   4.129   1.966
   54HISE     C  507   4.934   3.710   1.699
   54HISE     O  508   4.830   3.742   1.755
   55GLU      N  509   4.948   3.731   1.568
   55GLU      H  510   5.038   3.718   1.526
   55GLU     CA  511   4.848   3.797   1.483
   55GLU     CB  512   4.923   3.833   1.355
   55GLU     CG  513   4.835   3.900   1.249
   55GLU     CD  514   4.892   3.981   1.132
   55GLU    OE1  515   5.015   4.003   1.131
   55GLU    OE2  516   4.803   4.014   1.051
   55GLU      C  517   4.719   3.721   1.452
   55GLU      O  518   4.608   3.765   1.479
   56ASN      N  519   4.741   3.590   1.439
   56ASN      H  520   4.834   3.559   1.418
   56ASN     CA  521   4.634   3.489   1.432
   56ASN     CB  522   4.692   3.354   1.389
   56ASN     CG  523   4.725   3.356   1.240
   56ASN    OD1  524   4.694   3.439   1.154
   56ASN    ND2  525   4.802   3.253   1.205
   56ASN   HD21  526   4.827   3.181   1.269
   56ASN   HD22  527   4.819   3.239   1.107
   56ASN      C  528   4.558   3.474   1.564
   56ASN      O  529   4.436   3.469   1.555
   57PHE      N  530   4.628   3.480   1.677
   57PHE      H  531   4.726   3.498   1.672
   57PHE     CA  532   4.565   3.473   1.810
   57PHE     CB  533   4.672   3.459   1.919
   57PHE     CG  534   4.745   3.327   1.941
   57PHE    CD1  535   4.672   3.209   1.952
   57PHE    HD1  536   4.563   3.219   1.947
   57PHE    CD2  537   4.880   3.333   1.974
   57PHE    HD2  538   4.935   3.422   1.944
   57PHE    CE1  539   4.738   3.094   1.993
   57PHE    HE1  540   4.677   3.007   2.021
   57PHE    CE2  541   4.947   3.216   2.011
   57PHE    HE2  542   5.054   3.218   2.030
   57PHE     CZ  543   4.873   3.099   2.025
   57PHE     HZ  544   4.915   3.008   2.068
   57PHE      C  545   4.466   3.584   1.842
   57PHE      O  546   4.345   3.565   1.852
   58ARG      N  547   4.526   3.702   1.830
   58ARG      H  548   4.621   3.709   1.799
   58ARG     CA  549   4.458   3.832   1.836
   58ARG     CB  550   4.553   3.950   1.819
   58ARG     CG  551   4.639   3.975   1.943
   58ARG     CD  552   4.569   3.952   2.077
   58ARG     NE  553   4.681   3.955   2.172
   58ARG     HE  554   4.723   4.041   2.200
   58ARG     CZ  555   4.733   3.853   2.241
   58ARG    NH1  556   4.695   3.725   2.229
   58ARG   HH11  557   4.603   3.702   2.197
   58ARG   HH12  558   4.756   3.648   2.248
   58ARG    NH2  559   4.822   3.888   2.335
   58ARG   HH21  560   4.838   3.982   2.367
   58ARG   HH22  561   4.868   3.810   2.376
   58ARG      C  562   4.338   3.858   1.744
   58ARG      O  563   4.231   3.870   1.803
   59LYS      N  564   4.344   3.813   1.619
   59LYS      H  565   4.428   3.810   1.566
   59LYS     CA  566   4.225   3.817   1.533
   59LYS     CB  567   4.267   3.798   1.386
   59LYS     CG  568   4.355   3.908   1.327
   59LYS     CD  569   4.420   3.863   1.196
   59LYS     CE  570   4.314   3.867   1.086
   59LYS     NZ  571   4.370   3.809   0.963
   59LYS    HZ1  572   4.381   3.710   0.975
   59LYS    HZ2  573   4.309   3.828   0.885
   59LYS    HZ3  574   4.458   3.852   0.944
   59LYS      C  575   4.099   3.737   1.566
   59LYS      O  576   3.980   3.769   1.559
   60LYS      N  577   4.129   3.613   1.603
   60LYS      H  578   4.223   3.581   1.602
   60LYS     CA  579   4.039   3.515   1.665
   60LYS     CB  580   4.131   3.393   1.679
   60LYS     CG  581   4.062   3.277   1.750
   60LYS     CD  582   4.166   3.168   1.782
   60LYS     CE  583   4.074   3.049   1.808
   60LYS     NZ  584   4.031   2.977   1.687
   60LYS    HZ1  585   3.989   2.890   1.714
   60LYS    HZ2  586   3.964   3.031   1.638
   60LYS    HZ3  587   4.117   2.965   1.637
   60LYS      C  588   3.979   3.569   1.795
   60LYS      O  589   3.859   3.593   1.799
   61GLN      N  590   4.063   3.615   1.888
   61GLN      H  591   4.158   3.628   1.861
   61GLN     CA  592   4.024   3.689   2.009
   61GLN     CB  593   4.150   3.729   2.085
   61GLN     CG  594   4.194   3.612   2.173
   61GLN     CD  595   4.342   3.609   2.213
   61GLN    OE1  596   4.433   3.659   2.149
   61GLN    NE2  597   4.371   3.562   2.335
   61GLN   HE21  598   4.292   3.549   2.395
   61GLN   HE22  599   4.461   3.526   2.358
   61GLN      C  600   3.940   3.814   1.980
   61GLN      O  601   3.824   3.810   2.018
   62ILE      N  602   3.973   3.889   1.874
   62ILE      H  603   4.066   3.898   1.837
   62ILE     CA  604   3.893   4.004   1.832
   62ILE     CB  605   3.974   4.102   1.747
   62ILE    CG1  606   4.107   4.134   1.816
   62ILE    CG2  607   3.898   4.232   1.724
   62ILE     CD  608   4.190   4.213   1.715
   62ILE      C  609   3.758   3.961   1.773
   62ILE      O  610   3.661   4.035   1.785
   63GLU      N  611   3.756   3.860   1.687
   63GLU      H  612   3.841   3.825   1.647
   63GLU     CA  613   3.632   3.807   1.629
   63GLU     CB  614   3.670   3.716   1.512
   63GLU     CG  615   3.555   3.686   1.415
   63GLU     CD  616   3.587   3.556   1.339
   63GLU    OE1  617   3.549   3.442   1.371
   63GLU    OE2  618   3.637   3.575   1.226
   63GLU      C  619   3.541   3.746   1.736
   63GLU      O  620   3.424   3.784   1.747
   64GLU      N  621   3.588   3.644   1.806
   64GLU      H  622   3.686   3.626   1.813
   64GLU     CA  623   3.511   3.572   1.909
   64GLU     CB  624   3.581   3.454   1.978
   64GLU     CG  625   3.612   3.327   1.899
   64GLU     CD  626   3.672   3.214   1.982
   64GLU    OE1  627   3.611   3.187   2.087
   64GLU    OE2  628   3.769   3.146   1.940
   64GLU      C  629   3.454   3.662   2.018
   64GLU      O  630   3.334   3.653   2.047
   65LEU      N  631   3.539   3.740   2.084
   65LEU      H  632   3.628   3.761   2.045
   65LEU     CA  633   3.505   3.826   2.199
   65LEU     CB  634   3.615   3.806   2.304
   65LEU     CG  635   3.622   3.666   2.365
   65LEU    CD1  636   3.729   3.669   2.474
   65LEU    CD2  637   3.487   3.628   2.425
   65LEU      C  638   3.508   3.970   2.149
   65LEU      O  639   3.536   3.995   2.032
   66LYS      N  640   3.470   4.060   2.239
   66LYS      H  641   3.427   4.032   2.324
   66LYS     CA  642   3.458   4.205   2.216
   66LYS     CB  643   3.355   4.272   2.307
   66LYS     CG  644   3.230   4.315   2.230
   66LYS     CD  645   3.160   4.197   2.163
   66LYS     CE  646   3.057   4.260   2.069
   66LYS     NZ  647   2.994   4.154   1.988
   66LYS    HZ1  648   2.914   4.180   1.934
   66LYS    HZ2  649   3.059   4.111   1.926
   66LYS    HZ3  650   2.958   4.079   2.042
   66LYS      C  651   3.591   4.281   2.219
   66LYS      O  652   3.641   4.345   2.311
   67GLY      N  653   3.674   4.245   2.121
   67GLY      H  654   3.642   4.167   2.066
   67GLY     CA  655   3.808   4.296   2.091
   67GLY      C  656   3.820   4.448   2.106
   67GLY      O  657   3.923   4.494   2.154
   68GLN      N  658   3.724   4.523   2.052
   68GLN      H  659   3.685   4.475   1.974
   68GLN     CA  660   3.710   4.666   2.083
   68GLN     CB  661   3.626   4.738   1.977
   68GLN     CG  662   3.696   4.737   1.841
   68GLN     CD  663   3.613   4.810   1.736
   68GLN    OE1  664   3.601   4.932   1.737
   68GLN    NE2  665   3.543   4.743   1.644
   68GLN   HE21  666   3.525   4.645   1.645
   68GLN   HE22  667   3.488   4.798   1.581
   68GLN      C  668   3.664   4.685   2.228
   68GLN      O  669   3.729   4.753   2.307
   69GLU      N  670   3.539   4.653   2.260
   69GLU      H  671   3.473   4.645   2.185
   69GLU     CA  672   3.479   4.671   2.393
   69GLU     CB  673   3.331   4.633   2.399
   69GLU     CG  674   3.235   4.748   2.368
   69GLU     CD  675   3.245   4.788   2.220
   69GLU    OE1  676   3.264   4.710   2.124
   69GLU    OE2  677   3.240   4.911   2.200
   69GLU      C  678   3.545   4.616   2.519
   69GLU      O  679   3.497   4.651   2.627
   70VAL      N  680   3.631   4.515   2.514
   70VAL      H  681   3.642   4.450   2.438
   70VAL     CA  682   3.712   4.489   2.634
   70VAL     CB  683   3.798   4.363   2.627
   70VAL    CG1  684   3.717   4.240   2.668
   70VAL    CG2  685   3.865   4.340   2.491
   70VAL      C  686   3.786   4.604   2.701
   70VAL      O  687   3.852   4.686   2.638
   71SER      N  688   3.772   4.604   2.834
   71SER      H  689   3.698   4.542   2.859
   71SER     CA  690   3.847   4.675   2.938
   71SER     CB  691   3.997   4.644   2.937
   71SER     OG  692   4.071   4.721   3.032
   71SER     HG  693   4.104   4.645   3.089
   71SER      C  694   3.824   4.826   2.937
   71SER      O  695   3.847   4.894   2.837
   72PRO      N  696   3.783   4.879   3.052
   72PRO     CA  697   3.791   5.021   3.087
   72PRO     CB  698   3.686   5.053   3.194
   72PRO     CG  699   3.678   4.916   3.260
   72PRO     CD  700   3.703   4.809   3.154
   72PRO      C  701   3.933   5.075   3.108
   72PRO      O  702   3.948   5.194   3.081
   73LYS      N  703   4.020   5.000   3.174
   73LYS      H  704   4.005   4.901   3.173
   73LYS     CA  705   4.154   5.034   3.223
   73LYS     CB  706   4.209   4.941   3.332
   73LYS     CG  707   4.143   4.949   3.470
   73LYS     CD  708   4.201   5.080   3.522
   73LYS     CE  709   4.124   5.126   3.647
   73LYS     NZ  710   4.168   5.256   3.699
   73LYS    HZ1  711   4.243   5.256   3.765
   73LYS    HZ2  712   4.201   5.310   3.622
   73LYS    HZ3  713   4.090   5.294   3.750
   73LYS      C  714   4.265   5.036   3.117
   73LYS      O  715   4.330   5.138   3.102
   74VAL      N  716   4.276   4.927   3.041
   74VAL      H  717   4.222   4.844   3.049
   74VAL     CA  718   4.390   4.916   2.949
   74VAL     CB  719   4.427   4.769   2.927
   74VAL    CG1  720   4.542   4.736   2.833
   74VAL    CG2  721   4.438   4.691   3.058
   74VAL      C  722   4.364   4.994   2.820
   74VAL      O  723   4.264   4.968   2.754
   75TYR      N  724   4.458   5.080   2.782
   75TYR      H  725   4.553   5.076   2.810
   75TYR     CA  726   4.449   5.171   2.666
   75TYR     CB  727   4.536   5.294   2.687
   75TYR     CG  728   4.516   5.397   2.576
   75TYR    CD1  729   4.602   5.385   2.467
   75TYR    HD1  730   4.671   5.302   2.453
   75TYR    CD2  731   4.443   5.514   2.596
   75TYR    HD2  732   4.393   5.541   2.689
   75TYR    CE1  733   4.609   5.486   2.372
   75TYR    HE1  734   4.614   5.449   2.270
   75TYR    CE2  735   4.455   5.618   2.506
   75TYR    HE2  736   4.400   5.709   2.533
   75TYR     CZ  737   4.541   5.605   2.398
   75TYR     OH  738   4.554   5.708   2.310
   75TYR     HH  739   4.493   5.779   2.342
   75TYR      C  740   4.500   5.088   2.549
   75TYR      O  741   4.612   5.037   2.548
   76PHE      N  742   4.419   5.086   2.444
   76PHE      H  743   4.321   5.098   2.460
   76PHE     CA  744   4.443   5.019   2.315
   76PHE     CB  745   4.421   4.867   2.314
   76PHE     CG  746   4.278   4.820   2.342
   76PHE    CD1  747   4.178   4.821   2.245
   76PHE    HD1  748   4.194   4.881   2.155
   76PHE    CD2  749   4.256   4.744   2.456
   76PHE    HD2  750   4.325   4.750   2.540
   76PHE    CE1  751   4.055   4.762   2.269
   76PHE    HE1  752   3.999   4.724   2.183
   76PHE    CE2  753   4.134   4.686   2.486
   76PHE    HE2  754   4.116   4.605   2.557
   76PHE     CZ  755   4.033   4.699   2.391
   76PHE     HZ  756   3.940   4.645   2.413
   76PHE      C  757   4.374   5.089   2.198
   76PHE      O  758   4.273   5.158   2.209
   77MET      N  759   4.450   5.098   2.089
   77MET      H  760   4.548   5.113   2.087
   77MET     CA  761   4.388   5.128   1.959
   77MET     CB  762   4.495   5.159   1.854
   77MET     CG  763   4.554   5.299   1.872
   77MET     SD  764   4.665   5.306   2.017
   77MET     CE  765   4.718   5.476   2.020
   77MET      C  766   4.307   5.014   1.896
   77MET      O  767   4.284   4.909   1.955
   78LYS      N  768   4.244   5.042   1.782
   78LYS      H  769   4.179   5.117   1.782
   78LYS     CA  770   4.206   4.934   1.690
   78LYS     CB  771   4.086   4.976   1.605
   78LYS     CG  772   4.004   4.867   1.535
   78LYS     CD  773   3.888   4.916   1.449
   78LYS     CE  774   3.819   4.806   1.366
   78LYS     NZ  775   3.709   4.854   1.282
   78LYS    HZ1  776   3.634   4.893   1.335
   78LYS    HZ2  777   3.745   4.935   1.236
   78LYS    HZ3  778   3.673   4.794   1.210
   78LYS      C  779   4.321   4.897   1.597
   78LYS      O  780   4.375   5.000   1.558
   79GLN      N  781   4.334   4.771   1.555
   79GLN      H  782   4.251   4.716   1.552
   79GLN     CA  783   4.436   4.723   1.461
   79GLN     CB  784   4.437   4.570   1.464
   79GLN     CG  785   4.332   4.488   1.390
   79GLN     CD  786   4.189   4.481   1.446
   79GLN    OE1  787   4.145   4.573   1.514
   79GLN    NE2  788   4.115   4.376   1.413
   79GLN   HE21  789   4.157   4.308   1.352
   79GLN   HE22  790   4.017   4.364   1.428
   79GLN      C  791   4.426   4.774   1.317
   79GLN      O  792   4.513   4.742   1.237
   80THR      N  793   4.333   4.863   1.282
   80THR      H  794   4.262   4.881   1.349
   80THR     CA  795   4.312   4.927   1.152
   80THR     CB  796   4.196   5.026   1.142
   80THR    OG1  797   4.195   5.110   1.257
   80THR    HG1  798   4.150   5.193   1.222
   80THR    CG2  799   4.065   4.971   1.085
   80THR      C  800   4.429   5.014   1.106
   80THR      O  801   4.437   5.046   0.988
   81ILE      N  802   4.500   5.074   1.201
   81ILE      H  803   4.483   5.053   1.297
   81ILE     CA  804   4.618   5.163   1.191
   81ILE     CB  805   4.656   5.196   1.335
   81ILE    CG1  806   4.681   5.074   1.425
   81ILE    CG2  807   4.564   5.304   1.391
   81ILE     CD  808   4.773   5.118   1.539
   81ILE      C  809   4.735   5.098   1.118
   81ILE      O  810   4.750   4.976   1.113
   82GLY      N  811   4.831   5.186   1.091
   82GLY      H  812   4.818   5.283   1.111
   82GLY     CA  813   4.954   5.155   1.016
   82GLY      C  814   5.075   5.148   1.109
   82GLY      O  815   5.061   5.185   1.225
   83ASN      N  816   5.182   5.077   1.073
   83ASN      H  817   5.178   5.006   1.002
   83ASN     CA  818   5.306   5.085   1.152
   83ASN     CB  819   5.407   4.975   1.119
   83ASN     CG  820   5.399   4.841   1.193
   83ASN    OD1  821   5.352   4.740   1.141
   83ASN    ND2  822   5.471   4.831   1.305
   83ASN   HD21  823   5.544   4.895   1.328
   83ASN   HD22  824   5.467   4.743   1.352
   83ASN      C  825   5.381   5.217   1.140
   83ASN      O  826   5.391   5.275   1.032
   84SER      N  827   5.453   5.250   1.247
   84SER      H  828   5.482   5.176   1.308
   84SER     CA  829   5.532   5.373   1.263
   84SER     CB  830   5.444   5.489   1.310
   84SER     OG  831   5.502   5.620   1.299
   84SER     HG  832   5.470   5.649   1.208
   84SER      C  833   5.648   5.347   1.359
   84SER      O  834   5.632   5.297   1.470
   85CYS      N  835   5.771   5.387   1.325
   85CYS      H  836   5.800   5.420   1.236
   85CYS     CA  837   5.885   5.359   1.413
   85CYS     CB  838   6.020   5.394   1.349
   85CYS     SG  839   6.064   5.290   1.205
   85CYS     HG  840   5.972   5.333   1.119
   85CYS      C  841   5.872   5.435   1.545
   85CYS      O  842   5.843   5.555   1.549
   86GLY      N  843   5.879   5.352   1.648
   86GLY      H  844   5.883   5.255   1.626
   86GLY     CA  845   5.880   5.385   1.791
   86GLY      C  846   5.760   5.445   1.866
   86GLY      O  847   5.740   5.417   1.984
   87THR      N  848   5.678   5.518   1.791
   87THR      H  849   5.703   5.544   1.697
   87THR     CA  850   5.553   5.581   1.836
   87THR     CB  851   5.481   5.661   1.727
   87THR    OG1  852   5.480   5.579   1.610
   87THR    HG1  853   5.475   5.644   1.534
   87THR    CG2  854   5.546   5.800   1.717
   87THR      C  855   5.455   5.487   1.906
   87THR      O  856   5.394   5.520   2.007
   88ILE      N  857   5.428   5.378   1.834
   88ILE      H  858   5.468   5.367   1.743
   88ILE     CA  859   5.332   5.271   1.862
   88ILE     CB  860   5.306   5.170   1.750
   88ILE    CG1  861   5.440   5.119   1.698
   88ILE    CG2  862   5.207   5.226   1.649
   88ILE     CD  863   5.414   4.995   1.612
   88ILE      C  864   5.375   5.193   1.986
   88ILE      O  865   5.496   5.179   2.002
   89GLY      N  866   5.285   5.159   2.079
   89GLY      H  867   5.188   5.181   2.072
   89GLY     CA  868   5.326   5.097   2.206
   89GLY      C  869   5.355   5.196   2.318
   89GLY      O  870   5.316   5.195   2.435
   90LEU      N  871   5.447   5.284   2.279
   90LEU      H  872   5.501   5.262   2.198
   90LEU     CA  873   5.498   5.395   2.362
   90LEU     CB  874   5.607   5.465   2.281
   90LEU     CG  875   5.667   5.595   2.336
   90LEU    CD1  876   5.729   5.565   2.473
   90LEU    CD2  877   5.779   5.639   2.241
   90LEU      C  878   5.392   5.492   2.414
   90LEU      O  879   5.355   5.490   2.531
   91ILE      N  880   5.305   5.535   2.323
   91ILE      H  881   5.337   5.540   2.229
   91ILE     CA  882   5.183   5.613   2.349
   91ILE     CB  883   5.125   5.659   2.215
   91ILE    CG1  884   5.213   5.776   2.170
   91ILE    CG2  885   4.973   5.679   2.219
   91ILE     CD  886   5.211   5.801   2.019
   91ILE      C  887   5.087   5.537   2.441
   91ILE      O  888   5.072   5.581   2.555
   92HISE     N  889   5.079   5.406   2.419
   92HISE     H  890   5.102   5.371   2.328
   92HISE    CA  891   4.991   5.320   2.501
   92HISE    CB  892   4.981   5.172   2.463
   92HISE    CG  893   4.950   5.166   2.314
   92HISE   ND1  894   5.004   5.235   2.213
   92HISE   CD2  895   4.871   5.070   2.267
   92HISE   HD2  896   4.809   5.001   2.323
   92HISE   CE1  897   4.955   5.181   2.102
   92HISE   HE1  898   4.973   5.211   1.999
   92HISE   NE2  899   4.880   5.076   2.134
   92HISE   HE2  900   4.836   5.013   2.070
   92HISE     C  901   5.035   5.311   2.647
   92HISE     O  902   4.954   5.304   2.739
   93ALA      N  903   5.164   5.281   2.658
   93ALA      H  904   5.221   5.261   2.578
   93ALA     CA  905   5.235   5.281   2.787
   93ALA     CB  906   5.385   5.267   2.761
   93ALA      C  907   5.218   5.412   2.864
   93ALA      O  908   5.166   5.414   2.975
   94VAL      N  909   5.254   5.526   2.805
   94VAL      H  910   5.301   5.524   2.717
   94VAL     CA  911   5.239   5.665   2.850
   94VAL     CB  912   5.293   5.765   2.748
   94VAL    CG1  913   5.279   5.907   2.804
   94VAL    CG2  914   5.439   5.738   2.712
   94VAL      C  915   5.092   5.697   2.878
   94VAL      O  916   5.051   5.749   2.981
   95ALA      N  917   4.995   5.642   2.805
   95ALA      H  918   5.015   5.593   2.720
   95ALA     CA  919   4.852   5.662   2.831
   95ALA     CB  920   4.768   5.600   2.719
   95ALA      C  921   4.806   5.609   2.967
   95ALA      O  922   4.709   5.662   3.020
   96ASN      N  923   4.867   5.509   3.030
   96ASN      H  924   4.937   5.457   2.981
   96ASN     CA  925   4.829   5.456   3.162
   96ASN     CB  926   4.857   5.305   3.165
   96ASN     CG  927   4.730   5.239   3.112
   96ASN    OD1  928   4.729   5.183   3.002
   96ASN    ND2  929   4.625   5.237   3.193
   96ASN   HD21  930   4.619   5.279   3.284
   96ASN   HD22  931   4.541   5.193   3.163
   96ASN      C  932   4.925   5.525   3.259
   96ASN      O  933   4.895   5.533   3.378
   97ASN      N  934   5.055   5.538   3.232
   97ASN      H  935   5.095   5.491   3.153
   97ASN     CA  936   5.152   5.590   3.329
   97ASN     CB  937   5.290   5.532   3.296
   97ASN     CG  938   5.314   5.384   3.328
   97ASN    OD1  939   5.265   5.340   3.432
   97ASN    ND2  940   5.397   5.315   3.252
   97ASN   HD21  941   5.447   5.365   3.181
   97ASN   HD22  942   5.405   5.216   3.268
   97ASN      C  943   5.152   5.736   3.373
   97ASN      O  944   5.230   5.774   3.460
   98GLN      N  945   5.050   5.813   3.335
   98GLN      H  946   4.976   5.760   3.294
   98GLN     CA  947   5.029   5.957   3.354
   98GLN     CB  948   4.901   6.008   3.287
   98GLN     CG  949   4.874   5.973   3.141
   98GLN     CD  950   4.749   6.047   3.093
   98GLN    OE1  951   4.737   6.168   3.109
   98GLN    NE2  952   4.672   5.977   3.010
   98GLN   HE21  953   4.694   5.881   2.991
   98GLN   HE22  954   4.581   6.015   2.996
   98GLN      C  955   5.049   6.008   3.497
   98GLN      O  956   5.041   6.129   3.517
   99ASP      N  957   5.035   5.917   3.592
   99ASP      H  958   4.988   5.831   3.571
   99ASP     CA  959   5.053   5.948   3.735
   99ASP     CB  960   4.967   5.852   3.818
   99ASP     CG  961   4.993   5.706   3.781
   99ASP    OD1  962   4.909   5.656   3.702
   99ASP    OD2  963   5.097   5.647   3.818
   99ASP      C  964   5.196   5.955   3.788
   99ASP      O  965   5.234   6.043   3.865
  100LYS      N  966   5.276   5.859   3.742
  100LYS      H  967   5.235   5.778   3.700
  100LYS     CA  968   5.423   5.860   3.735
  100LYS     CB  969   5.471   5.722   3.691
  100LYS     CG  970   5.462   5.613   3.798
  100LYS     CD  971   5.535   5.637   3.931
  100LYS     CE  972   5.555   5.508   4.011
  100LYS     NZ  973   5.436   5.440   4.064
  100LYS    HZ1  974   5.382   5.396   3.993
  100LYS    HZ2  975   5.472   5.371   4.127
  100LYS    HZ3  976   5.377   5.502   4.115
  100LYS      C  977   5.492   5.956   3.638
  100LYS      O  978   5.597   6.012   3.671
  101LEU      N  979   5.422   5.989   3.530
  101LEU      H  980   5.324   5.973   3.523
  101LEU     CA  981   5.484   6.058   3.416
  101LEU     CB  982   5.434   6.002   3.282
  101LEU     CG  983   5.551   5.931   3.214
  101LEU    CD1  984   5.569   5.793   3.277
  101LEU    CD2  985   5.531   5.920   3.063
  101LEU      C  986   5.496   6.211   3.418
  101LEU      O  987   5.390   6.273   3.428
  102GLY      N  988   5.605   6.262   3.362
  102GLY      H  989   5.679   6.209   3.319
  102GLY     CA  990   5.614   6.408   3.368
  102GLY      C  991   5.570   6.461   3.231
  102GLY      O  992   5.639   6.417   3.139
  103PHE      N  993   5.508   6.578   3.229
  103PHE      H  994   5.452   6.602   3.308
  103PHE     CA  995   5.483   6.650   3.103
  103PHE     CB  996   5.333   6.646   3.075
  103PHE     CG  997   5.279   6.503   3.066
  103PHE    CD1  998   5.271   6.447   2.938
  103PHE    HD1  999   5.337   6.491   2.863
  103PHE    CD2 1000   5.235   6.429   3.174
  103PHE    HD2 1001   5.227   6.470   3.275
  103PHE    CE1 1002   5.218   6.320   2.924
  103PHE    HE1 1003   5.206   6.277   2.825
  103PHE    CE2 1004   5.186   6.299   3.161
  103PHE    HE2 1005   5.141   6.253   3.249
  103PHE     CZ 1006   5.173   6.245   3.033
  103PHE     HZ 1007   5.145   6.142   3.016
  103PHE      C 1008   5.546   6.789   3.093
  103PHE      O 1009   5.578   6.857   3.190
  104GLU      N 1010   5.564   6.828   2.967
  104GLU      H 1011   5.578   6.762   2.893
  104GLU     CA 1012   5.592   6.970   2.938
  104GLU     CB 1013   5.677   6.973   2.811
  104GLU     CG 1014   5.820   6.924   2.831
  104GLU     CD 1015   5.900   6.938   2.701
  104GLU    OE1 1016   5.886   6.862   2.603
  104GLU    OE2 1017   5.975   7.038   2.695
  104GLU      C 1018   5.471   7.062   2.930
  104GLU      O 1019   5.355   7.022   2.919
  105ASP      N 1020   5.505   7.189   2.949
  105ASP      H 1021   5.599   7.210   2.976
  105ASP     CA 1022   5.419   7.308   2.931
  105ASP     CB 1023   5.489   7.439   2.969
  105ASP     CG 1024   5.389   7.555   2.978
  105ASP    OD1 1025   5.418   7.665   2.927
  105ASP    OD2 1026   5.283   7.543   3.043
  105ASP      C 1027   5.383   7.311   2.782
  105ASP      O 1028   5.476   7.317   2.702
  106GLY      N 1029   5.258   7.272   2.757
  106GLY      H 1030   5.188   7.278   2.828
  106GLY     CA 1031   5.216   7.252   2.618
  106GLY      C 1032   5.262   7.118   2.558
  106GLY      O 1033   5.283   7.119   2.437
  107SER      N 1034   5.241   7.010   2.633
  107SER      H 1035   5.238   7.013   2.733
  107SER     CA 1036   5.274   6.873   2.593
  107SER     CB 1037   5.270   6.780   2.715
  107SER     OG 1038   5.290   6.654   2.650
  107SER     HG 1039   5.375   6.616   2.685
  107SER      C 1040   5.167   6.826   2.494
  107SER      O 1041   5.051   6.808   2.530
  108VAL      N 1042   5.217   6.807   2.372
  108VAL      H 1043   5.314   6.828   2.357
  108VAL     CA 1044   5.136   6.752   2.262
  108VAL     CB 1045   5.189   6.798   2.127
  108VAL    CG1 1046   5.148   6.941   2.090
  108VAL    CG2 1047   5.330   6.753   2.088
  108VAL      C 1048   5.089   6.606   2.266
  108VAL      O 1049   4.996   6.555   2.203
  109LEU      N 1050   5.168   6.529   2.339
  109LEU      H 1051   5.256   6.568   2.366
  109LEU     CA 1052   5.125   6.400   2.396
  109LEU     CB 1053   5.240   6.306   2.430
  109LEU     CG 1054   5.198   6.159   2.428
  109LEU    CD1 1055   5.126   6.123   2.298
  109LEU    CD2 1056   5.331   6.084   2.444
  109LEU      C 1057   5.017   6.411   2.504
  109LEU      O 1058   4.914   6.345   2.486
  110LYS      N 1059   5.023   6.502   2.600
  110LYS      H 1060   5.104   6.557   2.616
  110LYS     CA 1061   4.926   6.512   2.711
  110LYS     CB 1062   4.980   6.593   2.829
  110LYS     CG 1063   4.891   6.623   2.950
  110LYS     CD 1064   4.822   6.497   3.003
  110LYS     CE 1065   4.746   6.523   3.133
  110LYS     NZ 1066   4.750   6.414   3.232
  110LYS    HZ1 1067   4.748   6.326   3.186
  110LYS    HZ2 1068   4.837   6.421   3.281
  110LYS    HZ3 1069   4.675   6.408   3.299
  110LYS      C 1070   4.794   6.559   2.650
  110LYS      O 1071   4.690   6.495   2.669
  111GLN      N 1072   4.802   6.656   2.560
  111GLN      H 1073   4.874   6.725   2.553
  111GLN     CA 1074   4.690   6.683   2.468
  111GLN     CB 1075   4.739   6.789   2.369
  111GLN     CG 1076   4.736   6.926   2.437
  111GLN     CD 1077   4.767   7.037   2.336
  111GLN    OE1 1078   4.733   7.031   2.218
  111GLN    NE2 1079   4.829   7.145   2.384
  111GLN   HE21 1080   4.845   7.158   2.481
  111GLN   HE22 1081   4.864   7.202   2.310
  111GLN      C 1082   4.635   6.561   2.393
  111GLN      O 1083   4.518   6.532   2.418
  112PHE      N 1084   4.721   6.482   2.330
  112PHE      H 1085   4.819   6.500   2.330
  112PHE     CA 1086   4.672   6.369   2.250
  112PHE     CB 1087   4.775   6.334   2.142
  112PHE     CG 1088   4.778   6.191   2.087
  112PHE    CD1 1089   4.697   6.172   1.976
  112PHE    HD1 1090   4.661   6.256   1.916
  112PHE    CD2 1091   4.811   6.078   2.161
  112PHE    HD2 1092   4.866   6.100   2.253
  112PHE    CE1 1093   4.640   6.049   1.946
  112PHE    HE1 1094   4.567   6.047   1.866
  112PHE    CE2 1095   4.761   5.954   2.126
  112PHE    HE2 1096   4.784   5.867   2.187
  112PHE     CZ 1097   4.673   5.935   2.019
  112PHE     HZ 1098   4.627   5.839   1.998
  112PHE      C 1099   4.613   6.261   2.341
  112PHE      O 1100   4.515   6.194   2.307
  113LEU      N 1101   4.664   6.249   2.463
  113LEU      H 1102   4.728   6.316   2.501
  113LEU     CA 1103   4.610   6.158   2.565
  113LEU     CB 1104   4.703   6.140   2.685
  113LEU     CG 1105   4.846   6.091   2.658
  113LEU    CD1 1106   4.918   6.078   2.793
  113LEU    CD2 1107   4.853   5.965   2.572
  113LEU      C 1108   4.476   6.203   2.622
  113LEU      O 1109   4.379   6.137   2.585
  114SER      N 1110   4.458   6.319   2.683
  114SER      H 1111   4.530   6.388   2.685
  114SER     CA 1112   4.330   6.377   2.727
  114SER     CB 1113   4.346   6.520   2.778
  114SER     OG 1114   4.425   6.515   2.897
  114SER     HG 1115   4.460   6.607   2.912
  114SER      C 1116   4.214   6.371   2.626
  114SER      O 1117   4.109   6.314   2.657
  115GLU      N 1118   4.246   6.400   2.501
  115GLU      H 1119   4.334   6.444   2.480
  115GLU     CA 1120   4.163   6.383   2.381
  115GLU     CB 1121   4.245   6.437   2.263
  115GLU     CG 1122   4.157   6.439   2.138
  115GLU     CD 1123   4.225   6.496   2.013
  115GLU    OE1 1124   4.298   6.597   2.023
  115GLU    OE2 1125   4.189   6.444   1.905
  115GLU      C 1126   4.123   6.238   2.355
  115GLU      O 1127   4.005   6.207   2.338
  116THR      N 1128   4.222   6.150   2.341
  116THR      H 1129   4.317   6.171   2.361
  116THR     CA 1130   4.194   6.010   2.305
  116THR     CB 1131   4.310   5.942   2.232
  116THR    OG1 1132   4.417   5.945   2.327
  116THR    HG1 1133   4.472   6.027   2.308
  116THR    CG2 1134   4.339   6.011   2.098
  116THR      C 1135   4.147   5.913   2.413
  116THR      O 1136   4.087   5.811   2.380
  117GLU      N 1137   4.192   5.941   2.536
  117GLU      H 1138   4.262   6.010   2.555
  117GLU     CA 1139   4.140   5.863   2.649
  117GLU     CB 1140   4.189   5.908   2.787
  117GLU     CG 1141   4.339   5.884   2.810
  117GLU     CD 1142   4.355   5.950   2.948
  117GLU    OE1 1143   4.324   5.877   3.044
  117GLU    OE2 1144   4.396   6.068   2.954
  117GLU      C 1145   3.987   5.855   2.649
  117GLU      O 1146   3.932   5.745   2.648
  118LYS      N 1147   3.927   5.972   2.627
  118LYS      H 1148   3.980   6.055   2.615
  118LYS     CA 1149   3.781   5.990   2.630
  118LYS     CB 1150   3.745   6.128   2.685
  118LYS     CG 1151   3.783   6.248   2.599
  118LYS     CD 1152   3.706   6.370   2.651
  118LYS     CE 1153   3.745   6.492   2.569
  118LYS     NZ 1154   3.708   6.617   2.638
  118LYS    HZ1 1155   3.754   6.622   2.726
  118LYS    HZ2 1156   3.731   6.703   2.592
  118LYS    HZ3 1157   3.609   6.623   2.652
  118LYS      C 1158   3.711   5.958   2.497
  118LYS      O 1159   3.592   5.977   2.473
  119MET      N 1160   3.783   5.891   2.408
  119MET      H 1161   3.878   5.868   2.431
  119MET     CA 1162   3.744   5.857   2.270
  119MET     CB 1163   3.814   5.951   2.172
  119MET     CG 1164   3.757   6.093   2.167
  119MET     SD 1165   3.801   6.182   2.014
  119MET     CE 1166   3.955   6.113   1.957
  119MET      C 1167   3.766   5.708   2.244
  119MET      O 1168   3.867   5.651   2.283
  120SER      N 1169   3.684   5.644   2.161
  120SER      H 1170   3.608   5.695   2.122
  120SER     CA 1171   3.667   5.498   2.152
  120SER     CB 1172   3.551   5.467   2.057
  120SER     OG 1173   3.584   5.460   1.918
  120SER     HG 1174   3.494   5.466   1.875
  120SER      C 1175   3.786   5.435   2.080
  120SER      O 1176   3.863   5.512   2.023
  121PRO      N 1177   3.813   5.305   2.095
  121PRO     CA 1178   3.927   5.236   2.036
  121PRO     CB 1179   3.915   5.087   2.071
  121PRO     CG 1180   3.848   5.094   2.208
  121PRO     CD 1181   3.751   5.210   2.189
  121PRO      C 1182   3.941   5.245   1.884
  121PRO      O 1183   4.046   5.210   1.828
  122GLU      N 1184   3.828   5.273   1.820
  122GLU      H 1185   3.741   5.281   1.869
  122GLU     CA 1186   3.819   5.305   1.677
  122GLU     CB 1187   3.680   5.277   1.618
  122GLU     CG 1188   3.684   5.305   1.468
  122GLU     CD 1189   3.553   5.266   1.401
  122GLU    OE1 1190   3.563   5.173   1.318
  122GLU    OE2 1191   3.451   5.338   1.392
  122GLU      C 1192   3.857   5.452   1.666
  122GLU      O 1193   3.933   5.493   1.578
  123ASP      N 1194   3.802   5.548   1.740
  123ASP      H 1195   3.714   5.539   1.788
  123ASP     CA 1196   3.843   5.689   1.739
  123ASP     CB 1197   3.744   5.779   1.814
  123ASP     CG 1198   3.636   5.833   1.720
  123ASP    OD1 1199   3.543   5.753   1.702
  123ASP    OD2 1200   3.653   5.943   1.663
  123ASP      C 1201   3.986   5.723   1.781
  123ASP      O 1202   4.054   5.799   1.712
  124ARG      N 1203   4.039   5.641   1.872
  124ARG      H 1204   3.984   5.586   1.935
  124ARG     CA 1205   4.183   5.650   1.898
  124ARG     CB 1206   4.254   5.585   2.018
  124ARG     CG 1207   4.159   5.563   2.136
  124ARG     CD 1208   4.227   5.497   2.256
  124ARG     NE 1209   4.128   5.518   2.362
  124ARG     HE 1210   4.083   5.607   2.367
  124ARG     CZ 1211   4.054   5.419   2.415
  124ARG    NH1 1212   4.076   5.291   2.383
  124ARG   HH11 1213   4.137   5.260   2.310
  124ARG   HH12 1214   4.050   5.224   2.452
  124ARG    NH2 1215   3.957   5.454   2.501
  124ARG   HH21 1216   3.949   5.540   2.551
  124ARG   HH22 1217   3.884   5.389   2.525
  124ARG      C 1218   4.265   5.615   1.774
  124ARG      O 1219   4.335   5.704   1.725
  125ALA      N 1220   4.226   5.512   1.700
  125ALA      H 1221   4.137   5.470   1.719
  125ALA     CA 1222   4.284   5.467   1.573
  125ALA     CB 1223   4.207   5.344   1.525
  125ALA      C 1224   4.285   5.578   1.467
  125ALA      O 1225   4.392   5.594   1.409
  126LYS      N 1226   4.169   5.642   1.459
  126LYS      H 1227   4.083   5.606   1.495
  126LYS     CA 1228   4.143   5.760   1.376
  126LYS     CB 1229   3.994   5.792   1.364
  126LYS     CG 1230   3.931   5.691   1.268
  126LYS     CD 1231   3.780   5.686   1.290
  126LYS     CE 1232   3.702   5.626   1.173
  126LYS     NZ 1233   3.559   5.656   1.190
  126LYS    HZ1 1234   3.502   5.614   1.119
  126LYS    HZ2 1235   3.517   5.633   1.277
  126LYS    HZ3 1236   3.549   5.755   1.179
  126LYS      C 1237   4.227   5.886   1.400
  126LYS      O 1238   4.307   5.928   1.317
  127CYS      N 1239   4.228   5.931   1.525
  127CYS      H 1240   4.160   5.909   1.595
  127CYS     CA 1241   4.310   6.046   1.565
  127CYS     CB 1242   4.291   6.094   1.709
  127CYS     SG 1243   4.335   6.272   1.718
  127CYS     HG 1244   4.287   6.319   1.833
  127CYS      C 1245   4.459   6.013   1.563
  127CYS      O 1246   4.530   6.085   1.493
  128PHE      N 1247   4.508   5.892   1.590
  128PHE      H 1248   4.440   5.820   1.601
  128PHE     CA 1249   4.647   5.848   1.584
  128PHE     CB 1250   4.661   5.703   1.631
  128PHE     CG 1251   4.806   5.667   1.663
  128PHE    CD1 1252   4.877   5.619   1.553
  128PHE    HD1 1253   4.836   5.636   1.453
  128PHE    CD2 1254   4.864   5.677   1.789
  128PHE    HD2 1255   4.788   5.699   1.864
  128PHE    CE1 1256   5.006   5.572   1.574
  128PHE    HE1 1257   5.074   5.543   1.495
  128PHE    CE2 1258   4.988   5.618   1.809
  128PHE    HE2 1259   5.031   5.623   1.908
  128PHE     CZ 1260   5.058   5.561   1.703
  128PHE     HZ 1261   5.142   5.497   1.728
  128PHE      C 1262   4.705   5.854   1.442
  128PHE      O 1263   4.823   5.885   1.425
  129GLU      N 1264   4.623   5.822   1.342
  129GLU      H 1265   4.546   5.759   1.345
  129GLU     CA 1266   4.655   5.849   1.201
  129GLU     CB 1267   4.541   5.793   1.115
  129GLU     CG 1268   4.535   5.844   0.971
  129GLU     CD 1269   4.421   5.773   0.898
  129GLU    OE1 1270   4.443   5.659   0.854
  129GLU    OE2 1271   4.306   5.816   0.920
  129GLU      C 1272   4.675   5.998   1.171
  129GLU      O 1273   4.768   6.030   1.098
  130LYS      N 1274   4.582   6.080   1.220
  130LYS      H 1275   4.515   6.047   1.286
  130LYS     CA 1276   4.576   6.224   1.190
  130LYS     CB 1277   4.431   6.271   1.190
  130LYS     CG 1278   4.337   6.206   1.088
  130LYS     CD 1279   4.360   6.282   0.958
  130LYS     CE 1280   4.319   6.188   0.844
  130LYS     NZ 1281   4.342   6.241   0.709
  130LYS    HZ1 1282   4.287   6.186   0.647
  130LYS    HZ2 1283   4.326   6.337   0.685
  130LYS    HZ3 1284   4.439   6.228   0.692
  130LYS      C 1285   4.655   6.329   1.268
  130LYS      O 1286   4.653   6.448   1.236
  131ASN      N 1287   4.707   6.293   1.385
  131ASN      H 1288   4.675   6.217   1.441
  131ASN     CA 1289   4.784   6.385   1.470
  131ASN     CB 1290   4.791   6.306   1.601
  131ASN     CG 1291   4.843   6.404   1.706
  131ASN    OD1 1292   4.964   6.416   1.730
  131ASN    ND2 1293   4.754   6.462   1.785
  131ASN   HD21 1294   4.659   6.452   1.758
  131ASN   HD22 1295   4.793   6.525   1.853
  131ASN      C 1296   4.917   6.433   1.412
  131ASN      O 1297   4.999   6.354   1.366
  132GLU      N 1298   4.939   6.563   1.433
  132GLU      H 1299   4.859   6.612   1.467
  132GLU     CA 1300   5.060   6.637   1.397
  132GLU     CB 1301   5.059   6.784   1.440
  132GLU     CG 1302   4.945   6.863   1.374
  132GLU     CD 1303   4.953   7.003   1.434
  132GLU    OE1 1304   4.983   7.093   1.353
  132GLU    OE2 1305   4.927   7.018   1.556
  132GLU      C 1306   5.178   6.577   1.474
  132GLU      O 1307   5.281   6.547   1.414
  133ALA      N 1308   5.158   6.556   1.604
  133ALA      H 1309   5.067   6.546   1.646
  133ALA     CA 1310   5.267   6.518   1.695
  133ALA     CB 1311   5.224   6.530   1.841
  133ALA      C 1312   5.329   6.380   1.669
  133ALA      O 1313   5.451   6.370   1.666
  134ILE      N 1314   5.242   6.283   1.641
  134ILE      H 1315   5.149   6.291   1.675
  134ILE     CA 1316   5.277   6.151   1.586
  134ILE     CB 1317   5.159   6.057   1.613
  134ILE    CG1 1318   5.128   6.043   1.762
  134ILE    CG2 1319   5.171   5.922   1.543
  134ILE     CD 1320   4.983   5.998   1.779
  134ILE      C 1321   5.334   6.142   1.445
  134ILE      O 1322   5.433   6.071   1.427
  135GLN      N 1323   5.277   6.220   1.354
  135GLN      H 1324   5.181   6.244   1.358
  135GLN     CA 1325   5.348   6.263   1.232
  135GLN     CB 1326   5.272   6.374   1.159
  135GLN     CG 1327   5.159   6.317   1.074
  135GLN     CD 1328   5.069   6.424   1.011
  135GLN    OE1 1329   5.101   6.542   1.015
  135GLN    NE2 1330   4.971   6.373   0.936
  135GLN   HE21 1331   4.968   6.274   0.927
  135GLN   HE22 1332   4.883   6.418   0.921
  135GLN      C 1333   5.492   6.313   1.251
  135GLN      O 1334   5.586   6.251   1.203
  136ALA      N 1335   5.515   6.415   1.333
  136ALA      H 1336   5.441   6.474   1.367
  136ALA     CA 1337   5.647   6.470   1.367
  136ALA     CB 1338   5.622   6.599   1.444
  136ALA      C 1339   5.736   6.368   1.438
  136ALA      O 1340   5.858   6.378   1.426
  137ALA      N 1341   5.678   6.295   1.533
  137ALA      H 1342   5.603   6.328   1.591
  137ALA     CA 1343   5.763   6.199   1.606
  137ALA     CB 1344   5.685   6.153   1.729
  137ALA      C 1345   5.807   6.079   1.522
  137ALA      O 1346   5.920   6.033   1.536
  138HISE     N 1347   5.726   6.039   1.425
  138HISE     H 1348   5.633   6.074   1.413
  138HISE    CA 1349   5.773   5.948   1.320
  138HISE    CB 1350   5.652   5.910   1.233
  138HISE    CG 1351   5.666   5.809   1.119
  138HISE   ND1 1352   5.569   5.758   1.045
  138HISE   CD2 1353   5.767   5.723   1.108
  138HISE   HD2 1354   5.864   5.725   1.160
  138HISE   CE1 1355   5.612   5.646   0.987
  138HISE   HE1 1356   5.558   5.590   0.910
  138HISE   NE2 1357   5.738   5.625   1.023
  138HISE   HE2 1358   5.794   5.545   1.005
  138HISE     C 1359   5.885   6.015   1.240
  138HISE     O 1360   5.989   5.950   1.228
  139ASP      N 1361   5.864   6.132   1.181
  139ASP      H 1362   5.776   6.168   1.151
  139ASP     CA 1363   5.966   6.213   1.113
  139ASP     CB 1364   5.905   6.348   1.076
  139ASP     CG 1365   5.994   6.449   1.005
  139ASP    OD1 1366   6.054   6.399   0.907
  139ASP    OD2 1367   6.036   6.549   1.067
  139ASP      C 1368   6.098   6.230   1.190
  139ASP      O 1369   6.200   6.213   1.124
  140ALA      N 1370   6.096   6.258   1.320
  140ALA      H 1371   6.009   6.296   1.353
  140ALA     CA 1372   6.209   6.259   1.414
  140ALA     CB 1373   6.161   6.278   1.558
  140ALA      C 1374   6.290   6.130   1.400
  140ALA      O 1375   6.400   6.136   1.345
  141VAL      N 1376   6.222   6.020   1.430
  141VAL      H 1377   6.123   6.020   1.445
  141VAL     CA 1378   6.295   5.892   1.434
  141VAL     CB 1379   6.225   5.791   1.526
  141VAL    CG1 1380   6.096   5.738   1.462
  141VAL    CG2 1381   6.311   5.677   1.581
  141VAL      C 1382   6.328   5.839   1.295
  141VAL      O 1383   6.437   5.783   1.283
  142ALA      N 1384   6.248   5.865   1.191
  142ALA      H 1385   6.154   5.889   1.214
  142ALA     CA 1386   6.279   5.823   1.054
  142ALA     CB 1387   6.159   5.845   0.963
  142ALA      C 1388   6.394   5.904   0.994
  142ALA      O 1389   6.468   5.864   0.903
  143GLN      N 1390   6.401   6.027   1.043
  143GLN      H 1391   6.334   6.070   1.103
  143GLN     CA 1392   6.515   6.115   1.012
  143GLN     CB 1393   6.500   6.267   1.023
  143GLN     CG 1394   6.409   6.330   0.917
  143GLN     CD 1395   6.418   6.481   0.896
  143GLN    OE1 1396   6.526   6.538   0.879
  143GLN    NE2 1397   6.303   6.544   0.918
  143GLN   HE21 1398   6.214   6.500   0.926
  143GLN   HE22 1399   6.306   6.644   0.926
  143GLN      C 1400   6.645   6.092   1.089
  143GLN      O 1401   6.752   6.105   1.030
  144GLU      N 1402   6.634   6.069   1.220
  144GLU      H 1403   6.554   6.103   1.269
  144GLU     CA 1404   6.744   6.048   1.316
  144GLU     CB 1405   6.687   6.064   1.457
  144GLU     CG 1406   6.669   6.212   1.490
  144GLU     CD 1407   6.804   6.283   1.501
  144GLU    OE1 1408   6.814   6.404   1.475
  144GLU    OE2 1409   6.893   6.223   1.566
  144GLU      C 1410   6.806   5.909   1.303
  144GLU      O 1411   6.928   5.899   1.310
  145GLY      N 1412   6.723   5.812   1.266
  145GLY      H 1413   6.623   5.813   1.265
  145GLY     CA 1414   6.782   5.682   1.230
  145GLY      C 1415   6.838   5.677   1.088
  145GLY      O 1416   6.767   5.726   1.000
  146GLN      N 1417   6.928   5.580   1.073
  146GLN      H 1418   6.921   5.512   1.146
  146GLN     CA 1419   7.023   5.560   0.963
  146GLN     CB 1420   7.169   5.535   1.001
  146GLN     CG 1421   7.215   5.645   1.096
  146GLN     CD 1422   7.347   5.629   1.172
  146GLN    OE1 1423   7.386   5.522   1.220
  146GLN    NE2 1424   7.397   5.737   1.233
  146GLN   HE21 1425   7.345   5.822   1.221
  146GLN   HE22 1426   7.477   5.725   1.291
  146GLN      C 1427   6.981   5.455   0.860
  146GLN      O 1428   6.985   5.488   0.742
  147CYS      N 1429   6.965   5.328   0.899
  147CYS      H 1430   6.974   5.300   0.995
  147CYS     CA 1431   6.905   5.222   0.817
  147CYS     CB 1432   6.928   5.078   0.863
  147CYS     SG 1433   6.850   5.034   1.023
  147CYS     HG 1434   6.938   5.097   1.099
  147CYS      C 1435   6.759   5.252   0.785
  147CYS      O 1436   6.666   5.224   0.861
  148ARG      N 1437   6.743   5.319   0.671
  148ARG      H 1438   6.817   5.319   0.604
  148ARG     CA 1439   6.617   5.368   0.614
  148ARG     CB 1440   6.654   5.478   0.514
  148ARG     CG 1441   6.710   5.605   0.578
  148ARG     CD 1442   6.772   5.698   0.473
  148ARG     NE 1443   6.676   5.795   0.417
  148ARG     HE 1444   6.603   5.764   0.357
  148ARG     CZ 1445   6.669   5.927   0.437
  148ARG    NH1 1446   6.751   5.987   0.525
  148ARG   HH11 1447   6.808   5.931   0.584
  148ARG   HH12 1448   6.750   6.087   0.530
  148ARG    NH2 1449   6.603   6.001   0.347
  148ARG   HH21 1450   6.552   5.960   0.271
  148ARG   HH22 1451   6.607   6.101   0.349
  148ARG      C 1452   6.536   5.258   0.546
  148ARG      O 1453   6.522   5.243   0.425
  149VAL      N 1454   6.467   5.187   0.634
  149VAL      H 1455   6.467   5.225   0.727
  149VAL     CA 1456   6.384   5.068   0.613
  149VAL     CB 1457   6.419   4.950   0.704
  149VAL    CG1 1458   6.549   4.875   0.674
  149VAL    CG2 1459   6.407   5.005   0.846
  149VAL      C 1460   6.235   5.101   0.623
  149VAL      O 1461   6.203   5.219   0.636
  150ASP      N 1462   6.150   5.005   0.592
  150ASP      H 1463   6.181   4.929   0.534
  150ASP     CA 1464   6.005   5.003   0.618
  150ASP     CB 1465   5.945   4.886   0.541
  150ASP     CG 1466   5.795   4.871   0.567
  150ASP    OD1 1467   5.721   4.938   0.492
  150ASP    OD2 1468   5.760   4.785   0.651
  150ASP      C 1469   5.982   4.992   0.769
  150ASP      O 1470   6.051   4.921   0.842
  151ASP      N 1471   5.889   5.067   0.826
  151ASP      H 1472   5.835   5.134   0.775
  151ASP     CA 1473   5.870   5.066   0.972
  151ASP     CB 1474   5.760   5.166   1.010
  151ASP     CG 1475   5.789   5.304   0.953
  151ASP    OD1 1476   5.867   5.372   1.024
  151ASP    OD2 1477   5.729   5.346   0.851
  151ASP      C 1478   5.844   4.937   1.051
  151ASP      O 1479   5.847   4.948   1.173
  152LYS      N 1480   5.810   4.830   0.980
  152LYS      H 1481   5.807   4.841   0.881
  152LYS     CA 1482   5.797   4.697   1.042
  152LYS     CB 1483   5.701   4.605   0.967
  152LYS     CG 1484   5.576   4.675   0.914
  152LYS     CD 1485   5.495   4.588   0.818
  152LYS     CE 1486   5.383   4.677   0.762
  152LYS     NZ 1487   5.360   4.633   0.624
  152LYS    HZ1 1488   5.325   4.539   0.616
  152LYS    HZ2 1489   5.295   4.695   0.580
  152LYS    HZ3 1490   5.444   4.632   0.570
  152LYS      C 1491   5.926   4.624   1.079
  152LYS      O 1492   5.921   4.514   1.134
  153VAL      N 1493   6.044   4.683   1.059
  153VAL      H 1494   6.050   4.750   0.985
  153VAL     CA 1495   6.175   4.631   1.100
  153VAL     CB 1496   6.276   4.669   0.992
  153VAL    CG1 1497   6.400   4.580   0.994
  153VAL    CG2 1498   6.218   4.638   0.854
  153VAL      C 1499   6.205   4.679   1.242
  153VAL      O 1500   6.235   4.797   1.258
  154ASN      N 1501   6.192   4.582   1.332
  154ASN      H 1502   6.168   4.489   1.308
  154ASN     CA 1503   6.233   4.583   1.473
  154ASN     CB 1504   6.373   4.641   1.494
  154ASN     CG 1505   6.482   4.567   1.416
  154ASN    OD1 1506   6.516   4.585   1.299
  154ASN    ND2 1507   6.554   4.478   1.483
  154ASN   HD21 1508   6.539   4.443   1.576
  154ASN   HD22 1509   6.638   4.445   1.442
  154ASN      C 1510   6.139   4.665   1.561
  154ASN      O 1511   6.098   4.630   1.672
  155PHE      N 1512   6.116   4.788   1.517
  155PHE      H 1513   6.153   4.818   1.429
  155PHE     CA 1514   6.037   4.894   1.582
  155PHE     CB 1515   6.074   5.028   1.519
  155PHE     CG 1516   6.178   5.103   1.603
  155PHE    CD1 1517   6.153   5.149   1.732
  155PHE    HD1 1518   6.073   5.110   1.795
  155PHE    CD2 1519   6.288   5.162   1.541
  155PHE    HD2 1520   6.318   5.130   1.442
  155PHE    CE1 1521   6.234   5.242   1.796
  155PHE    HE1 1522   6.212   5.284   1.895
  155PHE    CE2 1523   6.375   5.251   1.603
  155PHE    HE2 1524   6.455   5.301   1.548
  155PHE     CZ 1525   6.348   5.289   1.734
  155PHE     HZ 1526   6.436   5.310   1.795
  155PHE      C 1527   5.886   4.892   1.604
  155PHE      O 1528   5.810   4.988   1.599
  156HISE     N 1529   5.847   4.774   1.651
  156HISE     H 1530   5.910   4.698   1.669
  156HISE    CA 1531   5.709   4.736   1.685
  156HISE    CB 1532   5.677   4.614   1.599
  156HISE    CG 1533   5.528   4.580   1.597
  156HISE   ND1 1534   5.436   4.592   1.501
  156HISE   CD2 1535   5.463   4.531   1.702
  156HISE   HD2 1536   5.491   4.541   1.807
  156HISE   CE1 1537   5.319   4.547   1.547
  156HISE   HE1 1538   5.225   4.553   1.493
  156HISE   NE2 1539   5.338   4.500   1.670
  156HISE   HE2 1540   5.269   4.453   1.724
  156HISE     C 1541   5.719   4.703   1.834
  156HISE     O 1542   5.788   4.604   1.859
  157PHE      N 1543   5.638   4.771   1.915
  157PHE      H 1544   5.549   4.799   1.879
  157PHE     CA 1545   5.627   4.733   2.056
  157PHE     CB 1546   5.651   4.854   2.147
  157PHE     CG 1547   5.787   4.923   2.132
  157PHE    CD1 1548   5.905   4.870   2.183
  157PHE    HD1 1549   5.900   4.764   2.208
  157PHE    CD2 1550   5.784   5.054   2.085
  157PHE    HD2 1551   5.702   5.082   2.018
  157PHE    CE1 1552   6.022   4.945   2.182
  157PHE    HE1 1553   6.112   4.906   2.229
  157PHE    CE2 1554   5.898   5.133   2.082
  157PHE    HE2 1555   5.905   5.237   2.052
  157PHE     CZ 1556   6.012   5.075   2.135
  157PHE     HZ 1557   6.103   5.134   2.147
  157PHE      C 1558   5.507   4.657   2.112
  157PHE      O 1559   5.398   4.679   2.060
  158ILE      N 1560   5.540   4.554   2.190
  158ILE      H 1561   5.633   4.520   2.186
  158ILE     CA 1562   5.452   4.475   2.277
  158ILE     CB 1563   5.467   4.326   2.248
  158ILE    CG1 1564   5.413   4.298   2.108
  158ILE    CG2 1565   5.372   4.244   2.336
  158ILE     CD 1566   5.463   4.164   2.054
  158ILE      C 1567   5.478   4.504   2.425
  158ILE      O 1568   5.587   4.489   2.479
  159LEU      N 1569   5.374   4.557   2.489
  159LEU      H 1570   5.281   4.537   2.460
  159LEU     CA 1571   5.386   4.626   2.619
  159LEU     CB 1572   5.330   4.768   2.625
  159LEU     CG 1573   5.184   4.787   2.585
  159LEU    CD1 1574   5.125   4.900   2.671
  159LEU    CD2 1575   5.159   4.832   2.441
  159LEU      C 1576   5.332   4.545   2.737
  159LEU      O 1577   5.214   4.509   2.734
  160PHE      N 1578   5.428   4.512   2.823
  160PHE      H 1579   5.525   4.528   2.807
  160PHE     CA 1580   5.402   4.448   2.953
  160PHE     CB 1581   5.511   4.353   3.001
  160PHE     CG 1582   5.533   4.242   2.899
  160PHE    CD1 1583   5.439   4.140   2.895
  160PHE    HD1 1584   5.369   4.137   2.978
  160PHE    CD2 1585   5.610   4.262   2.785
  160PHE    HD2 1586   5.705   4.315   2.799
  160PHE    CE1 1587   5.420   4.067   2.778
  160PHE    HE1 1588   5.336   3.998   2.769
  160PHE    CE2 1589   5.588   4.197   2.665
  160PHE    HE2 1590   5.653   4.211   2.578
  160PHE     CZ 1591   5.496   4.092   2.665
  160PHE     HZ 1592   5.477   4.048   2.567
  160PHE      C 1593   5.360   4.562   3.046
  160PHE      O 1594   5.447   4.597   3.125
  161ASN      N 1595   5.229   4.585   3.049
  161ASN      H 1596   5.173   4.533   2.984
  161ASN     CA 1597   5.178   4.713   3.102
  161ASN     CB 1598   5.059   4.760   3.019
  161ASN     CG 1599   5.033   4.909   3.044
  161ASN    OD1 1600   5.094   4.975   3.128
  161ASN    ND2 1601   4.956   4.976   2.959
  161ASN   HD21 1602   4.908   4.937   2.881
  161ASN   HD22 1603   4.951   5.075   2.977
  161ASN      C 1604   5.126   4.686   3.243
  161ASN      O 1605   5.021   4.624   3.262
  162ASN      N 1606   5.176   4.778   3.324
  162ASN      H 1607   5.193   4.872   3.295
  162ASN     CA 1608   5.168   4.773   3.471
  162ASN     CB 1609   5.288   4.848   3.530
  162ASN     CG 1610   5.304   4.994   3.490
  162ASN    OD1 1611   5.378   5.031   3.399
  162ASN    ND2 1612   5.251   5.087   3.570
  162ASN   HD21 1613   5.196   5.077   3.653
  162ASN   HD22 1614   5.235   5.176   3.528
  162ASN      C 1615   5.040   4.809   3.546
  162ASN      O 1616   5.041   4.802   3.669
  163VAL      N 1617   4.929   4.798   3.474
  163VAL      H 1618   4.922   4.733   3.398
  163VAL     CA 1619   4.802   4.865   3.506
  163VAL     CB 1620   4.699   4.871   3.393
  163VAL    CG1 1621   4.593   4.971   3.441
  163VAL    CG2 1622   4.762   4.916   3.261
  163VAL      C 1623   4.746   4.812   3.639
  163VAL      O 1624   4.684   4.706   3.643
  164ASP      N 1625   4.776   4.888   3.744
  164ASP      H 1626   4.840   4.963   3.730
  164ASP     CA 1627   4.744   4.853   3.884
  164ASP     CB 1628   4.600   4.884   3.925
  164ASP     CG 1629   4.549   5.026   3.898
  164ASP    OD1 1630   4.482   5.037   3.793
  164ASP    OD2 1631   4.584   5.126   3.964
  164ASP      C 1632   4.777   4.709   3.923
  164ASP      O 1633   4.704   4.630   3.982
  165GLY      N 1634   4.906   4.676   3.922
  165GLY      H 1635   4.970   4.719   3.858
  165GLY     CA 1636   4.957   4.542   3.955
  165GLY      C 1637   4.953   4.440   3.842
  165GLY      O 1638   5.056   4.381   3.810
  166HISE     N 1639   4.838   4.429   3.776
  166HISE     H 1640   4.756   4.451   3.829
  166HISE    CA 1641   4.821   4.345   3.657
  166HISE    CB 1642   4.673   4.328   3.623
  166HISE    CG 1643   4.603   4.273   3.748
  166HISE   ND1 1644   4.538   4.364   3.819
  166HISE   CD2 1645   4.583   4.151   3.797
  166HISE   HD2 1646   4.646   4.066   3.771
  166HISE   CE1 1647   4.492   4.300   3.925
  166HISE   HE1 1648   4.460   4.349   4.017
  166HISE   NE2 1649   4.518   4.170   3.912
  166HISE   HE2 1650   4.461   4.101   3.956
  166HISE     C 1651   4.918   4.375   3.542
  166HISE     O 1652   4.907   4.472   3.468
  167LEU      N 1653   5.029   4.301   3.542
  167LEU      H 1654   5.067   4.260   3.625
  167LEU     CA 1655   5.105   4.291   3.417
  167LEU     CB 1656   5.229   4.207   3.450
  167LEU     CG 1657   5.338   4.297   3.509
  167LEU    CD1 1658   5.447   4.219   3.583
  167LEU    CD2 1659   5.411   4.356   3.387
  167LEU      C 1660   5.042   4.249   3.284
  167LEU      O 1661   5.084   4.148   3.227
  168TYR      N 1662   4.948   4.330   3.238
  168TYR      H 1663   4.936   4.419   3.283
  168TYR     CA 1664   4.883   4.325   3.106
  168TYR     CB 1665   4.771   4.430   3.105
  168TYR     CG 1666   4.638   4.384   3.164
  168TYR    CD1 1667   4.552   4.318   3.077
  168TYR    HD1 1668   4.583   4.292   2.976
  168TYR    CD2 1669   4.600   4.403   3.296
  168TYR    HD2 1670   4.667   4.453   3.366
  168TYR    CE1 1671   4.429   4.274   3.122
  168TYR    HE1 1672   4.358   4.223   3.057
  168TYR    CE2 1673   4.473   4.367   3.339
  168TYR    HE2 1674   4.440   4.387   3.441
  168TYR     CZ 1675   4.387   4.301   3.252
  168TYR     OH 1676   4.262   4.278   3.299
  168TYR     HH 1677   4.213   4.227   3.228
  168TYR      C 1678   4.956   4.321   2.972
  168TYR      O 1679   5.018   4.421   2.934
  169GLU      N 1680   4.939   4.208   2.905
  169GLU      H 1681   4.890   4.129   2.943
  169GLU     CA 1682   4.997   4.182   2.772
  169GLU     CB 1683   5.019   4.032   2.755
  169GLU     CG 1684   5.105   3.991   2.635
  169GLU     CD 1685   5.103   3.838   2.630
  169GLU    OE1 1686   5.016   3.777   2.564
  169GLU    OE2 1687   5.177   3.778   2.711
  169GLU      C 1688   4.922   4.238   2.651
  169GLU      O 1689   4.827   4.175   2.605
  170LEU      N 1690   4.976   4.347   2.596
  170LEU      H 1691   5.041   4.402   2.649
  170LEU     CA 1692   4.913   4.414   2.482
  170LEU     CB 1693   4.850   4.543   2.533
  170LEU     CG 1694   4.762   4.634   2.446
  170LEU    CD1 1695   4.619   4.583   2.430
  170LEU    CD2 1696   4.768   4.773   2.510
  170LEU      C 1697   5.014   4.451   2.373
  170LEU      O 1698   5.123   4.492   2.413
  171ASP      N 1699   4.989   4.416   2.247
  171ASP      H 1700   4.898   4.381   2.225
  171ASP     CA 1701   5.070   4.460   2.132
  171ASP     CB 1702   5.022   4.376   2.013
  171ASP     CG 1703   5.103   4.391   1.884
  171ASP    OD1 1704   5.089   4.493   1.812
  171ASP    OD2 1705   5.196   4.309   1.870
  171ASP      C 1706   5.034   4.606   2.107
  171ASP      O 1707   4.919   4.648   2.117
  172GLY      N 1708   5.136   4.686   2.078
  172GLY      H 1709   5.233   4.662   2.085
  172GLY     CA 1710   5.135   4.830   2.050
  172GLY      C 1711   5.062   4.868   1.920
  172GLY      O 1712   5.054   4.988   1.895
  173ARG      N 1713   5.013   4.770   1.846
  173ARG      H 1714   5.073   4.692   1.830
  173ARG     CA 1715   4.919   4.784   1.734
  173ARG     CB 1716   5.000   4.760   1.606
  173ARG     CG 1717   4.920   4.771   1.477
  173ARG     CD 1718   5.016   4.781   1.358
  173ARG     NE 1719   4.938   4.787   1.233
  173ARG     HE 1720   4.874   4.863   1.237
  173ARG     CZ 1721   4.947   4.713   1.121
  173ARG    NH1 1722   5.054   4.636   1.103
  173ARG   HH11 1723   5.123   4.614   1.173
  173ARG   HH12 1724   5.066   4.584   1.018
  173ARG    NH2 1725   4.858   4.733   1.023
  173ARG   HH21 1726   4.798   4.813   1.025
  173ARG   HH22 1727   4.875   4.692   0.933
  173ARG      C 1728   4.784   4.712   1.744
  173ARG      O 1729   4.689   4.774   1.790
  174MET      N 1730   4.788   4.583   1.774
  174MET      H 1731   4.876   4.537   1.786
  174MET     CA 1732   4.679   4.484   1.784
  174MET     CB 1733   4.717   4.338   1.762
  174MET     CG 1734   4.792   4.298   1.634
  174MET     SD 1735   4.685   4.308   1.486
  174MET     CE 1736   4.599   4.153   1.498
  174MET      C 1737   4.618   4.498   1.924
  174MET      O 1738   4.695   4.487   2.019
  175PRO      N 1739   4.487   4.519   1.928
  175PRO     CA 1740   4.416   4.519   2.056
  175PRO     CB 1741   4.279   4.580   2.026
  175PRO     CG 1742   4.252   4.529   1.884
  175PRO     CD 1743   4.390   4.519   1.818
  175PRO      C 1744   4.410   4.378   2.114
  175PRO      O 1745   4.489   4.289   2.085
  176PHE      N 1746   4.318   4.368   2.210
  176PHE      H 1747   4.256   4.443   2.229
  176PHE     CA 1748   4.301   4.254   2.302
  176PHE     CB 1749   4.236   4.138   2.226
  176PHE     CG 1750   4.183   4.021   2.309
  176PHE    CD1 1751   4.049   4.021   2.347
  176PHE    HD1 1752   3.978   4.081   2.290
  176PHE    CD2 1753   4.282   3.946   2.371
  176PHE    HD2 1754   4.375   3.929   2.316
  176PHE    CE1 1755   4.012   3.942   2.455
  176PHE    HE1 1756   3.909   3.952   2.488
  176PHE    CE2 1757   4.243   3.867   2.478
  176PHE    HE2 1758   4.324   3.827   2.538
  176PHE     CZ 1759   4.110   3.865   2.518
  176PHE     HZ 1760   4.080   3.793   2.594
  176PHE      C 1761   4.412   4.226   2.403
  176PHE      O 1762   4.510   4.164   2.363
  177PRO      N 1763   4.405   4.283   2.523
  177PRO     CA 1764   4.501   4.250   2.628
  177PRO     CB 1765   4.500   4.368   2.726
  177PRO     CG 1766   4.352   4.404   2.720
  177PRO     CD 1767   4.324   4.397   2.570
  177PRO      C 1768   4.490   4.109   2.687
  177PRO      O 1769   4.387   4.041   2.687
  178VAL      N 1770   4.602   4.053   2.730
  178VAL      H 1771   4.691   4.095   2.710
  178VAL     CA 1772   4.606   3.923   2.798
  178VAL     CB 1773   4.698   3.829   2.720
  178VAL    CG1 1774   4.727   3.699   2.795
  178VAL    CG2 1775   4.639   3.788   2.585
  178VAL      C 1776   4.653   3.944   2.942
  178VAL      O 1777   4.746   4.016   2.978
  179ASN      N 1778   4.579   3.882   3.033
  179ASN      H 1779   4.510   3.812   3.015
  179ASN     CA 1780   4.597   3.899   3.178
  179ASN     CB 1781   4.473   3.856   3.256
  179ASN     CG 1782   4.459   3.913   3.397
  179ASN    OD1 1783   4.496   3.852   3.497
  179ASN    ND2 1784   4.386   4.024   3.412
  179ASN   HD21 1785   4.345   4.070   3.334
  179ASN   HD22 1786   4.380   4.071   3.500
  179ASN      C 1787   4.715   3.817   3.229
  179ASN      O 1788   4.743   3.709   3.177
  180HISE     N 1789   4.787   3.883   3.320
  180HISE     H 1790   4.753   3.965   3.365
  180HISE    CA 1791   4.891   3.820   3.401
  180HISE    CB 1792   5.031   3.842   3.344
  180HISE    CG 1793   5.066   3.780   3.209
  180HISE   ND1 1794   5.100   3.653   3.189
  180HISE   CD2 1795   5.048   3.837   3.090
  180HISE   HD2 1796   4.998   3.934   3.083
  180HISE   CE1 1797   5.127   3.636   3.060
  180HISE   HE1 1798   5.152   3.550   2.999
  180HISE   NE2 1799   5.083   3.746   3.000
  180HISE   HE2 1800   5.108   3.761   2.904
  180HISE     C 1801   4.873   3.858   3.549
  180HISE     O 1802   4.842   3.972   3.581
  181GLY      N 1803   4.944   3.785   3.635
  181GLY      H 1804   4.995   3.705   3.604
  181GLY     CA 1805   4.945   3.803   3.781
  181GLY      C 1806   4.975   3.940   3.841
  181GLY      O 1807   5.063   4.017   3.801
  182ALA      N 1808   4.897   3.975   3.943
  182ALA      H 1809   4.809   3.930   3.952
  182ALA     CA 1810   4.922   4.092   4.029
  182ALA     CB 1811   4.820   4.110   4.142
  182ALA      C 1812   5.063   4.100   4.087
  182ALA      O 1813   5.100   4.010   4.162
  183SER      N 1814   5.143   4.195   4.038
  183SER      H 1815   5.110   4.251   3.962
  183SER     CA 1816   5.277   4.225   4.091
  183SER     CB 1817   5.385   4.221   3.983
  183SER     OG 1818   5.413   4.082   3.965
  183SER     HG 1819   5.513   4.075   3.959
  183SER      C 1820   5.305   4.361   4.154
  183SER      O 1821   5.251   4.462   4.108
  184SER      N 1822   5.405   4.371   4.241
  184SER      H 1823   5.476   4.305   4.265
  184SER     CA 1824   5.430   4.501   4.305
  184SER     CB 1825   5.478   4.499   4.450
  184SER     OG 1826   5.599   4.423   4.437
  184SER     HG 1827   5.646   4.440   4.523
  184SER      C 1828   5.542   4.569   4.226
  184SER      O 1829   5.612   4.513   4.142
  185GLU      N 1830   5.549   4.701   4.241
  185GLU      H 1831   5.474   4.743   4.292
  185GLU     CA 1832   5.656   4.780   4.179
  185GLU     CB 1833   5.633   4.931   4.186
  185GLU     CG 1834   5.524   4.984   4.093
  185GLU     CD 1835   5.454   5.109   4.147
  185GLU    OE1 1836   5.332   5.123   4.126
  185GLU    OE2 1837   5.521   5.182   4.223
  185GLU      C 1838   5.798   4.743   4.225
  185GLU      O 1839   5.894   4.783   4.160
  186ASP      N 1840   5.816   4.667   4.332
  186ASP      H 1841   5.763   4.668   4.417
  186ASP     CA 1842   5.953   4.621   4.361
  186ASP     CB 1843   5.972   4.601   4.511
  186ASP     CG 1844   5.888   4.492   4.576
  186ASP    OD1 1845   5.776   4.513   4.628
  186ASP    OD2 1846   5.929   4.376   4.555
  186ASP      C 1847   5.990   4.501   4.273
  186ASP      O 1848   6.107   4.496   4.236
  187THR      N 1849   5.903   4.403   4.254
  187THR      H 1850   5.824   4.387   4.313
  187THR     CA 1851   5.927   4.291   4.161
  187THR     CB 1852   5.891   4.147   4.199
  187THR    OG1 1853   5.752   4.113   4.203
  187THR    HG1 1854   5.718   4.103   4.110
  187THR    CG2 1855   5.950   4.123   4.338
  187THR      C 1856   5.879   4.304   4.017
  187THR      O 1857   5.936   4.239   3.929
  188LEU      N 1858   5.814   4.415   3.982
  188LEU      H 1859   5.766   4.466   4.053
  188LEU     CA 1860   5.766   4.442   3.845
  188LEU     CB 1861   5.717   4.586   3.844
  188LEU     CG 1862   5.623   4.622   3.729
  188LEU    CD1 1863   5.487   4.553   3.747
  188LEU    CD2 1864   5.601   4.769   3.692
  188LEU      C 1865   5.849   4.420   3.719
  188LEU      O 1866   5.813   4.325   3.650
  189LEU      N 1867   5.973   4.469   3.720
  189LEU      H 1868   6.018   4.511   3.799
  189LEU     CA 1869   6.058   4.439   3.604
  189LEU     CB 1870   6.176   4.536   3.591
  189LEU     CG 1871   6.137   4.677   3.548
  189LEU    CD1 1872   6.267   4.758   3.544
  189LEU    CD2 1873   6.076   4.662   3.409
  189LEU      C 1874   6.103   4.296   3.576
  189LEU      O 1875   6.084   4.247   3.465
  190LYS      N 1876   6.149   4.241   3.688
  190LYS      H 1877   6.157   4.293   3.773
  190LYS     CA 1878   6.174   4.096   3.702
  190LYS     CB 1879   6.194   4.055   3.848
  190LYS     CG 1880   6.339   4.094   3.879
  190LYS     CD 1881   6.383   4.010   3.998
  190LYS     CE 1882   6.348   4.082   4.129
  190LYS     NZ 1883   6.378   3.988   4.238
  190LYS    HZ1 1884   6.385   4.027   4.330
  190LYS    HZ2 1885   6.302   3.924   4.242
  190LYS    HZ3 1886   6.467   3.945   4.225
  190LYS      C 1887   6.070   4.008   3.632
  190LYS      O 1888   6.102   3.940   3.535
  191ASP      N 1889   5.946   4.033   3.672
  191ASP      H 1890   5.930   4.086   3.755
  191ASP     CA 1891   5.819   3.970   3.631
  191ASP     CB 1892   5.702   4.022   3.715
  191ASP     CG 1893   5.699   3.959   3.854
  191ASP    OD1 1894   5.723   3.837   3.860
  191ASP    OD2 1895   5.683   4.037   3.951
  191ASP      C 1896   5.786   3.998   3.485
  191ASP      O 1897   5.778   3.902   3.408
  192ALA      N 1898   5.810   4.122   3.443
  192ALA      H 1899   5.828   4.197   3.508
  192ALA     CA 1900   5.790   4.161   3.303
  192ALA     CB 1901   5.780   4.314   3.299
  192ALA      C 1902   5.891   4.107   3.201
  192ALA      O 1903   5.859   4.051   3.097
  193ALA      N 1904   6.010   4.083   3.254
  193ALA      H 1905   6.045   4.125   3.338
  193ALA     CA 1906   6.111   3.998   3.189
  193ALA     CB 1907   6.242   4.014   3.265
  193ALA      C 1908   6.087   3.847   3.178
  193ALA      O 1909   6.106   3.781   3.076
  194LYS      N 1910   6.017   3.797   3.279
  194LYS      H 1911   6.004   3.840   3.369
  194LYS     CA 1912   5.974   3.657   3.267
  194LYS     CB 1913   5.934   3.596   3.401
  194LYS     CG 1914   6.055   3.581   3.493
  194LYS     CD 1915   6.021   3.528   3.632
  194LYS     CE 1916   5.925   3.605   3.723
  194LYS     NZ 1917   5.922   3.545   3.857
  194LYS    HZ1 1918   6.018   3.548   3.885
  194LYS    HZ2 1919   5.867   3.610   3.910
  194LYS    HZ3 1920   5.885   3.452   3.857
  194LYS      C 1921   5.852   3.627   3.179
  194LYS      O 1922   5.864   3.549   3.084
  195VAL      N 1923   5.764   3.726   3.174
  195VAL      H 1924   5.764   3.791   3.250
  195VAL     CA 1925   5.659   3.726   3.070
  195VAL     CB 1926   5.556   3.836   3.094
  195VAL    CG1 1927   5.428   3.794   3.022
  195VAL    CG2 1928   5.526   3.858   3.243
  195VAL      C 1929   5.715   3.745   2.929
  195VAL      O 1930   5.674   3.671   2.840
  196CYS      N 1931   5.816   3.829   2.911
  196CYS      H 1932   5.849   3.888   2.985
  196CYS     CA 1933   5.892   3.853   2.787
  196CYS     CB 1934   5.989   3.971   2.785
  196CYS     SG 1935   5.891   4.126   2.788
  196CYS     HG 1936   5.834   4.118   2.908
  196CYS      C 1937   5.977   3.738   2.733
  196CYS      O 1938   5.980   3.721   2.612
  197ARG      N 1939   6.048   3.676   2.827
  197ARG      H 1940   6.067   3.716   2.917
  197ARG     CA 1941   6.126   3.556   2.793
  197ARG     CB 1942   6.213   3.522   2.914
  197ARG     CG 1943   6.333   3.442   2.862
  197ARG     CD 1944   6.406   3.384   2.983
  197ARG     NE 1945   6.512   3.292   2.939
  197ARG     HE 1946   6.512   3.277   2.840
  197ARG     CZ 1947   6.601   3.232   3.018
  197ARG    NH1 1948   6.586   3.240   3.151
  197ARG   HH11 1949   6.507   3.288   3.190
  197ARG   HH12 1950   6.643   3.176   3.203
  197ARG    NH2 1951   6.718   3.182   2.976
  197ARG   HH21 1952   6.742   3.171   2.879
  197ARG   HH22 1953   6.791   3.166   3.043
  197ARG      C 1954   6.032   3.441   2.755
  197ARG      O 1955   6.034   3.392   2.643
  198GLU      N 1956   5.925   3.429   2.833
  198GLU      H 1957   5.918   3.471   2.923
  198GLU     CA 1958   5.814   3.339   2.797
  198GLU     CB 1959   5.708   3.327   2.907
  198GLU     CG 1960   5.774   3.244   3.017
  198GLU     CD 1961   5.677   3.188   3.121
  198GLU    OE1 1962   5.671   3.066   3.145
  198GLU    OE2 1963   5.590   3.268   3.162
  198GLU      C 1964   5.746   3.363   2.662
  198GLU      O 1965   5.717   3.269   2.589
  199PHE      N 1966   5.717   3.490   2.634
  199PHE      H 1967   5.711   3.555   2.711
  199PHE     CA 1968   5.664   3.531   2.504
  199PHE     CB 1969   5.641   3.682   2.500
  199PHE     CG 1970   5.536   3.726   2.398
  199PHE    CD1 1971   5.399   3.706   2.415
  199PHE    HD1 1972   5.360   3.679   2.514
  199PHE    CD2 1973   5.579   3.786   2.281
  199PHE    HD2 1974   5.683   3.779   2.249
  199PHE    CE1 1975   5.310   3.741   2.315
  199PHE    HE1 1976   5.204   3.716   2.323
  199PHE    CE2 1977   5.487   3.832   2.187
  199PHE    HE2 1978   5.528   3.842   2.086
  199PHE     CZ 1979   5.352   3.803   2.198
  199PHE     HZ 1980   5.281   3.844   2.125
  199PHE      C 1981   5.759   3.494   2.390
  199PHE      O 1982   5.705   3.431   2.299
  200THR      N 1983   5.887   3.529   2.396
  200THR      H 1984   5.920   3.595   2.464
  200THR     CA 1985   5.985   3.483   2.297
  200THR     CB 1986   6.123   3.549   2.298
  200THR    OG1 1987   6.176   3.561   2.430
  200THR    HG1 1988   6.264   3.609   2.433
  200THR    CG2 1989   6.100   3.681   2.223
  200THR      C 1990   6.014   3.333   2.293
  200THR      O 1991   6.065   3.284   2.192
  201GLU      N 1992   5.981   3.258   2.398
  201GLU      H 1993   5.975   3.303   2.486
  201GLU     CA 1994   5.974   3.111   2.405
  201GLU     CB 1995   5.982   3.053   2.547
  201GLU     CG 1996   6.001   2.902   2.550
  201GLU     CD 1997   5.952   2.843   2.682
  201GLU    OE1 1998   5.831   2.814   2.694
  201GLU    OE2 1999   6.035   2.810   2.770
  201GLU      C 2000   5.844   3.062   2.342
  201GLU      O 2001   5.858   2.959   2.277
  202ARG      N 2002   5.732   3.132   2.358
  202ARG      H 2003   5.720   3.190   2.438
  202ARG     CA 2004   5.609   3.094   2.285
  202ARG     CB 2005   5.488   3.161   2.350
  202ARG     CG 2006   5.350   3.100   2.323
  202ARG     CD 2007   5.332   2.961   2.382
  202ARG     NE 2008   5.335   2.940   2.528
  202ARG     HE 2009   5.267   2.990   2.581
  202ARG     CZ 2010   5.418   2.856   2.591
  202ARG    NH1 2011   5.512   2.778   2.534
  202ARG   HH11 2012   5.512   2.788   2.435
  202ARG   HH12 2013   5.581   2.726   2.583
  202ARG    NH2 2014   5.417   2.838   2.723
  202ARG   HH21 2015   5.351   2.887   2.781
  202ARG   HH22 2016   5.487   2.785   2.771
  202ARG      C 2017   5.609   3.126   2.136
  202ARG      O 2018   5.545   3.049   2.065
  203GLU      N 2019   5.659   3.244   2.101
  203GLU      H 2020   5.691   3.313   2.166
  203GLU     CA 2021   5.673   3.286   1.961
  203GLU     CB 2022   5.640   3.434   1.940
  203GLU     CG 2023   5.499   3.480   1.977
  203GLU     CD 2024   5.388   3.409   1.899
  203GLU    OE1 2025   5.375   3.411   1.775
  203GLU    OE2 2026   5.289   3.367   1.962
  203GLU      C 2027   5.807   3.245   1.899
  203GLU      O 2028   5.887   3.181   1.967
  204GLN      N 2029   5.802   3.243   1.766
  204GLN      H 2030   5.712   3.237   1.723
  204GLN     CA 2031   5.911   3.216   1.670
  204GLN     CB 2032   5.875   3.096   1.583
  204GLN     CG 2033   5.899   2.959   1.648
  204GLN     CD 2034   5.882   2.855   1.537
  204GLN    OE1 2035   5.982   2.808   1.482
  204GLN    NE2 2036   5.767   2.853   1.472
  204GLN   HE21 2037   5.692   2.917   1.489
  204GLN   HE22 2038   5.756   2.776   1.410
  204GLN      C 2039   5.952   3.328   1.574
  204GLN      O 2040   5.878   3.380   1.491
  205GLY      N 2041   6.075   3.375   1.591
  205GLY      H 2042   6.112   3.355   1.681
  205GLY     CA 2043   6.124   3.482   1.503
  205GLY      C 2044   6.277   3.494   1.502
  205GLY      O 2045   6.339   3.499   1.608
  206GLU      N 2046   6.321   3.543   1.387
  206GLU      H 2047   6.266   3.585   1.315
  206GLU     CA 2048   6.461   3.534   1.342
  206GLU     CB 2049   6.479   3.523   1.191
  206GLU     CG 2050   6.432   3.649   1.118
  206GLU     CD 2051   6.283   3.661   1.086
  206GLU    OE1 2052   6.225   3.630   0.979
  206GLU    OE2 2053   6.216   3.705   1.182
  206GLU      C 2054   6.553   3.641   1.402
  206GLU      O 2055   6.674   3.655   1.391
  207VAL      N 2056   6.492   3.733   1.476
  207VAL      H 2057   6.397   3.715   1.499
  207VAL     CA 2058   6.548   3.855   1.536
  207VAL     CB 2059   6.448   3.970   1.545
  207VAL    CG1 2060   6.425   4.028   1.405
  207VAL    CG2 2061   6.318   3.927   1.614
  207VAL      C 2062   6.601   3.833   1.678
  207VAL      O 2063   6.562   3.755   1.765
  208ARG      N 2064   6.704   3.916   1.697
  208ARG      H 2065   6.735   3.980   1.627
  208ARG     CA 2066   6.784   3.918   1.820
  208ARG     CB 2067   6.922   3.967   1.774
  208ARG     CG 2068   7.009   3.843   1.753
  208ARG     CD 2069   7.156   3.882   1.740
  208ARG     NE 2070   7.228   3.875   1.868
  208ARG     HE 2071   7.232   3.954   1.929
  208ARG     CZ 2072   7.311   3.779   1.911
  208ARG    NH1 2073   7.331   3.671   1.833
  208ARG   HH11 2074   7.275   3.660   1.751
  208ARG   HH12 2075   7.410   3.612   1.850
  208ARG    NH2 2076   7.343   3.763   2.040
  208ARG   HH21 2077   7.300   3.814   2.114
  208ARG   HH22 2078   7.410   3.692   2.064
  208ARG      C 2079   6.726   4.001   1.936
  208ARG      O 2080   6.758   4.118   1.956
  209PHE      N 2081   6.619   3.943   1.990
  209PHE      H 2082   6.612   3.846   1.967
  209PHE     CA 2083   6.515   4.007   2.071
  209PHE     CB 2084   6.400   3.910   2.104
  209PHE     CG 2085   6.417   3.780   2.183
  209PHE    CD1 2086   6.454   3.665   2.114
  209PHE    HD1 2087   6.429   3.652   2.009
  209PHE    CD2 2088   6.436   3.791   2.320
  209PHE    HD2 2089   6.402   3.878   2.376
  209PHE    CE1 2090   6.504   3.556   2.183
  209PHE    HE1 2091   6.503   3.457   2.138
  209PHE    CE2 2092   6.494   3.684   2.387
  209PHE    HE2 2093   6.527   3.699   2.490
  209PHE     CZ 2094   6.529   3.567   2.320
  209PHE     HZ 2095   6.552   3.476   2.375
  209PHE      C 2096   6.563   4.069   2.202
  209PHE      O 2097   6.650   4.019   2.274
  210SER      N 2098   6.512   4.190   2.223
  210SER      H 2099   6.462   4.226   2.144
  210SER     CA 2100   6.547   4.272   2.340
  210SER     CB 2101   6.661   4.365   2.300
  210SER     OG 2102   6.621   4.449   2.190
  210SER     HG 2103   6.698   4.508   2.168
  210SER      C 2104   6.431   4.355   2.396
  210SER      O 2105   6.327   4.371   2.333
  211ALA      N 2106   6.455   4.423   2.508
  211ALA      H 2107   6.548   4.427   2.544
  211ALA     CA 2108   6.356   4.500   2.584
  211ALA     CB 2109   6.292   4.405   2.686
  211ALA      C 2110   6.404   4.627   2.653
  211ALA      O 2111   6.518   4.629   2.698
  212VAL      N 2112   6.319   4.730   2.651
  212VAL      H 2113   6.225   4.710   2.624
  212VAL     CA 2114   6.338   4.869   2.697
  212VAL     CB 2115   6.362   4.971   2.585
  212VAL    CG1 2116   6.501   4.972   2.523
  212VAL    CG2 2117   6.259   4.966   2.472
  212VAL      C 2118   6.234   4.908   2.803
  212VAL      O 2119   6.119   4.874   2.776
  213ALA      N 2120   6.265   4.993   2.900
  213ALA      H 2121   6.360   5.022   2.907
  213ALA     CA 2122   6.171   5.043   3.001
  213ALA     CB 2123   6.175   4.959   3.129
  213ALA      C 2124   6.173   5.194   3.024
  213ALA      O 2125   6.281   5.253   3.016
  214LEU      N 2126   6.053   5.246   3.046
  214LEU      H 2127   5.969   5.193   3.033
  214LEU     CA 2128   6.037   5.387   3.086
  214LEU     CB 2129   5.895   5.439   3.061
  214LEU     CG 2130   5.872   5.501   2.923
  214LEU    CD1 2131   5.954   5.627   2.894
  214LEU    CD2 2132   5.878   5.388   2.820
  214LEU      C 2133   6.076   5.425   3.229
  214LEU      O 2134   6.036   5.356   3.323
  215CYS      N 2135   6.190   5.492   3.229
  215CYS      H 2136   6.217   5.548   3.150
  215CYS     CA 2137   6.266   5.515   3.353
  215CYS     CB 2138   6.400   5.440   3.359
  215CYS     SG 2139   6.534   5.520   3.263
  215CYS     HG 2140   6.446   5.598   3.200
  215CYS      C 2141   6.288   5.663   3.383
  215CYS      O 2142   6.300   5.741   3.289
  216LYS      N 2143   6.302   5.702   3.510
  216LYS      H 2144   6.315   5.633   3.581
  216LYS     CA 2145   6.321   5.844   3.538
  216LYS     CB 2146   6.248   5.875   3.670
  216LYS     CG 2147   6.226   6.024   3.694
  216LYS     CD 2148   6.202   6.044   3.844
  216LYS     CE 2149   6.188   6.193   3.878
  216LYS     NZ 2150   6.189   6.219   4.023
  216LYS    HZ1 2151   6.176   6.318   4.032
  216LYS    HZ2 2152   6.112   6.172   4.066
  216LYS    HZ3 2153   6.278   6.206   4.067
  216LYS      C 2154   6.471   5.863   3.560
  216LYS      O 2155   6.526   5.822   3.662
  217ALA      N 2156   6.540   5.920   3.462
  217ALA      H 2157   6.501   5.968   3.383
  217ALA     CA 2158   6.684   5.945   3.470
  217ALA     CB 2159   6.751   5.946   3.332
  217ALA      C 2160   6.720   6.087   3.514
  217ALA      O 2161   6.630   6.170   3.531
  218ALA      N 2162   6.849   6.107   3.537
  218ALA      H 2163   6.917   6.037   3.515
  218ALA     CA 2164   6.908   6.228   3.596
  218ALA     CB 2165   6.882   6.223   3.746
  218ALA      C 2166   7.059   6.226   3.572
  218ALA     O1 2167   7.107   6.140   3.495
  218ALA     O2 2168   7.128   6.325   3.605
   6.92744   6.92744   4.89843   0.00000   0.00000   0.00000   0.00000   3.46373   3.46373
