# Supplementary material for: Is There a Functional Role for the Knotted Topology in Protein UCH-L1?
Source: J Chem Inf Model. 2024 Jul 24;64(17):6827–37. doi: 10.1021/acs.jcim.4c00880 (PMC11388461; doi:10.1021/acs.jcim.4c00880)
Supplement: Supplementary file 2 — ci4c00880_si_002.zip [file ci4c00880_si_002.zip › UCH-L1_files/APO/APO_delta5/REP_4/traj_initial.gro]

Protein in water t=   0.00000 step= 0
 2168
    1MET      N    1   4.703   4.175   3.269
    1MET     H1    2   4.778   4.145   3.328
    1MET     H2    3   4.649   4.093   3.249
    1MET     H3    4   4.746   4.210   3.186
    1MET     CA    5   4.635   4.290   3.330
    1MET     CB    6   4.729   4.411   3.329
    1MET     CG    7   4.692   4.504   3.444
    1MET     SD    8   4.792   4.653   3.480
    1MET     CE    9   4.910   4.568   3.583
    1MET      C   10   4.508   4.328   3.253
    1MET      O   11   4.521   4.327   3.131
    2GLU      N   12   4.399   4.367   3.318
    2GLU      H   13   4.379   4.327   3.407
    2GLU     CA   14   4.292   4.437   3.246
    2GLU     CB   15   4.169   4.464   3.333
    2GLU     CG   16   4.085   4.339   3.360
    2GLU     CD   17   3.957   4.369   3.439
    2GLU    OE1   18   3.848   4.412   3.396
    2GLU    OE2   19   3.971   4.351   3.562
    2GLU      C   20   4.335   4.571   3.186
    2GLU      O   21   4.368   4.670   3.252
    3ILE      N   22   4.350   4.574   3.054
    3ILE      H   23   4.336   4.495   2.995
    3ILE     CA   24   4.386   4.694   2.977
    3ILE     CB   25   4.460   4.659   2.848
    3ILE    CG1   26   4.574   4.557   2.860
    3ILE    CG2   27   4.526   4.784   2.790
    3ILE     CD   28   4.701   4.586   2.941
    3ILE      C   29   4.272   4.794   2.958
    3ILE      O   30   4.203   4.801   2.856
    4ASN      N   31   4.268   4.879   3.059
    4ASN      H   32   4.345   4.883   3.123
    4ASN     CA   33   4.152   4.966   3.085
    4ASN     CB   34   4.037   4.897   3.159
    4ASN     CG   35   4.053   4.855   3.305
    4ASN    OD1   36   4.106   4.930   3.388
    4ASN    ND2   37   3.994   4.743   3.347
    4ASN   HD21   38   3.938   4.689   3.284
    4ASN   HD22   39   3.974   4.737   3.445
    4ASN      C   40   4.198   5.088   3.166
    4ASN      O   41   4.297   5.079   3.238
    5PRO      N   42   4.137   5.203   3.140
    5PRO     CA   43   4.178   5.331   3.200
    5PRO     CB   44   4.076   5.431   3.146
    5PRO     CG   45   4.038   5.375   3.009
    5PRO     CD   46   4.034   5.225   3.038
    5PRO      C   47   4.190   5.341   3.352
    5PRO      O   48   4.290   5.392   3.401
    6GLU      N   49   4.096   5.288   3.430
    6GLU      H   50   4.001   5.273   3.401
    6GLU     CA   51   4.108   5.273   3.576
    6GLU     CB   52   3.982   5.204   3.628
    6GLU     CG   53   3.967   5.206   3.780
    6GLU     CD   54   3.835   5.151   3.833
    6GLU    OE1   55   3.832   5.036   3.884
    6GLU    OE2   56   3.744   5.235   3.849
    6GLU      C   57   4.232   5.198   3.624
    6GLU      O   58   4.311   5.261   3.694
    7MET      N   59   4.257   5.074   3.585
    7MET      H   60   4.202   5.018   3.523
    7MET     CA   61   4.378   5.011   3.641
    7MET     CB   62   4.380   4.859   3.623
    7MET     CG   63   4.253   4.784   3.665
    7MET     SD   64   4.186   4.798   3.834
    7MET     CE   65   4.029   4.716   3.812
    7MET      C   66   4.512   5.071   3.598
    7MET      O   67   4.587   5.113   3.685
    8LEU      N   68   4.515   5.116   3.473
    8LEU      H   69   4.446   5.086   3.407
    8LEU     CA   70   4.627   5.201   3.427
    8LEU     CB   71   4.639   5.217   3.275
    8LEU     CG   72   4.690   5.092   3.204
    8LEU    CD1   73   4.589   4.980   3.176
    8LEU    CD2   74   4.748   5.143   3.072
    8LEU      C   75   4.639   5.337   3.494
    8LEU      O   76   4.751   5.377   3.527
    9ASN      N   77   4.534   5.397   3.550
    9ASN      H   78   4.442   5.374   3.517
    9ASN     CA   79   4.544   5.511   3.642
    9ASN     CB   80   4.410   5.585   3.646
    9ASN     CG   81   4.368   5.666   3.523
    9ASN    OD1   82   4.451   5.730   3.459
    9ASN    ND2   83   4.239   5.684   3.496
    9ASN   HD21   84   4.172   5.661   3.566
    9ASN   HD22   85   4.205   5.717   3.408
    9ASN      C   86   4.593   5.487   3.784
    9ASN      O   87   4.666   5.569   3.839
   10LYS      N   88   4.556   5.367   3.829
   10LYS      H   89   4.481   5.316   3.787
   10LYS     CA   90   4.612   5.307   3.951
   10LYS     CB   91   4.523   5.186   3.980
   10LYS     CG   92   4.399   5.214   4.065
   10LYS     CD   93   4.311   5.089   4.065
   10LYS     CE   94   4.160   5.100   4.086
   10LYS     NZ   95   4.089   4.971   4.079
   10LYS    HZ1   96   3.990   4.984   4.089
   10LYS    HZ2   97   4.102   4.942   3.984
   10LYS    HZ3   98   4.113   4.902   4.147
   10LYS      C   99   4.761   5.272   3.947
   10LYS      O  100   4.837   5.321   4.030
   11VAL      N  101   4.804   5.233   3.827
   11VAL      H  102   4.737   5.202   3.759
   11VAL     CA  103   4.948   5.222   3.802
   11VAL     CB  104   4.980   5.139   3.678
   11VAL    CG1  105   5.125   5.091   3.680
   11VAL    CG2  106   4.880   5.026   3.655
   11VAL      C  107   5.022   5.356   3.809
   11VAL      O  108   5.119   5.375   3.882
   12LEU      N  109   4.971   5.463   3.748
   12LEU      H  110   4.900   5.462   3.678
   12LEU     CA  111   5.032   5.595   3.767
   12LEU     CB  112   4.994   5.692   3.654
   12LEU     CG  113   5.050   5.651   3.517
   12LEU    CD1  114   5.029   5.766   3.418
   12LEU    CD2  115   5.200   5.638   3.543
   12LEU      C  116   5.028   5.654   3.908
   12LEU      O  117   5.128   5.712   3.948
   13SER      N  118   4.923   5.627   3.985
   13SER      H  119   4.842   5.587   3.941
   13SER     CA  120   4.926   5.658   4.129
   13SER     CB  121   4.792   5.615   4.190
   13SER     OG  122   4.767   5.643   4.328
   13SER     HG  123   4.671   5.619   4.344
   13SER      C  124   5.034   5.578   4.202
   13SER      O  125   5.104   5.628   4.290
   14ARG      N  126   5.035   5.447   4.180
   14ARG      H  127   4.969   5.392   4.128
   14ARG     CA  128   5.134   5.364   4.250
   14ARG     CB  129   5.119   5.214   4.221
   14ARG     CG  130   5.014   5.162   4.320
   14ARG     CD  131   5.014   5.009   4.311
   14ARG     NE  132   4.905   4.949   4.390
   14ARG     HE  133   4.817   4.993   4.374
   14ARG     CZ  134   4.913   4.865   4.494
   14ARG    NH1  135   5.027   4.816   4.545
   14ARG   HH11  136   5.118   4.833   4.506
   14ARG   HH12  137   5.030   4.780   4.638
   14ARG    NH2  138   4.805   4.804   4.545
   14ARG   HH21  139   4.722   4.813   4.490
   14ARG   HH22  140   4.812   4.731   4.613
   14ARG      C  141   5.277   5.400   4.210
   14ARG      O  142   5.358   5.400   4.303
   15LEU      N  143   5.302   5.415   4.080
   15LEU      H  144   5.234   5.388   4.012
   15LEU     CA  145   5.433   5.463   4.034
   15LEU     CB  146   5.443   5.462   3.881
   15LEU     CG  147   5.463   5.320   3.826
   15LEU    CD1  148   5.433   5.322   3.676
   15LEU    CD2  149   5.603   5.267   3.856
   15LEU      C  150   5.480   5.600   4.084
   15LEU      O  151   5.590   5.645   4.053
   16GLY      N  152   5.387   5.676   4.141
   16GLY      H  153   5.307   5.638   4.187
   16GLY     CA  154   5.405   5.816   4.180
   16GLY      C  155   5.438   5.911   4.064
   16GLY      O  156   5.544   5.969   4.045
   17VAL      N  157   5.328   5.944   3.996
   17VAL      H  158   5.239   5.912   4.029
   17VAL     CA  159   5.322   6.036   3.882
   17VAL     CB  160   5.341   5.967   3.747
   17VAL    CG1  161   5.383   6.066   3.638
   17VAL    CG2  162   5.444   5.853   3.748
   17VAL      C  163   5.192   6.118   3.881
   17VAL      O  164   5.092   6.058   3.920
   18ALA      N  165   5.198   6.246   3.847
   18ALA      H  166   5.273   6.290   3.799
   18ALA     CA  167   5.094   6.345   3.882
   18ALA     CB  168   5.153   6.480   3.843
   18ALA      C  169   4.959   6.320   3.816
   18ALA      O  170   4.944   6.305   3.694
   19GLY      N  171   4.860   6.350   3.900
   19GLY      H  172   4.885   6.390   3.988
   19GLY     CA  173   4.719   6.327   3.867
   19GLY      C  174   4.643   6.429   3.781
   19GLY      O  175   4.521   6.414   3.774
   20GLN      N  176   4.715   6.532   3.736
   20GLN      H  177   4.804   6.548   3.778
   20GLN     CA  178   4.670   6.639   3.646
   20GLN     CB  179   4.768   6.752   3.617
   20GLN     CG  180   4.788   6.826   3.749
   20GLN     CD  181   4.876   6.951   3.747
   20GLN    OE1  182   4.863   7.040   3.832
   20GLN    NE2  183   4.980   6.964   3.665
   20GLN   HE21  184   5.022   6.881   3.629
   20GLN   HE22  185   5.006   7.055   3.633
   20GLN      C  186   4.635   6.580   3.509
   20GLN      O  187   4.538   6.638   3.461
   21TRP      N  188   4.702   6.475   3.463
   21TRP      H  189   4.767   6.429   3.524
   21TRP     CA  190   4.666   6.403   3.340
   21TRP     CB  191   4.791   6.383   3.254
   21TRP     CG  192   4.838   6.521   3.209
   21TRP    CD1  193   4.905   6.610   3.281
   21TRP    HD1  194   4.963   6.581   3.369
   21TRP    CD2  195   4.794   6.582   3.091
   21TRP    NE1  196   4.915   6.722   3.210
   21TRP    HE1  197   4.931   6.810   3.256
   21TRP    CE2  198   4.855   6.707   3.093
   21TRP    CE3  199   4.719   6.545   2.981
   21TRP    HE3  200   4.655   6.457   2.991
   21TRP    CZ2  201   4.848   6.787   2.980
   21TRP    HZ2  202   4.899   6.884   2.984
   21TRP    CZ3  203   4.714   6.630   2.871
   21TRP    HZ3  204   4.642   6.602   2.794
   21TRP    CH2  205   4.785   6.749   2.862
   21TRP    HH2  206   4.761   6.818   2.781
   21TRP      C  207   4.611   6.263   3.368
   21TRP      O  208   4.676   6.195   3.447
   22ARG      N  209   4.491   6.232   3.320
   22ARG      H  210   4.440   6.286   3.253
   22ARG     CA  211   4.430   6.101   3.346
   22ARG     CB  212   4.307   6.112   3.436
   22ARG     CG  213   4.343   6.134   3.583
   22ARG     CD  214   4.369   6.005   3.662
   22ARG     NE  215   4.512   5.974   3.671
   22ARG     HE  216   4.562   5.957   3.586
   22ARG     CZ  217   4.578   5.968   3.788
   22ARG    NH1  218   4.520   5.991   3.906
   22ARG   HH11  219   4.420   6.000   3.906
   22ARG   HH12  220   4.570   5.992   3.993
   22ARG    NH2  221   4.710   5.948   3.777
   22ARG   HH21  222   4.752   5.918   3.691
   22ARG   HH22  223   4.774   5.990   3.841
   22ARG      C  224   4.380   6.027   3.222
   22ARG      O  225   4.353   6.084   3.116
   23PHE      N  226   4.391   5.894   3.223
   23PHE      H  227   4.413   5.840   3.304
   23PHE     CA  228   4.326   5.816   3.116
   23PHE     CB  229   4.377   5.672   3.122
   23PHE     CG  230   4.523   5.637   3.092
   23PHE    CD1  231   4.599   5.601   3.203
   23PHE    HD1  232   4.552   5.578   3.299
   23PHE    CD2  233   4.571   5.643   2.962
   23PHE    HD2  234   4.511   5.681   2.880
   23PHE    CE1  235   4.734   5.573   3.185
   23PHE    HE1  236   4.791   5.527   3.266
   23PHE    CE2  237   4.707   5.615   2.948
   23PHE    HE2  238   4.761   5.632   2.855
   23PHE     CZ  239   4.787   5.586   3.058
   23PHE     HZ  240   4.891   5.618   3.052
   23PHE      C  241   4.174   5.818   3.094
   23PHE      O  242   4.100   5.808   3.192
   24VAL      N  243   4.134   5.843   2.970
   24VAL      H  244   4.197   5.843   2.892
   24VAL     CA  245   3.991   5.837   2.937
   24VAL     CB  246   3.938   5.968   2.879
   24VAL    CG1  247   3.926   6.070   2.993
   24VAL    CG2  248   4.033   6.017   2.769
   24VAL      C  249   3.957   5.726   2.837
   24VAL      O  250   4.042   5.689   2.756
   25ASP      N  251   3.836   5.671   2.835
   25ASP      H  252   3.765   5.703   2.898
   25ASP     CA  253   3.783   5.569   2.744
   25ASP     CB  254   3.659   5.500   2.801
   25ASP     CG  255   3.676   5.469   2.950
   25ASP    OD1  256   3.640   5.560   3.028
   25ASP    OD2  257   3.699   5.350   2.981
   25ASP      C  258   3.733   5.641   2.619
   25ASP      O  259   3.674   5.749   2.625
   26VAL      N  260   3.769   5.582   2.505
   26VAL      H  261   3.822   5.498   2.510
   26VAL     CA  262   3.719   5.624   2.373
   26VAL     CB  263   3.835   5.626   2.273
   26VAL    CG1  264   3.806   5.703   2.144
   26VAL    CG2  265   3.959   5.701   2.321
   26VAL      C  266   3.616   5.520   2.328
   26VAL      O  267   3.649   5.404   2.306
   27LEU      N  268   3.501   5.572   2.284
   27LEU      H  269   3.503   5.670   2.264
   27LEU     CA  270   3.392   5.483   2.241
   27LEU     CB  271   3.254   5.538   2.276
   27LEU     CG  272   3.224   5.549   2.426
   27LEU    CD1  273   3.078   5.595   2.432
   27LEU    CD2  274   3.247   5.414   2.494
   27LEU      C  275   3.370   5.443   2.095
   27LEU      O  276   3.315   5.336   2.066
   28GLY      N  277   3.393   5.537   2.004
   28GLY      H  278   3.392   5.632   2.034
   28GLY     CA  279   3.395   5.508   1.860
   28GLY      C  280   3.521   5.561   1.791
   28GLY      O  281   3.571   5.666   1.830
   29LEU      N  282   3.543   5.512   1.670
   29LEU      H  283   3.468   5.472   1.618
   29LEU     CA  284   3.663   5.540   1.589
   29LEU     CB  285   3.698   5.415   1.509
   29LEU     CG  286   3.747   5.299   1.596
   29LEU    CD1  287   3.719   5.167   1.524
   29LEU    CD2  288   3.895   5.310   1.634
   29LEU      C  289   3.665   5.656   1.490
   29LEU      O  290   3.768   5.702   1.442
   30GLU      N  291   3.544   5.703   1.461
   30GLU      H  292   3.465   5.672   1.514
   30GLU     CA  293   3.506   5.779   1.341
   30GLU     CB  294   3.354   5.790   1.349
   30GLU     CG  295   3.284   5.658   1.314
   30GLU     CD  296   3.244   5.584   1.442
   30GLU    OE1  297   3.126   5.601   1.479
   30GLU    OE2  298   3.319   5.500   1.496
   30GLU      C  299   3.558   5.922   1.350
   30GLU      O  300   3.657   5.946   1.418
   31GLU      N  301   3.505   6.013   1.268
   31GLU      H  302   3.470   5.989   1.177
   31GLU     CA  303   3.532   6.156   1.291
   31GLU     CB  304   3.505   6.235   1.163
   31GLU     CG  305   3.581   6.182   1.042
   31GLU     CD  306   3.724   6.237   1.033
   31GLU    OE1  307   3.771   6.216   0.919
   31GLU    OE2  308   3.777   6.298   1.128
   31GLU      C  309   3.448   6.214   1.405
   31GLU      O  310   3.492   6.298   1.483
   32GLU      N  311   3.321   6.173   1.404
   32GLU      H  312   3.274   6.142   1.321
   32GLU     CA  313   3.230   6.167   1.519
   32GLU     CB  314   3.091   6.139   1.463
   32GLU     CG  315   2.977   6.143   1.565
   32GLU     CD  316   2.956   6.267   1.652
   32GLU    OE1  317   2.926   6.372   1.591
   32GLU    OE2  318   2.976   6.258   1.775
   32GLU      C  319   3.284   6.074   1.628
   32GLU      O  320   3.379   5.998   1.608
   33SER      N  321   3.219   6.090   1.742
   33SER      H  322   3.145   6.157   1.756
   33SER     CA  323   3.241   6.032   1.875
   33SER     CB  324   3.253   5.880   1.864
   33SER     OG  325   3.276   5.826   1.994
   33SER     HG  326   3.183   5.808   2.027
   33SER      C  327   3.366   6.084   1.947
   33SER      O  328   3.356   6.129   2.061
   34LEU      N  329   3.471   6.103   1.867
   34LEU      H  330   3.478   6.072   1.772
   34LEU     CA  331   3.593   6.164   1.922
   34LEU     CB  332   3.701   6.173   1.813
   34LEU     CG  333   3.747   6.033   1.773
   34LEU    CD1  334   3.857   6.042   1.667
   34LEU    CD2  335   3.803   5.956   1.893
   34LEU      C  336   3.595   6.301   1.989
   34LEU      O  337   3.687   6.322   2.067
   35GLY      N  338   3.484   6.375   1.981
   35GLY      H  339   3.433   6.387   1.896
   35GLY     CA  340   3.468   6.495   2.065
   35GLY      C  341   3.434   6.462   2.210
   35GLY      O  342   3.435   6.551   2.295
   36SER      N  343   3.389   6.341   2.241
   36SER      H  344   3.353   6.290   2.163
   36SER     CA  345   3.364   6.285   2.375
   36SER     CB  346   3.290   6.151   2.381
   36SER     OG  347   3.356   6.042   2.315
   36SER     HG  348   3.360   6.070   2.219
   36SER      C  349   3.492   6.278   2.458
   36SER      O  350   3.496   6.282   2.581
   37VAL      N  351   3.609   6.276   2.395
   37VAL      H  352   3.616   6.293   2.296
   37VAL     CA  353   3.741   6.257   2.455
   37VAL     CB  354   3.829   6.176   2.359
   37VAL    CG1  355   3.970   6.160   2.417
   37VAL    CG2  356   3.762   6.045   2.317
   37VAL      C  357   3.796   6.396   2.485
   37VAL      O  358   3.798   6.486   2.401
   38PRO      N  359   3.815   6.430   2.613
   38PRO     CA  360   3.841   6.570   2.651
   38PRO     CB  361   3.822   6.570   2.803
   38PRO     CG  362   3.864   6.428   2.844
   38PRO     CD  363   3.812   6.341   2.729
   38PRO      C  364   3.973   6.634   2.606
   38PRO      O  365   4.079   6.587   2.648
   39ALA      N  366   3.955   6.754   2.552
   39ALA      H  367   3.862   6.790   2.547
   39ALA     CA  368   4.071   6.835   2.512
   39ALA     CB  369   4.047   6.948   2.412
   39ALA      C  370   4.134   6.894   2.638
   39ALA      O  371   4.052   6.943   2.715
   40PRO      N  372   4.266   6.903   2.651
   40PRO     CA  373   4.371   6.855   2.561
   40PRO     CB  374   4.493   6.942   2.594
   40PRO     CG  375   4.475   7.004   2.732
   40PRO     CD  376   4.326   6.981   2.760
   40PRO      C  377   4.398   6.705   2.578
   40PRO      O  378   4.398   6.651   2.688
   41ALA      N  379   4.453   6.644   2.473
   41ALA      H  380   4.443   6.675   2.379
   41ALA     CA  381   4.497   6.503   2.477
   41ALA     CB  382   4.413   6.419   2.381
   41ALA      C  383   4.645   6.505   2.439
   41ALA      O  384   4.688   6.602   2.378
   42CYS      N  385   4.715   6.409   2.498
   42CYS      H  386   4.660   6.347   2.555
   42CYS     CA  387   4.858   6.389   2.470
   42CYS     CB  388   4.940   6.434   2.591
   42CYS     SG  389   4.876   6.346   2.739
   42CYS     HG  390   4.951   6.402   2.833
   42CYS      C  391   4.903   6.251   2.421
   42CYS      O  392   5.020   6.231   2.390
   43ALA      N  393   4.804   6.164   2.401
   43ALA      H  394   4.710   6.196   2.390
   43ALA     CA  395   4.833   6.027   2.355
   43ALA     CB  396   4.906   5.959   2.471
   43ALA      C  397   4.709   5.947   2.317
   43ALA      O  398   4.599   5.967   2.368
   44LEU      N  399   4.715   5.869   2.210
   44LEU      H  400   4.793   5.865   2.147
   44LEU     CA  401   4.608   5.776   2.171
   44LEU     CB  402   4.561   5.807   2.029
   44LEU     CG  403   4.417   5.764   1.999
   44LEU    CD1  404   4.376   5.836   1.871
   44LEU    CD2  405   4.411   5.612   1.980
   44LEU      C  406   4.661   5.632   2.176
   44LEU      O  407   4.761   5.605   2.110
   45LEU      N  408   4.602   5.543   2.256
   45LEU      H  409   4.515   5.563   2.301
   45LEU     CA  410   4.653   5.406   2.265
   45LEU     CB  411   4.709   5.353   2.398
   45LEU     CG  412   4.787   5.457   2.479
   45LEU    CD1  413   4.686   5.538   2.561
   45LEU    CD2  414   4.883   5.385   2.574
   45LEU      C  415   4.552   5.306   2.210
   45LEU      O  416   4.432   5.331   2.224
   46LEU      N  417   4.599   5.208   2.133
   46LEU      H  418   4.695   5.205   2.106
   46LEU     CA  419   4.510   5.114   2.064
   46LEU     CB  420   4.509   5.144   1.914
   46LEU     CG  421   4.377   5.095   1.854
   46LEU    CD1  422   4.246   5.153   1.909
   46LEU    CD2  423   4.378   5.124   1.704
   46LEU      C  424   4.543   4.969   2.101
   46LEU      O  425   4.657   4.926   2.085
   47LEU      N  426   4.444   4.906   2.163
   47LEU      H  427   4.356   4.951   2.181
   47LEU     CA  428   4.451   4.763   2.195
   47LEU     CB  429   4.398   4.743   2.338
   47LEU     CG  430   4.411   4.596   2.380
   47LEU    CD1  431   4.554   4.588   2.433
   47LEU    CD2  432   4.323   4.561   2.500
   47LEU      C  433   4.367   4.678   2.099
   47LEU      O  434   4.244   4.678   2.098
   48PHE      N  435   4.439   4.616   2.006
   48PHE      H  436   4.519   4.669   1.978
   48PHE     CA  437   4.395   4.526   1.898
   48PHE     CB  438   4.399   4.620   1.777
   48PHE     CG  439   4.349   4.549   1.652
   48PHE    CD1  440   4.213   4.528   1.627
   48PHE    HD1  441   4.136   4.538   1.703
   48PHE    CD2  442   4.449   4.504   1.567
   48PHE    HD2  443   4.548   4.546   1.587
   48PHE    CE1  444   4.170   4.473   1.507
   48PHE    HE1  445   4.070   4.431   1.495
   48PHE    CE2  446   4.408   4.447   1.447
   48PHE    HE2  447   4.483   4.440   1.369
   48PHE     CZ  448   4.272   4.443   1.417
   48PHE     HZ  449   4.239   4.421   1.316
   48PHE      C  450   4.485   4.403   1.883
   48PHE      O  451   4.604   4.401   1.915
   49PRO      N  452   4.426   4.288   1.851
   49PRO     CA  453   4.505   4.166   1.828
   49PRO     CB  454   4.416   4.043   1.846
   49PRO     CG  455   4.279   4.110   1.832
   49PRO     CD  456   4.286   4.256   1.878
   49PRO      C  457   4.555   4.164   1.683
   49PRO      O  458   4.484   4.201   1.590
   50LEU      N  459   4.675   4.106   1.672
   50LEU      H  460   4.718   4.061   1.750
   50LEU     CA  461   4.746   4.085   1.545
   50LEU     CB  462   4.875   4.166   1.541
   50LEU     CG  463   4.868   4.319   1.546
   50LEU    CD1  464   5.007   4.383   1.534
   50LEU    CD2  465   4.775   4.367   1.434
   50LEU      C  466   4.776   3.944   1.495
   50LEU      O  467   4.844   3.863   1.558
   51THR      N  468   4.746   3.927   1.366
   51THR      H  469   4.739   4.009   1.310
   51THR     CA  470   4.772   3.804   1.290
   51THR     CB  471   4.712   3.804   1.149
   51THR    OG1  472   4.767   3.897   1.056
   51THR    HG1  473   4.752   3.987   1.097
   51THR    CG2  474   4.560   3.815   1.162
   51THR      C  475   4.922   3.783   1.273
   51THR      O  476   4.999   3.877   1.253
   52ALA      N  477   4.966   3.665   1.317
   52ALA      H  478   4.919   3.620   1.393
   52ALA     CA  479   5.104   3.616   1.311
   52ALA     CB  480   5.099   3.464   1.325
   52ALA      C  481   5.174   3.661   1.182
   52ALA      O  482   5.279   3.724   1.183
   53GLN      N  483   5.098   3.655   1.073
   53GLN      H  484   5.006   3.622   1.093
   53GLN     CA  485   5.127   3.681   0.931
   53GLN     CB  486   5.018   3.652   0.828
   53GLN     CG  487   4.979   3.504   0.837
   53GLN     CD  488   4.863   3.479   0.933
   53GLN    OE1  489   4.868   3.480   1.056
   53GLN    NE2  490   4.739   3.480   0.884
   53GLN   HE21  491   4.711   3.487   0.788
   53GLN   HE22  492   4.663   3.470   0.948
   53GLN      C  493   5.172   3.826   0.914
   53GLN      O  494   5.270   3.860   0.847
   54HISE     N  495   5.085   3.918   0.957
   54HISE     H  496   4.989   3.896   0.969
   54HISE    CA  497   5.117   4.062   0.955
   54HISE    CB  498   4.996   4.132   1.018
   54HISE    CG  499   5.008   4.284   1.036
   54HISE   ND1  500   4.915   4.351   1.103
   54HISE   CD2  501   5.084   4.367   0.966
   54HISE   HD2  502   5.167   4.350   0.898
   54HISE   CE1  503   4.933   4.478   1.069
   54HISE   HE1  504   4.887   4.561   1.124
   54HISE   NE2  505   5.034   4.489   0.984
   54HISE   HE2  506   5.071   4.573   0.944
   54HISE     C  507   5.242   4.098   1.034
   54HISE     O  508   5.343   4.141   0.979
   55GLU      N  509   5.253   4.029   1.148
   55GLU      H  510   5.177   3.970   1.173
   55GLU     CA  511   5.358   4.060   1.246
   55GLU     CB  512   5.321   3.992   1.377
   55GLU     CG  513   5.429   3.995   1.485
   55GLU     CD  514   5.373   3.922   1.608
   55GLU    OE1  515   5.413   3.807   1.638
   55GLU    OE2  516   5.295   3.978   1.688
   55GLU      C  517   5.495   4.013   1.195
   55GLU      O  518   5.589   4.092   1.201
   56ASN      N  519   5.502   3.888   1.150
   56ASN      H  520   5.417   3.835   1.151
   56ASN     CA  521   5.624   3.830   1.092
   56ASN     CB  522   5.602   3.684   1.052
   56ASN     CG  523   5.562   3.591   1.167
   56ASN    OD1  524   5.626   3.603   1.272
   56ASN    ND2  525   5.516   3.474   1.125
   56ASN   HD21  526   5.499   3.468   1.027
   56ASN   HD22  527   5.506   3.395   1.185
   56ASN      C  528   5.688   3.912   0.979
   56ASN      O  529   5.801   3.959   0.990
   57PHE      N  530   5.596   3.957   0.895
   57PHE      H  531   5.498   3.954   0.917
   57PHE     CA  532   5.635   4.039   0.779
   57PHE     CB  533   5.522   4.067   0.680
   57PHE     CG  534   5.542   4.171   0.569
   57PHE    CD1  535   5.474   4.292   0.576
   57PHE    HD1  536   5.437   4.329   0.671
   57PHE    CD2  537   5.619   4.136   0.459
   57PHE    HD2  538   5.630   4.031   0.432
   57PHE    CE1  539   5.487   4.385   0.473
   57PHE    HE1  540   5.452   4.488   0.481
   57PHE    CE2  541   5.631   4.227   0.354
   57PHE    HE2  542   5.682   4.197   0.262
   57PHE     CZ  543   5.565   4.348   0.364
   57PHE     HZ  544   5.580   4.428   0.292
   57PHE      C  545   5.682   4.177   0.824
   57PHE      O  546   5.791   4.224   0.790
   58ARG      N  547   5.596   4.247   0.899
   58ARG      H  548   5.504   4.213   0.917
   58ARG     CA  549   5.622   4.385   0.941
   58ARG     CB  550   5.497   4.450   1.001
   58ARG     CG  551   5.494   4.595   0.954
   58ARG     CD  552   5.357   4.662   0.969
   58ARG     NE  553   5.372   4.808   0.958
   58ARG     HE  554   5.406   4.843   0.871
   58ARG     CZ  555   5.340   4.893   1.056
   58ARG    NH1  556   5.270   4.849   1.161
   58ARG   HH11  557   5.237   4.755   1.156
   58ARG   HH12  558   5.278   4.887   1.253
   58ARG    NH2  559   5.413   5.003   1.081
   58ARG   HH21  560   5.493   5.019   1.024
   58ARG   HH22  561   5.385   5.066   1.154
   58ARG      C  562   5.737   4.406   1.040
   58ARG      O  563   5.805   4.506   1.021
   59LYS      N  564   5.781   4.305   1.114
   59LYS      H  565   5.734   4.217   1.111
   59LYS     CA  566   5.905   4.317   1.193
   59LYS     CB  567   5.923   4.190   1.276
   59LYS     CG  568   5.835   4.204   1.400
   59LYS     CD  569   5.866   4.097   1.505
   59LYS     CE  570   5.780   4.125   1.628
   59LYS     NZ  571   5.812   4.040   1.744
   59LYS    HZ1  572   5.839   3.948   1.716
   59LYS    HZ2  573   5.889   4.075   1.798
   59LYS    HZ3  574   5.729   4.033   1.799
   59LYS      C  575   6.029   4.340   1.106
   59LYS      O  576   6.090   4.446   1.117
   60LYS      N  577   6.036   4.264   0.997
   60LYS      H  578   5.978   4.185   0.975
   60LYS     CA  579   6.139   4.278   0.893
   60LYS     CB  580   6.149   4.153   0.805
   60LYS     CG  581   6.184   4.023   0.879
   60LYS     CD  582   6.176   3.917   0.768
   60LYS     CE  583   6.181   3.777   0.828
   60LYS     NZ  584   6.166   3.676   0.721
   60LYS    HZ1  585   6.229   3.696   0.646
   60LYS    HZ2  586   6.172   3.583   0.756
   60LYS    HZ3  587   6.071   3.685   0.691
   60LYS      C  588   6.123   4.409   0.816
   60LYS      O  589   6.216   4.478   0.777
   61GLN      N  590   6.000   4.440   0.776
   61GLN      H  591   5.927   4.372   0.776
   61GLN     CA  592   5.970   4.565   0.704
   61GLN     CB  593   5.818   4.580   0.688
   61GLN     CG  594   5.785   4.645   0.553
   61GLN     CD  595   5.643   4.700   0.535
   61GLN    OE1  596   5.574   4.710   0.636
   61GLN    NE2  597   5.591   4.737   0.419
   61GLN   HE21  598   5.626   4.720   0.327
   61GLN   HE22  599   5.509   4.795   0.425
   61GLN      C  600   6.013   4.687   0.787
   61GLN      O  601   6.108   4.753   0.745
   62ILE      N  602   5.971   4.707   0.911
   62ILE      H  603   5.899   4.654   0.957
   62ILE     CA  604   6.013   4.825   0.987
   62ILE     CB  605   5.931   4.849   1.114
   62ILE    CG1  606   5.784   4.854   1.075
   62ILE    CG2  607   5.954   4.987   1.177
   62ILE     CD  608   5.705   4.788   1.189
   62ILE      C  609   6.160   4.818   1.029
   62ILE      O  610   6.234   4.916   1.040
   63GLU      N  611   6.213   4.698   1.049
   63GLU      H  612   6.169   4.610   1.066
   63GLU     CA  613   6.358   4.683   1.061
   63GLU     CB  614   6.385   4.546   1.124
   63GLU     CG  615   6.525   4.508   1.174
   63GLU     CD  616   6.536   4.395   1.276
   63GLU    OE1  617   6.482   4.288   1.241
   63GLU    OE2  618   6.595   4.413   1.385
   63GLU      C  619   6.448   4.724   0.944
   63GLU      O  620   6.566   4.751   0.967
   64GLU      N  621   6.399   4.701   0.823
   64GLU      H  622   6.338   4.626   0.800
   64GLU     CA  623   6.471   4.745   0.702
   64GLU     CB  624   6.398   4.690   0.580
   64GLU     CG  625   6.499   4.639   0.477
   64GLU     CD  626   6.439   4.548   0.370
   64GLU    OE1  627   6.355   4.599   0.292
   64GLU    OE2  628   6.474   4.428   0.365
   64GLU      C  629   6.504   4.894   0.690
   64GLU      O  630   6.603   4.941   0.633
   65LEU      N  631   6.414   4.972   0.748
   65LEU      H  632   6.317   4.946   0.748
   65LEU     CA  633   6.433   5.116   0.772
   65LEU     CB  634   6.300   5.188   0.792
   65LEU     CG  635   6.204   5.176   0.673
   65LEU    CD1  636   6.057   5.203   0.705
   65LEU    CD2  637   6.252   5.254   0.551
   65LEU      C  638   6.538   5.151   0.878
   65LEU      O  639   6.601   5.255   0.860
   66LYS      N  640   6.557   5.073   0.984
   66LYS      H  641   6.503   4.990   0.997
   66LYS     CA  642   6.656   5.104   1.089
   66LYS     CB  643   6.797   5.097   1.030
   66LYS     CG  644   6.822   4.968   0.953
   66LYS     CD  645   6.859   4.862   1.057
   66LYS     CE  646   6.909   4.733   0.993
   66LYS     NZ  647   6.943   4.633   1.095
   66LYS    HZ1  648   6.867   4.641   1.160
   66LYS    HZ2  649   6.949   4.538   1.064
   66LYS    HZ3  650   7.022   4.674   1.141
   66LYS      C  651   6.648   5.239   1.160
   66LYS      O  652   6.745   5.287   1.218
   67GLY      N  653   6.526   5.291   1.165
   67GLY      H  654   6.440   5.250   1.136
   67GLY     CA  655   6.498   5.420   1.230
   67GLY      C  656   6.563   5.538   1.157
   67GLY      O  657   6.572   5.649   1.210
   68GLN      N  658   6.566   5.514   1.027
   68GLN      H  659   6.544   5.424   0.989
   68GLN     CA  660   6.619   5.614   0.932
   68GLN     CB  661   6.624   5.560   0.789
   68GLN     CG  662   6.713   5.650   0.703
   68GLN     CD  663   6.724   5.613   0.555
   68GLN    OE1  664   6.835   5.610   0.501
   68GLN    NE2  665   6.612   5.621   0.484
   68GLN   HE21  666   6.524   5.641   0.527
   68GLN   HE22  667   6.615   5.648   0.388
   68GLN      C  668   6.547   5.748   0.938
   68GLN      O  669   6.610   5.851   0.960
   69GLU      N  670   6.414   5.742   0.927
   69GLU      H  671   6.365   5.664   0.888
   69GLU     CA  672   6.322   5.855   0.945
   69GLU     CB  673   6.219   5.869   0.833
   69GLU     CG  674   6.288   5.905   0.702
   69GLU     CD  675   6.270   5.784   0.609
   69GLU    OE1  676   6.155   5.764   0.564
   69GLU    OE2  677   6.368   5.714   0.578
   69GLU      C  678   6.255   5.852   1.083
   69GLU      O  679   6.148   5.913   1.092
   70VAL      N  680   6.322   5.800   1.185
   70VAL      H  681   6.415   5.763   1.187
   70VAL     CA  682   6.275   5.814   1.324
   70VAL     CB  683   6.256   5.679   1.394
   70VAL    CG1  684   6.199   5.696   1.535
   70VAL    CG2  685   6.151   5.600   1.316
   70VAL      C  686   6.352   5.915   1.410
   70VAL      O  687   6.475   5.905   1.411
   71SER      N  688   6.284   6.007   1.478
   71SER      H  689   6.195   6.040   1.445
   71SER     CA  690   6.348   6.118   1.549
   71SER     CB  691   6.234   6.211   1.592
   71SER     OG  692   6.299   6.312   1.670
   71SER     HG  693   6.268   6.403   1.642
   71SER      C  694   6.434   6.074   1.667
   71SER      O  695   6.395   5.989   1.747
   72PRO      N  696   6.549   6.138   1.684
   72PRO     CA  697   6.637   6.123   1.802
   72PRO     CB  698   6.767   6.197   1.770
   72PRO     CG  699   6.723   6.309   1.676
   72PRO     CD  700   6.615   6.236   1.596
   72PRO      C  701   6.575   6.158   1.937
   72PRO      O  702   6.646   6.139   2.036
   73LYS      N  703   6.461   6.226   1.940
   73LYS      H  704   6.422   6.264   1.856
   73LYS     CA  705   6.390   6.254   2.066
   73LYS     CB  706   6.292   6.368   2.038
   73LYS     CG  707   6.347   6.499   1.982
   73LYS     CD  708   6.244   6.598   2.038
   73LYS     CE  709   6.300   6.735   2.001
   73LYS     NZ  710   6.217   6.841   2.060
   73LYS    HZ1  711   6.176   6.804   2.144
   73LYS    HZ2  712   6.275   6.919   2.084
   73LYS    HZ3  713   6.149   6.878   1.997
   73LYS      C  714   6.317   6.129   2.117
   73LYS      O  715   6.332   6.095   2.234
   74VAL      N  716   6.250   6.057   2.027
   74VAL      H  717   6.254   6.087   1.932
   74VAL     CA  718   6.162   5.945   2.062
   74VAL     CB  719   6.115   5.879   1.932
   74VAL    CG1  720   6.040   5.746   1.944
   74VAL    CG2  721   6.047   5.974   1.833
   74VAL      C  722   6.226   5.840   2.153
   74VAL      O  723   6.326   5.778   2.117
   75TYR      N  724   6.187   5.833   2.280
   75TYR      H  725   6.124   5.903   2.311
   75TYR     CA  726   6.235   5.730   2.374
   75TYR     CB  727   6.206   5.782   2.514
   75TYR     CG  728   6.236   5.692   2.635
   75TYR    CD1  729   6.144   5.592   2.666
   75TYR    HD1  730   6.075   5.552   2.591
   75TYR    CD2  731   6.351   5.710   2.710
   75TYR    HD2  732   6.408   5.803   2.715
   75TYR    CE1  733   6.161   5.517   2.781
   75TYR    HE1  734   6.086   5.442   2.805
   75TYR    CE2  735   6.373   5.628   2.820
   75TYR    HE2  736   6.471   5.614   2.866
   75TYR     CZ  737   6.281   5.529   2.851
   75TYR     OH  738   6.318   5.426   2.932
   75TYR     HH  739   6.384   5.453   3.002
   75TYR      C  740   6.160   5.597   2.357
   75TYR      O  741   6.037   5.597   2.361
   76PHE      N  742   6.234   5.512   2.286
   76PHE      H  743   6.320   5.541   2.245
   76PHE     CA  744   6.191   5.374   2.262
   76PHE     CB  745   6.182   5.346   2.112
   76PHE     CG  746   6.110   5.221   2.061
   76PHE    CD1  747   5.972   5.204   2.057
   76PHE    HD1  748   5.907   5.281   2.097
   76PHE    CD2  749   6.183   5.109   2.020
   76PHE    HD2  750   6.289   5.117   2.042
   76PHE    CE1  751   5.908   5.090   2.010
   76PHE    HE1  752   5.802   5.081   2.034
   76PHE    CE2  753   6.122   4.993   1.974
   76PHE    HE2  754   6.175   4.901   1.949
   76PHE     CZ  755   5.984   4.981   1.968
   76PHE     HZ  756   5.933   4.895   1.924
   76PHE      C  757   6.268   5.266   2.338
   76PHE      O  758   6.385   5.289   2.368
   77MET      N  759   6.217   5.143   2.329
   77MET      H  760   6.148   5.126   2.259
   77MET     CA  761   6.235   5.033   2.425
   77MET     CB  762   6.178   5.084   2.558
   77MET     CG  763   6.195   4.984   2.673
   77MET     SD  764   6.139   5.068   2.826
   77MET     CE  765   6.133   4.919   2.923
   77MET      C  766   6.157   4.913   2.373
   77MET      O  767   6.034   4.915   2.378
   78LYS      N  768   6.237   4.807   2.376
   78LYS      H  769   6.333   4.807   2.406
   78LYS     CA  770   6.200   4.675   2.323
   78LYS     CB  771   6.323   4.613   2.258
   78LYS     CG  772   6.389   4.689   2.142
   78LYS     CD  773   6.491   4.593   2.081
   78LYS     CE  774   6.556   4.666   1.963
   78LYS     NZ  775   6.670   4.584   1.918
   78LYS    HZ1  776   6.705   4.524   1.989
   78LYS    HZ2  777   6.646   4.530   1.837
   78LYS    HZ3  778   6.742   4.645   1.885
   78LYS      C  779   6.141   4.587   2.433
   78LYS      O  780   6.203   4.566   2.537
   79GLN      N  781   6.021   4.535   2.413
   79GLN      H  782   5.969   4.557   2.330
   79GLN     CA  783   5.956   4.454   2.517
   79GLN     CB  784   5.805   4.442   2.501
   79GLN     CG  785   5.734   4.389   2.626
   79GLN     CD  786   5.593   4.334   2.602
   79GLN    OE1  787   5.521   4.364   2.507
   79GLN    NE2  788   5.533   4.246   2.682
   79GLN   HE21  789   5.582   4.205   2.759
   79GLN   HE22  790   5.456   4.192   2.647
   79GLN      C  791   6.019   4.314   2.526
   79GLN      O  792   6.009   4.236   2.432
   80THR      N  793   6.088   4.285   2.636
   80THR      H  794   6.120   4.352   2.703
   80THR     CA  795   6.134   4.146   2.649
   80THR     CB  796   6.281   4.150   2.692
   80THR    OG1  797   6.302   4.199   2.825
   80THR    HG1  798   6.389   4.170   2.864
   80THR    CG2  799   6.371   4.221   2.591
   80THR      C  800   6.057   4.045   2.734
   80THR      O  801   6.035   3.931   2.694
   81ILE      N  802   6.000   4.096   2.844
   81ILE      H  803   5.998   4.196   2.843
   81ILE     CA  804   5.925   4.026   2.949
   81ILE     CB  805   5.927   4.111   3.076
   81ILE    CG1  806   6.075   4.117   3.117
   81ILE    CG2  807   5.836   4.068   3.191
   81ILE     CD  808   6.140   3.992   3.176
   81ILE      C  809   5.781   4.008   2.900
   81ILE      O  810   5.736   4.095   2.826
   82GLY      N  811   5.717   3.894   2.924
   82GLY      H  812   5.765   3.824   2.976
   82GLY     CA  813   5.576   3.869   2.892
   82GLY      C  814   5.479   3.967   2.959
   82GLY      O  815   5.497   4.018   3.070
   83ASN      N  816   5.366   3.990   2.893
   83ASN      H  817   5.352   3.947   2.804
   83ASN     CA  818   5.246   4.063   2.937
   83ASN     CB  819   5.161   3.985   3.036
   83ASN     CG  820   5.073   3.882   2.965
   83ASN    OD1  821   4.955   3.904   2.940
   83ASN    ND2  822   5.122   3.759   2.952
   83ASN   HD21  823   5.212   3.740   2.990
   83ASN   HD22  824   5.076   3.694   2.891
   83ASN      C  825   5.261   4.211   2.974
   83ASN      O  826   5.160   4.276   3.002
   84SER      N  827   5.382   4.267   2.980
   84SER      H  828   5.468   4.219   2.966
   84SER     CA  829   5.399   4.409   3.012
   84SER     CB  830   5.543   4.442   3.050
   84SER     OG  831   5.624   4.369   2.957
   84SER     HG  832   5.716   4.402   2.978
   84SER      C  833   5.366   4.499   2.893
   84SER      O  834   5.414   4.612   2.897
   85CYS      N  835   5.258   4.474   2.819
   85CYS      H  836   5.215   4.385   2.834
   85CYS     CA  837   5.198   4.547   2.707
   85CYS     CB  838   5.088   4.472   2.631
   85CYS     SG  839   4.962   4.393   2.738
   85CYS     HG  840   4.918   4.325   2.632
   85CYS      C  841   5.152   4.688   2.742
   85CYS      O  842   5.193   4.792   2.691
   86GLY      N  843   5.068   4.700   2.845
   86GLY      H  844   5.038   4.617   2.893
   86GLY     CA  845   5.026   4.819   2.920
   86GLY      C  846   5.136   4.910   2.974
   86GLY      O  847   5.134   5.031   2.949
   87THR      N  848   5.225   4.843   3.046
   87THR      H  849   5.202   4.764   3.103
   87THR     CA  850   5.340   4.914   3.103
   87THR     CB  851   5.420   4.817   3.189
   87THR    OG1  852   5.329   4.753   3.279
   87THR    HG1  853   5.299   4.819   3.347
   87THR    CG2  854   5.534   4.886   3.265
   87THR      C  855   5.430   4.968   2.992
   87THR      O  856   5.454   5.088   2.996
   88ILE      N  857   5.447   4.890   2.885
   88ILE      H  858   5.407   4.798   2.879
   88ILE     CA  859   5.537   4.933   2.778
   88ILE     CB  860   5.572   4.814   2.688
   88ILE    CG1  861   5.658   4.718   2.770
   88ILE    CG2  862   5.648   4.858   2.562
   88ILE     CD  863   5.782   4.786   2.827
   88ILE      C  864   5.468   5.046   2.701
   88ILE      O  865   5.536   5.147   2.688
   89GLY      N  866   5.337   5.046   2.677
   89GLY      H  867   5.282   4.969   2.644
   89GLY     CA  868   5.272   5.164   2.619
   89GLY      C  869   5.272   5.286   2.711
   89GLY      O  870   5.290   5.396   2.660
   90LEU      N  871   5.269   5.269   2.843
   90LEU      H  872   5.276   5.177   2.882
   90LEU     CA  873   5.260   5.378   2.941
   90LEU     CB  874   5.230   5.314   3.076
   90LEU     CG  875   5.179   5.409   3.184
   90LEU    CD1  876   5.034   5.373   3.217
   90LEU    CD2  877   5.267   5.393   3.309
   90LEU      C  878   5.393   5.454   2.953
   90LEU      O  879   5.397   5.577   2.955
   91ILE      N  880   5.497   5.372   2.950
   91ILE      H  881   5.480   5.274   2.940
   91ILE     CA  882   5.635   5.422   2.960
   91ILE     CB  883   5.748   5.320   2.966
   91ILE    CG1  884   5.719   5.220   3.078
   91ILE    CG2  885   5.886   5.385   2.980
   91ILE     CD  886   5.830   5.116   3.100
   91ILE      C  887   5.664   5.509   2.837
   91ILE      O  888   5.701   5.625   2.858
   92HISE     N  889   5.638   5.462   2.716
   92HISE     H  890   5.627   5.363   2.707
   92HISE    CA  891   5.646   5.534   2.588
   92HISE    CB  892   5.584   5.460   2.469
   92HISE    CG  893   5.670   5.342   2.424
   92HISE   ND1  894   5.617   5.245   2.349
   92HISE   CD2  895   5.801   5.324   2.442
   92HISE   HD2  896   5.871   5.385   2.499
   92HISE   CE1  897   5.716   5.159   2.328
   92HISE   HE1  898   5.715   5.053   2.302
   92HISE   NE2  899   5.826   5.207   2.385
   92HISE   HE2  900   5.910   5.154   2.395
   92HISE     C  901   5.583   5.673   2.592
   92HISE     O  902   5.654   5.773   2.587
   93ALA      N  903   5.465   5.672   2.653
   93ALA      H  904   5.420   5.586   2.680
   93ALA     CA  905   5.382   5.793   2.669
   93ALA     CB  906   5.240   5.752   2.707
   93ALA      C  907   5.438   5.897   2.767
   93ALA      O  908   5.486   6.003   2.727
   94VAL      N  909   5.455   5.848   2.890
   94VAL      H  910   5.438   5.750   2.902
   94VAL     CA  911   5.517   5.924   2.999
   94VAL     CB  912   5.515   5.843   3.129
   94VAL    CG1  913   5.587   5.913   3.245
   94VAL    CG2  914   5.373   5.812   3.176
   94VAL      C  915   5.655   5.983   2.970
   94VAL      O  916   5.681   6.103   2.960
   95ALA      N  917   5.743   5.893   2.929
   95ALA      H  918   5.713   5.798   2.918
   95ALA     CA  919   5.878   5.922   2.879
   95ALA     CB  920   5.960   5.798   2.842
   95ALA      C  921   5.902   6.031   2.775
   95ALA      O  922   5.987   6.120   2.788
   96ASN      N  923   5.809   6.030   2.680
   96ASN      H  924   5.740   5.958   2.668
   96ASN     CA  925   5.800   6.129   2.572
   96ASN     CB  926   5.770   6.067   2.436
   96ASN     CG  927   5.874   5.965   2.389
   96ASN    OD1  928   5.988   5.984   2.348
   96ASN    ND2  929   5.843   5.838   2.410
   96ASN   HD21  930   5.767   5.821   2.472
   96ASN   HD22  931   5.907   5.767   2.378
   96ASN      C  932   5.710   6.252   2.584
   96ASN      O  933   5.753   6.356   2.532
   97ASN      N  934   5.633   6.251   2.692
   97ASN      H  935   5.595   6.169   2.735
   97ASN     CA  936   5.569   6.376   2.734
   97ASN     CB  937   5.419   6.365   2.709
   97ASN     CG  938   5.387   6.418   2.569
   97ASN    OD1  939   5.399   6.538   2.546
   97ASN    ND2  940   5.394   6.331   2.469
   97ASN   HD21  941   5.411   6.236   2.495
   97ASN   HD22  942   5.393   6.360   2.373
   97ASN      C  943   5.594   6.433   2.874
   97ASN      O  944   5.514   6.513   2.924
   98GLN      N  945   5.712   6.409   2.930
   98GLN      H  946   5.757   6.323   2.907
   98GLN     CA  947   5.758   6.469   3.056
   98GLN     CB  948   5.906   6.436   3.077
   98GLN     CG  949   5.923   6.293   3.127
   98GLN     CD  950   6.072   6.264   3.146
   98GLN    OE1  951   6.128   6.287   3.253
   98GLN    NE2  952   6.141   6.208   3.047
   98GLN   HE21  953   6.090   6.196   2.962
   98GLN   HE22  954   6.236   6.179   3.053
   98GLN      C  955   5.736   6.618   3.083
   98GLN      O  956   5.742   6.661   3.198
   99ASP      N  957   5.752   6.697   2.978
   99ASP      H  958   5.762   6.673   2.881
   99ASP     CA  959   5.734   6.843   2.981
   99ASP     CB  960   5.751   6.903   2.841
   99ASP     CG  961   5.662   6.866   2.722
   99ASP    OD1  962   5.620   6.955   2.644
   99ASP    OD2  963   5.632   6.745   2.717
   99ASP      C  964   5.596   6.880   3.034
   99ASP      O  965   5.587   6.976   3.110
  100LYS      N  966   5.499   6.802   2.986
  100LYS      H  967   5.523   6.755   2.901
  100LYS     CA  968   5.358   6.821   3.022
  100LYS     CB  969   5.273   6.770   2.905
  100LYS     CG  970   5.296   6.845   2.774
  100LYS     CD  971   5.227   6.785   2.652
  100LYS     CE  972   5.279   6.844   2.521
  100LYS     NZ  973   5.418   6.806   2.491
  100LYS    HZ1  974   5.478   6.843   2.562
  100LYS    HZ2  975   5.428   6.707   2.493
  100LYS    HZ3  976   5.441   6.833   2.397
  100LYS      C  977   5.326   6.740   3.148
  100LYS      O  978   5.256   6.790   3.235
  101LEU      N  979   5.359   6.611   3.155
  101LEU      H  980   5.415   6.568   3.084
  101LEU     CA  981   5.324   6.527   3.271
  101LEU     CB  982   5.303   6.382   3.229
  101LEU     CG  983   5.261   6.287   3.341
  101LEU    CD1  984   5.138   6.335   3.419
  101LEU    CD2  985   5.223   6.155   3.273
  101LEU      C  986   5.436   6.539   3.374
  101LEU      O  987   5.557   6.527   3.353
  102GLY      N  988   5.392   6.585   3.491
  102GLY      H  989   5.310   6.640   3.504
  102GLY     CA  990   5.474   6.606   3.612
  102GLY      C  991   5.485   6.483   3.702
  102GLY      O  992   5.411   6.387   3.680
  103PHE      N  993   5.578   6.475   3.797
  103PHE      H  994   5.640   6.553   3.807
  103PHE     CA  995   5.607   6.362   3.886
  103PHE     CB  996   5.737   6.289   3.850
  103PHE     CG  997   5.738   6.241   3.705
  103PHE    CD1  998   5.743   6.107   3.670
  103PHE    HD1  999   5.701   6.028   3.734
  103PHE    CD2 1000   5.779   6.333   3.609
  103PHE    HD2 1001   5.809   6.430   3.649
  103PHE    CE1 1002   5.762   6.073   3.537
  103PHE    HE1 1003   5.772   5.966   3.518
  103PHE    CE2 1004   5.801   6.297   3.477
  103PHE    HE2 1005   5.837   6.378   3.413
  103PHE     CZ 1006   5.781   6.166   3.435
  103PHE     HZ 1007   5.748   6.136   3.335
  103PHE      C 1008   5.622   6.406   4.031
  103PHE      O 1009   5.672   6.518   4.039
  104GLU      N 1010   5.582   6.330   4.133
  104GLU      H 1011   5.545   6.238   4.119
  104GLU     CA 1012   5.619   6.351   4.274
  104GLU     CB 1013   5.504   6.310   4.366
  104GLU     CG 1014   5.483   6.159   4.354
  104GLU     CD 1015   5.333   6.130   4.357
  104GLU    OE1 1016   5.271   6.114   4.464
  104GLU    OE2 1017   5.278   6.158   4.248
  104GLU      C 1018   5.757   6.306   4.321
  104GLU      O 1019   5.847   6.265   4.248
  105ASP      N 1020   5.792   6.358   4.438
  105ASP      H 1021   5.731   6.416   4.492
  105ASP     CA 1022   5.921   6.340   4.506
  105ASP     CB 1023   5.921   6.415   4.639
  105ASP     CG 1024   5.947   6.563   4.609
  105ASP    OD1 1025   6.062   6.606   4.590
  105ASP    OD2 1026   5.844   6.633   4.622
  105ASP      C 1027   5.946   6.192   4.537
  105ASP      O 1028   5.852   6.123   4.576
  106GLY      N 1029   6.069   6.142   4.530
  106GLY      H 1030   6.146   6.199   4.502
  106GLY     CA 1031   6.093   5.997   4.532
  106GLY      C 1032   6.001   5.906   4.451
  106GLY      O 1033   5.928   5.827   4.510
  107SER      N 1034   5.993   5.936   4.322
  107SER      H 1035   6.059   5.992   4.272
  107SER     CA 1036   5.904   5.858   4.234
  107SER     CB 1037   5.852   5.955   4.127
  107SER     OG 1038   5.774   5.887   4.028
  107SER     HG 1039   5.677   5.907   4.040
  107SER      C 1040   5.962   5.731   4.171
  107SER      O 1041   6.067   5.732   4.107
  108VAL      N 1042   5.890   5.620   4.179
  108VAL      H 1043   5.805   5.619   4.233
  108VAL     CA 1044   5.935   5.496   4.114
  108VAL     CB 1045   5.842   5.378   4.143
  108VAL    CG1 1046   5.872   5.242   4.079
  108VAL    CG2 1047   5.835   5.353   4.293
  108VAL      C 1048   5.949   5.500   3.962
  108VAL      O 1049   6.043   5.445   3.904
  109LEU      N 1050   5.861   5.574   3.895
  109LEU      H 1051   5.775   5.596   3.941
  109LEU     CA 1052   5.870   5.612   3.753
  109LEU     CB 1053   5.731   5.630   3.690
  109LEU     CG 1054   5.740   5.594   3.541
  109LEU    CD1 1055   5.775   5.448   3.511
  109LEU    CD2 1056   5.597   5.605   3.488
  109LEU      C 1057   5.982   5.709   3.717
  109LEU      O 1058   6.055   5.683   3.622
  110LYS      N 1059   6.004   5.809   3.803
  110LYS      H 1060   5.937   5.829   3.874
  110LYS     CA 1061   6.101   5.914   3.769
  110LYS     CB 1062   6.064   6.038   3.850
  110LYS     CG 1063   6.153   6.153   3.801
  110LYS     CD 1064   6.132   6.206   3.659
  110LYS     CE 1065   6.230   6.309   3.603
  110LYS     NZ 1066   6.241   6.428   3.689
  110LYS    HZ1 1067   6.303   6.420   3.767
  110LYS    HZ2 1068   6.282   6.502   3.636
  110LYS    HZ3 1069   6.155   6.459   3.730
  110LYS      C 1070   6.247   5.875   3.790
  110LYS      O 1071   6.332   5.911   3.708
  111GLN      N 1072   6.267   5.782   3.883
  111GLN      H 1073   6.208   5.784   3.964
  111GLN     CA 1074   6.397   5.721   3.913
  111GLN     CB 1075   6.388   5.644   4.045
  111GLN     CG 1076   6.511   5.565   4.090
  111GLN     CD 1077   6.512   5.430   4.017
  111GLN    OE1 1078   6.443   5.336   4.057
  111GLN    NE2 1079   6.610   5.395   3.935
  111GLN   HE21 1080   6.685   5.458   3.915
  111GLN   HE22 1081   6.596   5.313   3.880
  111GLN      C 1082   6.444   5.633   3.797
  111GLN      O 1083   6.549   5.661   3.739
  112PHE      N 1084   6.352   5.553   3.746
  112PHE      H 1085   6.269   5.537   3.800
  112PHE     CA 1086   6.371   5.475   3.623
  112PHE     CB 1087   6.255   5.377   3.605
  112PHE     CG 1088   6.273   5.298   3.475
  112PHE    CD1 1089   6.342   5.177   3.477
  112PHE    HD1 1090   6.398   5.144   3.564
  112PHE    CD2 1091   6.202   5.338   3.363
  112PHE    HD2 1092   6.134   5.423   3.365
  112PHE    CE1 1093   6.355   5.104   3.359
  112PHE    HE1 1094   6.421   5.018   3.369
  112PHE    CE2 1095   6.215   5.266   3.244
  112PHE    HE2 1096   6.158   5.288   3.154
  112PHE     CZ 1097   6.297   5.154   3.242
  112PHE     HZ 1098   6.304   5.087   3.157
  112PHE      C 1099   6.389   5.563   3.499
  112PHE      O 1100   6.481   5.531   3.424
  113LEU      N 1101   6.300   5.658   3.473
  113LEU      H 1102   6.214   5.673   3.522
  113LEU     CA 1103   6.318   5.754   3.362
  113LEU     CB 1104   6.210   5.858   3.332
  113LEU     CG 1105   6.090   5.789   3.266
  113LEU    CD1 1106   5.975   5.889   3.259
  113LEU    CD2 1107   6.132   5.708   3.143
  113LEU      C 1108   6.447   5.835   3.370
  113LEU      O 1109   6.525   5.833   3.275
  114SER      N 1110   6.488   5.876   3.490
  114SER      H 1111   6.420   5.879   3.564
  114SER     CA 1112   6.615   5.946   3.514
  114SER     CB 1113   6.637   5.988   3.659
  114SER     OG 1114   6.756   6.068   3.666
  114SER     HG 1115   6.747   6.138   3.595
  114SER      C 1116   6.742   5.879   3.460
  114SER      O 1117   6.815   5.923   3.372
  115GLU      N 1118   6.752   5.754   3.506
  115GLU      H 1119   6.682   5.720   3.568
  115GLU     CA 1120   6.851   5.653   3.466
  115GLU     CB 1121   6.832   5.513   3.523
  115GLU     CG 1122   6.965   5.437   3.535
  115GLU     CD 1123   6.952   5.330   3.644
  115GLU    OE1 1124   6.863   5.314   3.731
  115GLU    OE2 1125   7.051   5.254   3.641
  115GLU      C 1126   6.847   5.627   3.316
  115GLU      O 1127   6.941   5.662   3.245
  116THR      N 1128   6.729   5.599   3.260
  116THR      H 1129   6.651   5.657   3.281
  116THR     CA 1130   6.725   5.531   3.130
  116THR     CB 1131   6.603   5.441   3.110
  116THR    OG1 1132   6.477   5.491   3.158
  116THR    HG1 1133   6.470   5.492   3.258
  116THR    CG2 1134   6.647   5.309   3.175
  116THR      C 1135   6.719   5.620   3.005
  116THR      O 1136   6.729   5.566   2.895
  117GLU      N 1137   6.745   5.748   3.026
  117GLU      H 1138   6.710   5.788   3.111
  117GLU     CA 1139   6.747   5.852   2.922
  117GLU     CB 1140   6.752   5.990   2.988
  117GLU     CG 1141   6.725   6.094   2.879
  117GLU     CD 1142   6.758   6.234   2.932
  117GLU    OE1 1143   6.679   6.298   3.006
  117GLU    OE2 1144   6.861   6.285   2.883
  117GLU      C 1145   6.865   5.827   2.828
  117GLU      O 1146   6.835   5.807   2.711
  118LYS      N 1147   6.989   5.805   2.872
  118LYS      H 1148   7.009   5.830   2.966
  118LYS     CA 1149   7.101   5.792   2.777
  118LYS     CB 1150   7.222   5.884   2.795
  118LYS     CG 1151   7.190   6.029   2.757
  118LYS     CD 1152   7.317   6.112   2.780
  118LYS     CE 1153   7.411   6.093   2.661
  118LYS     NZ 1154   7.386   6.190   2.552
  118LYS    HZ1 1155   7.321   6.144   2.492
  118LYS    HZ2 1156   7.335   6.271   2.581
  118LYS    HZ3 1157   7.471   6.222   2.511
  118LYS      C 1158   7.148   5.647   2.764
  118LYS      O 1159   7.251   5.615   2.822
  119MET      N 1160   7.068   5.574   2.686
  119MET      H 1161   6.986   5.614   2.646
  119MET     CA 1162   7.107   5.439   2.643
  119MET     CB 1163   7.083   5.340   2.757
  119MET     CG 1164   6.950   5.347   2.833
  119MET     SD 1165   6.935   5.231   2.973
  119MET     CE 1166   7.087   5.271   3.056
  119MET      C 1167   7.021   5.384   2.529
  119MET      O 1168   6.915   5.440   2.503
  120SER      N 1169   7.072   5.287   2.454
  120SER      H 1170   7.170   5.267   2.460
  120SER     CA 1171   6.995   5.215   2.351
  120SER     CB 1172   7.080   5.103   2.292
  120SER     OG 1173   7.115   4.998   2.383
  120SER     HG 1174   7.176   5.029   2.456
  120SER      C 1175   6.872   5.137   2.399
  120SER      O 1176   6.860   5.106   2.517
  121PRO      N 1177   6.767   5.121   2.319
  121PRO     CA 1178   6.645   5.044   2.347
  121PRO     CB 1179   6.581   5.022   2.209
  121PRO     CG 1180   6.603   5.163   2.156
  121PRO     CD 1181   6.748   5.195   2.194
  121PRO      C 1182   6.674   4.905   2.403
  121PRO      O 1183   6.598   4.848   2.481
  122GLU      N 1184   6.781   4.840   2.358
  122GLU      H 1185   6.799   4.857   2.261
  122GLU     CA 1186   6.845   4.721   2.415
  122GLU     CB 1187   6.967   4.681   2.332
  122GLU     CG 1188   6.943   4.660   2.182
  122GLU     CD 1189   6.927   4.780   2.088
  122GLU    OE1 1190   6.832   4.862   2.091
  122GLU    OE2 1191   7.006   4.778   1.992
  122GLU      C 1192   6.882   4.725   2.564
  122GLU      O 1193   6.840   4.633   2.635
  123ASP      N 1194   6.957   4.825   2.608
  123ASP      H 1195   7.009   4.886   2.548
  123ASP     CA 1196   6.985   4.856   2.749
  123ASP     CB 1197   7.069   4.984   2.744
  123ASP     CG 1198   7.219   4.978   2.718
  123ASP    OD1 1199   7.290   4.906   2.792
  123ASP    OD2 1200   7.261   5.042   2.619
  123ASP      C 1201   6.861   4.885   2.835
  123ASP      O 1202   6.861   4.838   2.949
  124ARG      N 1203   6.771   4.970   2.786
  124ARG      H 1204   6.778   5.013   2.696
  124ARG     CA 1205   6.637   4.988   2.844
  124ARG     CB 1206   6.552   5.087   2.763
  124ARG     CG 1207   6.621   5.223   2.751
  124ARG     CD 1208   6.546   5.331   2.673
  124ARG     NE 1209   6.609   5.463   2.662
  124ARG     HE 1210   6.656   5.489   2.747
  124ARG     CZ 1211   6.626   5.537   2.551
  124ARG    NH1 1212   6.574   5.496   2.435
  124ARG   HH11 1213   6.516   5.414   2.429
  124ARG   HH12 1214   6.612   5.538   2.352
  124ARG    NH2 1215   6.686   5.656   2.538
  124ARG   HH21 1216   6.735   5.698   2.614
  124ARG   HH22 1217   6.669   5.714   2.459
  124ARG      C 1218   6.554   4.862   2.872
  124ARG      O 1219   6.494   4.849   2.978
  125ALA      N 1220   6.560   4.764   2.782
  125ALA      H 1221   6.586   4.774   2.686
  125ALA     CA 1222   6.517   4.625   2.803
  125ALA     CB 1223   6.527   4.556   2.666
  125ALA      C 1224   6.586   4.548   2.916
  125ALA      O 1225   6.514   4.481   2.989
  126LYS      N 1226   6.718   4.563   2.925
  126LYS      H 1227   6.778   4.602   2.855
  126LYS     CA 1228   6.791   4.507   3.039
  126LYS     CB 1229   6.942   4.515   3.017
  126LYS     CG 1230   6.995   4.451   2.889
  126LYS     CD 1231   6.973   4.300   2.872
  126LYS     CE 1232   7.004   4.257   2.728
  126LYS     NZ 1233   6.971   4.115   2.711
  126LYS    HZ1 1234   7.020   4.059   2.779
  126LYS    HZ2 1235   6.871   4.107   2.707
  126LYS    HZ3 1236   7.006   4.084   2.622
  126LYS      C 1237   6.768   4.568   3.178
  126LYS      O 1238   6.787   4.512   3.285
  127CYS      N 1239   6.755   4.700   3.174
  127CYS      H 1240   6.789   4.755   3.098
  127CYS     CA 1241   6.719   4.780   3.292
  127CYS     CB 1242   6.720   4.928   3.251
  127CYS     SG 1243   6.887   5.000   3.230
  127CYS     HG 1244   6.853   5.099   3.148
  127CYS      C 1245   6.583   4.750   3.356
  127CYS      O 1246   6.578   4.731   3.478
  128PHE      N 1247   6.489   4.731   3.265
  128PHE      H 1248   6.493   4.779   3.177
  128PHE     CA 1249   6.357   4.676   3.300
  128PHE     CB 1250   6.262   4.677   3.180
  128PHE     CG 1251   6.120   4.657   3.232
  128PHE    CD1 1252   6.048   4.772   3.263
  128PHE    HD1 1253   6.085   4.866   3.222
  128PHE    CD2 1254   6.060   4.534   3.257
  128PHE    HD2 1255   6.130   4.452   3.244
  128PHE    CE1 1256   5.917   4.760   3.306
  128PHE    HE1 1257   5.860   4.852   3.324
  128PHE    CE2 1258   5.927   4.515   3.293
  128PHE    HE2 1259   5.885   4.419   3.323
  128PHE     CZ 1260   5.858   4.634   3.314
  128PHE     HZ 1261   5.755   4.634   3.350
  128PHE      C 1262   6.365   4.535   3.359
  128PHE      O 1263   6.311   4.516   3.468
  129GLU      N 1264   6.439   4.446   3.293
  129GLU      H 1265   6.465   4.456   3.197
  129GLU     CA 1266   6.475   4.314   3.347
  129GLU     CB 1267   6.561   4.226   3.257
  129GLU     CG 1268   6.489   4.178   3.131
  129GLU     CD 1269   6.583   4.112   3.029
  129GLU    OE1 1270   6.700   4.070   3.046
  129GLU    OE2 1271   6.530   4.094   2.918
  129GLU      C 1272   6.534   4.309   3.489
  129GLU      O 1273   6.496   4.226   3.571
  130LYS      N 1274   6.620   4.407   3.515
  130LYS      H 1275   6.650   4.467   3.440
  130LYS     CA 1276   6.688   4.441   3.640
  130LYS     CB 1277   6.829   4.491   3.606
  130LYS     CG 1278   6.924   4.371   3.599
  130LYS     CD 1279   7.066   4.398   3.549
  130LYS     CE 1280   7.082   4.476   3.418
  130LYS     NZ 1281   7.212   4.538   3.390
  130LYS    HZ1 1282   7.280   4.467   3.375
  130LYS    HZ2 1283   7.224   4.595   3.309
  130LYS    HZ3 1284   7.218   4.589   3.476
  130LYS      C 1285   6.623   4.530   3.746
  130LYS      O 1286   6.692   4.588   3.830
  131ASN      N 1287   6.492   4.511   3.759
  131ASN      H 1288   6.444   4.436   3.713
  131ASN     CA 1289   6.407   4.588   3.851
  131ASN     CB 1290   6.336   4.691   3.763
  131ASN     CG 1291   6.267   4.806   3.837
  131ASN    OD1 1292   6.173   4.786   3.914
  131ASN    ND2 1293   6.336   4.919   3.840
  131ASN   HD21 1294   6.411   4.946   3.780
  131ASN   HD22 1295   6.312   4.980   3.915
  131ASN      C 1296   6.316   4.499   3.936
  131ASN      O 1297   6.235   4.434   3.870
  132GLU      N 1298   6.292   4.556   4.053
  132GLU      H 1299   6.345   4.638   4.075
  132GLU     CA 1300   6.198   4.492   4.147
  132GLU     CB 1301   6.247   4.493   4.292
  132GLU     CG 1302   6.382   4.421   4.301
  132GLU     CD 1303   6.382   4.272   4.267
  132GLU    OE1 1304   6.287   4.201   4.306
  132GLU    OE2 1305   6.489   4.226   4.221
  132GLU      C 1306   6.066   4.567   4.160
  132GLU      O 1307   5.968   4.511   4.110
  133ALA      N 1308   6.068   4.691   4.209
  133ALA      H 1309   6.157   4.734   4.221
  133ALA     CA 1310   5.947   4.769   4.238
  133ALA     CB 1311   5.995   4.906   4.289
  133ALA      C 1312   5.841   4.789   4.129
  133ALA      O 1313   5.722   4.786   4.158
  134ILE      N 1314   5.886   4.793   4.004
  134ILE      H 1315   5.983   4.812   3.992
  134ILE     CA 1316   5.796   4.799   3.888
  134ILE     CB 1317   5.868   4.851   3.763
  134ILE    CG1 1318   5.921   4.991   3.796
  134ILE    CG2 1319   5.781   4.863   3.638
  134ILE     CD 1320   6.028   5.052   3.706
  134ILE      C 1321   5.717   4.669   3.867
  134ILE      O 1322   5.594   4.677   3.864
  135GLN      N 1323   5.781   4.553   3.864
  135GLN      H 1324   5.881   4.544   3.860
  135GLN     CA 1325   5.711   4.424   3.864
  135GLN     CB 1326   5.807   4.305   3.866
  135GLN     CG 1327   5.903   4.309   3.746
  135GLN     CD 1328   5.985   4.181   3.727
  135GLN    OE1 1329   5.944   4.073   3.686
  135GLN    NE2 1330   6.115   4.190   3.753
  135GLN   HE21 1331   6.165   4.275   3.772
  135GLN   HE22 1332   6.173   4.109   3.746
  135GLN      C 1333   5.622   4.399   3.986
  135GLN      O 1334   5.512   4.346   3.974
  136ALA      N 1335   5.675   4.430   4.104
  136ALA      H 1336   5.772   4.420   4.127
  136ALA     CA 1337   5.588   4.439   4.223
  136ALA     CB 1338   5.675   4.494   4.336
  136ALA      C 1339   5.459   4.519   4.205
  136ALA      O 1340   5.351   4.463   4.219
  137ALA      N 1341   5.464   4.643   4.158
  137ALA      H 1342   5.548   4.684   4.123
  137ALA     CA 1343   5.340   4.718   4.133
  137ALA     CB 1344   5.378   4.860   4.089
  137ALA      C 1345   5.255   4.666   4.017
  137ALA      O 1346   5.133   4.671   4.026
  138HISE     N 1347   5.316   4.609   3.914
  138HISE     H 1348   5.409   4.634   3.887
  138HISE    CA 1349   5.241   4.544   3.805
  138HISE    CB 1350   5.339   4.461   3.721
  138HISE    CG 1351   5.276   4.421   3.587
  138HISE   ND1 1352   5.226   4.509   3.500
  138HISE   CD2 1353   5.276   4.303   3.527
  138HISE   HD2 1354   5.299   4.212   3.583
  138HISE   CE1 1355   5.211   4.443   3.386
  138HISE   HE1 1356   5.162   4.478   3.295
  138HISE   NE2 1357   5.243   4.315   3.398
  138HISE   HE2 1358   5.254   4.250   3.323
  138HISE     C 1359   5.144   4.440   3.859
  138HISE     O 1360   5.022   4.456   3.866
  139ASP      N 1361   5.201   4.330   3.909
  139ASP      H 1362   5.300   4.326   3.896
  139ASP     CA 1363   5.140   4.214   3.974
  139ASP     CB 1364   5.246   4.129   4.044
  139ASP     CG 1365   5.276   4.004   3.960
  139ASP    OD1 1366   5.310   4.029   3.842
  139ASP    OD2 1367   5.253   3.891   4.007
  139ASP      C 1368   5.032   4.245   4.079
  139ASP      O 1369   4.924   4.187   4.084
  140ALA      N 1370   5.056   4.356   4.148
  140ALA      H 1371   5.149   4.391   4.154
  140ALA     CA 1372   4.957   4.401   4.248
  140ALA     CB 1373   5.013   4.500   4.350
  140ALA      C 1374   4.831   4.461   4.186
  140ALA      O 1375   4.724   4.423   4.232
  141VAL      N 1376   4.834   4.538   4.077
  141VAL      H 1377   4.921   4.571   4.039
  141VAL     CA 1378   4.726   4.608   4.007
  141VAL     CB 1379   4.765   4.735   3.931
  141VAL    CG1 1380   4.642   4.812   3.881
  141VAL    CG2 1381   4.871   4.831   3.985
  141VAL      C 1382   4.656   4.504   3.918
  141VAL      O 1383   4.539   4.524   3.887
  142ALA      N 1384   4.732   4.409   3.865
  142ALA      H 1385   4.829   4.427   3.847
  142ALA     CA 1386   4.682   4.282   3.811
  142ALA     CB 1387   4.802   4.202   3.761
  142ALA      C 1388   4.596   4.198   3.906
  142ALA      O 1389   4.482   4.163   3.874
  143GLN      N 1390   4.653   4.175   4.024
  143GLN      H 1391   4.746   4.203   4.046
  143GLN     CA 1392   4.574   4.123   4.137
  143GLN     CB 1393   4.676   4.080   4.242
  143GLN     CG 1394   4.744   3.949   4.201
  143GLN     CD 1395   4.871   3.928   4.283
  143GLN    OE1 1396   4.869   3.921   4.405
  143GLN    NE2 1397   4.976   3.900   4.206
  143GLN   HE21 1398   4.963   3.905   4.107
  143GLN   HE22 1399   5.060   3.880   4.256
  143GLN      C 1400   4.453   4.199   4.192
  143GLN      O 1401   4.364   4.130   4.241
  144GLU      N 1402   4.457   4.331   4.186
  144GLU      H 1403   4.544   4.380   4.197
  144GLU     CA 1404   4.337   4.414   4.204
  144GLU     CB 1405   4.367   4.562   4.227
  144GLU     CG 1406   4.426   4.579   4.368
  144GLU     CD 1407   4.456   4.727   4.391
  144GLU    OE1 1408   4.407   4.812   4.314
  144GLU    OE2 1409   4.510   4.764   4.497
  144GLU      C 1410   4.237   4.408   4.089
  144GLU      O 1411   4.119   4.420   4.122
  145GLY      N 1412   4.284   4.360   3.974
  145GLY      H 1413   4.383   4.351   3.966
  145GLY     CA 1414   4.194   4.351   3.858
  145GLY      C 1415   4.110   4.224   3.870
  145GLY      O 1416   4.165   4.113   3.868
  146GLN      N 1417   3.979   4.240   3.853
  146GLN      H 1418   3.934   4.326   3.828
  146GLN     CA 1419   3.880   4.137   3.887
  146GLN     CB 1420   3.754   4.213   3.927
  146GLN     CG 1421   3.678   4.276   3.810
  146GLN     CD 1422   3.534   4.311   3.847
  146GLN    OE1 1423   3.447   4.224   3.858
  146GLN    NE2 1424   3.509   4.438   3.878
  146GLN   HE21 1425   3.584   4.503   3.873
  146GLN   HE22 1426   3.418   4.473   3.901
  146GLN      C 1427   3.862   4.032   3.777
  146GLN      O 1428   3.799   3.931   3.806
  147CYS      N 1429   3.898   4.058   3.652
  147CYS      H 1430   3.901   4.154   3.626
  147CYS     CA 1431   3.904   3.967   3.536
  147CYS     CB 1432   3.850   4.035   3.410
  147CYS     SG 1433   3.708   4.143   3.450
  147CYS     HG 1434   3.777   4.256   3.464
  147CYS      C 1435   4.052   3.940   3.506
  147CYS      O 1436   4.134   4.030   3.492
  148ARG      N 1437   4.072   3.808   3.497
  148ARG      H 1438   3.994   3.747   3.508
  148ARG     CA 1439   4.202   3.749   3.461
  148ARG     CB 1440   4.224   3.634   3.560
  148ARG     CG 1441   4.371   3.595   3.573
  148ARG     CD 1442   4.464   3.697   3.640
  148ARG     NE 1443   4.408   3.737   3.770
  148ARG     HE 1444   4.435   3.672   3.841
  148ARG     CZ 1445   4.352   3.853   3.807
  148ARG    NH1 1446   4.360   3.958   3.724
  148ARG   HH11 1447   4.389   3.957   3.628
  148ARG   HH12 1448   4.320   4.039   3.768
  148ARG    NH2 1449   4.301   3.859   3.931
  148ARG   HH21 1450   4.300   3.778   3.990
  148ARG   HH22 1451   4.260   3.944   3.964
  148ARG      C 1452   4.209   3.707   3.314
  148ARG      O 1453   4.241   3.787   3.226
  149VAL      N 1454   4.159   3.587   3.288
  149VAL      H 1455   4.108   3.545   3.364
  149VAL     CA 1456   4.147   3.534   3.152
  149VAL     CB 1457   4.016   3.587   3.093
  149VAL    CG1 1458   3.978   3.507   2.967
  149VAL    CG2 1459   3.891   3.581   3.181
  149VAL      C 1460   4.267   3.556   3.059
  149VAL      O 1461   4.267   3.644   2.973
  150ASP      N 1462   4.355   3.457   3.069
  150ASP      H 1463   4.361   3.398   3.149
  150ASP     CA 1464   4.463   3.445   2.969
  150ASP     CB 1465   4.599   3.425   3.035
  150ASP     CG 1466   4.715   3.438   2.936
  150ASP    OD1 1467   4.823   3.469   2.991
  150ASP    OD2 1468   4.697   3.400   2.818
  150ASP      C 1469   4.432   3.351   2.852
  150ASP      O 1470   4.471   3.234   2.851
  151ASP      N 1471   4.347   3.398   2.762
  151ASP      H 1472   4.306   3.489   2.771
  151ASP     CA 1473   4.310   3.319   2.644
  151ASP     CB 1474   4.167   3.346   2.597
  151ASP     CG 1475   4.129   3.489   2.558
  151ASP    OD1 1476   4.209   3.579   2.590
  151ASP    OD2 1477   4.030   3.490   2.482
  151ASP      C 1478   4.401   3.308   2.521
  151ASP      O 1479   4.361   3.268   2.412
  152LYS      N 1480   4.528   3.340   2.541
  152LYS      H 1481   4.555   3.385   2.627
  152LYS     CA 1482   4.642   3.328   2.449
  152LYS     CB 1483   4.678   3.180   2.432
  152LYS     CG 1484   4.707   3.112   2.566
  152LYS     CD 1485   4.814   3.192   2.640
  152LYS     CE 1486   4.844   3.123   2.773
  152LYS     NZ 1487   4.742   3.110   2.878
  152LYS    HZ1 1488   4.666   3.061   2.834
  152LYS    HZ2 1489   4.775   3.056   2.956
  152LYS    HZ3 1490   4.705   3.200   2.902
  152LYS      C 1491   4.628   3.405   2.318
  152LYS      O 1492   4.709   3.370   2.232
  153VAL      N 1493   4.558   3.518   2.314
  153VAL      H 1494   4.532   3.562   2.400
  153VAL     CA 1495   4.537   3.605   2.198
  153VAL     CB 1496   4.392   3.654   2.194
  153VAL    CG1 1497   4.364   3.744   2.073
  153VAL    CG2 1498   4.292   3.538   2.195
  153VAL      C 1499   4.646   3.712   2.196
  153VAL      O 1500   4.693   3.760   2.299
  154ASN      N 1501   4.703   3.736   2.078
  154ASN      H 1502   4.665   3.698   1.994
  154ASN     CA 1503   4.813   3.831   2.055
  154ASN     CB 1504   4.885   3.791   1.926
  154ASN     CG 1505   5.026   3.848   1.906
  154ASN    OD1 1506   5.099   3.863   2.004
  154ASN    ND2 1507   5.059   3.865   1.779
  154ASN   HD21 1508   4.995   3.843   1.705
  154ASN   HD22 1509   5.150   3.891   1.746
  154ASN      C 1510   4.777   3.979   2.060
  154ASN      O 1511   4.792   4.049   1.960
  155PHE      N 1512   4.734   4.013   2.181
  155PHE      H 1513   4.753   3.966   2.267
  155PHE     CA 1514   4.687   4.150   2.207
  155PHE     CB 1515   4.607   4.168   2.337
  155PHE     CG 1516   4.462   4.121   2.331
  155PHE    CD1 1517   4.370   4.203   2.266
  155PHE    HD1 1518   4.407   4.292   2.215
  155PHE    CD2 1519   4.420   3.996   2.375
  155PHE    HD2 1520   4.492   3.926   2.417
  155PHE    CE1 1521   4.237   4.165   2.253
  155PHE    HE1 1522   4.169   4.240   2.213
  155PHE    CE2 1523   4.285   3.965   2.371
  155PHE    HE2 1524   4.246   3.866   2.396
  155PHE     CZ 1525   4.190   4.048   2.313
  155PHE     HZ 1526   4.088   4.011   2.304
  155PHE      C 1527   4.812   4.237   2.221
  155PHE      O 1528   4.902   4.202   2.296
  156HISE     N 1529   4.822   4.335   2.131
  156HISE     H 1530   4.768   4.334   2.047
  156HISE    CA 1531   4.931   4.434   2.133
  156HISE    CB 1532   5.009   4.440   2.001
  156HISE    CG 1533   5.095   4.315   1.981
  156HISE   ND1 1534   5.222   4.305   2.019
  156HISE   CD2 1535   5.072   4.225   1.885
  156HISE   HD2 1536   4.973   4.201   1.847
  156HISE   CE1 1537   5.284   4.218   1.939
  156HISE   HE1 1538   5.391   4.232   1.923
  156HISE   NE2 1539   5.190   4.170   1.858
  156HISE   HE2 1540   5.200   4.102   1.786
  156HISE     C 1541   4.879   4.575   2.159
  156HISE     O 1542   4.760   4.598   2.140
  157PHE      N 1543   4.963   4.663   2.213
  157PHE      H 1544   5.061   4.646   2.203
  157PHE     CA 1545   4.916   4.794   2.259
  157PHE     CB 1546   4.926   4.786   2.412
  157PHE     CG 1547   4.848   4.891   2.491
  157PHE    CD1 1548   4.722   4.939   2.458
  157PHE    HD1 1549   4.678   4.920   2.360
  157PHE    CD2 1550   4.914   4.959   2.593
  157PHE    HD2 1551   5.022   4.944   2.593
  157PHE    CE1 1552   4.653   5.034   2.533
  157PHE    HE1 1553   4.550   5.066   2.519
  157PHE    CE2 1554   4.852   5.059   2.667
  157PHE    HE2 1555   4.905   5.133   2.726
  157PHE     CZ 1556   4.717   5.085   2.645
  157PHE     HZ 1557   4.654   5.138   2.717
  157PHE      C 1558   4.995   4.911   2.200
  157PHE      O 1559   5.095   4.961   2.252
  158ILE      N 1560   4.955   4.954   2.081
  158ILE      H 1561   4.862   4.937   2.049
  158ILE     CA 1562   5.019   5.057   1.998
  158ILE     CB 1563   4.981   5.043   1.851
  158ILE    CG1 1564   5.011   4.896   1.819
  158ILE    CG2 1565   5.073   5.126   1.761
  158ILE     CD 1566   4.984   4.847   1.677
  158ILE      C 1567   4.980   5.193   2.056
  158ILE      O 1568   4.863   5.227   2.072
  159LEU      N 1569   5.089   5.269   2.069
  159LEU      H 1570   5.186   5.250   2.055
  159LEU     CA 1571   5.075   5.413   2.097
  159LEU     CB 1572   5.156   5.449   2.221
  159LEU     CG 1573   5.171   5.598   2.256
  159LEU    CD1 1574   5.035   5.662   2.284
  159LEU    CD2 1575   5.275   5.610   2.367
  159LEU      C 1576   5.096   5.506   1.977
  159LEU      O 1577   5.198   5.507   1.909
  160PHE      N 1578   4.998   5.595   1.958
  160PHE      H 1579   4.908   5.581   1.998
  160PHE     CA 1580   5.011   5.713   1.871
  160PHE     CB 1581   4.896   5.716   1.770
  160PHE     CG 1582   4.871   5.585   1.696
  160PHE    CD1 1583   4.793   5.490   1.762
  160PHE    HD1 1584   4.715   5.527   1.828
  160PHE    CD2 1585   4.939   5.554   1.579
  160PHE    HD2 1586   5.022   5.618   1.548
  160PHE    CE1 1587   4.769   5.364   1.709
  160PHE    HE1 1588   4.695   5.290   1.739
  160PHE    CE2 1589   4.922   5.424   1.531
  160PHE    HE2 1590   4.983   5.386   1.449
  160PHE     CZ 1591   4.838   5.333   1.592
  160PHE     HZ 1592   4.864   5.227   1.587
  160PHE      C 1593   5.022   5.844   1.948
  160PHE      O 1594   4.921   5.891   2.001
  161ASN      N 1595   5.124   5.922   1.912
  161ASN      H 1596   5.198   5.881   1.859
  161ASN     CA 1597   5.159   6.056   1.961
  161ASN     CB 1598   5.213   6.053   2.104
  161ASN     CG 1599   5.320   5.948   2.137
  161ASN    OD1 1600   5.406   5.913   2.056
  161ASN    ND2 1601   5.337   5.925   2.267
  161ASN   HD21 1602   5.295   5.974   2.343
  161ASN   HD22 1603   5.413   5.862   2.285
  161ASN      C 1604   5.250   6.134   1.865
  161ASN      O 1605   5.312   6.081   1.773
  162ASN      N 1606   5.243   6.265   1.887
  162ASN      H 1607   5.206   6.304   1.971
  162ASN     CA 1608   5.325   6.356   1.805
  162ASN     CB 1609   5.246   6.483   1.772
  162ASN     CG 1610   5.316   6.584   1.681
  162ASN    OD1 1611   5.422   6.642   1.703
  162ASN    ND2 1612   5.267   6.595   1.558
  162ASN   HD21 1613   5.178   6.567   1.522
  162ASN   HD22 1614   5.330   6.613   1.482
  162ASN      C 1615   5.453   6.396   1.878
  162ASN      O 1616   5.452   6.460   1.983
  163VAL      N 1617   5.566   6.356   1.821
  163VAL      H 1618   5.554   6.302   1.738
  163VAL     CA 1619   5.700   6.387   1.874
  163VAL     CB 1620   5.767   6.272   1.948
  163VAL    CG1 1621   5.908   6.302   2.001
  163VAL    CG2 1622   5.668   6.232   2.057
  163VAL      C 1623   5.778   6.458   1.763
  163VAL      O 1624   5.782   6.408   1.651
  164ASP      N 1625   5.836   6.572   1.801
  164ASP      H 1626   5.831   6.606   1.895
  164ASP     CA 1627   5.921   6.651   1.711
  164ASP     CB 1628   6.054   6.578   1.697
  164ASP     CG 1629   6.149   6.649   1.600
  164ASP    OD1 1630   6.165   6.772   1.610
  164ASP    OD2 1631   6.214   6.576   1.522
  164ASP      C 1632   5.849   6.673   1.578
  164ASP      O 1633   5.879   6.616   1.473
  165GLY      N 1634   5.738   6.747   1.578
  165GLY      H 1635   5.714   6.796   1.662
  165GLY     CA 1636   5.661   6.769   1.455
  165GLY      C 1637   5.585   6.653   1.391
  165GLY      O 1638   5.467   6.670   1.360
  166HISE     N 1639   5.641   6.534   1.375
  166HISE     H 1640   5.741   6.534   1.368
  166HISE    CA 1641   5.580   6.416   1.311
  166HISE    CB 1642   5.680   6.334   1.230
  166HISE    CG 1643   5.759   6.401   1.117
  166HISE   ND1 1644   5.857   6.489   1.135
  166HISE   CD2 1645   5.767   6.343   0.998
  166HISE   HD2 1646   5.746   6.239   0.974
  166HISE   CE1 1647   5.926   6.490   1.022
  166HISE   HE1 1648   6.012   6.552   0.995
  166HISE   NE2 1649   5.871   6.402   0.939
  166HISE   HE2 1650   5.921   6.360   0.863
  166HISE     C 1651   5.489   6.328   1.397
  166HISE     O 1652   5.503   6.338   1.518
  167LEU      N 1653   5.399   6.250   1.337
  167LEU      H 1654   5.404   6.234   1.239
  167LEU     CA 1655   5.314   6.154   1.409
  167LEU     CB 1656   5.187   6.134   1.326
  167LEU     CG 1657   5.061   6.110   1.409
  167LEU    CD1 1658   5.070   5.970   1.471
  167LEU    CD2 1659   5.046   6.204   1.529
  167LEU      C 1660   5.390   6.021   1.411
  167LEU      O 1661   5.414   5.957   1.309
  168TYR      N 1662   5.423   5.975   1.532
  168TYR      H 1663   5.406   6.031   1.613
  168TYR     CA 1664   5.492   5.848   1.557
  168TYR     CB 1665   5.618   5.883   1.636
  168TYR     CG 1666   5.720   5.939   1.538
  168TYR    CD1 1667   5.812   5.856   1.474
  168TYR    HD1 1668   5.804   5.750   1.498
  168TYR    CD2 1669   5.747   6.075   1.534
  168TYR    HD2 1670   5.687   6.144   1.593
  168TYR    CE1 1671   5.920   5.908   1.405
  168TYR    HE1 1672   5.971   5.850   1.328
  168TYR    CE2 1673   5.860   6.127   1.472
  168TYR    HE2 1674   5.880   6.234   1.483
  168TYR     CZ 1675   5.947   6.045   1.401
  168TYR     OH 1676   6.039   6.096   1.315
  168TYR     HH 1677   6.005   6.190   1.307
  168TYR      C 1678   5.406   5.742   1.627
  168TYR      O 1679   5.317   5.775   1.705
  169GLU      N 1680   5.408   5.629   1.556
  169GLU      H 1681   5.466   5.623   1.475
  169GLU     CA 1682   5.353   5.500   1.601
  169GLU     CB 1683   5.316   5.420   1.476
  169GLU     CG 1684   5.250   5.285   1.503
  169GLU     CD 1685   5.205   5.225   1.370
  169GLU    OE1 1686   5.091   5.249   1.325
  169GLU    OE2 1687   5.277   5.141   1.313
  169GLU      C 1688   5.463   5.426   1.677
  169GLU      O 1689   5.573   5.402   1.629
  170LEU      N 1690   5.435   5.390   1.802
  170LEU      H 1691   5.354   5.427   1.847
  170LEU     CA 1692   5.522   5.303   1.882
  170LEU     CB 1693   5.573   5.361   2.014
  170LEU     CG 1694   5.640   5.497   1.999
  170LEU    CD1 1695   5.539   5.611   1.990
  170LEU    CD2 1696   5.747   5.514   2.107
  170LEU      C 1697   5.445   5.179   1.928
  170LEU      O 1698   5.360   5.180   2.017
  171ASP      N 1699   5.505   5.067   1.889
  171ASP      H 1700   5.575   5.080   1.818
  171ASP     CA 1701   5.480   4.930   1.936
  171ASP     CB 1702   5.441   4.849   1.812
  171ASP     CG 1703   5.404   4.707   1.853
  171ASP    OD1 1704   5.298   4.662   1.804
  171ASP    OD2 1705   5.492   4.623   1.884
  171ASP      C 1706   5.614   4.878   1.987
  171ASP      O 1707   5.708   4.870   1.908
  172GLY      N 1708   5.622   4.844   2.115
  172GLY      H 1709   5.541   4.858   2.173
  172GLY     CA 1710   5.740   4.796   2.189
  172GLY      C 1711   5.795   4.656   2.163
  172GLY      O 1712   5.913   4.624   2.173
  173ARG      N 1713   5.701   4.584   2.102
  173ARG      H 1714   5.609   4.623   2.100
  173ARG     CA 1715   5.721   4.445   2.058
  173ARG     CB 1716   5.604   4.349   2.082
  173ARG     CG 1717   5.617   4.262   2.206
  173ARG     CD 1718   5.500   4.170   2.242
  173ARG     NE 1719   5.503   4.054   2.151
  173ARG     HE 1720   5.575   4.049   2.082
  173ARG     CZ 1721   5.399   3.970   2.142
  173ARG    NH1 1722   5.276   3.997   2.188
  173ARG   HH11 1723   5.250   4.086   2.226
  173ARG   HH12 1724   5.199   3.938   2.166
  173ARG    NH2 1725   5.406   3.873   2.050
  173ARG   HH21 1726   5.498   3.866   2.011
  173ARG   HH22 1727   5.338   3.800   2.045
  173ARG      C 1728   5.791   4.428   1.923
  173ARG      O 1729   5.841   4.317   1.903
  174MET      N 1730   5.778   4.523   1.831
  174MET      H 1731   5.706   4.593   1.833
  174MET     CA 1732   5.869   4.544   1.717
  174MET     CB 1733   5.815   4.660   1.633
  174MET     CG 1734   5.680   4.634   1.565
  174MET     SD 1735   5.704   4.519   1.424
  174MET     CE 1736   5.536   4.467   1.394
  174MET      C 1737   6.009   4.589   1.759
  174MET      O 1738   6.028   4.653   1.863
  175PRO      N 1739   6.110   4.550   1.682
  175PRO     CA 1740   6.245   4.608   1.681
  175PRO     CB 1741   6.323   4.544   1.566
  175PRO     CG 1742   6.263   4.404   1.558
  175PRO     CD 1743   6.120   4.422   1.610
  175PRO      C 1744   6.253   4.760   1.673
  175PRO      O 1745   6.302   4.831   1.761
  176PHE      N 1746   6.186   4.824   1.578
  176PHE      H 1747   6.132   4.772   1.512
  176PHE     CA 1748   6.208   4.965   1.541
  176PHE     CB 1749   6.280   4.977   1.407
  176PHE     CG 1750   6.433   4.978   1.417
  176PHE    CD1 1751   6.492   4.852   1.415
  176PHE    HD1 1752   6.426   4.767   1.397
  176PHE    CD2 1753   6.499   5.094   1.455
  176PHE    HD2 1754   6.442   5.186   1.464
  176PHE    CE1 1755   6.629   4.845   1.436
  176PHE    HE1 1756   6.689   4.754   1.438
  176PHE    CE2 1757   6.634   5.087   1.488
  176PHE    HE2 1758   6.698   5.176   1.491
  176PHE     CZ 1759   6.694   4.963   1.470
  176PHE     HZ 1760   6.800   4.948   1.489
  176PHE      C 1761   6.076   5.041   1.530
  176PHE      O 1762   5.977   4.975   1.499
  177PRO      N 1763   6.074   5.170   1.560
  177PRO     CA 1764   5.953   5.254   1.556
  177PRO     CB 1765   6.002   5.380   1.627
  177PRO     CG 1766   6.102   5.322   1.727
  177PRO     CD 1767   6.183   5.223   1.644
  177PRO      C 1768   5.900   5.287   1.416
  177PRO      O 1769   5.972   5.298   1.317
  178VAL      N 1770   5.777   5.335   1.401
  178VAL      H 1771   5.726   5.363   1.482
  178VAL     CA 1772   5.718   5.386   1.276
  178VAL     CB 1773   5.603   5.291   1.243
  178VAL    CG1 1774   5.574   5.297   1.093
  178VAL    CG2 1775   5.623   5.142   1.269
  178VAL      C 1776   5.665   5.529   1.273
  178VAL      O 1777   5.579   5.568   1.352
  179ASN      N 1778   5.680   5.600   1.161
  179ASN      H 1779   5.690   5.553   1.073
  179ASN     CA 1780   5.639   5.739   1.139
  179ASN     CB 1781   5.768   5.808   1.094
  179ASN     CG 1782   5.761   5.954   1.049
  179ASN    OD1 1783   5.659   6.015   1.017
  179ASN    ND2 1784   5.876   6.020   1.053
  179ASN   HD21 1785   5.960   5.969   1.072
  179ASN   HD22 1786   5.882   6.119   1.040
  179ASN      C 1787   5.528   5.746   1.034
  179ASN      O 1788   5.537   5.700   0.920
  180HISE     N 1789   5.433   5.835   1.059
  180HISE     H 1790   5.424   5.868   1.153
  180HISE    CA 1791   5.324   5.857   0.962
  180HISE    CB 1792   5.187   5.818   1.017
  180HISE    CG 1793   5.186   5.667   1.041
  180HISE   ND1 1794   5.229   5.568   0.963
  180HISE   CD2 1795   5.143   5.612   1.155
  180HISE   HD2 1796   5.129   5.665   1.249
  180HISE   CE1 1797   5.210   5.451   1.022
  180HISE   HE1 1798   5.253   5.353   0.999
  180HISE   NE2 1799   5.152   5.481   1.138
  180HISE   HE2 1800   5.136   5.408   1.205
  180HISE     C 1801   5.308   5.989   0.886
  180HISE     O 1802   5.212   6.024   0.817
  181GLY      N 1803   5.424   6.050   0.861
  181GLY      H 1804   5.506   6.014   0.905
  181GLY     CA 1805   5.439   6.185   0.804
  181GLY      C 1806   5.418   6.303   0.899
  181GLY      O 1807   5.418   6.284   1.020
  182ALA      N 1808   5.403   6.425   0.848
  182ALA      H 1809   5.395   6.426   0.748
  182ALA     CA 1810   5.374   6.552   0.916
  182ALA     CB 1811   5.376   6.662   0.810
  182ALA      C 1812   5.241   6.548   0.992
  182ALA      O 1813   5.142   6.483   0.956
  183SER      N 1814   5.242   6.628   1.097
  183SER      H 1815   5.314   6.695   1.118
  183SER     CA 1816   5.133   6.637   1.196
  183SER     CB 1817   5.124   6.509   1.279
  183SER     OG 1818   5.046   6.513   1.399
  183SER     HG 1819   4.949   6.524   1.376
  183SER      C 1820   5.148   6.761   1.284
  183SER      O 1821   5.258   6.815   1.289
  184SER      N 1822   5.034   6.815   1.326
  184SER      H 1823   4.947   6.788   1.284
  184SER     CA 1824   5.019   6.913   1.435
  184SER     CB 1825   4.909   7.013   1.402
  184SER     OG 1826   4.886   7.109   1.505
  184SER     HG 1827   4.851   7.187   1.453
  184SER      C 1828   4.978   6.855   1.571
  184SER      O 1829   4.887   6.775   1.589
  185GLU      N 1830   5.052   6.899   1.673
  185GLU      H 1831   5.134   6.952   1.649
  185GLU     CA 1832   5.020   6.883   1.815
  185GLU     CB 1833   5.131   6.949   1.897
  185GLU     CG 1834   5.115   6.941   2.049
  185GLU     CD 1835   5.240   6.983   2.126
  185GLU    OE1 1836   5.327   6.900   2.162
  185GLU    OE2 1837   5.244   7.105   2.152
  185GLU      C 1838   4.879   6.932   1.851
  185GLU      O 1839   4.826   6.872   1.944
  186ASP      N 1840   4.824   7.030   1.780
  186ASP      H 1841   4.883   7.074   1.712
  186ASP     CA 1842   4.684   7.070   1.799
  186ASP     CB 1843   4.660   7.195   1.715
  186ASP     CG 1844   4.529   7.269   1.741
  186ASP    OD1 1845   4.471   7.253   1.850
  186ASP    OD2 1846   4.489   7.341   1.646
  186ASP      C 1847   4.600   6.951   1.750
  186ASP      O 1848   4.515   6.907   1.826
  187THR      N 1849   4.624   6.909   1.626
  187THR      H 1850   4.687   6.960   1.567
  187THR     CA 1851   4.544   6.807   1.555
  187THR     CB 1852   4.534   6.836   1.405
  187THR    OG1 1853   4.662   6.830   1.341
  187THR    HG1 1854   4.707   6.741   1.340
  187THR    CG2 1855   4.474   6.976   1.390
  187THR      C 1856   4.562   6.658   1.582
  187THR      O 1857   4.495   6.582   1.512
  188LEU      N 1858   4.615   6.631   1.701
  188LEU      H 1859   4.623   6.705   1.768
  188LEU     CA 1860   4.666   6.503   1.751
  188LEU     CB 1861   4.692   6.520   1.901
  188LEU     CG 1862   4.841   6.511   1.935
  188LEU    CD1 1863   4.847   6.542   2.085
  188LEU    CD2 1864   4.907   6.375   1.913
  188LEU      C 1865   4.565   6.388   1.742
  188LEU      O 1866   4.597   6.289   1.677
  189LEU      N 1867   4.437   6.410   1.771
  189LEU      H 1868   4.403   6.491   1.818
  189LEU     CA 1869   4.338   6.302   1.752
  189LEU     CB 1870   4.210   6.359   1.812
  189LEU     CG 1871   4.196   6.321   1.960
  189LEU    CD1 1872   4.293   6.392   2.054
  189LEU    CD2 1873   4.050   6.318   2.005
  189LEU      C 1874   4.310   6.273   1.605
  189LEU      O 1875   4.307   6.158   1.561
  190LYS      N 1876   4.309   6.373   1.517
  190LYS      H 1877   4.340   6.468   1.525
  190LYS     CA 1878   4.267   6.354   1.377
  190LYS     CB 1879   4.235   6.482   1.300
  190LYS     CG 1880   4.124   6.467   1.196
  190LYS     CD 1881   4.106   6.599   1.121
  190LYS     CE 1882   3.984   6.571   1.033
  190LYS     NZ 1883   3.987   6.472   0.925
  190LYS    HZ1 1884   4.078   6.449   0.890
  190LYS    HZ2 1885   3.922   6.397   0.939
  190LYS    HZ3 1886   3.939   6.517   0.850
  190LYS      C 1887   4.377   6.277   1.305
  190LYS      O 1888   4.349   6.182   1.232
  191ASP      N 1889   4.499   6.321   1.334
  191ASP      H 1890   4.506   6.414   1.370
  191ASP     CA 1891   4.622   6.260   1.281
  191ASP     CB 1892   4.746   6.344   1.313
  191ASP     CG 1893   4.729   6.485   1.256
  191ASP    OD1 1894   4.789   6.581   1.309
  191ASP    OD2 1895   4.661   6.489   1.151
  191ASP      C 1896   4.641   6.117   1.331
  191ASP      O 1897   4.675   6.023   1.258
  192ALA      N 1898   4.620   6.091   1.460
  192ALA      H 1899   4.628   6.169   1.521
  192ALA     CA 1900   4.620   5.954   1.513
  192ALA     CB 1901   4.620   5.951   1.666
  192ALA      C 1902   4.507   5.863   1.464
  192ALA      O 1903   4.531   5.767   1.391
  193ALA      N 1904   4.382   5.907   1.471
  193ALA      H 1905   4.358   5.998   1.504
  193ALA     CA 1906   4.268   5.823   1.432
  193ALA     CB 1907   4.146   5.895   1.491
  193ALA      C 1908   4.256   5.794   1.283
  193ALA      O 1909   4.189   5.698   1.245
  194LYS      N 1910   4.323   5.876   1.203
  194LYS      H 1911   4.336   5.973   1.225
  194LYS     CA 1912   4.342   5.836   1.062
  194LYS     CB 1913   4.399   5.956   0.986
  194LYS     CG 1914   4.447   5.919   0.846
  194LYS     CD 1915   4.509   6.034   0.765
  194LYS     CE 1916   4.650   6.056   0.820
  194LYS     NZ 1917   4.717   6.148   0.727
  194LYS    HZ1 1918   4.652   6.214   0.689
  194LYS    HZ2 1919   4.784   6.196   0.784
  194LYS    HZ3 1920   4.768   6.095   0.659
  194LYS      C 1921   4.420   5.705   1.048
  194LYS      O 1922   4.371   5.617   0.977
  195VAL      N 1923   4.519   5.694   1.136
  195VAL      H 1924   4.529   5.767   1.204
  195VAL     CA 1925   4.607   5.576   1.139
  195VAL     CB 1926   4.747   5.604   1.195
  195VAL    CG1 1927   4.838   5.483   1.171
  195VAL    CG2 1928   4.798   5.729   1.123
  195VAL      C 1929   4.538   5.461   1.212
  195VAL      O 1930   4.537   5.356   1.148
  196CYS      N 1931   4.480   5.494   1.327
  196CYS      H 1932   4.490   5.589   1.358
  196CYS     CA 1933   4.403   5.394   1.402
  196CYS     CB 1934   4.370   5.456   1.537
  196CYS     SG 1935   4.517   5.530   1.617
  196CYS     HG 1936   4.577   5.417   1.655
  196CYS      C 1937   4.284   5.338   1.324
  196CYS      O 1938   4.257   5.218   1.332
  197ARG      N 1939   4.217   5.412   1.237
  197ARG      H 1940   4.212   5.510   1.257
  197ARG     CA 1941   4.118   5.356   1.144
  197ARG     CB 1942   4.016   5.454   1.086
  197ARG     CG 1943   3.915   5.492   1.195
  197ARG     CD 1944   3.800   5.574   1.136
  197ARG     NE 1945   3.847   5.686   1.054
  197ARG     HE 1946   3.860   5.652   0.961
  197ARG     CZ 1947   3.883   5.811   1.088
  197ARG    NH1 1948   3.901   5.848   1.215
  197ARG   HH11 1949   3.882   5.786   1.292
  197ARG   HH12 1950   3.935   5.941   1.231
  197ARG    NH2 1951   3.935   5.897   0.999
  197ARG   HH21 1952   3.943   5.865   0.905
  197ARG   HH22 1953   3.976   5.984   1.027
  197ARG      C 1954   4.169   5.253   1.043
  197ARG      O 1955   4.151   5.133   1.061
  198GLU      N 1956   4.266   5.304   0.968
  198GLU      H 1957   4.261   5.401   0.946
  198GLU     CA 1958   4.331   5.224   0.862
  198GLU     CB 1959   4.438   5.320   0.811
  198GLU     CG 1960   4.487   5.285   0.671
  198GLU     CD 1961   4.607   5.370   0.627
  198GLU    OE1 1962   4.601   5.402   0.507
  198GLU    OE2 1963   4.709   5.381   0.698
  198GLU      C 1964   4.386   5.091   0.912
  198GLU      O 1965   4.368   4.990   0.843
  199PHE      N 1966   4.446   5.090   1.031
  199PHE      H 1967   4.474   5.181   1.061
  199PHE     CA 1968   4.504   4.974   1.100
  199PHE     CB 1969   4.572   5.025   1.227
  199PHE     CG 1970   4.707   4.959   1.257
  199PHE    CD1 1971   4.815   5.043   1.279
  199PHE    HD1 1972   4.814   5.151   1.264
  199PHE    CD2 1973   4.718   4.823   1.286
  199PHE    HD2 1974   4.630   4.760   1.301
  199PHE    CE1 1975   4.934   4.987   1.323
  199PHE    HE1 1976   5.027   5.044   1.334
  199PHE    CE2 1977   4.839   4.766   1.322
  199PHE    HE2 1978   4.850   4.660   1.343
  199PHE     CZ 1979   4.948   4.850   1.343
  199PHE     HZ 1980   5.040   4.808   1.384
  199PHE      C 1981   4.404   4.866   1.143
  199PHE      O 1982   4.426   4.751   1.106
  200THR      N 1983   4.286   4.914   1.182
  200THR      H 1984   4.269   5.012   1.194
  200THR     CA 1985   4.176   4.817   1.188
  200THR     CB 1986   4.081   4.836   1.307
  200THR    OG1 1987   3.986   4.730   1.324
  200THR    HG1 1988   4.006   4.658   1.257
  200THR    CG2 1989   3.994   4.961   1.293
  200THR      C 1990   4.091   4.781   1.066
  200THR      O 1991   4.066   4.663   1.040
  201GLU      N 1992   4.075   4.886   0.986
  201GLU      H 1993   4.085   4.982   1.012
  201GLU     CA 1994   3.987   4.870   0.869
  201GLU     CB 1995   3.939   4.995   0.794
  201GLU     CG 1996   3.862   5.084   0.892
  201GLU     CD 1997   3.817   5.200   0.802
  201GLU    OE1 1998   3.698   5.195   0.764
  201GLU    OE2 1999   3.896   5.291   0.771
  201GLU      C 2000   4.015   4.762   0.765
  201GLU      O 2001   3.921   4.706   0.708
  202ARG      N 2002   4.143   4.737   0.739
  202ARG      H 2003   4.210   4.801   0.776
  202ARG     CA 2004   4.184   4.620   0.661
  202ARG     CB 2005   4.336   4.622   0.649
  202ARG     CG 2006   4.384   4.733   0.555
  202ARG     CD 2007   4.537   4.728   0.550
  202ARG     NE 2008   4.605   4.744   0.679
  202ARG     HE 2009   4.629   4.669   0.741
  202ARG     CZ 2010   4.661   4.858   0.725
  202ARG    NH1 2011   4.669   4.971   0.654
  202ARG   HH11 2012   4.626   4.965   0.564
  202ARG   HH12 2013   4.701   5.054   0.699
  202ARG    NH2 2014   4.742   4.846   0.830
  202ARG   HH21 2015   4.767   4.755   0.863
  202ARG   HH22 2016   4.768   4.933   0.873
  202ARG      C 2017   4.134   4.486   0.715
  202ARG      O 2018   4.091   4.400   0.638
  203GLU      N 2019   4.140   4.469   0.847
  203GLU      H 2020   4.160   4.542   0.912
  203GLU     CA 2021   4.116   4.340   0.914
  203GLU     CB 2022   4.189   4.349   1.048
  203GLU     CG 2023   4.296   4.252   1.098
  203GLU     CD 2024   4.395   4.228   0.984
  203GLU    OE1 2025   4.507   4.283   0.992
  203GLU    OE2 2026   4.372   4.139   0.899
  203GLU      C 2027   3.966   4.325   0.941
  203GLU      O 2028   3.907   4.312   1.048
  204GLN      N 2029   3.908   4.300   0.823
  204GLN      H 2030   3.961   4.306   0.738
  204GLN     CA 2031   3.763   4.282   0.813
  204GLN     CB 2032   3.722   4.292   0.666
  204GLN     CG 2033   3.777   4.420   0.601
  204GLN     CD 2034   3.714   4.441   0.463
  204GLN    OE1 2035   3.735   4.357   0.376
  204GLN    NE2 2036   3.616   4.530   0.447
  204GLN   HE21 2037   3.569   4.573   0.524
  204GLN   HE22 2038   3.587   4.556   0.355
  204GLN      C 2039   3.696   4.161   0.879
  204GLN      O 2040   3.577   4.165   0.912
  205GLY      N 2041   3.780   4.063   0.908
  205GLY      H 2042   3.875   4.063   0.876
  205GLY     CA 2043   3.740   3.947   0.989
  205GLY      C 2044   3.723   3.969   1.140
  205GLY      O 2045   3.639   3.905   1.202
  206GLU      N 2046   3.807   4.052   1.201
  206GLU      H 2047   3.883   4.099   1.155
  206GLU     CA 2048   3.811   4.083   1.345
  206GLU     CB 2049   3.945   4.151   1.375
  206GLU     CG 2050   3.992   4.153   1.521
  206GLU     CD 2051   3.986   4.017   1.589
  206GLU    OE1 2052   3.879   3.999   1.650
  206GLU    OE2 2053   4.093   3.953   1.600
  206GLU      C 2054   3.696   4.168   1.398
  206GLU      O 2055   3.647   4.259   1.331
  207VAL      N 2056   3.675   4.144   1.527
  207VAL      H 2057   3.718   4.064   1.569
  207VAL     CA 2058   3.575   4.203   1.617
  207VAL     CB 2059   3.462   4.102   1.639
  207VAL    CG1 2060   3.367   4.096   1.518
  207VAL    CG2 2061   3.505   3.964   1.688
  207VAL      C 2062   3.627   4.250   1.753
  207VAL      O 2063   3.562   4.334   1.814
  208ARG      N 2064   3.744   4.201   1.795
  208ARG      H 2065   3.793   4.138   1.736
  208ARG     CA 2066   3.820   4.239   1.915
  208ARG     CB 2067   3.911   4.129   1.969
  208ARG     CG 2068   3.831   4.001   1.994
  208ARG     CD 2069   3.911   3.874   2.024
  208ARG     NE 2070   3.976   3.827   1.901
  208ARG     HE 2071   3.970   3.892   1.825
  208ARG     CZ 2072   4.031   3.706   1.890
  208ARG    NH1 2073   4.027   3.617   1.990
  208ARG   HH11 2074   4.001   3.645   2.082
  208ARG   HH12 2075   4.060   3.523   1.978
  208ARG    NH2 2076   4.093   3.687   1.772
  208ARG   HH21 2077   4.105   3.761   1.706
  208ARG   HH22 2078   4.110   3.591   1.752
  208ARG      C 2079   3.904   4.366   1.901
  208ARG      O 2080   3.978   4.366   1.803
  209PHE      N 2081   3.867   4.460   1.987
  209PHE      H 2082   3.793   4.439   2.052
  209PHE     CA 2083   3.933   4.590   2.002
  209PHE     CB 2084   3.918   4.673   1.874
  209PHE     CG 2085   3.782   4.683   1.806
  209PHE    CD1 2086   3.690   4.782   1.839
  209PHE    HD1 2087   3.711   4.841   1.928
  209PHE    CD2 2088   3.750   4.597   1.701
  209PHE    HD2 2089   3.827   4.527   1.670
  209PHE    CE1 2090   3.571   4.792   1.767
  209PHE    HE1 2091   3.501   4.874   1.783
  209PHE    CE2 2092   3.627   4.606   1.636
  209PHE    HE2 2093   3.596   4.532   1.562
  209PHE     CZ 2094   3.534   4.706   1.665
  209PHE     HZ 2095   3.463   4.741   1.591
  209PHE      C 2096   3.877   4.683   2.110
  209PHE      O 2097   3.760   4.666   2.143
  210SER      N 2098   3.966   4.772   2.153
  210SER      H 2099   4.063   4.760   2.129
  210SER     CA 2100   3.940   4.873   2.256
  210SER     CB 2101   3.968   4.825   2.398
  210SER     OG 2102   3.899   4.891   2.504
  210SER     HG 2103   3.815   4.843   2.528
  210SER      C 2104   4.048   4.980   2.237
  210SER      O 2105   4.164   4.960   2.201
  211ALA      N 2106   4.005   5.101   2.269
  211ALA      H 2107   3.920   5.118   2.320
  211ALA     CA 2108   4.074   5.231   2.261
  211ALA     CB 2109   3.997   5.314   2.158
  211ALA      C 2110   4.079   5.302   2.396
  211ALA      O 2111   3.976   5.310   2.463
  212VAL      N 2112   4.182   5.383   2.419
  212VAL      H 2113   4.258   5.374   2.356
  212VAL     CA 2114   4.220   5.469   2.533
  212VAL     CB 2115   4.275   5.379   2.644
  212VAL    CG1 2116   4.391   5.292   2.597
  212VAL    CG2 2117   4.306   5.464   2.767
  212VAL      C 2118   4.310   5.588   2.500
  212VAL      O 2119   4.399   5.580   2.416
  213ALA      N 2120   4.272   5.703   2.555
  213ALA      H 2121   4.186   5.708   2.607
  213ALA     CA 2122   4.352   5.825   2.544
  213ALA     CB 2123   4.264   5.920   2.462
  213ALA      C 2124   4.398   5.885   2.677
  213ALA      O 2125   4.344   5.858   2.784
  214LEU      N 2126   4.501   5.969   2.667
  214LEU      H 2127   4.536   6.001   2.579
  214LEU     CA 2128   4.564   6.037   2.781
  214LEU     CB 2129   4.715   6.016   2.769
  214LEU     CG 2130   4.787   5.999   2.903
  214LEU    CD1 2131   4.936   5.967   2.893
  214LEU    CD2 2132   4.776   6.108   3.010
  214LEU      C 2133   4.524   6.185   2.789
  214LEU      O 2134   4.553   6.259   2.695
  215CYS      N 2135   4.434   6.218   2.881
  215CYS      H 2136   4.400   6.152   2.948
  215CYS     CA 2137   4.380   6.355   2.880
  215CYS     CB 2138   4.235   6.358   2.832
  215CYS     SG 2139   4.219   6.313   2.656
  215CYS     HG 2140   4.174   6.429   2.610
  215CYS      C 2141   4.395   6.430   3.012
  215CYS      O 2142   4.384   6.383   3.125
  216LYS      N 2143   4.398   6.563   2.997
  216LYS      H 2144   4.384   6.604   2.907
  216LYS     CA 2145   4.404   6.658   3.108
  216LYS     CB 2146   4.458   6.788   3.047
  216LYS     CG 2147   4.456   6.906   3.144
  216LYS     CD 2148   4.590   6.910   3.219
  216LYS     CE 2149   4.604   6.997   3.344
  216LYS     NZ 2150   4.586   7.139   3.312
  216LYS    HZ1 2151   4.607   7.197   3.390
  216LYS    HZ2 2152   4.652   7.153   3.239
  216LYS    HZ3 2153   4.495   7.152   3.273
  216LYS      C 2154   4.273   6.676   3.186
  216LYS      O 2155   4.161   6.702   3.140
  217ALA      N 2156   4.283   6.653   3.316
  217ALA      H 2157   4.372   6.627   3.353
  217ALA     CA 2158   4.177   6.680   3.415
  217ALA     CB 2159   4.227   6.646   3.556
  217ALA      C 2160   4.124   6.823   3.418
  217ALA      O 2161   4.191   6.920   3.384
  218ALA      N 2162   4.012   6.844   3.487
  218ALA      H 2163   3.950   6.773   3.522
  218ALA     CA 2164   3.952   6.975   3.516
  218ALA     CB 2165   3.897   7.046   3.392
  218ALA      C 2166   3.837   6.967   3.617
  218ALA     O1 2167   3.838   7.045   3.714
  218ALA     O2 2168   3.764   6.866   3.613
   6.93100   6.93100   4.90095   0.00000   0.00000   0.00000   0.00000   3.46549   3.46549
