# Supplementary material for: Is There a Functional Role for the Knotted Topology in Protein UCH-L1?
Source: J Chem Inf Model. 2024 Jul 24;64(17):6827–37. doi: 10.1021/acs.jcim.4c00880 (PMC11388461; doi:10.1021/acs.jcim.4c00880)
Supplement: Supplementary file 2 — ci4c00880_si_002.zip [file ci4c00880_si_002.zip › UCH-L1_files/APO/APO_delta5/REP_5/traj_final.gro]

Protein in water t= 500000.00000 step= 5000000
 2168
    1MET      N    1   6.596   5.789   1.960
    1MET     H1    2   6.500   5.809   1.940
    1MET     H2    3   6.644   5.876   1.960
    1MET     H3    4   6.647   5.742   1.888
    1MET     CA    5   6.613   5.729   2.093
    1MET     CB    6   6.552   5.812   2.206
    1MET     CG    7   6.594   5.778   2.350
    1MET     SD    8   6.585   5.605   2.408
    1MET     CE    9   6.711   5.622   2.534
    1MET      C   10   6.575   5.582   2.086
    1MET      O   11   6.461   5.557   2.046
    2GLU      N   12   6.664   5.492   2.128
    2GLU      H   13   6.747   5.520   2.176
    2GLU     CA   14   6.659   5.348   2.099
    2GLU     CB   15   6.791   5.279   2.132
    2GLU     CG   16   6.848   5.324   2.267
    2GLU     CD   17   6.941   5.445   2.260
    2GLU    OE1   18   7.056   5.419   2.218
    2GLU    OE2   19   6.900   5.562   2.279
    2GLU      C   20   6.539   5.273   2.157
    2GLU      O   21   6.534   5.240   2.275
    3ILE      N   22   6.435   5.245   2.079
    3ILE      H   23   6.427   5.304   1.998
    3ILE     CA   24   6.331   5.144   2.100
    3ILE     CB   25   6.230   5.166   1.988
    3ILE    CG1   26   6.289   5.192   1.849
    3ILE    CG2   27   6.125   5.270   2.029
    3ILE     CD   28   6.178   5.198   1.744
    3ILE      C   29   6.375   4.997   2.111
    3ILE      O   30   6.307   4.909   2.059
    4ASN      N   31   6.482   4.975   2.186
    4ASN      H   32   6.533   5.045   2.236
    4ASN     CA   33   6.539   4.840   2.197
    4ASN     CB   34   6.682   4.845   2.251
    4ASN     CG   35   6.739   4.704   2.269
    4ASN    OD1   36   6.697   4.597   2.225
    4ASN    ND2   37   6.858   4.706   2.327
    4ASN   HD21   38   6.898   4.797   2.346
    4ASN   HD22   39   6.894   4.624   2.370
    4ASN      C   40   6.452   4.762   2.297
    4ASN      O   41   6.410   4.818   2.398
    5PRO      N   42   6.409   4.639   2.271
    5PRO     CA   43   6.333   4.550   2.359
    5PRO     CB   44   6.322   4.424   2.274
    5PRO     CG   45   6.293   4.478   2.133
    5PRO     CD   46   6.392   4.594   2.132
    5PRO      C   47   6.399   4.530   2.496
    5PRO      O   48   6.329   4.549   2.595
    6GLU      N   49   6.531   4.520   2.511
    6GLU      H   50   6.587   4.490   2.434
    6GLU     CA   51   6.599   4.524   2.641
    6GLU     CB   52   6.748   4.492   2.632
    6GLU     CG   53   6.758   4.341   2.648
    6GLU     CD   54   6.903   4.290   2.649
    6GLU    OE1   55   6.994   4.365   2.690
    6GLU    OE2   56   6.919   4.175   2.602
    6GLU      C   57   6.587   4.654   2.720
    6GLU      O   58   6.519   4.651   2.823
    7MET      N   59   6.599   4.768   2.652
    7MET      H   60   6.639   4.758   2.561
    7MET     CA   61   6.569   4.901   2.707
    7MET     CB   62   6.587   5.015   2.606
    7MET     CG   63   6.729   5.071   2.619
    7MET     SD   64   6.847   4.948   2.553
    7MET     CE   65   6.983   5.053   2.504
    7MET      C   66   6.427   4.916   2.760
    7MET      O   67   6.402   4.933   2.879
    8LEU      N   68   6.332   4.875   2.676
    8LEU      H   69   6.343   4.846   2.581
    8LEU     CA   70   6.192   4.865   2.718
    8LEU     CB   71   6.107   4.825   2.598
    8LEU     CG   72   6.081   4.934   2.493
    8LEU    CD1   73   6.040   4.866   2.362
    8LEU    CD2   74   5.965   5.018   2.548
    8LEU      C   75   6.161   4.774   2.838
    8LEU      O   76   6.104   4.819   2.937
    9ASN      N   77   6.204   4.649   2.822
    9ASN      H   78   6.249   4.613   2.740
    9ASN     CA   79   6.187   4.545   2.924
    9ASN     CB   80   6.241   4.410   2.877
    9ASN     CG   81   6.161   4.345   2.764
    9ASN    OD1   82   6.040   4.368   2.754
    9ASN    ND2   83   6.232   4.277   2.674
    9ASN   HD21   84   6.330   4.263   2.680
    9ASN   HD22   85   6.185   4.256   2.588
    9ASN      C   86   6.250   4.583   3.058
    9ASN      O   87   6.176   4.606   3.154
   10LYS      N   88   6.374   4.632   3.053
   10LYS      H   89   6.420   4.649   2.967
   10LYS     CA   90   6.441   4.688   3.172
   10LYS     CB   91   6.575   4.757   3.145
   10LYS     CG   92   6.682   4.660   3.096
   10LYS     CD   93   6.813   4.738   3.086
   10LYS     CE   94   6.929   4.639   3.092
   10LYS     NZ   95   7.060   4.701   3.066
   10LYS    HZ1   96   7.080   4.784   3.118
   10LYS    HZ2   97   7.141   4.643   3.062
   10LYS    HZ3   98   7.061   4.728   2.970
   10LYS      C   99   6.362   4.801   3.239
   10LYS      O  100   6.340   4.793   3.360
   11VAL      N  101   6.320   4.901   3.162
   11VAL      H  102   6.351   4.906   3.068
   11VAL     CA  103   6.255   5.016   3.227
   11VAL     CB  104   6.231   5.127   3.125
   11VAL    CG1  105   6.147   5.240   3.185
   11VAL    CG2  106   6.364   5.181   3.071
   11VAL      C  107   6.117   4.975   3.278
   11VAL      O  108   6.085   5.000   3.395
   12LEU      N  109   6.044   4.891   3.206
   12LEU      H  110   6.091   4.857   3.125
   12LEU     CA  111   5.925   4.818   3.253
   12LEU     CB  112   5.875   4.717   3.150
   12LEU     CG  113   5.760   4.628   3.199
   12LEU    CD1  114   5.636   4.712   3.231
   12LEU    CD2  115   5.729   4.532   3.084
   12LEU      C  116   5.942   4.748   3.388
   12LEU      O  117   5.880   4.789   3.486
   13SER      N  118   6.048   4.669   3.401
   13SER      H  119   6.082   4.625   3.317
   13SER     CA  120   6.086   4.613   3.531
   13SER     CB  121   6.205   4.517   3.528
   13SER     OG  122   6.201   4.432   3.414
   13SER     HG  123   6.289   4.389   3.400
   13SER      C  124   6.105   4.716   3.644
   13SER      O  125   6.064   4.696   3.758
   14ARG      N  126   6.166   4.827   3.605
   14ARG      H  127   6.208   4.836   3.514
   14ARG     CA  128   6.192   4.942   3.693
   14ARG     CB  129   6.300   5.028   3.627
   14ARG     CG  130   6.421   4.934   3.641
   14ARG     CD  131   6.539   4.998   3.568
   14ARG     NE  132   6.653   4.906   3.561
   14ARG     HE  133   6.632   4.808   3.556
   14ARG     CZ  134   6.783   4.936   3.568
   14ARG    NH1  135   6.849   5.047   3.606
   14ARG   HH11  136   6.814   5.125   3.657
   14ARG   HH12  137   6.941   5.055   3.565
   14ARG    NH2  138   6.871   4.840   3.535
   14ARG   HH21  139   6.835   4.751   3.506
   14ARG   HH22  140   6.968   4.846   3.556
   14ARG      C  141   6.071   5.020   3.744
   14ARG      O  142   6.069   5.082   3.851
   15LEU      N  143   5.974   5.028   3.653
   15LEU      H  144   5.990   4.984   3.564
   15LEU     CA  145   5.841   5.084   3.682
   15LEU     CB  146   5.775   5.112   3.547
   15LEU     CG  147   5.824   5.245   3.488
   15LEU    CD1  148   5.762   5.254   3.349
   15LEU    CD2  149   5.803   5.376   3.564
   15LEU      C  150   5.760   5.000   3.780
   15LEU      O  151   5.687   5.055   3.863
   16GLY      N  152   5.741   4.876   3.735
   16GLY      H  153   5.779   4.838   3.651
   16GLY     CA  154   5.662   4.776   3.808
   16GLY      C  155   5.638   4.645   3.733
   16GLY      O  156   5.605   4.650   3.614
   17VAL      N  157   5.652   4.543   3.816
   17VAL      H  158   5.684   4.542   3.910
   17VAL     CA  159   5.643   4.405   3.764
   17VAL     CB  160   5.758   4.318   3.817
   17VAL    CG1  161   5.894   4.344   3.752
   17VAL    CG2  162   5.765   4.317   3.970
   17VAL      C  163   5.514   4.324   3.751
   17VAL      O  164   5.428   4.344   3.836
   18ALA      N  165   5.515   4.225   3.663
   18ALA      H  166   5.598   4.191   3.616
   18ALA     CA  167   5.389   4.174   3.606
   18ALA     CB  168   5.342   4.273   3.500
   18ALA      C  169   5.400   4.027   3.567
   18ALA      O  170   5.484   3.957   3.623
   19GLY      N  171   5.305   3.983   3.484
   19GLY      H  172   5.211   4.016   3.490
   19GLY     CA  173   5.307   3.851   3.419
   19GLY      C  174   5.430   3.815   3.335
   19GLY      O  175   5.541   3.855   3.367
   20GLN      N  176   5.404   3.712   3.255
   20GLN      H  177   5.327   3.649   3.264
   20GLN     CA  178   5.502   3.687   3.148
   20GLN     CB  179   5.480   3.560   3.066
   20GLN     CG  180   5.539   3.428   3.116
   20GLN     CD  181   5.479   3.298   3.063
   20GLN    OE1  182   5.488   3.263   2.945
   20GLN    NE2  183   5.379   3.264   3.144
   20GLN   HE21  184   5.352   3.330   3.214
   20GLN   HE22  185   5.355   3.167   3.135
   20GLN      C  186   5.530   3.794   3.041
   20GLN      O  187   5.637   3.794   2.981
   21TRP      N  188   5.432   3.880   3.014
   21TRP      H  189   5.368   3.919   3.080
   21TRP     CA  190   5.434   3.964   2.894
   21TRP     CB  191   5.311   4.055   2.891
   21TRP     CG  192   5.173   3.991   2.906
   21TRP    CD1  193   5.112   3.954   3.019
   21TRP    HD1  194   5.151   3.967   3.120
   21TRP    CD2  195   5.099   3.949   2.796
   21TRP    NE1  196   5.004   3.884   2.987
   21TRP    HE1  197   4.935   3.851   3.053
   21TRP    CE2  198   4.994   3.880   2.855
   21TRP    CE3  199   5.124   3.951   2.659
   21TRP    HE3  200   5.211   4.002   2.618
   21TRP    CZ2  201   4.902   3.821   2.769
   21TRP    HZ2  202   4.801   3.792   2.799
   21TRP    CZ3  203   5.035   3.886   2.575
   21TRP    HZ3  204   5.062   3.865   2.471
   21TRP    CH2  205   4.920   3.832   2.632
   21TRP    HH2  206   4.852   3.782   2.563
   21TRP      C  207   5.557   4.054   2.895
   21TRP      O  208   5.582   4.113   3.001
   22ARG      N  209   5.620   4.057   2.778
   22ARG      H  210   5.581   4.001   2.705
   22ARG     CA  211   5.737   4.138   2.741
   22ARG     CB  212   5.864   4.054   2.759
   22ARG     CG  213   5.907   4.080   2.904
   22ARG     CD  214   6.008   3.978   2.955
   22ARG     NE  215   5.933   3.868   3.017
   22ARG     HE  216   5.923   3.791   2.953
   22ARG     CZ  217   5.922   3.855   3.149
   22ARG    NH1  218   5.960   3.953   3.232
   22ARG   HH11  219   5.989   4.040   3.192
   22ARG   HH12  220   5.974   3.933   3.329
   22ARG    NH2  221   5.914   3.737   3.213
   22ARG   HH21  222   5.914   3.654   3.157
   22ARG   HH22  223   5.914   3.732   3.313
   22ARG      C  224   5.730   4.194   2.599
   22ARG      O  225   5.642   4.150   2.526
   23PHE      N  226   5.836   4.268   2.565
   23PHE      H  227   5.906   4.292   2.632
   23PHE     CA  228   5.850   4.320   2.428
   23PHE     CB  229   5.887   4.468   2.435
   23PHE     CG  230   5.778   4.552   2.503
   23PHE    CD1  231   5.776   4.566   2.641
   23PHE    HD1  232   5.862   4.532   2.699
   23PHE    CD2  233   5.693   4.634   2.429
   23PHE    HD2  234   5.712   4.630   2.322
   23PHE    CE1  235   5.681   4.647   2.703
   23PHE    HE1  236   5.680   4.652   2.811
   23PHE    CE2  237   5.603   4.725   2.483
   23PHE    HE2  238   5.536   4.781   2.417
   23PHE     CZ  239   5.596   4.721   2.622
   23PHE     HZ  240   5.515   4.767   2.679
   23PHE      C  241   5.957   4.250   2.345
   23PHE      O  242   6.070   4.241   2.393
   24VAL      N  243   5.929   4.208   2.222
   24VAL      H  244   5.834   4.188   2.201
   24VAL     CA  245   6.031   4.169   2.123
   24VAL     CB  246   6.020   4.019   2.095
   24VAL    CG1  247   6.133   3.973   2.002
   24VAL    CG2  248   6.042   3.932   2.219
   24VAL      C  249   6.007   4.255   1.999
   24VAL      O  250   5.896   4.304   1.978
   25ASP      N  251   6.112   4.289   1.925
   25ASP      H  252   6.203   4.282   1.967
   25ASP     CA  253   6.101   4.363   1.799
   25ASP     CB  254   6.232   4.437   1.771
   25ASP     CG  255   6.357   4.349   1.777
   25ASP    OD1  256   6.405   4.303   1.883
   25ASP    OD2  257   6.426   4.343   1.673
   25ASP      C  258   6.062   4.273   1.682
   25ASP      O  259   6.078   4.151   1.683
   26VAL      N  260   5.985   4.338   1.595
   26VAL      H  261   5.943   4.427   1.613
   26VAL     CA  262   5.942   4.262   1.477
   26VAL     CB  263   5.795   4.298   1.455
   26VAL    CG1  264   5.733   4.261   1.320
   26VAL    CG2  265   5.711   4.217   1.554
   26VAL      C  266   6.039   4.282   1.361
   26VAL      O  267   6.084   4.392   1.329
   27LEU      N  268   6.084   4.177   1.292
   27LEU      H  269   6.041   4.089   1.312
   27LEU     CA  270   6.173   4.195   1.177
   27LEU     CB  271   6.256   4.068   1.170
   27LEU     CG  272   6.374   4.068   1.267
   27LEU    CD1  273   6.449   3.935   1.273
   27LEU    CD2  274   6.471   4.179   1.226
   27LEU      C  275   6.107   4.242   1.047
   27LEU      O  276   6.182   4.288   0.961
   28GLY      N  277   5.981   4.209   1.022
   28GLY      H  278   5.947   4.125   1.066
   28GLY     CA  279   5.905   4.275   0.915
   28GLY      C  280   5.753   4.260   0.927
   28GLY      O  281   5.701   4.166   0.987
   29LEU      N  282   5.671   4.349   0.873
   29LEU      H  283   5.713   4.404   0.800
   29LEU     CA  284   5.525   4.356   0.884
   29LEU     CB  285   5.462   4.495   0.898
   29LEU     CG  286   5.515   4.578   1.014
   29LEU    CD1  287   5.472   4.724   0.997
   29LEU    CD2  288   5.486   4.511   1.148
   29LEU      C  289   5.445   4.256   0.800
   29LEU      O  290   5.354   4.284   0.722
   30GLU      N  291   5.495   4.133   0.801
   30GLU      H  292   5.568   4.101   0.862
   30GLU     CA  293   5.450   4.021   0.717
   30GLU     CB  294   5.556   4.006   0.608
   30GLU     CG  295   5.521   3.930   0.480
   30GLU     CD  296   5.540   3.779   0.497
   30GLU    OE1  297   5.442   3.705   0.518
   30GLU    OE2  298   5.658   3.740   0.510
   30GLU      C  299   5.446   3.902   0.812
   30GLU      O  300   5.542   3.888   0.888
   31GLU      N  301   5.358   3.808   0.777
   31GLU      H  302   5.346   3.793   0.679
   31GLU     CA  303   5.338   3.687   0.858
   31GLU     CB  304   5.204   3.621   0.825
   31GLU     CG  305   5.092   3.726   0.822
   31GLU     CD  306   4.961   3.671   0.765
   31GLU    OE1  307   4.871   3.752   0.733
   31GLU    OE2  308   4.952   3.547   0.774
   31GLU      C  309   5.456   3.592   0.880
   31GLU      O  310   5.475   3.547   0.993
   32GLU      N  311   5.536   3.576   0.775
   32GLU      H  312   5.510   3.600   0.682
   32GLU     CA  313   5.656   3.492   0.781
   32GLU     CB  314   5.681   3.429   0.644
   32GLU     CG  315   5.610   3.295   0.663
   32GLU     CD  316   5.584   3.212   0.537
   32GLU    OE1  317   5.614   3.091   0.544
   32GLU    OE2  318   5.540   3.265   0.432
   32GLU      C  319   5.783   3.558   0.835
   32GLU      O  320   5.863   3.506   0.913
   33SER      N  321   5.793   3.684   0.794
   33SER      H  322   5.753   3.714   0.708
   33SER     CA  323   5.908   3.768   0.830
   33SER     CB  324   5.908   3.907   0.766
   33SER     OG  325   5.893   3.891   0.625
   33SER     HG  326   5.797   3.867   0.612
   33SER      C  327   5.910   3.811   0.977
   33SER      O  328   6.017   3.855   1.020
   34LEU      N  329   5.803   3.785   1.051
   34LEU      H  330   5.718   3.742   1.022
   34LEU     CA  331   5.784   3.829   1.190
   34LEU     CB  332   5.668   3.767   1.269
   34LEU     CG  333   5.535   3.827   1.224
   34LEU    CD1  334   5.419   3.734   1.260
   34LEU    CD2  335   5.514   3.957   1.301
   34LEU      C  336   5.905   3.823   1.284
   34LEU      O  337   5.949   3.933   1.318
   35GLY      N  338   5.971   3.708   1.283
   35GLY      H  339   5.945   3.634   1.221
   35GLY     CA  340   6.091   3.693   1.368
   35GLY      C  341   6.066   3.614   1.497
   35GLY      O  342   5.964   3.546   1.509
   36SER      N  343   6.154   3.639   1.594
   36SER      H  344   6.210   3.718   1.570
   36SER     CA  345   6.160   3.579   1.728
   36SER     CB  346   6.291   3.619   1.795
   36SER     OG  347   6.401   3.570   1.718
   36SER     HG  348   6.408   3.472   1.736
   36SER      C  349   6.051   3.605   1.832
   36SER      O  350   6.057   3.569   1.949
   37VAL      N  351   5.938   3.655   1.781
   37VAL      H  352   5.921   3.637   1.684
   37VAL     CA  353   5.819   3.702   1.854
   37VAL     CB  354   5.749   3.812   1.774
   37VAL    CG1  355   5.840   3.934   1.764
   37VAL    CG2  356   5.702   3.756   1.639
   37VAL      C  357   5.719   3.598   1.904
   37VAL      O  358   5.665   3.528   1.819
   38PRO      N  359   5.716   3.567   2.033
   38PRO     CA  360   5.643   3.445   2.071
   38PRO     CB  361   5.696   3.426   2.214
   38PRO     CG  362   5.833   3.494   2.219
   38PRO     CD  363   5.795   3.622   2.144
   38PRO      C  364   5.490   3.458   2.072
   38PRO      O  365   5.438   3.568   2.056
   39ALA      N  366   5.423   3.343   2.064
   39ALA      H  367   5.472   3.270   2.018
   39ALA     CA  368   5.284   3.320   2.104
   39ALA     CB  369   5.239   3.212   2.006
   39ALA      C  370   5.257   3.285   2.251
   39ALA      O  371   5.348   3.234   2.317
   40PRO      N  372   5.153   3.336   2.317
   40PRO     CA  373   5.074   3.454   2.277
   40PRO     CB  374   4.964   3.452   2.383
   40PRO     CG  375   4.936   3.306   2.418
   40PRO     CD  376   5.079   3.254   2.413
   40PRO      C  377   5.132   3.595   2.267
   40PRO      O  378   5.217   3.639   2.344
   41ALA      N  379   5.065   3.669   2.180
   41ALA      H  380   4.991   3.638   2.120
   41ALA     CA  381   5.103   3.807   2.146
   41ALA     CB  382   5.184   3.809   2.016
   41ALA      C  383   4.978   3.895   2.145
   41ALA      O  384   4.897   3.891   2.053
   42CYS      N  385   4.964   3.981   2.245
   42CYS      H  386   5.047   4.003   2.297
   42CYS     CA  387   4.836   4.047   2.276
   42CYS     CB  388   4.807   4.092   2.419
   42CYS     SG  389   4.629   4.122   2.449
   42CYS     HG  390   4.642   4.245   2.498
   42CYS      C  391   4.821   4.182   2.206
   42CYS      O  392   4.714   4.225   2.163
   43ALA      N  393   4.931   4.255   2.189
   43ALA      H  394   5.025   4.226   2.204
   43ALA     CA  395   4.934   4.387   2.124
   43ALA     CB  396   4.951   4.502   2.223
   43ALA      C  397   5.056   4.400   2.032
   43ALA      O  398   5.165   4.361   2.072
   44LEU      N  399   5.027   4.465   1.920
   44LEU      H  400   4.935   4.480   1.883
   44LEU     CA  401   5.135   4.507   1.830
   44LEU     CB  402   5.120   4.438   1.694
   44LEU     CG  403   5.258   4.411   1.634
   44LEU    CD1  404   5.261   4.271   1.572
   44LEU    CD2  405   5.291   4.512   1.524
   44LEU      C  406   5.143   4.660   1.830
   44LEU      O  407   5.055   4.720   1.768
   45LEU      N  408   5.241   4.714   1.902
   45LEU      H  409   5.302   4.655   1.953
   45LEU     CA  410   5.272   4.858   1.910
   45LEU     CB  411   5.344   4.871   2.045
   45LEU     CG  412   5.367   5.016   2.085
   45LEU    CD1  413   5.235   5.092   2.104
   45LEU    CD2  414   5.427   5.020   2.226
   45LEU      C  415   5.347   4.896   1.783
   45LEU      O  416   5.459   4.848   1.766
   46LEU      N  417   5.272   4.973   1.705
   46LEU      H  418   5.177   4.999   1.721
   46LEU     CA  419   5.321   5.030   1.579
   46LEU     CB  420   5.210   5.006   1.477
   46LEU     CG  421   5.256   5.048   1.337
   46LEU    CD1  422   5.344   4.937   1.279
   46LEU    CD2  423   5.142   5.091   1.245
   46LEU      C  424   5.351   5.179   1.602
   46LEU      O  425   5.267   5.263   1.635
   47LEU      N  426   5.482   5.196   1.595
   47LEU      H  427   5.538   5.124   1.554
   47LEU     CA  428   5.546   5.328   1.599
   47LEU     CB  429   5.682   5.339   1.668
   47LEU     CG  430   5.702   5.261   1.798
   47LEU    CD1  431   5.684   5.110   1.784
   47LEU    CD2  432   5.832   5.306   1.866
   47LEU      C  433   5.536   5.370   1.452
   47LEU      O  434   5.624   5.335   1.374
   48PHE      N  435   5.455   5.475   1.438
   48PHE      H  436   5.412   5.519   1.517
   48PHE     CA  437   5.426   5.528   1.305
   48PHE     CB  438   5.281   5.500   1.261
   48PHE     CG  439   5.256   5.553   1.120
   48PHE    CD1  440   5.150   5.640   1.097
   48PHE    HD1  441   5.096   5.673   1.185
   48PHE    CD2  442   5.310   5.491   1.008
   48PHE    HD2  443   5.395   5.427   1.032
   48PHE    CE1  444   5.103   5.672   0.970
   48PHE    HE1  445   5.026   5.747   0.957
   48PHE    CE2  446   5.262   5.514   0.879
   48PHE    HE2  447   5.298   5.462   0.790
   48PHE     CZ  448   5.154   5.600   0.862
   48PHE     HZ  449   5.118   5.638   0.766
   48PHE      C  450   5.446   5.680   1.303
   48PHE      O  451   5.391   5.744   1.391
   49PRO      N  452   5.560   5.726   1.251
   49PRO     CA  453   5.584   5.870   1.233
   49PRO     CB  454   5.733   5.877   1.200
   49PRO     CG  455   5.763   5.741   1.135
   49PRO     CD  456   5.670   5.641   1.204
   49PRO      C  457   5.509   5.934   1.116
   49PRO      O  458   5.503   5.879   1.007
   50LEU      N  459   5.432   6.035   1.155
   50LEU      H  460   5.433   6.074   1.247
   50LEU     CA  461   5.325   6.093   1.072
   50LEU     CB  462   5.192   6.025   1.105
   50LEU     CG  463   5.147   6.017   1.252
   50LEU    CD1  464   5.141   6.153   1.322
   50LEU    CD2  465   5.015   5.941   1.251
   50LEU      C  466   5.335   6.246   1.084
   50LEU      O  467   5.435   6.306   1.122
   51THR      N  468   5.237   6.310   1.021
   51THR      H  469   5.152   6.267   0.991
   51THR     CA  470   5.234   6.457   1.012
   51THR     CB  471   5.166   6.512   0.887
   51THR    OG1  472   5.023   6.509   0.895
   51THR    HG1  473   4.989   6.416   0.882
   51THR    CG2  474   5.224   6.444   0.763
   51THR      C  475   5.169   6.517   1.137
   51THR      O  476   5.066   6.478   1.192
   52ALA      N  477   5.197   6.647   1.140
   52ALA      H  478   5.276   6.669   1.082
   52ALA     CA  479   5.140   6.749   1.229
   52ALA     CB  480   5.198   6.885   1.190
   52ALA      C  481   4.987   6.763   1.232
   52ALA      O  482   4.926   6.797   1.333
   53GLN      N  483   4.932   6.752   1.112
   53GLN      H  484   4.988   6.717   1.037
   53GLN     CA  485   4.790   6.768   1.077
   53GLN     CB  486   4.777   6.766   0.924
   53GLN     CG  487   4.847   6.884   0.857
   53GLN     CD  488   4.990   6.852   0.814
   53GLN    OE1  489   5.084   6.894   0.882
   53GLN    NE2  490   5.009   6.769   0.712
   53GLN   HE21  491   4.938   6.710   0.673
   53GLN   HE22  492   5.094   6.771   0.658
   53GLN      C  493   4.698   6.666   1.144
   53GLN      O  494   4.620   6.708   1.229
   54HISE     N  495   4.742   6.540   1.142
   54HISE     H  496   4.800   6.504   1.069
   54HISE    CA  497   4.683   6.428   1.217
   54HISE    CB  498   4.764   6.303   1.183
   54HISE    CG  499   4.739   6.231   1.051
   54HISE   ND1  500   4.737   6.287   0.930
   54HISE   CD2  501   4.707   6.102   1.045
   54HISE   HD2  502   4.695   6.030   1.126
   54HISE   CE1  503   4.692   6.193   0.847
   54HISE   HE1  504   4.681   6.216   0.741
   54HISE   NE2  505   4.676   6.081   0.917
   54HISE   HE2  506   4.674   5.988   0.880
   54HISE     C  507   4.691   6.446   1.369
   54HISE     O  508   4.591   6.440   1.440
   55GLU      N  509   4.811   6.487   1.410
   55GLU      H  510   4.887   6.482   1.345
   55GLU     CA  511   4.838   6.530   1.548
   55GLU     CB  512   4.982   6.581   1.559
   55GLU     CG  513   5.028   6.611   1.702
   55GLU     CD  514   5.062   6.486   1.782
   55GLU    OE1  515   4.975   6.444   1.862
   55GLU    OE2  516   5.167   6.428   1.746
   55GLU      C  517   4.732   6.633   1.585
   55GLU      O  518   4.652   6.604   1.674
   56ASN      N  519   4.725   6.748   1.518
   56ASN      H  520   4.811   6.786   1.482
   56ASN     CA  521   4.618   6.846   1.537
   56ASN     CB  522   4.634   6.964   1.441
   56ASN     CG  523   4.556   7.090   1.478
   56ASN    OD1  524   4.475   7.127   1.393
   56ASN    ND2  525   4.618   7.188   1.545
   56ASN   HD21  526   4.711   7.179   1.578
   56ASN   HD22  527   4.559   7.267   1.563
   56ASN      C  528   4.473   6.798   1.526
   56ASN      O  529   4.405   6.831   1.623
   57PHE      N  530   4.440   6.706   1.436
   57PHE      H  531   4.498   6.693   1.356
   57PHE     CA  532   4.301   6.658   1.433
   57PHE     CB  533   4.287   6.566   1.311
   57PHE     CG  534   4.152   6.501   1.286
   57PHE    CD1  535   4.120   6.384   1.354
   57PHE    HD1  536   4.198   6.317   1.391
   57PHE    CD2  537   4.052   6.565   1.213
   57PHE    HD2  538   4.074   6.657   1.159
   57PHE    CE1  539   3.989   6.340   1.346
   57PHE    HE1  540   3.954   6.256   1.406
   57PHE    CE2  541   3.923   6.513   1.203
   57PHE    HE2  542   3.844   6.567   1.150
   57PHE     CZ  543   3.887   6.398   1.271
   57PHE     HZ  544   3.786   6.358   1.261
   57PHE      C  545   4.275   6.569   1.555
   57PHE      O  546   4.168   6.591   1.612
   58ARG      N  547   4.371   6.486   1.595
   58ARG      H  548   4.451   6.478   1.535
   58ARG     CA  549   4.347   6.411   1.719
   58ARG     CB  550   4.458   6.306   1.716
   58ARG     CG  551   4.424   6.175   1.644
   58ARG     CD  552   4.295   6.109   1.694
   58ARG     NE  553   4.297   5.966   1.663
   58ARG     HE  554   4.356   5.911   1.723
   58ARG     CZ  555   4.213   5.898   1.584
   58ARG    NH1  556   4.111   5.955   1.518
   58ARG   HH11  557   4.096   6.053   1.535
   58ARG   HH12  558   4.042   5.897   1.476
   58ARG    NH2  559   4.233   5.768   1.561
   58ARG   HH21  560   4.303   5.715   1.610
   58ARG   HH22  561   4.173   5.728   1.492
   58ARG      C  562   4.343   6.496   1.846
   58ARG      O  563   4.281   6.470   1.949
   59LYS      N  564   4.431   6.596   1.846
   59LYS      H  565   4.515   6.603   1.792
   59LYS     CA  566   4.431   6.700   1.949
   59LYS     CB  567   4.552   6.795   1.950
   59LYS     CG  568   4.679   6.717   1.984
   59LYS     CD  569   4.797   6.810   2.011
   59LYS     CE  570   4.910   6.722   2.065
   59LYS     NZ  571   5.033   6.795   2.102
   59LYS    HZ1  572   5.075   6.839   2.023
   59LYS    HZ2  573   5.008   6.871   2.163
   59LYS    HZ3  574   5.096   6.737   2.153
   59LYS      C  575   4.303   6.784   1.947
   59LYS      O  576   4.251   6.819   2.052
   60LYS      N  577   4.233   6.806   1.836
   60LYS      H  578   4.285   6.796   1.751
   60LYS     CA  579   4.094   6.853   1.830
   60LYS     CB  580   4.035   6.881   1.692
   60LYS     CG  581   4.125   6.990   1.632
   60LYS     CD  582   4.113   7.119   1.712
   60LYS     CE  583   3.982   7.192   1.682
   60LYS     NZ  584   3.979   7.316   1.762
   60LYS    HZ1  585   4.059   7.375   1.751
   60LYS    HZ2  586   3.899   7.374   1.747
   60LYS    HZ3  587   3.981   7.281   1.856
   60LYS      C  588   4.003   6.747   1.892
   60LYS      O  589   3.908   6.786   1.960
   61GLN      N  590   4.009   6.620   1.854
   61GLN      H  591   4.061   6.602   1.770
   61GLN     CA  592   3.935   6.511   1.920
   61GLN     CB  593   3.966   6.387   1.837
   61GLN     CG  594   3.870   6.379   1.717
   61GLN     CD  595   3.879   6.239   1.657
   61GLN    OE1  596   3.984   6.178   1.640
   61GLN    NE2  597   3.764   6.192   1.609
   61GLN   HE21  598   3.673   6.232   1.605
   61GLN   HE22  599   3.766   6.095   1.583
   61GLN      C  600   3.956   6.488   2.070
   61GLN      O  601   3.861   6.446   2.135
   62ILE      N  602   4.078   6.517   2.115
   62ILE      H  603   4.160   6.524   2.057
   62ILE     CA  604   4.104   6.529   2.259
   62ILE     CB  605   4.256   6.524   2.282
   62ILE    CG1  606   4.262   6.396   2.366
   62ILE    CG2  607   4.309   6.645   2.360
   62ILE     CD  608   4.405   6.352   2.399
   62ILE      C  609   4.031   6.642   2.331
   62ILE      O  610   4.010   6.631   2.452
   63GLU      N  611   4.013   6.754   2.262
   63GLU      H  612   4.064   6.772   2.178
   63GLU     CA  613   3.924   6.860   2.314
   63GLU     CB  614   3.955   7.003   2.270
   63GLU     CG  615   3.991   7.027   2.123
   63GLU     CD  616   3.955   7.164   2.068
   63GLU    OE1  617   4.045   7.251   2.070
   63GLU    OE2  618   3.843   7.184   2.015
   63GLU      C  619   3.772   6.845   2.302
   63GLU      O  620   3.692   6.885   2.387
   64GLU      N  621   3.738   6.785   2.189
   64GLU      H  622   3.800   6.785   2.110
   64GLU     CA  623   3.603   6.732   2.164
   64GLU     CB  624   3.564   6.738   2.017
   64GLU     CG  625   3.545   6.884   1.974
   64GLU     CD  626   3.414   6.961   1.960
   64GLU    OE1  627   3.381   7.039   2.052
   64GLU    OE2  628   3.331   6.923   1.875
   64GLU      C  629   3.571   6.596   2.226
   64GLU      O  630   3.634   6.567   2.328
   65LEU      N  631   3.463   6.527   2.190
   65LEU      H  632   3.390   6.579   2.145
   65LEU     CA  633   3.444   6.385   2.223
   65LEU     CB  634   3.523   6.297   2.126
   65LEU     CG  635   3.465   6.265   1.988
   65LEU    CD1  636   3.493   6.380   1.891
   65LEU    CD2  637   3.536   6.137   1.943
   65LEU      C  638   3.461   6.329   2.364
   65LEU      O  639   3.495   6.212   2.375
   66LYS      N  640   3.423   6.405   2.468
   66LYS      H  641   3.353   6.475   2.454
   66LYS     CA  642   3.467   6.385   2.607
   66LYS     CB  643   3.439   6.507   2.695
   66LYS     CG  644   3.542   6.619   2.687
   66LYS     CD  645   3.488   6.745   2.755
   66LYS     CE  646   3.473   6.854   2.649
   66LYS     NZ  647   3.408   6.978   2.692
   66LYS    HZ1  648   3.321   6.960   2.738
   66LYS    HZ2  649   3.471   7.015   2.761
   66LYS    HZ3  650   3.407   7.035   2.610
   66LYS      C  651   3.443   6.248   2.671
   66LYS      O  652   3.501   6.198   2.767
   67GLY      N  653   3.333   6.194   2.620
   67GLY      H  654   3.282   6.256   2.560
   67GLY     CA  655   3.280   6.060   2.650
   67GLY      C  656   3.356   5.942   2.588
   67GLY      O  657   3.407   5.951   2.477
   68GLN      N  658   3.336   5.836   2.666
   68GLN      H  659   3.265   5.842   2.736
   68GLN     CA  660   3.375   5.703   2.618
   68GLN     CB  661   3.412   5.609   2.733
   68GLN     CG  662   3.296   5.583   2.829
   68GLN     CD  663   3.345   5.488   2.939
   68GLN    OE1  664   3.396   5.531   3.043
   68GLN    NE2  665   3.330   5.357   2.922
   68GLN   HE21  666   3.273   5.319   2.849
   68GLN   HE22  667   3.369   5.308   2.999
   68GLN      C  668   3.268   5.633   2.534
   68GLN      O  669   3.150   5.660   2.554
   69GLU      N  670   3.311   5.557   2.433
   69GLU      H  671   3.407   5.532   2.424
   69GLU     CA  672   3.222   5.490   2.337
   69GLU     CB  673   3.289   5.447   2.206
   69GLU     CG  674   3.352   5.558   2.123
   69GLU     CD  675   3.254   5.671   2.089
   69GLU    OE1  676   3.271   5.781   2.145
   69GLU    OE2  677   3.163   5.650   2.006
   69GLU      C  678   3.159   5.362   2.392
   69GLU      O  679   3.216   5.294   2.476
   70VAL      N  680   3.053   5.323   2.321
   70VAL      H  681   3.027   5.344   2.227
   70VAL     CA  682   2.963   5.227   2.386
   70VAL     CB  683   2.838   5.196   2.302
   70VAL    CG1  684   2.759   5.327   2.301
   70VAL    CG2  685   2.876   5.131   2.169
   70VAL      C  686   3.022   5.092   2.428
   70VAL      O  687   2.989   5.028   2.528
   71SER      N  688   3.119   5.044   2.351
   71SER      H  689   3.160   5.119   2.301
   71SER     CA  690   3.200   4.922   2.361
   71SER     CB  691   3.330   4.933   2.281
   71SER     OG  692   3.296   4.968   2.146
   71SER     HG  693   3.282   4.880   2.102
   71SER      C  694   3.246   4.888   2.503
   71SER      O  695   3.298   4.971   2.578
   72PRO      N  696   3.236   4.766   2.555
   72PRO     CA  697   3.288   4.718   2.684
   72PRO     CB  698   3.204   4.597   2.723
   72PRO     CG  699   3.170   4.534   2.587
   72PRO     CD  700   3.158   4.656   2.496
   72PRO      C  701   3.439   4.692   2.679
   72PRO      O  702   3.496   4.672   2.572
   73LYS      N  703   3.499   4.665   2.795
   73LYS      H  704   3.436   4.639   2.868
   73LYS     CA  705   3.642   4.632   2.811
   73LYS     CB  706   3.681   4.500   2.743
   73LYS     CG  707   3.627   4.389   2.833
   73LYS     CD  708   3.645   4.249   2.774
   73LYS     CE  709   3.560   4.147   2.850
   73LYS     NZ  710   3.590   4.007   2.817
   73LYS    HZ1  711   3.550   3.951   2.890
   73LYS    HZ2  712   3.538   3.982   2.735
   73LYS    HZ3  713   3.687   3.988   2.803
   73LYS      C  714   3.750   4.731   2.769
   73LYS      O  715   3.852   4.753   2.833
   74VAL      N  716   3.722   4.808   2.663
   74VAL      H  717   3.632   4.795   2.622
   74VAL     CA  718   3.811   4.916   2.618
   74VAL     CB  719   3.755   4.970   2.486
   74VAL    CG1  720   3.836   5.084   2.423
   74VAL    CG2  721   3.747   4.853   2.387
   74VAL      C  722   3.847   5.017   2.728
   74VAL      O  723   3.761   5.063   2.802
   75TYR      N  724   3.977   5.042   2.738
   75TYR      H  725   4.046   4.997   2.680
   75TYR     CA  726   4.032   5.129   2.842
   75TYR     CB  727   4.175   5.086   2.874
   75TYR     CG  728   4.177   4.966   2.969
   75TYR    CD1  729   4.186   4.988   3.106
   75TYR    HD1  730   4.152   5.087   3.136
   75TYR    CD2  731   4.175   4.832   2.933
   75TYR    HD2  732   4.169   4.806   2.827
   75TYR    CE1  733   4.189   4.885   3.199
   75TYR    HE1  734   4.205   4.920   3.301
   75TYR    CE2  735   4.181   4.726   3.023
   75TYR    HE2  736   4.155   4.626   2.990
   75TYR     CZ  737   4.184   4.752   3.159
   75TYR     OH  738   4.200   4.645   3.241
   75TYR     HH  739   4.202   4.564   3.183
   75TYR      C  740   4.011   5.280   2.823
   75TYR      O  741   4.016   5.351   2.924
   76PHE      N  742   3.993   5.328   2.701
   76PHE      H  743   3.962   5.268   2.628
   76PHE     CA  744   3.982   5.472   2.672
   76PHE     CB  745   3.846   5.526   2.715
   76PHE     CG  746   3.729   5.450   2.652
   76PHE    CD1  747   3.663   5.343   2.711
   76PHE    HD1  748   3.692   5.308   2.810
   76PHE    CD2  749   3.695   5.483   2.521
   76PHE    HD2  750   3.735   5.573   2.474
   76PHE    CE1  751   3.574   5.266   2.636
   76PHE    HE1  752   3.508   5.196   2.686
   76PHE    CE2  753   3.617   5.403   2.437
   76PHE    HE2  754   3.606   5.413   2.329
   76PHE     CZ  755   3.552   5.299   2.503
   76PHE     HZ  756   3.490   5.239   2.436
   76PHE      C  757   4.096   5.556   2.730
   76PHE      O  758   4.081   5.657   2.799
   77MET      N  759   4.214   5.511   2.690
   77MET      H  760   4.222   5.429   2.634
   77MET     CA  761   4.342   5.578   2.719
   77MET     CB  762   4.445   5.466   2.732
   77MET     CG  763   4.425   5.373   2.852
   77MET     SD  764   4.402   5.473   3.004
   77MET     CE  765   4.350   5.346   3.117
   77MET      C  766   4.370   5.704   2.636
   77MET      O  767   4.465   5.700   2.559
   78LYS      N  768   4.291   5.808   2.662
   78LYS      H  769   4.217   5.798   2.727
   78LYS     CA  770   4.321   5.940   2.604
   78LYS     CB  771   4.208   6.038   2.638
   78LYS     CG  772   4.089   5.998   2.551
   78LYS     CD  773   3.962   6.059   2.611
   78LYS     CE  774   3.832   6.003   2.552
   78LYS     NZ  775   3.769   6.077   2.441
   78LYS    HZ1  776   3.674   6.049   2.433
   78LYS    HZ2  777   3.773   6.176   2.453
   78LYS    HZ3  778   3.811   6.049   2.354
   78LYS      C  779   4.459   5.992   2.646
   78LYS      O  780   4.477   6.020   2.764
   79GLN      N  781   4.557   6.006   2.557
   79GLN      H  782   4.555   5.977   2.461
   79GLN     CA  783   4.692   6.039   2.604
   79GLN     CB  784   4.795   5.936   2.556
   79GLN     CG  785   4.771   5.801   2.625
   79GLN     CD  786   4.840   5.678   2.565
   79GLN    OE1  787   4.950   5.678   2.512
   79GLN    NE2  788   4.760   5.571   2.557
   79GLN   HE21  789   4.665   5.583   2.586
   79GLN   HE22  790   4.787   5.500   2.492
   79GLN      C  791   4.741   6.171   2.545
   79GLN      O  792   4.760   6.188   2.424
   80THR      N  793   4.747   6.264   2.640
   80THR      H  794   4.703   6.238   2.726
   80THR     CA  795   4.812   6.395   2.631
   80THR     CB  796   4.777   6.483   2.751
   80THR    OG1  797   4.780   6.404   2.870
   80THR    HG1  798   4.868   6.418   2.915
   80THR    CG2  799   4.638   6.543   2.730
   80THR      C  800   4.964   6.390   2.616
   80THR      O  801   5.018   6.487   2.563
   81ILE      N  802   5.034   6.283   2.654
   81ILE      H  803   4.982   6.225   2.717
   81ILE     CA  804   5.179   6.263   2.644
   81ILE     CB  805   5.235   6.154   2.736
   81ILE    CG1  806   5.172   6.018   2.705
   81ILE    CG2  807   5.221   6.205   2.880
   81ILE     CD  808   5.216   5.908   2.801
   81ILE      C  809   5.234   6.239   2.503
   81ILE      O  810   5.165   6.179   2.421
   82GLY      N  811   5.345   6.307   2.477
   82GLY      H  812   5.381   6.359   2.555
   82GLY     CA  813   5.402   6.332   2.344
   82GLY      C  814   5.517   6.237   2.309
   82GLY      O  815   5.485   6.119   2.299
   83ASN      N  816   5.626   6.300   2.265
   83ASN      H  817   5.616   6.393   2.230
   83ASN     CA  818   5.754   6.231   2.247
   83ASN     CB  819   5.819   6.206   2.384
   83ASN     CG  820   5.865   6.336   2.448
   83ASN    OD1  821   5.794   6.419   2.505
   83ASN    ND2  822   5.998   6.351   2.443
   83ASN   HD21  823   6.049   6.294   2.379
   83ASN   HD22  824   6.039   6.438   2.471
   83ASN      C  825   5.766   6.109   2.156
   83ASN      O  826   5.673   6.053   2.097
   84SER      N  827   5.892   6.095   2.115
   84SER      H  828   5.971   6.140   2.157
   84SER     CA  829   5.939   5.988   2.026
   84SER     CB  830   6.043   6.034   1.924
   84SER     OG  831   6.160   6.086   1.987
   84SER     HG  832   6.145   6.176   2.028
   84SER      C  833   5.986   5.862   2.097
   84SER      O  834   5.988   5.755   2.037
   85CYS      N  835   6.037   5.878   2.219
   85CYS      H  836   6.038   5.968   2.263
   85CYS     CA  837   6.081   5.767   2.306
   85CYS     CB  838   6.115   5.828   2.442
   85CYS     SG  839   6.242   5.958   2.457
   85CYS     HG  840   6.190   6.031   2.360
   85CYS      C  841   5.983   5.650   2.325
   85CYS      O  842   5.863   5.671   2.336
   86GLY      N  843   6.044   5.532   2.332
   86GLY      H  844   6.142   5.519   2.342
   86GLY     CA  845   5.970   5.407   2.357
   86GLY      C  846   5.870   5.396   2.473
   86GLY      O  847   5.779   5.313   2.476
   87THR      N  848   5.911   5.473   2.573
   87THR      H  849   5.991   5.532   2.560
   87THR     CA  850   5.845   5.489   2.703
   87THR     CB  851   5.917   5.593   2.789
   87THR    OG1  852   5.936   5.709   2.706
   87THR    HG1  853   5.956   5.784   2.769
   87THR    CG2  854   6.042   5.527   2.847
   87THR      C  855   5.698   5.529   2.698
   87THR      O  856   5.616   5.479   2.775
   88ILE      N  857   5.671   5.616   2.601
   88ILE      H  858   5.742   5.660   2.545
   88ILE     CA  859   5.530   5.647   2.571
   88ILE     CB  860   5.519   5.754   2.462
   88ILE    CG1  861   5.600   5.878   2.499
   88ILE    CG2  862   5.375   5.795   2.432
   88ILE     CD  863   5.572   5.950   2.631
   88ILE      C  864   5.444   5.527   2.532
   88ILE      O  865   5.340   5.501   2.594
   89GLY      N  866   5.492   5.470   2.422
   89GLY      H  867   5.528   5.523   2.345
   89GLY     CA  868   5.466   5.328   2.392
   89GLY      C  869   5.439   5.232   2.508
   89GLY      O  870   5.332   5.171   2.513
   90LEU      N  871   5.539   5.218   2.595
   90LEU      H  872   5.633   5.240   2.569
   90LEU     CA  873   5.527   5.139   2.718
   90LEU     CB  874   5.666   5.138   2.781
   90LEU     CG  875   5.700   5.028   2.882
   90LEU    CD1  876   5.851   5.016   2.906
   90LEU    CD2  877   5.630   5.058   3.015
   90LEU      C  878   5.406   5.170   2.806
   90LEU      O  879   5.332   5.083   2.853
   91ILE      N  880   5.396   5.296   2.848
   91ILE      H  881   5.462   5.369   2.831
   91ILE     CA  882   5.277   5.348   2.916
   91ILE     CB  883   5.300   5.496   2.942
   91ILE    CG1  884   5.427   5.526   3.024
   91ILE    CG2  885   5.175   5.555   3.009
   91ILE     CD  886   5.434   5.458   3.161
   91ILE      C  887   5.140   5.320   2.854
   91ILE      O  888   5.062   5.242   2.909
   92HISE     N  889   5.144   5.335   2.722
   92HISE     H  890   5.201   5.410   2.689
   92HISE    CA  891   5.023   5.299   2.647
   92HISE    CB  892   5.051   5.344   2.503
   92HISE    CG  893   4.947   5.316   2.395
   92HISE   ND1  894   4.815   5.336   2.390
   92HISE   CD2  895   4.983   5.304   2.267
   92HISE   HD2  896   5.085   5.293   2.230
   92HISE   CE1  897   4.767   5.332   2.266
   92HISE   HE1  898   4.667   5.303   2.232
   92HISE   NE2  899   4.876   5.324   2.191
   92HISE   HE2  900   4.881   5.352   2.095
   92HISE     C  901   4.987   5.151   2.657
   92HISE     O  902   4.874   5.111   2.683
   93ALA      N  903   5.078   5.069   2.604
   93ALA      H  904   5.162   5.115   2.575
   93ALA     CA  905   5.064   4.923   2.597
   93ALA     CB  906   5.190   4.848   2.554
   93ALA      C  907   5.019   4.859   2.729
   93ALA      O  908   4.913   4.796   2.729
   94VAL      N  909   5.081   4.910   2.834
   94VAL      H  910   5.161   4.970   2.830
   94VAL     CA  911   5.046   4.865   2.970
   94VAL     CB  912   5.158   4.872   3.074
   94VAL    CG1  913   5.292   4.817   3.026
   94VAL    CG2  914   5.176   5.009   3.140
   94VAL      C  915   4.903   4.905   3.009
   94VAL      O  916   4.824   4.815   3.037
   95ALA      N  917   4.872   5.033   2.989
   95ALA      H  918   4.945   5.098   2.969
   95ALA     CA  919   4.744   5.095   3.024
   95ALA     CB  920   4.754   5.246   3.000
   95ALA      C  921   4.616   5.033   2.968
   95ALA      O  922   4.519   5.003   3.038
   96ASN      N  923   4.637   4.975   2.850
   96ASN      H  924   4.728   4.979   2.809
   96ASN     CA  925   4.531   4.908   2.772
   96ASN     CB  926   4.572   4.923   2.626
   96ASN     CG  927   4.531   5.058   2.565
   96ASN    OD1  928   4.410   5.080   2.561
   96ASN    ND2  929   4.620   5.147   2.524
   96ASN   HD21  930   4.717   5.130   2.506
   96ASN   HD22  931   4.584   5.235   2.492
   96ASN      C  932   4.508   4.761   2.809
   96ASN      O  933   4.403   4.705   2.779
   97ASN      N  934   4.606   4.701   2.876
   97ASN      H  935   4.682   4.750   2.918
   97ASN     CA  936   4.604   4.558   2.909
   97ASN     CB  937   4.692   4.470   2.820
   97ASN     CG  938   4.661   4.470   2.670
   97ASN    OD1  939   4.605   4.377   2.611
   97ASN    ND2  940   4.703   4.576   2.601
   97ASN   HD21  941   4.770   4.630   2.650
   97ASN   HD22  942   4.685   4.599   2.505
   97ASN      C  943   4.632   4.528   3.056
   97ASN      O  944   4.666   4.420   3.104
   98GLN      N  945   4.592   4.624   3.140
   98GLN      H  946   4.548   4.709   3.110
   98GLN     CA  947   4.599   4.620   3.287
   98GLN     CB  948   4.511   4.732   3.344
   98GLN     CG  949   4.585   4.865   3.354
   98GLN     CD  950   4.500   4.980   3.409
   98GLN    OE1  951   4.489   4.979   3.532
   98GLN    NE2  952   4.447   5.066   3.323
   98GLN   HE21  953   4.482   5.055   3.231
   98GLN   HE22  954   4.364   5.121   3.334
   98GLN      C  955   4.549   4.492   3.353
   98GLN      O  956   4.623   4.413   3.412
   99ASP      N  957   4.430   4.448   3.317
   99ASP      H  958   4.384   4.498   3.243
   99ASP     CA  959   4.359   4.324   3.353
   99ASP     CB  960   4.219   4.323   3.290
   99ASP     CG  961   4.215   4.331   3.138
   99ASP    OD1  962   4.235   4.444   3.087
   99ASP    OD2  963   4.207   4.225   3.073
   99ASP      C  964   4.422   4.189   3.320
   99ASP      O  965   4.414   4.106   3.411
  100LYS      N  966   4.510   4.195   3.220
  100LYS      H  967   4.522   4.274   3.160
  100LYS     CA  968   4.590   4.081   3.174
  100LYS     CB  969   4.603   4.081   3.022
  100LYS     CG  970   4.476   4.018   2.964
  100LYS     CD  971   4.447   4.049   2.817
  100LYS     CE  972   4.370   4.176   2.781
  100LYS     NZ  973   4.379   4.208   2.638
  100LYS    HZ1  974   4.464   4.253   2.610
  100LYS    HZ2  975   4.370   4.120   2.591
  100LYS    HZ3  976   4.306   4.272   2.616
  100LYS      C  977   4.725   4.065   3.245
  100LYS      O  978   4.751   3.967   3.315
  101LEU      N  979   4.804   4.172   3.247
  101LEU      H  980   4.790   4.247   3.182
  101LEU     CA  981   4.933   4.182   3.316
  101LEU     CB  982   4.998   4.316   3.281
  101LEU     CG  983   5.057   4.306   3.140
  101LEU    CD1  984   5.035   4.441   3.071
  101LEU    CD2  985   5.209   4.295   3.152
  101LEU      C  986   4.954   4.165   3.467
  101LEU      O  987   5.063   4.120   3.500
  102GLY      N  988   4.847   4.190   3.542
  102GLY      H  989   4.757   4.169   3.502
  102GLY     CA  990   4.854   4.174   3.688
  102GLY      C  991   4.974   4.246   3.750
  102GLY      O  992   5.054   4.180   3.816
  103PHE      N  993   4.956   4.378   3.762
  103PHE      H  994   4.879   4.426   3.721
  103PHE     CA  995   5.060   4.463   3.822
  103PHE     CB  996   5.045   4.609   3.780
  103PHE     CG  997   5.083   4.621   3.632
  103PHE    CD1  998   4.988   4.626   3.531
  103PHE    HD1  999   4.879   4.637   3.537
  103PHE    CD2 1000   5.218   4.643   3.605
  103PHE    HD2 1001   5.283   4.643   3.693
  103PHE    CE1 1002   5.040   4.647   3.404
  103PHE    HE1 1003   4.965   4.660   3.326
  103PHE    CE2 1004   5.268   4.653   3.476
  103PHE    HE2 1005   5.377   4.653   3.467
  103PHE     CZ 1006   5.175   4.661   3.373
  103PHE     HZ 1007   5.198   4.649   3.267
  103PHE      C 1008   5.083   4.445   3.972
  103PHE      O 1009   4.991   4.469   4.050
  104GLU      N 1010   5.197   4.391   4.013
  104GLU      H 1011   5.269   4.386   3.943
  104GLU     CA 1012   5.245   4.368   4.151
  104GLU     CB 1013   5.379   4.296   4.161
  104GLU     CG 1014   5.366   4.147   4.129
  104GLU     CD 1015   5.313   4.067   4.249
  104GLU    OE1 1016   5.196   4.023   4.246
  104GLU    OE2 1017   5.391   4.030   4.339
  104GLU      C 1018   5.258   4.487   4.246
  104GLU      O 1019   5.344   4.573   4.229
  105ASP      N 1020   5.184   4.477   4.356
  105ASP      H 1021   5.127   4.400   4.385
  105ASP     CA 1022   5.193   4.577   4.463
  105ASP     CB 1023   5.111   4.520   4.579
  105ASP     CG 1024   5.069   4.627   4.680
  105ASP    OD1 1025   5.045   4.591   4.798
  105ASP    OD2 1026   5.034   4.740   4.641
  105ASP      C 1027   5.332   4.607   4.520
  105ASP      O 1028   5.412   4.515   4.539
  106GLY      N 1029   5.345   4.732   4.564
  106GLY      H 1030   5.260   4.782   4.582
  106GLY     CA 1031   5.476   4.789   4.598
  106GLY      C 1032   5.554   4.836   4.476
  106GLY      O 1033   5.676   4.827   4.487
  107SER      N 1034   5.479   4.880   4.375
  107SER      H 1035   5.380   4.880   4.394
  107SER     CA 1036   5.538   4.933   4.252
  107SER     CB 1037   5.523   4.840   4.131
  107SER     OG 1038   5.387   4.803   4.107
  107SER     HG 1039   5.372   4.731   4.176
  107SER      C 1040   5.485   5.071   4.212
  107SER      O 1041   5.363   5.089   4.205
  108VAL      N 1042   5.567   5.148   4.142
  108VAL      H 1043   5.657   5.114   4.112
  108VAL     CA 1044   5.526   5.272   4.076
  108VAL     CB 1045   5.640   5.374   4.076
  108VAL    CG1 1046   5.735   5.359   3.957
  108VAL    CG2 1047   5.606   5.520   4.103
  108VAL      C 1048   5.441   5.259   3.949
  108VAL      O 1049   5.367   5.353   3.919
  109LEU      N 1050   5.456   5.160   3.862
  109LEU      H 1051   5.549   5.125   3.849
  109LEU     CA 1052   5.369   5.141   3.745
  109LEU     CB 1053   5.412   5.031   3.647
  109LEU     CG 1054   5.358   5.045   3.504
  109LEU    CD1 1055   5.405   5.183   3.458
  109LEU    CD2 1056   5.419   4.938   3.414
  109LEU      C 1057   5.221   5.121   3.781
  109LEU      O 1058   5.139   5.205   3.745
  110LYS      N 1059   5.194   5.044   3.886
  110LYS      H 1060   5.269   4.999   3.935
  110LYS     CA 1061   5.057   5.019   3.933
  110LYS     CB 1062   5.062   4.894   4.022
  110LYS     CG 1063   4.932   4.868   4.098
  110LYS     CD 1064   4.817   4.826   4.006
  110LYS     CE 1065   4.689   4.799   4.085
  110LYS     NZ 1066   4.580   4.760   3.995
  110LYS    HZ1 1067   4.600   4.682   3.936
  110LYS    HZ2 1068   4.503   4.742   4.057
  110LYS    HZ3 1069   4.551   4.831   3.931
  110LYS      C 1070   5.008   5.151   3.992
  110LYS      O 1071   4.892   5.179   3.963
  111GLN      N 1072   5.088   5.237   4.055
  111GLN      H 1073   5.182   5.212   4.078
  111GLN     CA 1074   5.047   5.370   4.103
  111GLN     CB 1075   5.145   5.410   4.213
  111GLN     CG 1076   5.138   5.329   4.342
  111GLN     CD 1077   5.238   5.369   4.451
  111GLN    OE1 1078   5.352   5.401   4.418
  111GLN    NE2 1079   5.178   5.380   4.570
  111GLN   HE21 1080   5.085   5.346   4.580
  111GLN   HE22 1081   5.210   5.440   4.644
  111GLN      C 1082   5.021   5.473   3.993
  111GLN      O 1083   4.936   5.560   4.008
  112PHE      N 1084   5.101   5.470   3.886
  112PHE      H 1085   5.191   5.426   3.885
  112PHE     CA 1086   5.064   5.534   3.759
  112PHE     CB 1087   5.171   5.518   3.651
  112PHE     CG 1088   5.149   5.600   3.524
  112PHE    CD1 1089   5.080   5.551   3.413
  112PHE    HD1 1090   5.061   5.444   3.420
  112PHE    CD2 1091   5.183   5.734   3.534
  112PHE    HD2 1092   5.238   5.771   3.621
  112PHE    CE1 1093   5.049   5.635   3.307
  112PHE    HE1 1094   4.985   5.592   3.230
  112PHE    CE2 1095   5.151   5.814   3.425
  112PHE    HE2 1096   5.173   5.920   3.427
  112PHE     CZ 1097   5.086   5.769   3.311
  112PHE     HZ 1098   5.051   5.824   3.224
  112PHE      C 1099   4.928   5.486   3.708
  112PHE      O 1100   4.841   5.572   3.698
  113LEU      N 1101   4.914   5.356   3.682
  113LEU      H 1102   4.995   5.298   3.681
  113LEU     CA 1103   4.789   5.299   3.630
  113LEU     CB 1104   4.802   5.148   3.606
  113LEU     CG 1105   4.920   5.116   3.515
  113LEU    CD1 1106   4.952   4.967   3.512
  113LEU    CD2 1107   4.900   5.186   3.380
  113LEU      C 1108   4.663   5.323   3.714
  113LEU      O 1109   4.556   5.343   3.657
  114SER      N 1110   4.679   5.315   3.846
  114SER      H 1111   4.757   5.265   3.882
  114SER     CA 1112   4.572   5.350   3.940
  114SER     CB 1113   4.602   5.301   4.082
  114SER     OG 1114   4.527   5.362   4.187
  114SER     HG 1115   4.428   5.349   4.178
  114SER      C 1116   4.525   5.496   3.933
  114SER      O 1117   4.409   5.524   3.906
  115GLU      N 1118   4.623   5.582   3.909
  115GLU      H 1119   4.718   5.553   3.917
  115GLU     CA 1120   4.606   5.727   3.886
  115GLU     CB 1121   4.741   5.799   3.897
  115GLU     CG 1122   4.729   5.948   3.932
  115GLU     CD 1123   4.768   5.979   4.076
  115GLU    OE1 1124   4.887   5.985   4.115
  115GLU    OE2 1125   4.677   5.992   4.161
  115GLU      C 1126   4.540   5.756   3.751
  115GLU      O 1127   4.453   5.843   3.750
  116THR      N 1128   4.555   5.684   3.640
  116THR      H 1129   4.622   5.611   3.649
  116THR     CA 1130   4.470   5.696   3.521
  116THR     CB 1131   4.553   5.684   3.393
  116THR    OG1 1132   4.481   5.742   3.284
  116THR    HG1 1133   4.521   5.712   3.197
  116THR    CG2 1134   4.585   5.539   3.356
  116THR      C 1135   4.331   5.634   3.520
  116THR      O 1136   4.242   5.687   3.453
  117GLU      N 1137   4.305   5.532   3.601
  117GLU      H 1138   4.377   5.467   3.626
  117GLU     CA 1139   4.172   5.471   3.620
  117GLU     CB 1140   4.197   5.332   3.680
  117GLU     CG 1141   4.268   5.226   3.595
  117GLU     CD 1142   4.175   5.169   3.488
  117GLU    OE1 1143   4.096   5.079   3.522
  117GLU    OE2 1144   4.186   5.199   3.367
  117GLU      C 1145   4.078   5.550   3.712
  117GLU      O 1146   3.958   5.563   3.688
  118LYS      N 1147   4.132   5.587   3.828
  118LYS      H 1148   4.226   5.562   3.848
  118LYS     CA 1149   4.062   5.668   3.929
  118LYS     CB 1150   4.164   5.691   4.041
  118LYS     CG 1151   4.154   5.598   4.162
  118LYS     CD 1152   4.242   5.654   4.274
  118LYS     CE 1153   4.162   5.752   4.360
  118LYS     NZ 1154   4.257   5.838   4.432
  118LYS    HZ1 1155   4.211   5.858   4.519
  118LYS    HZ2 1156   4.341   5.793   4.462
  118LYS    HZ3 1157   4.275   5.920   4.379
  118LYS      C 1158   4.005   5.804   3.888
  118LYS      O 1159   3.924   5.868   3.954
  119MET      N 1160   4.040   5.836   3.763
  119MET      H 1161   4.073   5.766   3.700
  119MET     CA 1162   3.996   5.959   3.696
  119MET     CB 1163   4.102   6.068   3.678
  119MET     CG 1164   4.203   6.039   3.568
  119MET     SD 1165   4.329   6.171   3.547
  119MET     CE 1166   4.449   6.077   3.455
  119MET      C 1167   3.923   5.926   3.566
  119MET      O 1168   3.964   5.841   3.487
  120SER      N 1169   3.829   6.012   3.528
  120SER      H 1170   3.819   6.100   3.575
  120SER     CA 1171   3.744   6.008   3.408
  120SER     CB 1172   3.637   6.117   3.419
  120SER     OG 1173   3.689   6.248   3.438
  120SER     HG 1174   3.644   6.299   3.511
  120SER      C 1175   3.808   6.027   3.270
  120SER      O 1176   3.917   6.085   3.263
  121PRO      N 1177   3.741   5.976   3.167
  121PRO     CA 1178   3.767   6.009   3.026
  121PRO     CB 1179   3.649   5.948   2.951
  121PRO     CG 1180   3.651   5.813   3.023
  121PRO     CD 1181   3.649   5.861   3.168
  121PRO      C 1182   3.779   6.158   2.995
  121PRO      O 1183   3.872   6.190   2.921
  122GLU      N 1184   3.701   6.235   3.071
  122GLU      H 1185   3.611   6.208   3.106
  122GLU     CA 1186   3.717   6.381   3.077
  122GLU     CB 1187   3.607   6.437   3.168
  122GLU     CG 1188   3.561   6.580   3.140
  122GLU     CD 1189   3.465   6.622   3.251
  122GLU    OE1 1190   3.344   6.630   3.219
  122GLU    OE2 1191   3.495   6.633   3.372
  122GLU      C 1192   3.858   6.426   3.114
  122GLU      O 1193   3.942   6.473   3.037
  123ASP      N 1194   3.892   6.378   3.233
  123ASP      H 1195   3.816   6.337   3.283
  123ASP     CA 1196   4.015   6.407   3.310
  123ASP     CB 1197   4.000   6.341   3.447
  123ASP     CG 1198   3.918   6.405   3.559
  123ASP    OD1 1199   3.886   6.342   3.662
  123ASP    OD2 1200   3.905   6.530   3.560
  123ASP      C 1201   4.143   6.350   3.249
  123ASP      O 1202   4.253   6.381   3.294
  124ARG      N 1203   4.132   6.246   3.167
  124ARG      H 1204   4.064   6.174   3.185
  124ARG     CA 1205   4.239   6.204   3.076
  124ARG     CB 1206   4.200   6.069   3.016
  124ARG     CG 1207   4.189   5.966   3.129
  124ARG     CD 1208   4.192   5.820   3.085
  124ARG     NE 1209   4.137   5.744   3.198
  124ARG     HE 1210   4.164   5.778   3.288
  124ARG     CZ 1211   4.056   5.637   3.199
  124ARG    NH1 1212   4.013   5.586   3.082
  124ARG   HH11 1213   4.026   5.629   2.993
  124ARG   HH12 1214   3.986   5.491   3.090
  124ARG    NH2 1215   3.987   5.616   3.312
  124ARG   HH21 1216   3.990   5.683   3.386
  124ARG   HH22 1217   3.928   5.536   3.320
  124ARG      C 1218   4.272   6.300   2.962
  124ARG      O 1219   4.378   6.362   2.960
  125ALA      N 1220   4.165   6.338   2.892
  125ALA      H 1221   4.068   6.335   2.917
  125ALA     CA 1222   4.167   6.437   2.784
  125ALA     CB 1223   4.030   6.446   2.716
  125ALA      C 1224   4.220   6.576   2.821
  125ALA      O 1225   4.277   6.650   2.740
  126LYS      N 1226   4.212   6.603   2.950
  126LYS      H 1227   4.140   6.565   3.009
  126LYS     CA 1228   4.277   6.720   3.011
  126LYS     CB 1229   4.194   6.767   3.131
  126LYS     CG 1230   4.054   6.804   3.085
  126LYS     CD 1231   3.960   6.831   3.202
  126LYS     CE 1232   3.973   6.978   3.242
  126LYS     NZ 1233   3.857   7.034   3.312
  126LYS    HZ1 1234   3.777   7.043   3.254
  126LYS    HZ2 1235   3.830   6.972   3.386
  126LYS    HZ3 1236   3.883   7.123   3.350
  126LYS      C 1237   4.426   6.709   3.042
  126LYS      O 1238   4.498   6.808   3.034
  127CYS      N 1239   4.463   6.594   3.100
  127CYS      H 1240   4.394   6.521   3.097
  127CYS     CA 1241   4.594   6.557   3.153
  127CYS     CB 1242   4.635   6.648   3.269
  127CYS     SG 1243   4.785   6.602   3.363
  127CYS     HG 1244   4.862   6.602   3.254
  127CYS      C 1245   4.595   6.413   3.204
  127CYS      O 1246   4.552   6.387   3.316
  128PHE      N 1247   4.647   6.331   3.113
  128PHE      H 1248   4.651   6.356   3.016
  128PHE     CA 1249   4.688   6.194   3.148
  128PHE     CB 1250   4.697   6.112   3.019
  128PHE     CG 1251   4.733   5.963   3.025
  128PHE    CD1 1252   4.623   5.879   3.013
  128PHE    HD1 1253   4.527   5.923   3.042
  128PHE    CD2 1254   4.860   5.909   3.009
  128PHE    HD2 1255   4.941   5.981   3.004
  128PHE    CE1 1256   4.635   5.743   2.984
  128PHE    HE1 1257   4.544   5.683   2.986
  128PHE    CE2 1258   4.875   5.775   2.974
  128PHE    HE2 1259   4.971   5.752   2.929
  128PHE     CZ 1260   4.763   5.692   2.966
  128PHE     HZ 1261   4.777   5.586   2.947
  128PHE      C 1262   4.805   6.169   3.244
  128PHE      O 1263   4.785   6.108   3.349
  129GLU      N 1264   4.905   6.254   3.230
  129GLU      H 1265   4.895   6.338   3.177
  129GLU     CA 1266   5.035   6.243   3.298
  129GLU     CB 1267   5.151   6.291   3.210
  129GLU     CG 1268   5.141   6.441   3.183
  129GLU     CD 1269   5.027   6.472   3.086
  129GLU    OE1 1270   5.034   6.436   2.967
  129GLU    OE2 1271   4.927   6.533   3.130
  129GLU      C 1272   5.046   6.307   3.436
  129GLU      O 1273   5.155   6.349   3.475
  130LYS      N 1274   4.943   6.281   3.517
  130LYS      H 1275   4.868   6.220   3.491
  130LYS     CA 1276   4.917   6.330   3.653
  130LYS     CB 1277   4.772   6.307   3.696
  130LYS     CG 1278   4.690   6.436   3.680
  130LYS     CD 1279   4.542   6.400   3.694
  130LYS     CE 1280   4.458   6.508   3.626
  130LYS     NZ 1281   4.322   6.460   3.600
  130LYS    HZ1 1282   4.275   6.432   3.683
  130LYS    HZ2 1283   4.262   6.527   3.555
  130LYS    HZ3 1284   4.332   6.380   3.541
  130LYS      C 1285   5.012   6.271   3.758
  130LYS      O 1286   5.028   6.327   3.866
  131ASN      N 1287   5.067   6.154   3.730
  131ASN      H 1288   5.018   6.102   3.659
  131ASN     CA 1289   5.166   6.080   3.810
  131ASN     CB 1290   5.114   5.938   3.832
  131ASN     CG 1291   5.205   5.872   3.936
  131ASN    OD1 1292   5.319   5.834   3.912
  131ASN    ND2 1293   5.175   5.912   4.059
  131ASN   HD21 1294   5.092   5.964   4.077
  131ASN   HD22 1295   5.236   5.875   4.129
  131ASN      C 1296   5.302   6.092   3.742
  131ASN      O 1297   5.325   6.062   3.625
  132GLU      N 1298   5.402   6.130   3.821
  132GLU      H 1299   5.398   6.164   3.915
  132GLU     CA 1300   5.544   6.129   3.783
  132GLU     CB 1301   5.640   6.170   3.896
  132GLU     CG 1302   5.591   6.108   4.027
  132GLU     CD 1303   5.667   6.152   4.152
  132GLU    OE1 1304   5.772   6.218   4.135
  132GLU    OE2 1305   5.617   6.127   4.264
  132GLU      C 1306   5.613   6.014   3.710
  132GLU      O 1307   5.717   6.033   3.648
  133ALA      N 1308   5.561   5.892   3.726
  133ALA      H 1309   5.490   5.867   3.791
  133ALA     CA 1310   5.618   5.772   3.662
  133ALA     CB 1311   5.533   5.654   3.709
  133ALA      C 1312   5.655   5.762   3.514
  133ALA      O 1313   5.756   5.698   3.487
  134ILE      N 1314   5.600   5.857   3.438
  134ILE      H 1315   5.546   5.928   3.482
  134ILE     CA 1316   5.630   5.878   3.296
  134ILE     CB 1317   5.507   5.939   3.229
  134ILE    CG1 1318   5.523   5.975   3.081
  134ILE    CG2 1319   5.451   6.064   3.297
  134ILE     CD 1320   5.560   5.857   2.991
  134ILE      C 1321   5.759   5.957   3.275
  134ILE      O 1322   5.850   5.922   3.200
  135GLN      N 1323   5.787   6.056   3.359
  135GLN      H 1324   5.717   6.100   3.415
  135GLN     CA 1325   5.923   6.109   3.378
  135GLN     CB 1326   5.922   6.231   3.470
  135GLN     CG 1327   5.856   6.338   3.382
  135GLN     CD 1328   5.703   6.345   3.393
  135GLN    OE1 1329   5.634   6.316   3.296
  135GLN    NE2 1330   5.644   6.364   3.510
  135GLN   HE21 1331   5.702   6.383   3.590
  135GLN   HE22 1332   5.546   6.374   3.528
  135GLN      C 1333   6.031   6.013   3.430
  135GLN      O 1334   6.146   6.055   3.418
  136ALA      N 1335   5.988   5.918   3.512
  136ALA      H 1336   5.898   5.928   3.554
  136ALA     CA 1337   6.076   5.822   3.580
  136ALA     CB 1338   6.024   5.753   3.706
  136ALA      C 1339   6.126   5.714   3.484
  136ALA      O 1340   6.248   5.704   3.467
  137ALA      N 1341   6.039   5.681   3.389
  137ALA      H 1342   5.942   5.699   3.407
  137ALA     CA 1343   6.053   5.597   3.269
  137ALA     CB 1344   5.914   5.580   3.209
  137ALA      C 1345   6.151   5.654   3.166
  137ALA      O 1346   6.238   5.586   3.111
  138HISE     N 1347   6.131   5.783   3.142
  138HISE     H 1348   6.046   5.835   3.155
  138HISE    CA 1349   6.215   5.862   3.050
  138HISE    CB 1350   6.148   5.998   3.032
  138HISE    CG 1351   6.033   6.015   2.933
  138HISE   ND1 1352   6.039   5.997   2.801
  138HISE   CD2 1353   5.926   6.087   2.964
  138HISE   HD2 1354   5.906   6.123   3.065
  138HISE   CE1 1355   5.942   6.069   2.745
  138HISE   HE1 1356   5.943   6.102   2.641
  138HISE   NE2 1357   5.879   6.128   2.846
  138HISE   HE2 1358   5.808   6.197   2.838
  138HISE     C 1359   6.357   5.891   3.101
  138HISE     O 1360   6.448   5.883   3.020
  139ASP      N 1361   6.366   5.916   3.232
  139ASP      H 1362   6.275   5.922   3.274
  139ASP     CA 1363   6.492   5.924   3.306
  139ASP     CB 1364   6.468   5.973   3.449
  139ASP     CG 1365   6.591   6.011   3.531
  139ASP    OD1 1366   6.582   6.099   3.619
  139ASP    OD2 1367   6.702   5.965   3.496
  139ASP      C 1368   6.569   5.791   3.303
  139ASP      O 1369   6.681   5.788   3.253
  140ALA      N 1370   6.516   5.682   3.358
  140ALA      H 1371   6.436   5.691   3.418
  140ALA     CA 1372   6.559   5.543   3.344
  140ALA     CB 1373   6.446   5.441   3.360
  140ALA      C 1374   6.614   5.513   3.204
  140ALA      O 1375   6.729   5.468   3.194
  141VAL      N 1376   6.547   5.553   3.097
  141VAL      H 1377   6.452   5.583   3.103
  141VAL     CA 1378   6.608   5.519   2.967
  141VAL     CB 1379   6.497   5.482   2.868
  141VAL    CG1 1380   6.416   5.594   2.803
  141VAL    CG2 1381   6.546   5.370   2.776
  141VAL      C 1382   6.705   5.624   2.913
  141VAL      O 1383   6.801   5.578   2.852
  142ALA      N 1384   6.704   5.749   2.959
  142ALA      H 1385   6.622   5.785   3.004
  142ALA     CA 1386   6.818   5.839   2.937
  142ALA     CB 1387   6.782   5.975   2.997
  142ALA      C 1388   6.953   5.792   2.991
  142ALA      O 1389   7.056   5.799   2.924
  143GLN      N 1390   6.947   5.721   3.103
  143GLN      H 1391   6.866   5.736   3.160
  143GLN     CA 1392   7.058   5.651   3.169
  143GLN     CB 1393   7.032   5.624   3.317
  143GLN     CG 1394   7.015   5.746   3.407
  143GLN     CD 1395   6.970   5.704   3.548
  143GLN    OE1 1396   7.029   5.621   3.616
  143GLN    NE2 1397   6.873   5.777   3.603
  143GLN   HE21 1398   6.830   5.857   3.562
  143GLN   HE22 1399   6.841   5.741   3.690
  143GLN      C 1400   7.107   5.520   3.108
  143GLN      O 1401   7.225   5.487   3.092
  144GLU      N 1402   7.007   5.444   3.065
  144GLU      H 1403   6.911   5.472   3.077
  144GLU     CA 1404   7.031   5.315   3.000
  144GLU     CB 1405   6.934   5.202   3.034
  144GLU     CG 1406   6.891   5.195   3.180
  144GLU     CD 1407   6.986   5.130   3.281
  144GLU    OE1 1408   7.067   5.205   3.339
  144GLU    OE2 1409   6.994   5.005   3.279
  144GLU      C 1410   7.057   5.318   2.849
  144GLU      O 1411   7.147   5.246   2.805
  145GLY      N 1412   6.993   5.400   2.766
  145GLY      H 1413   6.927   5.464   2.803
  145GLY     CA 1414   7.015   5.421   2.622
  145GLY      C 1415   7.153   5.479   2.590
  145GLY      O 1416   7.222   5.548   2.666
  146GLN      N 1417   7.186   5.472   2.461
  146GLN      H 1418   7.122   5.446   2.389
  146GLN     CA 1419   7.315   5.513   2.404
  146GLN     CB 1420   7.367   5.403   2.311
  146GLN     CG 1421   7.408   5.269   2.371
  146GLN     CD 1422   7.540   5.268   2.448
  146GLN    OE1 1423   7.652   5.296   2.405
  146GLN    NE2 1424   7.532   5.207   2.566
  146GLN   HE21 1425   7.452   5.161   2.605
  146GLN   HE22 1426   7.616   5.200   2.620
  146GLN      C 1427   7.311   5.645   2.326
  146GLN      O 1428   7.385   5.731   2.372
  147CYS      N 1429   7.215   5.662   2.235
  147CYS      H 1430   7.166   5.581   2.203
  147CYS     CA 1431   7.200   5.785   2.157
  147CYS     CB 1432   7.125   5.764   2.025
  147CYS     SG 1433   6.944   5.737   2.033
  147CYS     HG 1434   6.966   5.627   2.104
  147CYS      C 1435   7.123   5.892   2.234
  147CYS      O 1436   7.128   6.006   2.188
  148ARG      N 1437   7.038   5.853   2.329
  148ARG      H 1438   7.003   5.760   2.341
  148ARG     CA 1439   6.984   5.945   2.430
  148ARG     CB 1440   7.097   5.996   2.520
  148ARG     CG 1441   7.155   5.884   2.607
  148ARG     CD 1442   7.285   5.943   2.660
  148ARG     NE 1443   7.328   5.864   2.777
  148ARG     HE 1444   7.288   5.896   2.863
  148ARG     CZ 1445   7.421   5.768   2.783
  148ARG    NH1 1446   7.488   5.725   2.675
  148ARG   HH11 1447   7.468   5.763   2.585
  148ARG   HH12 1448   7.570   5.672   2.695
  148ARG    NH2 1449   7.405   5.690   2.890
  148ARG   HH21 1450   7.353   5.715   2.972
  148ARG   HH22 1451   7.418   5.591   2.879
  148ARG      C 1452   6.888   6.057   2.389
  148ARG      O 1453   6.809   6.107   2.469
  149VAL      N 1454   6.919   6.117   2.275
  149VAL      H 1455   7.005   6.099   2.226
  149VAL     CA 1456   6.833   6.212   2.204
  149VAL     CB 1457   6.915   6.281   2.094
  149VAL    CG1 1458   7.037   6.347   2.159
  149VAL    CG2 1459   6.958   6.201   1.971
  149VAL      C 1460   6.694   6.168   2.157
  149VAL      O 1461   6.679   6.070   2.084
  150ASP      N 1462   6.590   6.242   2.195
  150ASP      H 1463   6.604   6.297   2.277
  150ASP     CA 1464   6.455   6.238   2.136
  150ASP     CB 1465   6.360   6.274   2.250
  150ASP     CG 1466   6.211   6.255   2.220
  150ASP    OD1 1467   6.148   6.161   2.272
  150ASP    OD2 1468   6.160   6.314   2.122
  150ASP      C 1469   6.437   6.327   2.014
  150ASP      O 1470   6.500   6.430   1.995
  151ASP      N 1471   6.391   6.261   1.907
  151ASP      H 1472   6.366   6.165   1.917
  151ASP     CA 1473   6.372   6.327   1.777
  151ASP     CB 1474   6.387   6.224   1.665
  151ASP     CG 1475   6.439   6.298   1.542
  151ASP    OD1 1476   6.357   6.345   1.461
  151ASP    OD2 1477   6.561   6.292   1.515
  151ASP      C 1478   6.240   6.402   1.764
  151ASP      O 1479   6.130   6.361   1.801
  152LYS      N 1480   6.241   6.504   1.678
  152LYS      H 1481   6.297   6.486   1.597
  152LYS     CA 1482   6.142   6.611   1.669
  152LYS     CB 1483   6.192   6.753   1.641
  152LYS     CG 1484   6.289   6.808   1.745
  152LYS     CD 1485   6.232   6.842   1.883
  152LYS     CE 1486   6.340   6.877   1.986
  152LYS     NZ 1487   6.438   6.772   2.019
  152LYS    HZ1 1488   6.483   6.735   1.938
  152LYS    HZ2 1489   6.510   6.811   2.076
  152LYS    HZ3 1490   6.407   6.693   2.071
  152LYS      C 1491   6.025   6.584   1.574
  152LYS      O 1492   5.955   6.676   1.531
  153VAL      N 1493   6.005   6.455   1.552
  153VAL      H 1494   6.040   6.394   1.624
  153VAL     CA 1495   5.911   6.401   1.453
  153VAL     CB 1496   5.988   6.302   1.366
  153VAL    CG1 1497   5.895   6.219   1.277
  153VAL    CG2 1498   6.094   6.375   1.282
  153VAL      C 1499   5.787   6.343   1.522
  153VAL      O 1500   5.800   6.270   1.621
  154ASN      N 1501   5.666   6.392   1.496
  154ASN      H 1502   5.659   6.489   1.473
  154ASN     CA 1503   5.542   6.332   1.547
  154ASN     CB 1504   5.419   6.410   1.501
  154ASN     CG 1505   5.414   6.561   1.527
  154ASN    OD1 1506   5.505   6.623   1.472
  154ASN    ND2 1507   5.331   6.617   1.616
  154ASN   HD21 1508   5.271   6.553   1.664
  154ASN   HD22 1509   5.352   6.711   1.641
  154ASN      C 1510   5.523   6.180   1.541
  154ASN      O 1511   5.503   6.119   1.436
  155PHE      N 1512   5.546   6.119   1.657
  155PHE      H 1513   5.583   6.176   1.729
  155PHE     CA 1514   5.544   5.972   1.665
  155PHE     CB 1515   5.674   5.924   1.731
  155PHE     CG 1516   5.763   5.865   1.623
  155PHE    CD1 1517   5.862   5.952   1.578
  155PHE    HD1 1518   5.889   6.042   1.632
  155PHE    CD2 1519   5.767   5.730   1.591
  155PHE    HD2 1520   5.698   5.664   1.643
  155PHE    CE1 1521   5.967   5.906   1.499
  155PHE    HE1 1522   6.049   5.977   1.481
  155PHE    CE2 1523   5.872   5.688   1.509
  155PHE    HE2 1524   5.857   5.597   1.451
  155PHE     CZ 1525   5.972   5.772   1.463
  155PHE     HZ 1526   6.047   5.741   1.390
  155PHE      C 1527   5.420   5.928   1.743
  155PHE      O 1528   5.387   5.979   1.849
  156HISE     N 1529   5.344   5.850   1.666
  156HISE     H 1530   5.377   5.824   1.575
  156HISE    CA 1531   5.211   5.805   1.710
  156HISE    CB 1532   5.111   5.846   1.602
  156HISE    CG 1533   5.056   5.983   1.645
  156HISE   ND1 1534   4.926   6.003   1.666
  156HISE   CD2 1535   5.113   6.103   1.643
  156HISE   HD2 1536   5.219   6.127   1.637
  156HISE   CE1 1537   4.910   6.134   1.682
  156HISE   HE1 1538   4.820   6.177   1.727
  156HISE   NE2 1539   5.025   6.199   1.671
  156HISE   HE2 1540   5.042   6.297   1.681
  156HISE     C 1541   5.215   5.653   1.726
  156HISE     O 1542   5.267   5.575   1.647
  157PHE      N 1543   5.171   5.614   1.846
  157PHE      H 1544   5.124   5.686   1.897
  157PHE     CA 1545   5.170   5.476   1.898
  157PHE     CB 1546   5.214   5.486   2.044
  157PHE     CG 1547   5.348   5.556   2.069
  157PHE    CD1 1548   5.459   5.472   2.070
  157PHE    HD1 1549   5.441   5.365   2.068
  157PHE    CD2 1550   5.365   5.693   2.080
  157PHE    HD2 1551   5.277   5.757   2.079
  157PHE    CE1 1552   5.588   5.525   2.079
  157PHE    HE1 1553   5.669   5.467   2.123
  157PHE    CE2 1554   5.492   5.749   2.093
  157PHE    HE2 1555   5.504   5.857   2.087
  157PHE     CZ 1556   5.601   5.664   2.085
  157PHE     HZ 1557   5.696   5.701   2.047
  157PHE      C 1558   5.039   5.400   1.881
  157PHE      O 1559   4.945   5.428   1.956
  158ILE      N 1560   5.030   5.330   1.769
  158ILE      H 1561   5.115   5.304   1.723
  158ILE     CA 1562   4.906   5.264   1.728
  158ILE     CB 1563   4.879   5.296   1.581
  158ILE    CG1 1564   4.898   5.446   1.554
  158ILE    CG2 1565   4.732   5.266   1.548
  158ILE     CD 1566   4.817   5.551   1.629
  158ILE      C 1567   4.911   5.115   1.763
  158ILE      O 1568   4.986   5.032   1.713
  159LEU      N 1569   4.818   5.095   1.856
  159LEU      H 1570   4.738   5.154   1.850
  159LEU     CA 1571   4.791   4.971   1.930
  159LEU     CB 1572   4.755   5.007   2.074
  159LEU     CG 1573   4.804   4.906   2.178
  159LEU    CD1 1574   4.956   4.917   2.198
  159LEU    CD2 1575   4.720   4.930   2.303
  159LEU      C 1576   4.696   4.872   1.862
  159LEU      O 1577   4.579   4.907   1.853
  160PHE      N 1578   4.748   4.786   1.775
  160PHE      H 1579   4.842   4.797   1.744
  160PHE     CA 1580   4.678   4.669   1.721
  160PHE     CB 1581   4.750   4.615   1.597
  160PHE     CG 1582   4.721   4.722   1.491
  160PHE    CD1 1583   4.593   4.736   1.437
  160PHE    HD1 1584   4.509   4.693   1.491
  160PHE    CD2 1585   4.823   4.811   1.458
  160PHE    HD2 1586   4.928   4.791   1.482
  160PHE    CE1 1587   4.568   4.847   1.357
  160PHE    HE1 1588   4.469   4.846   1.311
  160PHE    CE2 1589   4.797   4.917   1.372
  160PHE    HE2 1590   4.873   4.990   1.347
  160PHE     CZ 1591   4.668   4.937   1.323
  160PHE     HZ 1592   4.649   5.015   1.250
  160PHE      C 1593   4.669   4.565   1.833
  160PHE      O 1594   4.768   4.497   1.861
  161ASN      N 1595   4.552   4.565   1.896
  161ASN      H 1596   4.473   4.618   1.865
  161ASN     CA 1597   4.532   4.490   2.021
  161ASN     CB 1598   4.510   4.599   2.127
  161ASN     CG 1599   4.520   4.562   2.275
  161ASN    OD1 1600   4.626   4.582   2.335
  161ASN    ND2 1601   4.406   4.536   2.338
  161ASN   HD21 1602   4.314   4.545   2.298
  161ASN   HD22 1603   4.408   4.510   2.434
  161ASN      C 1604   4.411   4.397   2.011
  161ASN      O 1605   4.309   4.438   1.956
  162ASN      N 1606   4.427   4.276   2.063
  162ASN      H 1607   4.518   4.251   2.096
  162ASN     CA 1608   4.312   4.190   2.096
  162ASN     CB 1609   4.361   4.046   2.116
  162ASN     CG 1610   4.249   3.950   2.156
  162ASN    OD1 1611   4.179   3.968   2.256
  162ASN    ND2 1612   4.233   3.836   2.089
  162ASN   HD21 1613   4.272   3.808   2.001
  162ASN   HD22 1614   4.200   3.758   2.142
  162ASN      C 1615   4.239   4.242   2.220
  162ASN      O 1616   4.304   4.256   2.324
  163VAL      N 1617   4.109   4.257   2.199
  163VAL      H 1618   4.072   4.247   2.107
  163VAL     CA 1619   4.011   4.280   2.306
  163VAL     CB 1620   3.956   4.423   2.306
  163VAL    CG1 1621   3.846   4.450   2.408
  163VAL    CG2 1622   4.061   4.533   2.323
  163VAL      C 1623   3.899   4.176   2.289
  163VAL      O 1624   3.807   4.195   2.210
  164ASP      N 1625   3.894   4.083   2.384
  164ASP      H 1626   3.955   4.080   2.464
  164ASP     CA 1627   3.794   3.975   2.386
  164ASP     CB 1628   3.664   4.042   2.431
  164ASP     CG 1629   3.560   3.952   2.498
  164ASP    OD1 1630   3.453   3.996   2.545
  164ASP    OD2 1631   3.596   3.843   2.546
  164ASP      C 1632   3.775   3.898   2.255
  164ASP      O 1633   3.664   3.902   2.204
  165GLY      N 1634   3.890   3.858   2.200
  165GLY      H 1635   3.983   3.877   2.232
  165GLY     CA 1636   3.894   3.763   2.088
  165GLY      C 1637   3.887   3.840   1.955
  165GLY      O 1638   3.912   3.793   1.844
  166HISE     N 1639   3.843   3.965   1.959
  166HISE     H 1640   3.803   4.002   2.043
  166HISE    CA 1641   3.828   4.059   1.847
  166HISE    CB 1642   3.686   4.117   1.843
  166HISE    CG 1643   3.595   4.023   1.765
  166HISE   ND1 1644   3.500   4.068   1.683
  166HISE   CD2 1645   3.559   3.902   1.805
  166HISE   HD2 1646   3.603   3.836   1.880
  166HISE   CE1 1647   3.415   3.968   1.661
  166HISE   HE1 1648   3.323   3.974   1.603
  166HISE   NE2 1649   3.449   3.866   1.738
  166HISE   HE2 1650   3.402   3.778   1.740
  166HISE     C 1651   3.941   4.161   1.859
  166HISE     O 1652   3.980   4.212   1.964
  167LEU      N 1653   4.001   4.179   1.742
  167LEU      H 1654   3.991   4.107   1.673
  167LEU     CA 1655   4.102   4.285   1.722
  167LEU     CB 1656   4.187   4.255   1.598
  167LEU     CG 1657   4.300   4.351   1.560
  167LEU    CD1 1658   4.414   4.330   1.660
  167LEU    CD2 1659   4.353   4.329   1.418
  167LEU      C 1660   4.057   4.431   1.714
  167LEU      O 1661   3.974   4.458   1.627
  168TYR      N 1662   4.101   4.513   1.808
  168TYR      H 1663   4.171   4.490   1.876
  168TYR     CA 1664   4.067   4.656   1.807
  168TYR     CB 1665   3.984   4.697   1.928
  168TYR     CG 1666   3.845   4.632   1.927
  168TYR    CD1 1667   3.736   4.694   1.868
  168TYR    HD1 1668   3.753   4.791   1.823
  168TYR    CD2 1669   3.824   4.511   1.992
  168TYR    HD2 1670   3.912   4.450   2.013
  168TYR    CE1 1671   3.606   4.645   1.882
  168TYR    HE1 1672   3.526   4.720   1.881
  168TYR    CE2 1673   3.697   4.458   2.007
  168TYR    HE2 1674   3.689   4.366   2.065
  168TYR     CZ 1675   3.591   4.522   1.944
  168TYR     OH 1676   3.481   4.448   1.913
  168TYR     HH 1677   3.414   4.511   1.873
  168TYR      C 1678   4.189   4.748   1.793
  168TYR      O 1679   4.304   4.722   1.830
  169GLU      N 1680   4.171   4.828   1.689
  169GLU      H 1681   4.088   4.827   1.633
  169GLU     CA 1682   4.259   4.944   1.669
  169GLU     CB 1683   4.216   5.005   1.535
  169GLU     CG 1684   4.326   5.069   1.450
  169GLU     CD 1685   4.281   5.107   1.309
  169GLU    OE1 1686   4.207   5.208   1.310
  169GLU    OE2 1687   4.328   5.048   1.209
  169GLU      C 1688   4.242   5.042   1.785
  169GLU      O 1689   4.130   5.085   1.812
  170LEU      N 1690   4.351   5.067   1.857
  170LEU      H 1691   4.432   5.009   1.846
  170LEU     CA 1692   4.356   5.161   1.970
  170LEU     CB 1693   4.378   5.096   2.107
  170LEU     CG 1694   4.260   5.025   2.174
  170LEU    CD1 1695   4.323   4.956   2.295
  170LEU    CD2 1696   4.139   5.112   2.207
  170LEU      C 1697   4.467   5.263   1.942
  170LEU      O 1698   4.585   5.235   1.964
  171ASP      N 1699   4.431   5.377   1.884
  171ASP      H 1700   4.353   5.376   1.821
  171ASP     CA 1701   4.512   5.499   1.872
  171ASP     CB 1702   4.424   5.615   1.824
  171ASP     CG 1703   4.498   5.744   1.786
  171ASP    OD1 1704   4.497   5.832   1.875
  171ASP    OD2 1705   4.547   5.770   1.674
  171ASP      C 1706   4.563   5.532   2.012
  171ASP      O 1707   4.497   5.502   2.112
  172GLY      N 1708   4.677   5.602   2.009
  172GLY      H 1709   4.702   5.644   1.923
  172GLY     CA 1710   4.747   5.663   2.123
  172GLY      C 1711   4.676   5.785   2.182
  172GLY      O 1712   4.633   5.783   2.297
  173ARG      N 1713   4.667   5.897   2.110
  173ARG      H 1714   4.683   5.889   2.011
  173ARG     CA 1715   4.612   6.029   2.143
  173ARG     CB 1716   4.637   6.126   2.027
  173ARG     CG 1717   4.641   6.276   2.060
  173ARG     CD 1718   4.756   6.327   2.148
  173ARG     NE 1719   4.885   6.309   2.080
  173ARG     HE 1720   4.886   6.334   1.983
  173ARG     CZ 1721   4.978   6.220   2.119
  173ARG    NH1 1722   4.947   6.141   2.222
  173ARG   HH11 1723   4.860   6.146   2.271
  173ARG   HH12 1724   5.027   6.094   2.259
  173ARG    NH2 1725   5.106   6.231   2.080
  173ARG   HH21 1726   5.150   6.300   2.022
  173ARG   HH22 1727   5.167   6.158   2.111
  173ARG      C 1728   4.467   6.032   2.190
  173ARG      O 1729   4.444   6.055   2.308
  174MET      N 1730   4.387   5.961   2.110
  174MET      H 1731   4.424   5.911   2.032
  174MET     CA 1732   4.240   5.962   2.123
  174MET     CB 1733   4.179   6.095   2.078
  174MET     CG 1734   4.059   6.128   2.166
  174MET     SD 1735   3.905   6.030   2.169
  174MET     CE 1736   3.862   6.036   1.996
  174MET      C 1737   4.176   5.839   2.059
  174MET      O 1738   4.137   5.848   1.943
  175PRO      N 1739   4.162   5.728   2.131
  175PRO     CA 1740   4.126   5.597   2.073
  175PRO     CB 1741   4.143   5.503   2.192
  175PRO     CG 1742   4.114   5.595   2.310
  175PRO     CD 1743   4.192   5.722   2.275
  175PRO      C 1744   3.982   5.589   2.023
  175PRO      O 1745   3.881   5.641   2.071
  176PHE      N 1746   3.969   5.521   1.909
  176PHE      H 1747   4.052   5.486   1.865
  176PHE     CA 1748   3.848   5.491   1.832
  176PHE     CB 1749   3.839   5.577   1.706
  176PHE     CG 1750   3.693   5.599   1.665
  176PHE    CD1 1751   3.647   5.531   1.553
  176PHE    HD1 1752   3.717   5.489   1.481
  176PHE    CD2 1753   3.610   5.685   1.737
  176PHE    HD2 1754   3.648   5.732   1.828
  176PHE    CE1 1755   3.515   5.552   1.514
  176PHE    HE1 1756   3.485   5.513   1.416
  176PHE    CE2 1757   3.481   5.708   1.692
  176PHE    HE2 1758   3.423   5.790   1.734
  176PHE     CZ 1759   3.429   5.634   1.586
  176PHE     HZ 1760   3.342   5.677   1.537
  176PHE      C 1761   3.846   5.342   1.797
  176PHE      O 1762   3.920   5.309   1.705
  177PRO      N 1763   3.789   5.262   1.887
  177PRO     CA 1764   3.786   5.117   1.863
  177PRO     CB 1765   3.747   5.059   1.999
  177PRO     CG 1766   3.649   5.168   2.045
  177PRO     CD 1767   3.723   5.298   2.013
  177PRO      C 1768   3.714   5.066   1.738
  177PRO      O 1769   3.618   4.989   1.745
  178VAL      N 1770   3.799   5.069   1.636
  178VAL      H 1771   3.878   5.131   1.645
  178VAL     CA 1772   3.770   5.004   1.508
  178VAL     CB 1773   3.822   5.081   1.385
  178VAL    CG1 1774   3.737   5.054   1.261
  178VAL    CG2 1775   3.822   5.233   1.400
  178VAL      C 1776   3.820   4.860   1.510
  178VAL      O 1777   3.930   4.821   1.551
  179ASN      N 1778   3.718   4.775   1.506
  179ASN      H 1779   3.628   4.809   1.480
  179ASN     CA 1780   3.726   4.628   1.496
  179ASN     CB 1781   3.603   4.558   1.552
  179ASN     CG 1782   3.605   4.405   1.556
  179ASN    OD1 1783   3.636   4.336   1.458
  179ASN    ND2 1784   3.551   4.351   1.665
  179ASN   HD21 1785   3.531   4.407   1.745
  179ASN   HD22 1786   3.548   4.251   1.667
  179ASN      C 1787   3.760   4.574   1.357
  179ASN      O 1788   3.690   4.611   1.264
  180HISE     N 1789   3.875   4.509   1.339
  180HISE     H 1790   3.939   4.502   1.416
  180HISE    CA 1791   3.923   4.445   1.216
  180HISE    CB 1792   4.073   4.471   1.199
  180HISE    CG 1793   4.109   4.615   1.161
  180HISE   ND1 1794   4.082   4.666   1.041
  180HISE   CD2 1795   4.169   4.708   1.235
  180HISE   HD2 1796   4.186   4.689   1.341
  180HISE   CE1 1797   4.138   4.786   1.033
  180HISE   HE1 1798   4.160   4.841   0.941
  180HISE   NE2 1799   4.183   4.814   1.155
  180HISE   HE2 1800   4.236   4.896   1.175
  180HISE     C 1801   3.901   4.295   1.194
  180HISE     O 1802   3.916   4.243   1.084
  181GLY      N 1803   3.860   4.225   1.299
  181GLY      H 1804   3.840   4.270   1.386
  181GLY     CA 1805   3.818   4.084   1.292
  181GLY      C 1806   3.850   3.991   1.409
  181GLY      O 1807   3.937   4.021   1.491
  182ALA      N 1808   3.778   3.880   1.419
  182ALA      H 1809   3.687   3.870   1.377
  182ALA     CA 1810   3.811   3.776   1.517
  182ALA     CB 1811   3.690   3.684   1.539
  182ALA      C 1812   3.939   3.695   1.497
  182ALA      O 1813   3.983   3.656   1.390
  183SER      N 1814   4.004   3.681   1.613
  183SER      H 1815   3.983   3.743   1.689
  183SER     CA 1816   4.129   3.605   1.623
  183SER     CB 1817   4.249   3.657   1.542
  183SER     OG 1818   4.362   3.572   1.520
  183SER     HG 1819   4.434   3.616   1.466
  183SER      C 1820   4.186   3.601   1.765
  183SER      O 1821   4.214   3.702   1.829
  184SER      N 1822   4.223   3.480   1.807
  184SER      H 1823   4.192   3.405   1.749
  184SER     CA 1824   4.291   3.451   1.934
  184SER     CB 1825   4.308   3.299   1.936
  184SER     OG 1826   4.339   3.244   2.064
  184SER     HG 1827   4.431   3.205   2.063
  184SER      C 1828   4.430   3.514   1.949
  184SER      O 1829   4.503   3.522   1.851
  185GLU      N 1830   4.482   3.515   2.071
  185GLU      H 1831   4.434   3.477   2.150
  185GLU     CA 1832   4.613   3.573   2.105
  185GLU     CB 1833   4.633   3.588   2.256
  185GLU     CG 1834   4.533   3.688   2.314
  185GLU     CD 1835   4.435   3.606   2.398
  185GLU    OE1 1836   4.419   3.645   2.517
  185GLU    OE2 1837   4.391   3.496   2.357
  185GLU      C 1838   4.743   3.517   2.047
  185GLU      O 1839   4.848   3.579   2.034
  186ASP      N 1840   4.740   3.386   2.023
  186ASP      H 1841   4.663   3.324   2.037
  186ASP     CA 1842   4.847   3.316   1.951
  186ASP     CB 1843   4.835   3.172   2.002
  186ASP     CG 1844   4.699   3.112   1.967
  186ASP    OD1 1845   4.698   3.036   1.868
  186ASP    OD2 1846   4.598   3.139   2.037
  186ASP      C 1847   4.846   3.337   1.799
  186ASP      O 1848   4.938   3.394   1.741
  187THR      N 1849   4.726   3.317   1.746
  187THR      H 1850   4.652   3.263   1.788
  187THR     CA 1851   4.699   3.363   1.609
  187THR     CB 1852   4.575   3.299   1.548
  187THR    OG1 1853   4.460   3.341   1.623
  187THR    HG1 1854   4.438   3.429   1.582
  187THR    CG2 1855   4.578   3.146   1.560
  187THR      C 1856   4.716   3.511   1.573
  187THR      O 1857   4.812   3.529   1.500
  188LEU      N 1858   4.676   3.600   1.664
  188LEU      H 1859   4.623   3.572   1.744
  188LEU     CA 1860   4.671   3.745   1.637
  188LEU     CB 1861   4.633   3.825   1.761
  188LEU     CG 1862   4.568   3.962   1.741
  188LEU    CD1 1863   4.419   3.946   1.711
  188LEU    CD2 1864   4.595   4.051   1.863
  188LEU      C 1865   4.799   3.808   1.582
  188LEU      O 1866   4.790   3.897   1.498
  189LEU      N 1867   4.914   3.746   1.608
  189LEU      H 1868   4.924   3.659   1.656
  189LEU     CA 1869   5.044   3.801   1.565
  189LEU     CB 1870   5.146   3.707   1.630
  189LEU     CG 1871   5.290   3.760   1.625
  189LEU    CD1 1872   5.310   3.890   1.702
  189LEU    CD2 1873   5.381   3.648   1.675
  189LEU      C 1874   5.050   3.808   1.413
  189LEU      O 1875   5.074   3.914   1.356
  190LYS      N 1876   4.986   3.707   1.355
  190LYS      H 1877   4.938   3.636   1.407
  190LYS     CA 1878   4.974   3.701   1.208
  190LYS     CB 1879   4.938   3.560   1.161
  190LYS     CG 1880   5.071   3.486   1.143
  190LYS     CD 1881   5.040   3.345   1.092
  190LYS     CE 1882   5.165   3.272   1.043
  190LYS     NZ 1883   5.124   3.141   0.991
  190LYS    HZ1 1884   5.197   3.124   0.925
  190LYS    HZ2 1885   5.116   3.067   1.058
  190LYS    HZ3 1886   5.035   3.140   0.946
  190LYS      C 1887   4.882   3.810   1.152
  190LYS      O 1888   4.933   3.904   1.092
  191ASP      N 1889   4.756   3.810   1.195
  191ASP      H 1890   4.720   3.733   1.247
  191ASP     CA 1891   4.648   3.903   1.160
  191ASP     CB 1892   4.522   3.880   1.242
  191ASP     CG 1893   4.467   3.739   1.219
  191ASP    OD1 1894   4.514   3.653   1.296
  191ASP    OD2 1895   4.375   3.714   1.139
  191ASP      C 1896   4.686   4.050   1.182
  191ASP      O 1897   4.672   4.129   1.088
  192ALA      N 1898   4.739   4.081   1.300
  192ALA      H 1899   4.767   4.012   1.367
  192ALA     CA 1900   4.788   4.216   1.329
  192ALA     CB 1901   4.796   4.254   1.477
  192ALA      C 1902   4.917   4.260   1.260
  192ALA      O 1903   4.937   4.381   1.252
  193ALA      N 1904   5.010   4.177   1.212
  193ALA      H 1905   5.019   4.090   1.260
  193ALA     CA 1906   5.120   4.208   1.120
  193ALA     CB 1907   5.214   4.089   1.103
  193ALA      C 1908   5.071   4.263   0.986
  193ALA      O 1909   5.104   4.375   0.946
  194LYS      N 1910   4.970   4.193   0.935
  194LYS      H 1911   4.943   4.106   0.975
  194LYS     CA 1912   4.884   4.234   0.823
  194LYS     CB 1913   4.803   4.113   0.776
  194LYS     CG 1914   4.709   4.130   0.656
  194LYS     CD 1915   4.648   3.991   0.633
  194LYS     CE 1916   4.540   3.946   0.732
  194LYS     NZ 1917   4.499   3.808   0.702
  194LYS    HZ1 1918   4.482   3.802   0.604
  194LYS    HZ2 1919   4.574   3.747   0.728
  194LYS    HZ3 1920   4.426   3.785   0.766
  194LYS      C 1921   4.802   4.364   0.832
  194LYS      O 1922   4.819   4.462   0.760
  195VAL      N 1923   4.725   4.373   0.939
  195VAL      H 1924   4.705   4.292   0.994
  195VAL     CA 1925   4.655   4.497   0.977
  195VAL     CB 1926   4.547   4.481   1.083
  195VAL    CG1 1927   4.479   4.612   1.123
  195VAL    CG2 1928   4.440   4.388   1.024
  195VAL      C 1929   4.746   4.619   0.992
  195VAL      O 1930   4.707   4.715   0.926
  196CYS      N 1931   4.858   4.616   1.064
  196CYS      H 1932   4.871   4.552   1.139
  196CYS     CA 1933   4.957   4.724   1.049
  196CYS     CB 1934   5.053   4.732   1.168
  196CYS     SG 1935   5.150   4.586   1.218
  196CYS     HG 1936   5.064   4.489   1.249
  196CYS      C 1937   5.036   4.739   0.919
  196CYS      O 1938   5.057   4.855   0.885
  197ARG      N 1939   5.047   4.638   0.834
  197ARG      H 1940   5.060   4.547   0.874
  197ARG     CA 1941   5.099   4.653   0.697
  197ARG     CB 1942   5.126   4.515   0.637
  197ARG     CG 1943   5.211   4.534   0.511
  197ARG     CD 1944   5.242   4.402   0.441
  197ARG     NE 1945   5.123   4.330   0.395
  197ARG     HE 1946   5.064   4.370   0.325
  197ARG     CZ 1947   5.091   4.208   0.441
  197ARG    NH1 1948   5.163   4.142   0.533
  197ARG   HH11 1949   5.239   4.186   0.580
  197ARG   HH12 1950   5.155   4.044   0.547
  197ARG    NH2 1951   4.987   4.144   0.386
  197ARG   HH21 1952   4.930   4.185   0.315
  197ARG   HH22 1953   4.966   4.047   0.402
  197ARG      C 1954   4.998   4.729   0.611
  197ARG      O 1955   5.029   4.826   0.542
  198GLU      N 1956   4.872   4.698   0.640
  198GLU      H 1957   4.855   4.629   0.711
  198GLU     CA 1958   4.762   4.767   0.571
  198GLU     CB 1959   4.636   4.687   0.540
  198GLU     CG 1960   4.604   4.703   0.391
  198GLU     CD 1961   4.491   4.615   0.337
  198GLU    OE1 1962   4.375   4.641   0.374
  198GLU    OE2 1963   4.534   4.522   0.265
  198GLU      C 1964   4.735   4.906   0.627
  198GLU      O 1965   4.697   5.001   0.558
  199PHE      N 1966   4.750   4.927   0.757
  199PHE      H 1967   4.751   4.852   0.824
  199PHE     CA 1968   4.760   5.060   0.817
  199PHE     CB 1969   4.773   5.052   0.969
  199PHE     CG 1970   4.769   5.188   1.038
  199PHE    CD1 1971   4.877   5.275   1.055
  199PHE    HD1 1972   4.974   5.247   1.015
  199PHE    CD2 1973   4.647   5.229   1.090
  199PHE    HD2 1974   4.551   5.183   1.063
  199PHE    CE1 1975   4.868   5.396   1.123
  199PHE    HE1 1976   4.953   5.465   1.126
  199PHE    CE2 1977   4.635   5.343   1.168
  199PHE    HE2 1978   4.541   5.361   1.220
  199PHE     CZ 1979   4.745   5.427   1.179
  199PHE     HZ 1980   4.715   5.527   1.212
  199PHE      C 1981   4.870   5.150   0.759
  199PHE      O 1982   4.833   5.243   0.687
  200THR      N 1983   4.996   5.108   0.765
  200THR      H 1984   5.021   5.028   0.820
  200THR     CA 1985   5.105   5.189   0.711
  200THR     CB 1986   5.250   5.149   0.740
  200THR    OG1 1987   5.294   5.029   0.677
  200THR    HG1 1988   5.387   5.016   0.711
  200THR    CG2 1989   5.263   5.133   0.892
  200THR      C 1990   5.101   5.208   0.559
  200THR      O 1991   5.161   5.303   0.510
  201GLU      N 1992   5.039   5.118   0.482
  201GLU      H 1993   5.040   5.020   0.500
  201GLU     CA 1994   5.007   5.150   0.342
  201GLU     CB 1995   4.973   5.023   0.263
  201GLU     CG 1996   5.091   4.964   0.186
  201GLU     CD 1997   5.063   4.816   0.162
  201GLU    OE1 1998   5.162   4.740   0.176
  201GLU    OE2 1999   4.958   4.772   0.110
  201GLU      C 2000   4.899   5.256   0.327
  201GLU      O 2001   4.928   5.343   0.245
  202ARG      N 2002   4.773   5.227   0.361
  202ARG      H 2003   4.757   5.149   0.421
  202ARG     CA 2004   4.660   5.321   0.354
  202ARG     CB 2005   4.527   5.252   0.389
  202ARG     CG 2006   4.509   5.118   0.317
  202ARG     CD 2007   4.408   5.017   0.371
  202ARG     NE 2008   4.276   5.080   0.390
  202ARG     HE 2009   4.257   5.147   0.462
  202ARG     CZ 2010   4.176   5.071   0.301
  202ARG    NH1 2011   4.192   5.016   0.180
  202ARG   HH11 2012   4.282   4.991   0.145
  202ARG   HH12 2013   4.117   5.025   0.114
  202ARG    NH2 2014   4.061   5.140   0.305
  202ARG   HH21 2015   4.050   5.209   0.376
  202ARG   HH22 2016   3.991   5.135   0.234
  202ARG      C 2017   4.666   5.455   0.427
  202ARG      O 2018   4.616   5.552   0.370
  203GLU      N 2019   4.724   5.461   0.546
  203GLU      H 2020   4.765   5.382   0.592
  203GLU     CA 2021   4.732   5.590   0.616
  203GLU     CB 2022   4.745   5.547   0.762
  203GLU     CG 2023   4.774   5.654   0.867
  203GLU     CD 2024   4.666   5.759   0.891
  203GLU    OE1 2025   4.634   5.837   0.799
  203GLU    OE2 2026   4.605   5.755   1.001
  203GLU      C 2027   4.847   5.671   0.556
  203GLU      O 2028   4.958   5.627   0.526
  204GLN      N 2029   4.821   5.800   0.577
  204GLN      H 2030   4.737   5.823   0.626
  204GLN     CA 2031   4.907   5.914   0.542
  204GLN     CB 2032   4.818   6.038   0.540
  204GLN     CG 2033   4.710   6.041   0.432
  204GLN     CD 2034   4.607   6.150   0.463
  204GLN    OE1 2035   4.490   6.124   0.491
  204GLN    NE2 2036   4.639   6.273   0.425
  204GLN   HE21 2037   4.724   6.288   0.374
  204GLN   HE22 2038   4.564   6.339   0.422
  204GLN      C 2039   5.013   5.927   0.651
  204GLN      O 2040   4.981   5.973   0.761
  205GLY      N 2041   5.135   5.943   0.602
  205GLY      H 2042   5.155   5.938   0.504
  205GLY     CA 2043   5.247   5.968   0.694
  205GLY      C 2044   5.378   5.909   0.640
  205GLY      O 2045   5.384   5.848   0.533
  206GLU      N 2046   5.477   5.879   0.723
  206GLU      H 2047   5.463   5.854   0.818
  206GLU     CA 2048   5.609   5.844   0.667
  206GLU     CB 2049   5.714   5.944   0.714
  206GLU     CG 2050   5.862   5.927   0.677
  206GLU     CD 2051   5.888   5.956   0.529
  206GLU    OE1 2052   5.869   6.072   0.487
  206GLU    OE2 2053   5.927   5.855   0.466
  206GLU      C 2054   5.655   5.700   0.693
  206GLU      O 2055   5.633   5.640   0.798
  207VAL      N 2056   5.729   5.657   0.591
  207VAL      H 2057   5.758   5.719   0.517
  207VAL     CA 2058   5.763   5.516   0.570
  207VAL     CB 2059   5.826   5.480   0.435
  207VAL    CG1 2060   5.734   5.499   0.314
  207VAL    CG2 2061   5.968   5.534   0.416
  207VAL      C 2062   5.850   5.455   0.680
  207VAL      O 2063   5.866   5.334   0.681
  208ARG      N 2064   5.895   5.530   0.781
  208ARG      H 2065   5.878   5.627   0.793
  208ARG     CA 2066   6.003   5.483   0.869
  208ARG     CB 2067   6.083   5.603   0.919
  208ARG     CG 2068   6.154   5.673   0.804
  208ARG     CD 2069   6.231   5.789   0.867
  208ARG     NE 2070   6.283   5.866   0.753
  208ARG     HE 2071   6.254   5.837   0.662
  208ARG     CZ 2072   6.370   5.967   0.740
  208ARG    NH1 2073   6.437   6.013   0.847
  208ARG   HH11 2074   6.440   5.965   0.935
  208ARG   HH12 2075   6.490   6.098   0.847
  208ARG    NH2 2076   6.408   6.018   0.622
  208ARG   HH21 2077   6.381   5.967   0.541
  208ARG   HH22 2078   6.456   6.104   0.602
  208ARG      C 2079   5.953   5.414   0.996
  208ARG      O 2080   6.021   5.413   1.099
  209PHE      N 2081   5.845   5.339   0.978
  209PHE      H 2082   5.817   5.314   0.885
  209PHE     CA 2083   5.772   5.258   1.076
  209PHE     CB 2084   5.639   5.202   1.027
  209PHE     CG 2085   5.649   5.130   0.892
  209PHE    CD1 2086   5.670   4.992   0.895
  209PHE    HD1 2087   5.698   4.938   0.984
  209PHE    CD2 2088   5.624   5.199   0.774
  209PHE    HD2 2089   5.600   5.305   0.781
  209PHE    CE1 2090   5.664   4.927   0.772
  209PHE    HE1 2091   5.656   4.818   0.772
  209PHE    CE2 2092   5.611   5.130   0.654
  209PHE    HE2 2093   5.558   5.164   0.565
  209PHE     CZ 2094   5.629   4.992   0.654
  209PHE     HZ 2095   5.629   4.944   0.557
  209PHE      C 2096   5.851   5.142   1.139
  209PHE      O 2097   5.919   5.067   1.069
  210SER      N 2098   5.842   5.140   1.271
  210SER      H 2099   5.790   5.211   1.320
  210SER     CA 2100   5.891   5.033   1.358
  210SER     CB 2101   5.974   5.089   1.474
  210SER     OG 2102   6.080   5.165   1.416
  210SER     HG 2103   6.134   5.107   1.355
  210SER      C 2104   5.775   4.965   1.431
  210SER      O 2105   5.671   5.025   1.458
  211ALA      N 2106   5.801   4.845   1.484
  211ALA      H 2107   5.894   4.813   1.466
  211ALA     CA 2108   5.716   4.761   1.569
  211ALA     CB 2109   5.638   4.658   1.486
  211ALA      C 2110   5.780   4.679   1.681
  211ALA      O 2111   5.852   4.583   1.653
  212VAL      N 2112   5.708   4.682   1.792
  212VAL      H 2113   5.617   4.723   1.785
  212VAL     CA 2114   5.741   4.613   1.918
  212VAL     CB 2115   5.795   4.708   2.025
  212VAL    CG1 2116   5.942   4.739   1.999
  212VAL    CG2 2117   5.708   4.834   2.025
  212VAL      C 2118   5.613   4.543   1.964
  212VAL      O 2119   5.503   4.595   1.983
  213ALA      N 2120   5.628   4.413   1.986
  213ALA      H 2121   5.713   4.361   1.986
  213ALA     CA 2122   5.514   4.326   2.020
  213ALA     CB 2123   5.517   4.209   1.922
  213ALA      C 2124   5.510   4.284   2.167
  213ALA      O 2125   5.610   4.237   2.222
  214LEU      N 2126   5.387   4.284   2.218
  214LEU      H 2127   5.309   4.307   2.160
  214LEU     CA 2128   5.359   4.241   2.355
  214LEU     CB 2129   5.247   4.327   2.414
  214LEU     CG 2130   5.231   4.334   2.567
  214LEU    CD1 2131   5.343   4.421   2.626
  214LEU    CD2 2132   5.101   4.399   2.614
  214LEU      C 2133   5.320   4.093   2.364
  214LEU      O 2134   5.206   4.055   2.337
  215CYS      N 2135   5.422   4.018   2.402
  215CYS      H 2136   5.507   4.064   2.430
  215CYS     CA 2137   5.432   3.871   2.395
  215CYS     CB 2138   5.554   3.840   2.308
  215CYS     SG 2139   5.536   3.863   2.127
  215CYS     HG 2140   5.435   3.781   2.101
  215CYS      C 2141   5.464   3.814   2.534
  215CYS      O 2142   5.562   3.850   2.599
  216LYS      N 2143   5.403   3.697   2.546
  216LYS      H 2144   5.337   3.664   2.479
  216LYS     CA 2145   5.428   3.614   2.665
  216LYS     CB 2146   5.321   3.505   2.682
  216LYS     CG 2147   5.181   3.548   2.724
  216LYS     CD 2148   5.079   3.443   2.769
  216LYS     CE 2149   5.125   3.367   2.894
  216LYS     NZ 2150   5.012   3.303   2.963
  216LYS    HZ1 2151   5.039   3.253   3.046
  216LYS    HZ2 2152   4.961   3.381   3.000
  216LYS    HZ3 2153   4.959   3.243   2.903
  216LYS      C 2154   5.566   3.551   2.648
  216LYS      O 2155   5.593   3.477   2.553
  217ALA      N 2156   5.645   3.571   2.753
  217ALA      H 2157   5.610   3.624   2.830
  217ALA     CA 2158   5.787   3.534   2.753
  217ALA     CB 2159   5.867   3.644   2.683
  217ALA      C 2160   5.849   3.504   2.889
  217ALA      O 2161   5.843   3.583   2.983
  218ALA      N 2162   5.940   3.408   2.875
  218ALA      H 2163   5.949   3.351   2.793
  218ALA     CA 2164   6.019   3.363   2.991
  218ALA     CB 2165   5.939   3.266   3.079
  218ALA      C 2166   6.150   3.296   2.952
  218ALA     O1 2167   6.171   3.242   2.841
  218ALA     O2 2168   6.234   3.288   3.044
   6.94027   6.94027   4.90753   0.00000   0.00000   0.00000   0.00000   3.47014   3.47014
