# Supplementary material for: Is There a Functional Role for the Knotted Topology in Protein UCH-L1?
Source: J Chem Inf Model. 2024 Jul 24;64(17):6827–37. doi: 10.1021/acs.jcim.4c00880 (PMC11388461; doi:10.1021/acs.jcim.4c00880)
Supplement: Supplementary file 2 — ci4c00880_si_002.zip [file ci4c00880_si_002.zip › UCH-L1_files/APO/APO_delta5/REP_5/traj_initial.gro]

Protein in water t=   0.00000 step= 0
 2168
    1MET      N    1   4.725   4.180   3.203
    1MET     H1    2   4.815   4.157   3.240
    1MET     H2    3   4.665   4.100   3.201
    1MET     H3    4   4.736   4.213   3.109
    1MET     CA    5   4.667   4.288   3.284
    1MET     CB    6   4.760   4.402   3.325
    1MET     CG    7   4.700   4.516   3.408
    1MET     SD    8   4.808   4.654   3.461
    1MET     CE    9   4.936   4.559   3.540
    1MET      C   10   4.546   4.335   3.203
    1MET      O   11   4.563   4.352   3.083
    2GLU      N   12   4.433   4.358   3.269
    2GLU      H   13   4.422   4.346   3.368
    2GLU     CA   14   4.323   4.432   3.204
    2GLU     CB   15   4.211   4.466   3.303
    2GLU     CG   16   4.122   4.342   3.299
    2GLU     CD   17   4.002   4.353   3.393
    2GLU    OE1   18   3.887   4.382   3.351
    2GLU    OE2   19   4.026   4.330   3.513
    2GLU      C   20   4.376   4.567   3.157
    2GLU      O   21   4.427   4.652   3.230
    3ILE      N   22   4.377   4.576   3.024
    3ILE      H   23   4.350   4.497   2.969
    3ILE     CA   24   4.414   4.703   2.960
    3ILE     CB   25   4.473   4.686   2.819
    3ILE    CG1   26   4.574   4.572   2.808
    3ILE    CG2   27   4.529   4.819   2.768
    3ILE     CD   28   4.688   4.582   2.909
    3ILE      C   29   4.288   4.789   2.954
    3ILE      O   30   4.232   4.808   2.846
    4ASN      N   31   4.267   4.865   3.062
    4ASN      H   32   4.320   4.853   3.146
    4ASN     CA   33   4.148   4.949   3.078
    4ASN     CB   34   4.037   4.877   3.155
    4ASN     CG   35   4.036   4.873   3.308
    4ASN    OD1   36   4.054   4.973   3.376
    4ASN    ND2   37   4.002   4.756   3.361
    4ASN   HD21   38   3.984   4.683   3.295
    4ASN   HD22   39   3.993   4.737   3.459
    4ASN      C   40   4.208   5.075   3.143
    4ASN      O   41   4.300   5.083   3.224
    5PRO      N   42   4.150   5.187   3.100
    5PRO     CA   43   4.191   5.314   3.161
    5PRO     CB   44   4.095   5.418   3.102
    5PRO     CG   45   4.038   5.356   2.975
    5PRO     CD   46   4.042   5.206   3.003
    5PRO      C   47   4.208   5.334   3.312
    5PRO      O   48   4.301   5.403   3.353
    6GLU      N   49   4.108   5.290   3.388
    6GLU      H   50   4.018   5.272   3.350
    6GLU     CA   51   4.106   5.297   3.535
    6GLU     CB   52   3.973   5.242   3.586
    6GLU     CG   53   3.946   5.299   3.726
    6GLU     CD   54   3.844   5.218   3.805
    6GLU    OE1   55   3.862   5.096   3.827
    6GLU    OE2   56   3.750   5.284   3.856
    6GLU      C   57   4.227   5.222   3.593
    6GLU      O   58   4.318   5.286   3.645
    7MET      N   59   4.240   5.098   3.548
    7MET      H   60   4.164   5.054   3.500
    7MET     CA   61   4.359   5.017   3.579
    7MET     CB   62   4.346   4.874   3.526
    7MET     CG   63   4.229   4.803   3.594
    7MET     SD   64   4.258   4.787   3.774
    7MET     CE   65   4.083   4.783   3.810
    7MET      C   66   4.493   5.076   3.535
    7MET      O   67   4.574   5.087   3.627
    8LEU      N   68   4.505   5.130   3.414
    8LEU      H   69   4.436   5.093   3.352
    8LEU     CA   70   4.624   5.204   3.368
    8LEU     CB   71   4.629   5.214   3.215
    8LEU     CG   72   4.704   5.095   3.155
    8LEU    CD1   73   4.613   4.972   3.157
    8LEU    CD2   74   4.753   5.132   3.015
    8LEU      C   75   4.650   5.337   3.439
    8LEU      O   76   4.768   5.371   3.444
    9ASN      N   77   4.555   5.412   3.493
    9ASN      H   78   4.456   5.407   3.479
    9ASN     CA   79   4.574   5.534   3.573
    9ASN     CB   80   4.447   5.615   3.599
    9ASN     CG   81   4.393   5.680   3.472
    9ASN    OD1   82   4.466   5.745   3.397
    9ASN    ND2   83   4.263   5.708   3.473
    9ASN   HD21   84   4.203   5.689   3.551
    9ASN   HD22   85   4.217   5.730   3.387
    9ASN      C   86   4.611   5.502   3.718
    9ASN      O   87   4.706   5.558   3.772
   10LYS      N   88   4.560   5.387   3.761
   10LYS      H   89   4.502   5.336   3.697
   10LYS     CA   90   4.594   5.313   3.883
   10LYS     CB   91   4.499   5.199   3.922
   10LYS     CG   92   4.391   5.260   4.013
   10LYS     CD   93   4.279   5.156   4.000
   10LYS     CE   94   4.159   5.216   4.074
   10LYS     NZ   95   4.062   5.106   4.086
   10LYS    HZ1   96   4.106   5.017   4.096
   10LYS    HZ2   97   4.003   5.117   4.166
   10LYS    HZ3   98   4.008   5.107   4.002
   10LYS      C   99   4.737   5.260   3.894
   10LYS      O  100   4.802   5.302   3.990
   11VAL      N  101   4.797   5.216   3.784
   11VAL      H  102   4.745   5.195   3.701
   11VAL     CA  103   4.942   5.208   3.762
   11VAL     CB  104   4.970   5.155   3.621
   11VAL    CG1  105   5.119   5.129   3.596
   11VAL    CG2  106   4.901   5.021   3.594
   11VAL      C  107   5.032   5.330   3.783
   11VAL      O  108   5.120   5.336   3.868
   12LEU      N  109   4.986   5.439   3.722
   12LEU      H  110   4.924   5.426   3.645
   12LEU     CA  111   5.054   5.569   3.730
   12LEU     CB  112   5.007   5.666   3.621
   12LEU     CG  113   5.050   5.637   3.477
   12LEU    CD1  114   4.981   5.742   3.389
   12LEU    CD2  115   5.203   5.637   3.467
   12LEU      C  116   5.059   5.622   3.873
   12LEU      O  117   5.161   5.677   3.916
   13SER      N  118   4.946   5.617   3.942
   13SER      H  119   4.858   5.606   3.896
   13SER     CA  120   4.952   5.646   4.086
   13SER     CB  121   4.810   5.633   4.141
   13SER     OG  122   4.788   5.672   4.277
   13SER     HG  123   4.768   5.767   4.303
   13SER      C  124   5.054   5.569   4.171
   13SER      O  125   5.147   5.628   4.224
   14ARG      N  126   5.060   5.438   4.150
   14ARG      H  127   5.003   5.393   4.081
   14ARG     CA  128   5.161   5.351   4.212
   14ARG     CB  129   5.143   5.202   4.184
   14ARG     CG  130   5.015   5.130   4.230
   14ARG     CD  131   5.064   4.988   4.258
   14ARG     NE  132   4.945   4.917   4.308
   14ARG     HE  133   4.865   4.925   4.249
   14ARG     CZ  134   4.941   4.851   4.424
   14ARG    NH1  135   5.042   4.851   4.513
   14ARG   HH11  136   5.125   4.903   4.492
   14ARG   HH12  137   5.064   4.767   4.562
   14ARG    NH2  138   4.823   4.805   4.469
   14ARG   HH21  139   4.736   4.816   4.421
   14ARG   HH22  140   4.817   4.767   4.561
   14ARG      C  141   5.307   5.386   4.183
   14ARG      O  142   5.388   5.404   4.274
   15LEU      N  143   5.336   5.425   4.059
   15LEU      H  144   5.263   5.409   3.992
   15LEU     CA  145   5.466   5.467   4.006
   15LEU     CB  146   5.461   5.453   3.854
   15LEU     CG  147   5.447   5.307   3.811
   15LEU    CD1  148   5.432   5.295   3.659
   15LEU    CD2  149   5.580   5.238   3.844
   15LEU      C  150   5.518   5.606   4.042
   15LEU      O  151   5.632   5.645   4.020
   16GLY      N  152   5.423   5.686   4.091
   16GLY      H  153   5.336   5.638   4.098
   16GLY     CA  154   5.434   5.824   4.142
   16GLY      C  155   5.440   5.921   4.024
   16GLY      O  156   5.546   5.975   3.994
   17VAL      N  157   5.323   5.937   3.961
   17VAL      H  158   5.238   5.894   3.989
   17VAL     CA  159   5.311   6.022   3.841
   17VAL     CB  160   5.306   5.940   3.712
   17VAL    CG1  161   5.303   6.020   3.582
   17VAL    CG2  162   5.431   5.852   3.715
   17VAL      C  163   5.192   6.118   3.855
   17VAL      O  164   5.083   6.080   3.896
   18ALA      N  165   5.218   6.244   3.824
   18ALA      H  166   5.300   6.266   3.770
   18ALA     CA  167   5.132   6.361   3.848
   18ALA     CB  168   5.203   6.494   3.823
   18ALA      C  169   4.998   6.350   3.775
   18ALA      O  170   4.990   6.353   3.652
   19GLY      N  171   4.891   6.351   3.854
   19GLY      H  172   4.906   6.370   3.951
   19GLY     CA  173   4.751   6.322   3.823
   19GLY      C  174   4.682   6.411   3.720
   19GLY      O  175   4.570   6.376   3.683
   20GLN      N  176   4.737   6.530   3.694
   20GLN      H  177   4.830   6.553   3.724
   20GLN     CA  178   4.664   6.633   3.621
   20GLN     CB  179   4.743   6.762   3.598
   20GLN     CG  180   4.812   6.816   3.723
   20GLN     CD  181   4.899   6.934   3.680
   20GLN    OE1  182   4.875   7.024   3.599
   20GLN    NE2  183   5.005   6.950   3.759
   20GLN   HE21  184   5.031   6.882   3.828
   20GLN   HE22  185   5.052   7.038   3.752
   20GLN      C  186   4.621   6.592   3.480
   20GLN      O  187   4.523   6.637   3.420
   21TRP      N  188   4.702   6.500   3.427
   21TRP      H  189   4.791   6.504   3.471
   21TRP     CA  190   4.668   6.409   3.316
   21TRP     CB  191   4.787   6.388   3.223
   21TRP     CG  192   4.848   6.517   3.169
   21TRP    CD1  193   4.929   6.599   3.235
   21TRP    HD1  194   4.971   6.584   3.335
   21TRP    CD2  195   4.820   6.574   3.045
   21TRP    NE1  196   4.962   6.701   3.156
   21TRP    HE1  197   5.031   6.766   3.186
   21TRP    CE2  198   4.904   6.685   3.038
   21TRP    CE3  199   4.736   6.538   2.941
   21TRP    HE3  200   4.692   6.438   2.947
   21TRP    CZ2  201   4.897   6.764   2.924
   21TRP    HZ2  202   4.939   6.865   2.919
   21TRP    CZ3  203   4.728   6.616   2.826
   21TRP    HZ3  204   4.648   6.590   2.756
   21TRP    CH2  205   4.812   6.726   2.820
   21TRP    HH2  206   4.842   6.763   2.722
   21TRP      C  207   4.611   6.276   3.365
   21TRP      O  208   4.670   6.218   3.456
   22ARG      N  209   4.513   6.232   3.287
   22ARG      H  210   4.485   6.294   3.213
   22ARG     CA  211   4.446   6.102   3.304
   22ARG     CB  212   4.322   6.123   3.392
   22ARG     CG  213   4.352   6.144   3.541
   22ARG     CD  214   4.384   6.009   3.607
   22ARG     NE  215   4.529   6.010   3.632
   22ARG     HE  216   4.589   6.027   3.554
   22ARG     CZ  217   4.591   5.971   3.744
   22ARG    NH1  218   4.526   5.917   3.847
   22ARG   HH11  219   4.433   5.881   3.836
   22ARG   HH12  220   4.574   5.930   3.934
   22ARG    NH2  221   4.725   5.960   3.745
   22ARG   HH21  222   4.776   5.986   3.663
   22ARG   HH22  223   4.767   5.954   3.835
   22ARG      C  224   4.405   6.046   3.168
   22ARG      O  225   4.379   6.115   3.070
   23PHE      N  226   4.407   5.913   3.169
   23PHE      H  227   4.439   5.854   3.243
   23PHE     CA  228   4.353   5.830   3.060
   23PHE     CB  229   4.402   5.686   3.076
   23PHE     CG  230   4.550   5.667   3.043
   23PHE    CD1  231   4.629   5.607   3.140
   23PHE    HD1  232   4.583   5.588   3.237
   23PHE    CD2  233   4.606   5.686   2.917
   23PHE    HD2  234   4.540   5.701   2.832
   23PHE    CE1  235   4.762   5.571   3.120
   23PHE    HE1  236   4.834   5.534   3.193
   23PHE    CE2  237   4.738   5.648   2.895
   23PHE    HE2  238   4.784   5.664   2.797
   23PHE     CZ  239   4.816   5.587   2.992
   23PHE     HZ  240   4.920   5.560   2.976
   23PHE      C  241   4.200   5.825   3.057
   23PHE      O  242   4.136   5.777   3.150
   24VAL      N  243   4.154   5.849   2.934
   24VAL      H  244   4.218   5.849   2.857
   24VAL     CA  245   4.012   5.844   2.897
   24VAL     CB  246   3.967   5.978   2.838
   24VAL    CG1  247   3.976   6.098   2.932
   24VAL    CG2  248   4.024   6.005   2.699
   24VAL      C  249   3.978   5.731   2.799
   24VAL      O  250   4.060   5.698   2.714
   25ASP      N  251   3.862   5.669   2.821
   25ASP      H  252   3.812   5.678   2.907
   25ASP     CA  253   3.793   5.579   2.728
   25ASP     CB  254   3.670   5.521   2.799
   25ASP     CG  255   3.673   5.502   2.951
   25ASP    OD1  256   3.660   5.604   3.022
   25ASP    OD2  257   3.673   5.388   3.000
   25ASP      C  258   3.758   5.635   2.590
   25ASP      O  259   3.729   5.754   2.582
   26VAL      N  260   3.784   5.551   2.491
   26VAL      H  261   3.848   5.475   2.508
   26VAL     CA  262   3.731   5.579   2.357
   26VAL     CB  263   3.845   5.616   2.263
   26VAL    CG1  264   3.783   5.650   2.127
   26VAL    CG2  265   3.932   5.732   2.312
   26VAL      C  266   3.629   5.481   2.298
   26VAL      O  267   3.669   5.371   2.261
   27LEU      N  268   3.504   5.527   2.291
   27LEU      H  269   3.485   5.624   2.278
   27LEU     CA  270   3.396   5.444   2.237
   27LEU     CB  271   3.260   5.493   2.288
   27LEU     CG  272   3.245   5.507   2.440
   27LEU    CD1  273   3.113   5.576   2.476
   27LEU    CD2  274   3.256   5.370   2.506
   27LEU      C  275   3.396   5.422   2.085
   27LEU      O  276   3.376   5.312   2.035
   28GLY      N  277   3.430   5.517   1.999
   28GLY      H  278   3.483   5.597   2.027
   28GLY     CA  279   3.422   5.502   1.853
   28GLY      C  280   3.543   5.555   1.775
   28GLY      O  281   3.611   5.647   1.821
   29LEU      N  282   3.545   5.506   1.651
   29LEU      H  283   3.465   5.482   1.597
   29LEU     CA  284   3.668   5.531   1.574
   29LEU     CB  285   3.708   5.407   1.494
   29LEU     CG  286   3.751   5.280   1.568
   29LEU    CD1  287   3.803   5.161   1.486
   29LEU    CD2  288   3.867   5.313   1.663
   29LEU      C  289   3.664   5.646   1.472
   29LEU      O  290   3.768   5.675   1.414
   30GLU      N  291   3.554   5.720   1.471
   30GLU      H  292   3.478   5.703   1.534
   30GLU     CA  293   3.511   5.805   1.359
   30GLU     CB  294   3.360   5.809   1.340
   30GLU     CG  295   3.289   5.675   1.316
   30GLU     CD  296   3.301   5.594   1.445
   30GLU    OE1  297   3.272   5.650   1.553
   30GLU    OE2  298   3.336   5.474   1.439
   30GLU      C  299   3.561   5.948   1.381
   30GLU      O  300   3.662   5.969   1.447
   31GLU      N  301   3.508   6.040   1.301
   31GLU      H  302   3.443   6.023   1.226
   31GLU     CA  303   3.524   6.185   1.322
   31GLU     CB  304   3.493   6.269   1.198
   31GLU     CG  305   3.567   6.224   1.072
   31GLU     CD  306   3.708   6.282   1.061
   31GLU    OE1  307   3.791   6.218   0.993
   31GLU    OE2  308   3.743   6.389   1.116
   31GLU      C  309   3.447   6.226   1.447
   31GLU      O  310   3.479   6.324   1.514
   32GLU      N  311   3.327   6.169   1.446
   32GLU      H  312   3.295   6.126   1.361
   32GLU     CA  313   3.229   6.172   1.556
   32GLU     CB  314   3.100   6.128   1.485
   32GLU     CG  315   2.969   6.104   1.560
   32GLU     CD  316   2.932   6.220   1.652
   32GLU    OE1  317   2.875   6.318   1.599
   32GLU    OE2  318   2.959   6.220   1.774
   32GLU      C  319   3.289   6.079   1.662
   32GLU      O  320   3.377   5.998   1.634
   33SER      N  321   3.221   6.079   1.776
   33SER      H  322   3.131   6.122   1.789
   33SER     CA  323   3.251   5.994   1.892
   33SER     CB  324   3.242   5.842   1.871
   33SER     OG  325   3.246   5.764   1.991
   33SER     HG  326   3.195   5.681   1.969
   33SER      C  327   3.384   6.035   1.956
   33SER      O  328   3.382   6.071   2.074
   34LEU      N  329   3.483   6.068   1.874
   34LEU      H  330   3.504   6.011   1.794
   34LEU     CA  331   3.608   6.137   1.910
   34LEU     CB  332   3.716   6.126   1.802
   34LEU     CG  333   3.788   5.992   1.786
   34LEU    CD1  334   3.887   6.000   1.670
   34LEU    CD2  335   3.861   5.954   1.915
   34LEU      C  336   3.610   6.272   1.982
   34LEU      O  337   3.712   6.310   2.038
   35GLY      N  338   3.496   6.340   1.981
   35GLY      H  339   3.432   6.324   1.905
   35GLY     CA  340   3.464   6.462   2.056
   35GLY      C  341   3.447   6.447   2.207
   35GLY      O  342   3.483   6.538   2.281
   36SER      N  343   3.402   6.334   2.261
   36SER      H  344   3.389   6.252   2.206
   36SER     CA  345   3.391   6.314   2.406
   36SER     CB  346   3.320   6.187   2.453
   36SER     OG  347   3.380   6.071   2.397
   36SER     HG  348   3.424   6.012   2.464
   36SER      C  349   3.530   6.308   2.471
   36SER      O  350   3.555   6.338   2.588
   37VAL      N  351   3.630   6.258   2.400
   37VAL      H  352   3.629   6.235   2.302
   37VAL     CA  353   3.766   6.257   2.455
   37VAL     CB  354   3.843   6.199   2.336
   37VAL    CG1  355   3.995   6.196   2.355
   37VAL    CG2  356   3.791   6.057   2.316
   37VAL      C  357   3.816   6.398   2.486
   37VAL      O  358   3.818   6.488   2.402
   38PRO      N  359   3.835   6.419   2.616
   38PRO     CA  360   3.858   6.555   2.667
   38PRO     CB  361   3.883   6.524   2.815
   38PRO     CG  362   3.791   6.408   2.854
   38PRO     CD  363   3.823   6.326   2.729
   38PRO      C  364   3.979   6.631   2.610
   38PRO      O  365   4.070   6.563   2.563
   39ALA      N  366   3.984   6.762   2.629
   39ALA      H  367   3.924   6.808   2.695
   39ALA     CA  368   4.081   6.850   2.562
   39ALA     CB  369   4.013   6.955   2.474
   39ALA      C  370   4.167   6.916   2.669
   39ALA      O  371   4.120   6.969   2.770
   40PRO      N  372   4.299   6.928   2.655
   40PRO     CA  373   4.374   6.868   2.544
   40PRO     CB  374   4.500   6.954   2.526
   40PRO     CG  375   4.527   6.997   2.670
   40PRO     CD  376   4.385   7.029   2.718
   40PRO      C  377   4.417   6.723   2.570
   40PRO      O  378   4.436   6.691   2.687
   41ALA      N  379   4.449   6.651   2.463
   41ALA      H  380   4.444   6.692   2.372
   41ALA     CA  381   4.516   6.520   2.467
   41ALA     CB  382   4.432   6.430   2.376
   41ALA      C  383   4.662   6.524   2.423
   41ALA      O  384   4.715   6.623   2.372
   42CYS      N  385   4.726   6.411   2.450
   42CYS      H  386   4.680   6.353   2.517
   42CYS     CA  387   4.869   6.392   2.419
   42CYS     CB  388   4.960   6.443   2.530
   42CYS     SG  389   4.920   6.351   2.683
   42CYS     HG  390   4.982   6.419   2.779
   42CYS      C  391   4.916   6.257   2.363
   42CYS      O  392   5.033   6.246   2.329
   43ALA      N  393   4.821   6.166   2.343
   43ALA      H  394   4.723   6.187   2.339
   43ALA     CA  395   4.848   6.025   2.310
   43ALA     CB  396   4.931   5.953   2.416
   43ALA      C  397   4.726   5.937   2.283
   43ALA      O  398   4.642   5.908   2.367
   44LEU      N  399   4.737   5.866   2.171
   44LEU      H  400   4.814   5.873   2.108
   44LEU     CA  401   4.631   5.770   2.134
   44LEU     CB  402   4.579   5.797   1.993
   44LEU     CG  403   4.442   5.734   1.968
   44LEU    CD1  404   4.375   5.823   1.864
   44LEU    CD2  405   4.438   5.592   1.911
   44LEU      C  406   4.693   5.630   2.141
   44LEU      O  407   4.793   5.603   2.075
   45LEU      N  408   4.632   5.540   2.218
   45LEU      H  409   4.554   5.560   2.278
   45LEU     CA  410   4.679   5.401   2.231
   45LEU     CB  411   4.730   5.367   2.371
   45LEU     CG  412   4.825   5.464   2.442
   45LEU    CD1  413   4.747   5.541   2.548
   45LEU    CD2  414   4.943   5.379   2.489
   45LEU      C  415   4.581   5.295   2.180
   45LEU      O  416   4.461   5.291   2.209
   46LEU      N  417   4.632   5.201   2.102
   46LEU      H  418   4.729   5.184   2.087
   46LEU     CA  419   4.540   5.102   2.044
   46LEU     CB  420   4.553   5.113   1.892
   46LEU     CG  421   4.447   5.047   1.804
   46LEU    CD1  422   4.305   5.088   1.844
   46LEU    CD2  423   4.478   5.097   1.662
   46LEU      C  424   4.581   4.959   2.081
   46LEU      O  425   4.694   4.925   2.048
   47LEU      N  426   4.483   4.890   2.140
   47LEU      H  427   4.397   4.937   2.161
   47LEU     CA  428   4.491   4.749   2.177
   47LEU     CB  429   4.454   4.724   2.324
   47LEU     CG  430   4.483   4.579   2.361
   47LEU    CD1  431   4.626   4.556   2.411
   47LEU    CD2  432   4.369   4.535   2.453
   47LEU      C  433   4.401   4.670   2.082
   47LEU      O  434   4.281   4.692   2.073
   48PHE      N  435   4.473   4.601   1.993
   48PHE      H  436   4.572   4.614   1.998
   48PHE     CA  437   4.428   4.520   1.879
   48PHE     CB  438   4.433   4.607   1.753
   48PHE     CG  439   4.383   4.552   1.619
   48PHE    CD1  440   4.251   4.514   1.598
   48PHE    HD1  441   4.195   4.508   1.692
   48PHE    CD2  442   4.469   4.550   1.510
   48PHE    HD2  443   4.572   4.579   1.532
   48PHE    CE1  444   4.205   4.469   1.475
   48PHE    HE1  445   4.110   4.416   1.472
   48PHE    CE2  446   4.425   4.514   1.383
   48PHE    HE2  447   4.497   4.518   1.301
   48PHE     CZ  448   4.293   4.475   1.367
   48PHE     HZ  449   4.253   4.463   1.266
   48PHE      C  450   4.504   4.389   1.860
   48PHE      O  451   4.614   4.370   1.912
   49PRO      N  452   4.433   4.282   1.827
   49PRO     CA  453   4.497   4.156   1.787
   49PRO     CB  454   4.393   4.046   1.813
   49PRO     CG  455   4.263   4.124   1.794
   49PRO     CD  456   4.287   4.270   1.833
   49PRO      C  457   4.555   4.149   1.646
   49PRO      O  458   4.486   4.112   1.551
   50LEU      N  459   4.688   4.149   1.640
   50LEU      H  460   4.740   4.139   1.724
   50LEU     CA  461   4.755   4.134   1.509
   50LEU     CB  462   4.898   4.187   1.520
   50LEU     CG  463   4.907   4.339   1.533
   50LEU    CD1  464   5.054   4.384   1.540
   50LEU    CD2  465   4.840   4.405   1.412
   50LEU      C  466   4.752   3.993   1.449
   50LEU      O  467   4.783   3.900   1.523
   51THR      N  468   4.759   3.977   1.318
   51THR      H  469   4.702   4.039   1.264
   51THR     CA  470   4.790   3.846   1.258
   51THR     CB  471   4.717   3.819   1.127
   51THR    OG1  472   4.768   3.906   1.025
   51THR    HG1  473   4.755   4.001   1.054
   51THR    CG2  474   4.565   3.832   1.146
   51THR      C  475   4.939   3.820   1.232
   51THR      O  476   5.022   3.909   1.218
   52ALA      N  477   4.973   3.691   1.235
   52ALA      H  478   4.908   3.627   1.275
   52ALA     CA  479   5.111   3.643   1.225
   52ALA     CB  480   5.114   3.491   1.247
   52ALA      C  481   5.179   3.667   1.090
   52ALA      O  482   5.295   3.707   1.087
   53GLN      N  483   5.095   3.657   0.988
   53GLN      H  484   5.006   3.611   0.993
   53GLN     CA  485   5.129   3.689   0.848
   53GLN     CB  486   5.008   3.673   0.756
   53GLN     CG  487   4.939   3.536   0.751
   53GLN     CD  488   4.856   3.493   0.872
   53GLN    OE1  489   4.907   3.463   0.979
   53GLN    NE2  490   4.723   3.495   0.861
   53GLN   HE21  491   4.669   3.531   0.785
   53GLN   HE22  492   4.671   3.446   0.931
   53GLN      C  493   5.191   3.829   0.844
   53GLN      O  494   5.311   3.836   0.816
   54HISE     N  495   5.110   3.917   0.901
   54HISE     H  496   5.019   3.915   0.943
   54HISE    CA  497   5.153   4.057   0.917
   54HISE    CB  498   5.020   4.129   0.939
   54HISE    CG  499   5.030   4.278   0.971
   54HISE   ND1  500   4.927   4.339   1.029
   54HISE   CD2  501   5.099   4.372   0.907
   54HISE   HD2  502   5.208   4.367   0.909
   54HISE   CE1  503   4.930   4.469   1.002
   54HISE   HE1  504   4.849   4.539   1.024
   54HISE   NE2  505   5.035   4.488   0.923
   54HISE   HE2  506   5.062   4.577   0.887
   54HISE     C  507   5.263   4.091   1.018
   54HISE     O  508   5.364   4.149   0.979
   55GLU      N  509   5.250   4.027   1.134
   55GLU      H  510   5.171   3.971   1.161
   55GLU     CA  511   5.352   4.052   1.237
   55GLU     CB  512   5.322   3.985   1.371
   55GLU     CG  513   5.388   4.052   1.491
   55GLU     CD  514   5.391   3.954   1.608
   55GLU    OE1  515   5.491   3.882   1.630
   55GLU    OE2  516   5.290   3.945   1.681
   55GLU      C  517   5.490   4.008   1.189
   55GLU      O  518   5.577   4.093   1.207
   56ASN      N  519   5.500   3.887   1.135
   56ASN      H  520   5.413   3.838   1.125
   56ASN     CA  521   5.623   3.828   1.081
   56ASN     CB  522   5.608   3.683   1.035
   56ASN     CG  523   5.580   3.586   1.151
   56ASN    OD1  524   5.594   3.607   1.271
   56ASN    ND2  525   5.567   3.461   1.109
   56ASN   HD21  526   5.574   3.438   1.012
   56ASN   HD22  527   5.523   3.394   1.170
   56ASN      C  528   5.672   3.914   0.965
   56ASN      O  529   5.792   3.942   0.962
   57PHE      N  530   5.584   3.953   0.873
   57PHE      H  531   5.495   3.910   0.861
   57PHE     CA  532   5.615   4.032   0.753
   57PHE     CB  533   5.497   4.029   0.656
   57PHE     CG  534   5.521   4.116   0.533
   57PHE    CD1  535   5.500   4.253   0.528
   57PHE    HD1  536   5.439   4.297   0.607
   57PHE    CD2  537   5.590   4.059   0.426
   57PHE    HD2  538   5.623   3.955   0.425
   57PHE    CE1  539   5.554   4.338   0.432
   57PHE    HE1  540   5.563   4.446   0.444
   57PHE    CE2  541   5.651   4.141   0.332
   57PHE    HE2  542   5.720   4.099   0.259
   57PHE     CZ  543   5.638   4.279   0.338
   57PHE     HZ  544   5.687   4.344   0.265
   57PHE      C  545   5.673   4.170   0.786
   57PHE      O  546   5.778   4.212   0.736
   58ARG      N  547   5.600   4.232   0.878
   58ARG      H  548   5.512   4.196   0.909
   58ARG     CA  549   5.625   4.371   0.918
   58ARG     CB  550   5.497   4.438   0.968
   58ARG     CG  551   5.505   4.589   0.948
   58ARG     CD  552   5.386   4.666   1.007
   58ARG     NE  553   5.399   4.812   0.999
   58ARG     HE  554   5.446   4.845   0.917
   58ARG     CZ  555   5.338   4.902   1.077
   58ARG    NH1  556   5.253   4.857   1.170
   58ARG   HH11  557   5.235   4.759   1.171
   58ARG   HH12  558   5.207   4.909   1.243
   58ARG    NH2  559   5.339   5.033   1.049
   58ARG   HH21  560   5.356   5.068   0.957
   58ARG   HH22  561   5.332   5.098   1.125
   58ARG      C  562   5.747   4.398   1.006
   58ARG      O  563   5.818   4.488   0.962
   59LYS      N  564   5.787   4.302   1.089
   59LYS      H  565   5.727   4.225   1.113
   59LYS     CA  566   5.909   4.307   1.170
   59LYS     CB  567   5.933   4.171   1.236
   59LYS     CG  568   5.860   4.133   1.364
   59LYS     CD  569   5.885   3.989   1.410
   59LYS     CE  570   5.783   3.933   1.510
   59LYS     NZ  571   5.788   3.786   1.521
   59LYS    HZ1  572   5.693   3.767   1.545
   59LYS    HZ2  573   5.826   3.740   1.441
   59LYS    HZ3  574   5.854   3.757   1.590
   59LYS      C  575   6.036   4.336   1.089
   59LYS      O  576   6.093   4.445   1.095
   60LYS      N  577   6.047   4.250   0.988
   60LYS      H  578   5.989   4.169   0.985
   60LYS     CA  579   6.151   4.251   0.884
   60LYS     CB  580   6.133   4.138   0.782
   60LYS     CG  581   6.148   4.006   0.858
   60LYS     CD  582   6.161   3.886   0.764
   60LYS     CE  583   6.163   3.750   0.834
   60LYS     NZ  584   6.195   3.635   0.747
   60LYS    HZ1  585   6.276   3.657   0.694
   60LYS    HZ2  586   6.212   3.550   0.796
   60LYS    HZ3  587   6.119   3.622   0.683
   60LYS      C  588   6.145   4.381   0.804
   60LYS      O  589   6.247   4.450   0.801
   61GLN      N  590   6.025   4.422   0.764
   61GLN      H  591   5.941   4.377   0.793
   61GLN     CA  592   6.003   4.545   0.685
   61GLN     CB  593   5.852   4.547   0.657
   61GLN     CG  594   5.810   4.662   0.565
   61GLN     CD  595   5.663   4.663   0.524
   61GLN    OE1  596   5.565   4.638   0.595
   61GLN    NE2  597   5.642   4.746   0.422
   61GLN   HE21  598   5.711   4.791   0.366
   61GLN   HE22  599   5.551   4.787   0.419
   61GLN      C  600   6.058   4.677   0.740
   61GLN      O  601   6.123   4.755   0.671
   62ILE      N  602   6.018   4.694   0.866
   62ILE      H  603   5.949   4.637   0.909
   62ILE     CA  604   6.053   4.815   0.941
   62ILE     CB  605   5.960   4.843   1.060
   62ILE    CG1  606   5.817   4.802   1.026
   62ILE    CG2  607   5.960   4.991   1.100
   62ILE     CD  608   5.734   4.799   1.155
   62ILE      C  609   6.197   4.800   0.991
   62ILE      O  610   6.264   4.900   0.970
   63GLU      N  611   6.246   4.679   1.013
   63GLU      H  612   6.197   4.592   1.004
   63GLU     CA  613   6.387   4.645   1.038
   63GLU     CB  614   6.421   4.501   1.077
   63GLU     CG  615   6.564   4.465   1.116
   63GLU     CD  616   6.607   4.464   1.262
   63GLU    OE1  617   6.561   4.378   1.340
   63GLU    OE2  618   6.702   4.533   1.305
   63GLU      C  619   6.470   4.697   0.921
   63GLU      O  620   6.575   4.756   0.949
   64GLU      N  621   6.437   4.675   0.794
   64GLU      H  622   6.375   4.598   0.776
   64GLU     CA  623   6.510   4.711   0.672
   64GLU     CB  624   6.419   4.679   0.554
   64GLU     CG  625   6.490   4.654   0.421
   64GLU     CD  626   6.381   4.615   0.321
   64GLU    OE1  627   6.330   4.707   0.253
   64GLU    OE2  628   6.341   4.498   0.301
   64GLU      C  629   6.542   4.860   0.653
   64GLU      O  630   6.637   4.896   0.583
   65LEU      N  631   6.455   4.946   0.704
   65LEU      H  632   6.371   4.908   0.744
   65LEU     CA  633   6.463   5.092   0.719
   65LEU     CB  634   6.319   5.145   0.726
   65LEU     CG  635   6.249   5.126   0.591
   65LEU    CD1  636   6.103   5.163   0.619
   65LEU    CD2  637   6.295   5.227   0.485
   65LEU      C  638   6.552   5.140   0.834
   65LEU      O  639   6.590   5.257   0.827
   66LYS      N  640   6.565   5.057   0.936
   66LYS      H  641   6.524   4.966   0.949
   66LYS     CA  642   6.651   5.082   1.053
   66LYS     CB  643   6.799   5.085   1.012
   66LYS     CG  644   6.856   4.959   0.947
   66LYS     CD  645   6.858   4.844   1.047
   66LYS     CE  646   6.908   4.723   0.968
   66LYS     NZ  647   6.901   4.608   1.059
   66LYS    HZ1  648   6.816   4.612   1.112
   66LYS    HZ2  649   6.900   4.530   0.996
   66LYS    HZ3  650   6.983   4.608   1.115
   66LYS      C  651   6.620   5.210   1.130
   66LYS      O  652   6.698   5.234   1.222
   67GLY      N  653   6.498   5.263   1.130
   67GLY      H  654   6.416   5.209   1.110
   67GLY     CA  655   6.478   5.395   1.193
   67GLY      C  656   6.529   5.515   1.114
   67GLY      O  657   6.534   5.621   1.177
   68GLN      N  658   6.543   5.513   0.982
   68GLN      H  659   6.505   5.432   0.936
   68GLN     CA  660   6.601   5.621   0.901
   68GLN     CB  661   6.612   5.576   0.755
   68GLN     CG  662   6.684   5.672   0.660
   68GLN     CD  663   6.765   5.609   0.547
   68GLN    OE1  664   6.882   5.574   0.563
   68GLN    NE2  665   6.704   5.597   0.429
   68GLN   HE21  666   6.621   5.652   0.421
   68GLN   HE22  667   6.702   5.515   0.373
   68GLN      C  668   6.524   5.751   0.925
   68GLN      O  669   6.582   5.841   0.986
   69GLU      N  670   6.393   5.748   0.903
   69GLU      H  671   6.349   5.668   0.862
   69GLU     CA  672   6.296   5.854   0.935
   69GLU     CB  673   6.178   5.843   0.838
   69GLU     CG  674   6.213   5.907   0.704
   69GLU     CD  675   6.151   5.833   0.585
   69GLU    OE1  676   6.027   5.819   0.579
   69GLU    OE2  677   6.225   5.780   0.499
   69GLU      C  678   6.257   5.884   1.080
   69GLU      O  679   6.186   5.979   1.111
   70VAL      N  680   6.323   5.815   1.172
   70VAL      H  681   6.382   5.737   1.149
   70VAL     CA  682   6.292   5.828   1.315
   70VAL     CB  683   6.262   5.693   1.382
   70VAL    CG1  684   6.218   5.710   1.527
   70VAL    CG2  685   6.156   5.616   1.304
   70VAL      C  686   6.392   5.923   1.382
   70VAL      O  687   6.512   5.896   1.386
   71SER      N  688   6.335   6.028   1.439
   71SER      H  689   6.243   6.048   1.406
   71SER     CA  690   6.406   6.133   1.514
   71SER     CB  691   6.299   6.232   1.558
   71SER     OG  692   6.348   6.351   1.621
   71SER     HG  693   6.298   6.431   1.588
   71SER      C  694   6.479   6.085   1.640
   71SER      O  695   6.422   6.002   1.711
   72PRO      N  696   6.602   6.124   1.672
   72PRO     CA  697   6.687   6.087   1.785
   72PRO     CB  698   6.810   6.178   1.785
   72PRO     CG  699   6.826   6.222   1.639
   72PRO     CD  700   6.685   6.206   1.582
   72PRO      C  701   6.627   6.093   1.926
   72PRO      O  702   6.630   5.992   1.997
   73LYS      N  703   6.539   6.191   1.938
   73LYS      H  704   6.537   6.254   1.861
   73LYS     CA  705   6.459   6.232   2.055
   73LYS     CB  706   6.401   6.371   2.031
   73LYS     CG  707   6.486   6.485   2.090
   73LYS     CD  708   6.398   6.610   2.099
   73LYS     CE  709   6.364   6.663   1.960
   73LYS     NZ  710   6.258   6.765   1.959
   73LYS    HZ1  711   6.168   6.722   1.969
   73LYS    HZ2  712   6.255   6.836   2.030
   73LYS    HZ3  713   6.281   6.810   1.873
   73LYS      C  714   6.348   6.139   2.107
   73LYS      O  715   6.343   6.125   2.229
   74VAL      N  716   6.314   6.040   2.025
   74VAL      H  717   6.348   6.032   1.931
   74VAL     CA  718   6.207   5.942   2.047
   74VAL     CB  719   6.152   5.876   1.921
   74VAL    CG1  720   6.052   5.762   1.944
   74VAL    CG2  721   6.111   5.986   1.822
   74VAL      C  722   6.252   5.828   2.139
   74VAL      O  723   6.336   5.746   2.103
   75TYR      N  724   6.213   5.841   2.266
   75TYR      H  725   6.185   5.929   2.303
   75TYR     CA  726   6.241   5.734   2.363
   75TYR     CB  727   6.194   5.784   2.499
   75TYR     CG  728   6.229   5.686   2.611
   75TYR    CD1  729   6.148   5.578   2.644
   75TYR    HD1  730   6.072   5.551   2.571
   75TYR    CD2  731   6.341   5.713   2.688
   75TYR    HD2  732   6.408   5.795   2.661
   75TYR    CE1  733   6.169   5.502   2.759
   75TYR    HE1  734   6.090   5.434   2.789
   75TYR    CE2  735   6.365   5.630   2.797
   75TYR    HE2  736   6.445   5.656   2.867
   75TYR     CZ  737   6.282   5.527   2.837
   75TYR     OH  738   6.268   5.498   2.969
   75TYR     HH  739   6.359   5.487   3.010
   75TYR      C  740   6.160   5.613   2.318
   75TYR      O  741   6.037   5.610   2.317
   76PHE      N  742   6.231   5.501   2.332
   76PHE      H  743   6.318   5.500   2.381
   76PHE     CA  744   6.185   5.371   2.281
   76PHE     CB  745   6.200   5.356   2.130
   76PHE     CG  746   6.135   5.236   2.060
   76PHE    CD1  747   6.000   5.238   2.028
   76PHE    HD1  748   5.939   5.327   2.038
   76PHE    CD2  749   6.217   5.125   2.044
   76PHE    HD2  750   6.322   5.127   2.073
   76PHE    CE1  751   5.939   5.120   1.985
   76PHE    HE1  752   5.831   5.105   1.983
   76PHE    CE2  753   6.157   5.005   2.007
   76PHE    HE2  754   6.205   4.908   2.022
   76PHE     CZ  755   6.022   5.009   1.975
   76PHE     HZ  756   5.988   4.920   1.921
   76PHE      C  757   6.253   5.254   2.354
   76PHE      O  758   6.375   5.259   2.371
   77MET      N  759   6.185   5.155   2.410
   77MET      H  760   6.096   5.180   2.448
   77MET     CA  761   6.237   5.026   2.457
   77MET     CB  762   6.229   5.011   2.609
   77MET     CG  763   6.089   4.988   2.665
   77MET     SD  764   6.061   5.068   2.828
   77MET     CE  765   6.169   4.960   2.919
   77MET      C  766   6.173   4.907   2.385
   77MET      O  767   6.054   4.914   2.354
   78LYS      N  768   6.259   4.809   2.358
   78LYS      H  769   6.356   4.811   2.383
   78LYS     CA  770   6.228   4.673   2.312
   78LYS     CB  771   6.351   4.606   2.249
   78LYS     CG  772   6.405   4.686   2.130
   78LYS     CD  773   6.522   4.614   2.063
   78LYS     CE  774   6.571   4.697   1.944
   78LYS     NZ  775   6.649   4.599   1.867
   78LYS    HZ1  776   6.705   4.645   1.797
   78LYS    HZ2  777   6.712   4.544   1.921
   78LYS    HZ3  778   6.584   4.537   1.823
   78LYS      C  779   6.167   4.583   2.419
   78LYS      O  780   6.225   4.552   2.523
   79GLN      N  781   6.049   4.526   2.393
   79GLN      H  782   5.998   4.552   2.311
   79GLN     CA  783   5.984   4.434   2.486
   79GLN     CB  784   5.833   4.431   2.462
   79GLN     CG  785   5.769   4.364   2.584
   79GLN     CD  786   5.623   4.326   2.557
   79GLN    OE1  787   5.567   4.369   2.456
   79GLN    NE2  788   5.585   4.210   2.609
   79GLN   HE21  789   5.644   4.163   2.674
   79GLN   HE22  790   5.492   4.185   2.583
   79GLN      C  791   6.052   4.297   2.477
   79GLN      O  792   6.025   4.229   2.378
   80THR      N  793   6.142   4.264   2.569
   80THR      H  794   6.184   4.335   2.625
   80THR     CA  795   6.205   4.132   2.581
   80THR     CB  796   6.355   4.128   2.610
   80THR    OG1  797   6.379   4.179   2.741
   80THR    HG1  798   6.474   4.180   2.773
   80THR    CG2  799   6.439   4.204   2.507
   80THR      C  800   6.139   4.026   2.669
   80THR      O  801   6.154   3.907   2.640
   81ILE      N  802   6.056   4.066   2.764
   81ILE      H  803   6.044   4.164   2.783
   81ILE     CA  804   5.978   3.979   2.854
   81ILE     CB  805   6.000   4.031   2.997
   81ILE    CG1  806   6.148   4.052   3.026
   81ILE    CG2  807   5.933   3.934   3.094
   81ILE     CD  808   6.232   3.924   3.013
   81ILE      C  809   5.831   3.968   2.814
   81ILE      O  810   5.779   4.062   2.754
   82GLY      N  811   5.754   3.869   2.856
   82GLY      H  812   5.787   3.796   2.916
   82GLY     CA  813   5.611   3.848   2.829
   82GLY      C  814   5.513   3.943   2.898
   82GLY      O  815   5.551   3.987   3.007
   83ASN      N  816   5.394   3.966   2.843
   83ASN      H  817   5.376   3.934   2.750
   83ASN     CA  818   5.280   4.029   2.910
   83ASN     CB  819   5.243   3.944   3.032
   83ASN     CG  820   5.092   3.941   3.060
   83ASN    OD1  821   5.038   4.032   3.123
   83ASN    ND2  822   5.028   3.837   3.007
   83ASN   HD21  823   5.077   3.776   2.945
   83ASN   HD22  824   4.928   3.842   3.008
   83ASN      C  825   5.287   4.177   2.950
   83ASN      O  826   5.182   4.240   2.964
   84SER      N  827   5.409   4.228   2.950
   84SER      H  828   5.488   4.169   2.932
   84SER     CA  829   5.439   4.370   2.976
   84SER     CB  830   5.588   4.385   3.005
   84SER     OG  831   5.666   4.337   2.895
   84SER     HG  832   5.654   4.409   2.826
   84SER      C  833   5.388   4.478   2.880
   84SER      O  834   5.416   4.594   2.910
   85CYS      N  835   5.284   4.455   2.802
   85CYS      H  836   5.236   4.370   2.827
   85CYS     CA  837   5.248   4.533   2.683
   85CYS     CB  838   5.149   4.453   2.599
   85CYS     SG  839   5.018   4.374   2.700
   85CYS     HG  840   4.966   4.287   2.614
   85CYS      C  841   5.182   4.669   2.705
   85CYS      O  842   5.241   4.765   2.656
   86GLY      N  843   5.095   4.680   2.806
   86GLY      H  844   5.075   4.602   2.866
   86GLY     CA  845   5.043   4.806   2.859
   86GLY      C  846   5.137   4.901   2.934
   86GLY      O  847   5.168   5.012   2.891
   87THR      N  848   5.217   4.829   3.012
   87THR      H  849   5.208   4.732   3.036
   87THR     CA  850   5.328   4.891   3.086
   87THR     CB  851   5.388   4.785   3.178
   87THR    OG1  852   5.280   4.739   3.260
   87THR    HG1  853   5.317   4.668   3.319
   87THR    CG2  854   5.483   4.861   3.270
   87THR      C  855   5.434   4.946   2.991
   87THR      O  856   5.472   5.062   3.004
   88ILE      N  857   5.463   4.884   2.877
   88ILE      H  858   5.450   4.785   2.877
   88ILE     CA  859   5.566   4.933   2.784
   88ILE     CB  860   5.622   4.816   2.702
   88ILE    CG1  861   5.703   4.723   2.792
   88ILE    CG2  862   5.713   4.861   2.587
   88ILE     CD  863   5.826   4.786   2.859
   88ILE      C  864   5.520   5.056   2.706
   88ILE      O  865   5.593   5.155   2.711
   89GLY      N  866   5.396   5.049   2.659
   89GLY      H  867   5.333   4.971   2.666
   89GLY     CA  868   5.318   5.159   2.601
   89GLY      C  869   5.309   5.291   2.678
   89GLY      O  870   5.362   5.395   2.638
   90LEU      N  871   5.279   5.266   2.805
   90LEU      H  872   5.260   5.173   2.835
   90LEU     CA  873   5.279   5.366   2.913
   90LEU     CB  874   5.233   5.282   3.032
   90LEU     CG  875   5.203   5.366   3.156
   90LEU    CD1  876   5.069   5.335   3.223
   90LEU    CD2  877   5.329   5.378   3.242
   90LEU      C  878   5.416   5.432   2.929
   90LEU      O  879   5.425   5.552   2.955
   91ILE      N  880   5.519   5.351   2.950
   91ILE      H  881   5.500   5.254   2.967
   91ILE     CA  882   5.658   5.399   2.946
   91ILE     CB  883   5.758   5.289   2.980
   91ILE    CG1  884   5.710   5.231   3.113
   91ILE    CG2  885   5.901   5.343   2.981
   91ILE     CD  886   5.801   5.127   3.178
   91ILE      C  887   5.697   5.477   2.821
   91ILE      O  888   5.742   5.589   2.845
   92HISE     N  889   5.677   5.433   2.697
   92HISE     H  890   5.639   5.343   2.674
   92HISE    CA  891   5.691   5.517   2.578
   92HISE    CB  892   5.642   5.451   2.449
   92HISE    CG  893   5.714   5.328   2.393
   92HISE   ND1  894   5.689   5.203   2.431
   92HISE   CD2  895   5.809   5.329   2.300
   92HISE   HD2  896   5.861   5.421   2.272
   92HISE   CE1  897   5.769   5.125   2.359
   92HISE   HE1  898   5.785   5.017   2.366
   92HISE   NE2  899   5.834   5.202   2.273
   92HISE   HE2  900   5.893   5.169   2.198
   92HISE     C  901   5.617   5.651   2.584
   92HISE     O  902   5.677   5.758   2.572
   93ALA      N  903   5.496   5.646   2.638
   93ALA      H  904   5.443   5.562   2.645
   93ALA     CA  905   5.408   5.764   2.640
   93ALA     CB  906   5.262   5.722   2.663
   93ALA      C  907   5.460   5.874   2.733
   93ALA      O  908   5.509   5.977   2.685
   94VAL      N  909   5.465   5.841   2.862
   94VAL      H  910   5.453   5.746   2.889
   94VAL     CA  911   5.505   5.943   2.960
   94VAL     CB  912   5.490   5.894   3.104
   94VAL    CG1  913   5.488   6.002   3.212
   94VAL    CG2  914   5.359   5.819   3.131
   94VAL      C  915   5.645   6.002   2.941
   94VAL      O  916   5.672   6.122   2.940
   95ALA      N  917   5.736   5.912   2.902
   95ALA      H  918   5.713   5.817   2.885
   95ALA     CA  919   5.876   5.948   2.876
   95ALA     CB  920   5.947   5.813   2.861
   95ALA      C  921   5.911   6.042   2.761
   95ALA      O  922   5.998   6.127   2.780
   96ASN      N  923   5.830   6.035   2.656
   96ASN      H  924   5.768   5.957   2.648
   96ASN     CA  925   5.822   6.138   2.551
   96ASN     CB  926   5.788   6.089   2.410
   96ASN     CG  927   5.902   5.998   2.363
   96ASN    OD1  928   6.008   6.050   2.331
   96ASN    ND2  929   5.883   5.872   2.324
   96ASN   HD21  930   5.788   5.848   2.303
   96ASN   HD22  931   5.954   5.802   2.320
   96ASN      C  932   5.754   6.273   2.575
   96ASN      O  933   5.788   6.370   2.509
   97ASN      N  934   5.663   6.276   2.672
   97ASN      H  935   5.601   6.197   2.676
   97ASN     CA  936   5.601   6.401   2.717
   97ASN     CB  937   5.451   6.410   2.689
   97ASN     CG  938   5.420   6.437   2.541
   97ASN    OD1  939   5.468   6.531   2.479
   97ASN    ND2  940   5.334   6.355   2.481
   97ASN   HD21  941   5.286   6.287   2.535
   97ASN   HD22  942   5.324   6.374   2.383
   97ASN      C  943   5.632   6.440   2.862
   97ASN      O  944   5.552   6.486   2.943
   98GLN      N  945   5.760   6.446   2.899
   98GLN      H  946   5.841   6.428   2.843
   98GLN     CA  947   5.802   6.502   3.028
   98GLN     CB  948   5.947   6.456   3.050
   98GLN     CG  949   5.946   6.303   3.060
   98GLN     CD  950   6.082   6.255   3.112
   98GLN    OE1  951   6.146   6.305   3.204
   98GLN    NE2  952   6.139   6.166   3.031
   98GLN   HE21  953   6.094   6.135   2.947
   98GLN   HE22  954   6.219   6.120   3.069
   98GLN      C  955   5.800   6.654   3.046
   98GLN      O  956   5.820   6.705   3.156
   99ASP      N  957   5.775   6.720   2.934
   99ASP      H  958   5.763   6.681   2.843
   99ASP     CA  959   5.743   6.864   2.938
   99ASP     CB  960   5.774   6.918   2.798
   99ASP     CG  961   5.689   6.873   2.679
   99ASP    OD1  962   5.644   6.964   2.607
   99ASP    OD2  963   5.661   6.752   2.660
   99ASP      C  964   5.599   6.893   2.982
   99ASP      O  965   5.580   6.977   3.070
  100LYS      N  966   5.512   6.796   2.956
  100LYS      H  967   5.544   6.724   2.894
  100LYS     CA  968   5.369   6.794   2.992
  100LYS     CB  969   5.290   6.726   2.880
  100LYS     CG  970   5.328   6.788   2.746
  100LYS     CD  971   5.241   6.745   2.628
  100LYS     CE  972   5.288   6.816   2.501
  100LYS     NZ  973   5.426   6.785   2.462
  100LYS    HZ1  974   5.430   6.776   2.362
  100LYS    HZ2  975   5.485   6.860   2.491
  100LYS    HZ3  976   5.453   6.696   2.498
  100LYS      C  977   5.342   6.728   3.127
  100LYS      O  978   5.251   6.769   3.200
  101LEU      N  979   5.396   6.609   3.149
  101LEU      H  980   5.448   6.565   3.075
  101LEU     CA  981   5.358   6.524   3.263
  101LEU     CB  982   5.305   6.390   3.214
  101LEU     CG  983   5.249   6.296   3.321
  101LEU    CD1  984   5.143   6.370   3.403
  101LEU    CD2  985   5.185   6.171   3.261
  101LEU      C  986   5.469   6.519   3.368
  101LEU      O  987   5.583   6.493   3.330
  102GLY      N  988   5.433   6.580   3.480
  102GLY      H  989   5.343   6.623   3.482
  102GLY     CA  990   5.507   6.594   3.607
  102GLY      C  991   5.532   6.465   3.684
  102GLY      O  992   5.456   6.369   3.673
  103PHE      N  993   5.612   6.475   3.790
  103PHE      H  994   5.669   6.558   3.794
  103PHE     CA  995   5.637   6.366   3.884
  103PHE     CB  996   5.769   6.299   3.846
  103PHE     CG  997   5.768   6.219   3.715
  103PHE    CD1  998   5.745   6.082   3.725
  103PHE    HD1  999   5.705   6.042   3.818
  103PHE    CD2 1000   5.801   6.287   3.599
  103PHE    HD2 1001   5.829   6.392   3.593
  103PHE    CE1 1002   5.740   6.010   3.606
  103PHE    HE1 1003   5.711   5.905   3.601
  103PHE    CE2 1004   5.796   6.213   3.481
  103PHE    HE2 1005   5.836   6.252   3.387
  103PHE     CZ 1006   5.771   6.077   3.488
  103PHE     HZ 1007   5.773   6.016   3.398
  103PHE      C 1008   5.658   6.424   4.024
  103PHE      O 1009   5.738   6.516   4.041
  104GLU      N 1010   5.597   6.353   4.118
  104GLU      H 1011   5.540   6.272   4.103
  104GLU     CA 1012   5.624   6.375   4.261
  104GLU     CB 1013   5.519   6.294   4.337
  104GLU     CG 1014   5.490   6.153   4.285
  104GLU     CD 1015   5.380   6.095   4.376
  104GLU    OE1 1016   5.270   6.154   4.384
  104GLU    OE2 1017   5.407   5.983   4.424
  104GLU      C 1018   5.765   6.342   4.311
  104GLU      O 1019   5.856   6.297   4.242
  105ASP      N 1020   5.787   6.355   4.442
  105ASP      H 1021   5.713   6.386   4.502
  105ASP     CA 1022   5.912   6.332   4.516
  105ASP     CB 1023   5.925   6.417   4.643
  105ASP     CG 1024   5.940   6.561   4.592
  105ASP    OD1 1025   6.046   6.592   4.533
  105ASP    OD2 1026   5.842   6.638   4.603
  105ASP      C 1027   5.937   6.186   4.552
  105ASP      O 1028   5.842   6.110   4.571
  106GLY      N 1029   6.055   6.141   4.510
  106GLY      H 1030   6.134   6.202   4.510
  106GLY     CA 1031   6.102   6.002   4.507
  106GLY      C 1032   6.024   5.910   4.413
  106GLY      O 1033   6.017   5.789   4.433
  107SER      N 1034   5.984   5.960   4.296
  107SER      H 1035   5.991   6.059   4.280
  107SER     CA 1036   5.910   5.879   4.199
  107SER     CB 1037   5.871   5.963   4.077
  107SER     OG 1038   5.815   5.886   3.970
  107SER     HG 1039   5.717   5.905   3.965
  107SER      C 1040   6.001   5.770   4.142
  107SER      O 1041   6.100   5.791   4.072
  108VAL      N 1042   5.946   5.649   4.138
  108VAL      H 1043   5.849   5.645   4.165
  108VAL     CA 1044   6.009   5.527   4.086
  108VAL     CB 1045   5.921   5.420   4.150
  108VAL    CG1 1046   5.950   5.276   4.108
  108VAL    CG2 1047   5.924   5.419   4.303
  108VAL      C 1048   6.011   5.516   3.934
  108VAL      O 1049   6.114   5.478   3.879
  109LEU      N 1050   5.906   5.571   3.873
  109LEU      H 1051   5.827   5.615   3.915
  109LEU     CA 1052   5.901   5.578   3.726
  109LEU     CB 1053   5.763   5.615   3.671
  109LEU     CG 1054   5.751   5.578   3.523
  109LEU    CD1 1055   5.767   5.431   3.485
  109LEU    CD2 1056   5.615   5.626   3.472
  109LEU      C 1057   5.998   5.686   3.678
  109LEU      O 1058   6.075   5.656   3.587
  110LYS      N 1059   6.015   5.799   3.747
  110LYS      H 1060   5.961   5.830   3.825
  110LYS     CA 1061   6.111   5.904   3.710
  110LYS     CB 1062   6.072   6.027   3.791
  110LYS     CG 1063   6.168   6.145   3.772
  110LYS     CD 1064   6.178   6.191   3.627
  110LYS     CE 1065   6.306   6.269   3.596
  110LYS     NZ 1066   6.303   6.406   3.650
  110LYS    HZ1 1067   6.395   6.444   3.640
  110LYS    HZ2 1068   6.238   6.464   3.601
  110LYS    HZ3 1069   6.282   6.412   3.748
  110LYS      C 1070   6.256   5.857   3.720
  110LYS      O 1071   6.341   5.876   3.632
  111GLN      N 1072   6.281   5.784   3.828
  111GLN      H 1073   6.212   5.760   3.897
  111GLN     CA 1074   6.409   5.716   3.847
  111GLN     CB 1075   6.432   5.652   3.985
  111GLN     CG 1076   6.553   5.561   4.006
  111GLN     CD 1077   6.508   5.416   4.027
  111GLN    OE1 1078   6.401   5.384   4.078
  111GLN    NE2 1079   6.603   5.325   4.012
  111GLN   HE21 1080   6.693   5.366   3.997
  111GLN   HE22 1081   6.588   5.227   4.023
  111GLN      C 1082   6.443   5.613   3.738
  111GLN      O 1083   6.556   5.599   3.693
  112PHE      N 1084   6.343   5.548   3.680
  112PHE      H 1085   6.266   5.519   3.736
  112PHE     CA 1086   6.360   5.467   3.558
  112PHE     CB 1087   6.232   5.386   3.536
  112PHE     CG 1088   6.253   5.284   3.424
  112PHE    CD1 1089   6.326   5.169   3.452
  112PHE    HD1 1090   6.360   5.143   3.552
  112PHE    CD2 1091   6.201   5.303   3.296
  112PHE    HD2 1092   6.120   5.373   3.277
  112PHE    CE1 1093   6.349   5.075   3.352
  112PHE    HE1 1094   6.400   4.980   3.369
  112PHE    CE2 1095   6.226   5.207   3.199
  112PHE    HE2 1096   6.207   5.236   3.096
  112PHE     CZ 1097   6.305   5.094   3.222
  112PHE     HZ 1098   6.319   5.018   3.145
  112PHE      C 1099   6.400   5.550   3.436
  112PHE      O 1100   6.504   5.529   3.374
  113LEU      N 1101   6.328   5.662   3.426
  113LEU      H 1102   6.243   5.672   3.478
  113LEU     CA 1103   6.350   5.758   3.317
  113LEU     CB 1104   6.232   5.848   3.280
  113LEU     CG 1105   6.091   5.790   3.272
  113LEU    CD1 1106   5.989   5.903   3.256
  113LEU    CD2 1107   6.091   5.683   3.162
  113LEU      C 1108   6.481   5.837   3.314
  113LEU      O 1109   6.544   5.856   3.209
  114SER      N 1110   6.516   5.880   3.435
  114SER      H 1111   6.439   5.899   3.496
  114SER     CA 1112   6.643   5.949   3.462
  114SER     CB 1113   6.649   5.988   3.610
  114SER     OG 1114   6.759   6.074   3.640
  114SER     HG 1115   6.733   6.114   3.728
  114SER      C 1116   6.762   5.859   3.427
  114SER      O 1117   6.849   5.913   3.359
  115GLU      N 1118   6.750   5.731   3.461
  115GLU      H 1119   6.676   5.701   3.521
  115GLU     CA 1120   6.853   5.632   3.425
  115GLU     CB 1121   6.850   5.525   3.534
  115GLU     CG 1122   6.962   5.422   3.520
  115GLU     CD 1123   6.961   5.314   3.629
  115GLU    OE1 1124   6.862   5.239   3.636
  115GLU    OE2 1125   7.076   5.286   3.671
  115GLU      C 1126   6.861   5.587   3.279
  115GLU      O 1127   6.964   5.611   3.215
  116THR      N 1128   6.740   5.576   3.225
  116THR      H 1129   6.660   5.611   3.274
  116THR     CA 1130   6.728   5.515   3.092
  116THR     CB 1131   6.611   5.420   3.066
  116THR    OG1 1132   6.487   5.485   3.097
  116THR    HG1 1133   6.474   5.482   3.196
  116THR    CG2 1134   6.621   5.284   3.136
  116THR      C 1135   6.736   5.606   2.969
  116THR      O 1136   6.709   5.563   2.857
  117GLU      N 1137   6.772   5.732   2.994
  117GLU      H 1138   6.766   5.777   3.083
  117GLU     CA 1139   6.809   5.829   2.890
  117GLU     CB 1140   6.846   5.960   2.960
  117GLU     CG 1141   6.835   6.079   2.865
  117GLU     CD 1142   6.888   6.213   2.917
  117GLU    OE1 1143   6.857   6.255   3.031
  117GLU    OE2 1144   6.950   6.284   2.836
  117GLU      C 1145   6.915   5.790   2.786
  117GLU      O 1146   6.869   5.740   2.684
  118LYS      N 1147   7.042   5.804   2.822
  118LYS      H 1148   7.075   5.827   2.914
  118LYS     CA 1149   7.152   5.780   2.727
  118LYS     CB 1150   7.271   5.866   2.770
  118LYS     CG 1151   7.243   6.012   2.733
  118LYS     CD 1152   7.353   6.114   2.765
  118LYS     CE 1153   7.461   6.108   2.657
  118LYS     NZ 1154   7.426   6.180   2.534
  118LYS    HZ1 1155   7.381   6.269   2.547
  118LYS    HZ2 1156   7.509   6.198   2.481
  118LYS    HZ3 1157   7.374   6.125   2.468
  118LYS      C 1158   7.201   5.635   2.721
  118LYS      O 1159   7.309   5.595   2.763
  119MET      N 1160   7.122   5.553   2.652
  119MET      H 1161   7.054   5.596   2.591
  119MET     CA 1162   7.144   5.411   2.625
  119MET     CB 1163   7.132   5.328   2.753
  119MET     CG 1164   7.002   5.338   2.834
  119MET     SD 1165   7.010   5.260   3.000
  119MET     CE 1166   7.140   5.353   3.076
  119MET      C 1167   7.048   5.356   2.519
  119MET      O 1168   6.931   5.393   2.521
  120SER      N 1169   7.079   5.241   2.462
  120SER      H 1170   7.169   5.198   2.469
  120SER     CA 1171   7.004   5.181   2.351
  120SER     CB 1172   7.078   5.061   2.291
  120SER     OG 1173   7.086   4.949   2.380
  120SER     HG 1174   7.167   4.963   2.437
  120SER      C 1175   6.868   5.124   2.392
  120SER      O 1176   6.847   5.112   2.512
  121PRO      N 1177   6.779   5.104   2.295
  121PRO     CA 1178   6.654   5.032   2.325
  121PRO     CB 1179   6.577   5.040   2.193
  121PRO     CG 1180   6.623   5.173   2.134
  121PRO     CD 1181   6.773   5.160   2.160
  121PRO      C 1182   6.667   4.887   2.372
  121PRO      O 1183   6.574   4.841   2.439
  122GLU      N 1184   6.776   4.820   2.338
  122GLU      H 1185   6.815   4.835   2.247
  122GLU     CA 1186   6.826   4.698   2.403
  122GLU     CB 1187   6.945   4.646   2.322
  122GLU     CG 1188   6.913   4.616   2.175
  122GLU     CD 1189   6.916   4.724   2.067
  122GLU    OE1 1190   6.892   4.846   2.084
  122GLU    OE2 1191   6.946   4.684   1.953
  122GLU      C 1192   6.863   4.719   2.550
  122GLU      O 1193   6.832   4.636   2.636
  123ASP      N 1194   6.941   4.823   2.579
  123ASP      H 1195   6.983   4.866   2.500
  123ASP     CA 1196   6.985   4.858   2.715
  123ASP     CB 1197   7.094   4.966   2.723
  123ASP     CG 1198   7.220   4.934   2.642
  123ASP    OD1 1199   7.267   4.819   2.646
  123ASP    OD2 1200   7.269   5.018   2.564
  123ASP      C 1201   6.868   4.900   2.804
  123ASP      O 1202   6.874   4.878   2.924
  124ARG      N 1203   6.779   4.978   2.742
  124ARG      H 1204   6.803   5.019   2.654
  124ARG     CA 1205   6.651   5.008   2.807
  124ARG     CB 1206   6.559   5.111   2.741
  124ARG     CG 1207   6.645   5.235   2.716
  124ARG     CD 1208   6.558   5.328   2.631
  124ARG     NE 1209   6.633   5.454   2.615
  124ARG     HE 1210   6.650   5.504   2.700
  124ARG     CZ 1211   6.646   5.516   2.497
  124ARG    NH1 1212   6.583   5.466   2.390
  124ARG   HH11 1213   6.532   5.380   2.396
  124ARG   HH12 1214   6.583   5.513   2.302
  124ARG    NH2 1215   6.686   5.644   2.493
  124ARG   HH21 1216   6.725   5.691   2.572
  124ARG   HH22 1217   6.651   5.694   2.414
  124ARG      C 1218   6.561   4.889   2.842
  124ARG      O 1219   6.489   4.891   2.941
  125ALA      N 1220   6.565   4.796   2.747
  125ALA      H 1221   6.584   4.813   2.650
  125ALA     CA 1222   6.516   4.661   2.776
  125ALA     CB 1223   6.514   4.568   2.654
  125ALA      C 1224   6.580   4.576   2.886
  125ALA      O 1225   6.505   4.548   2.980
  126LYS      N 1226   6.713   4.578   2.892
  126LYS      H 1227   6.761   4.604   2.808
  126LYS     CA 1228   6.789   4.518   3.002
  126LYS     CB 1229   6.938   4.533   2.970
  126LYS     CG 1230   6.971   4.450   2.846
  126LYS     CD 1231   6.928   4.305   2.864
  126LYS     CE 1232   6.939   4.226   2.733
  126LYS     NZ 1233   6.896   4.087   2.752
  126LYS    HZ1 1234   6.843   4.078   2.836
  126LYS    HZ2 1235   6.843   4.059   2.672
  126LYS    HZ3 1236   6.972   4.023   2.750
  126LYS      C 1237   6.768   4.593   3.134
  126LYS      O 1238   6.745   4.525   3.234
  127CYS      N 1239   6.765   4.726   3.144
  127CYS      H 1240   6.772   4.778   3.059
  127CYS     CA 1241   6.739   4.796   3.270
  127CYS     CB 1242   6.769   4.946   3.259
  127CYS     SG 1243   6.943   4.984   3.220
  127CYS     HG 1244   6.908   5.079   3.134
  127CYS      C 1245   6.602   4.765   3.329
  127CYS      O 1246   6.582   4.774   3.450
  128PHE      N 1247   6.507   4.735   3.241
  128PHE      H 1248   6.537   4.735   3.145
  128PHE     CA 1249   6.373   4.689   3.280
  128PHE     CB 1250   6.278   4.700   3.160
  128PHE     CG 1251   6.129   4.672   3.175
  128PHE    CD1 1252   6.036   4.773   3.198
  128PHE    HD1 1253   6.059   4.875   3.169
  128PHE    CD2 1254   6.086   4.541   3.157
  128PHE    HD2 1255   6.157   4.458   3.148
  128PHE    CE1 1256   5.901   4.737   3.198
  128PHE    HE1 1257   5.831   4.820   3.186
  128PHE    CE2 1258   5.952   4.504   3.162
  128PHE    HE2 1259   5.928   4.397   3.162
  128PHE     CZ 1260   5.860   4.605   3.182
  128PHE     HZ 1261   5.760   4.568   3.207
  128PHE      C 1262   6.372   4.551   3.346
  128PHE      O 1263   6.313   4.528   3.452
  129GLU      N 1264   6.443   4.459   3.282
  129GLU      H 1265   6.490   4.487   3.198
  129GLU     CA 1266   6.475   4.324   3.330
  129GLU     CB 1267   6.574   4.259   3.233
  129GLU     CG 1268   6.515   4.226   3.096
  129GLU     CD 1269   6.606   4.181   2.981
  129GLU    OE1 1270   6.703   4.107   3.011
  129GLU    OE2 1271   6.607   4.235   2.869
  129GLU      C 1272   6.533   4.329   3.471
  129GLU      O 1273   6.471   4.279   3.565
  130LYS      N 1274   6.638   4.409   3.485
  130LYS      H 1275   6.682   4.440   3.400
  130LYS     CA 1276   6.699   4.434   3.616
  130LYS     CB 1277   6.836   4.500   3.593
  130LYS     CG 1278   6.924   4.392   3.528
  130LYS     CD 1279   7.067   4.442   3.509
  130LYS     CE 1280   7.081   4.547   3.399
  130LYS     NZ 1281   7.210   4.611   3.426
  130LYS    HZ1 1282   7.278   4.546   3.391
  130LYS    HZ2 1283   7.221   4.697   3.376
  130LYS    HZ3 1284   7.227   4.619   3.524
  130LYS      C 1285   6.615   4.518   3.713
  130LYS      O 1286   6.672   4.566   3.811
  131ASN      N 1287   6.484   4.534   3.701
  131ASN      H 1288   6.435   4.490   3.626
  131ASN     CA 1289   6.394   4.603   3.794
  131ASN     CB 1290   6.321   4.712   3.715
  131ASN     CG 1291   6.268   4.812   3.818
  131ASN    OD1 1292   6.173   4.785   3.892
  131ASN    ND2 1293   6.325   4.932   3.817
  131ASN   HD21 1294   6.398   4.949   3.750
  131ASN   HD22 1295   6.305   5.011   3.875
  131ASN      C 1296   6.298   4.514   3.873
  131ASN      O 1297   6.204   4.449   3.828
  132GLU      N 1298   6.309   4.541   4.003
  132GLU      H 1299   6.382   4.604   4.028
  132GLU     CA 1300   6.229   4.482   4.111
  132GLU     CB 1301   6.308   4.464   4.241
  132GLU     CG 1302   6.415   4.358   4.212
  132GLU     CD 1303   6.362   4.215   4.222
  132GLU    OE1 1304   6.327   4.170   4.333
  132GLU    OE2 1305   6.383   4.134   4.129
  132GLU      C 1306   6.091   4.541   4.142
  132GLU      O 1307   5.990   4.472   4.155
  133ALA      N 1308   6.092   4.674   4.130
  133ALA      H 1309   6.153   4.720   4.065
  133ALA     CA 1310   5.980   4.754   4.182
  133ALA     CB 1311   6.046   4.875   4.248
  133ALA      C 1312   5.864   4.785   4.087
  133ALA      O 1313   5.749   4.792   4.130
  134ILE      N 1314   5.897   4.800   3.959
  134ILE      H 1315   5.989   4.825   3.929
  134ILE     CA 1316   5.806   4.799   3.844
  134ILE     CB 1317   5.880   4.860   3.725
  134ILE    CG1 1318   5.919   5.005   3.752
  134ILE    CG2 1319   5.793   4.849   3.599
  134ILE     CD 1320   6.026   5.052   3.653
  134ILE      C 1321   5.738   4.664   3.818
  134ILE      O 1322   5.618   4.659   3.791
  135GLN      N 1323   5.805   4.550   3.829
  135GLN      H 1324   5.904   4.549   3.812
  135GLN     CA 1325   5.743   4.417   3.837
  135GLN     CB 1326   5.848   4.307   3.857
  135GLN     CG 1327   5.939   4.289   3.736
  135GLN     CD 1328   6.009   4.156   3.763
  135GLN    OE1 1329   5.958   4.048   3.733
  135GLN    NE2 1330   6.131   4.168   3.814
  135GLN   HE21 1331   6.170   4.260   3.807
  135GLN   HE22 1332   6.162   4.102   3.883
  135GLN      C 1333   5.641   4.412   3.951
  135GLN      O 1334   5.532   4.359   3.934
  136ALA      N 1335   5.683   4.454   4.070
  136ALA      H 1336   5.781   4.460   4.087
  136ALA     CA 1337   5.598   4.443   4.190
  136ALA     CB 1338   5.678   4.474   4.316
  136ALA      C 1339   5.470   4.527   4.174
  136ALA      O 1340   5.368   4.460   4.161
  137ALA      N 1341   5.486   4.647   4.121
  137ALA      H 1342   5.576   4.690   4.127
  137ALA     CA 1343   5.377   4.743   4.096
  137ALA     CB 1344   5.436   4.873   4.041
  137ALA      C 1345   5.269   4.694   4.000
  137ALA      O 1346   5.151   4.684   4.032
  138HISE     N 1347   5.310   4.630   3.890
  138HISE     H 1348   5.409   4.628   3.876
  138HISE    CA 1349   5.227   4.568   3.786
  138HISE    CB 1350   5.333   4.524   3.685
  138HISE    CG 1351   5.269   4.466   3.559
  138HISE   ND1 1352   5.245   4.533   3.447
  138HISE   CD2 1353   5.234   4.338   3.545
  138HISE   HD2 1354   5.244   4.257   3.617
  138HISE   CE1 1355   5.195   4.445   3.361
  138HISE   HE1 1356   5.157   4.459   3.259
  138HISE   NE2 1357   5.184   4.328   3.422
  138HISE   HE2 1358   5.134   4.246   3.394
  138HISE     C 1359   5.148   4.451   3.846
  138HISE     O 1360   5.025   4.452   3.848
  139ASP      N 1361   5.215   4.351   3.904
  139ASP      H 1362   5.314   4.354   3.913
  139ASP     CA 1363   5.144   4.241   3.971
  139ASP     CB 1364   5.250   4.133   3.994
  139ASP     CG 1365   5.278   4.048   3.870
  139ASP    OD1 1366   5.346   4.107   3.783
  139ASP    OD2 1367   5.206   3.947   3.851
  139ASP      C 1368   5.050   4.269   4.088
  139ASP      O 1369   4.940   4.213   4.084
  140ALA      N 1370   5.066   4.382   4.155
  140ALA      H 1371   5.152   4.433   4.149
  140ALA     CA 1372   4.975   4.445   4.252
  140ALA     CB 1373   5.047   4.536   4.351
  140ALA      C 1374   4.848   4.502   4.189
  140ALA      O 1375   4.737   4.452   4.208
  141VAL      N 1376   4.867   4.568   4.075
  141VAL      H 1377   4.957   4.598   4.043
  141VAL     CA 1378   4.761   4.626   3.991
  141VAL     CB 1379   4.802   4.732   3.889
  141VAL    CG1 1380   4.683   4.804   3.824
  141VAL    CG2 1381   4.871   4.844   3.967
  141VAL      C 1382   4.687   4.511   3.921
  141VAL      O 1383   4.569   4.530   3.895
  142ALA      N 1384   4.754   4.403   3.882
  142ALA      H 1385   4.853   4.392   3.888
  142ALA     CA 1386   4.679   4.298   3.812
  142ALA     CB 1387   4.785   4.216   3.738
  142ALA      C 1388   4.599   4.214   3.912
  142ALA      O 1389   4.491   4.166   3.877
  143GLN      N 1390   4.653   4.191   4.031
  143GLN      H 1391   4.748   4.213   4.052
  143GLN     CA 1392   4.569   4.141   4.141
  143GLN     CB 1393   4.668   4.121   4.256
  143GLN     CG 1394   4.764   4.006   4.225
  143GLN     CD 1395   4.874   3.984   4.330
  143GLN    OE1 1396   4.852   3.981   4.451
  143GLN    NE2 1397   4.998   3.955   4.293
  143GLN   HE21 1398   5.025   3.944   4.197
  143GLN   HE22 1399   5.053   3.922   4.369
  143GLN      C 1400   4.452   4.226   4.193
  143GLN      O 1401   4.350   4.176   4.239
  144GLU      N 1402   4.465   4.357   4.173
  144GLU      H 1403   4.552   4.406   4.169
  144GLU     CA 1404   4.350   4.446   4.191
  144GLU     CB 1405   4.396   4.592   4.176
  144GLU     CG 1406   4.484   4.651   4.286
  144GLU     CD 1407   4.473   4.803   4.301
  144GLU    OE1 1408   4.466   4.879   4.202
  144GLU    OE2 1409   4.480   4.846   4.418
  144GLU      C 1410   4.238   4.428   4.089
  144GLU      O 1411   4.125   4.463   4.123
  145GLY      N 1412   4.276   4.408   3.963
  145GLY      H 1413   4.373   4.424   3.946
  145GLY     CA 1414   4.176   4.397   3.857
  145GLY      C 1415   4.111   4.258   3.861
  145GLY      O 1416   4.177   4.159   3.831
  146GLN      N 1417   3.978   4.261   3.859
  146GLN      H 1418   3.933   4.347   3.835
  146GLN     CA 1419   3.891   4.146   3.888
  146GLN     CB 1420   3.748   4.194   3.917
  146GLN     CG 1421   3.685   4.267   3.798
  146GLN     CD 1422   3.552   4.313   3.856
  146GLN    OE1 1423   3.462   4.234   3.886
  146GLN    NE2 1424   3.530   4.444   3.864
  146GLN   HE21 1425   3.594   4.517   3.842
  146GLN   HE22 1426   3.444   4.471   3.907
  146GLN      C 1427   3.884   4.031   3.788
  146GLN      O 1428   3.868   3.912   3.814
  147CYS      N 1429   3.928   4.067   3.668
  147CYS      H 1430   3.966   4.155   3.638
  147CYS     CA 1431   3.938   3.976   3.553
  147CYS     CB 1432   3.877   4.031   3.424
  147CYS     SG 1433   3.731   4.139   3.439
  147CYS     HG 1434   3.796   4.255   3.435
  147CYS      C 1435   4.084   3.946   3.518
  147CYS      O 1436   4.171   4.032   3.524
  148ARG      N 1437   4.098   3.824   3.468
  148ARG      H 1438   4.022   3.762   3.489
  148ARG     CA 1439   4.227   3.769   3.424
  148ARG     CB 1440   4.272   3.653   3.512
  148ARG     CG 1441   4.417   3.616   3.480
  148ARG     CD 1442   4.526   3.722   3.500
  148ARG     NE 1443   4.544   3.747   3.644
  148ARG     HE 1444   4.576   3.678   3.709
  148ARG     CZ 1445   4.502   3.858   3.705
  148ARG    NH1 1446   4.471   3.971   3.639
  148ARG   HH11 1447   4.454   3.969   3.540
  148ARG   HH12 1448   4.449   4.058   3.682
  148ARG    NH2 1449   4.515   3.870   3.837
  148ARG   HH21 1450   4.570   3.807   3.891
  148ARG   HH22 1451   4.479   3.948   3.890
  148ARG      C 1452   4.231   3.739   3.274
  148ARG      O 1453   4.259   3.830   3.196
  149VAL      N 1454   4.177   3.623   3.237
  149VAL      H 1455   4.123   3.573   3.304
  149VAL     CA 1456   4.155   3.569   3.102
  149VAL     CB 1457   4.026   3.616   3.034
  149VAL    CG1 1458   3.983   3.539   2.909
  149VAL    CG2 1459   3.912   3.588   3.133
  149VAL      C 1460   4.268   3.594   3.002
  149VAL      O 1461   4.272   3.693   2.929
  150ASP      N 1462   4.356   3.495   2.985
  150ASP      H 1463   4.345   3.407   3.032
  150ASP     CA 1464   4.457   3.488   2.879
  150ASP     CB 1465   4.588   3.445   2.947
  150ASP     CG 1466   4.704   3.475   2.852
  150ASP    OD1 1467   4.821   3.497   2.891
  150ASP    OD2 1468   4.692   3.438   2.733
  150ASP      C 1469   4.420   3.378   2.780
  150ASP      O 1470   4.451   3.259   2.787
  151ASP      N 1471   4.350   3.418   2.674
  151ASP      H 1472   4.314   3.510   2.663
  151ASP     CA 1473   4.313   3.330   2.562
  151ASP     CB 1474   4.173   3.373   2.516
  151ASP     CG 1475   4.150   3.510   2.451
  151ASP    OD1 1476   4.219   3.611   2.478
  151ASP    OD2 1477   4.044   3.516   2.384
  151ASP      C 1478   4.418   3.312   2.453
  151ASP      O 1479   4.386   3.284   2.338
  152LYS      N 1480   4.540   3.356   2.486
  152LYS      H 1481   4.566   3.381   2.579
  152LYS     CA 1482   4.656   3.350   2.396
  152LYS     CB 1483   4.730   3.217   2.380
  152LYS     CG 1484   4.751   3.144   2.513
  152LYS     CD 1485   4.847   3.217   2.607
  152LYS     CE 1486   4.868   3.152   2.744
  152LYS     NZ 1487   4.948   3.235   2.835
  152LYS    HZ1 1488   4.946   3.198   2.928
  152LYS    HZ2 1489   5.039   3.250   2.796
  152LYS    HZ3 1490   4.900   3.322   2.844
  152LYS      C 1491   4.657   3.429   2.266
  152LYS      O 1492   4.756   3.445   2.194
  153VAL      N 1493   4.547   3.501   2.244
  153VAL      H 1494   4.464   3.458   2.279
  153VAL     CA 1495   4.530   3.585   2.124
  153VAL     CB 1496   4.390   3.645   2.114
  153VAL    CG1 1497   4.362   3.746   2.003
  153VAL    CG2 1498   4.285   3.534   2.107
  153VAL      C 1499   4.637   3.694   2.126
  153VAL      O 1500   4.655   3.754   2.232
  154ASN      N 1501   4.684   3.729   2.007
  154ASN      H 1502   4.655   3.676   1.927
  154ASN     CA 1503   4.791   3.828   1.986
  154ASN     CB 1504   4.850   3.797   1.848
  154ASN     CG 1505   5.000   3.826   1.833
  154ASN    OD1 1506   5.075   3.853   1.926
  154ASN    ND2 1507   5.030   3.857   1.707
  154ASN   HD21 1508   4.960   3.837   1.638
  154ASN   HD22 1509   5.124   3.889   1.694
  154ASN      C 1510   4.760   3.977   2.003
  154ASN      O 1511   4.786   4.056   1.912
  155PHE      N 1512   4.714   4.019   2.120
  155PHE      H 1513   4.682   3.957   2.192
  155PHE     CA 1514   4.699   4.162   2.152
  155PHE     CB 1515   4.629   4.167   2.288
  155PHE     CG 1516   4.481   4.128   2.282
  155PHE    CD1 1517   4.387   4.223   2.244
  155PHE    HD1 1518   4.419   4.297   2.171
  155PHE    CD2 1519   4.433   4.005   2.326
  155PHE    HD2 1520   4.502   3.927   2.359
  155PHE    CE1 1521   4.251   4.196   2.260
  155PHE    HE1 1522   4.177   4.265   2.221
  155PHE    CE2 1523   4.298   3.972   2.325
  155PHE    HE2 1524   4.268   3.869   2.346
  155PHE     CZ 1525   4.204   4.071   2.299
  155PHE     HZ 1526   4.099   4.044   2.299
  155PHE      C 1527   4.831   4.238   2.159
  155PHE      O 1528   4.925   4.205   2.231
  156HISE     N 1529   4.829   4.356   2.097
  156HISE     H 1530   4.767   4.376   2.021
  156HISE    CA 1531   4.943   4.448   2.102
  156HISE    CB 1532   5.015   4.451   1.966
  156HISE    CG 1533   5.085   4.317   1.943
  156HISE   ND1 1534   5.213   4.297   1.973
  156HISE   CD2 1535   5.045   4.215   1.868
  156HISE   HD2 1536   4.955   4.216   1.807
  156HISE   CE1 1537   5.249   4.181   1.918
  156HISE   HE1 1538   5.356   4.167   1.903
  156HISE   NE2 1539   5.145   4.129   1.853
  156HISE   HE2 1540   5.146   4.041   1.806
  156HISE     C 1541   4.901   4.594   2.118
  156HISE     O 1542   4.798   4.641   2.070
  157PHE      N 1543   4.978   4.668   2.197
  157PHE      H 1544   5.065   4.626   2.224
  157PHE     CA 1545   4.931   4.795   2.254
  157PHE     CB 1546   4.932   4.780   2.406
  157PHE     CG 1547   4.880   4.896   2.491
  157PHE    CD1 1548   4.746   4.932   2.480
  157PHE    HD1 1549   4.683   4.894   2.400
  157PHE    CD2 1550   4.962   4.961   2.583
  157PHE    HD2 1551   5.066   4.953   2.551
  157PHE    CE1 1552   4.700   5.044   2.547
  157PHE    HE1 1553   4.606   5.090   2.516
  157PHE    CE2 1554   4.914   5.069   2.656
  157PHE    HE2 1555   4.975   5.111   2.736
  157PHE     CZ 1556   4.783   5.112   2.636
  157PHE     HZ 1557   4.747   5.189   2.704
  157PHE      C 1558   5.015   4.914   2.206
  157PHE      O 1559   5.107   4.964   2.271
  158ILE      N 1560   4.983   4.953   2.083
  158ILE      H 1561   4.910   4.901   2.038
  158ILE     CA 1562   5.057   5.051   2.001
  158ILE     CB 1563   5.029   5.026   1.853
  158ILE    CG1 1564   5.070   4.885   1.812
  158ILE    CG2 1565   5.103   5.125   1.762
  158ILE     CD 1566   5.018   4.857   1.671
  158ILE      C 1567   5.020   5.192   2.047
  158ILE      O 1568   4.904   5.231   2.061
  159LEU      N 1569   5.123   5.276   2.034
  159LEU      H 1570   5.217   5.245   2.039
  159LEU     CA 1571   5.110   5.419   2.068
  159LEU     CB 1572   5.225   5.440   2.166
  159LEU     CG 1573   5.250   5.583   2.215
  159LEU    CD1 1574   5.128   5.643   2.287
  159LEU    CD2 1575   5.382   5.601   2.290
  159LEU      C 1576   5.117   5.513   1.947
  159LEU      O 1577   5.194   5.486   1.855
  160PHE      N 1578   5.034   5.616   1.948
  160PHE      H 1579   4.952   5.610   2.006
  160PHE     CA 1580   5.037   5.718   1.843
  160PHE     CB 1581   4.918   5.714   1.747
  160PHE     CG 1582   4.902   5.584   1.667
  160PHE    CD1 1583   4.827   5.477   1.716
  160PHE    HD1 1584   4.756   5.496   1.797
  160PHE    CD2 1585   4.976   5.576   1.550
  160PHE    HD2 1586   5.044   5.657   1.525
  160PHE    CE1 1587   4.831   5.356   1.648
  160PHE    HE1 1588   4.797   5.268   1.703
  160PHE    CE2 1589   4.963   5.459   1.476
  160PHE    HE2 1590   5.002   5.455   1.374
  160PHE     CZ 1591   4.898   5.348   1.526
  160PHE     HZ 1592   4.903   5.249   1.479
  160PHE      C 1593   5.039   5.860   1.901
  160PHE      O 1594   4.952   5.905   1.976
  161ASN      N 1595   5.142   5.934   1.862
  161ASN      H 1596   5.232   5.898   1.836
  161ASN     CA 1597   5.170   6.070   1.911
  161ASN     CB 1598   5.236   6.073   2.049
  161ASN     CG 1599   5.370   6.001   2.063
  161ASN    OD1 1600   5.450   5.963   1.977
  161ASN    ND2 1601   5.396   5.971   2.190
  161ASN   HD21 1602   5.343   6.005   2.267
  161ASN   HD22 1603   5.488   5.946   2.220
  161ASN      C 1604   5.238   6.160   1.808
  161ASN      O 1605   5.274   6.111   1.702
  162ASN      N 1606   5.261   6.285   1.849
  162ASN      H 1607   5.227   6.299   1.942
  162ASN     CA 1608   5.335   6.387   1.773
  162ASN     CB 1609   5.243   6.509   1.758
  162ASN     CG 1610   5.297   6.612   1.659
  162ASN    OD1 1611   5.391   6.686   1.687
  162ASN    ND2 1612   5.239   6.619   1.540
  162ASN   HD21 1613   5.159   6.561   1.520
  162ASN   HD22 1614   5.274   6.678   1.468
  162ASN      C 1615   5.459   6.418   1.857
  162ASN      O 1616   5.462   6.481   1.963
  163VAL      N 1617   5.563   6.363   1.796
  163VAL      H 1618   5.550   6.324   1.705
  163VAL     CA 1619   5.698   6.402   1.839
  163VAL     CB 1620   5.764   6.285   1.911
  163VAL    CG1 1621   5.917   6.272   1.913
  163VAL    CG2 1622   5.729   6.293   2.059
  163VAL      C 1623   5.784   6.462   1.728
  163VAL      O 1624   5.777   6.416   1.614
  164ASP      N 1625   5.850   6.573   1.761
  164ASP      H 1626   5.873   6.601   1.854
  164ASP     CA 1627   5.938   6.644   1.667
  164ASP     CB 1628   6.066   6.564   1.645
  164ASP     CG 1629   6.192   6.638   1.599
  164ASP    OD1 1630   6.224   6.745   1.655
  164ASP    OD2 1631   6.257   6.576   1.513
  164ASP      C 1632   5.875   6.693   1.536
  164ASP      O 1633   5.937   6.696   1.430
  165GLY      N 1634   5.751   6.741   1.544
  165GLY      H 1635   5.712   6.761   1.634
  165GLY     CA 1636   5.668   6.775   1.428
  165GLY      C 1637   5.589   6.655   1.374
  165GLY      O 1638   5.468   6.668   1.357
  166HISE     N 1639   5.660   6.544   1.363
  166HISE     H 1640   5.747   6.536   1.412
  166HISE    CA 1641   5.610   6.421   1.300
  166HISE    CB 1642   5.730   6.332   1.265
  166HISE    CG 1643   5.809   6.376   1.142
  166HISE   ND1 1644   5.924   6.442   1.143
  166HISE   CD2 1645   5.771   6.367   1.015
  166HISE   HD2 1646   5.685   6.312   0.979
  166HISE   CE1 1647   5.948   6.483   1.019
  166HISE   HE1 1648   6.021   6.561   0.998
  166HISE   NE2 1649   5.860   6.428   0.936
  166HISE   HE2 1650   5.858   6.438   0.837
  166HISE     C 1651   5.505   6.341   1.377
  166HISE     O 1652   5.505   6.329   1.499
  167LEU      N 1653   5.419   6.272   1.303
  167LEU      H 1654   5.413   6.279   1.204
  167LEU     CA 1655   5.337   6.162   1.358
  167LEU     CB 1656   5.203   6.162   1.285
  167LEU     CG 1657   5.082   6.101   1.356
  167LEU    CD1 1658   5.101   5.956   1.401
  167LEU    CD2 1659   5.047   6.193   1.474
  167LEU      C 1660   5.410   6.028   1.367
  167LEU      O 1661   5.450   5.963   1.271
  168TYR      N 1662   5.431   5.978   1.489
  168TYR      H 1663   5.384   6.015   1.569
  168TYR     CA 1664   5.508   5.857   1.520
  168TYR     CB 1665   5.627   5.895   1.607
  168TYR     CG 1666   5.736   5.971   1.530
  168TYR    CD1 1667   5.814   5.896   1.444
  168TYR    HD1 1668   5.798   5.791   1.418
  168TYR    CD2 1669   5.773   6.102   1.562
  168TYR    HD2 1670   5.693   6.170   1.591
  168TYR    CE1 1671   5.928   5.953   1.387
  168TYR    HE1 1672   5.974   5.909   1.299
  168TYR    CE2 1673   5.889   6.157   1.510
  168TYR    HE2 1674   5.929   6.252   1.546
  168TYR     CZ 1675   5.967   6.081   1.424
  168TYR     OH 1676   6.075   6.136   1.361
  168TYR     HH 1677   6.065   6.235   1.353
  168TYR      C 1678   5.416   5.747   1.575
  168TYR      O 1679   5.345   5.766   1.674
  169GLU      N 1680   5.438   5.630   1.516
  169GLU      H 1681   5.493   5.627   1.433
  169GLU     CA 1682   5.379   5.503   1.563
  169GLU     CB 1683   5.348   5.421   1.437
  169GLU     CG 1684   5.265   5.296   1.470
  169GLU     CD 1685   5.244   5.207   1.348
  169GLU    OE1 1686   5.157   5.238   1.263
  169GLU    OE2 1687   5.329   5.116   1.343
  169GLU      C 1688   5.488   5.438   1.648
  169GLU      O 1689   5.607   5.436   1.617
  170LEU      N 1690   5.440   5.388   1.762
  170LEU      H 1691   5.348   5.412   1.794
  170LEU     CA 1692   5.534   5.316   1.849
  170LEU     CB 1693   5.576   5.403   1.967
  170LEU     CG 1694   5.635   5.540   1.932
  170LEU    CD1 1695   5.537   5.657   1.941
  170LEU    CD2 1696   5.760   5.562   2.018
  170LEU      C 1697   5.472   5.183   1.894
  170LEU      O 1698   5.391   5.185   1.987
  171ASP      N 1699   5.538   5.071   1.865
  171ASP      H 1700   5.592   5.071   1.781
  171ASP     CA 1701   5.506   4.938   1.919
  171ASP     CB 1702   5.454   4.867   1.794
  171ASP     CG 1703   5.430   4.717   1.810
  171ASP    OD1 1704   5.327   4.663   1.764
  171ASP    OD2 1705   5.524   4.642   1.846
  171ASP      C 1706   5.626   4.870   1.986
  171ASP      O 1707   5.739   4.875   1.938
  172GLY      N 1708   5.596   4.826   2.108
  172GLY      H 1709   5.514   4.856   2.156
  172GLY     CA 1710   5.692   4.760   2.198
  172GLY      C 1711   5.771   4.639   2.148
  172GLY      O 1712   5.888   4.620   2.180
  173ARG      N 1713   5.692   4.554   2.083
  173ARG      H 1714   5.617   4.590   2.027
  173ARG     CA 1715   5.749   4.428   2.032
  173ARG     CB 1716   5.632   4.331   2.013
  173ARG     CG 1717   5.571   4.309   2.151
  173ARG     CD 1718   5.592   4.166   2.201
  173ARG     NE 1719   5.533   4.062   2.116
  173ARG     HE 1720   5.559   4.080   2.021
  173ARG     CZ 1721   5.430   3.981   2.147
  173ARG    NH1 1722   5.357   3.998   2.258
  173ARG   HH11 1723   5.378   4.080   2.311
  173ARG   HH12 1724   5.275   3.942   2.272
  173ARG    NH2 1725   5.385   3.889   2.060
  173ARG   HH21 1726   5.433   3.881   1.973
  173ARG   HH22 1727   5.313   3.822   2.077
  173ARG      C 1728   5.832   4.448   1.905
  173ARG      O 1729   5.922   4.369   1.880
  174MET      N 1730   5.793   4.540   1.817
  174MET      H 1731   5.700   4.576   1.818
  174MET     CA 1732   5.875   4.585   1.704
  174MET     CB 1733   5.809   4.702   1.629
  174MET     CG 1734   5.691   4.649   1.548
  174MET     SD 1735   5.746   4.539   1.413
  174MET     CE 1736   5.593   4.456   1.373
  174MET      C 1737   6.023   4.607   1.736
  174MET      O 1738   6.061   4.633   1.850
  175PRO      N 1739   6.109   4.566   1.643
  175PRO     CA 1740   6.250   4.606   1.635
  175PRO     CB 1741   6.310   4.528   1.518
  175PRO     CG 1742   6.222   4.403   1.508
  175PRO     CD 1743   6.088   4.438   1.573
  175PRO      C 1744   6.274   4.755   1.614
  175PRO      O 1745   6.361   4.814   1.679
  176PHE      N 1746   6.197   4.818   1.525
  176PHE      H 1747   6.141   4.763   1.463
  176PHE     CA 1748   6.204   4.961   1.495
  176PHE     CB 1749   6.275   4.983   1.362
  176PHE     CG 1750   6.427   4.991   1.380
  176PHE    CD1 1751   6.495   4.870   1.375
  176PHE    HD1 1752   6.443   4.774   1.379
  176PHE    CD2 1753   6.500   5.105   1.414
  176PHE    HD2 1754   6.444   5.197   1.424
  176PHE    CE1 1755   6.631   4.867   1.403
  176PHE    HE1 1756   6.682   4.771   1.392
  176PHE    CE2 1757   6.634   5.099   1.451
  176PHE    HE2 1758   6.676   5.197   1.474
  176PHE     CZ 1759   6.704   4.979   1.440
  176PHE     HZ 1760   6.809   4.973   1.469
  176PHE      C 1761   6.071   5.037   1.501
  176PHE      O 1762   5.976   4.965   1.471
  177PRO      N 1763   6.065   5.153   1.567
  177PRO     CA 1764   5.950   5.243   1.554
  177PRO     CB 1765   5.990   5.370   1.630
  177PRO     CG 1766   6.110   5.334   1.718
  177PRO     CD 1767   6.173   5.214   1.647
  177PRO      C 1768   5.922   5.292   1.412
  177PRO      O 1769   6.016   5.301   1.333
  178VAL      N 1770   5.796   5.326   1.387
  178VAL      H 1771   5.736   5.348   1.464
  178VAL     CA 1772   5.746   5.370   1.256
  178VAL     CB 1773   5.630   5.279   1.217
  178VAL    CG1 1774   5.600   5.307   1.070
  178VAL    CG2 1775   5.644   5.128   1.238
  178VAL      C 1776   5.716   5.520   1.264
  178VAL      O 1777   5.686   5.565   1.374
  179ASN      N 1778   5.727   5.588   1.150
  179ASN      H 1779   5.761   5.543   1.068
  179ASN     CA 1780   5.692   5.728   1.121
  179ASN     CB 1781   5.809   5.804   1.057
  179ASN     CG 1782   5.788   5.954   1.037
  179ASN    OD1 1783   5.683   6.002   0.995
  179ASN    ND2 1784   5.891   6.037   1.057
  179ASN   HD21 1785   5.984   6.004   1.074
  179ASN   HD22 1786   5.869   6.133   1.075
  179ASN      C 1787   5.567   5.734   1.034
  179ASN      O 1788   5.548   5.657   0.940
  180HISE     N 1789   5.473   5.824   1.060
  180HISE     H 1790   5.478   5.871   1.148
  180HISE    CA 1791   5.352   5.847   0.979
  180HISE    CB 1792   5.222   5.804   1.046
  180HISE    CG 1793   5.200   5.653   1.038
  180HISE   ND1 1794   5.154   5.579   0.937
  180HISE   CD2 1795   5.225   5.568   1.137
  180HISE   HD2 1796   5.237   5.591   1.243
  180HISE   CE1 1797   5.147   5.451   0.973
  180HISE   HE1 1798   5.098   5.371   0.918
  180HISE   NE2 1799   5.192   5.445   1.098
  180HISE   HE2 1800   5.185   5.366   1.158
  180HISE     C 1801   5.336   5.993   0.936
  180HISE     O 1802   5.229   6.052   0.924
  181GLY      N 1803   5.451   6.047   0.895
  181GLY      H 1804   5.533   6.005   0.934
  181GLY     CA 1805   5.468   6.174   0.822
  181GLY      C 1806   5.440   6.300   0.905
  181GLY      O 1807   5.450   6.299   1.027
  182ALA      N 1808   5.420   6.412   0.837
  182ALA      H 1809   5.395   6.410   0.740
  182ALA     CA 1810   5.390   6.541   0.901
  182ALA     CB 1811   5.434   6.660   0.816
  182ALA      C 1812   5.247   6.556   0.953
  182ALA      O 1813   5.154   6.488   0.908
  183SER      N 1814   5.245   6.616   1.071
  183SER      H 1815   5.331   6.648   1.113
  183SER     CA 1816   5.126   6.624   1.156
  183SER     CB 1817   5.132   6.501   1.246
  183SER     OG 1818   5.047   6.510   1.361
  183SER     HG 1819   4.953   6.511   1.326
  183SER      C 1820   5.133   6.752   1.240
  183SER      O 1821   5.240   6.811   1.247
  184SER      N 1822   5.032   6.773   1.325
  184SER      H 1823   4.960   6.704   1.329
  184SER     CA 1824   5.042   6.875   1.430
  184SER     CB 1825   4.978   7.005   1.381
  184SER     OG 1826   4.957   7.106   1.481
  184SER     HG 1827   5.042   7.156   1.496
  184SER      C 1828   5.005   6.846   1.575
  184SER      O 1829   4.909   6.771   1.597
  185GLU      N 1830   5.078   6.907   1.667
  185GLU      H 1831   5.164   6.950   1.640
  185GLU     CA 1832   5.044   6.909   1.810
  185GLU     CB 1833   5.153   6.982   1.889
  185GLU     CG 1834   5.149   6.935   2.035
  185GLU     CD 1835   5.260   6.999   2.118
  185GLU    OE1 1836   5.292   6.941   2.224
  185GLU    OE2 1837   5.312   7.107   2.081
  185GLU      C 1838   4.899   6.936   1.852
  185GLU      O 1839   4.841   6.877   1.943
  186ASP      N 1840   4.843   7.020   1.766
  186ASP      H 1841   4.899   7.071   1.701
  186ASP     CA 1842   4.697   7.039   1.769
  186ASP     CB 1843   4.662   7.170   1.697
  186ASP     CG 1844   4.517   7.212   1.719
  186ASP    OD1 1845   4.492   7.240   1.838
  186ASP    OD2 1846   4.440   7.206   1.621
  186ASP      C 1847   4.609   6.923   1.722
  186ASP      O 1848   4.549   6.853   1.803
  187THR      N 1849   4.620   6.887   1.595
  187THR      H 1850   4.701   6.917   1.545
  187THR     CA 1851   4.541   6.785   1.523
  187THR     CB 1852   4.561   6.815   1.374
  187THR    OG1 1853   4.699   6.798   1.340
  187THR    HG1 1854   4.720   6.705   1.311
  187THR    CG2 1855   4.516   6.956   1.335
  187THR      C 1856   4.560   6.637   1.557
  187THR      O 1857   4.498   6.550   1.495
  188LEU      N 1858   4.617   6.621   1.676
  188LEU      H 1859   4.656   6.703   1.718
  188LEU     CA 1860   4.657   6.496   1.742
  188LEU     CB 1861   4.699   6.530   1.886
  188LEU     CG 1862   4.850   6.522   1.904
  188LEU    CD1 1863   4.892   6.581   2.039
  188LEU    CD2 1864   4.893   6.375   1.895
  188LEU      C 1865   4.569   6.371   1.742
  188LEU      O 1866   4.605   6.262   1.699
  189LEU      N 1867   4.441   6.394   1.770
  189LEU      H 1868   4.411   6.480   1.813
  189LEU     CA 1869   4.341   6.289   1.749
  189LEU     CB 1870   4.214   6.321   1.827
  189LEU     CG 1871   4.234   6.265   1.968
  189LEU    CD1 1872   4.297   6.377   2.051
  189LEU    CD2 1873   4.098   6.228   2.028
  189LEU      C 1874   4.309   6.245   1.606
  189LEU      O 1875   4.338   6.131   1.569
  190LYS      N 1876   4.287   6.342   1.518
  190LYS      H 1877   4.238   6.422   1.553
  190LYS     CA 1878   4.269   6.328   1.373
  190LYS     CB 1879   4.230   6.463   1.313
  190LYS     CG 1880   4.142   6.445   1.188
  190LYS     CD 1881   4.122   6.576   1.111
  190LYS     CE 1882   4.019   6.579   0.998
  190LYS     NZ 1883   4.059   6.493   0.886
  190LYS    HZ1 1884   4.154   6.507   0.858
  190LYS    HZ2 1885   4.053   6.396   0.909
  190LYS    HZ3 1886   4.000   6.504   0.806
  190LYS      C 1887   4.383   6.265   1.294
  190LYS      O 1888   4.347   6.167   1.229
  191ASP      N 1889   4.508   6.305   1.312
  191ASP      H 1890   4.529   6.372   1.384
  191ASP     CA 1891   4.629   6.250   1.249
  191ASP     CB 1892   4.751   6.341   1.261
  191ASP     CG 1893   4.748   6.481   1.199
  191ASP    OD1 1894   4.800   6.574   1.264
  191ASP    OD2 1895   4.691   6.486   1.088
  191ASP      C 1896   4.654   6.105   1.292
  191ASP      O 1897   4.679   6.024   1.204
  192ALA      N 1898   4.626   6.071   1.418
  192ALA      H 1899   4.618   6.144   1.486
  192ALA     CA 1900   4.631   5.934   1.472
  192ALA     CB 1901   4.657   5.938   1.623
  192ALA      C 1902   4.516   5.843   1.430
  192ALA      O 1903   4.529   5.727   1.393
  193ALA      N 1904   4.398   5.904   1.440
  193ALA      H 1905   4.385   5.987   1.494
  193ALA     CA 1906   4.273   5.837   1.400
  193ALA     CB 1907   4.160   5.939   1.409
  193ALA      C 1908   4.278   5.786   1.256
  193ALA      O 1909   4.219   5.685   1.219
  194LYS      N 1910   4.339   5.863   1.166
  194LYS      H 1911   4.373   5.956   1.181
  194LYS     CA 1912   4.359   5.833   1.024
  194LYS     CB 1913   4.417   5.950   0.944
  194LYS     CG 1914   4.465   5.911   0.804
  194LYS     CD 1915   4.547   6.019   0.734
  194LYS     CE 1916   4.692   6.034   0.781
  194LYS     NZ 1917   4.764   6.148   0.722
  194LYS    HZ1 1918   4.857   6.155   0.757
  194LYS    HZ2 1919   4.761   6.152   0.622
  194LYS    HZ3 1920   4.717   6.233   0.745
  194LYS      C 1921   4.433   5.699   1.012
  194LYS      O 1922   4.383   5.599   0.961
  195VAL      N 1923   4.541   5.680   1.086
  195VAL      H 1924   4.578   5.760   1.133
  195VAL     CA 1925   4.624   5.558   1.078
  195VAL     CB 1926   4.768   5.580   1.124
  195VAL    CG1 1927   4.857   5.455   1.125
  195VAL    CG2 1928   4.840   5.699   1.060
  195VAL      C 1929   4.560   5.440   1.150
  195VAL      O 1930   4.557   5.324   1.107
  196CYS      N 1931   4.509   5.471   1.269
  196CYS      H 1932   4.514   5.564   1.306
  196CYS     CA 1933   4.440   5.371   1.352
  196CYS     CB 1934   4.385   5.437   1.478
  196CYS     SG 1935   4.519   5.514   1.576
  196CYS     HG 1936   4.554   5.603   1.484
  196CYS      C 1937   4.319   5.307   1.284
  196CYS      O 1938   4.316   5.184   1.277
  197ARG      N 1939   4.256   5.383   1.195
  197ARG      H 1940   4.276   5.481   1.186
  197ARG     CA 1941   4.147   5.331   1.111
  197ARG     CB 1942   4.039   5.434   1.078
  197ARG     CG 1943   3.961   5.476   1.203
  197ARG     CD 1944   3.846   5.563   1.152
  197ARG     NE 1945   3.895   5.672   1.066
  197ARG     HE 1946   3.917   5.641   0.973
  197ARG     CZ 1947   3.910   5.801   1.098
  197ARG    NH1 1948   3.876   5.860   1.213
  197ARG   HH11 1949   3.842   5.807   1.291
  197ARG   HH12 1950   3.874   5.957   1.236
  197ARG    NH2 1951   3.969   5.879   1.007
  197ARG   HH21 1952   4.013   5.839   0.926
  197ARG   HH22 1953   3.974   5.977   1.027
  197ARG      C 1954   4.191   5.250   0.989
  197ARG      O 1955   4.168   5.129   0.987
  198GLU      N 1956   4.290   5.295   0.912
  198GLU      H 1957   4.305   5.392   0.893
  198GLU     CA 1958   4.345   5.214   0.803
  198GLU     CB 1959   4.422   5.300   0.702
  198GLU     CG 1960   4.551   5.365   0.753
  198GLU     CD 1961   4.645   5.424   0.648
  198GLU    OE1 1962   4.654   5.545   0.619
  198GLU    OE2 1963   4.730   5.349   0.596
  198GLU      C 1964   4.414   5.085   0.848
  198GLU      O 1965   4.430   4.986   0.777
  199PHE      N 1966   4.459   5.077   0.973
  199PHE      H 1967   4.463   5.163   1.025
  199PHE     CA 1968   4.516   4.957   1.036
  199PHE     CB 1969   4.573   4.997   1.172
  199PHE     CG 1970   4.707   4.939   1.218
  199PHE    CD1 1971   4.795   5.029   1.276
  199PHE    HD1 1972   4.752   5.125   1.307
  199PHE    CD2 1973   4.729   4.802   1.222
  199PHE    HD2 1974   4.666   4.729   1.170
  199PHE    CE1 1975   4.907   4.978   1.340
  199PHE    HE1 1976   4.960   5.043   1.409
  199PHE    CE2 1977   4.842   4.751   1.285
  199PHE    HE2 1978   4.844   4.645   1.311
  199PHE     CZ 1979   4.933   4.841   1.338
  199PHE     HZ 1980   5.029   4.806   1.377
  199PHE      C 1981   4.405   4.853   1.048
  199PHE      O 1982   4.406   4.764   0.964
  200THR      N 1983   4.299   4.886   1.122
  200THR      H 1984   4.289   4.982   1.146
  200THR     CA 1985   4.181   4.802   1.151
  200THR     CB 1986   4.112   4.823   1.286
  200THR    OG1 1987   3.994   4.741   1.285
  200THR    HG1 1988   4.021   4.646   1.302
  200THR    CG2 1989   4.086   4.967   1.329
  200THR      C 1990   4.091   4.788   1.028
  200THR      O 1991   4.049   4.673   1.012
  201GLU      N 1992   4.099   4.875   0.928
  201GLU      H 1993   4.126   4.970   0.944
  201GLU     CA 1994   4.018   4.846   0.809
  201GLU     CB 1995   3.987   4.971   0.727
  201GLU     CG 1996   3.922   5.078   0.815
  201GLU     CD 1997   3.845   5.184   0.736
  201GLU    OE1 1998   3.729   5.170   0.692
  201GLU    OE2 1999   3.901   5.293   0.707
  201GLU      C 2000   4.051   4.729   0.716
  201GLU      O 2001   3.956   4.675   0.659
  202ARG      N 2002   4.180   4.697   0.715
  202ARG      H 2003   4.245   4.757   0.761
  202ARG     CA 2004   4.238   4.583   0.642
  202ARG     CB 2005   4.391   4.588   0.640
  202ARG     CG 2006   4.435   4.712   0.561
  202ARG     CD 2007   4.586   4.719   0.538
  202ARG     NE 2008   4.656   4.739   0.666
  202ARG     HE 2009   4.627   4.679   0.740
  202ARG     CZ 2010   4.737   4.839   0.705
  202ARG    NH1 2011   4.764   4.940   0.621
  202ARG   HH11 2012   4.733   4.929   0.527
  202ARG   HH12 2013   4.808   5.028   0.639
  202ARG    NH2 2014   4.800   4.832   0.823
  202ARG   HH21 2015   4.773   4.759   0.885
  202ARG   HH22 2016   4.877   4.893   0.841
  202ARG      C 2017   4.205   4.447   0.703
  202ARG      O 2018   4.165   4.352   0.636
  203GLU      N 2019   4.188   4.447   0.835
  203GLU      H 2020   4.184   4.531   0.889
  203GLU     CA 2021   4.169   4.328   0.919
  203GLU     CB 2022   4.259   4.338   1.042
  203GLU     CG 2023   4.375   4.238   1.049
  203GLU     CD 2024   4.471   4.239   0.929
  203GLU    OE1 2025   4.553   4.331   0.908
  203GLU    OE2 2026   4.478   4.132   0.865
  203GLU      C 2027   4.021   4.307   0.953
  203GLU      O 2028   3.969   4.302   1.065
  204GLN      N 2029   3.952   4.277   0.844
  204GLN      H 2030   3.991   4.306   0.756
  204GLN     CA 2031   3.806   4.266   0.836
  204GLN     CB 2032   3.751   4.255   0.693
  204GLN     CG 2033   3.774   4.377   0.603
  204GLN     CD 2034   3.732   4.347   0.459
  204GLN    OE1 2035   3.807   4.298   0.374
  204GLN    NE2 2036   3.606   4.370   0.423
  204GLN   HE21 2037   3.540   4.421   0.477
  204GLN   HE22 2038   3.571   4.314   0.348
  204GLN      C 2039   3.746   4.153   0.920
  204GLN      O 2040   3.631   4.158   0.964
  205GLY      N 2041   3.818   4.042   0.919
  205GLY      H 2042   3.887   4.026   0.849
  205GLY     CA 2043   3.783   3.920   0.993
  205GLY      C 2044   3.799   3.933   1.145
  205GLY      O 2045   3.748   3.839   1.205
  206GLU      N 2046   3.827   4.053   1.194
  206GLU      H 2047   3.868   4.133   1.150
  206GLU     CA 2048   3.837   4.066   1.340
  206GLU     CB 2049   3.978   4.110   1.380
  206GLU     CG 2050   4.016   4.113   1.528
  206GLU     CD 2051   3.981   3.976   1.585
  206GLU    OE1 2052   3.869   3.955   1.637
  206GLU    OE2 2053   4.069   3.888   1.594
  206GLU      C 2054   3.726   4.159   1.391
  206GLU      O 2055   3.688   4.250   1.317
  207VAL      N 2056   3.661   4.114   1.498
  207VAL      H 2057   3.693   4.038   1.555
  207VAL     CA 2058   3.571   4.203   1.571
  207VAL     CB 2059   3.435   4.133   1.578
  207VAL    CG1 2060   3.375   4.115   1.438
  207VAL    CG2 2061   3.445   4.004   1.660
  207VAL      C 2062   3.626   4.249   1.706
  207VAL      O 2063   3.545   4.306   1.778
  208ARG      N 2064   3.743   4.204   1.751
  208ARG      H 2065   3.781   4.121   1.709
  208ARG     CA 2066   3.815   4.258   1.867
  208ARG     CB 2067   3.929   4.163   1.904
  208ARG     CG 2068   3.879   4.029   1.958
  208ARG     CD 2069   3.986   3.931   2.006
  208ARG     NE 2070   4.019   3.839   1.897
  208ARG     HE 2071   4.027   3.866   1.801
  208ARG     CZ 2072   4.018   3.705   1.909
  208ARG    NH1 2073   3.983   3.644   2.023
  208ARG   HH11 2074   3.979   3.692   2.110
  208ARG   HH12 2075   3.959   3.547   2.019
  208ARG    NH2 2076   4.060   3.630   1.806
  208ARG   HH21 2077   4.085   3.664   1.715
  208ARG   HH22 2078   4.051   3.531   1.815
  208ARG      C 2079   3.886   4.392   1.847
  208ARG      O 2080   3.984   4.403   1.773
  209PHE      N 2081   3.857   4.489   1.934
  209PHE      H 2082   3.781   4.481   1.998
  209PHE     CA 2083   3.932   4.615   1.942
  209PHE     CB 2084   3.922   4.704   1.818
  209PHE     CG 2085   3.792   4.704   1.737
  209PHE    CD1 2086   3.681   4.770   1.788
  209PHE    HD1 2087   3.696   4.835   1.875
  209PHE    CD2 2088   3.786   4.619   1.627
  209PHE    HD2 2089   3.878   4.568   1.598
  209PHE    CE1 2090   3.566   4.757   1.711
  209PHE    HE1 2091   3.472   4.806   1.738
  209PHE    CE2 2092   3.669   4.606   1.554
  209PHE    HE2 2093   3.658   4.536   1.471
  209PHE     CZ 2094   3.559   4.680   1.596
  209PHE     HZ 2095   3.465   4.681   1.541
  209PHE      C 2096   3.899   4.706   2.060
  209PHE      O 2097   3.785   4.719   2.103
  210SER      N 2098   4.002   4.774   2.111
  210SER      H 2099   4.097   4.749   2.093
  210SER     CA 2100   3.990   4.861   2.229
  210SER     CB 2101   4.018   4.790   2.361
  210SER     OG 2102   3.980   4.875   2.469
  210SER     HG 2103   3.881   4.886   2.460
  210SER      C 2104   4.082   4.982   2.217
  210SER      O 2105   4.203   4.958   2.224
  211ALA      N 2106   4.020   5.099   2.230
  211ALA      H 2107   3.920   5.102   2.228
  211ALA     CA 2108   4.093   5.227   2.227
  211ALA     CB 2109   4.042   5.298   2.101
  211ALA      C 2110   4.085   5.319   2.348
  211ALA      O 2111   4.001   5.310   2.438
  212VAL      N 2112   4.196   5.390   2.365
  212VAL      H 2113   4.262   5.389   2.290
  212VAL     CA 2114   4.225   5.476   2.481
  212VAL     CB 2115   4.283   5.387   2.591
  212VAL    CG1 2116   4.415   5.319   2.556
  212VAL    CG2 2117   4.300   5.464   2.722
  212VAL      C 2118   4.314   5.595   2.445
  212VAL      O 2119   4.381   5.608   2.343
  213ALA      N 2120   4.273   5.701   2.514
  213ALA      H 2121   4.193   5.706   2.574
  213ALA     CA 2122   4.352   5.825   2.509
  213ALA     CB 2123   4.263   5.923   2.433
  213ALA      C 2124   4.404   5.887   2.639
  213ALA      O 2125   4.334   5.863   2.738
  214LEU      N 2126   4.494   5.984   2.629
  214LEU      H 2127   4.537   5.993   2.539
  214LEU     CA 2128   4.549   6.056   2.745
  214LEU     CB 2129   4.700   6.031   2.747
  214LEU     CG 2130   4.775   6.013   2.879
  214LEU    CD1 2131   4.926   5.992   2.872
  214LEU    CD2 2132   4.744   6.125   2.979
  214LEU      C 2133   4.522   6.206   2.729
  214LEU      O 2134   4.585   6.280   2.654
  215CYS      N 2135   4.440   6.251   2.824
  215CYS      H 2136   4.409   6.186   2.893
  215CYS     CA 2137   4.376   6.383   2.819
  215CYS     CB 2138   4.231   6.376   2.773
  215CYS     SG 2139   4.222   6.313   2.602
  215CYS     HG 2140   4.182   6.432   2.558
  215CYS      C 2141   4.387   6.453   2.955
  215CYS      O 2142   4.395   6.384   3.056
  216LYS      N 2143   4.384   6.586   2.948
  216LYS      H 2144   4.396   6.626   2.857
  216LYS     CA 2145   4.390   6.672   3.068
  216LYS     CB 2146   4.428   6.812   3.020
  216LYS     CG 2147   4.445   6.921   3.125
  216LYS     CD 2148   4.596   6.929   3.145
  216LYS     CE 2149   4.634   7.004   3.273
  216LYS     NZ 2150   4.631   7.150   3.262
  216LYS    HZ1 2151   4.558   7.190   3.207
  216LYS    HZ2 2152   4.625   7.199   3.349
  216LYS    HZ3 2153   4.720   7.176   3.225
  216LYS      C 2154   4.264   6.684   3.153
  216LYS      O 2155   4.151   6.699   3.106
  217ALA      N 2156   4.281   6.667   3.284
  217ALA      H 2157   4.374   6.651   3.318
  217ALA     CA 2158   4.174   6.673   3.384
  217ALA     CB 2159   4.221   6.621   3.520
  217ALA      C 2160   4.118   6.815   3.396
  217ALA      O 2161   4.190   6.915   3.396
  218ALA      N 2162   3.990   6.827   3.430
  218ALA      H 2163   3.951   6.743   3.469
  218ALA     CA 2164   3.907   6.949   3.434
  218ALA     CB 2165   3.783   6.947   3.345
  218ALA      C 2166   3.863   6.985   3.576
  218ALA     O1 2167   3.853   7.104   3.615
  218ALA     O2 2168   3.822   6.895   3.652
   6.92318   6.92318   4.89542   0.00000   0.00000   0.00000   0.00000   3.46158   3.46158
