# Supplementary material for: Is There a Functional Role for the Knotted Topology in Protein UCH-L1?
Source: J Chem Inf Model. 2024 Jul 24;64(17):6827–37. doi: 10.1021/acs.jcim.4c00880 (PMC11388461; doi:10.1021/acs.jcim.4c00880)
Supplement: Supplementary file 2 — ci4c00880_si_002.zip [file ci4c00880_si_002.zip › UCH-L1_files/APO/APO_delta5/protein_2etl.top]

;
;	File 'protein_2etl.top' was generated
;	By user: unknown (1071)
;	On host: bio023
;	At date: Thu May 26 15:59:42 2022
;
;	This is a standalone topology file
;
;	Created by:
;	                    :-) GROMACS - gmx pdb2gmx, 2021.2 (-:
;	
;	Executable:   /gromacs/gromacs-2021.2/bin/gmx
;	Data prefix:  /gromacs/gromacs-2021.2
;	Working dir:  /home/sferreira/UCH_L1/APO_Knot/APO_Knot_5/Setup
;	Command line:
;	  gmx pdb2gmx -f ../Preparation/protein_2etl.pdb -p protein_2etl.top -o protein_2etl.gro -ff gromos54a7 -water spc -ignh -merge all -renum -ter -his
;	Force field was read from the standard GROMACS share directory.
;

; Include forcefield parameters
#include "gromos54a7.ff/forcefield.itp"

[ moleculetype ]
; Name            nrexcl
Protein            3

[ atoms ]
;   nr       type  resnr residue  atom   cgnr     charge       mass  typeB    chargeB      massB
; residue   1 MET rtp MET  q +1.0
     1         NL      1    MET      N      1      0.129    14.0067
     2          H      1    MET     H1      1      0.248      1.008
     3          H      1    MET     H2      1      0.248      1.008
     4          H      1    MET     H3      1      0.248      1.008
     5        CH1      1    MET     CA      2      0.127     13.019
     6        CH2      1    MET     CB      2          0     14.027
     7        CH2      1    MET     CG      3      0.241     14.027
     8          S      1    MET     SD      3     -0.482      32.06
     9        CH3      1    MET     CE      3      0.241     15.035
    10          C      1    MET      C      4       0.45     12.011
    11          O      1    MET      O      4      -0.45    15.9994   ; qtot 1
; residue   2 GLU rtp GLU  q -1.0
    12          N      2    GLU      N      5      -0.31    14.0067
    13          H      2    GLU      H      5       0.31      1.008
    14        CH1      2    GLU     CA      6          0     13.019
    15        CH2      2    GLU     CB      6          0     14.027
    16        CH2      2    GLU     CG      6          0     14.027
    17          C      2    GLU     CD      7       0.27     12.011
    18         OM      2    GLU    OE1      7     -0.635    15.9994
    19         OM      2    GLU    OE2      7     -0.635    15.9994
    20          C      2    GLU      C      8       0.45     12.011
    21          O      2    GLU      O      8      -0.45    15.9994   ; qtot 0
; residue   3 ILE rtp ILE  q  0.0
    22          N      3    ILE      N      9      -0.31    14.0067
    23          H      3    ILE      H      9       0.31      1.008
    24        CH1      3    ILE     CA     10          0     13.019
    25        CH1      3    ILE     CB     11          0     13.019
    26        CH2      3    ILE    CG1     11          0     14.027
    27        CH3      3    ILE    CG2     11          0     15.035
    28        CH3      3    ILE     CD     11          0     15.035
    29          C      3    ILE      C     12       0.45     12.011
    30          O      3    ILE      O     12      -0.45    15.9994   ; qtot 0
; residue   4 ASN rtp ASN  q  0.0
    31          N      4    ASN      N     13      -0.31    14.0067
    32          H      4    ASN      H     13       0.31      1.008
    33        CH1      4    ASN     CA     14          0     13.019
    34        CH2      4    ASN     CB     14          0     14.027
    35          C      4    ASN     CG     15       0.29     12.011
    36          O      4    ASN    OD1     15      -0.45    15.9994
    37         NT      4    ASN    ND2     15      -0.72    14.0067
    38          H      4    ASN   HD21     15       0.44      1.008
    39          H      4    ASN   HD22     15       0.44      1.008
    40          C      4    ASN      C     16       0.45     12.011
    41          O      4    ASN      O     16      -0.45    15.9994   ; qtot 0
; residue   5 PRO rtp PRO  q  0.0
    42          N      5    PRO      N     17          0    14.0067
    43        CH1      5    PRO     CA     18          0     13.019
    44       CH2r      5    PRO     CB     18          0     14.027
    45       CH2r      5    PRO     CG     19          0     14.027
    46       CH2r      5    PRO     CD     19          0     14.027
    47          C      5    PRO      C     20       0.45     12.011
    48          O      5    PRO      O     20      -0.45    15.9994   ; qtot 0
; residue   6 GLU rtp GLU  q -1.0
    49          N      6    GLU      N     21      -0.31    14.0067
    50          H      6    GLU      H     21       0.31      1.008
    51        CH1      6    GLU     CA     22          0     13.019
    52        CH2      6    GLU     CB     22          0     14.027
    53        CH2      6    GLU     CG     22          0     14.027
    54          C      6    GLU     CD     23       0.27     12.011
    55         OM      6    GLU    OE1     23     -0.635    15.9994
    56         OM      6    GLU    OE2     23     -0.635    15.9994
    57          C      6    GLU      C     24       0.45     12.011
    58          O      6    GLU      O     24      -0.45    15.9994   ; qtot -1
; residue   7 MET rtp MET  q  0.0
    59          N      7    MET      N     25      -0.31    14.0067
    60          H      7    MET      H     25       0.31      1.008
    61        CH1      7    MET     CA     26          0     13.019
    62        CH2      7    MET     CB     26          0     14.027
    63        CH2      7    MET     CG     27      0.241     14.027
    64          S      7    MET     SD     27     -0.482      32.06
    65        CH3      7    MET     CE     27      0.241     15.035
    66          C      7    MET      C     28       0.45     12.011
    67          O      7    MET      O     28      -0.45    15.9994   ; qtot -1
; residue   8 LEU rtp LEU  q  0.0
    68          N      8    LEU      N     29      -0.31    14.0067
    69          H      8    LEU      H     29       0.31      1.008
    70        CH1      8    LEU     CA     30          0     13.019
    71        CH2      8    LEU     CB     30          0     14.027
    72        CH1      8    LEU     CG     31          0     13.019
    73        CH3      8    LEU    CD1     31          0     15.035
    74        CH3      8    LEU    CD2     31          0     15.035
    75          C      8    LEU      C     32       0.45     12.011
    76          O      8    LEU      O     32      -0.45    15.9994   ; qtot -1
; residue   9 ASN rtp ASN  q  0.0
    77          N      9    ASN      N     33      -0.31    14.0067
    78          H      9    ASN      H     33       0.31      1.008
    79        CH1      9    ASN     CA     34          0     13.019
    80        CH2      9    ASN     CB     34          0     14.027
    81          C      9    ASN     CG     35       0.29     12.011
    82          O      9    ASN    OD1     35      -0.45    15.9994
    83         NT      9    ASN    ND2     35      -0.72    14.0067
    84          H      9    ASN   HD21     35       0.44      1.008
    85          H      9    ASN   HD22     35       0.44      1.008
    86          C      9    ASN      C     36       0.45     12.011
    87          O      9    ASN      O     36      -0.45    15.9994   ; qtot -1
; residue  10 LYS rtp LYSH q +1.0
    88          N     10    LYS      N     37      -0.31    14.0067
    89          H     10    LYS      H     37       0.31      1.008
    90        CH1     10    LYS     CA     38          0     13.019
    91        CH2     10    LYS     CB     38          0     14.027
    92        CH2     10    LYS     CG     39          0     14.027
    93        CH2     10    LYS     CD     39          0     14.027
    94        CH2     10    LYS     CE     40      0.127     14.027
    95         NL     10    LYS     NZ     40      0.129    14.0067
    96          H     10    LYS    HZ1     40      0.248      1.008
    97          H     10    LYS    HZ2     40      0.248      1.008
    98          H     10    LYS    HZ3     40      0.248      1.008
    99          C     10    LYS      C     41       0.45     12.011
   100          O     10    LYS      O     41      -0.45    15.9994   ; qtot 0
; residue  11 VAL rtp VAL  q  0.0
   101          N     11    VAL      N     42      -0.31    14.0067
   102          H     11    VAL      H     42       0.31      1.008
   103        CH1     11    VAL     CA     43          0     13.019
   104        CH1     11    VAL     CB     43          0     13.019
   105        CH3     11    VAL    CG1     43          0     15.035
   106        CH3     11    VAL    CG2     43          0     15.035
   107          C     11    VAL      C     44       0.45     12.011
   108          O     11    VAL      O     44      -0.45    15.9994   ; qtot 0
; residue  12 LEU rtp LEU  q  0.0
   109          N     12    LEU      N     45      -0.31    14.0067
   110          H     12    LEU      H     45       0.31      1.008
   111        CH1     12    LEU     CA     46          0     13.019
   112        CH2     12    LEU     CB     46          0     14.027
   113        CH1     12    LEU     CG     47          0     13.019
   114        CH3     12    LEU    CD1     47          0     15.035
   115        CH3     12    LEU    CD2     47          0     15.035
   116          C     12    LEU      C     48       0.45     12.011
   117          O     12    LEU      O     48      -0.45    15.9994   ; qtot 0
; residue  13 SER rtp SER  q  0.0
   118          N     13    SER      N     49      -0.31    14.0067
   119          H     13    SER      H     49       0.31      1.008
   120        CH1     13    SER     CA     50          0     13.019
   121        CH2     13    SER     CB     51      0.266     14.027
   122         OA     13    SER     OG     51     -0.674    15.9994
   123          H     13    SER     HG     51      0.408      1.008
   124          C     13    SER      C     52       0.45     12.011
   125          O     13    SER      O     52      -0.45    15.9994   ; qtot 0
; residue  14 ARG rtp ARG  q +1.0
   126          N     14    ARG      N     53      -0.31    14.0067
   127          H     14    ARG      H     53       0.31      1.008
   128        CH1     14    ARG     CA     54          0     13.019
   129        CH2     14    ARG     CB     54          0     14.027
   130        CH2     14    ARG     CG     54          0     14.027
   131        CH2     14    ARG     CD     55       0.09     14.027
   132         NE     14    ARG     NE     55      -0.11    14.0067
   133          H     14    ARG     HE     55       0.24      1.008
   134          C     14    ARG     CZ     55       0.34     12.011
   135         NZ     14    ARG    NH1     55      -0.26    14.0067
   136          H     14    ARG   HH11     55       0.24      1.008
   137          H     14    ARG   HH12     55       0.24      1.008
   138         NZ     14    ARG    NH2     55      -0.26    14.0067
   139          H     14    ARG   HH21     55       0.24      1.008
   140          H     14    ARG   HH22     55       0.24      1.008
   141          C     14    ARG      C     56       0.45     12.011
   142          O     14    ARG      O     56      -0.45    15.9994   ; qtot 1
; residue  15 LEU rtp LEU  q  0.0
   143          N     15    LEU      N     57      -0.31    14.0067
   144          H     15    LEU      H     57       0.31      1.008
   145        CH1     15    LEU     CA     58          0     13.019
   146        CH2     15    LEU     CB     58          0     14.027
   147        CH1     15    LEU     CG     59          0     13.019
   148        CH3     15    LEU    CD1     59          0     15.035
   149        CH3     15    LEU    CD2     59          0     15.035
   150          C     15    LEU      C     60       0.45     12.011
   151          O     15    LEU      O     60      -0.45    15.9994   ; qtot 1
; residue  16 GLY rtp GLY  q  0.0
   152          N     16    GLY      N     61      -0.31    14.0067
   153          H     16    GLY      H     61       0.31      1.008
   154        CH2     16    GLY     CA     62          0     14.027
   155          C     16    GLY      C     63       0.45     12.011
   156          O     16    GLY      O     63      -0.45    15.9994   ; qtot 1
; residue  17 VAL rtp VAL  q  0.0
   157          N     17    VAL      N     64      -0.31    14.0067
   158          H     17    VAL      H     64       0.31      1.008
   159        CH1     17    VAL     CA     65          0     13.019
   160        CH1     17    VAL     CB     65          0     13.019
   161        CH3     17    VAL    CG1     65          0     15.035
   162        CH3     17    VAL    CG2     65          0     15.035
   163          C     17    VAL      C     66       0.45     12.011
   164          O     17    VAL      O     66      -0.45    15.9994   ; qtot 1
; residue  18 ALA rtp ALA  q  0.0
   165          N     18    ALA      N     67      -0.31    14.0067
   166          H     18    ALA      H     67       0.31      1.008
   167        CH1     18    ALA     CA     68          0     13.019
   168        CH3     18    ALA     CB     68          0     15.035
   169          C     18    ALA      C     69       0.45     12.011
   170          O     18    ALA      O     69      -0.45    15.9994   ; qtot 1
; residue  19 GLY rtp GLY  q  0.0
   171          N     19    GLY      N     70      -0.31    14.0067
   172          H     19    GLY      H     70       0.31      1.008
   173        CH2     19    GLY     CA     71          0     14.027
   174          C     19    GLY      C     72       0.45     12.011
   175          O     19    GLY      O     72      -0.45    15.9994   ; qtot 1
; residue  20 GLN rtp GLN  q  0.0
   176          N     20    GLN      N     73      -0.31    14.0067
   177          H     20    GLN      H     73       0.31      1.008
   178        CH1     20    GLN     CA     74          0     13.019
   179        CH2     20    GLN     CB     74          0     14.027
   180        CH2     20    GLN     CG     74          0     14.027
   181          C     20    GLN     CD     75       0.29     12.011
   182          O     20    GLN    OE1     75      -0.45    15.9994
   183         NT     20    GLN    NE2     75      -0.72    14.0067
   184          H     20    GLN   HE21     75       0.44      1.008
   185          H     20    GLN   HE22     75       0.44      1.008
   186          C     20    GLN      C     76       0.45     12.011
   187          O     20    GLN      O     76      -0.45    15.9994   ; qtot 1
; residue  21 TRP rtp TRP  q  0.0
   188          N     21    TRP      N     77      -0.31    14.0067
   189          H     21    TRP      H     77       0.31      1.008
   190        CH1     21    TRP     CA     78          0     13.019
   191        CH2     21    TRP     CB     78          0     14.027
   192          C     21    TRP     CG     79      -0.21     12.011
   193          C     21    TRP    CD1     79      -0.14     12.011
   194         HC     21    TRP    HD1     79       0.14      1.008
   195          C     21    TRP    CD2     79          0     12.011
   196         NR     21    TRP    NE1     79       -0.1    14.0067
   197          H     21    TRP    HE1     79       0.31      1.008
   198          C     21    TRP    CE2     79          0     12.011
   199          C     21    TRP    CE3     80      -0.14     12.011
   200         HC     21    TRP    HE3     80       0.14      1.008
   201          C     21    TRP    CZ2     81      -0.14     12.011
   202         HC     21    TRP    HZ2     81       0.14      1.008
   203          C     21    TRP    CZ3     82      -0.14     12.011
   204         HC     21    TRP    HZ3     82       0.14      1.008
   205          C     21    TRP    CH2     83      -0.14     12.011
   206         HC     21    TRP    HH2     83       0.14      1.008
   207          C     21    TRP      C     84       0.45     12.011
   208          O     21    TRP      O     84      -0.45    15.9994   ; qtot 1
; residue  22 ARG rtp ARG  q +1.0
   209          N     22    ARG      N     85      -0.31    14.0067
   210          H     22    ARG      H     85       0.31      1.008
   211        CH1     22    ARG     CA     86          0     13.019
   212        CH2     22    ARG     CB     86          0     14.027
   213        CH2     22    ARG     CG     86          0     14.027
   214        CH2     22    ARG     CD     87       0.09     14.027
   215         NE     22    ARG     NE     87      -0.11    14.0067
   216          H     22    ARG     HE     87       0.24      1.008
   217          C     22    ARG     CZ     87       0.34     12.011
   218         NZ     22    ARG    NH1     87      -0.26    14.0067
   219          H     22    ARG   HH11     87       0.24      1.008
   220          H     22    ARG   HH12     87       0.24      1.008
   221         NZ     22    ARG    NH2     87      -0.26    14.0067
   222          H     22    ARG   HH21     87       0.24      1.008
   223          H     22    ARG   HH22     87       0.24      1.008
   224          C     22    ARG      C     88       0.45     12.011
   225          O     22    ARG      O     88      -0.45    15.9994   ; qtot 2
; residue  23 PHE rtp PHE  q  0.0
   226          N     23    PHE      N     89      -0.31    14.0067
   227          H     23    PHE      H     89       0.31      1.008
   228        CH1     23    PHE     CA     90          0     13.019
   229        CH2     23    PHE     CB     90          0     14.027
   230          C     23    PHE     CG     90          0     12.011
   231          C     23    PHE    CD1     91      -0.14     12.011
   232         HC     23    PHE    HD1     91       0.14      1.008
   233          C     23    PHE    CD2     92      -0.14     12.011
   234         HC     23    PHE    HD2     92       0.14      1.008
   235          C     23    PHE    CE1     93      -0.14     12.011
   236         HC     23    PHE    HE1     93       0.14      1.008
   237          C     23    PHE    CE2     94      -0.14     12.011
   238         HC     23    PHE    HE2     94       0.14      1.008
   239          C     23    PHE     CZ     95      -0.14     12.011
   240         HC     23    PHE     HZ     95       0.14      1.008
   241          C     23    PHE      C     96       0.45     12.011
   242          O     23    PHE      O     96      -0.45    15.9994   ; qtot 2
; residue  24 VAL rtp VAL  q  0.0
   243          N     24    VAL      N     97      -0.31    14.0067
   244          H     24    VAL      H     97       0.31      1.008
   245        CH1     24    VAL     CA     98          0     13.019
   246        CH1     24    VAL     CB     98          0     13.019
   247        CH3     24    VAL    CG1     98          0     15.035
   248        CH3     24    VAL    CG2     98          0     15.035
   249          C     24    VAL      C     99       0.45     12.011
   250          O     24    VAL      O     99      -0.45    15.9994   ; qtot 2
; residue  25 ASP rtp ASP  q -1.0
   251          N     25    ASP      N    100      -0.31    14.0067
   252          H     25    ASP      H    100       0.31      1.008
   253        CH1     25    ASP     CA    101          0     13.019
   254        CH2     25    ASP     CB    101          0     14.027
   255          C     25    ASP     CG    102       0.27     12.011
   256         OM     25    ASP    OD1    102     -0.635    15.9994
   257         OM     25    ASP    OD2    102     -0.635    15.9994
   258          C     25    ASP      C    103       0.45     12.011
   259          O     25    ASP      O    103      -0.45    15.9994   ; qtot 1
; residue  26 VAL rtp VAL  q  0.0
   260          N     26    VAL      N    104      -0.31    14.0067
   261          H     26    VAL      H    104       0.31      1.008
   262        CH1     26    VAL     CA    105          0     13.019
   263        CH1     26    VAL     CB    105          0     13.019
   264        CH3     26    VAL    CG1    105          0     15.035
   265        CH3     26    VAL    CG2    105          0     15.035
   266          C     26    VAL      C    106       0.45     12.011
   267          O     26    VAL      O    106      -0.45    15.9994   ; qtot 1
; residue  27 LEU rtp LEU  q  0.0
   268          N     27    LEU      N    107      -0.31    14.0067
   269          H     27    LEU      H    107       0.31      1.008
   270        CH1     27    LEU     CA    108          0     13.019
   271        CH2     27    LEU     CB    108          0     14.027
   272        CH1     27    LEU     CG    109          0     13.019
   273        CH3     27    LEU    CD1    109          0     15.035
   274        CH3     27    LEU    CD2    109          0     15.035
   275          C     27    LEU      C    110       0.45     12.011
   276          O     27    LEU      O    110      -0.45    15.9994   ; qtot 1
; residue  28 GLY rtp GLY  q  0.0
   277          N     28    GLY      N    111      -0.31    14.0067
   278          H     28    GLY      H    111       0.31      1.008
   279        CH2     28    GLY     CA    112          0     14.027
   280          C     28    GLY      C    113       0.45     12.011
   281          O     28    GLY      O    113      -0.45    15.9994   ; qtot 1
; residue  29 LEU rtp LEU  q  0.0
   282          N     29    LEU      N    114      -0.31    14.0067
   283          H     29    LEU      H    114       0.31      1.008
   284        CH1     29    LEU     CA    115          0     13.019
   285        CH2     29    LEU     CB    115          0     14.027
   286        CH1     29    LEU     CG    116          0     13.019
   287        CH3     29    LEU    CD1    116          0     15.035
   288        CH3     29    LEU    CD2    116          0     15.035
   289          C     29    LEU      C    117       0.45     12.011
   290          O     29    LEU      O    117      -0.45    15.9994   ; qtot 1
; residue  30 GLU rtp GLU  q -1.0
   291          N     30    GLU      N    118      -0.31    14.0067
   292          H     30    GLU      H    118       0.31      1.008
   293        CH1     30    GLU     CA    119          0     13.019
   294        CH2     30    GLU     CB    119          0     14.027
   295        CH2     30    GLU     CG    119          0     14.027
   296          C     30    GLU     CD    120       0.27     12.011
   297         OM     30    GLU    OE1    120     -0.635    15.9994
   298         OM     30    GLU    OE2    120     -0.635    15.9994
   299          C     30    GLU      C    121       0.45     12.011
   300          O     30    GLU      O    121      -0.45    15.9994   ; qtot 0
; residue  31 GLU rtp GLU  q -1.0
   301          N     31    GLU      N    122      -0.31    14.0067
   302          H     31    GLU      H    122       0.31      1.008
   303        CH1     31    GLU     CA    123          0     13.019
   304        CH2     31    GLU     CB    123          0     14.027
   305        CH2     31    GLU     CG    123          0     14.027
   306          C     31    GLU     CD    124       0.27     12.011
   307         OM     31    GLU    OE1    124     -0.635    15.9994
   308         OM     31    GLU    OE2    124     -0.635    15.9994
   309          C     31    GLU      C    125       0.45     12.011
   310          O     31    GLU      O    125      -0.45    15.9994   ; qtot -1
; residue  32 GLU rtp GLU  q -1.0
   311          N     32    GLU      N    126      -0.31    14.0067
   312          H     32    GLU      H    126       0.31      1.008
   313        CH1     32    GLU     CA    127          0     13.019
   314        CH2     32    GLU     CB    127          0     14.027
   315        CH2     32    GLU     CG    127          0     14.027
   316          C     32    GLU     CD    128       0.27     12.011
   317         OM     32    GLU    OE1    128     -0.635    15.9994
   318         OM     32    GLU    OE2    128     -0.635    15.9994
   319          C     32    GLU      C    129       0.45     12.011
   320          O     32    GLU      O    129      -0.45    15.9994   ; qtot -2
; residue  33 SER rtp SER  q  0.0
   321          N     33    SER      N    130      -0.31    14.0067
   322          H     33    SER      H    130       0.31      1.008
   323        CH1     33    SER     CA    131          0     13.019
   324        CH2     33    SER     CB    132      0.266     14.027
   325         OA     33    SER     OG    132     -0.674    15.9994
   326          H     33    SER     HG    132      0.408      1.008
   327          C     33    SER      C    133       0.45     12.011
   328          O     33    SER      O    133      -0.45    15.9994   ; qtot -2
; residue  34 LEU rtp LEU  q  0.0
   329          N     34    LEU      N    134      -0.31    14.0067
   330          H     34    LEU      H    134       0.31      1.008
   331        CH1     34    LEU     CA    135          0     13.019
   332        CH2     34    LEU     CB    135          0     14.027
   333        CH1     34    LEU     CG    136          0     13.019
   334        CH3     34    LEU    CD1    136          0     15.035
   335        CH3     34    LEU    CD2    136          0     15.035
   336          C     34    LEU      C    137       0.45     12.011
   337          O     34    LEU      O    137      -0.45    15.9994   ; qtot -2
; residue  35 GLY rtp GLY  q  0.0
   338          N     35    GLY      N    138      -0.31    14.0067
   339          H     35    GLY      H    138       0.31      1.008
   340        CH2     35    GLY     CA    139          0     14.027
   341          C     35    GLY      C    140       0.45     12.011
   342          O     35    GLY      O    140      -0.45    15.9994   ; qtot -2
; residue  36 SER rtp SER  q  0.0
   343          N     36    SER      N    141      -0.31    14.0067
   344          H     36    SER      H    141       0.31      1.008
   345        CH1     36    SER     CA    142          0     13.019
   346        CH2     36    SER     CB    143      0.266     14.027
   347         OA     36    SER     OG    143     -0.674    15.9994
   348          H     36    SER     HG    143      0.408      1.008
   349          C     36    SER      C    144       0.45     12.011
   350          O     36    SER      O    144      -0.45    15.9994   ; qtot -2
; residue  37 VAL rtp VAL  q  0.0
   351          N     37    VAL      N    145      -0.31    14.0067
   352          H     37    VAL      H    145       0.31      1.008
   353        CH1     37    VAL     CA    146          0     13.019
   354        CH1     37    VAL     CB    146          0     13.019
   355        CH3     37    VAL    CG1    146          0     15.035
   356        CH3     37    VAL    CG2    146          0     15.035
   357          C     37    VAL      C    147       0.45     12.011
   358          O     37    VAL      O    147      -0.45    15.9994   ; qtot -2
; residue  38 PRO rtp PRO  q  0.0
   359          N     38    PRO      N    148          0    14.0067
   360        CH1     38    PRO     CA    149          0     13.019
   361       CH2r     38    PRO     CB    149          0     14.027
   362       CH2r     38    PRO     CG    150          0     14.027
   363       CH2r     38    PRO     CD    150          0     14.027
   364          C     38    PRO      C    151       0.45     12.011
   365          O     38    PRO      O    151      -0.45    15.9994   ; qtot -2
; residue  39 ALA rtp ALA  q  0.0
   366          N     39    ALA      N    152      -0.31    14.0067
   367          H     39    ALA      H    152       0.31      1.008
   368        CH1     39    ALA     CA    153          0     13.019
   369        CH3     39    ALA     CB    153          0     15.035
   370          C     39    ALA      C    154       0.45     12.011
   371          O     39    ALA      O    154      -0.45    15.9994   ; qtot -2
; residue  40 PRO rtp PRO  q  0.0
   372          N     40    PRO      N    155          0    14.0067
   373        CH1     40    PRO     CA    156          0     13.019
   374       CH2r     40    PRO     CB    156          0     14.027
   375       CH2r     40    PRO     CG    157          0     14.027
   376       CH2r     40    PRO     CD    157          0     14.027
   377          C     40    PRO      C    158       0.45     12.011
   378          O     40    PRO      O    158      -0.45    15.9994   ; qtot -2
; residue  41 ALA rtp ALA  q  0.0
   379          N     41    ALA      N    159      -0.31    14.0067
   380          H     41    ALA      H    159       0.31      1.008
   381        CH1     41    ALA     CA    160          0     13.019
   382        CH3     41    ALA     CB    160          0     15.035
   383          C     41    ALA      C    161       0.45     12.011
   384          O     41    ALA      O    161      -0.45    15.9994   ; qtot -2
; residue  42 CYS rtp CYSH q  0.0
   385          N     42    CYS      N    162      -0.31    14.0067
   386          H     42    CYS      H    162       0.31      1.008
   387        CH1     42    CYS     CA    163          0     13.019
   388        CH2     42    CYS     CB    164       0.15     14.027
   389          S     42    CYS     SG    164      -0.37      32.06
   390          H     42    CYS     HG    164       0.22      1.008
   391          C     42    CYS      C    165       0.45     12.011
   392          O     42    CYS      O    165      -0.45    15.9994   ; qtot -2
; residue  43 ALA rtp ALA  q  0.0
   393          N     43    ALA      N    166      -0.31    14.0067
   394          H     43    ALA      H    166       0.31      1.008
   395        CH1     43    ALA     CA    167          0     13.019
   396        CH3     43    ALA     CB    167          0     15.035
   397          C     43    ALA      C    168       0.45     12.011
   398          O     43    ALA      O    168      -0.45    15.9994   ; qtot -2
; residue  44 LEU rtp LEU  q  0.0
   399          N     44    LEU      N    169      -0.31    14.0067
   400          H     44    LEU      H    169       0.31      1.008
   401        CH1     44    LEU     CA    170          0     13.019
   402        CH2     44    LEU     CB    170          0     14.027
   403        CH1     44    LEU     CG    171          0     13.019
   404        CH3     44    LEU    CD1    171          0     15.035
   405        CH3     44    LEU    CD2    171          0     15.035
   406          C     44    LEU      C    172       0.45     12.011
   407          O     44    LEU      O    172      -0.45    15.9994   ; qtot -2
; residue  45 LEU rtp LEU  q  0.0
   408          N     45    LEU      N    173      -0.31    14.0067
   409          H     45    LEU      H    173       0.31      1.008
   410        CH1     45    LEU     CA    174          0     13.019
   411        CH2     45    LEU     CB    174          0     14.027
   412        CH1     45    LEU     CG    175          0     13.019
   413        CH3     45    LEU    CD1    175          0     15.035
   414        CH3     45    LEU    CD2    175          0     15.035
   415          C     45    LEU      C    176       0.45     12.011
   416          O     45    LEU      O    176      -0.45    15.9994   ; qtot -2
; residue  46 LEU rtp LEU  q  0.0
   417          N     46    LEU      N    177      -0.31    14.0067
   418          H     46    LEU      H    177       0.31      1.008
   419        CH1     46    LEU     CA    178          0     13.019
   420        CH2     46    LEU     CB    178          0     14.027
   421        CH1     46    LEU     CG    179          0     13.019
   422        CH3     46    LEU    CD1    179          0     15.035
   423        CH3     46    LEU    CD2    179          0     15.035
   424          C     46    LEU      C    180       0.45     12.011
   425          O     46    LEU      O    180      -0.45    15.9994   ; qtot -2
; residue  47 LEU rtp LEU  q  0.0
   426          N     47    LEU      N    181      -0.31    14.0067
   427          H     47    LEU      H    181       0.31      1.008
   428        CH1     47    LEU     CA    182          0     13.019
   429        CH2     47    LEU     CB    182          0     14.027
   430        CH1     47    LEU     CG    183          0     13.019
   431        CH3     47    LEU    CD1    183          0     15.035
   432        CH3     47    LEU    CD2    183          0     15.035
   433          C     47    LEU      C    184       0.45     12.011
   434          O     47    LEU      O    184      -0.45    15.9994   ; qtot -2
; residue  48 PHE rtp PHE  q  0.0
   435          N     48    PHE      N    185      -0.31    14.0067
   436          H     48    PHE      H    185       0.31      1.008
   437        CH1     48    PHE     CA    186          0     13.019
   438        CH2     48    PHE     CB    186          0     14.027
   439          C     48    PHE     CG    186          0     12.011
   440          C     48    PHE    CD1    187      -0.14     12.011
   441         HC     48    PHE    HD1    187       0.14      1.008
   442          C     48    PHE    CD2    188      -0.14     12.011
   443         HC     48    PHE    HD2    188       0.14      1.008
   444          C     48    PHE    CE1    189      -0.14     12.011
   445         HC     48    PHE    HE1    189       0.14      1.008
   446          C     48    PHE    CE2    190      -0.14     12.011
   447         HC     48    PHE    HE2    190       0.14      1.008
   448          C     48    PHE     CZ    191      -0.14     12.011
   449         HC     48    PHE     HZ    191       0.14      1.008
   450          C     48    PHE      C    192       0.45     12.011
   451          O     48    PHE      O    192      -0.45    15.9994   ; qtot -2
; residue  49 PRO rtp PRO  q  0.0
   452          N     49    PRO      N    193          0    14.0067
   453        CH1     49    PRO     CA    194          0     13.019
   454       CH2r     49    PRO     CB    194          0     14.027
   455       CH2r     49    PRO     CG    195          0     14.027
   456       CH2r     49    PRO     CD    195          0     14.027
   457          C     49    PRO      C    196       0.45     12.011
   458          O     49    PRO      O    196      -0.45    15.9994   ; qtot -2
; residue  50 LEU rtp LEU  q  0.0
   459          N     50    LEU      N    197      -0.31    14.0067
   460          H     50    LEU      H    197       0.31      1.008
   461        CH1     50    LEU     CA    198          0     13.019
   462        CH2     50    LEU     CB    198          0     14.027
   463        CH1     50    LEU     CG    199          0     13.019
   464        CH3     50    LEU    CD1    199          0     15.035
   465        CH3     50    LEU    CD2    199          0     15.035
   466          C     50    LEU      C    200       0.45     12.011
   467          O     50    LEU      O    200      -0.45    15.9994   ; qtot -2
; residue  51 THR rtp THR  q  0.0
   468          N     51    THR      N    201      -0.31    14.0067
   469          H     51    THR      H    201       0.31      1.008
   470        CH1     51    THR     CA    202          0     13.019
   471        CH1     51    THR     CB    203      0.266     13.019
   472         OA     51    THR    OG1    203     -0.674    15.9994
   473          H     51    THR    HG1    203      0.408      1.008
   474        CH3     51    THR    CG2    204          0     15.035
   475          C     51    THR      C    205       0.45     12.011
   476          O     51    THR      O    205      -0.45    15.9994   ; qtot -2
; residue  52 ALA rtp ALA  q  0.0
   477          N     52    ALA      N    206      -0.31    14.0067
   478          H     52    ALA      H    206       0.31      1.008
   479        CH1     52    ALA     CA    207          0     13.019
   480        CH3     52    ALA     CB    207          0     15.035
   481          C     52    ALA      C    208       0.45     12.011
   482          O     52    ALA      O    208      -0.45    15.9994   ; qtot -2
; residue  53 GLN rtp GLN  q  0.0
   483          N     53    GLN      N    209      -0.31    14.0067
   484          H     53    GLN      H    209       0.31      1.008
   485        CH1     53    GLN     CA    210          0     13.019
   486        CH2     53    GLN     CB    210          0     14.027
   487        CH2     53    GLN     CG    210          0     14.027
   488          C     53    GLN     CD    211       0.29     12.011
   489          O     53    GLN    OE1    211      -0.45    15.9994
   490         NT     53    GLN    NE2    211      -0.72    14.0067
   491          H     53    GLN   HE21    211       0.44      1.008
   492          H     53    GLN   HE22    211       0.44      1.008
   493          C     53    GLN      C    212       0.45     12.011
   494          O     53    GLN      O    212      -0.45    15.9994   ; qtot -2
; residue  54 HISE rtp HISB q  0.0
   495          N     54   HISE      N    213      -0.31    14.0067
   496          H     54   HISE      H    213       0.31      1.008
   497        CH1     54   HISE     CA    214          0     13.019
   498        CH2     54   HISE     CB    214          0     14.027
   499          C     54   HISE     CG    215          0     12.011
   500         NR     54   HISE    ND1    215      -0.54    14.0067
   501          C     54   HISE    CD2    215          0     12.011
   502         HC     54   HISE    HD2    215       0.14      1.008
   503          C     54   HISE    CE1    215          0     12.011
   504         HC     54   HISE    HE1    215       0.14      1.008
   505         NR     54   HISE    NE2    215      -0.05    14.0067
   506          H     54   HISE    HE2    215       0.31      1.008
   507          C     54   HISE      C    216       0.45     12.011
   508          O     54   HISE      O    216      -0.45    15.9994   ; qtot -2
; residue  55 GLU rtp GLU  q -1.0
   509          N     55    GLU      N    217      -0.31    14.0067
   510          H     55    GLU      H    217       0.31      1.008
   511        CH1     55    GLU     CA    218          0     13.019
   512        CH2     55    GLU     CB    218          0     14.027
   513        CH2     55    GLU     CG    218          0     14.027
   514          C     55    GLU     CD    219       0.27     12.011
   515         OM     55    GLU    OE1    219     -0.635    15.9994
   516         OM     55    GLU    OE2    219     -0.635    15.9994
   517          C     55    GLU      C    220       0.45     12.011
   518          O     55    GLU      O    220      -0.45    15.9994   ; qtot -3
; residue  56 ASN rtp ASN  q  0.0
   519          N     56    ASN      N    221      -0.31    14.0067
   520          H     56    ASN      H    221       0.31      1.008
   521        CH1     56    ASN     CA    222          0     13.019
   522        CH2     56    ASN     CB    222          0     14.027
   523          C     56    ASN     CG    223       0.29     12.011
   524          O     56    ASN    OD1    223      -0.45    15.9994
   525         NT     56    ASN    ND2    223      -0.72    14.0067
   526          H     56    ASN   HD21    223       0.44      1.008
   527          H     56    ASN   HD22    223       0.44      1.008
   528          C     56    ASN      C    224       0.45     12.011
   529          O     56    ASN      O    224      -0.45    15.9994   ; qtot -3
; residue  57 PHE rtp PHE  q  0.0
   530          N     57    PHE      N    225      -0.31    14.0067
   531          H     57    PHE      H    225       0.31      1.008
   532        CH1     57    PHE     CA    226          0     13.019
   533        CH2     57    PHE     CB    226          0     14.027
   534          C     57    PHE     CG    226          0     12.011
   535          C     57    PHE    CD1    227      -0.14     12.011
   536         HC     57    PHE    HD1    227       0.14      1.008
   537          C     57    PHE    CD2    228      -0.14     12.011
   538         HC     57    PHE    HD2    228       0.14      1.008
   539          C     57    PHE    CE1    229      -0.14     12.011
   540         HC     57    PHE    HE1    229       0.14      1.008
   541          C     57    PHE    CE2    230      -0.14     12.011
   542         HC     57    PHE    HE2    230       0.14      1.008
   543          C     57    PHE     CZ    231      -0.14     12.011
   544         HC     57    PHE     HZ    231       0.14      1.008
   545          C     57    PHE      C    232       0.45     12.011
   546          O     57    PHE      O    232      -0.45    15.9994   ; qtot -3
; residue  58 ARG rtp ARG  q +1.0
   547          N     58    ARG      N    233      -0.31    14.0067
   548          H     58    ARG      H    233       0.31      1.008
   549        CH1     58    ARG     CA    234          0     13.019
   550        CH2     58    ARG     CB    234          0     14.027
   551        CH2     58    ARG     CG    234          0     14.027
   552        CH2     58    ARG     CD    235       0.09     14.027
   553         NE     58    ARG     NE    235      -0.11    14.0067
   554          H     58    ARG     HE    235       0.24      1.008
   555          C     58    ARG     CZ    235       0.34     12.011
   556         NZ     58    ARG    NH1    235      -0.26    14.0067
   557          H     58    ARG   HH11    235       0.24      1.008
   558          H     58    ARG   HH12    235       0.24      1.008
   559         NZ     58    ARG    NH2    235      -0.26    14.0067
   560          H     58    ARG   HH21    235       0.24      1.008
   561          H     58    ARG   HH22    235       0.24      1.008
   562          C     58    ARG      C    236       0.45     12.011
   563          O     58    ARG      O    236      -0.45    15.9994   ; qtot -2
; residue  59 LYS rtp LYSH q +1.0
   564          N     59    LYS      N    237      -0.31    14.0067
   565          H     59    LYS      H    237       0.31      1.008
   566        CH1     59    LYS     CA    238          0     13.019
   567        CH2     59    LYS     CB    238          0     14.027
   568        CH2     59    LYS     CG    239          0     14.027
   569        CH2     59    LYS     CD    239          0     14.027
   570        CH2     59    LYS     CE    240      0.127     14.027
   571         NL     59    LYS     NZ    240      0.129    14.0067
   572          H     59    LYS    HZ1    240      0.248      1.008
   573          H     59    LYS    HZ2    240      0.248      1.008
   574          H     59    LYS    HZ3    240      0.248      1.008
   575          C     59    LYS      C    241       0.45     12.011
   576          O     59    LYS      O    241      -0.45    15.9994   ; qtot -1
; residue  60 LYS rtp LYSH q +1.0
   577          N     60    LYS      N    242      -0.31    14.0067
   578          H     60    LYS      H    242       0.31      1.008
   579        CH1     60    LYS     CA    243          0     13.019
   580        CH2     60    LYS     CB    243          0     14.027
   581        CH2     60    LYS     CG    244          0     14.027
   582        CH2     60    LYS     CD    244          0     14.027
   583        CH2     60    LYS     CE    245      0.127     14.027
   584         NL     60    LYS     NZ    245      0.129    14.0067
   585          H     60    LYS    HZ1    245      0.248      1.008
   586          H     60    LYS    HZ2    245      0.248      1.008
   587          H     60    LYS    HZ3    245      0.248      1.008
   588          C     60    LYS      C    246       0.45     12.011
   589          O     60    LYS      O    246      -0.45    15.9994   ; qtot 0
; residue  61 GLN rtp GLN  q  0.0
   590          N     61    GLN      N    247      -0.31    14.0067
   591          H     61    GLN      H    247       0.31      1.008
   592        CH1     61    GLN     CA    248          0     13.019
   593        CH2     61    GLN     CB    248          0     14.027
   594        CH2     61    GLN     CG    248          0     14.027
   595          C     61    GLN     CD    249       0.29     12.011
   596          O     61    GLN    OE1    249      -0.45    15.9994
   597         NT     61    GLN    NE2    249      -0.72    14.0067
   598          H     61    GLN   HE21    249       0.44      1.008
   599          H     61    GLN   HE22    249       0.44      1.008
   600          C     61    GLN      C    250       0.45     12.011
   601          O     61    GLN      O    250      -0.45    15.9994   ; qtot 0
; residue  62 ILE rtp ILE  q  0.0
   602          N     62    ILE      N    251      -0.31    14.0067
   603          H     62    ILE      H    251       0.31      1.008
   604        CH1     62    ILE     CA    252          0     13.019
   605        CH1     62    ILE     CB    253          0     13.019
   606        CH2     62    ILE    CG1    253          0     14.027
   607        CH3     62    ILE    CG2    253          0     15.035
   608        CH3     62    ILE     CD    253          0     15.035
   609          C     62    ILE      C    254       0.45     12.011
   610          O     62    ILE      O    254      -0.45    15.9994   ; qtot 0
; residue  63 GLU rtp GLU  q -1.0
   611          N     63    GLU      N    255      -0.31    14.0067
   612          H     63    GLU      H    255       0.31      1.008
   613        CH1     63    GLU     CA    256          0     13.019
   614        CH2     63    GLU     CB    256          0     14.027
   615        CH2     63    GLU     CG    256          0     14.027
   616          C     63    GLU     CD    257       0.27     12.011
   617         OM     63    GLU    OE1    257     -0.635    15.9994
   618         OM     63    GLU    OE2    257     -0.635    15.9994
   619          C     63    GLU      C    258       0.45     12.011
   620          O     63    GLU      O    258      -0.45    15.9994   ; qtot -1
; residue  64 GLU rtp GLU  q -1.0
   621          N     64    GLU      N    259      -0.31    14.0067
   622          H     64    GLU      H    259       0.31      1.008
   623        CH1     64    GLU     CA    260          0     13.019
   624        CH2     64    GLU     CB    260          0     14.027
   625        CH2     64    GLU     CG    260          0     14.027
   626          C     64    GLU     CD    261       0.27     12.011
   627         OM     64    GLU    OE1    261     -0.635    15.9994
   628         OM     64    GLU    OE2    261     -0.635    15.9994
   629          C     64    GLU      C    262       0.45     12.011
   630          O     64    GLU      O    262      -0.45    15.9994   ; qtot -2
; residue  65 LEU rtp LEU  q  0.0
   631          N     65    LEU      N    263      -0.31    14.0067
   632          H     65    LEU      H    263       0.31      1.008
   633        CH1     65    LEU     CA    264          0     13.019
   634        CH2     65    LEU     CB    264          0     14.027
   635        CH1     65    LEU     CG    265          0     13.019
   636        CH3     65    LEU    CD1    265          0     15.035
   637        CH3     65    LEU    CD2    265          0     15.035
   638          C     65    LEU      C    266       0.45     12.011
   639          O     65    LEU      O    266      -0.45    15.9994   ; qtot -2
; residue  66 LYS rtp LYSH q +1.0
   640          N     66    LYS      N    267      -0.31    14.0067
   641          H     66    LYS      H    267       0.31      1.008
   642        CH1     66    LYS     CA    268          0     13.019
   643        CH2     66    LYS     CB    268          0     14.027
   644        CH2     66    LYS     CG    269          0     14.027
   645        CH2     66    LYS     CD    269          0     14.027
   646        CH2     66    LYS     CE    270      0.127     14.027
   647         NL     66    LYS     NZ    270      0.129    14.0067
   648          H     66    LYS    HZ1    270      0.248      1.008
   649          H     66    LYS    HZ2    270      0.248      1.008
   650          H     66    LYS    HZ3    270      0.248      1.008
   651          C     66    LYS      C    271       0.45     12.011
   652          O     66    LYS      O    271      -0.45    15.9994   ; qtot -1
; residue  67 GLY rtp GLY  q  0.0
   653          N     67    GLY      N    272      -0.31    14.0067
   654          H     67    GLY      H    272       0.31      1.008
   655        CH2     67    GLY     CA    273          0     14.027
   656          C     67    GLY      C    274       0.45     12.011
   657          O     67    GLY      O    274      -0.45    15.9994   ; qtot -1
; residue  68 GLN rtp GLN  q  0.0
   658          N     68    GLN      N    275      -0.31    14.0067
   659          H     68    GLN      H    275       0.31      1.008
   660        CH1     68    GLN     CA    276          0     13.019
   661        CH2     68    GLN     CB    276          0     14.027
   662        CH2     68    GLN     CG    276          0     14.027
   663          C     68    GLN     CD    277       0.29     12.011
   664          O     68    GLN    OE1    277      -0.45    15.9994
   665         NT     68    GLN    NE2    277      -0.72    14.0067
   666          H     68    GLN   HE21    277       0.44      1.008
   667          H     68    GLN   HE22    277       0.44      1.008
   668          C     68    GLN      C    278       0.45     12.011
   669          O     68    GLN      O    278      -0.45    15.9994   ; qtot -1
; residue  69 GLU rtp GLU  q -1.0
   670          N     69    GLU      N    279      -0.31    14.0067
   671          H     69    GLU      H    279       0.31      1.008
   672        CH1     69    GLU     CA    280          0     13.019
   673        CH2     69    GLU     CB    280          0     14.027
   674        CH2     69    GLU     CG    280          0     14.027
   675          C     69    GLU     CD    281       0.27     12.011
   676         OM     69    GLU    OE1    281     -0.635    15.9994
   677         OM     69    GLU    OE2    281     -0.635    15.9994
   678          C     69    GLU      C    282       0.45     12.011
   679          O     69    GLU      O    282      -0.45    15.9994   ; qtot -2
; residue  70 VAL rtp VAL  q  0.0
   680          N     70    VAL      N    283      -0.31    14.0067
   681          H     70    VAL      H    283       0.31      1.008
   682        CH1     70    VAL     CA    284          0     13.019
   683        CH1     70    VAL     CB    284          0     13.019
   684        CH3     70    VAL    CG1    284          0     15.035
   685        CH3     70    VAL    CG2    284          0     15.035
   686          C     70    VAL      C    285       0.45     12.011
   687          O     70    VAL      O    285      -0.45    15.9994   ; qtot -2
; residue  71 SER rtp SER  q  0.0
   688          N     71    SER      N    286      -0.31    14.0067
   689          H     71    SER      H    286       0.31      1.008
   690        CH1     71    SER     CA    287          0     13.019
   691        CH2     71    SER     CB    288      0.266     14.027
   692         OA     71    SER     OG    288     -0.674    15.9994
   693          H     71    SER     HG    288      0.408      1.008
   694          C     71    SER      C    289       0.45     12.011
   695          O     71    SER      O    289      -0.45    15.9994   ; qtot -2
; residue  72 PRO rtp PRO  q  0.0
   696          N     72    PRO      N    290          0    14.0067
   697        CH1     72    PRO     CA    291          0     13.019
   698       CH2r     72    PRO     CB    291          0     14.027
   699       CH2r     72    PRO     CG    292          0     14.027
   700       CH2r     72    PRO     CD    292          0     14.027
   701          C     72    PRO      C    293       0.45     12.011
   702          O     72    PRO      O    293      -0.45    15.9994   ; qtot -2
; residue  73 LYS rtp LYSH q +1.0
   703          N     73    LYS      N    294      -0.31    14.0067
   704          H     73    LYS      H    294       0.31      1.008
   705        CH1     73    LYS     CA    295          0     13.019
   706        CH2     73    LYS     CB    295          0     14.027
   707        CH2     73    LYS     CG    296          0     14.027
   708        CH2     73    LYS     CD    296          0     14.027
   709        CH2     73    LYS     CE    297      0.127     14.027
   710         NL     73    LYS     NZ    297      0.129    14.0067
   711          H     73    LYS    HZ1    297      0.248      1.008
   712          H     73    LYS    HZ2    297      0.248      1.008
   713          H     73    LYS    HZ3    297      0.248      1.008
   714          C     73    LYS      C    298       0.45     12.011
   715          O     73    LYS      O    298      -0.45    15.9994   ; qtot -1
; residue  74 VAL rtp VAL  q  0.0
   716          N     74    VAL      N    299      -0.31    14.0067
   717          H     74    VAL      H    299       0.31      1.008
   718        CH1     74    VAL     CA    300          0     13.019
   719        CH1     74    VAL     CB    300          0     13.019
   720        CH3     74    VAL    CG1    300          0     15.035
   721        CH3     74    VAL    CG2    300          0     15.035
   722          C     74    VAL      C    301       0.45     12.011
   723          O     74    VAL      O    301      -0.45    15.9994   ; qtot -1
; residue  75 TYR rtp TYR  q  0.0
   724          N     75    TYR      N    302      -0.31    14.0067
   725          H     75    TYR      H    302       0.31      1.008
   726        CH1     75    TYR     CA    303          0     13.019
   727        CH2     75    TYR     CB    303          0     14.027
   728          C     75    TYR     CG    303          0     12.011
   729          C     75    TYR    CD1    304      -0.14     12.011
   730         HC     75    TYR    HD1    304       0.14      1.008
   731          C     75    TYR    CD2    305      -0.14     12.011
   732         HC     75    TYR    HD2    305       0.14      1.008
   733          C     75    TYR    CE1    306      -0.14     12.011
   734         HC     75    TYR    HE1    306       0.14      1.008
   735          C     75    TYR    CE2    307      -0.14     12.011
   736         HC     75    TYR    HE2    307       0.14      1.008
   737          C     75    TYR     CZ    308      0.203     12.011
   738         OA     75    TYR     OH    308     -0.611    15.9994
   739          H     75    TYR     HH    308      0.408      1.008
   740          C     75    TYR      C    309       0.45     12.011
   741          O     75    TYR      O    309      -0.45    15.9994   ; qtot -1
; residue  76 PHE rtp PHE  q  0.0
   742          N     76    PHE      N    310      -0.31    14.0067
   743          H     76    PHE      H    310       0.31      1.008
   744        CH1     76    PHE     CA    311          0     13.019
   745        CH2     76    PHE     CB    311          0     14.027
   746          C     76    PHE     CG    311          0     12.011
   747          C     76    PHE    CD1    312      -0.14     12.011
   748         HC     76    PHE    HD1    312       0.14      1.008
   749          C     76    PHE    CD2    313      -0.14     12.011
   750         HC     76    PHE    HD2    313       0.14      1.008
   751          C     76    PHE    CE1    314      -0.14     12.011
   752         HC     76    PHE    HE1    314       0.14      1.008
   753          C     76    PHE    CE2    315      -0.14     12.011
   754         HC     76    PHE    HE2    315       0.14      1.008
   755          C     76    PHE     CZ    316      -0.14     12.011
   756         HC     76    PHE     HZ    316       0.14      1.008
   757          C     76    PHE      C    317       0.45     12.011
   758          O     76    PHE      O    317      -0.45    15.9994   ; qtot -1
; residue  77 MET rtp MET  q  0.0
   759          N     77    MET      N    318      -0.31    14.0067
   760          H     77    MET      H    318       0.31      1.008
   761        CH1     77    MET     CA    319          0     13.019
   762        CH2     77    MET     CB    319          0     14.027
   763        CH2     77    MET     CG    320      0.241     14.027
   764          S     77    MET     SD    320     -0.482      32.06
   765        CH3     77    MET     CE    320      0.241     15.035
   766          C     77    MET      C    321       0.45     12.011
   767          O     77    MET      O    321      -0.45    15.9994   ; qtot -1
; residue  78 LYS rtp LYSH q +1.0
   768          N     78    LYS      N    322      -0.31    14.0067
   769          H     78    LYS      H    322       0.31      1.008
   770        CH1     78    LYS     CA    323          0     13.019
   771        CH2     78    LYS     CB    323          0     14.027
   772        CH2     78    LYS     CG    324          0     14.027
   773        CH2     78    LYS     CD    324          0     14.027
   774        CH2     78    LYS     CE    325      0.127     14.027
   775         NL     78    LYS     NZ    325      0.129    14.0067
   776          H     78    LYS    HZ1    325      0.248      1.008
   777          H     78    LYS    HZ2    325      0.248      1.008
   778          H     78    LYS    HZ3    325      0.248      1.008
   779          C     78    LYS      C    326       0.45     12.011
   780          O     78    LYS      O    326      -0.45    15.9994   ; qtot 0
; residue  79 GLN rtp GLN  q  0.0
   781          N     79    GLN      N    327      -0.31    14.0067
   782          H     79    GLN      H    327       0.31      1.008
   783        CH1     79    GLN     CA    328          0     13.019
   784        CH2     79    GLN     CB    328          0     14.027
   785        CH2     79    GLN     CG    328          0     14.027
   786          C     79    GLN     CD    329       0.29     12.011
   787          O     79    GLN    OE1    329      -0.45    15.9994
   788         NT     79    GLN    NE2    329      -0.72    14.0067
   789          H     79    GLN   HE21    329       0.44      1.008
   790          H     79    GLN   HE22    329       0.44      1.008
   791          C     79    GLN      C    330       0.45     12.011
   792          O     79    GLN      O    330      -0.45    15.9994   ; qtot 0
; residue  80 THR rtp THR  q  0.0
   793          N     80    THR      N    331      -0.31    14.0067
   794          H     80    THR      H    331       0.31      1.008
   795        CH1     80    THR     CA    332          0     13.019
   796        CH1     80    THR     CB    333      0.266     13.019
   797         OA     80    THR    OG1    333     -0.674    15.9994
   798          H     80    THR    HG1    333      0.408      1.008
   799        CH3     80    THR    CG2    334          0     15.035
   800          C     80    THR      C    335       0.45     12.011
   801          O     80    THR      O    335      -0.45    15.9994   ; qtot 0
; residue  81 ILE rtp ILE  q  0.0
   802          N     81    ILE      N    336      -0.31    14.0067
   803          H     81    ILE      H    336       0.31      1.008
   804        CH1     81    ILE     CA    337          0     13.019
   805        CH1     81    ILE     CB    338          0     13.019
   806        CH2     81    ILE    CG1    338          0     14.027
   807        CH3     81    ILE    CG2    338          0     15.035
   808        CH3     81    ILE     CD    338          0     15.035
   809          C     81    ILE      C    339       0.45     12.011
   810          O     81    ILE      O    339      -0.45    15.9994   ; qtot 0
; residue  82 GLY rtp GLY  q  0.0
   811          N     82    GLY      N    340      -0.31    14.0067
   812          H     82    GLY      H    340       0.31      1.008
   813        CH2     82    GLY     CA    341          0     14.027
   814          C     82    GLY      C    342       0.45     12.011
   815          O     82    GLY      O    342      -0.45    15.9994   ; qtot 0
; residue  83 ASN rtp ASN  q  0.0
   816          N     83    ASN      N    343      -0.31    14.0067
   817          H     83    ASN      H    343       0.31      1.008
   818        CH1     83    ASN     CA    344          0     13.019
   819        CH2     83    ASN     CB    344          0     14.027
   820          C     83    ASN     CG    345       0.29     12.011
   821          O     83    ASN    OD1    345      -0.45    15.9994
   822         NT     83    ASN    ND2    345      -0.72    14.0067
   823          H     83    ASN   HD21    345       0.44      1.008
   824          H     83    ASN   HD22    345       0.44      1.008
   825          C     83    ASN      C    346       0.45     12.011
   826          O     83    ASN      O    346      -0.45    15.9994   ; qtot 0
; residue  84 SER rtp SER  q  0.0
   827          N     84    SER      N    347      -0.31    14.0067
   828          H     84    SER      H    347       0.31      1.008
   829        CH1     84    SER     CA    348          0     13.019
   830        CH2     84    SER     CB    349      0.266     14.027
   831         OA     84    SER     OG    349     -0.674    15.9994
   832          H     84    SER     HG    349      0.408      1.008
   833          C     84    SER      C    350       0.45     12.011
   834          O     84    SER      O    350      -0.45    15.9994   ; qtot 0
; residue  85 CYS rtp CYSH q  0.0
   835          N     85    CYS      N    351      -0.31    14.0067
   836          H     85    CYS      H    351       0.31      1.008
   837        CH1     85    CYS     CA    352          0     13.019
   838        CH2     85    CYS     CB    353       0.15     14.027
   839          S     85    CYS     SG    353      -0.37      32.06
   840          H     85    CYS     HG    353       0.22      1.008
   841          C     85    CYS      C    354       0.45     12.011
   842          O     85    CYS      O    354      -0.45    15.9994   ; qtot 0
; residue  86 GLY rtp GLY  q  0.0
   843          N     86    GLY      N    355      -0.31    14.0067
   844          H     86    GLY      H    355       0.31      1.008
   845        CH2     86    GLY     CA    356          0     14.027
   846          C     86    GLY      C    357       0.45     12.011
   847          O     86    GLY      O    357      -0.45    15.9994   ; qtot 0
; residue  87 THR rtp THR  q  0.0
   848          N     87    THR      N    358      -0.31    14.0067
   849          H     87    THR      H    358       0.31      1.008
   850        CH1     87    THR     CA    359          0     13.019
   851        CH1     87    THR     CB    360      0.266     13.019
   852         OA     87    THR    OG1    360     -0.674    15.9994
   853          H     87    THR    HG1    360      0.408      1.008
   854        CH3     87    THR    CG2    361          0     15.035
   855          C     87    THR      C    362       0.45     12.011
   856          O     87    THR      O    362      -0.45    15.9994   ; qtot 0
; residue  88 ILE rtp ILE  q  0.0
   857          N     88    ILE      N    363      -0.31    14.0067
   858          H     88    ILE      H    363       0.31      1.008
   859        CH1     88    ILE     CA    364          0     13.019
   860        CH1     88    ILE     CB    365          0     13.019
   861        CH2     88    ILE    CG1    365          0     14.027
   862        CH3     88    ILE    CG2    365          0     15.035
   863        CH3     88    ILE     CD    365          0     15.035
   864          C     88    ILE      C    366       0.45     12.011
   865          O     88    ILE      O    366      -0.45    15.9994   ; qtot 0
; residue  89 GLY rtp GLY  q  0.0
   866          N     89    GLY      N    367      -0.31    14.0067
   867          H     89    GLY      H    367       0.31      1.008
   868        CH2     89    GLY     CA    368          0     14.027
   869          C     89    GLY      C    369       0.45     12.011
   870          O     89    GLY      O    369      -0.45    15.9994   ; qtot 0
; residue  90 LEU rtp LEU  q  0.0
   871          N     90    LEU      N    370      -0.31    14.0067
   872          H     90    LEU      H    370       0.31      1.008
   873        CH1     90    LEU     CA    371          0     13.019
   874        CH2     90    LEU     CB    371          0     14.027
   875        CH1     90    LEU     CG    372          0     13.019
   876        CH3     90    LEU    CD1    372          0     15.035
   877        CH3     90    LEU    CD2    372          0     15.035
   878          C     90    LEU      C    373       0.45     12.011
   879          O     90    LEU      O    373      -0.45    15.9994   ; qtot 0
; residue  91 ILE rtp ILE  q  0.0
   880          N     91    ILE      N    374      -0.31    14.0067
   881          H     91    ILE      H    374       0.31      1.008
   882        CH1     91    ILE     CA    375          0     13.019
   883        CH1     91    ILE     CB    376          0     13.019
   884        CH2     91    ILE    CG1    376          0     14.027
   885        CH3     91    ILE    CG2    376          0     15.035
   886        CH3     91    ILE     CD    376          0     15.035
   887          C     91    ILE      C    377       0.45     12.011
   888          O     91    ILE      O    377      -0.45    15.9994   ; qtot 0
; residue  92 HISE rtp HISB q  0.0
   889          N     92   HISE      N    378      -0.31    14.0067
   890          H     92   HISE      H    378       0.31      1.008
   891        CH1     92   HISE     CA    379          0     13.019
   892        CH2     92   HISE     CB    379          0     14.027
   893          C     92   HISE     CG    380          0     12.011
   894         NR     92   HISE    ND1    380      -0.54    14.0067
   895          C     92   HISE    CD2    380          0     12.011
   896         HC     92   HISE    HD2    380       0.14      1.008
   897          C     92   HISE    CE1    380          0     12.011
   898         HC     92   HISE    HE1    380       0.14      1.008
   899         NR     92   HISE    NE2    380      -0.05    14.0067
   900          H     92   HISE    HE2    380       0.31      1.008
   901          C     92   HISE      C    381       0.45     12.011
   902          O     92   HISE      O    381      -0.45    15.9994   ; qtot 0
; residue  93 ALA rtp ALA  q  0.0
   903          N     93    ALA      N    382      -0.31    14.0067
   904          H     93    ALA      H    382       0.31      1.008
   905        CH1     93    ALA     CA    383          0     13.019
   906        CH3     93    ALA     CB    383          0     15.035
   907          C     93    ALA      C    384       0.45     12.011
   908          O     93    ALA      O    384      -0.45    15.9994   ; qtot 0
; residue  94 VAL rtp VAL  q  0.0
   909          N     94    VAL      N    385      -0.31    14.0067
   910          H     94    VAL      H    385       0.31      1.008
   911        CH1     94    VAL     CA    386          0     13.019
   912        CH1     94    VAL     CB    386          0     13.019
   913        CH3     94    VAL    CG1    386          0     15.035
   914        CH3     94    VAL    CG2    386          0     15.035
   915          C     94    VAL      C    387       0.45     12.011
   916          O     94    VAL      O    387      -0.45    15.9994   ; qtot 0
; residue  95 ALA rtp ALA  q  0.0
   917          N     95    ALA      N    388      -0.31    14.0067
   918          H     95    ALA      H    388       0.31      1.008
   919        CH1     95    ALA     CA    389          0     13.019
   920        CH3     95    ALA     CB    389          0     15.035
   921          C     95    ALA      C    390       0.45     12.011
   922          O     95    ALA      O    390      -0.45    15.9994   ; qtot 0
; residue  96 ASN rtp ASN  q  0.0
   923          N     96    ASN      N    391      -0.31    14.0067
   924          H     96    ASN      H    391       0.31      1.008
   925        CH1     96    ASN     CA    392          0     13.019
   926        CH2     96    ASN     CB    392          0     14.027
   927          C     96    ASN     CG    393       0.29     12.011
   928          O     96    ASN    OD1    393      -0.45    15.9994
   929         NT     96    ASN    ND2    393      -0.72    14.0067
   930          H     96    ASN   HD21    393       0.44      1.008
   931          H     96    ASN   HD22    393       0.44      1.008
   932          C     96    ASN      C    394       0.45     12.011
   933          O     96    ASN      O    394      -0.45    15.9994   ; qtot 0
; residue  97 ASN rtp ASN  q  0.0
   934          N     97    ASN      N    395      -0.31    14.0067
   935          H     97    ASN      H    395       0.31      1.008
   936        CH1     97    ASN     CA    396          0     13.019
   937        CH2     97    ASN     CB    396          0     14.027
   938          C     97    ASN     CG    397       0.29     12.011
   939          O     97    ASN    OD1    397      -0.45    15.9994
   940         NT     97    ASN    ND2    397      -0.72    14.0067
   941          H     97    ASN   HD21    397       0.44      1.008
   942          H     97    ASN   HD22    397       0.44      1.008
   943          C     97    ASN      C    398       0.45     12.011
   944          O     97    ASN      O    398      -0.45    15.9994   ; qtot 0
; residue  98 GLN rtp GLN  q  0.0
   945          N     98    GLN      N    399      -0.31    14.0067
   946          H     98    GLN      H    399       0.31      1.008
   947        CH1     98    GLN     CA    400          0     13.019
   948        CH2     98    GLN     CB    400          0     14.027
   949        CH2     98    GLN     CG    400          0     14.027
   950          C     98    GLN     CD    401       0.29     12.011
   951          O     98    GLN    OE1    401      -0.45    15.9994
   952         NT     98    GLN    NE2    401      -0.72    14.0067
   953          H     98    GLN   HE21    401       0.44      1.008
   954          H     98    GLN   HE22    401       0.44      1.008
   955          C     98    GLN      C    402       0.45     12.011
   956          O     98    GLN      O    402      -0.45    15.9994   ; qtot 0
; residue  99 ASP rtp ASP  q -1.0
   957          N     99    ASP      N    403      -0.31    14.0067
   958          H     99    ASP      H    403       0.31      1.008
   959        CH1     99    ASP     CA    404          0     13.019
   960        CH2     99    ASP     CB    404          0     14.027
   961          C     99    ASP     CG    405       0.27     12.011
   962         OM     99    ASP    OD1    405     -0.635    15.9994
   963         OM     99    ASP    OD2    405     -0.635    15.9994
   964          C     99    ASP      C    406       0.45     12.011
   965          O     99    ASP      O    406      -0.45    15.9994   ; qtot -1
; residue 100 LYS rtp LYSH q +1.0
   966          N    100    LYS      N    407      -0.31    14.0067
   967          H    100    LYS      H    407       0.31      1.008
   968        CH1    100    LYS     CA    408          0     13.019
   969        CH2    100    LYS     CB    408          0     14.027
   970        CH2    100    LYS     CG    409          0     14.027
   971        CH2    100    LYS     CD    409          0     14.027
   972        CH2    100    LYS     CE    410      0.127     14.027
   973         NL    100    LYS     NZ    410      0.129    14.0067
   974          H    100    LYS    HZ1    410      0.248      1.008
   975          H    100    LYS    HZ2    410      0.248      1.008
   976          H    100    LYS    HZ3    410      0.248      1.008
   977          C    100    LYS      C    411       0.45     12.011
   978          O    100    LYS      O    411      -0.45    15.9994   ; qtot 0
; residue 101 LEU rtp LEU  q  0.0
   979          N    101    LEU      N    412      -0.31    14.0067
   980          H    101    LEU      H    412       0.31      1.008
   981        CH1    101    LEU     CA    413          0     13.019
   982        CH2    101    LEU     CB    413          0     14.027
   983        CH1    101    LEU     CG    414          0     13.019
   984        CH3    101    LEU    CD1    414          0     15.035
   985        CH3    101    LEU    CD2    414          0     15.035
   986          C    101    LEU      C    415       0.45     12.011
   987          O    101    LEU      O    415      -0.45    15.9994   ; qtot 0
; residue 102 GLY rtp GLY  q  0.0
   988          N    102    GLY      N    416      -0.31    14.0067
   989          H    102    GLY      H    416       0.31      1.008
   990        CH2    102    GLY     CA    417          0     14.027
   991          C    102    GLY      C    418       0.45     12.011
   992          O    102    GLY      O    418      -0.45    15.9994   ; qtot 0
; residue 103 PHE rtp PHE  q  0.0
   993          N    103    PHE      N    419      -0.31    14.0067
   994          H    103    PHE      H    419       0.31      1.008
   995        CH1    103    PHE     CA    420          0     13.019
   996        CH2    103    PHE     CB    420          0     14.027
   997          C    103    PHE     CG    420          0     12.011
   998          C    103    PHE    CD1    421      -0.14     12.011
   999         HC    103    PHE    HD1    421       0.14      1.008
  1000          C    103    PHE    CD2    422      -0.14     12.011
  1001         HC    103    PHE    HD2    422       0.14      1.008
  1002          C    103    PHE    CE1    423      -0.14     12.011
  1003         HC    103    PHE    HE1    423       0.14      1.008
  1004          C    103    PHE    CE2    424      -0.14     12.011
  1005         HC    103    PHE    HE2    424       0.14      1.008
  1006          C    103    PHE     CZ    425      -0.14     12.011
  1007         HC    103    PHE     HZ    425       0.14      1.008
  1008          C    103    PHE      C    426       0.45     12.011
  1009          O    103    PHE      O    426      -0.45    15.9994   ; qtot 0
; residue 104 GLU rtp GLU  q -1.0
  1010          N    104    GLU      N    427      -0.31    14.0067
  1011          H    104    GLU      H    427       0.31      1.008
  1012        CH1    104    GLU     CA    428          0     13.019
  1013        CH2    104    GLU     CB    428          0     14.027
  1014        CH2    104    GLU     CG    428          0     14.027
  1015          C    104    GLU     CD    429       0.27     12.011
  1016         OM    104    GLU    OE1    429     -0.635    15.9994
  1017         OM    104    GLU    OE2    429     -0.635    15.9994
  1018          C    104    GLU      C    430       0.45     12.011
  1019          O    104    GLU      O    430      -0.45    15.9994   ; qtot -1
; residue 105 ASP rtp ASP  q -1.0
  1020          N    105    ASP      N    431      -0.31    14.0067
  1021          H    105    ASP      H    431       0.31      1.008
  1022        CH1    105    ASP     CA    432          0     13.019
  1023        CH2    105    ASP     CB    432          0     14.027
  1024          C    105    ASP     CG    433       0.27     12.011
  1025         OM    105    ASP    OD1    433     -0.635    15.9994
  1026         OM    105    ASP    OD2    433     -0.635    15.9994
  1027          C    105    ASP      C    434       0.45     12.011
  1028          O    105    ASP      O    434      -0.45    15.9994   ; qtot -2
; residue 106 GLY rtp GLY  q  0.0
  1029          N    106    GLY      N    435      -0.31    14.0067
  1030          H    106    GLY      H    435       0.31      1.008
  1031        CH2    106    GLY     CA    436          0     14.027
  1032          C    106    GLY      C    437       0.45     12.011
  1033          O    106    GLY      O    437      -0.45    15.9994   ; qtot -2
; residue 107 SER rtp SER  q  0.0
  1034          N    107    SER      N    438      -0.31    14.0067
  1035          H    107    SER      H    438       0.31      1.008
  1036        CH1    107    SER     CA    439          0     13.019
  1037        CH2    107    SER     CB    440      0.266     14.027
  1038         OA    107    SER     OG    440     -0.674    15.9994
  1039          H    107    SER     HG    440      0.408      1.008
  1040          C    107    SER      C    441       0.45     12.011
  1041          O    107    SER      O    441      -0.45    15.9994   ; qtot -2
; residue 108 VAL rtp VAL  q  0.0
  1042          N    108    VAL      N    442      -0.31    14.0067
  1043          H    108    VAL      H    442       0.31      1.008
  1044        CH1    108    VAL     CA    443          0     13.019
  1045        CH1    108    VAL     CB    443          0     13.019
  1046        CH3    108    VAL    CG1    443          0     15.035
  1047        CH3    108    VAL    CG2    443          0     15.035
  1048          C    108    VAL      C    444       0.45     12.011
  1049          O    108    VAL      O    444      -0.45    15.9994   ; qtot -2
; residue 109 LEU rtp LEU  q  0.0
  1050          N    109    LEU      N    445      -0.31    14.0067
  1051          H    109    LEU      H    445       0.31      1.008
  1052        CH1    109    LEU     CA    446          0     13.019
  1053        CH2    109    LEU     CB    446          0     14.027
  1054        CH1    109    LEU     CG    447          0     13.019
  1055        CH3    109    LEU    CD1    447          0     15.035
  1056        CH3    109    LEU    CD2    447          0     15.035
  1057          C    109    LEU      C    448       0.45     12.011
  1058          O    109    LEU      O    448      -0.45    15.9994   ; qtot -2
; residue 110 LYS rtp LYSH q +1.0
  1059          N    110    LYS      N    449      -0.31    14.0067
  1060          H    110    LYS      H    449       0.31      1.008
  1061        CH1    110    LYS     CA    450          0     13.019
  1062        CH2    110    LYS     CB    450          0     14.027
  1063        CH2    110    LYS     CG    451          0     14.027
  1064        CH2    110    LYS     CD    451          0     14.027
  1065        CH2    110    LYS     CE    452      0.127     14.027
  1066         NL    110    LYS     NZ    452      0.129    14.0067
  1067          H    110    LYS    HZ1    452      0.248      1.008
  1068          H    110    LYS    HZ2    452      0.248      1.008
  1069          H    110    LYS    HZ3    452      0.248      1.008
  1070          C    110    LYS      C    453       0.45     12.011
  1071          O    110    LYS      O    453      -0.45    15.9994   ; qtot -1
; residue 111 GLN rtp GLN  q  0.0
  1072          N    111    GLN      N    454      -0.31    14.0067
  1073          H    111    GLN      H    454       0.31      1.008
  1074        CH1    111    GLN     CA    455          0     13.019
  1075        CH2    111    GLN     CB    455          0     14.027
  1076        CH2    111    GLN     CG    455          0     14.027
  1077          C    111    GLN     CD    456       0.29     12.011
  1078          O    111    GLN    OE1    456      -0.45    15.9994
  1079         NT    111    GLN    NE2    456      -0.72    14.0067
  1080          H    111    GLN   HE21    456       0.44      1.008
  1081          H    111    GLN   HE22    456       0.44      1.008
  1082          C    111    GLN      C    457       0.45     12.011
  1083          O    111    GLN      O    457      -0.45    15.9994   ; qtot -1
; residue 112 PHE rtp PHE  q  0.0
  1084          N    112    PHE      N    458      -0.31    14.0067
  1085          H    112    PHE      H    458       0.31      1.008
  1086        CH1    112    PHE     CA    459          0     13.019
  1087        CH2    112    PHE     CB    459          0     14.027
  1088          C    112    PHE     CG    459          0     12.011
  1089          C    112    PHE    CD1    460      -0.14     12.011
  1090         HC    112    PHE    HD1    460       0.14      1.008
  1091          C    112    PHE    CD2    461      -0.14     12.011
  1092         HC    112    PHE    HD2    461       0.14      1.008
  1093          C    112    PHE    CE1    462      -0.14     12.011
  1094         HC    112    PHE    HE1    462       0.14      1.008
  1095          C    112    PHE    CE2    463      -0.14     12.011
  1096         HC    112    PHE    HE2    463       0.14      1.008
  1097          C    112    PHE     CZ    464      -0.14     12.011
  1098         HC    112    PHE     HZ    464       0.14      1.008
  1099          C    112    PHE      C    465       0.45     12.011
  1100          O    112    PHE      O    465      -0.45    15.9994   ; qtot -1
; residue 113 LEU rtp LEU  q  0.0
  1101          N    113    LEU      N    466      -0.31    14.0067
  1102          H    113    LEU      H    466       0.31      1.008
  1103        CH1    113    LEU     CA    467          0     13.019
  1104        CH2    113    LEU     CB    467          0     14.027
  1105        CH1    113    LEU     CG    468          0     13.019
  1106        CH3    113    LEU    CD1    468          0     15.035
  1107        CH3    113    LEU    CD2    468          0     15.035
  1108          C    113    LEU      C    469       0.45     12.011
  1109          O    113    LEU      O    469      -0.45    15.9994   ; qtot -1
; residue 114 SER rtp SER  q  0.0
  1110          N    114    SER      N    470      -0.31    14.0067
  1111          H    114    SER      H    470       0.31      1.008
  1112        CH1    114    SER     CA    471          0     13.019
  1113        CH2    114    SER     CB    472      0.266     14.027
  1114         OA    114    SER     OG    472     -0.674    15.9994
  1115          H    114    SER     HG    472      0.408      1.008
  1116          C    114    SER      C    473       0.45     12.011
  1117          O    114    SER      O    473      -0.45    15.9994   ; qtot -1
; residue 115 GLU rtp GLU  q -1.0
  1118          N    115    GLU      N    474      -0.31    14.0067
  1119          H    115    GLU      H    474       0.31      1.008
  1120        CH1    115    GLU     CA    475          0     13.019
  1121        CH2    115    GLU     CB    475          0     14.027
  1122        CH2    115    GLU     CG    475          0     14.027
  1123          C    115    GLU     CD    476       0.27     12.011
  1124         OM    115    GLU    OE1    476     -0.635    15.9994
  1125         OM    115    GLU    OE2    476     -0.635    15.9994
  1126          C    115    GLU      C    477       0.45     12.011
  1127          O    115    GLU      O    477      -0.45    15.9994   ; qtot -2
; residue 116 THR rtp THR  q  0.0
  1128          N    116    THR      N    478      -0.31    14.0067
  1129          H    116    THR      H    478       0.31      1.008
  1130        CH1    116    THR     CA    479          0     13.019
  1131        CH1    116    THR     CB    480      0.266     13.019
  1132         OA    116    THR    OG1    480     -0.674    15.9994
  1133          H    116    THR    HG1    480      0.408      1.008
  1134        CH3    116    THR    CG2    481          0     15.035
  1135          C    116    THR      C    482       0.45     12.011
  1136          O    116    THR      O    482      -0.45    15.9994   ; qtot -2
; residue 117 GLU rtp GLU  q -1.0
  1137          N    117    GLU      N    483      -0.31    14.0067
  1138          H    117    GLU      H    483       0.31      1.008
  1139        CH1    117    GLU     CA    484          0     13.019
  1140        CH2    117    GLU     CB    484          0     14.027
  1141        CH2    117    GLU     CG    484          0     14.027
  1142          C    117    GLU     CD    485       0.27     12.011
  1143         OM    117    GLU    OE1    485     -0.635    15.9994
  1144         OM    117    GLU    OE2    485     -0.635    15.9994
  1145          C    117    GLU      C    486       0.45     12.011
  1146          O    117    GLU      O    486      -0.45    15.9994   ; qtot -3
; residue 118 LYS rtp LYSH q +1.0
  1147          N    118    LYS      N    487      -0.31    14.0067
  1148          H    118    LYS      H    487       0.31      1.008
  1149        CH1    118    LYS     CA    488          0     13.019
  1150        CH2    118    LYS     CB    488          0     14.027
  1151        CH2    118    LYS     CG    489          0     14.027
  1152        CH2    118    LYS     CD    489          0     14.027
  1153        CH2    118    LYS     CE    490      0.127     14.027
  1154         NL    118    LYS     NZ    490      0.129    14.0067
  1155          H    118    LYS    HZ1    490      0.248      1.008
  1156          H    118    LYS    HZ2    490      0.248      1.008
  1157          H    118    LYS    HZ3    490      0.248      1.008
  1158          C    118    LYS      C    491       0.45     12.011
  1159          O    118    LYS      O    491      -0.45    15.9994   ; qtot -2
; residue 119 MET rtp MET  q  0.0
  1160          N    119    MET      N    492      -0.31    14.0067
  1161          H    119    MET      H    492       0.31      1.008
  1162        CH1    119    MET     CA    493          0     13.019
  1163        CH2    119    MET     CB    493          0     14.027
  1164        CH2    119    MET     CG    494      0.241     14.027
  1165          S    119    MET     SD    494     -0.482      32.06
  1166        CH3    119    MET     CE    494      0.241     15.035
  1167          C    119    MET      C    495       0.45     12.011
  1168          O    119    MET      O    495      -0.45    15.9994   ; qtot -2
; residue 120 SER rtp SER  q  0.0
  1169          N    120    SER      N    496      -0.31    14.0067
  1170          H    120    SER      H    496       0.31      1.008
  1171        CH1    120    SER     CA    497          0     13.019
  1172        CH2    120    SER     CB    498      0.266     14.027
  1173         OA    120    SER     OG    498     -0.674    15.9994
  1174          H    120    SER     HG    498      0.408      1.008
  1175          C    120    SER      C    499       0.45     12.011
  1176          O    120    SER      O    499      -0.45    15.9994   ; qtot -2
; residue 121 PRO rtp PRO  q  0.0
  1177          N    121    PRO      N    500          0    14.0067
  1178        CH1    121    PRO     CA    501          0     13.019
  1179       CH2r    121    PRO     CB    501          0     14.027
  1180       CH2r    121    PRO     CG    502          0     14.027
  1181       CH2r    121    PRO     CD    502          0     14.027
  1182          C    121    PRO      C    503       0.45     12.011
  1183          O    121    PRO      O    503      -0.45    15.9994   ; qtot -2
; residue 122 GLU rtp GLU  q -1.0
  1184          N    122    GLU      N    504      -0.31    14.0067
  1185          H    122    GLU      H    504       0.31      1.008
  1186        CH1    122    GLU     CA    505          0     13.019
  1187        CH2    122    GLU     CB    505          0     14.027
  1188        CH2    122    GLU     CG    505          0     14.027
  1189          C    122    GLU     CD    506       0.27     12.011
  1190         OM    122    GLU    OE1    506     -0.635    15.9994
  1191         OM    122    GLU    OE2    506     -0.635    15.9994
  1192          C    122    GLU      C    507       0.45     12.011
  1193          O    122    GLU      O    507      -0.45    15.9994   ; qtot -3
; residue 123 ASP rtp ASP  q -1.0
  1194          N    123    ASP      N    508      -0.31    14.0067
  1195          H    123    ASP      H    508       0.31      1.008
  1196        CH1    123    ASP     CA    509          0     13.019
  1197        CH2    123    ASP     CB    509          0     14.027
  1198          C    123    ASP     CG    510       0.27     12.011
  1199         OM    123    ASP    OD1    510     -0.635    15.9994
  1200         OM    123    ASP    OD2    510     -0.635    15.9994
  1201          C    123    ASP      C    511       0.45     12.011
  1202          O    123    ASP      O    511      -0.45    15.9994   ; qtot -4
; residue 124 ARG rtp ARG  q +1.0
  1203          N    124    ARG      N    512      -0.31    14.0067
  1204          H    124    ARG      H    512       0.31      1.008
  1205        CH1    124    ARG     CA    513          0     13.019
  1206        CH2    124    ARG     CB    513          0     14.027
  1207        CH2    124    ARG     CG    513          0     14.027
  1208        CH2    124    ARG     CD    514       0.09     14.027
  1209         NE    124    ARG     NE    514      -0.11    14.0067
  1210          H    124    ARG     HE    514       0.24      1.008
  1211          C    124    ARG     CZ    514       0.34     12.011
  1212         NZ    124    ARG    NH1    514      -0.26    14.0067
  1213          H    124    ARG   HH11    514       0.24      1.008
  1214          H    124    ARG   HH12    514       0.24      1.008
  1215         NZ    124    ARG    NH2    514      -0.26    14.0067
  1216          H    124    ARG   HH21    514       0.24      1.008
  1217          H    124    ARG   HH22    514       0.24      1.008
  1218          C    124    ARG      C    515       0.45     12.011
  1219          O    124    ARG      O    515      -0.45    15.9994   ; qtot -3
; residue 125 ALA rtp ALA  q  0.0
  1220          N    125    ALA      N    516      -0.31    14.0067
  1221          H    125    ALA      H    516       0.31      1.008
  1222        CH1    125    ALA     CA    517          0     13.019
  1223        CH3    125    ALA     CB    517          0     15.035
  1224          C    125    ALA      C    518       0.45     12.011
  1225          O    125    ALA      O    518      -0.45    15.9994   ; qtot -3
; residue 126 LYS rtp LYSH q +1.0
  1226          N    126    LYS      N    519      -0.31    14.0067
  1227          H    126    LYS      H    519       0.31      1.008
  1228        CH1    126    LYS     CA    520          0     13.019
  1229        CH2    126    LYS     CB    520          0     14.027
  1230        CH2    126    LYS     CG    521          0     14.027
  1231        CH2    126    LYS     CD    521          0     14.027
  1232        CH2    126    LYS     CE    522      0.127     14.027
  1233         NL    126    LYS     NZ    522      0.129    14.0067
  1234          H    126    LYS    HZ1    522      0.248      1.008
  1235          H    126    LYS    HZ2    522      0.248      1.008
  1236          H    126    LYS    HZ3    522      0.248      1.008
  1237          C    126    LYS      C    523       0.45     12.011
  1238          O    126    LYS      O    523      -0.45    15.9994   ; qtot -2
; residue 127 CYS rtp CYSH q  0.0
  1239          N    127    CYS      N    524      -0.31    14.0067
  1240          H    127    CYS      H    524       0.31      1.008
  1241        CH1    127    CYS     CA    525          0     13.019
  1242        CH2    127    CYS     CB    526       0.15     14.027
  1243          S    127    CYS     SG    526      -0.37      32.06
  1244          H    127    CYS     HG    526       0.22      1.008
  1245          C    127    CYS      C    527       0.45     12.011
  1246          O    127    CYS      O    527      -0.45    15.9994   ; qtot -2
; residue 128 PHE rtp PHE  q  0.0
  1247          N    128    PHE      N    528      -0.31    14.0067
  1248          H    128    PHE      H    528       0.31      1.008
  1249        CH1    128    PHE     CA    529          0     13.019
  1250        CH2    128    PHE     CB    529          0     14.027
  1251          C    128    PHE     CG    529          0     12.011
  1252          C    128    PHE    CD1    530      -0.14     12.011
  1253         HC    128    PHE    HD1    530       0.14      1.008
  1254          C    128    PHE    CD2    531      -0.14     12.011
  1255         HC    128    PHE    HD2    531       0.14      1.008
  1256          C    128    PHE    CE1    532      -0.14     12.011
  1257         HC    128    PHE    HE1    532       0.14      1.008
  1258          C    128    PHE    CE2    533      -0.14     12.011
  1259         HC    128    PHE    HE2    533       0.14      1.008
  1260          C    128    PHE     CZ    534      -0.14     12.011
  1261         HC    128    PHE     HZ    534       0.14      1.008
  1262          C    128    PHE      C    535       0.45     12.011
  1263          O    128    PHE      O    535      -0.45    15.9994   ; qtot -2
; residue 129 GLU rtp GLU  q -1.0
  1264          N    129    GLU      N    536      -0.31    14.0067
  1265          H    129    GLU      H    536       0.31      1.008
  1266        CH1    129    GLU     CA    537          0     13.019
  1267        CH2    129    GLU     CB    537          0     14.027
  1268        CH2    129    GLU     CG    537          0     14.027
  1269          C    129    GLU     CD    538       0.27     12.011
  1270         OM    129    GLU    OE1    538     -0.635    15.9994
  1271         OM    129    GLU    OE2    538     -0.635    15.9994
  1272          C    129    GLU      C    539       0.45     12.011
  1273          O    129    GLU      O    539      -0.45    15.9994   ; qtot -3
; residue 130 LYS rtp LYSH q +1.0
  1274          N    130    LYS      N    540      -0.31    14.0067
  1275          H    130    LYS      H    540       0.31      1.008
  1276        CH1    130    LYS     CA    541          0     13.019
  1277        CH2    130    LYS     CB    541          0     14.027
  1278        CH2    130    LYS     CG    542          0     14.027
  1279        CH2    130    LYS     CD    542          0     14.027
  1280        CH2    130    LYS     CE    543      0.127     14.027
  1281         NL    130    LYS     NZ    543      0.129    14.0067
  1282          H    130    LYS    HZ1    543      0.248      1.008
  1283          H    130    LYS    HZ2    543      0.248      1.008
  1284          H    130    LYS    HZ3    543      0.248      1.008
  1285          C    130    LYS      C    544       0.45     12.011
  1286          O    130    LYS      O    544      -0.45    15.9994   ; qtot -2
; residue 131 ASN rtp ASN  q  0.0
  1287          N    131    ASN      N    545      -0.31    14.0067
  1288          H    131    ASN      H    545       0.31      1.008
  1289        CH1    131    ASN     CA    546          0     13.019
  1290        CH2    131    ASN     CB    546          0     14.027
  1291          C    131    ASN     CG    547       0.29     12.011
  1292          O    131    ASN    OD1    547      -0.45    15.9994
  1293         NT    131    ASN    ND2    547      -0.72    14.0067
  1294          H    131    ASN   HD21    547       0.44      1.008
  1295          H    131    ASN   HD22    547       0.44      1.008
  1296          C    131    ASN      C    548       0.45     12.011
  1297          O    131    ASN      O    548      -0.45    15.9994   ; qtot -2
; residue 132 GLU rtp GLU  q -1.0
  1298          N    132    GLU      N    549      -0.31    14.0067
  1299          H    132    GLU      H    549       0.31      1.008
  1300        CH1    132    GLU     CA    550          0     13.019
  1301        CH2    132    GLU     CB    550          0     14.027
  1302        CH2    132    GLU     CG    550          0     14.027
  1303          C    132    GLU     CD    551       0.27     12.011
  1304         OM    132    GLU    OE1    551     -0.635    15.9994
  1305         OM    132    GLU    OE2    551     -0.635    15.9994
  1306          C    132    GLU      C    552       0.45     12.011
  1307          O    132    GLU      O    552      -0.45    15.9994   ; qtot -3
; residue 133 ALA rtp ALA  q  0.0
  1308          N    133    ALA      N    553      -0.31    14.0067
  1309          H    133    ALA      H    553       0.31      1.008
  1310        CH1    133    ALA     CA    554          0     13.019
  1311        CH3    133    ALA     CB    554          0     15.035
  1312          C    133    ALA      C    555       0.45     12.011
  1313          O    133    ALA      O    555      -0.45    15.9994   ; qtot -3
; residue 134 ILE rtp ILE  q  0.0
  1314          N    134    ILE      N    556      -0.31    14.0067
  1315          H    134    ILE      H    556       0.31      1.008
  1316        CH1    134    ILE     CA    557          0     13.019
  1317        CH1    134    ILE     CB    558          0     13.019
  1318        CH2    134    ILE    CG1    558          0     14.027
  1319        CH3    134    ILE    CG2    558          0     15.035
  1320        CH3    134    ILE     CD    558          0     15.035
  1321          C    134    ILE      C    559       0.45     12.011
  1322          O    134    ILE      O    559      -0.45    15.9994   ; qtot -3
; residue 135 GLN rtp GLN  q  0.0
  1323          N    135    GLN      N    560      -0.31    14.0067
  1324          H    135    GLN      H    560       0.31      1.008
  1325        CH1    135    GLN     CA    561          0     13.019
  1326        CH2    135    GLN     CB    561          0     14.027
  1327        CH2    135    GLN     CG    561          0     14.027
  1328          C    135    GLN     CD    562       0.29     12.011
  1329          O    135    GLN    OE1    562      -0.45    15.9994
  1330         NT    135    GLN    NE2    562      -0.72    14.0067
  1331          H    135    GLN   HE21    562       0.44      1.008
  1332          H    135    GLN   HE22    562       0.44      1.008
  1333          C    135    GLN      C    563       0.45     12.011
  1334          O    135    GLN      O    563      -0.45    15.9994   ; qtot -3
; residue 136 ALA rtp ALA  q  0.0
  1335          N    136    ALA      N    564      -0.31    14.0067
  1336          H    136    ALA      H    564       0.31      1.008
  1337        CH1    136    ALA     CA    565          0     13.019
  1338        CH3    136    ALA     CB    565          0     15.035
  1339          C    136    ALA      C    566       0.45     12.011
  1340          O    136    ALA      O    566      -0.45    15.9994   ; qtot -3
; residue 137 ALA rtp ALA  q  0.0
  1341          N    137    ALA      N    567      -0.31    14.0067
  1342          H    137    ALA      H    567       0.31      1.008
  1343        CH1    137    ALA     CA    568          0     13.019
  1344        CH3    137    ALA     CB    568          0     15.035
  1345          C    137    ALA      C    569       0.45     12.011
  1346          O    137    ALA      O    569      -0.45    15.9994   ; qtot -3
; residue 138 HISE rtp HISB q  0.0
  1347          N    138   HISE      N    570      -0.31    14.0067
  1348          H    138   HISE      H    570       0.31      1.008
  1349        CH1    138   HISE     CA    571          0     13.019
  1350        CH2    138   HISE     CB    571          0     14.027
  1351          C    138   HISE     CG    572          0     12.011
  1352         NR    138   HISE    ND1    572      -0.54    14.0067
  1353          C    138   HISE    CD2    572          0     12.011
  1354         HC    138   HISE    HD2    572       0.14      1.008
  1355          C    138   HISE    CE1    572          0     12.011
  1356         HC    138   HISE    HE1    572       0.14      1.008
  1357         NR    138   HISE    NE2    572      -0.05    14.0067
  1358          H    138   HISE    HE2    572       0.31      1.008
  1359          C    138   HISE      C    573       0.45     12.011
  1360          O    138   HISE      O    573      -0.45    15.9994   ; qtot -3
; residue 139 ASP rtp ASP  q -1.0
  1361          N    139    ASP      N    574      -0.31    14.0067
  1362          H    139    ASP      H    574       0.31      1.008
  1363        CH1    139    ASP     CA    575          0     13.019
  1364        CH2    139    ASP     CB    575          0     14.027
  1365          C    139    ASP     CG    576       0.27     12.011
  1366         OM    139    ASP    OD1    576     -0.635    15.9994
  1367         OM    139    ASP    OD2    576     -0.635    15.9994
  1368          C    139    ASP      C    577       0.45     12.011
  1369          O    139    ASP      O    577      -0.45    15.9994   ; qtot -4
; residue 140 ALA rtp ALA  q  0.0
  1370          N    140    ALA      N    578      -0.31    14.0067
  1371          H    140    ALA      H    578       0.31      1.008
  1372        CH1    140    ALA     CA    579          0     13.019
  1373        CH3    140    ALA     CB    579          0     15.035
  1374          C    140    ALA      C    580       0.45     12.011
  1375          O    140    ALA      O    580      -0.45    15.9994   ; qtot -4
; residue 141 VAL rtp VAL  q  0.0
  1376          N    141    VAL      N    581      -0.31    14.0067
  1377          H    141    VAL      H    581       0.31      1.008
  1378        CH1    141    VAL     CA    582          0     13.019
  1379        CH1    141    VAL     CB    582          0     13.019
  1380        CH3    141    VAL    CG1    582          0     15.035
  1381        CH3    141    VAL    CG2    582          0     15.035
  1382          C    141    VAL      C    583       0.45     12.011
  1383          O    141    VAL      O    583      -0.45    15.9994   ; qtot -4
; residue 142 ALA rtp ALA  q  0.0
  1384          N    142    ALA      N    584      -0.31    14.0067
  1385          H    142    ALA      H    584       0.31      1.008
  1386        CH1    142    ALA     CA    585          0     13.019
  1387        CH3    142    ALA     CB    585          0     15.035
  1388          C    142    ALA      C    586       0.45     12.011
  1389          O    142    ALA      O    586      -0.45    15.9994   ; qtot -4
; residue 143 GLN rtp GLN  q  0.0
  1390          N    143    GLN      N    587      -0.31    14.0067
  1391          H    143    GLN      H    587       0.31      1.008
  1392        CH1    143    GLN     CA    588          0     13.019
  1393        CH2    143    GLN     CB    588          0     14.027
  1394        CH2    143    GLN     CG    588          0     14.027
  1395          C    143    GLN     CD    589       0.29     12.011
  1396          O    143    GLN    OE1    589      -0.45    15.9994
  1397         NT    143    GLN    NE2    589      -0.72    14.0067
  1398          H    143    GLN   HE21    589       0.44      1.008
  1399          H    143    GLN   HE22    589       0.44      1.008
  1400          C    143    GLN      C    590       0.45     12.011
  1401          O    143    GLN      O    590      -0.45    15.9994   ; qtot -4
; residue 144 GLU rtp GLU  q -1.0
  1402          N    144    GLU      N    591      -0.31    14.0067
  1403          H    144    GLU      H    591       0.31      1.008
  1404        CH1    144    GLU     CA    592          0     13.019
  1405        CH2    144    GLU     CB    592          0     14.027
  1406        CH2    144    GLU     CG    592          0     14.027
  1407          C    144    GLU     CD    593       0.27     12.011
  1408         OM    144    GLU    OE1    593     -0.635    15.9994
  1409         OM    144    GLU    OE2    593     -0.635    15.9994
  1410          C    144    GLU      C    594       0.45     12.011
  1411          O    144    GLU      O    594      -0.45    15.9994   ; qtot -5
; residue 145 GLY rtp GLY  q  0.0
  1412          N    145    GLY      N    595      -0.31    14.0067
  1413          H    145    GLY      H    595       0.31      1.008
  1414        CH2    145    GLY     CA    596          0     14.027
  1415          C    145    GLY      C    597       0.45     12.011
  1416          O    145    GLY      O    597      -0.45    15.9994   ; qtot -5
; residue 146 GLN rtp GLN  q  0.0
  1417          N    146    GLN      N    598      -0.31    14.0067
  1418          H    146    GLN      H    598       0.31      1.008
  1419        CH1    146    GLN     CA    599          0     13.019
  1420        CH2    146    GLN     CB    599          0     14.027
  1421        CH2    146    GLN     CG    599          0     14.027
  1422          C    146    GLN     CD    600       0.29     12.011
  1423          O    146    GLN    OE1    600      -0.45    15.9994
  1424         NT    146    GLN    NE2    600      -0.72    14.0067
  1425          H    146    GLN   HE21    600       0.44      1.008
  1426          H    146    GLN   HE22    600       0.44      1.008
  1427          C    146    GLN      C    601       0.45     12.011
  1428          O    146    GLN      O    601      -0.45    15.9994   ; qtot -5
; residue 147 CYS rtp CYSH q  0.0
  1429          N    147    CYS      N    602      -0.31    14.0067
  1430          H    147    CYS      H    602       0.31      1.008
  1431        CH1    147    CYS     CA    603          0     13.019
  1432        CH2    147    CYS     CB    604       0.15     14.027
  1433          S    147    CYS     SG    604      -0.37      32.06
  1434          H    147    CYS     HG    604       0.22      1.008
  1435          C    147    CYS      C    605       0.45     12.011
  1436          O    147    CYS      O    605      -0.45    15.9994   ; qtot -5
; residue 148 ARG rtp ARG  q +1.0
  1437          N    148    ARG      N    606      -0.31    14.0067
  1438          H    148    ARG      H    606       0.31      1.008
  1439        CH1    148    ARG     CA    607          0     13.019
  1440        CH2    148    ARG     CB    607          0     14.027
  1441        CH2    148    ARG     CG    607          0     14.027
  1442        CH2    148    ARG     CD    608       0.09     14.027
  1443         NE    148    ARG     NE    608      -0.11    14.0067
  1444          H    148    ARG     HE    608       0.24      1.008
  1445          C    148    ARG     CZ    608       0.34     12.011
  1446         NZ    148    ARG    NH1    608      -0.26    14.0067
  1447          H    148    ARG   HH11    608       0.24      1.008
  1448          H    148    ARG   HH12    608       0.24      1.008
  1449         NZ    148    ARG    NH2    608      -0.26    14.0067
  1450          H    148    ARG   HH21    608       0.24      1.008
  1451          H    148    ARG   HH22    608       0.24      1.008
  1452          C    148    ARG      C    609       0.45     12.011
  1453          O    148    ARG      O    609      -0.45    15.9994   ; qtot -4
; residue 149 VAL rtp VAL  q  0.0
  1454          N    149    VAL      N    610      -0.31    14.0067
  1455          H    149    VAL      H    610       0.31      1.008
  1456        CH1    149    VAL     CA    611          0     13.019
  1457        CH1    149    VAL     CB    611          0     13.019
  1458        CH3    149    VAL    CG1    611          0     15.035
  1459        CH3    149    VAL    CG2    611          0     15.035
  1460          C    149    VAL      C    612       0.45     12.011
  1461          O    149    VAL      O    612      -0.45    15.9994   ; qtot -4
; residue 150 ASP rtp ASP  q -1.0
  1462          N    150    ASP      N    613      -0.31    14.0067
  1463          H    150    ASP      H    613       0.31      1.008
  1464        CH1    150    ASP     CA    614          0     13.019
  1465        CH2    150    ASP     CB    614          0     14.027
  1466          C    150    ASP     CG    615       0.27     12.011
  1467         OM    150    ASP    OD1    615     -0.635    15.9994
  1468         OM    150    ASP    OD2    615     -0.635    15.9994
  1469          C    150    ASP      C    616       0.45     12.011
  1470          O    150    ASP      O    616      -0.45    15.9994   ; qtot -5
; residue 151 ASP rtp ASP  q -1.0
  1471          N    151    ASP      N    617      -0.31    14.0067
  1472          H    151    ASP      H    617       0.31      1.008
  1473        CH1    151    ASP     CA    618          0     13.019
  1474        CH2    151    ASP     CB    618          0     14.027
  1475          C    151    ASP     CG    619       0.27     12.011
  1476         OM    151    ASP    OD1    619     -0.635    15.9994
  1477         OM    151    ASP    OD2    619     -0.635    15.9994
  1478          C    151    ASP      C    620       0.45     12.011
  1479          O    151    ASP      O    620      -0.45    15.9994   ; qtot -6
; residue 152 LYS rtp LYSH q +1.0
  1480          N    152    LYS      N    621      -0.31    14.0067
  1481          H    152    LYS      H    621       0.31      1.008
  1482        CH1    152    LYS     CA    622          0     13.019
  1483        CH2    152    LYS     CB    622          0     14.027
  1484        CH2    152    LYS     CG    623          0     14.027
  1485        CH2    152    LYS     CD    623          0     14.027
  1486        CH2    152    LYS     CE    624      0.127     14.027
  1487         NL    152    LYS     NZ    624      0.129    14.0067
  1488          H    152    LYS    HZ1    624      0.248      1.008
  1489          H    152    LYS    HZ2    624      0.248      1.008
  1490          H    152    LYS    HZ3    624      0.248      1.008
  1491          C    152    LYS      C    625       0.45     12.011
  1492          O    152    LYS      O    625      -0.45    15.9994   ; qtot -5
; residue 153 VAL rtp VAL  q  0.0
  1493          N    153    VAL      N    626      -0.31    14.0067
  1494          H    153    VAL      H    626       0.31      1.008
  1495        CH1    153    VAL     CA    627          0     13.019
  1496        CH1    153    VAL     CB    627          0     13.019
  1497        CH3    153    VAL    CG1    627          0     15.035
  1498        CH3    153    VAL    CG2    627          0     15.035
  1499          C    153    VAL      C    628       0.45     12.011
  1500          O    153    VAL      O    628      -0.45    15.9994   ; qtot -5
; residue 154 ASN rtp ASN  q  0.0
  1501          N    154    ASN      N    629      -0.31    14.0067
  1502          H    154    ASN      H    629       0.31      1.008
  1503        CH1    154    ASN     CA    630          0     13.019
  1504        CH2    154    ASN     CB    630          0     14.027
  1505          C    154    ASN     CG    631       0.29     12.011
  1506          O    154    ASN    OD1    631      -0.45    15.9994
  1507         NT    154    ASN    ND2    631      -0.72    14.0067
  1508          H    154    ASN   HD21    631       0.44      1.008
  1509          H    154    ASN   HD22    631       0.44      1.008
  1510          C    154    ASN      C    632       0.45     12.011
  1511          O    154    ASN      O    632      -0.45    15.9994   ; qtot -5
; residue 155 PHE rtp PHE  q  0.0
  1512          N    155    PHE      N    633      -0.31    14.0067
  1513          H    155    PHE      H    633       0.31      1.008
  1514        CH1    155    PHE     CA    634          0     13.019
  1515        CH2    155    PHE     CB    634          0     14.027
  1516          C    155    PHE     CG    634          0     12.011
  1517          C    155    PHE    CD1    635      -0.14     12.011
  1518         HC    155    PHE    HD1    635       0.14      1.008
  1519          C    155    PHE    CD2    636      -0.14     12.011
  1520         HC    155    PHE    HD2    636       0.14      1.008
  1521          C    155    PHE    CE1    637      -0.14     12.011
  1522         HC    155    PHE    HE1    637       0.14      1.008
  1523          C    155    PHE    CE2    638      -0.14     12.011
  1524         HC    155    PHE    HE2    638       0.14      1.008
  1525          C    155    PHE     CZ    639      -0.14     12.011
  1526         HC    155    PHE     HZ    639       0.14      1.008
  1527          C    155    PHE      C    640       0.45     12.011
  1528          O    155    PHE      O    640      -0.45    15.9994   ; qtot -5
; residue 156 HISE rtp HISB q  0.0
  1529          N    156   HISE      N    641      -0.31    14.0067
  1530          H    156   HISE      H    641       0.31      1.008
  1531        CH1    156   HISE     CA    642          0     13.019
  1532        CH2    156   HISE     CB    642          0     14.027
  1533          C    156   HISE     CG    643          0     12.011
  1534         NR    156   HISE    ND1    643      -0.54    14.0067
  1535          C    156   HISE    CD2    643          0     12.011
  1536         HC    156   HISE    HD2    643       0.14      1.008
  1537          C    156   HISE    CE1    643          0     12.011
  1538         HC    156   HISE    HE1    643       0.14      1.008
  1539         NR    156   HISE    NE2    643      -0.05    14.0067
  1540          H    156   HISE    HE2    643       0.31      1.008
  1541          C    156   HISE      C    644       0.45     12.011
  1542          O    156   HISE      O    644      -0.45    15.9994   ; qtot -5
; residue 157 PHE rtp PHE  q  0.0
  1543          N    157    PHE      N    645      -0.31    14.0067
  1544          H    157    PHE      H    645       0.31      1.008
  1545        CH1    157    PHE     CA    646          0     13.019
  1546        CH2    157    PHE     CB    646          0     14.027
  1547          C    157    PHE     CG    646          0     12.011
  1548          C    157    PHE    CD1    647      -0.14     12.011
  1549         HC    157    PHE    HD1    647       0.14      1.008
  1550          C    157    PHE    CD2    648      -0.14     12.011
  1551         HC    157    PHE    HD2    648       0.14      1.008
  1552          C    157    PHE    CE1    649      -0.14     12.011
  1553         HC    157    PHE    HE1    649       0.14      1.008
  1554          C    157    PHE    CE2    650      -0.14     12.011
  1555         HC    157    PHE    HE2    650       0.14      1.008
  1556          C    157    PHE     CZ    651      -0.14     12.011
  1557         HC    157    PHE     HZ    651       0.14      1.008
  1558          C    157    PHE      C    652       0.45     12.011
  1559          O    157    PHE      O    652      -0.45    15.9994   ; qtot -5
; residue 158 ILE rtp ILE  q  0.0
  1560          N    158    ILE      N    653      -0.31    14.0067
  1561          H    158    ILE      H    653       0.31      1.008
  1562        CH1    158    ILE     CA    654          0     13.019
  1563        CH1    158    ILE     CB    655          0     13.019
  1564        CH2    158    ILE    CG1    655          0     14.027
  1565        CH3    158    ILE    CG2    655          0     15.035
  1566        CH3    158    ILE     CD    655          0     15.035
  1567          C    158    ILE      C    656       0.45     12.011
  1568          O    158    ILE      O    656      -0.45    15.9994   ; qtot -5
; residue 159 LEU rtp LEU  q  0.0
  1569          N    159    LEU      N    657      -0.31    14.0067
  1570          H    159    LEU      H    657       0.31      1.008
  1571        CH1    159    LEU     CA    658          0     13.019
  1572        CH2    159    LEU     CB    658          0     14.027
  1573        CH1    159    LEU     CG    659          0     13.019
  1574        CH3    159    LEU    CD1    659          0     15.035
  1575        CH3    159    LEU    CD2    659          0     15.035
  1576          C    159    LEU      C    660       0.45     12.011
  1577          O    159    LEU      O    660      -0.45    15.9994   ; qtot -5
; residue 160 PHE rtp PHE  q  0.0
  1578          N    160    PHE      N    661      -0.31    14.0067
  1579          H    160    PHE      H    661       0.31      1.008
  1580        CH1    160    PHE     CA    662          0     13.019
  1581        CH2    160    PHE     CB    662          0     14.027
  1582          C    160    PHE     CG    662          0     12.011
  1583          C    160    PHE    CD1    663      -0.14     12.011
  1584         HC    160    PHE    HD1    663       0.14      1.008
  1585          C    160    PHE    CD2    664      -0.14     12.011
  1586         HC    160    PHE    HD2    664       0.14      1.008
  1587          C    160    PHE    CE1    665      -0.14     12.011
  1588         HC    160    PHE    HE1    665       0.14      1.008
  1589          C    160    PHE    CE2    666      -0.14     12.011
  1590         HC    160    PHE    HE2    666       0.14      1.008
  1591          C    160    PHE     CZ    667      -0.14     12.011
  1592         HC    160    PHE     HZ    667       0.14      1.008
  1593          C    160    PHE      C    668       0.45     12.011
  1594          O    160    PHE      O    668      -0.45    15.9994   ; qtot -5
; residue 161 ASN rtp ASN  q  0.0
  1595          N    161    ASN      N    669      -0.31    14.0067
  1596          H    161    ASN      H    669       0.31      1.008
  1597        CH1    161    ASN     CA    670          0     13.019
  1598        CH2    161    ASN     CB    670          0     14.027
  1599          C    161    ASN     CG    671       0.29     12.011
  1600          O    161    ASN    OD1    671      -0.45    15.9994
  1601         NT    161    ASN    ND2    671      -0.72    14.0067
  1602          H    161    ASN   HD21    671       0.44      1.008
  1603          H    161    ASN   HD22    671       0.44      1.008
  1604          C    161    ASN      C    672       0.45     12.011
  1605          O    161    ASN      O    672      -0.45    15.9994   ; qtot -5
; residue 162 ASN rtp ASN  q  0.0
  1606          N    162    ASN      N    673      -0.31    14.0067
  1607          H    162    ASN      H    673       0.31      1.008
  1608        CH1    162    ASN     CA    674          0     13.019
  1609        CH2    162    ASN     CB    674          0     14.027
  1610          C    162    ASN     CG    675       0.29     12.011
  1611          O    162    ASN    OD1    675      -0.45    15.9994
  1612         NT    162    ASN    ND2    675      -0.72    14.0067
  1613          H    162    ASN   HD21    675       0.44      1.008
  1614          H    162    ASN   HD22    675       0.44      1.008
  1615          C    162    ASN      C    676       0.45     12.011
  1616          O    162    ASN      O    676      -0.45    15.9994   ; qtot -5
; residue 163 VAL rtp VAL  q  0.0
  1617          N    163    VAL      N    677      -0.31    14.0067
  1618          H    163    VAL      H    677       0.31      1.008
  1619        CH1    163    VAL     CA    678          0     13.019
  1620        CH1    163    VAL     CB    678          0     13.019
  1621        CH3    163    VAL    CG1    678          0     15.035
  1622        CH3    163    VAL    CG2    678          0     15.035
  1623          C    163    VAL      C    679       0.45     12.011
  1624          O    163    VAL      O    679      -0.45    15.9994   ; qtot -5
; residue 164 ASP rtp ASP  q -1.0
  1625          N    164    ASP      N    680      -0.31    14.0067
  1626          H    164    ASP      H    680       0.31      1.008
  1627        CH1    164    ASP     CA    681          0     13.019
  1628        CH2    164    ASP     CB    681          0     14.027
  1629          C    164    ASP     CG    682       0.27     12.011
  1630         OM    164    ASP    OD1    682     -0.635    15.9994
  1631         OM    164    ASP    OD2    682     -0.635    15.9994
  1632          C    164    ASP      C    683       0.45     12.011
  1633          O    164    ASP      O    683      -0.45    15.9994   ; qtot -6
; residue 165 GLY rtp GLY  q  0.0
  1634          N    165    GLY      N    684      -0.31    14.0067
  1635          H    165    GLY      H    684       0.31      1.008
  1636        CH2    165    GLY     CA    685          0     14.027
  1637          C    165    GLY      C    686       0.45     12.011
  1638          O    165    GLY      O    686      -0.45    15.9994   ; qtot -6
; residue 166 HISE rtp HISB q  0.0
  1639          N    166   HISE      N    687      -0.31    14.0067
  1640          H    166   HISE      H    687       0.31      1.008
  1641        CH1    166   HISE     CA    688          0     13.019
  1642        CH2    166   HISE     CB    688          0     14.027
  1643          C    166   HISE     CG    689          0     12.011
  1644         NR    166   HISE    ND1    689      -0.54    14.0067
  1645          C    166   HISE    CD2    689          0     12.011
  1646         HC    166   HISE    HD2    689       0.14      1.008
  1647          C    166   HISE    CE1    689          0     12.011
  1648         HC    166   HISE    HE1    689       0.14      1.008
  1649         NR    166   HISE    NE2    689      -0.05    14.0067
  1650          H    166   HISE    HE2    689       0.31      1.008
  1651          C    166   HISE      C    690       0.45     12.011
  1652          O    166   HISE      O    690      -0.45    15.9994   ; qtot -6
; residue 167 LEU rtp LEU  q  0.0
  1653          N    167    LEU      N    691      -0.31    14.0067
  1654          H    167    LEU      H    691       0.31      1.008
  1655        CH1    167    LEU     CA    692          0     13.019
  1656        CH2    167    LEU     CB    692          0     14.027
  1657        CH1    167    LEU     CG    693          0     13.019
  1658        CH3    167    LEU    CD1    693          0     15.035
  1659        CH3    167    LEU    CD2    693          0     15.035
  1660          C    167    LEU      C    694       0.45     12.011
  1661          O    167    LEU      O    694      -0.45    15.9994   ; qtot -6
; residue 168 TYR rtp TYR  q  0.0
  1662          N    168    TYR      N    695      -0.31    14.0067
  1663          H    168    TYR      H    695       0.31      1.008
  1664        CH1    168    TYR     CA    696          0     13.019
  1665        CH2    168    TYR     CB    696          0     14.027
  1666          C    168    TYR     CG    696          0     12.011
  1667          C    168    TYR    CD1    697      -0.14     12.011
  1668         HC    168    TYR    HD1    697       0.14      1.008
  1669          C    168    TYR    CD2    698      -0.14     12.011
  1670         HC    168    TYR    HD2    698       0.14      1.008
  1671          C    168    TYR    CE1    699      -0.14     12.011
  1672         HC    168    TYR    HE1    699       0.14      1.008
  1673          C    168    TYR    CE2    700      -0.14     12.011
  1674         HC    168    TYR    HE2    700       0.14      1.008
  1675          C    168    TYR     CZ    701      0.203     12.011
  1676         OA    168    TYR     OH    701     -0.611    15.9994
  1677          H    168    TYR     HH    701      0.408      1.008
  1678          C    168    TYR      C    702       0.45     12.011
  1679          O    168    TYR      O    702      -0.45    15.9994   ; qtot -6
; residue 169 GLU rtp GLU  q -1.0
  1680          N    169    GLU      N    703      -0.31    14.0067
  1681          H    169    GLU      H    703       0.31      1.008
  1682        CH1    169    GLU     CA    704          0     13.019
  1683        CH2    169    GLU     CB    704          0     14.027
  1684        CH2    169    GLU     CG    704          0     14.027
  1685          C    169    GLU     CD    705       0.27     12.011
  1686         OM    169    GLU    OE1    705     -0.635    15.9994
  1687         OM    169    GLU    OE2    705     -0.635    15.9994
  1688          C    169    GLU      C    706       0.45     12.011
  1689          O    169    GLU      O    706      -0.45    15.9994   ; qtot -7
; residue 170 LEU rtp LEU  q  0.0
  1690          N    170    LEU      N    707      -0.31    14.0067
  1691          H    170    LEU      H    707       0.31      1.008
  1692        CH1    170    LEU     CA    708          0     13.019
  1693        CH2    170    LEU     CB    708          0     14.027
  1694        CH1    170    LEU     CG    709          0     13.019
  1695        CH3    170    LEU    CD1    709          0     15.035
  1696        CH3    170    LEU    CD2    709          0     15.035
  1697          C    170    LEU      C    710       0.45     12.011
  1698          O    170    LEU      O    710      -0.45    15.9994   ; qtot -7
; residue 171 ASP rtp ASP  q -1.0
  1699          N    171    ASP      N    711      -0.31    14.0067
  1700          H    171    ASP      H    711       0.31      1.008
  1701        CH1    171    ASP     CA    712          0     13.019
  1702        CH2    171    ASP     CB    712          0     14.027
  1703          C    171    ASP     CG    713       0.27     12.011
  1704         OM    171    ASP    OD1    713     -0.635    15.9994
  1705         OM    171    ASP    OD2    713     -0.635    15.9994
  1706          C    171    ASP      C    714       0.45     12.011
  1707          O    171    ASP      O    714      -0.45    15.9994   ; qtot -8
; residue 172 GLY rtp GLY  q  0.0
  1708          N    172    GLY      N    715      -0.31    14.0067
  1709          H    172    GLY      H    715       0.31      1.008
  1710        CH2    172    GLY     CA    716          0     14.027
  1711          C    172    GLY      C    717       0.45     12.011
  1712          O    172    GLY      O    717      -0.45    15.9994   ; qtot -8
; residue 173 ARG rtp ARG  q +1.0
  1713          N    173    ARG      N    718      -0.31    14.0067
  1714          H    173    ARG      H    718       0.31      1.008
  1715        CH1    173    ARG     CA    719          0     13.019
  1716        CH2    173    ARG     CB    719          0     14.027
  1717        CH2    173    ARG     CG    719          0     14.027
  1718        CH2    173    ARG     CD    720       0.09     14.027
  1719         NE    173    ARG     NE    720      -0.11    14.0067
  1720          H    173    ARG     HE    720       0.24      1.008
  1721          C    173    ARG     CZ    720       0.34     12.011
  1722         NZ    173    ARG    NH1    720      -0.26    14.0067
  1723          H    173    ARG   HH11    720       0.24      1.008
  1724          H    173    ARG   HH12    720       0.24      1.008
  1725         NZ    173    ARG    NH2    720      -0.26    14.0067
  1726          H    173    ARG   HH21    720       0.24      1.008
  1727          H    173    ARG   HH22    720       0.24      1.008
  1728          C    173    ARG      C    721       0.45     12.011
  1729          O    173    ARG      O    721      -0.45    15.9994   ; qtot -7
; residue 174 MET rtp MET  q  0.0
  1730          N    174    MET      N    722      -0.31    14.0067
  1731          H    174    MET      H    722       0.31      1.008
  1732        CH1    174    MET     CA    723          0     13.019
  1733        CH2    174    MET     CB    723          0     14.027
  1734        CH2    174    MET     CG    724      0.241     14.027
  1735          S    174    MET     SD    724     -0.482      32.06
  1736        CH3    174    MET     CE    724      0.241     15.035
  1737          C    174    MET      C    725       0.45     12.011
  1738          O    174    MET      O    725      -0.45    15.9994   ; qtot -7
; residue 175 PRO rtp PRO  q  0.0
  1739          N    175    PRO      N    726          0    14.0067
  1740        CH1    175    PRO     CA    727          0     13.019
  1741       CH2r    175    PRO     CB    727          0     14.027
  1742       CH2r    175    PRO     CG    728          0     14.027
  1743       CH2r    175    PRO     CD    728          0     14.027
  1744          C    175    PRO      C    729       0.45     12.011
  1745          O    175    PRO      O    729      -0.45    15.9994   ; qtot -7
; residue 176 PHE rtp PHE  q  0.0
  1746          N    176    PHE      N    730      -0.31    14.0067
  1747          H    176    PHE      H    730       0.31      1.008
  1748        CH1    176    PHE     CA    731          0     13.019
  1749        CH2    176    PHE     CB    731          0     14.027
  1750          C    176    PHE     CG    731          0     12.011
  1751          C    176    PHE    CD1    732      -0.14     12.011
  1752         HC    176    PHE    HD1    732       0.14      1.008
  1753          C    176    PHE    CD2    733      -0.14     12.011
  1754         HC    176    PHE    HD2    733       0.14      1.008
  1755          C    176    PHE    CE1    734      -0.14     12.011
  1756         HC    176    PHE    HE1    734       0.14      1.008
  1757          C    176    PHE    CE2    735      -0.14     12.011
  1758         HC    176    PHE    HE2    735       0.14      1.008
  1759          C    176    PHE     CZ    736      -0.14     12.011
  1760         HC    176    PHE     HZ    736       0.14      1.008
  1761          C    176    PHE      C    737       0.45     12.011
  1762          O    176    PHE      O    737      -0.45    15.9994   ; qtot -7
; residue 177 PRO rtp PRO  q  0.0
  1763          N    177    PRO      N    738          0    14.0067
  1764        CH1    177    PRO     CA    739          0     13.019
  1765       CH2r    177    PRO     CB    739          0     14.027
  1766       CH2r    177    PRO     CG    740          0     14.027
  1767       CH2r    177    PRO     CD    740          0     14.027
  1768          C    177    PRO      C    741       0.45     12.011
  1769          O    177    PRO      O    741      -0.45    15.9994   ; qtot -7
; residue 178 VAL rtp VAL  q  0.0
  1770          N    178    VAL      N    742      -0.31    14.0067
  1771          H    178    VAL      H    742       0.31      1.008
  1772        CH1    178    VAL     CA    743          0     13.019
  1773        CH1    178    VAL     CB    743          0     13.019
  1774        CH3    178    VAL    CG1    743          0     15.035
  1775        CH3    178    VAL    CG2    743          0     15.035
  1776          C    178    VAL      C    744       0.45     12.011
  1777          O    178    VAL      O    744      -0.45    15.9994   ; qtot -7
; residue 179 ASN rtp ASN  q  0.0
  1778          N    179    ASN      N    745      -0.31    14.0067
  1779          H    179    ASN      H    745       0.31      1.008
  1780        CH1    179    ASN     CA    746          0     13.019
  1781        CH2    179    ASN     CB    746          0     14.027
  1782          C    179    ASN     CG    747       0.29     12.011
  1783          O    179    ASN    OD1    747      -0.45    15.9994
  1784         NT    179    ASN    ND2    747      -0.72    14.0067
  1785          H    179    ASN   HD21    747       0.44      1.008
  1786          H    179    ASN   HD22    747       0.44      1.008
  1787          C    179    ASN      C    748       0.45     12.011
  1788          O    179    ASN      O    748      -0.45    15.9994   ; qtot -7
; residue 180 HISE rtp HISB q  0.0
  1789          N    180   HISE      N    749      -0.31    14.0067
  1790          H    180   HISE      H    749       0.31      1.008
  1791        CH1    180   HISE     CA    750          0     13.019
  1792        CH2    180   HISE     CB    750          0     14.027
  1793          C    180   HISE     CG    751          0     12.011
  1794         NR    180   HISE    ND1    751      -0.54    14.0067
  1795          C    180   HISE    CD2    751          0     12.011
  1796         HC    180   HISE    HD2    751       0.14      1.008
  1797          C    180   HISE    CE1    751          0     12.011
  1798         HC    180   HISE    HE1    751       0.14      1.008
  1799         NR    180   HISE    NE2    751      -0.05    14.0067
  1800          H    180   HISE    HE2    751       0.31      1.008
  1801          C    180   HISE      C    752       0.45     12.011
  1802          O    180   HISE      O    752      -0.45    15.9994   ; qtot -7
; residue 181 GLY rtp GLY  q  0.0
  1803          N    181    GLY      N    753      -0.31    14.0067
  1804          H    181    GLY      H    753       0.31      1.008
  1805        CH2    181    GLY     CA    754          0     14.027
  1806          C    181    GLY      C    755       0.45     12.011
  1807          O    181    GLY      O    755      -0.45    15.9994   ; qtot -7
; residue 182 ALA rtp ALA  q  0.0
  1808          N    182    ALA      N    756      -0.31    14.0067
  1809          H    182    ALA      H    756       0.31      1.008
  1810        CH1    182    ALA     CA    757          0     13.019
  1811        CH3    182    ALA     CB    757          0     15.035
  1812          C    182    ALA      C    758       0.45     12.011
  1813          O    182    ALA      O    758      -0.45    15.9994   ; qtot -7
; residue 183 SER rtp SER  q  0.0
  1814          N    183    SER      N    759      -0.31    14.0067
  1815          H    183    SER      H    759       0.31      1.008
  1816        CH1    183    SER     CA    760          0     13.019
  1817        CH2    183    SER     CB    761      0.266     14.027
  1818         OA    183    SER     OG    761     -0.674    15.9994
  1819          H    183    SER     HG    761      0.408      1.008
  1820          C    183    SER      C    762       0.45     12.011
  1821          O    183    SER      O    762      -0.45    15.9994   ; qtot -7
; residue 184 SER rtp SER  q  0.0
  1822          N    184    SER      N    763      -0.31    14.0067
  1823          H    184    SER      H    763       0.31      1.008
  1824        CH1    184    SER     CA    764          0     13.019
  1825        CH2    184    SER     CB    765      0.266     14.027
  1826         OA    184    SER     OG    765     -0.674    15.9994
  1827          H    184    SER     HG    765      0.408      1.008
  1828          C    184    SER      C    766       0.45     12.011
  1829          O    184    SER      O    766      -0.45    15.9994   ; qtot -7
; residue 185 GLU rtp GLU  q -1.0
  1830          N    185    GLU      N    767      -0.31    14.0067
  1831          H    185    GLU      H    767       0.31      1.008
  1832        CH1    185    GLU     CA    768          0     13.019
  1833        CH2    185    GLU     CB    768          0     14.027
  1834        CH2    185    GLU     CG    768          0     14.027
  1835          C    185    GLU     CD    769       0.27     12.011
  1836         OM    185    GLU    OE1    769     -0.635    15.9994
  1837         OM    185    GLU    OE2    769     -0.635    15.9994
  1838          C    185    GLU      C    770       0.45     12.011
  1839          O    185    GLU      O    770      -0.45    15.9994   ; qtot -8
; residue 186 ASP rtp ASP  q -1.0
  1840          N    186    ASP      N    771      -0.31    14.0067
  1841          H    186    ASP      H    771       0.31      1.008
  1842        CH1    186    ASP     CA    772          0     13.019
  1843        CH2    186    ASP     CB    772          0     14.027
  1844          C    186    ASP     CG    773       0.27     12.011
  1845         OM    186    ASP    OD1    773     -0.635    15.9994
  1846         OM    186    ASP    OD2    773     -0.635    15.9994
  1847          C    186    ASP      C    774       0.45     12.011
  1848          O    186    ASP      O    774      -0.45    15.9994   ; qtot -9
; residue 187 THR rtp THR  q  0.0
  1849          N    187    THR      N    775      -0.31    14.0067
  1850          H    187    THR      H    775       0.31      1.008
  1851        CH1    187    THR     CA    776          0     13.019
  1852        CH1    187    THR     CB    777      0.266     13.019
  1853         OA    187    THR    OG1    777     -0.674    15.9994
  1854          H    187    THR    HG1    777      0.408      1.008
  1855        CH3    187    THR    CG2    778          0     15.035
  1856          C    187    THR      C    779       0.45     12.011
  1857          O    187    THR      O    779      -0.45    15.9994   ; qtot -9
; residue 188 LEU rtp LEU  q  0.0
  1858          N    188    LEU      N    780      -0.31    14.0067
  1859          H    188    LEU      H    780       0.31      1.008
  1860        CH1    188    LEU     CA    781          0     13.019
  1861        CH2    188    LEU     CB    781          0     14.027
  1862        CH1    188    LEU     CG    782          0     13.019
  1863        CH3    188    LEU    CD1    782          0     15.035
  1864        CH3    188    LEU    CD2    782          0     15.035
  1865          C    188    LEU      C    783       0.45     12.011
  1866          O    188    LEU      O    783      -0.45    15.9994   ; qtot -9
; residue 189 LEU rtp LEU  q  0.0
  1867          N    189    LEU      N    784      -0.31    14.0067
  1868          H    189    LEU      H    784       0.31      1.008
  1869        CH1    189    LEU     CA    785          0     13.019
  1870        CH2    189    LEU     CB    785          0     14.027
  1871        CH1    189    LEU     CG    786          0     13.019
  1872        CH3    189    LEU    CD1    786          0     15.035
  1873        CH3    189    LEU    CD2    786          0     15.035
  1874          C    189    LEU      C    787       0.45     12.011
  1875          O    189    LEU      O    787      -0.45    15.9994   ; qtot -9
; residue 190 LYS rtp LYSH q +1.0
  1876          N    190    LYS      N    788      -0.31    14.0067
  1877          H    190    LYS      H    788       0.31      1.008
  1878        CH1    190    LYS     CA    789          0     13.019
  1879        CH2    190    LYS     CB    789          0     14.027
  1880        CH2    190    LYS     CG    790          0     14.027
  1881        CH2    190    LYS     CD    790          0     14.027
  1882        CH2    190    LYS     CE    791      0.127     14.027
  1883         NL    190    LYS     NZ    791      0.129    14.0067
  1884          H    190    LYS    HZ1    791      0.248      1.008
  1885          H    190    LYS    HZ2    791      0.248      1.008
  1886          H    190    LYS    HZ3    791      0.248      1.008
  1887          C    190    LYS      C    792       0.45     12.011
  1888          O    190    LYS      O    792      -0.45    15.9994   ; qtot -8
; residue 191 ASP rtp ASP  q -1.0
  1889          N    191    ASP      N    793      -0.31    14.0067
  1890          H    191    ASP      H    793       0.31      1.008
  1891        CH1    191    ASP     CA    794          0     13.019
  1892        CH2    191    ASP     CB    794          0     14.027
  1893          C    191    ASP     CG    795       0.27     12.011
  1894         OM    191    ASP    OD1    795     -0.635    15.9994
  1895         OM    191    ASP    OD2    795     -0.635    15.9994
  1896          C    191    ASP      C    796       0.45     12.011
  1897          O    191    ASP      O    796      -0.45    15.9994   ; qtot -9
; residue 192 ALA rtp ALA  q  0.0
  1898          N    192    ALA      N    797      -0.31    14.0067
  1899          H    192    ALA      H    797       0.31      1.008
  1900        CH1    192    ALA     CA    798          0     13.019
  1901        CH3    192    ALA     CB    798          0     15.035
  1902          C    192    ALA      C    799       0.45     12.011
  1903          O    192    ALA      O    799      -0.45    15.9994   ; qtot -9
; residue 193 ALA rtp ALA  q  0.0
  1904          N    193    ALA      N    800      -0.31    14.0067
  1905          H    193    ALA      H    800       0.31      1.008
  1906        CH1    193    ALA     CA    801          0     13.019
  1907        CH3    193    ALA     CB    801          0     15.035
  1908          C    193    ALA      C    802       0.45     12.011
  1909          O    193    ALA      O    802      -0.45    15.9994   ; qtot -9
; residue 194 LYS rtp LYSH q +1.0
  1910          N    194    LYS      N    803      -0.31    14.0067
  1911          H    194    LYS      H    803       0.31      1.008
  1912        CH1    194    LYS     CA    804          0     13.019
  1913        CH2    194    LYS     CB    804          0     14.027
  1914        CH2    194    LYS     CG    805          0     14.027
  1915        CH2    194    LYS     CD    805          0     14.027
  1916        CH2    194    LYS     CE    806      0.127     14.027
  1917         NL    194    LYS     NZ    806      0.129    14.0067
  1918          H    194    LYS    HZ1    806      0.248      1.008
  1919          H    194    LYS    HZ2    806      0.248      1.008
  1920          H    194    LYS    HZ3    806      0.248      1.008
  1921          C    194    LYS      C    807       0.45     12.011
  1922          O    194    LYS      O    807      -0.45    15.9994   ; qtot -8
; residue 195 VAL rtp VAL  q  0.0
  1923          N    195    VAL      N    808      -0.31    14.0067
  1924          H    195    VAL      H    808       0.31      1.008
  1925        CH1    195    VAL     CA    809          0     13.019
  1926        CH1    195    VAL     CB    809          0     13.019
  1927        CH3    195    VAL    CG1    809          0     15.035
  1928        CH3    195    VAL    CG2    809          0     15.035
  1929          C    195    VAL      C    810       0.45     12.011
  1930          O    195    VAL      O    810      -0.45    15.9994   ; qtot -8
; residue 196 CYS rtp CYSH q  0.0
  1931          N    196    CYS      N    811      -0.31    14.0067
  1932          H    196    CYS      H    811       0.31      1.008
  1933        CH1    196    CYS     CA    812          0     13.019
  1934        CH2    196    CYS     CB    813       0.15     14.027
  1935          S    196    CYS     SG    813      -0.37      32.06
  1936          H    196    CYS     HG    813       0.22      1.008
  1937          C    196    CYS      C    814       0.45     12.011
  1938          O    196    CYS      O    814      -0.45    15.9994   ; qtot -8
; residue 197 ARG rtp ARG  q +1.0
  1939          N    197    ARG      N    815      -0.31    14.0067
  1940          H    197    ARG      H    815       0.31      1.008
  1941        CH1    197    ARG     CA    816          0     13.019
  1942        CH2    197    ARG     CB    816          0     14.027
  1943        CH2    197    ARG     CG    816          0     14.027
  1944        CH2    197    ARG     CD    817       0.09     14.027
  1945         NE    197    ARG     NE    817      -0.11    14.0067
  1946          H    197    ARG     HE    817       0.24      1.008
  1947          C    197    ARG     CZ    817       0.34     12.011
  1948         NZ    197    ARG    NH1    817      -0.26    14.0067
  1949          H    197    ARG   HH11    817       0.24      1.008
  1950          H    197    ARG   HH12    817       0.24      1.008
  1951         NZ    197    ARG    NH2    817      -0.26    14.0067
  1952          H    197    ARG   HH21    817       0.24      1.008
  1953          H    197    ARG   HH22    817       0.24      1.008
  1954          C    197    ARG      C    818       0.45     12.011
  1955          O    197    ARG      O    818      -0.45    15.9994   ; qtot -7
; residue 198 GLU rtp GLU  q -1.0
  1956          N    198    GLU      N    819      -0.31    14.0067
  1957          H    198    GLU      H    819       0.31      1.008
  1958        CH1    198    GLU     CA    820          0     13.019
  1959        CH2    198    GLU     CB    820          0     14.027
  1960        CH2    198    GLU     CG    820          0     14.027
  1961          C    198    GLU     CD    821       0.27     12.011
  1962         OM    198    GLU    OE1    821     -0.635    15.9994
  1963         OM    198    GLU    OE2    821     -0.635    15.9994
  1964          C    198    GLU      C    822       0.45     12.011
  1965          O    198    GLU      O    822      -0.45    15.9994   ; qtot -8
; residue 199 PHE rtp PHE  q  0.0
  1966          N    199    PHE      N    823      -0.31    14.0067
  1967          H    199    PHE      H    823       0.31      1.008
  1968        CH1    199    PHE     CA    824          0     13.019
  1969        CH2    199    PHE     CB    824          0     14.027
  1970          C    199    PHE     CG    824          0     12.011
  1971          C    199    PHE    CD1    825      -0.14     12.011
  1972         HC    199    PHE    HD1    825       0.14      1.008
  1973          C    199    PHE    CD2    826      -0.14     12.011
  1974         HC    199    PHE    HD2    826       0.14      1.008
  1975          C    199    PHE    CE1    827      -0.14     12.011
  1976         HC    199    PHE    HE1    827       0.14      1.008
  1977          C    199    PHE    CE2    828      -0.14     12.011
  1978         HC    199    PHE    HE2    828       0.14      1.008
  1979          C    199    PHE     CZ    829      -0.14     12.011
  1980         HC    199    PHE     HZ    829       0.14      1.008
  1981          C    199    PHE      C    830       0.45     12.011
  1982          O    199    PHE      O    830      -0.45    15.9994   ; qtot -8
; residue 200 THR rtp THR  q  0.0
  1983          N    200    THR      N    831      -0.31    14.0067
  1984          H    200    THR      H    831       0.31      1.008
  1985        CH1    200    THR     CA    832          0     13.019
  1986        CH1    200    THR     CB    833      0.266     13.019
  1987         OA    200    THR    OG1    833     -0.674    15.9994
  1988          H    200    THR    HG1    833      0.408      1.008
  1989        CH3    200    THR    CG2    834          0     15.035
  1990          C    200    THR      C    835       0.45     12.011
  1991          O    200    THR      O    835      -0.45    15.9994   ; qtot -8
; residue 201 GLU rtp GLU  q -1.0
  1992          N    201    GLU      N    836      -0.31    14.0067
  1993          H    201    GLU      H    836       0.31      1.008
  1994        CH1    201    GLU     CA    837          0     13.019
  1995        CH2    201    GLU     CB    837          0     14.027
  1996        CH2    201    GLU     CG    837          0     14.027
  1997          C    201    GLU     CD    838       0.27     12.011
  1998         OM    201    GLU    OE1    838     -0.635    15.9994
  1999         OM    201    GLU    OE2    838     -0.635    15.9994
  2000          C    201    GLU      C    839       0.45     12.011
  2001          O    201    GLU      O    839      -0.45    15.9994   ; qtot -9
; residue 202 ARG rtp ARG  q +1.0
  2002          N    202    ARG      N    840      -0.31    14.0067
  2003          H    202    ARG      H    840       0.31      1.008
  2004        CH1    202    ARG     CA    841          0     13.019
  2005        CH2    202    ARG     CB    841          0     14.027
  2006        CH2    202    ARG     CG    841          0     14.027
  2007        CH2    202    ARG     CD    842       0.09     14.027
  2008         NE    202    ARG     NE    842      -0.11    14.0067
  2009          H    202    ARG     HE    842       0.24      1.008
  2010          C    202    ARG     CZ    842       0.34     12.011
  2011         NZ    202    ARG    NH1    842      -0.26    14.0067
  2012          H    202    ARG   HH11    842       0.24      1.008
  2013          H    202    ARG   HH12    842       0.24      1.008
  2014         NZ    202    ARG    NH2    842      -0.26    14.0067
  2015          H    202    ARG   HH21    842       0.24      1.008
  2016          H    202    ARG   HH22    842       0.24      1.008
  2017          C    202    ARG      C    843       0.45     12.011
  2018          O    202    ARG      O    843      -0.45    15.9994   ; qtot -8
; residue 203 GLU rtp GLU  q -1.0
  2019          N    203    GLU      N    844      -0.31    14.0067
  2020          H    203    GLU      H    844       0.31      1.008
  2021        CH1    203    GLU     CA    845          0     13.019
  2022        CH2    203    GLU     CB    845          0     14.027
  2023        CH2    203    GLU     CG    845          0     14.027
  2024          C    203    GLU     CD    846       0.27     12.011
  2025         OM    203    GLU    OE1    846     -0.635    15.9994
  2026         OM    203    GLU    OE2    846     -0.635    15.9994
  2027          C    203    GLU      C    847       0.45     12.011
  2028          O    203    GLU      O    847      -0.45    15.9994   ; qtot -9
; residue 204 GLN rtp GLN  q  0.0
  2029          N    204    GLN      N    848      -0.31    14.0067
  2030          H    204    GLN      H    848       0.31      1.008
  2031        CH1    204    GLN     CA    849          0     13.019
  2032        CH2    204    GLN     CB    849          0     14.027
  2033        CH2    204    GLN     CG    849          0     14.027
  2034          C    204    GLN     CD    850       0.29     12.011
  2035          O    204    GLN    OE1    850      -0.45    15.9994
  2036         NT    204    GLN    NE2    850      -0.72    14.0067
  2037          H    204    GLN   HE21    850       0.44      1.008
  2038          H    204    GLN   HE22    850       0.44      1.008
  2039          C    204    GLN      C    851       0.45     12.011
  2040          O    204    GLN      O    851      -0.45    15.9994   ; qtot -9
; residue 205 GLY rtp GLY  q  0.0
  2041          N    205    GLY      N    852      -0.31    14.0067
  2042          H    205    GLY      H    852       0.31      1.008
  2043        CH2    205    GLY     CA    853          0     14.027
  2044          C    205    GLY      C    854       0.45     12.011
  2045          O    205    GLY      O    854      -0.45    15.9994   ; qtot -9
; residue 206 GLU rtp GLU  q -1.0
  2046          N    206    GLU      N    855      -0.31    14.0067
  2047          H    206    GLU      H    855       0.31      1.008
  2048        CH1    206    GLU     CA    856          0     13.019
  2049        CH2    206    GLU     CB    856          0     14.027
  2050        CH2    206    GLU     CG    856          0     14.027
  2051          C    206    GLU     CD    857       0.27     12.011
  2052         OM    206    GLU    OE1    857     -0.635    15.9994
  2053         OM    206    GLU    OE2    857     -0.635    15.9994
  2054          C    206    GLU      C    858       0.45     12.011
  2055          O    206    GLU      O    858      -0.45    15.9994   ; qtot -10
; residue 207 VAL rtp VAL  q  0.0
  2056          N    207    VAL      N    859      -0.31    14.0067
  2057          H    207    VAL      H    859       0.31      1.008
  2058        CH1    207    VAL     CA    860          0     13.019
  2059        CH1    207    VAL     CB    860          0     13.019
  2060        CH3    207    VAL    CG1    860          0     15.035
  2061        CH3    207    VAL    CG2    860          0     15.035
  2062          C    207    VAL      C    861       0.45     12.011
  2063          O    207    VAL      O    861      -0.45    15.9994   ; qtot -10
; residue 208 ARG rtp ARG  q +1.0
  2064          N    208    ARG      N    862      -0.31    14.0067
  2065          H    208    ARG      H    862       0.31      1.008
  2066        CH1    208    ARG     CA    863          0     13.019
  2067        CH2    208    ARG     CB    863          0     14.027
  2068        CH2    208    ARG     CG    863          0     14.027
  2069        CH2    208    ARG     CD    864       0.09     14.027
  2070         NE    208    ARG     NE    864      -0.11    14.0067
  2071          H    208    ARG     HE    864       0.24      1.008
  2072          C    208    ARG     CZ    864       0.34     12.011
  2073         NZ    208    ARG    NH1    864      -0.26    14.0067
  2074          H    208    ARG   HH11    864       0.24      1.008
  2075          H    208    ARG   HH12    864       0.24      1.008
  2076         NZ    208    ARG    NH2    864      -0.26    14.0067
  2077          H    208    ARG   HH21    864       0.24      1.008
  2078          H    208    ARG   HH22    864       0.24      1.008
  2079          C    208    ARG      C    865       0.45     12.011
  2080          O    208    ARG      O    865      -0.45    15.9994   ; qtot -9
; residue 209 PHE rtp PHE  q  0.0
  2081          N    209    PHE      N    866      -0.31    14.0067
  2082          H    209    PHE      H    866       0.31      1.008
  2083        CH1    209    PHE     CA    867          0     13.019
  2084        CH2    209    PHE     CB    867          0     14.027
  2085          C    209    PHE     CG    867          0     12.011
  2086          C    209    PHE    CD1    868      -0.14     12.011
  2087         HC    209    PHE    HD1    868       0.14      1.008
  2088          C    209    PHE    CD2    869      -0.14     12.011
  2089         HC    209    PHE    HD2    869       0.14      1.008
  2090          C    209    PHE    CE1    870      -0.14     12.011
  2091         HC    209    PHE    HE1    870       0.14      1.008
  2092          C    209    PHE    CE2    871      -0.14     12.011
  2093         HC    209    PHE    HE2    871       0.14      1.008
  2094          C    209    PHE     CZ    872      -0.14     12.011
  2095         HC    209    PHE     HZ    872       0.14      1.008
  2096          C    209    PHE      C    873       0.45     12.011
  2097          O    209    PHE      O    873      -0.45    15.9994   ; qtot -9
; residue 210 SER rtp SER  q  0.0
  2098          N    210    SER      N    874      -0.31    14.0067
  2099          H    210    SER      H    874       0.31      1.008
  2100        CH1    210    SER     CA    875          0     13.019
  2101        CH2    210    SER     CB    876      0.266     14.027
  2102         OA    210    SER     OG    876     -0.674    15.9994
  2103          H    210    SER     HG    876      0.408      1.008
  2104          C    210    SER      C    877       0.45     12.011
  2105          O    210    SER      O    877      -0.45    15.9994   ; qtot -9
; residue 211 ALA rtp ALA  q  0.0
  2106          N    211    ALA      N    878      -0.31    14.0067
  2107          H    211    ALA      H    878       0.31      1.008
  2108        CH1    211    ALA     CA    879          0     13.019
  2109        CH3    211    ALA     CB    879          0     15.035
  2110          C    211    ALA      C    880       0.45     12.011
  2111          O    211    ALA      O    880      -0.45    15.9994   ; qtot -9
; residue 212 VAL rtp VAL  q  0.0
  2112          N    212    VAL      N    881      -0.31    14.0067
  2113          H    212    VAL      H    881       0.31      1.008
  2114        CH1    212    VAL     CA    882          0     13.019
  2115        CH1    212    VAL     CB    882          0     13.019
  2116        CH3    212    VAL    CG1    882          0     15.035
  2117        CH3    212    VAL    CG2    882          0     15.035
  2118          C    212    VAL      C    883       0.45     12.011
  2119          O    212    VAL      O    883      -0.45    15.9994   ; qtot -9
; residue 213 ALA rtp ALA  q  0.0
  2120          N    213    ALA      N    884      -0.31    14.0067
  2121          H    213    ALA      H    884       0.31      1.008
  2122        CH1    213    ALA     CA    885          0     13.019
  2123        CH3    213    ALA     CB    885          0     15.035
  2124          C    213    ALA      C    886       0.45     12.011
  2125          O    213    ALA      O    886      -0.45    15.9994   ; qtot -9
; residue 214 LEU rtp LEU  q  0.0
  2126          N    214    LEU      N    887      -0.31    14.0067
  2127          H    214    LEU      H    887       0.31      1.008
  2128        CH1    214    LEU     CA    888          0     13.019
  2129        CH2    214    LEU     CB    888          0     14.027
  2130        CH1    214    LEU     CG    889          0     13.019
  2131        CH3    214    LEU    CD1    889          0     15.035
  2132        CH3    214    LEU    CD2    889          0     15.035
  2133          C    214    LEU      C    890       0.45     12.011
  2134          O    214    LEU      O    890      -0.45    15.9994   ; qtot -9
; residue 215 CYS rtp CYSH q  0.0
  2135          N    215    CYS      N    891      -0.31    14.0067
  2136          H    215    CYS      H    891       0.31      1.008
  2137        CH1    215    CYS     CA    892          0     13.019
  2138        CH2    215    CYS     CB    893       0.15     14.027
  2139          S    215    CYS     SG    893      -0.37      32.06
  2140          H    215    CYS     HG    893       0.22      1.008
  2141          C    215    CYS      C    894       0.45     12.011
  2142          O    215    CYS      O    894      -0.45    15.9994   ; qtot -9
; residue 216 LYS rtp LYSH q +1.0
  2143          N    216    LYS      N    895      -0.31    14.0067
  2144          H    216    LYS      H    895       0.31      1.008
  2145        CH1    216    LYS     CA    896          0     13.019
  2146        CH2    216    LYS     CB    896          0     14.027
  2147        CH2    216    LYS     CG    897          0     14.027
  2148        CH2    216    LYS     CD    897          0     14.027
  2149        CH2    216    LYS     CE    898      0.127     14.027
  2150         NL    216    LYS     NZ    898      0.129    14.0067
  2151          H    216    LYS    HZ1    898      0.248      1.008
  2152          H    216    LYS    HZ2    898      0.248      1.008
  2153          H    216    LYS    HZ3    898      0.248      1.008
  2154          C    216    LYS      C    899       0.45     12.011
  2155          O    216    LYS      O    899      -0.45    15.9994   ; qtot -8
; residue 217 ALA rtp ALA  q  0.0
  2156          N    217    ALA      N    900      -0.31    14.0067
  2157          H    217    ALA      H    900       0.31      1.008
  2158        CH1    217    ALA     CA    901          0     13.019
  2159        CH3    217    ALA     CB    901          0     15.035
  2160          C    217    ALA      C    902       0.45     12.011
  2161          O    217    ALA      O    902      -0.45    15.9994   ; qtot -8
; residue 218 ALA rtp ALA  q -1.0
  2162          N    218    ALA      N    903      -0.31    14.0067
  2163          H    218    ALA      H    903       0.31      1.008
  2164        CH1    218    ALA     CA    904          0     13.019
  2165        CH3    218    ALA     CB    904          0     15.035
  2166          C    218    ALA      C    905       0.27     12.011
  2167         OM    218    ALA     O1    905     -0.635    15.9994
  2168         OM    218    ALA     O2    905     -0.635    15.9994   ; qtot -9

[ bonds ]
;  ai    aj funct            c0            c1            c2            c3
    1     2     2    gb_2
    1     3     2    gb_2
    1     4     2    gb_2
    1     5     2    gb_21
    5     6     2    gb_27
    5    10     2    gb_27
    6     7     2    gb_27
    7     8     2    gb_32
    8     9     2    gb_31
   10    11     2    gb_5
   10    12     2    gb_10
   12    13     2    gb_2
   12    14     2    gb_21
   14    15     2    gb_27
   14    20     2    gb_27
   15    16     2    gb_27
   16    17     2    gb_27
   17    18     2    gb_6
   17    19     2    gb_6
   20    21     2    gb_5
   20    22     2    gb_10
   22    23     2    gb_2
   22    24     2    gb_21
   24    25     2    gb_27
   24    29     2    gb_27
   25    26     2    gb_27
   25    27     2    gb_27
   26    28     2    gb_27
   29    30     2    gb_5
   29    31     2    gb_10
   31    32     2    gb_2
   31    33     2    gb_21
   33    34     2    gb_27
   33    40     2    gb_27
   34    35     2    gb_27
   35    36     2    gb_5
   35    37     2    gb_9
   37    38     2    gb_2
   37    39     2    gb_2
   40    41     2    gb_5
   40    42     2    gb_10
   42    43     2    gb_21
   42    46     2    gb_21
   43    44     2    gb_27
   43    47     2    gb_27
   44    45     2    gb_27
   45    46     2    gb_27
   47    48     2    gb_5
   47    49     2    gb_10
   49    50     2    gb_2
   49    51     2    gb_21
   51    52     2    gb_27
   51    57     2    gb_27
   52    53     2    gb_27
   53    54     2    gb_27
   54    55     2    gb_6
   54    56     2    gb_6
   57    58     2    gb_5
   57    59     2    gb_10
   59    60     2    gb_2
   59    61     2    gb_21
   61    62     2    gb_27
   61    66     2    gb_27
   62    63     2    gb_27
   63    64     2    gb_32
   64    65     2    gb_31
   66    67     2    gb_5
   66    68     2    gb_10
   68    69     2    gb_2
   68    70     2    gb_21
   70    71     2    gb_27
   70    75     2    gb_27
   71    72     2    gb_27
   72    73     2    gb_27
   72    74     2    gb_27
   75    76     2    gb_5
   75    77     2    gb_10
   77    78     2    gb_2
   77    79     2    gb_21
   79    80     2    gb_27
   79    86     2    gb_27
   80    81     2    gb_27
   81    82     2    gb_5
   81    83     2    gb_9
   83    84     2    gb_2
   83    85     2    gb_2
   86    87     2    gb_5
   86    88     2    gb_10
   88    89     2    gb_2
   88    90     2    gb_21
   90    91     2    gb_27
   90    99     2    gb_27
   91    92     2    gb_27
   92    93     2    gb_27
   93    94     2    gb_27
   94    95     2    gb_21
   95    96     2    gb_2
   95    97     2    gb_2
   95    98     2    gb_2
   99   100     2    gb_5
   99   101     2    gb_10
  101   102     2    gb_2
  101   103     2    gb_21
  103   104     2    gb_27
  103   107     2    gb_27
  104   105     2    gb_27
  104   106     2    gb_27
  107   108     2    gb_5
  107   109     2    gb_10
  109   110     2    gb_2
  109   111     2    gb_21
  111   112     2    gb_27
  111   116     2    gb_27
  112   113     2    gb_27
  113   114     2    gb_27
  113   115     2    gb_27
  116   117     2    gb_5
  116   118     2    gb_10
  118   119     2    gb_2
  118   120     2    gb_21
  120   121     2    gb_27
  120   124     2    gb_27
  121   122     2    gb_18
  122   123     2    gb_1
  124   125     2    gb_5
  124   126     2    gb_10
  126   127     2    gb_2
  126   128     2    gb_21
  128   129     2    gb_27
  128   141     2    gb_27
  129   130     2    gb_27
  130   131     2    gb_27
  131   132     2    gb_21
  132   133     2    gb_2
  132   134     2    gb_11
  134   135     2    gb_11
  134   138     2    gb_11
  135   136     2    gb_2
  135   137     2    gb_2
  138   139     2    gb_2
  138   140     2    gb_2
  141   142     2    gb_5
  141   143     2    gb_10
  143   144     2    gb_2
  143   145     2    gb_21
  145   146     2    gb_27
  145   150     2    gb_27
  146   147     2    gb_27
  147   148     2    gb_27
  147   149     2    gb_27
  150   151     2    gb_5
  150   152     2    gb_10
  152   153     2    gb_2
  152   154     2    gb_21
  154   155     2    gb_27
  155   156     2    gb_5
  155   157     2    gb_10
  157   158     2    gb_2
  157   159     2    gb_21
  159   160     2    gb_27
  159   163     2    gb_27
  160   161     2    gb_27
  160   162     2    gb_27
  163   164     2    gb_5
  163   165     2    gb_10
  165   166     2    gb_2
  165   167     2    gb_21
  167   168     2    gb_27
  167   169     2    gb_27
  169   170     2    gb_5
  169   171     2    gb_10
  171   172     2    gb_2
  171   173     2    gb_21
  173   174     2    gb_27
  174   175     2    gb_5
  174   176     2    gb_10
  176   177     2    gb_2
  176   178     2    gb_21
  178   179     2    gb_27
  178   186     2    gb_27
  179   180     2    gb_27
  180   181     2    gb_27
  181   182     2    gb_5
  181   183     2    gb_9
  183   184     2    gb_2
  183   185     2    gb_2
  186   187     2    gb_5
  186   188     2    gb_10
  188   189     2    gb_2
  188   190     2    gb_21
  190   191     2    gb_27
  190   207     2    gb_27
  191   192     2    gb_27
  192   193     2    gb_10
  192   195     2    gb_16
  193   194     2    gb_3
  193   196     2    gb_10
  195   198     2    gb_16
  195   199     2    gb_16
  196   197     2    gb_2
  196   198     2    gb_10
  198   201     2    gb_16
  199   200     2    gb_3
  199   203     2    gb_16
  201   202     2    gb_3
  201   205     2    gb_16
  203   204     2    gb_3
  203   205     2    gb_16
  205   206     2    gb_3
  207   208     2    gb_5
  207   209     2    gb_10
  209   210     2    gb_2
  209   211     2    gb_21
  211   212     2    gb_27
  211   224     2    gb_27
  212   213     2    gb_27
  213   214     2    gb_27
  214   215     2    gb_21
  215   216     2    gb_2
  215   217     2    gb_11
  217   218     2    gb_11
  217   221     2    gb_11
  218   219     2    gb_2
  218   220     2    gb_2
  221   222     2    gb_2
  221   223     2    gb_2
  224   225     2    gb_5
  224   226     2    gb_10
  226   227     2    gb_2
  226   228     2    gb_21
  228   229     2    gb_27
  228   241     2    gb_27
  229   230     2    gb_27
  230   231     2    gb_16
  230   233     2    gb_16
  231   232     2    gb_3
  231   235     2    gb_16
  233   234     2    gb_3
  233   237     2    gb_16
  235   236     2    gb_3
  235   239     2    gb_16
  237   238     2    gb_3
  237   239     2    gb_16
  239   240     2    gb_3
  241   242     2    gb_5
  241   243     2    gb_10
  243   244     2    gb_2
  243   245     2    gb_21
  245   246     2    gb_27
  245   249     2    gb_27
  246   247     2    gb_27
  246   248     2    gb_27
  249   250     2    gb_5
  249   251     2    gb_10
  251   252     2    gb_2
  251   253     2    gb_21
  253   254     2    gb_27
  253   258     2    gb_27
  254   255     2    gb_27
  255   256     2    gb_6
  255   257     2    gb_6
  258   259     2    gb_5
  258   260     2    gb_10
  260   261     2    gb_2
  260   262     2    gb_21
  262   263     2    gb_27
  262   266     2    gb_27
  263   264     2    gb_27
  263   265     2    gb_27
  266   267     2    gb_5
  266   268     2    gb_10
  268   269     2    gb_2
  268   270     2    gb_21
  270   271     2    gb_27
  270   275     2    gb_27
  271   272     2    gb_27
  272   273     2    gb_27
  272   274     2    gb_27
  275   276     2    gb_5
  275   277     2    gb_10
  277   278     2    gb_2
  277   279     2    gb_21
  279   280     2    gb_27
  280   281     2    gb_5
  280   282     2    gb_10
  282   283     2    gb_2
  282   284     2    gb_21
  284   285     2    gb_27
  284   289     2    gb_27
  285   286     2    gb_27
  286   287     2    gb_27
  286   288     2    gb_27
  289   290     2    gb_5
  289   291     2    gb_10
  291   292     2    gb_2
  291   293     2    gb_21
  293   294     2    gb_27
  293   299     2    gb_27
  294   295     2    gb_27
  295   296     2    gb_27
  296   297     2    gb_6
  296   298     2    gb_6
  299   300     2    gb_5
  299   301     2    gb_10
  301   302     2    gb_2
  301   303     2    gb_21
  303   304     2    gb_27
  303   309     2    gb_27
  304   305     2    gb_27
  305   306     2    gb_27
  306   307     2    gb_6
  306   308     2    gb_6
  309   310     2    gb_5
  309   311     2    gb_10
  311   312     2    gb_2
  311   313     2    gb_21
  313   314     2    gb_27
  313   319     2    gb_27
  314   315     2    gb_27
  315   316     2    gb_27
  316   317     2    gb_6
  316   318     2    gb_6
  319   320     2    gb_5
  319   321     2    gb_10
  321   322     2    gb_2
  321   323     2    gb_21
  323   324     2    gb_27
  323   327     2    gb_27
  324   325     2    gb_18
  325   326     2    gb_1
  327   328     2    gb_5
  327   329     2    gb_10
  329   330     2    gb_2
  329   331     2    gb_21
  331   332     2    gb_27
  331   336     2    gb_27
  332   333     2    gb_27
  333   334     2    gb_27
  333   335     2    gb_27
  336   337     2    gb_5
  336   338     2    gb_10
  338   339     2    gb_2
  338   340     2    gb_21
  340   341     2    gb_27
  341   342     2    gb_5
  341   343     2    gb_10
  343   344     2    gb_2
  343   345     2    gb_21
  345   346     2    gb_27
  345   349     2    gb_27
  346   347     2    gb_18
  347   348     2    gb_1
  349   350     2    gb_5
  349   351     2    gb_10
  351   352     2    gb_2
  351   353     2    gb_21
  353   354     2    gb_27
  353   357     2    gb_27
  354   355     2    gb_27
  354   356     2    gb_27
  357   358     2    gb_5
  357   359     2    gb_10
  359   360     2    gb_21
  359   363     2    gb_21
  360   361     2    gb_27
  360   364     2    gb_27
  361   362     2    gb_27
  362   363     2    gb_27
  364   365     2    gb_5
  364   366     2    gb_10
  366   367     2    gb_2
  366   368     2    gb_21
  368   369     2    gb_27
  368   370     2    gb_27
  370   371     2    gb_5
  370   372     2    gb_10
  372   373     2    gb_21
  372   376     2    gb_21
  373   374     2    gb_27
  373   377     2    gb_27
  374   375     2    gb_27
  375   376     2    gb_27
  377   378     2    gb_5
  377   379     2    gb_10
  379   380     2    gb_2
  379   381     2    gb_21
  381   382     2    gb_27
  381   383     2    gb_27
  383   384     2    gb_5
  383   385     2    gb_10
  385   386     2    gb_2
  385   387     2    gb_21
  387   388     2    gb_27
  387   391     2    gb_27
  388   389     2    gb_32
  389   390     2    gb_8
  391   392     2    gb_5
  391   393     2    gb_10
  393   394     2    gb_2
  393   395     2    gb_21
  395   396     2    gb_27
  395   397     2    gb_27
  397   398     2    gb_5
  397   399     2    gb_10
  399   400     2    gb_2
  399   401     2    gb_21
  401   402     2    gb_27
  401   406     2    gb_27
  402   403     2    gb_27
  403   404     2    gb_27
  403   405     2    gb_27
  406   407     2    gb_5
  406   408     2    gb_10
  408   409     2    gb_2
  408   410     2    gb_21
  410   411     2    gb_27
  410   415     2    gb_27
  411   412     2    gb_27
  412   413     2    gb_27
  412   414     2    gb_27
  415   416     2    gb_5
  415   417     2    gb_10
  417   418     2    gb_2
  417   419     2    gb_21
  419   420     2    gb_27
  419   424     2    gb_27
  420   421     2    gb_27
  421   422     2    gb_27
  421   423     2    gb_27
  424   425     2    gb_5
  424   426     2    gb_10
  426   427     2    gb_2
  426   428     2    gb_21
  428   429     2    gb_27
  428   433     2    gb_27
  429   430     2    gb_27
  430   431     2    gb_27
  430   432     2    gb_27
  433   434     2    gb_5
  433   435     2    gb_10
  435   436     2    gb_2
  435   437     2    gb_21
  437   438     2    gb_27
  437   450     2    gb_27
  438   439     2    gb_27
  439   440     2    gb_16
  439   442     2    gb_16
  440   441     2    gb_3
  440   444     2    gb_16
  442   443     2    gb_3
  442   446     2    gb_16
  444   445     2    gb_3
  444   448     2    gb_16
  446   447     2    gb_3
  446   448     2    gb_16
  448   449     2    gb_3
  450   451     2    gb_5
  450   452     2    gb_10
  452   453     2    gb_21
  452   456     2    gb_21
  453   454     2    gb_27
  453   457     2    gb_27
  454   455     2    gb_27
  455   456     2    gb_27
  457   458     2    gb_5
  457   459     2    gb_10
  459   460     2    gb_2
  459   461     2    gb_21
  461   462     2    gb_27
  461   466     2    gb_27
  462   463     2    gb_27
  463   464     2    gb_27
  463   465     2    gb_27
  466   467     2    gb_5
  466   468     2    gb_10
  468   469     2    gb_2
  468   470     2    gb_21
  470   471     2    gb_27
  470   475     2    gb_27
  471   472     2    gb_18
  471   474     2    gb_27
  472   473     2    gb_1
  475   476     2    gb_5
  475   477     2    gb_10
  477   478     2    gb_2
  477   479     2    gb_21
  479   480     2    gb_27
  479   481     2    gb_27
  481   482     2    gb_5
  481   483     2    gb_10
  483   484     2    gb_2
  483   485     2    gb_21
  485   486     2    gb_27
  485   493     2    gb_27
  486   487     2    gb_27
  487   488     2    gb_27
  488   489     2    gb_5
  488   490     2    gb_9
  490   491     2    gb_2
  490   492     2    gb_2
  493   494     2    gb_5
  493   495     2    gb_10
  495   496     2    gb_2
  495   497     2    gb_21
  497   498     2    gb_27
  497   507     2    gb_27
  498   499     2    gb_27
  499   500     2    gb_10
  499   501     2    gb_10
  500   503     2    gb_10
  501   502     2    gb_3
  501   505     2    gb_10
  503   504     2    gb_3
  503   505     2    gb_10
  505   506     2    gb_2
  507   508     2    gb_5
  507   509     2    gb_10
  509   510     2    gb_2
  509   511     2    gb_21
  511   512     2    gb_27
  511   517     2    gb_27
  512   513     2    gb_27
  513   514     2    gb_27
  514   515     2    gb_6
  514   516     2    gb_6
  517   518     2    gb_5
  517   519     2    gb_10
  519   520     2    gb_2
  519   521     2    gb_21
  521   522     2    gb_27
  521   528     2    gb_27
  522   523     2    gb_27
  523   524     2    gb_5
  523   525     2    gb_9
  525   526     2    gb_2
  525   527     2    gb_2
  528   529     2    gb_5
  528   530     2    gb_10
  530   531     2    gb_2
  530   532     2    gb_21
  532   533     2    gb_27
  532   545     2    gb_27
  533   534     2    gb_27
  534   535     2    gb_16
  534   537     2    gb_16
  535   536     2    gb_3
  535   539     2    gb_16
  537   538     2    gb_3
  537   541     2    gb_16
  539   540     2    gb_3
  539   543     2    gb_16
  541   542     2    gb_3
  541   543     2    gb_16
  543   544     2    gb_3
  545   546     2    gb_5
  545   547     2    gb_10
  547   548     2    gb_2
  547   549     2    gb_21
  549   550     2    gb_27
  549   562     2    gb_27
  550   551     2    gb_27
  551   552     2    gb_27
  552   553     2    gb_21
  553   554     2    gb_2
  553   555     2    gb_11
  555   556     2    gb_11
  555   559     2    gb_11
  556   557     2    gb_2
  556   558     2    gb_2
  559   560     2    gb_2
  559   561     2    gb_2
  562   563     2    gb_5
  562   564     2    gb_10
  564   565     2    gb_2
  564   566     2    gb_21
  566   567     2    gb_27
  566   575     2    gb_27
  567   568     2    gb_27
  568   569     2    gb_27
  569   570     2    gb_27
  570   571     2    gb_21
  571   572     2    gb_2
  571   573     2    gb_2
  571   574     2    gb_2
  575   576     2    gb_5
  575   577     2    gb_10
  577   578     2    gb_2
  577   579     2    gb_21
  579   580     2    gb_27
  579   588     2    gb_27
  580   581     2    gb_27
  581   582     2    gb_27
  582   583     2    gb_27
  583   584     2    gb_21
  584   585     2    gb_2
  584   586     2    gb_2
  584   587     2    gb_2
  588   589     2    gb_5
  588   590     2    gb_10
  590   591     2    gb_2
  590   592     2    gb_21
  592   593     2    gb_27
  592   600     2    gb_27
  593   594     2    gb_27
  594   595     2    gb_27
  595   596     2    gb_5
  595   597     2    gb_9
  597   598     2    gb_2
  597   599     2    gb_2
  600   601     2    gb_5
  600   602     2    gb_10
  602   603     2    gb_2
  602   604     2    gb_21
  604   605     2    gb_27
  604   609     2    gb_27
  605   606     2    gb_27
  605   607     2    gb_27
  606   608     2    gb_27
  609   610     2    gb_5
  609   611     2    gb_10
  611   612     2    gb_2
  611   613     2    gb_21
  613   614     2    gb_27
  613   619     2    gb_27
  614   615     2    gb_27
  615   616     2    gb_27
  616   617     2    gb_6
  616   618     2    gb_6
  619   620     2    gb_5
  619   621     2    gb_10
  621   622     2    gb_2
  621   623     2    gb_21
  623   624     2    gb_27
  623   629     2    gb_27
  624   625     2    gb_27
  625   626     2    gb_27
  626   627     2    gb_6
  626   628     2    gb_6
  629   630     2    gb_5
  629   631     2    gb_10
  631   632     2    gb_2
  631   633     2    gb_21
  633   634     2    gb_27
  633   638     2    gb_27
  634   635     2    gb_27
  635   636     2    gb_27
  635   637     2    gb_27
  638   639     2    gb_5
  638   640     2    gb_10
  640   641     2    gb_2
  640   642     2    gb_21
  642   643     2    gb_27
  642   651     2    gb_27
  643   644     2    gb_27
  644   645     2    gb_27
  645   646     2    gb_27
  646   647     2    gb_21
  647   648     2    gb_2
  647   649     2    gb_2
  647   650     2    gb_2
  651   652     2    gb_5
  651   653     2    gb_10
  653   654     2    gb_2
  653   655     2    gb_21
  655   656     2    gb_27
  656   657     2    gb_5
  656   658     2    gb_10
  658   659     2    gb_2
  658   660     2    gb_21
  660   661     2    gb_27
  660   668     2    gb_27
  661   662     2    gb_27
  662   663     2    gb_27
  663   664     2    gb_5
  663   665     2    gb_9
  665   666     2    gb_2
  665   667     2    gb_2
  668   669     2    gb_5
  668   670     2    gb_10
  670   671     2    gb_2
  670   672     2    gb_21
  672   673     2    gb_27
  672   678     2    gb_27
  673   674     2    gb_27
  674   675     2    gb_27
  675   676     2    gb_6
  675   677     2    gb_6
  678   679     2    gb_5
  678   680     2    gb_10
  680   681     2    gb_2
  680   682     2    gb_21
  682   683     2    gb_27
  682   686     2    gb_27
  683   684     2    gb_27
  683   685     2    gb_27
  686   687     2    gb_5
  686   688     2    gb_10
  688   689     2    gb_2
  688   690     2    gb_21
  690   691     2    gb_27
  690   694     2    gb_27
  691   692     2    gb_18
  692   693     2    gb_1
  694   695     2    gb_5
  694   696     2    gb_10
  696   697     2    gb_21
  696   700     2    gb_21
  697   698     2    gb_27
  697   701     2    gb_27
  698   699     2    gb_27
  699   700     2    gb_27
  701   702     2    gb_5
  701   703     2    gb_10
  703   704     2    gb_2
  703   705     2    gb_21
  705   706     2    gb_27
  705   714     2    gb_27
  706   707     2    gb_27
  707   708     2    gb_27
  708   709     2    gb_27
  709   710     2    gb_21
  710   711     2    gb_2
  710   712     2    gb_2
  710   713     2    gb_2
  714   715     2    gb_5
  714   716     2    gb_10
  716   717     2    gb_2
  716   718     2    gb_21
  718   719     2    gb_27
  718   722     2    gb_27
  719   720     2    gb_27
  719   721     2    gb_27
  722   723     2    gb_5
  722   724     2    gb_10
  724   725     2    gb_2
  724   726     2    gb_21
  726   727     2    gb_27
  726   740     2    gb_27
  727   728     2    gb_27
  728   729     2    gb_16
  728   731     2    gb_16
  729   730     2    gb_3
  729   733     2    gb_16
  731   732     2    gb_3
  731   735     2    gb_16
  733   734     2    gb_3
  733   737     2    gb_16
  735   736     2    gb_3
  735   737     2    gb_16
  737   738     2    gb_13
  738   739     2    gb_1
  740   741     2    gb_5
  740   742     2    gb_10
  742   743     2    gb_2
  742   744     2    gb_21
  744   745     2    gb_27
  744   757     2    gb_27
  745   746     2    gb_27
  746   747     2    gb_16
  746   749     2    gb_16
  747   748     2    gb_3
  747   751     2    gb_16
  749   750     2    gb_3
  749   753     2    gb_16
  751   752     2    gb_3
  751   755     2    gb_16
  753   754     2    gb_3
  753   755     2    gb_16
  755   756     2    gb_3
  757   758     2    gb_5
  757   759     2    gb_10
  759   760     2    gb_2
  759   761     2    gb_21
  761   762     2    gb_27
  761   766     2    gb_27
  762   763     2    gb_27
  763   764     2    gb_32
  764   765     2    gb_31
  766   767     2    gb_5
  766   768     2    gb_10
  768   769     2    gb_2
  768   770     2    gb_21
  770   771     2    gb_27
  770   779     2    gb_27
  771   772     2    gb_27
  772   773     2    gb_27
  773   774     2    gb_27
  774   775     2    gb_21
  775   776     2    gb_2
  775   777     2    gb_2
  775   778     2    gb_2
  779   780     2    gb_5
  779   781     2    gb_10
  781   782     2    gb_2
  781   783     2    gb_21
  783   784     2    gb_27
  783   791     2    gb_27
  784   785     2    gb_27
  785   786     2    gb_27
  786   787     2    gb_5
  786   788     2    gb_9
  788   789     2    gb_2
  788   790     2    gb_2
  791   792     2    gb_5
  791   793     2    gb_10
  793   794     2    gb_2
  793   795     2    gb_21
  795   796     2    gb_27
  795   800     2    gb_27
  796   797     2    gb_18
  796   799     2    gb_27
  797   798     2    gb_1
  800   801     2    gb_5
  800   802     2    gb_10
  802   803     2    gb_2
  802   804     2    gb_21
  804   805     2    gb_27
  804   809     2    gb_27
  805   806     2    gb_27
  805   807     2    gb_27
  806   808     2    gb_27
  809   810     2    gb_5
  809   811     2    gb_10
  811   812     2    gb_2
  811   813     2    gb_21
  813   814     2    gb_27
  814   815     2    gb_5
  814   816     2    gb_10
  816   817     2    gb_2
  816   818     2    gb_21
  818   819     2    gb_27
  818   825     2    gb_27
  819   820     2    gb_27
  820   821     2    gb_5
  820   822     2    gb_9
  822   823     2    gb_2
  822   824     2    gb_2
  825   826     2    gb_5
  825   827     2    gb_10
  827   828     2    gb_2
  827   829     2    gb_21
  829   830     2    gb_27
  829   833     2    gb_27
  830   831     2    gb_18
  831   832     2    gb_1
  833   834     2    gb_5
  833   835     2    gb_10
  835   836     2    gb_2
  835   837     2    gb_21
  837   838     2    gb_27
  837   841     2    gb_27
  838   839     2    gb_32
  839   840     2    gb_8
  841   842     2    gb_5
  841   843     2    gb_10
  843   844     2    gb_2
  843   845     2    gb_21
  845   846     2    gb_27
  846   847     2    gb_5
  846   848     2    gb_10
  848   849     2    gb_2
  848   850     2    gb_21
  850   851     2    gb_27
  850   855     2    gb_27
  851   852     2    gb_18
  851   854     2    gb_27
  852   853     2    gb_1
  855   856     2    gb_5
  855   857     2    gb_10
  857   858     2    gb_2
  857   859     2    gb_21
  859   860     2    gb_27
  859   864     2    gb_27
  860   861     2    gb_27
  860   862     2    gb_27
  861   863     2    gb_27
  864   865     2    gb_5
  864   866     2    gb_10
  866   867     2    gb_2
  866   868     2    gb_21
  868   869     2    gb_27
  869   870     2    gb_5
  869   871     2    gb_10
  871   872     2    gb_2
  871   873     2    gb_21
  873   874     2    gb_27
  873   878     2    gb_27
  874   875     2    gb_27
  875   876     2    gb_27
  875   877     2    gb_27
  878   879     2    gb_5
  878   880     2    gb_10
  880   881     2    gb_2
  880   882     2    gb_21
  882   883     2    gb_27
  882   887     2    gb_27
  883   884     2    gb_27
  883   885     2    gb_27
  884   886     2    gb_27
  887   888     2    gb_5
  887   889     2    gb_10
  889   890     2    gb_2
  889   891     2    gb_21
  891   892     2    gb_27
  891   901     2    gb_27
  892   893     2    gb_27
  893   894     2    gb_10
  893   895     2    gb_10
  894   897     2    gb_10
  895   896     2    gb_3
  895   899     2    gb_10
  897   898     2    gb_3
  897   899     2    gb_10
  899   900     2    gb_2
  901   902     2    gb_5
  901   903     2    gb_10
  903   904     2    gb_2
  903   905     2    gb_21
  905   906     2    gb_27
  905   907     2    gb_27
  907   908     2    gb_5
  907   909     2    gb_10
  909   910     2    gb_2
  909   911     2    gb_21
  911   912     2    gb_27
  911   915     2    gb_27
  912   913     2    gb_27
  912   914     2    gb_27
  915   916     2    gb_5
  915   917     2    gb_10
  917   918     2    gb_2
  917   919     2    gb_21
  919   920     2    gb_27
  919   921     2    gb_27
  921   922     2    gb_5
  921   923     2    gb_10
  923   924     2    gb_2
  923   925     2    gb_21
  925   926     2    gb_27
  925   932     2    gb_27
  926   927     2    gb_27
  927   928     2    gb_5
  927   929     2    gb_9
  929   930     2    gb_2
  929   931     2    gb_2
  932   933     2    gb_5
  932   934     2    gb_10
  934   935     2    gb_2
  934   936     2    gb_21
  936   937     2    gb_27
  936   943     2    gb_27
  937   938     2    gb_27
  938   939     2    gb_5
  938   940     2    gb_9
  940   941     2    gb_2
  940   942     2    gb_2
  943   944     2    gb_5
  943   945     2    gb_10
  945   946     2    gb_2
  945   947     2    gb_21
  947   948     2    gb_27
  947   955     2    gb_27
  948   949     2    gb_27
  949   950     2    gb_27
  950   951     2    gb_5
  950   952     2    gb_9
  952   953     2    gb_2
  952   954     2    gb_2
  955   956     2    gb_5
  955   957     2    gb_10
  957   958     2    gb_2
  957   959     2    gb_21
  959   960     2    gb_27
  959   964     2    gb_27
  960   961     2    gb_27
  961   962     2    gb_6
  961   963     2    gb_6
  964   965     2    gb_5
  964   966     2    gb_10
  966   967     2    gb_2
  966   968     2    gb_21
  968   969     2    gb_27
  968   977     2    gb_27
  969   970     2    gb_27
  970   971     2    gb_27
  971   972     2    gb_27
  972   973     2    gb_21
  973   974     2    gb_2
  973   975     2    gb_2
  973   976     2    gb_2
  977   978     2    gb_5
  977   979     2    gb_10
  979   980     2    gb_2
  979   981     2    gb_21
  981   982     2    gb_27
  981   986     2    gb_27
  982   983     2    gb_27
  983   984     2    gb_27
  983   985     2    gb_27
  986   987     2    gb_5
  986   988     2    gb_10
  988   989     2    gb_2
  988   990     2    gb_21
  990   991     2    gb_27
  991   992     2    gb_5
  991   993     2    gb_10
  993   994     2    gb_2
  993   995     2    gb_21
  995   996     2    gb_27
  995  1008     2    gb_27
  996   997     2    gb_27
  997   998     2    gb_16
  997  1000     2    gb_16
  998   999     2    gb_3
  998  1002     2    gb_16
 1000  1001     2    gb_3
 1000  1004     2    gb_16
 1002  1003     2    gb_3
 1002  1006     2    gb_16
 1004  1005     2    gb_3
 1004  1006     2    gb_16
 1006  1007     2    gb_3
 1008  1009     2    gb_5
 1008  1010     2    gb_10
 1010  1011     2    gb_2
 1010  1012     2    gb_21
 1012  1013     2    gb_27
 1012  1018     2    gb_27
 1013  1014     2    gb_27
 1014  1015     2    gb_27
 1015  1016     2    gb_6
 1015  1017     2    gb_6
 1018  1019     2    gb_5
 1018  1020     2    gb_10
 1020  1021     2    gb_2
 1020  1022     2    gb_21
 1022  1023     2    gb_27
 1022  1027     2    gb_27
 1023  1024     2    gb_27
 1024  1025     2    gb_6
 1024  1026     2    gb_6
 1027  1028     2    gb_5
 1027  1029     2    gb_10
 1029  1030     2    gb_2
 1029  1031     2    gb_21
 1031  1032     2    gb_27
 1032  1033     2    gb_5
 1032  1034     2    gb_10
 1034  1035     2    gb_2
 1034  1036     2    gb_21
 1036  1037     2    gb_27
 1036  1040     2    gb_27
 1037  1038     2    gb_18
 1038  1039     2    gb_1
 1040  1041     2    gb_5
 1040  1042     2    gb_10
 1042  1043     2    gb_2
 1042  1044     2    gb_21
 1044  1045     2    gb_27
 1044  1048     2    gb_27
 1045  1046     2    gb_27
 1045  1047     2    gb_27
 1048  1049     2    gb_5
 1048  1050     2    gb_10
 1050  1051     2    gb_2
 1050  1052     2    gb_21
 1052  1053     2    gb_27
 1052  1057     2    gb_27
 1053  1054     2    gb_27
 1054  1055     2    gb_27
 1054  1056     2    gb_27
 1057  1058     2    gb_5
 1057  1059     2    gb_10
 1059  1060     2    gb_2
 1059  1061     2    gb_21
 1061  1062     2    gb_27
 1061  1070     2    gb_27
 1062  1063     2    gb_27
 1063  1064     2    gb_27
 1064  1065     2    gb_27
 1065  1066     2    gb_21
 1066  1067     2    gb_2
 1066  1068     2    gb_2
 1066  1069     2    gb_2
 1070  1071     2    gb_5
 1070  1072     2    gb_10
 1072  1073     2    gb_2
 1072  1074     2    gb_21
 1074  1075     2    gb_27
 1074  1082     2    gb_27
 1075  1076     2    gb_27
 1076  1077     2    gb_27
 1077  1078     2    gb_5
 1077  1079     2    gb_9
 1079  1080     2    gb_2
 1079  1081     2    gb_2
 1082  1083     2    gb_5
 1082  1084     2    gb_10
 1084  1085     2    gb_2
 1084  1086     2    gb_21
 1086  1087     2    gb_27
 1086  1099     2    gb_27
 1087  1088     2    gb_27
 1088  1089     2    gb_16
 1088  1091     2    gb_16
 1089  1090     2    gb_3
 1089  1093     2    gb_16
 1091  1092     2    gb_3
 1091  1095     2    gb_16
 1093  1094     2    gb_3
 1093  1097     2    gb_16
 1095  1096     2    gb_3
 1095  1097     2    gb_16
 1097  1098     2    gb_3
 1099  1100     2    gb_5
 1099  1101     2    gb_10
 1101  1102     2    gb_2
 1101  1103     2    gb_21
 1103  1104     2    gb_27
 1103  1108     2    gb_27
 1104  1105     2    gb_27
 1105  1106     2    gb_27
 1105  1107     2    gb_27
 1108  1109     2    gb_5
 1108  1110     2    gb_10
 1110  1111     2    gb_2
 1110  1112     2    gb_21
 1112  1113     2    gb_27
 1112  1116     2    gb_27
 1113  1114     2    gb_18
 1114  1115     2    gb_1
 1116  1117     2    gb_5
 1116  1118     2    gb_10
 1118  1119     2    gb_2
 1118  1120     2    gb_21
 1120  1121     2    gb_27
 1120  1126     2    gb_27
 1121  1122     2    gb_27
 1122  1123     2    gb_27
 1123  1124     2    gb_6
 1123  1125     2    gb_6
 1126  1127     2    gb_5
 1126  1128     2    gb_10
 1128  1129     2    gb_2
 1128  1130     2    gb_21
 1130  1131     2    gb_27
 1130  1135     2    gb_27
 1131  1132     2    gb_18
 1131  1134     2    gb_27
 1132  1133     2    gb_1
 1135  1136     2    gb_5
 1135  1137     2    gb_10
 1137  1138     2    gb_2
 1137  1139     2    gb_21
 1139  1140     2    gb_27
 1139  1145     2    gb_27
 1140  1141     2    gb_27
 1141  1142     2    gb_27
 1142  1143     2    gb_6
 1142  1144     2    gb_6
 1145  1146     2    gb_5
 1145  1147     2    gb_10
 1147  1148     2    gb_2
 1147  1149     2    gb_21
 1149  1150     2    gb_27
 1149  1158     2    gb_27
 1150  1151     2    gb_27
 1151  1152     2    gb_27
 1152  1153     2    gb_27
 1153  1154     2    gb_21
 1154  1155     2    gb_2
 1154  1156     2    gb_2
 1154  1157     2    gb_2
 1158  1159     2    gb_5
 1158  1160     2    gb_10
 1160  1161     2    gb_2
 1160  1162     2    gb_21
 1162  1163     2    gb_27
 1162  1167     2    gb_27
 1163  1164     2    gb_27
 1164  1165     2    gb_32
 1165  1166     2    gb_31
 1167  1168     2    gb_5
 1167  1169     2    gb_10
 1169  1170     2    gb_2
 1169  1171     2    gb_21
 1171  1172     2    gb_27
 1171  1175     2    gb_27
 1172  1173     2    gb_18
 1173  1174     2    gb_1
 1175  1176     2    gb_5
 1175  1177     2    gb_10
 1177  1178     2    gb_21
 1177  1181     2    gb_21
 1178  1179     2    gb_27
 1178  1182     2    gb_27
 1179  1180     2    gb_27
 1180  1181     2    gb_27
 1182  1183     2    gb_5
 1182  1184     2    gb_10
 1184  1185     2    gb_2
 1184  1186     2    gb_21
 1186  1187     2    gb_27
 1186  1192     2    gb_27
 1187  1188     2    gb_27
 1188  1189     2    gb_27
 1189  1190     2    gb_6
 1189  1191     2    gb_6
 1192  1193     2    gb_5
 1192  1194     2    gb_10
 1194  1195     2    gb_2
 1194  1196     2    gb_21
 1196  1197     2    gb_27
 1196  1201     2    gb_27
 1197  1198     2    gb_27
 1198  1199     2    gb_6
 1198  1200     2    gb_6
 1201  1202     2    gb_5
 1201  1203     2    gb_10
 1203  1204     2    gb_2
 1203  1205     2    gb_21
 1205  1206     2    gb_27
 1205  1218     2    gb_27
 1206  1207     2    gb_27
 1207  1208     2    gb_27
 1208  1209     2    gb_21
 1209  1210     2    gb_2
 1209  1211     2    gb_11
 1211  1212     2    gb_11
 1211  1215     2    gb_11
 1212  1213     2    gb_2
 1212  1214     2    gb_2
 1215  1216     2    gb_2
 1215  1217     2    gb_2
 1218  1219     2    gb_5
 1218  1220     2    gb_10
 1220  1221     2    gb_2
 1220  1222     2    gb_21
 1222  1223     2    gb_27
 1222  1224     2    gb_27
 1224  1225     2    gb_5
 1224  1226     2    gb_10
 1226  1227     2    gb_2
 1226  1228     2    gb_21
 1228  1229     2    gb_27
 1228  1237     2    gb_27
 1229  1230     2    gb_27
 1230  1231     2    gb_27
 1231  1232     2    gb_27
 1232  1233     2    gb_21
 1233  1234     2    gb_2
 1233  1235     2    gb_2
 1233  1236     2    gb_2
 1237  1238     2    gb_5
 1237  1239     2    gb_10
 1239  1240     2    gb_2
 1239  1241     2    gb_21
 1241  1242     2    gb_27
 1241  1245     2    gb_27
 1242  1243     2    gb_32
 1243  1244     2    gb_8
 1245  1246     2    gb_5
 1245  1247     2    gb_10
 1247  1248     2    gb_2
 1247  1249     2    gb_21
 1249  1250     2    gb_27
 1249  1262     2    gb_27
 1250  1251     2    gb_27
 1251  1252     2    gb_16
 1251  1254     2    gb_16
 1252  1253     2    gb_3
 1252  1256     2    gb_16
 1254  1255     2    gb_3
 1254  1258     2    gb_16
 1256  1257     2    gb_3
 1256  1260     2    gb_16
 1258  1259     2    gb_3
 1258  1260     2    gb_16
 1260  1261     2    gb_3
 1262  1263     2    gb_5
 1262  1264     2    gb_10
 1264  1265     2    gb_2
 1264  1266     2    gb_21
 1266  1267     2    gb_27
 1266  1272     2    gb_27
 1267  1268     2    gb_27
 1268  1269     2    gb_27
 1269  1270     2    gb_6
 1269  1271     2    gb_6
 1272  1273     2    gb_5
 1272  1274     2    gb_10
 1274  1275     2    gb_2
 1274  1276     2    gb_21
 1276  1277     2    gb_27
 1276  1285     2    gb_27
 1277  1278     2    gb_27
 1278  1279     2    gb_27
 1279  1280     2    gb_27
 1280  1281     2    gb_21
 1281  1282     2    gb_2
 1281  1283     2    gb_2
 1281  1284     2    gb_2
 1285  1286     2    gb_5
 1285  1287     2    gb_10
 1287  1288     2    gb_2
 1287  1289     2    gb_21
 1289  1290     2    gb_27
 1289  1296     2    gb_27
 1290  1291     2    gb_27
 1291  1292     2    gb_5
 1291  1293     2    gb_9
 1293  1294     2    gb_2
 1293  1295     2    gb_2
 1296  1297     2    gb_5
 1296  1298     2    gb_10
 1298  1299     2    gb_2
 1298  1300     2    gb_21
 1300  1301     2    gb_27
 1300  1306     2    gb_27
 1301  1302     2    gb_27
 1302  1303     2    gb_27
 1303  1304     2    gb_6
 1303  1305     2    gb_6
 1306  1307     2    gb_5
 1306  1308     2    gb_10
 1308  1309     2    gb_2
 1308  1310     2    gb_21
 1310  1311     2    gb_27
 1310  1312     2    gb_27
 1312  1313     2    gb_5
 1312  1314     2    gb_10
 1314  1315     2    gb_2
 1314  1316     2    gb_21
 1316  1317     2    gb_27
 1316  1321     2    gb_27
 1317  1318     2    gb_27
 1317  1319     2    gb_27
 1318  1320     2    gb_27
 1321  1322     2    gb_5
 1321  1323     2    gb_10
 1323  1324     2    gb_2
 1323  1325     2    gb_21
 1325  1326     2    gb_27
 1325  1333     2    gb_27
 1326  1327     2    gb_27
 1327  1328     2    gb_27
 1328  1329     2    gb_5
 1328  1330     2    gb_9
 1330  1331     2    gb_2
 1330  1332     2    gb_2
 1333  1334     2    gb_5
 1333  1335     2    gb_10
 1335  1336     2    gb_2
 1335  1337     2    gb_21
 1337  1338     2    gb_27
 1337  1339     2    gb_27
 1339  1340     2    gb_5
 1339  1341     2    gb_10
 1341  1342     2    gb_2
 1341  1343     2    gb_21
 1343  1344     2    gb_27
 1343  1345     2    gb_27
 1345  1346     2    gb_5
 1345  1347     2    gb_10
 1347  1348     2    gb_2
 1347  1349     2    gb_21
 1349  1350     2    gb_27
 1349  1359     2    gb_27
 1350  1351     2    gb_27
 1351  1352     2    gb_10
 1351  1353     2    gb_10
 1352  1355     2    gb_10
 1353  1354     2    gb_3
 1353  1357     2    gb_10
 1355  1356     2    gb_3
 1355  1357     2    gb_10
 1357  1358     2    gb_2
 1359  1360     2    gb_5
 1359  1361     2    gb_10
 1361  1362     2    gb_2
 1361  1363     2    gb_21
 1363  1364     2    gb_27
 1363  1368     2    gb_27
 1364  1365     2    gb_27
 1365  1366     2    gb_6
 1365  1367     2    gb_6
 1368  1369     2    gb_5
 1368  1370     2    gb_10
 1370  1371     2    gb_2
 1370  1372     2    gb_21
 1372  1373     2    gb_27
 1372  1374     2    gb_27
 1374  1375     2    gb_5
 1374  1376     2    gb_10
 1376  1377     2    gb_2
 1376  1378     2    gb_21
 1378  1379     2    gb_27
 1378  1382     2    gb_27
 1379  1380     2    gb_27
 1379  1381     2    gb_27
 1382  1383     2    gb_5
 1382  1384     2    gb_10
 1384  1385     2    gb_2
 1384  1386     2    gb_21
 1386  1387     2    gb_27
 1386  1388     2    gb_27
 1388  1389     2    gb_5
 1388  1390     2    gb_10
 1390  1391     2    gb_2
 1390  1392     2    gb_21
 1392  1393     2    gb_27
 1392  1400     2    gb_27
 1393  1394     2    gb_27
 1394  1395     2    gb_27
 1395  1396     2    gb_5
 1395  1397     2    gb_9
 1397  1398     2    gb_2
 1397  1399     2    gb_2
 1400  1401     2    gb_5
 1400  1402     2    gb_10
 1402  1403     2    gb_2
 1402  1404     2    gb_21
 1404  1405     2    gb_27
 1404  1410     2    gb_27
 1405  1406     2    gb_27
 1406  1407     2    gb_27
 1407  1408     2    gb_6
 1407  1409     2    gb_6
 1410  1411     2    gb_5
 1410  1412     2    gb_10
 1412  1413     2    gb_2
 1412  1414     2    gb_21
 1414  1415     2    gb_27
 1415  1416     2    gb_5
 1415  1417     2    gb_10
 1417  1418     2    gb_2
 1417  1419     2    gb_21
 1419  1420     2    gb_27
 1419  1427     2    gb_27
 1420  1421     2    gb_27
 1421  1422     2    gb_27
 1422  1423     2    gb_5
 1422  1424     2    gb_9
 1424  1425     2    gb_2
 1424  1426     2    gb_2
 1427  1428     2    gb_5
 1427  1429     2    gb_10
 1429  1430     2    gb_2
 1429  1431     2    gb_21
 1431  1432     2    gb_27
 1431  1435     2    gb_27
 1432  1433     2    gb_32
 1433  1434     2    gb_8
 1435  1436     2    gb_5
 1435  1437     2    gb_10
 1437  1438     2    gb_2
 1437  1439     2    gb_21
 1439  1440     2    gb_27
 1439  1452     2    gb_27
 1440  1441     2    gb_27
 1441  1442     2    gb_27
 1442  1443     2    gb_21
 1443  1444     2    gb_2
 1443  1445     2    gb_11
 1445  1446     2    gb_11
 1445  1449     2    gb_11
 1446  1447     2    gb_2
 1446  1448     2    gb_2
 1449  1450     2    gb_2
 1449  1451     2    gb_2
 1452  1453     2    gb_5
 1452  1454     2    gb_10
 1454  1455     2    gb_2
 1454  1456     2    gb_21
 1456  1457     2    gb_27
 1456  1460     2    gb_27
 1457  1458     2    gb_27
 1457  1459     2    gb_27
 1460  1461     2    gb_5
 1460  1462     2    gb_10
 1462  1463     2    gb_2
 1462  1464     2    gb_21
 1464  1465     2    gb_27
 1464  1469     2    gb_27
 1465  1466     2    gb_27
 1466  1467     2    gb_6
 1466  1468     2    gb_6
 1469  1470     2    gb_5
 1469  1471     2    gb_10
 1471  1472     2    gb_2
 1471  1473     2    gb_21
 1473  1474     2    gb_27
 1473  1478     2    gb_27
 1474  1475     2    gb_27
 1475  1476     2    gb_6
 1475  1477     2    gb_6
 1478  1479     2    gb_5
 1478  1480     2    gb_10
 1480  1481     2    gb_2
 1480  1482     2    gb_21
 1482  1483     2    gb_27
 1482  1491     2    gb_27
 1483  1484     2    gb_27
 1484  1485     2    gb_27
 1485  1486     2    gb_27
 1486  1487     2    gb_21
 1487  1488     2    gb_2
 1487  1489     2    gb_2
 1487  1490     2    gb_2
 1491  1492     2    gb_5
 1491  1493     2    gb_10
 1493  1494     2    gb_2
 1493  1495     2    gb_21
 1495  1496     2    gb_27
 1495  1499     2    gb_27
 1496  1497     2    gb_27
 1496  1498     2    gb_27
 1499  1500     2    gb_5
 1499  1501     2    gb_10
 1501  1502     2    gb_2
 1501  1503     2    gb_21
 1503  1504     2    gb_27
 1503  1510     2    gb_27
 1504  1505     2    gb_27
 1505  1506     2    gb_5
 1505  1507     2    gb_9
 1507  1508     2    gb_2
 1507  1509     2    gb_2
 1510  1511     2    gb_5
 1510  1512     2    gb_10
 1512  1513     2    gb_2
 1512  1514     2    gb_21
 1514  1515     2    gb_27
 1514  1527     2    gb_27
 1515  1516     2    gb_27
 1516  1517     2    gb_16
 1516  1519     2    gb_16
 1517  1518     2    gb_3
 1517  1521     2    gb_16
 1519  1520     2    gb_3
 1519  1523     2    gb_16
 1521  1522     2    gb_3
 1521  1525     2    gb_16
 1523  1524     2    gb_3
 1523  1525     2    gb_16
 1525  1526     2    gb_3
 1527  1528     2    gb_5
 1527  1529     2    gb_10
 1529  1530     2    gb_2
 1529  1531     2    gb_21
 1531  1532     2    gb_27
 1531  1541     2    gb_27
 1532  1533     2    gb_27
 1533  1534     2    gb_10
 1533  1535     2    gb_10
 1534  1537     2    gb_10
 1535  1536     2    gb_3
 1535  1539     2    gb_10
 1537  1538     2    gb_3
 1537  1539     2    gb_10
 1539  1540     2    gb_2
 1541  1542     2    gb_5
 1541  1543     2    gb_10
 1543  1544     2    gb_2
 1543  1545     2    gb_21
 1545  1546     2    gb_27
 1545  1558     2    gb_27
 1546  1547     2    gb_27
 1547  1548     2    gb_16
 1547  1550     2    gb_16
 1548  1549     2    gb_3
 1548  1552     2    gb_16
 1550  1551     2    gb_3
 1550  1554     2    gb_16
 1552  1553     2    gb_3
 1552  1556     2    gb_16
 1554  1555     2    gb_3
 1554  1556     2    gb_16
 1556  1557     2    gb_3
 1558  1559     2    gb_5
 1558  1560     2    gb_10
 1560  1561     2    gb_2
 1560  1562     2    gb_21
 1562  1563     2    gb_27
 1562  1567     2    gb_27
 1563  1564     2    gb_27
 1563  1565     2    gb_27
 1564  1566     2    gb_27
 1567  1568     2    gb_5
 1567  1569     2    gb_10
 1569  1570     2    gb_2
 1569  1571     2    gb_21
 1571  1572     2    gb_27
 1571  1576     2    gb_27
 1572  1573     2    gb_27
 1573  1574     2    gb_27
 1573  1575     2    gb_27
 1576  1577     2    gb_5
 1576  1578     2    gb_10
 1578  1579     2    gb_2
 1578  1580     2    gb_21
 1580  1581     2    gb_27
 1580  1593     2    gb_27
 1581  1582     2    gb_27
 1582  1583     2    gb_16
 1582  1585     2    gb_16
 1583  1584     2    gb_3
 1583  1587     2    gb_16
 1585  1586     2    gb_3
 1585  1589     2    gb_16
 1587  1588     2    gb_3
 1587  1591     2    gb_16
 1589  1590     2    gb_3
 1589  1591     2    gb_16
 1591  1592     2    gb_3
 1593  1594     2    gb_5
 1593  1595     2    gb_10
 1595  1596     2    gb_2
 1595  1597     2    gb_21
 1597  1598     2    gb_27
 1597  1604     2    gb_27
 1598  1599     2    gb_27
 1599  1600     2    gb_5
 1599  1601     2    gb_9
 1601  1602     2    gb_2
 1601  1603     2    gb_2
 1604  1605     2    gb_5
 1604  1606     2    gb_10
 1606  1607     2    gb_2
 1606  1608     2    gb_21
 1608  1609     2    gb_27
 1608  1615     2    gb_27
 1609  1610     2    gb_27
 1610  1611     2    gb_5
 1610  1612     2    gb_9
 1612  1613     2    gb_2
 1612  1614     2    gb_2
 1615  1616     2    gb_5
 1615  1617     2    gb_10
 1617  1618     2    gb_2
 1617  1619     2    gb_21
 1619  1620     2    gb_27
 1619  1623     2    gb_27
 1620  1621     2    gb_27
 1620  1622     2    gb_27
 1623  1624     2    gb_5
 1623  1625     2    gb_10
 1625  1626     2    gb_2
 1625  1627     2    gb_21
 1627  1628     2    gb_27
 1627  1632     2    gb_27
 1628  1629     2    gb_27
 1629  1630     2    gb_6
 1629  1631     2    gb_6
 1632  1633     2    gb_5
 1632  1634     2    gb_10
 1634  1635     2    gb_2
 1634  1636     2    gb_21
 1636  1637     2    gb_27
 1637  1638     2    gb_5
 1637  1639     2    gb_10
 1639  1640     2    gb_2
 1639  1641     2    gb_21
 1641  1642     2    gb_27
 1641  1651     2    gb_27
 1642  1643     2    gb_27
 1643  1644     2    gb_10
 1643  1645     2    gb_10
 1644  1647     2    gb_10
 1645  1646     2    gb_3
 1645  1649     2    gb_10
 1647  1648     2    gb_3
 1647  1649     2    gb_10
 1649  1650     2    gb_2
 1651  1652     2    gb_5
 1651  1653     2    gb_10
 1653  1654     2    gb_2
 1653  1655     2    gb_21
 1655  1656     2    gb_27
 1655  1660     2    gb_27
 1656  1657     2    gb_27
 1657  1658     2    gb_27
 1657  1659     2    gb_27
 1660  1661     2    gb_5
 1660  1662     2    gb_10
 1662  1663     2    gb_2
 1662  1664     2    gb_21
 1664  1665     2    gb_27
 1664  1678     2    gb_27
 1665  1666     2    gb_27
 1666  1667     2    gb_16
 1666  1669     2    gb_16
 1667  1668     2    gb_3
 1667  1671     2    gb_16
 1669  1670     2    gb_3
 1669  1673     2    gb_16
 1671  1672     2    gb_3
 1671  1675     2    gb_16
 1673  1674     2    gb_3
 1673  1675     2    gb_16
 1675  1676     2    gb_13
 1676  1677     2    gb_1
 1678  1679     2    gb_5
 1678  1680     2    gb_10
 1680  1681     2    gb_2
 1680  1682     2    gb_21
 1682  1683     2    gb_27
 1682  1688     2    gb_27
 1683  1684     2    gb_27
 1684  1685     2    gb_27
 1685  1686     2    gb_6
 1685  1687     2    gb_6
 1688  1689     2    gb_5
 1688  1690     2    gb_10
 1690  1691     2    gb_2
 1690  1692     2    gb_21
 1692  1693     2    gb_27
 1692  1697     2    gb_27
 1693  1694     2    gb_27
 1694  1695     2    gb_27
 1694  1696     2    gb_27
 1697  1698     2    gb_5
 1697  1699     2    gb_10
 1699  1700     2    gb_2
 1699  1701     2    gb_21
 1701  1702     2    gb_27
 1701  1706     2    gb_27
 1702  1703     2    gb_27
 1703  1704     2    gb_6
 1703  1705     2    gb_6
 1706  1707     2    gb_5
 1706  1708     2    gb_10
 1708  1709     2    gb_2
 1708  1710     2    gb_21
 1710  1711     2    gb_27
 1711  1712     2    gb_5
 1711  1713     2    gb_10
 1713  1714     2    gb_2
 1713  1715     2    gb_21
 1715  1716     2    gb_27
 1715  1728     2    gb_27
 1716  1717     2    gb_27
 1717  1718     2    gb_27
 1718  1719     2    gb_21
 1719  1720     2    gb_2
 1719  1721     2    gb_11
 1721  1722     2    gb_11
 1721  1725     2    gb_11
 1722  1723     2    gb_2
 1722  1724     2    gb_2
 1725  1726     2    gb_2
 1725  1727     2    gb_2
 1728  1729     2    gb_5
 1728  1730     2    gb_10
 1730  1731     2    gb_2
 1730  1732     2    gb_21
 1732  1733     2    gb_27
 1732  1737     2    gb_27
 1733  1734     2    gb_27
 1734  1735     2    gb_32
 1735  1736     2    gb_31
 1737  1738     2    gb_5
 1737  1739     2    gb_10
 1739  1740     2    gb_21
 1739  1743     2    gb_21
 1740  1741     2    gb_27
 1740  1744     2    gb_27
 1741  1742     2    gb_27
 1742  1743     2    gb_27
 1744  1745     2    gb_5
 1744  1746     2    gb_10
 1746  1747     2    gb_2
 1746  1748     2    gb_21
 1748  1749     2    gb_27
 1748  1761     2    gb_27
 1749  1750     2    gb_27
 1750  1751     2    gb_16
 1750  1753     2    gb_16
 1751  1752     2    gb_3
 1751  1755     2    gb_16
 1753  1754     2    gb_3
 1753  1757     2    gb_16
 1755  1756     2    gb_3
 1755  1759     2    gb_16
 1757  1758     2    gb_3
 1757  1759     2    gb_16
 1759  1760     2    gb_3
 1761  1762     2    gb_5
 1761  1763     2    gb_10
 1763  1764     2    gb_21
 1763  1767     2    gb_21
 1764  1765     2    gb_27
 1764  1768     2    gb_27
 1765  1766     2    gb_27
 1766  1767     2    gb_27
 1768  1769     2    gb_5
 1768  1770     2    gb_10
 1770  1771     2    gb_2
 1770  1772     2    gb_21
 1772  1773     2    gb_27
 1772  1776     2    gb_27
 1773  1774     2    gb_27
 1773  1775     2    gb_27
 1776  1777     2    gb_5
 1776  1778     2    gb_10
 1778  1779     2    gb_2
 1778  1780     2    gb_21
 1780  1781     2    gb_27
 1780  1787     2    gb_27
 1781  1782     2    gb_27
 1782  1783     2    gb_5
 1782  1784     2    gb_9
 1784  1785     2    gb_2
 1784  1786     2    gb_2
 1787  1788     2    gb_5
 1787  1789     2    gb_10
 1789  1790     2    gb_2
 1789  1791     2    gb_21
 1791  1792     2    gb_27
 1791  1801     2    gb_27
 1792  1793     2    gb_27
 1793  1794     2    gb_10
 1793  1795     2    gb_10
 1794  1797     2    gb_10
 1795  1796     2    gb_3
 1795  1799     2    gb_10
 1797  1798     2    gb_3
 1797  1799     2    gb_10
 1799  1800     2    gb_2
 1801  1802     2    gb_5
 1801  1803     2    gb_10
 1803  1804     2    gb_2
 1803  1805     2    gb_21
 1805  1806     2    gb_27
 1806  1807     2    gb_5
 1806  1808     2    gb_10
 1808  1809     2    gb_2
 1808  1810     2    gb_21
 1810  1811     2    gb_27
 1810  1812     2    gb_27
 1812  1813     2    gb_5
 1812  1814     2    gb_10
 1814  1815     2    gb_2
 1814  1816     2    gb_21
 1816  1817     2    gb_27
 1816  1820     2    gb_27
 1817  1818     2    gb_18
 1818  1819     2    gb_1
 1820  1821     2    gb_5
 1820  1822     2    gb_10
 1822  1823     2    gb_2
 1822  1824     2    gb_21
 1824  1825     2    gb_27
 1824  1828     2    gb_27
 1825  1826     2    gb_18
 1826  1827     2    gb_1
 1828  1829     2    gb_5
 1828  1830     2    gb_10
 1830  1831     2    gb_2
 1830  1832     2    gb_21
 1832  1833     2    gb_27
 1832  1838     2    gb_27
 1833  1834     2    gb_27
 1834  1835     2    gb_27
 1835  1836     2    gb_6
 1835  1837     2    gb_6
 1838  1839     2    gb_5
 1838  1840     2    gb_10
 1840  1841     2    gb_2
 1840  1842     2    gb_21
 1842  1843     2    gb_27
 1842  1847     2    gb_27
 1843  1844     2    gb_27
 1844  1845     2    gb_6
 1844  1846     2    gb_6
 1847  1848     2    gb_5
 1847  1849     2    gb_10
 1849  1850     2    gb_2
 1849  1851     2    gb_21
 1851  1852     2    gb_27
 1851  1856     2    gb_27
 1852  1853     2    gb_18
 1852  1855     2    gb_27
 1853  1854     2    gb_1
 1856  1857     2    gb_5
 1856  1858     2    gb_10
 1858  1859     2    gb_2
 1858  1860     2    gb_21
 1860  1861     2    gb_27
 1860  1865     2    gb_27
 1861  1862     2    gb_27
 1862  1863     2    gb_27
 1862  1864     2    gb_27
 1865  1866     2    gb_5
 1865  1867     2    gb_10
 1867  1868     2    gb_2
 1867  1869     2    gb_21
 1869  1870     2    gb_27
 1869  1874     2    gb_27
 1870  1871     2    gb_27
 1871  1872     2    gb_27
 1871  1873     2    gb_27
 1874  1875     2    gb_5
 1874  1876     2    gb_10
 1876  1877     2    gb_2
 1876  1878     2    gb_21
 1878  1879     2    gb_27
 1878  1887     2    gb_27
 1879  1880     2    gb_27
 1880  1881     2    gb_27
 1881  1882     2    gb_27
 1882  1883     2    gb_21
 1883  1884     2    gb_2
 1883  1885     2    gb_2
 1883  1886     2    gb_2
 1887  1888     2    gb_5
 1887  1889     2    gb_10
 1889  1890     2    gb_2
 1889  1891     2    gb_21
 1891  1892     2    gb_27
 1891  1896     2    gb_27
 1892  1893     2    gb_27
 1893  1894     2    gb_6
 1893  1895     2    gb_6
 1896  1897     2    gb_5
 1896  1898     2    gb_10
 1898  1899     2    gb_2
 1898  1900     2    gb_21
 1900  1901     2    gb_27
 1900  1902     2    gb_27
 1902  1903     2    gb_5
 1902  1904     2    gb_10
 1904  1905     2    gb_2
 1904  1906     2    gb_21
 1906  1907     2    gb_27
 1906  1908     2    gb_27
 1908  1909     2    gb_5
 1908  1910     2    gb_10
 1910  1911     2    gb_2
 1910  1912     2    gb_21
 1912  1913     2    gb_27
 1912  1921     2    gb_27
 1913  1914     2    gb_27
 1914  1915     2    gb_27
 1915  1916     2    gb_27
 1916  1917     2    gb_21
 1917  1918     2    gb_2
 1917  1919     2    gb_2
 1917  1920     2    gb_2
 1921  1922     2    gb_5
 1921  1923     2    gb_10
 1923  1924     2    gb_2
 1923  1925     2    gb_21
 1925  1926     2    gb_27
 1925  1929     2    gb_27
 1926  1927     2    gb_27
 1926  1928     2    gb_27
 1929  1930     2    gb_5
 1929  1931     2    gb_10
 1931  1932     2    gb_2
 1931  1933     2    gb_21
 1933  1934     2    gb_27
 1933  1937     2    gb_27
 1934  1935     2    gb_32
 1935  1936     2    gb_8
 1937  1938     2    gb_5
 1937  1939     2    gb_10
 1939  1940     2    gb_2
 1939  1941     2    gb_21
 1941  1942     2    gb_27
 1941  1954     2    gb_27
 1942  1943     2    gb_27
 1943  1944     2    gb_27
 1944  1945     2    gb_21
 1945  1946     2    gb_2
 1945  1947     2    gb_11
 1947  1948     2    gb_11
 1947  1951     2    gb_11
 1948  1949     2    gb_2
 1948  1950     2    gb_2
 1951  1952     2    gb_2
 1951  1953     2    gb_2
 1954  1955     2    gb_5
 1954  1956     2    gb_10
 1956  1957     2    gb_2
 1956  1958     2    gb_21
 1958  1959     2    gb_27
 1958  1964     2    gb_27
 1959  1960     2    gb_27
 1960  1961     2    gb_27
 1961  1962     2    gb_6
 1961  1963     2    gb_6
 1964  1965     2    gb_5
 1964  1966     2    gb_10
 1966  1967     2    gb_2
 1966  1968     2    gb_21
 1968  1969     2    gb_27
 1968  1981     2    gb_27
 1969  1970     2    gb_27
 1970  1971     2    gb_16
 1970  1973     2    gb_16
 1971  1972     2    gb_3
 1971  1975     2    gb_16
 1973  1974     2    gb_3
 1973  1977     2    gb_16
 1975  1976     2    gb_3
 1975  1979     2    gb_16
 1977  1978     2    gb_3
 1977  1979     2    gb_16
 1979  1980     2    gb_3
 1981  1982     2    gb_5
 1981  1983     2    gb_10
 1983  1984     2    gb_2
 1983  1985     2    gb_21
 1985  1986     2    gb_27
 1985  1990     2    gb_27
 1986  1987     2    gb_18
 1986  1989     2    gb_27
 1987  1988     2    gb_1
 1990  1991     2    gb_5
 1990  1992     2    gb_10
 1992  1993     2    gb_2
 1992  1994     2    gb_21
 1994  1995     2    gb_27
 1994  2000     2    gb_27
 1995  1996     2    gb_27
 1996  1997     2    gb_27
 1997  1998     2    gb_6
 1997  1999     2    gb_6
 2000  2001     2    gb_5
 2000  2002     2    gb_10
 2002  2003     2    gb_2
 2002  2004     2    gb_21
 2004  2005     2    gb_27
 2004  2017     2    gb_27
 2005  2006     2    gb_27
 2006  2007     2    gb_27
 2007  2008     2    gb_21
 2008  2009     2    gb_2
 2008  2010     2    gb_11
 2010  2011     2    gb_11
 2010  2014     2    gb_11
 2011  2012     2    gb_2
 2011  2013     2    gb_2
 2014  2015     2    gb_2
 2014  2016     2    gb_2
 2017  2018     2    gb_5
 2017  2019     2    gb_10
 2019  2020     2    gb_2
 2019  2021     2    gb_21
 2021  2022     2    gb_27
 2021  2027     2    gb_27
 2022  2023     2    gb_27
 2023  2024     2    gb_27
 2024  2025     2    gb_6
 2024  2026     2    gb_6
 2027  2028     2    gb_5
 2027  2029     2    gb_10
 2029  2030     2    gb_2
 2029  2031     2    gb_21
 2031  2032     2    gb_27
 2031  2039     2    gb_27
 2032  2033     2    gb_27
 2033  2034     2    gb_27
 2034  2035     2    gb_5
 2034  2036     2    gb_9
 2036  2037     2    gb_2
 2036  2038     2    gb_2
 2039  2040     2    gb_5
 2039  2041     2    gb_10
 2041  2042     2    gb_2
 2041  2043     2    gb_21
 2043  2044     2    gb_27
 2044  2045     2    gb_5
 2044  2046     2    gb_10
 2046  2047     2    gb_2
 2046  2048     2    gb_21
 2048  2049     2    gb_27
 2048  2054     2    gb_27
 2049  2050     2    gb_27
 2050  2051     2    gb_27
 2051  2052     2    gb_6
 2051  2053     2    gb_6
 2054  2055     2    gb_5
 2054  2056     2    gb_10
 2056  2057     2    gb_2
 2056  2058     2    gb_21
 2058  2059     2    gb_27
 2058  2062     2    gb_27
 2059  2060     2    gb_27
 2059  2061     2    gb_27
 2062  2063     2    gb_5
 2062  2064     2    gb_10
 2064  2065     2    gb_2
 2064  2066     2    gb_21
 2066  2067     2    gb_27
 2066  2079     2    gb_27
 2067  2068     2    gb_27
 2068  2069     2    gb_27
 2069  2070     2    gb_21
 2070  2071     2    gb_2
 2070  2072     2    gb_11
 2072  2073     2    gb_11
 2072  2076     2    gb_11
 2073  2074     2    gb_2
 2073  2075     2    gb_2
 2076  2077     2    gb_2
 2076  2078     2    gb_2
 2079  2080     2    gb_5
 2079  2081     2    gb_10
 2081  2082     2    gb_2
 2081  2083     2    gb_21
 2083  2084     2    gb_27
 2083  2096     2    gb_27
 2084  2085     2    gb_27
 2085  2086     2    gb_16
 2085  2088     2    gb_16
 2086  2087     2    gb_3
 2086  2090     2    gb_16
 2088  2089     2    gb_3
 2088  2092     2    gb_16
 2090  2091     2    gb_3
 2090  2094     2    gb_16
 2092  2093     2    gb_3
 2092  2094     2    gb_16
 2094  2095     2    gb_3
 2096  2097     2    gb_5
 2096  2098     2    gb_10
 2098  2099     2    gb_2
 2098  2100     2    gb_21
 2100  2101     2    gb_27
 2100  2104     2    gb_27
 2101  2102     2    gb_18
 2102  2103     2    gb_1
 2104  2105     2    gb_5
 2104  2106     2    gb_10
 2106  2107     2    gb_2
 2106  2108     2    gb_21
 2108  2109     2    gb_27
 2108  2110     2    gb_27
 2110  2111     2    gb_5
 2110  2112     2    gb_10
 2112  2113     2    gb_2
 2112  2114     2    gb_21
 2114  2115     2    gb_27
 2114  2118     2    gb_27
 2115  2116     2    gb_27
 2115  2117     2    gb_27
 2118  2119     2    gb_5
 2118  2120     2    gb_10
 2120  2121     2    gb_2
 2120  2122     2    gb_21
 2122  2123     2    gb_27
 2122  2124     2    gb_27
 2124  2125     2    gb_5
 2124  2126     2    gb_10
 2126  2127     2    gb_2
 2126  2128     2    gb_21
 2128  2129     2    gb_27
 2128  2133     2    gb_27
 2129  2130     2    gb_27
 2130  2131     2    gb_27
 2130  2132     2    gb_27
 2133  2134     2    gb_5
 2133  2135     2    gb_10
 2135  2136     2    gb_2
 2135  2137     2    gb_21
 2137  2138     2    gb_27
 2137  2141     2    gb_27
 2138  2139     2    gb_32
 2139  2140     2    gb_8
 2141  2142     2    gb_5
 2141  2143     2    gb_10
 2143  2144     2    gb_2
 2143  2145     2    gb_21
 2145  2146     2    gb_27
 2145  2154     2    gb_27
 2146  2147     2    gb_27
 2147  2148     2    gb_27
 2148  2149     2    gb_27
 2149  2150     2    gb_21
 2150  2151     2    gb_2
 2150  2152     2    gb_2
 2150  2153     2    gb_2
 2154  2155     2    gb_5
 2154  2156     2    gb_10
 2156  2157     2    gb_2
 2156  2158     2    gb_21
 2158  2159     2    gb_27
 2158  2160     2    gb_27
 2160  2161     2    gb_5
 2160  2162     2    gb_10
 2162  2163     2    gb_2
 2162  2164     2    gb_21
 2164  2165     2    gb_27
 2164  2166     2    gb_27
 2166  2167     2    gb_6
 2166  2168     2    gb_6

[ pairs ]
;  ai    aj funct            c0            c1            c2            c3
    1     7     1 
    1    11     1 
    1    12     1 
    2     6     1 
    2    10     1 
    3     6     1 
    3    10     1 
    4     6     1 
    4    10     1 
    5     8     1 
    5    13     1 
    5    14     1 
    6     9     1 
    6    11     1 
    6    12     1 
    7    10     1 
   10    15     1 
   10    20     1 
   11    13     1 
   11    14     1 
   12    16     1 
   12    21     1 
   12    22     1 
   13    15     1 
   13    20     1 
   14    17     1 
   14    23     1 
   14    24     1 
   15    18     1 
   15    19     1 
   15    21     1 
   15    22     1 
   16    20     1 
   20    25     1 
   20    29     1 
   21    23     1 
   21    24     1 
   22    26     1 
   22    27     1 
   22    30     1 
   22    31     1 
   23    25     1 
   23    29     1 
   24    28     1 
   24    32     1 
   24    33     1 
   25    30     1 
   25    31     1 
   26    29     1 
   27    28     1 
   27    29     1 
   29    34     1 
   29    40     1 
   30    32     1 
   30    33     1 
   31    35     1 
   31    41     1 
   31    42     1 
   32    34     1 
   32    40     1 
   33    36     1 
   33    37     1 
   33    43     1 
   33    46     1 
   34    38     1 
   34    39     1 
   34    41     1 
   34    42     1 
   35    40     1 
   36    38     1 
   36    39     1 
   40    44     1 
   40    45     1 
   40    47     1 
   41    43     1 
   41    46     1 
   42    48     1 
   42    49     1 
   43    50     1 
   43    51     1 
   44    48     1 
   44    49     1 
   45    47     1 
   46    47     1 
   47    52     1 
   47    57     1 
   48    50     1 
   48    51     1 
   49    53     1 
   49    58     1 
   49    59     1 
   50    52     1 
   50    57     1 
   51    54     1 
   51    60     1 
   51    61     1 
   52    55     1 
   52    56     1 
   52    58     1 
   52    59     1 
   53    57     1 
   57    62     1 
   57    66     1 
   58    60     1 
   58    61     1 
   59    63     1 
   59    67     1 
   59    68     1 
   60    62     1 
   60    66     1 
   61    64     1 
   61    69     1 
   61    70     1 
   62    65     1 
   62    67     1 
   62    68     1 
   63    66     1 
   66    71     1 
   66    75     1 
   67    69     1 
   67    70     1 
   68    72     1 
   68    76     1 
   68    77     1 
   69    71     1 
   69    75     1 
   70    73     1 
   70    74     1 
   70    78     1 
   70    79     1 
   71    76     1 
   71    77     1 
   72    75     1 
   75    80     1 
   75    86     1 
   76    78     1 
   76    79     1 
   77    81     1 
   77    87     1 
   77    88     1 
   78    80     1 
   78    86     1 
   79    82     1 
   79    83     1 
   79    89     1 
   79    90     1 
   80    84     1 
   80    85     1 
   80    87     1 
   80    88     1 
   81    86     1 
   82    84     1 
   82    85     1 
   86    91     1 
   86    99     1 
   87    89     1 
   87    90     1 
   88    92     1 
   88   100     1 
   88   101     1 
   89    91     1 
   89    99     1 
   90    93     1 
   90   102     1 
   90   103     1 
   91    94     1 
   91   100     1 
   91   101     1 
   92    95     1 
   92    99     1 
   93    96     1 
   93    97     1 
   93    98     1 
   99   104     1 
   99   107     1 
  100   102     1 
  100   103     1 
  101   105     1 
  101   106     1 
  101   108     1 
  101   109     1 
  102   104     1 
  102   107     1 
  103   110     1 
  103   111     1 
  104   108     1 
  104   109     1 
  105   107     1 
  106   107     1 
  107   112     1 
  107   116     1 
  108   110     1 
  108   111     1 
  109   113     1 
  109   117     1 
  109   118     1 
  110   112     1 
  110   116     1 
  111   114     1 
  111   115     1 
  111   119     1 
  111   120     1 
  112   117     1 
  112   118     1 
  113   116     1 
  116   121     1 
  116   124     1 
  117   119     1 
  117   120     1 
  118   122     1 
  118   125     1 
  118   126     1 
  119   121     1 
  119   124     1 
  120   123     1 
  120   127     1 
  120   128     1 
  121   125     1 
  121   126     1 
  122   124     1 
  124   129     1 
  124   141     1 
  125   127     1 
  125   128     1 
  126   130     1 
  126   142     1 
  126   143     1 
  127   129     1 
  127   141     1 
  128   131     1 
  128   144     1 
  128   145     1 
  129   132     1 
  129   142     1 
  129   143     1 
  130   133     1 
  130   134     1 
  130   141     1 
  131   135     1 
  131   138     1 
  132   136     1 
  132   137     1 
  132   139     1 
  132   140     1 
  133   135     1 
  133   138     1 
  135   139     1 
  135   140     1 
  136   138     1 
  137   138     1 
  141   146     1 
  141   150     1 
  142   144     1 
  142   145     1 
  143   147     1 
  143   151     1 
  143   152     1 
  144   146     1 
  144   150     1 
  145   148     1 
  145   149     1 
  145   153     1 
  145   154     1 
  146   151     1 
  146   152     1 
  147   150     1 
  150   155     1 
  151   153     1 
  151   154     1 
  152   156     1 
  152   157     1 
  153   155     1 
  154   158     1 
  154   159     1 
  155   160     1 
  155   163     1 
  156   158     1 
  156   159     1 
  157   161     1 
  157   162     1 
  157   164     1 
  157   165     1 
  158   160     1 
  158   163     1 
  159   166     1 
  159   167     1 
  160   164     1 
  160   165     1 
  161   163     1 
  162   163     1 
  163   168     1 
  163   169     1 
  164   166     1 
  164   167     1 
  165   170     1 
  165   171     1 
  166   168     1 
  166   169     1 
  167   172     1 
  167   173     1 
  168   170     1 
  168   171     1 
  169   174     1 
  170   172     1 
  170   173     1 
  171   175     1 
  171   176     1 
  172   174     1 
  173   177     1 
  173   178     1 
  174   179     1 
  174   186     1 
  175   177     1 
  175   178     1 
  176   180     1 
  176   187     1 
  176   188     1 
  177   179     1 
  177   186     1 
  178   181     1 
  178   189     1 
  178   190     1 
  179   182     1 
  179   183     1 
  179   187     1 
  179   188     1 
  180   184     1 
  180   185     1 
  180   186     1 
  182   184     1 
  182   185     1 
  186   191     1 
  186   207     1 
  187   189     1 
  187   190     1 
  188   192     1 
  188   208     1 
  188   209     1 
  189   191     1 
  189   207     1 
  190   193     1 
  190   195     1 
  190   210     1 
  190   211     1 
  191   208     1 
  191   209     1 
  192   207     1 
  207   212     1 
  207   224     1 
  208   210     1 
  208   211     1 
  209   213     1 
  209   225     1 
  209   226     1 
  210   212     1 
  210   224     1 
  211   214     1 
  211   227     1 
  211   228     1 
  212   215     1 
  212   225     1 
  212   226     1 
  213   216     1 
  213   217     1 
  213   224     1 
  214   218     1 
  214   221     1 
  215   219     1 
  215   220     1 
  215   222     1 
  215   223     1 
  216   218     1 
  216   221     1 
  218   222     1 
  218   223     1 
  219   221     1 
  220   221     1 
  224   229     1 
  224   241     1 
  225   227     1 
  225   228     1 
  226   230     1 
  226   242     1 
  226   243     1 
  227   229     1 
  227   241     1 
  228   231     1 
  228   233     1 
  228   244     1 
  228   245     1 
  229   242     1 
  229   243     1 
  230   241     1 
  241   246     1 
  241   249     1 
  242   244     1 
  242   245     1 
  243   247     1 
  243   248     1 
  243   250     1 
  243   251     1 
  244   246     1 
  244   249     1 
  245   252     1 
  245   253     1 
  246   250     1 
  246   251     1 
  247   249     1 
  248   249     1 
  249   254     1 
  249   258     1 
  250   252     1 
  250   253     1 
  251   255     1 
  251   259     1 
  251   260     1 
  252   254     1 
  252   258     1 
  253   256     1 
  253   257     1 
  253   261     1 
  253   262     1 
  254   259     1 
  254   260     1 
  255   258     1 
  258   263     1 
  258   266     1 
  259   261     1 
  259   262     1 
  260   264     1 
  260   265     1 
  260   267     1 
  260   268     1 
  261   263     1 
  261   266     1 
  262   269     1 
  262   270     1 
  263   267     1 
  263   268     1 
  264   266     1 
  265   266     1 
  266   271     1 
  266   275     1 
  267   269     1 
  267   270     1 
  268   272     1 
  268   276     1 
  268   277     1 
  269   271     1 
  269   275     1 
  270   273     1 
  270   274     1 
  270   278     1 
  270   279     1 
  271   276     1 
  271   277     1 
  272   275     1 
  275   280     1 
  276   278     1 
  276   279     1 
  277   281     1 
  277   282     1 
  278   280     1 
  279   283     1 
  279   284     1 
  280   285     1 
  280   289     1 
  281   283     1 
  281   284     1 
  282   286     1 
  282   290     1 
  282   291     1 
  283   285     1 
  283   289     1 
  284   287     1 
  284   288     1 
  284   292     1 
  284   293     1 
  285   290     1 
  285   291     1 
  286   289     1 
  289   294     1 
  289   299     1 
  290   292     1 
  290   293     1 
  291   295     1 
  291   300     1 
  291   301     1 
  292   294     1 
  292   299     1 
  293   296     1 
  293   302     1 
  293   303     1 
  294   297     1 
  294   298     1 
  294   300     1 
  294   301     1 
  295   299     1 
  299   304     1 
  299   309     1 
  300   302     1 
  300   303     1 
  301   305     1 
  301   310     1 
  301   311     1 
  302   304     1 
  302   309     1 
  303   306     1 
  303   312     1 
  303   313     1 
  304   307     1 
  304   308     1 
  304   310     1 
  304   311     1 
  305   309     1 
  309   314     1 
  309   319     1 
  310   312     1 
  310   313     1 
  311   315     1 
  311   320     1 
  311   321     1 
  312   314     1 
  312   319     1 
  313   316     1 
  313   322     1 
  313   323     1 
  314   317     1 
  314   318     1 
  314   320     1 
  314   321     1 
  315   319     1 
  319   324     1 
  319   327     1 
  320   322     1 
  320   323     1 
  321   325     1 
  321   328     1 
  321   329     1 
  322   324     1 
  322   327     1 
  323   326     1 
  323   330     1 
  323   331     1 
  324   328     1 
  324   329     1 
  325   327     1 
  327   332     1 
  327   336     1 
  328   330     1 
  328   331     1 
  329   333     1 
  329   337     1 
  329   338     1 
  330   332     1 
  330   336     1 
  331   334     1 
  331   335     1 
  331   339     1 
  331   340     1 
  332   337     1 
  332   338     1 
  333   336     1 
  336   341     1 
  337   339     1 
  337   340     1 
  338   342     1 
  338   343     1 
  339   341     1 
  340   344     1 
  340   345     1 
  341   346     1 
  341   349     1 
  342   344     1 
  342   345     1 
  343   347     1 
  343   350     1 
  343   351     1 
  344   346     1 
  344   349     1 
  345   348     1 
  345   352     1 
  345   353     1 
  346   350     1 
  346   351     1 
  347   349     1 
  349   354     1 
  349   357     1 
  350   352     1 
  350   353     1 
  351   355     1 
  351   356     1 
  351   358     1 
  351   359     1 
  352   354     1 
  352   357     1 
  353   360     1 
  353   363     1 
  354   358     1 
  354   359     1 
  355   357     1 
  356   357     1 
  357   361     1 
  357   362     1 
  357   364     1 
  358   360     1 
  358   363     1 
  359   365     1 
  359   366     1 
  360   367     1 
  360   368     1 
  361   365     1 
  361   366     1 
  362   364     1 
  363   364     1 
  364   369     1 
  364   370     1 
  365   367     1 
  365   368     1 
  366   371     1 
  366   372     1 
  367   369     1 
  367   370     1 
  368   373     1 
  368   376     1 
  369   371     1 
  369   372     1 
  370   374     1 
  370   375     1 
  370   377     1 
  371   373     1 
  371   376     1 
  372   378     1 
  372   379     1 
  373   380     1 
  373   381     1 
  374   378     1 
  374   379     1 
  375   377     1 
  376   377     1 
  377   382     1 
  377   383     1 
  378   380     1 
  378   381     1 
  379   384     1 
  379   385     1 
  380   382     1 
  380   383     1 
  381   386     1 
  381   387     1 
  382   384     1 
  382   385     1 
  383   388     1 
  383   391     1 
  384   386     1 
  384   387     1 
  385   389     1 
  385   392     1 
  385   393     1 
  386   388     1 
  386   391     1 
  387   390     1 
  387   394     1 
  387   395     1 
  388   392     1 
  388   393     1 
  389   391     1 
  391   396     1 
  391   397     1 
  392   394     1 
  392   395     1 
  393   398     1 
  393   399     1 
  394   396     1 
  394   397     1 
  395   400     1 
  395   401     1 
  396   398     1 
  396   399     1 
  397   402     1 
  397   406     1 
  398   400     1 
  398   401     1 
  399   403     1 
  399   407     1 
  399   408     1 
  400   402     1 
  400   406     1 
  401   404     1 
  401   405     1 
  401   409     1 
  401   410     1 
  402   407     1 
  402   408     1 
  403   406     1 
  406   411     1 
  406   415     1 
  407   409     1 
  407   410     1 
  408   412     1 
  408   416     1 
  408   417     1 
  409   411     1 
  409   415     1 
  410   413     1 
  410   414     1 
  410   418     1 
  410   419     1 
  411   416     1 
  411   417     1 
  412   415     1 
  415   420     1 
  415   424     1 
  416   418     1 
  416   419     1 
  417   421     1 
  417   425     1 
  417   426     1 
  418   420     1 
  418   424     1 
  419   422     1 
  419   423     1 
  419   427     1 
  419   428     1 
  420   425     1 
  420   426     1 
  421   424     1 
  424   429     1 
  424   433     1 
  425   427     1 
  425   428     1 
  426   430     1 
  426   434     1 
  426   435     1 
  427   429     1 
  427   433     1 
  428   431     1 
  428   432     1 
  428   436     1 
  428   437     1 
  429   434     1 
  429   435     1 
  430   433     1 
  433   438     1 
  433   450     1 
  434   436     1 
  434   437     1 
  435   439     1 
  435   451     1 
  435   452     1 
  436   438     1 
  436   450     1 
  437   440     1 
  437   442     1 
  437   453     1 
  437   456     1 
  438   451     1 
  438   452     1 
  439   450     1 
  450   454     1 
  450   455     1 
  450   457     1 
  451   453     1 
  451   456     1 
  452   458     1 
  452   459     1 
  453   460     1 
  453   461     1 
  454   458     1 
  454   459     1 
  455   457     1 
  456   457     1 
  457   462     1 
  457   466     1 
  458   460     1 
  458   461     1 
  459   463     1 
  459   467     1 
  459   468     1 
  460   462     1 
  460   466     1 
  461   464     1 
  461   465     1 
  461   469     1 
  461   470     1 
  462   467     1 
  462   468     1 
  463   466     1 
  466   471     1 
  466   475     1 
  467   469     1 
  467   470     1 
  468   472     1 
  468   474     1 
  468   476     1 
  468   477     1 
  469   471     1 
  469   475     1 
  470   473     1 
  470   478     1 
  470   479     1 
  471   476     1 
  471   477     1 
  472   475     1 
  473   474     1 
  474   475     1 
  475   480     1 
  475   481     1 
  476   478     1 
  476   479     1 
  477   482     1 
  477   483     1 
  478   480     1 
  478   481     1 
  479   484     1 
  479   485     1 
  480   482     1 
  480   483     1 
  481   486     1 
  481   493     1 
  482   484     1 
  482   485     1 
  483   487     1 
  483   494     1 
  483   495     1 
  484   486     1 
  484   493     1 
  485   488     1 
  485   496     1 
  485   497     1 
  486   489     1 
  486   490     1 
  486   494     1 
  486   495     1 
  487   491     1 
  487   492     1 
  487   493     1 
  489   491     1 
  489   492     1 
  493   498     1 
  493   507     1 
  494   496     1 
  494   497     1 
  495   499     1 
  495   508     1 
  495   509     1 
  496   498     1 
  496   507     1 
  497   500     1 
  497   501     1 
  497   510     1 
  497   511     1 
  498   508     1 
  498   509     1 
  499   507     1 
  507   512     1 
  507   517     1 
  508   510     1 
  508   511     1 
  509   513     1 
  509   518     1 
  509   519     1 
  510   512     1 
  510   517     1 
  511   514     1 
  511   520     1 
  511   521     1 
  512   515     1 
  512   516     1 
  512   518     1 
  512   519     1 
  513   517     1 
  517   522     1 
  517   528     1 
  518   520     1 
  518   521     1 
  519   523     1 
  519   529     1 
  519   530     1 
  520   522     1 
  520   528     1 
  521   524     1 
  521   525     1 
  521   531     1 
  521   532     1 
  522   526     1 
  522   527     1 
  522   529     1 
  522   530     1 
  523   528     1 
  524   526     1 
  524   527     1 
  528   533     1 
  528   545     1 
  529   531     1 
  529   532     1 
  530   534     1 
  530   546     1 
  530   547     1 
  531   533     1 
  531   545     1 
  532   535     1 
  532   537     1 
  532   548     1 
  532   549     1 
  533   546     1 
  533   547     1 
  534   545     1 
  545   550     1 
  545   562     1 
  546   548     1 
  546   549     1 
  547   551     1 
  547   563     1 
  547   564     1 
  548   550     1 
  548   562     1 
  549   552     1 
  549   565     1 
  549   566     1 
  550   553     1 
  550   563     1 
  550   564     1 
  551   554     1 
  551   555     1 
  551   562     1 
  552   556     1 
  552   559     1 
  553   557     1 
  553   558     1 
  553   560     1 
  553   561     1 
  554   556     1 
  554   559     1 
  556   560     1 
  556   561     1 
  557   559     1 
  558   559     1 
  562   567     1 
  562   575     1 
  563   565     1 
  563   566     1 
  564   568     1 
  564   576     1 
  564   577     1 
  565   567     1 
  565   575     1 
  566   569     1 
  566   578     1 
  566   579     1 
  567   570     1 
  567   576     1 
  567   577     1 
  568   571     1 
  568   575     1 
  569   572     1 
  569   573     1 
  569   574     1 
  575   580     1 
  575   588     1 
  576   578     1 
  576   579     1 
  577   581     1 
  577   589     1 
  577   590     1 
  578   580     1 
  578   588     1 
  579   582     1 
  579   591     1 
  579   592     1 
  580   583     1 
  580   589     1 
  580   590     1 
  581   584     1 
  581   588     1 
  582   585     1 
  582   586     1 
  582   587     1 
  588   593     1 
  588   600     1 
  589   591     1 
  589   592     1 
  590   594     1 
  590   601     1 
  590   602     1 
  591   593     1 
  591   600     1 
  592   595     1 
  592   603     1 
  592   604     1 
  593   596     1 
  593   597     1 
  593   601     1 
  593   602     1 
  594   598     1 
  594   599     1 
  594   600     1 
  596   598     1 
  596   599     1 
  600   605     1 
  600   609     1 
  601   603     1 
  601   604     1 
  602   606     1 
  602   607     1 
  602   610     1 
  602   611     1 
  603   605     1 
  603   609     1 
  604   608     1 
  604   612     1 
  604   613     1 
  605   610     1 
  605   611     1 
  606   609     1 
  607   608     1 
  607   609     1 
  609   614     1 
  609   619     1 
  610   612     1 
  610   613     1 
  611   615     1 
  611   620     1 
  611   621     1 
  612   614     1 
  612   619     1 
  613   616     1 
  613   622     1 
  613   623     1 
  614   617     1 
  614   618     1 
  614   620     1 
  614   621     1 
  615   619     1 
  619   624     1 
  619   629     1 
  620   622     1 
  620   623     1 
  621   625     1 
  621   630     1 
  621   631     1 
  622   624     1 
  622   629     1 
  623   626     1 
  623   632     1 
  623   633     1 
  624   627     1 
  624   628     1 
  624   630     1 
  624   631     1 
  625   629     1 
  629   634     1 
  629   638     1 
  630   632     1 
  630   633     1 
  631   635     1 
  631   639     1 
  631   640     1 
  632   634     1 
  632   638     1 
  633   636     1 
  633   637     1 
  633   641     1 
  633   642     1 
  634   639     1 
  634   640     1 
  635   638     1 
  638   643     1 
  638   651     1 
  639   641     1 
  639   642     1 
  640   644     1 
  640   652     1 
  640   653     1 
  641   643     1 
  641   651     1 
  642   645     1 
  642   654     1 
  642   655     1 
  643   646     1 
  643   652     1 
  643   653     1 
  644   647     1 
  644   651     1 
  645   648     1 
  645   649     1 
  645   650     1 
  651   656     1 
  652   654     1 
  652   655     1 
  653   657     1 
  653   658     1 
  654   656     1 
  655   659     1 
  655   660     1 
  656   661     1 
  656   668     1 
  657   659     1 
  657   660     1 
  658   662     1 
  658   669     1 
  658   670     1 
  659   661     1 
  659   668     1 
  660   663     1 
  660   671     1 
  660   672     1 
  661   664     1 
  661   665     1 
  661   669     1 
  661   670     1 
  662   666     1 
  662   667     1 
  662   668     1 
  664   666     1 
  664   667     1 
  668   673     1 
  668   678     1 
  669   671     1 
  669   672     1 
  670   674     1 
  670   679     1 
  670   680     1 
  671   673     1 
  671   678     1 
  672   675     1 
  672   681     1 
  672   682     1 
  673   676     1 
  673   677     1 
  673   679     1 
  673   680     1 
  674   678     1 
  678   683     1 
  678   686     1 
  679   681     1 
  679   682     1 
  680   684     1 
  680   685     1 
  680   687     1 
  680   688     1 
  681   683     1 
  681   686     1 
  682   689     1 
  682   690     1 
  683   687     1 
  683   688     1 
  684   686     1 
  685   686     1 
  686   691     1 
  686   694     1 
  687   689     1 
  687   690     1 
  688   692     1 
  688   695     1 
  688   696     1 
  689   691     1 
  689   694     1 
  690   693     1 
  690   697     1 
  690   700     1 
  691   695     1 
  691   696     1 
  692   694     1 
  694   698     1 
  694   699     1 
  694   701     1 
  695   697     1 
  695   700     1 
  696   702     1 
  696   703     1 
  697   704     1 
  697   705     1 
  698   702     1 
  698   703     1 
  699   701     1 
  700   701     1 
  701   706     1 
  701   714     1 
  702   704     1 
  702   705     1 
  703   707     1 
  703   715     1 
  703   716     1 
  704   706     1 
  704   714     1 
  705   708     1 
  705   717     1 
  705   718     1 
  706   709     1 
  706   715     1 
  706   716     1 
  707   710     1 
  707   714     1 
  708   711     1 
  708   712     1 
  708   713     1 
  714   719     1 
  714   722     1 
  715   717     1 
  715   718     1 
  716   720     1 
  716   721     1 
  716   723     1 
  716   724     1 
  717   719     1 
  717   722     1 
  718   725     1 
  718   726     1 
  719   723     1 
  719   724     1 
  720   722     1 
  721   722     1 
  722   727     1 
  722   740     1 
  723   725     1 
  723   726     1 
  724   728     1 
  724   741     1 
  724   742     1 
  725   727     1 
  725   740     1 
  726   729     1 
  726   731     1 
  726   743     1 
  726   744     1 
  727   741     1 
  727   742     1 
  728   740     1 
  733   739     1 
  735   739     1 
  740   745     1 
  740   757     1 
  741   743     1 
  741   744     1 
  742   746     1 
  742   758     1 
  742   759     1 
  743   745     1 
  743   757     1 
  744   747     1 
  744   749     1 
  744   760     1 
  744   761     1 
  745   758     1 
  745   759     1 
  746   757     1 
  757   762     1 
  757   766     1 
  758   760     1 
  758   761     1 
  759   763     1 
  759   767     1 
  759   768     1 
  760   762     1 
  760   766     1 
  761   764     1 
  761   769     1 
  761   770     1 
  762   765     1 
  762   767     1 
  762   768     1 
  763   766     1 
  766   771     1 
  766   779     1 
  767   769     1 
  767   770     1 
  768   772     1 
  768   780     1 
  768   781     1 
  769   771     1 
  769   779     1 
  770   773     1 
  770   782     1 
  770   783     1 
  771   774     1 
  771   780     1 
  771   781     1 
  772   775     1 
  772   779     1 
  773   776     1 
  773   777     1 
  773   778     1 
  779   784     1 
  779   791     1 
  780   782     1 
  780   783     1 
  781   785     1 
  781   792     1 
  781   793     1 
  782   784     1 
  782   791     1 
  783   786     1 
  783   794     1 
  783   795     1 
  784   787     1 
  784   788     1 
  784   792     1 
  784   793     1 
  785   789     1 
  785   790     1 
  785   791     1 
  787   789     1 
  787   790     1 
  791   796     1 
  791   800     1 
  792   794     1 
  792   795     1 
  793   797     1 
  793   799     1 
  793   801     1 
  793   802     1 
  794   796     1 
  794   800     1 
  795   798     1 
  795   803     1 
  795   804     1 
  796   801     1 
  796   802     1 
  797   800     1 
  798   799     1 
  799   800     1 
  800   805     1 
  800   809     1 
  801   803     1 
  801   804     1 
  802   806     1 
  802   807     1 
  802   810     1 
  802   811     1 
  803   805     1 
  803   809     1 
  804   808     1 
  804   812     1 
  804   813     1 
  805   810     1 
  805   811     1 
  806   809     1 
  807   808     1 
  807   809     1 
  809   814     1 
  810   812     1 
  810   813     1 
  811   815     1 
  811   816     1 
  812   814     1 
  813   817     1 
  813   818     1 
  814   819     1 
  814   825     1 
  815   817     1 
  815   818     1 
  816   820     1 
  816   826     1 
  816   827     1 
  817   819     1 
  817   825     1 
  818   821     1 
  818   822     1 
  818   828     1 
  818   829     1 
  819   823     1 
  819   824     1 
  819   826     1 
  819   827     1 
  820   825     1 
  821   823     1 
  821   824     1 
  825   830     1 
  825   833     1 
  826   828     1 
  826   829     1 
  827   831     1 
  827   834     1 
  827   835     1 
  828   830     1 
  828   833     1 
  829   832     1 
  829   836     1 
  829   837     1 
  830   834     1 
  830   835     1 
  831   833     1 
  833   838     1 
  833   841     1 
  834   836     1 
  834   837     1 
  835   839     1 
  835   842     1 
  835   843     1 
  836   838     1 
  836   841     1 
  837   840     1 
  837   844     1 
  837   845     1 
  838   842     1 
  838   843     1 
  839   841     1 
  841   846     1 
  842   844     1 
  842   845     1 
  843   847     1 
  843   848     1 
  844   846     1 
  845   849     1 
  845   850     1 
  846   851     1 
  846   855     1 
  847   849     1 
  847   850     1 
  848   852     1 
  848   854     1 
  848   856     1 
  848   857     1 
  849   851     1 
  849   855     1 
  850   853     1 
  850   858     1 
  850   859     1 
  851   856     1 
  851   857     1 
  852   855     1 
  853   854     1 
  854   855     1 
  855   860     1 
  855   864     1 
  856   858     1 
  856   859     1 
  857   861     1 
  857   862     1 
  857   865     1 
  857   866     1 
  858   860     1 
  858   864     1 
  859   863     1 
  859   867     1 
  859   868     1 
  860   865     1 
  860   866     1 
  861   864     1 
  862   863     1 
  862   864     1 
  864   869     1 
  865   867     1 
  865   868     1 
  866   870     1 
  866   871     1 
  867   869     1 
  868   872     1 
  868   873     1 
  869   874     1 
  869   878     1 
  870   872     1 
  870   873     1 
  871   875     1 
  871   879     1 
  871   880     1 
  872   874     1 
  872   878     1 
  873   876     1 
  873   877     1 
  873   881     1 
  873   882     1 
  874   879     1 
  874   880     1 
  875   878     1 
  878   883     1 
  878   887     1 
  879   881     1 
  879   882     1 
  880   884     1 
  880   885     1 
  880   888     1 
  880   889     1 
  881   883     1 
  881   887     1 
  882   886     1 
  882   890     1 
  882   891     1 
  883   888     1 
  883   889     1 
  884   887     1 
  885   886     1 
  885   887     1 
  887   892     1 
  887   901     1 
  888   890     1 
  888   891     1 
  889   893     1 
  889   902     1 
  889   903     1 
  890   892     1 
  890   901     1 
  891   894     1 
  891   895     1 
  891   904     1 
  891   905     1 
  892   902     1 
  892   903     1 
  893   901     1 
  901   906     1 
  901   907     1 
  902   904     1 
  902   905     1 
  903   908     1 
  903   909     1 
  904   906     1 
  904   907     1 
  905   910     1 
  905   911     1 
  906   908     1 
  906   909     1 
  907   912     1 
  907   915     1 
  908   910     1 
  908   911     1 
  909   913     1 
  909   914     1 
  909   916     1 
  909   917     1 
  910   912     1 
  910   915     1 
  911   918     1 
  911   919     1 
  912   916     1 
  912   917     1 
  913   915     1 
  914   915     1 
  915   920     1 
  915   921     1 
  916   918     1 
  916   919     1 
  917   922     1 
  917   923     1 
  918   920     1 
  918   921     1 
  919   924     1 
  919   925     1 
  920   922     1 
  920   923     1 
  921   926     1 
  921   932     1 
  922   924     1 
  922   925     1 
  923   927     1 
  923   933     1 
  923   934     1 
  924   926     1 
  924   932     1 
  925   928     1 
  925   929     1 
  925   935     1 
  925   936     1 
  926   930     1 
  926   931     1 
  926   933     1 
  926   934     1 
  927   932     1 
  928   930     1 
  928   931     1 
  932   937     1 
  932   943     1 
  933   935     1 
  933   936     1 
  934   938     1 
  934   944     1 
  934   945     1 
  935   937     1 
  935   943     1 
  936   939     1 
  936   940     1 
  936   946     1 
  936   947     1 
  937   941     1 
  937   942     1 
  937   944     1 
  937   945     1 
  938   943     1 
  939   941     1 
  939   942     1 
  943   948     1 
  943   955     1 
  944   946     1 
  944   947     1 
  945   949     1 
  945   956     1 
  945   957     1 
  946   948     1 
  946   955     1 
  947   950     1 
  947   958     1 
  947   959     1 
  948   951     1 
  948   952     1 
  948   956     1 
  948   957     1 
  949   953     1 
  949   954     1 
  949   955     1 
  951   953     1 
  951   954     1 
  955   960     1 
  955   964     1 
  956   958     1 
  956   959     1 
  957   961     1 
  957   965     1 
  957   966     1 
  958   960     1 
  958   964     1 
  959   962     1 
  959   963     1 
  959   967     1 
  959   968     1 
  960   965     1 
  960   966     1 
  961   964     1 
  964   969     1 
  964   977     1 
  965   967     1 
  965   968     1 
  966   970     1 
  966   978     1 
  966   979     1 
  967   969     1 
  967   977     1 
  968   971     1 
  968   980     1 
  968   981     1 
  969   972     1 
  969   978     1 
  969   979     1 
  970   973     1 
  970   977     1 
  971   974     1 
  971   975     1 
  971   976     1 
  977   982     1 
  977   986     1 
  978   980     1 
  978   981     1 
  979   983     1 
  979   987     1 
  979   988     1 
  980   982     1 
  980   986     1 
  981   984     1 
  981   985     1 
  981   989     1 
  981   990     1 
  982   987     1 
  982   988     1 
  983   986     1 
  986   991     1 
  987   989     1 
  987   990     1 
  988   992     1 
  988   993     1 
  989   991     1 
  990   994     1 
  990   995     1 
  991   996     1 
  991  1008     1 
  992   994     1 
  992   995     1 
  993   997     1 
  993  1009     1 
  993  1010     1 
  994   996     1 
  994  1008     1 
  995   998     1 
  995  1000     1 
  995  1011     1 
  995  1012     1 
  996  1009     1 
  996  1010     1 
  997  1008     1 
 1008  1013     1 
 1008  1018     1 
 1009  1011     1 
 1009  1012     1 
 1010  1014     1 
 1010  1019     1 
 1010  1020     1 
 1011  1013     1 
 1011  1018     1 
 1012  1015     1 
 1012  1021     1 
 1012  1022     1 
 1013  1016     1 
 1013  1017     1 
 1013  1019     1 
 1013  1020     1 
 1014  1018     1 
 1018  1023     1 
 1018  1027     1 
 1019  1021     1 
 1019  1022     1 
 1020  1024     1 
 1020  1028     1 
 1020  1029     1 
 1021  1023     1 
 1021  1027     1 
 1022  1025     1 
 1022  1026     1 
 1022  1030     1 
 1022  1031     1 
 1023  1028     1 
 1023  1029     1 
 1024  1027     1 
 1027  1032     1 
 1028  1030     1 
 1028  1031     1 
 1029  1033     1 
 1029  1034     1 
 1030  1032     1 
 1031  1035     1 
 1031  1036     1 
 1032  1037     1 
 1032  1040     1 
 1033  1035     1 
 1033  1036     1 
 1034  1038     1 
 1034  1041     1 
 1034  1042     1 
 1035  1037     1 
 1035  1040     1 
 1036  1039     1 
 1036  1043     1 
 1036  1044     1 
 1037  1041     1 
 1037  1042     1 
 1038  1040     1 
 1040  1045     1 
 1040  1048     1 
 1041  1043     1 
 1041  1044     1 
 1042  1046     1 
 1042  1047     1 
 1042  1049     1 
 1042  1050     1 
 1043  1045     1 
 1043  1048     1 
 1044  1051     1 
 1044  1052     1 
 1045  1049     1 
 1045  1050     1 
 1046  1048     1 
 1047  1048     1 
 1048  1053     1 
 1048  1057     1 
 1049  1051     1 
 1049  1052     1 
 1050  1054     1 
 1050  1058     1 
 1050  1059     1 
 1051  1053     1 
 1051  1057     1 
 1052  1055     1 
 1052  1056     1 
 1052  1060     1 
 1052  1061     1 
 1053  1058     1 
 1053  1059     1 
 1054  1057     1 
 1057  1062     1 
 1057  1070     1 
 1058  1060     1 
 1058  1061     1 
 1059  1063     1 
 1059  1071     1 
 1059  1072     1 
 1060  1062     1 
 1060  1070     1 
 1061  1064     1 
 1061  1073     1 
 1061  1074     1 
 1062  1065     1 
 1062  1071     1 
 1062  1072     1 
 1063  1066     1 
 1063  1070     1 
 1064  1067     1 
 1064  1068     1 
 1064  1069     1 
 1070  1075     1 
 1070  1082     1 
 1071  1073     1 
 1071  1074     1 
 1072  1076     1 
 1072  1083     1 
 1072  1084     1 
 1073  1075     1 
 1073  1082     1 
 1074  1077     1 
 1074  1085     1 
 1074  1086     1 
 1075  1078     1 
 1075  1079     1 
 1075  1083     1 
 1075  1084     1 
 1076  1080     1 
 1076  1081     1 
 1076  1082     1 
 1078  1080     1 
 1078  1081     1 
 1082  1087     1 
 1082  1099     1 
 1083  1085     1 
 1083  1086     1 
 1084  1088     1 
 1084  1100     1 
 1084  1101     1 
 1085  1087     1 
 1085  1099     1 
 1086  1089     1 
 1086  1091     1 
 1086  1102     1 
 1086  1103     1 
 1087  1100     1 
 1087  1101     1 
 1088  1099     1 
 1099  1104     1 
 1099  1108     1 
 1100  1102     1 
 1100  1103     1 
 1101  1105     1 
 1101  1109     1 
 1101  1110     1 
 1102  1104     1 
 1102  1108     1 
 1103  1106     1 
 1103  1107     1 
 1103  1111     1 
 1103  1112     1 
 1104  1109     1 
 1104  1110     1 
 1105  1108     1 
 1108  1113     1 
 1108  1116     1 
 1109  1111     1 
 1109  1112     1 
 1110  1114     1 
 1110  1117     1 
 1110  1118     1 
 1111  1113     1 
 1111  1116     1 
 1112  1115     1 
 1112  1119     1 
 1112  1120     1 
 1113  1117     1 
 1113  1118     1 
 1114  1116     1 
 1116  1121     1 
 1116  1126     1 
 1117  1119     1 
 1117  1120     1 
 1118  1122     1 
 1118  1127     1 
 1118  1128     1 
 1119  1121     1 
 1119  1126     1 
 1120  1123     1 
 1120  1129     1 
 1120  1130     1 
 1121  1124     1 
 1121  1125     1 
 1121  1127     1 
 1121  1128     1 
 1122  1126     1 
 1126  1131     1 
 1126  1135     1 
 1127  1129     1 
 1127  1130     1 
 1128  1132     1 
 1128  1134     1 
 1128  1136     1 
 1128  1137     1 
 1129  1131     1 
 1129  1135     1 
 1130  1133     1 
 1130  1138     1 
 1130  1139     1 
 1131  1136     1 
 1131  1137     1 
 1132  1135     1 
 1133  1134     1 
 1134  1135     1 
 1135  1140     1 
 1135  1145     1 
 1136  1138     1 
 1136  1139     1 
 1137  1141     1 
 1137  1146     1 
 1137  1147     1 
 1138  1140     1 
 1138  1145     1 
 1139  1142     1 
 1139  1148     1 
 1139  1149     1 
 1140  1143     1 
 1140  1144     1 
 1140  1146     1 
 1140  1147     1 
 1141  1145     1 
 1145  1150     1 
 1145  1158     1 
 1146  1148     1 
 1146  1149     1 
 1147  1151     1 
 1147  1159     1 
 1147  1160     1 
 1148  1150     1 
 1148  1158     1 
 1149  1152     1 
 1149  1161     1 
 1149  1162     1 
 1150  1153     1 
 1150  1159     1 
 1150  1160     1 
 1151  1154     1 
 1151  1158     1 
 1152  1155     1 
 1152  1156     1 
 1152  1157     1 
 1158  1163     1 
 1158  1167     1 
 1159  1161     1 
 1159  1162     1 
 1160  1164     1 
 1160  1168     1 
 1160  1169     1 
 1161  1163     1 
 1161  1167     1 
 1162  1165     1 
 1162  1170     1 
 1162  1171     1 
 1163  1166     1 
 1163  1168     1 
 1163  1169     1 
 1164  1167     1 
 1167  1172     1 
 1167  1175     1 
 1168  1170     1 
 1168  1171     1 
 1169  1173     1 
 1169  1176     1 
 1169  1177     1 
 1170  1172     1 
 1170  1175     1 
 1171  1174     1 
 1171  1178     1 
 1171  1181     1 
 1172  1176     1 
 1172  1177     1 
 1173  1175     1 
 1175  1179     1 
 1175  1180     1 
 1175  1182     1 
 1176  1178     1 
 1176  1181     1 
 1177  1183     1 
 1177  1184     1 
 1178  1185     1 
 1178  1186     1 
 1179  1183     1 
 1179  1184     1 
 1180  1182     1 
 1181  1182     1 
 1182  1187     1 
 1182  1192     1 
 1183  1185     1 
 1183  1186     1 
 1184  1188     1 
 1184  1193     1 
 1184  1194     1 
 1185  1187     1 
 1185  1192     1 
 1186  1189     1 
 1186  1195     1 
 1186  1196     1 
 1187  1190     1 
 1187  1191     1 
 1187  1193     1 
 1187  1194     1 
 1188  1192     1 
 1192  1197     1 
 1192  1201     1 
 1193  1195     1 
 1193  1196     1 
 1194  1198     1 
 1194  1202     1 
 1194  1203     1 
 1195  1197     1 
 1195  1201     1 
 1196  1199     1 
 1196  1200     1 
 1196  1204     1 
 1196  1205     1 
 1197  1202     1 
 1197  1203     1 
 1198  1201     1 
 1201  1206     1 
 1201  1218     1 
 1202  1204     1 
 1202  1205     1 
 1203  1207     1 
 1203  1219     1 
 1203  1220     1 
 1204  1206     1 
 1204  1218     1 
 1205  1208     1 
 1205  1221     1 
 1205  1222     1 
 1206  1209     1 
 1206  1219     1 
 1206  1220     1 
 1207  1210     1 
 1207  1211     1 
 1207  1218     1 
 1208  1212     1 
 1208  1215     1 
 1209  1213     1 
 1209  1214     1 
 1209  1216     1 
 1209  1217     1 
 1210  1212     1 
 1210  1215     1 
 1212  1216     1 
 1212  1217     1 
 1213  1215     1 
 1214  1215     1 
 1218  1223     1 
 1218  1224     1 
 1219  1221     1 
 1219  1222     1 
 1220  1225     1 
 1220  1226     1 
 1221  1223     1 
 1221  1224     1 
 1222  1227     1 
 1222  1228     1 
 1223  1225     1 
 1223  1226     1 
 1224  1229     1 
 1224  1237     1 
 1225  1227     1 
 1225  1228     1 
 1226  1230     1 
 1226  1238     1 
 1226  1239     1 
 1227  1229     1 
 1227  1237     1 
 1228  1231     1 
 1228  1240     1 
 1228  1241     1 
 1229  1232     1 
 1229  1238     1 
 1229  1239     1 
 1230  1233     1 
 1230  1237     1 
 1231  1234     1 
 1231  1235     1 
 1231  1236     1 
 1237  1242     1 
 1237  1245     1 
 1238  1240     1 
 1238  1241     1 
 1239  1243     1 
 1239  1246     1 
 1239  1247     1 
 1240  1242     1 
 1240  1245     1 
 1241  1244     1 
 1241  1248     1 
 1241  1249     1 
 1242  1246     1 
 1242  1247     1 
 1243  1245     1 
 1245  1250     1 
 1245  1262     1 
 1246  1248     1 
 1246  1249     1 
 1247  1251     1 
 1247  1263     1 
 1247  1264     1 
 1248  1250     1 
 1248  1262     1 
 1249  1252     1 
 1249  1254     1 
 1249  1265     1 
 1249  1266     1 
 1250  1263     1 
 1250  1264     1 
 1251  1262     1 
 1262  1267     1 
 1262  1272     1 
 1263  1265     1 
 1263  1266     1 
 1264  1268     1 
 1264  1273     1 
 1264  1274     1 
 1265  1267     1 
 1265  1272     1 
 1266  1269     1 
 1266  1275     1 
 1266  1276     1 
 1267  1270     1 
 1267  1271     1 
 1267  1273     1 
 1267  1274     1 
 1268  1272     1 
 1272  1277     1 
 1272  1285     1 
 1273  1275     1 
 1273  1276     1 
 1274  1278     1 
 1274  1286     1 
 1274  1287     1 
 1275  1277     1 
 1275  1285     1 
 1276  1279     1 
 1276  1288     1 
 1276  1289     1 
 1277  1280     1 
 1277  1286     1 
 1277  1287     1 
 1278  1281     1 
 1278  1285     1 
 1279  1282     1 
 1279  1283     1 
 1279  1284     1 
 1285  1290     1 
 1285  1296     1 
 1286  1288     1 
 1286  1289     1 
 1287  1291     1 
 1287  1297     1 
 1287  1298     1 
 1288  1290     1 
 1288  1296     1 
 1289  1292     1 
 1289  1293     1 
 1289  1299     1 
 1289  1300     1 
 1290  1294     1 
 1290  1295     1 
 1290  1297     1 
 1290  1298     1 
 1291  1296     1 
 1292  1294     1 
 1292  1295     1 
 1296  1301     1 
 1296  1306     1 
 1297  1299     1 
 1297  1300     1 
 1298  1302     1 
 1298  1307     1 
 1298  1308     1 
 1299  1301     1 
 1299  1306     1 
 1300  1303     1 
 1300  1309     1 
 1300  1310     1 
 1301  1304     1 
 1301  1305     1 
 1301  1307     1 
 1301  1308     1 
 1302  1306     1 
 1306  1311     1 
 1306  1312     1 
 1307  1309     1 
 1307  1310     1 
 1308  1313     1 
 1308  1314     1 
 1309  1311     1 
 1309  1312     1 
 1310  1315     1 
 1310  1316     1 
 1311  1313     1 
 1311  1314     1 
 1312  1317     1 
 1312  1321     1 
 1313  1315     1 
 1313  1316     1 
 1314  1318     1 
 1314  1319     1 
 1314  1322     1 
 1314  1323     1 
 1315  1317     1 
 1315  1321     1 
 1316  1320     1 
 1316  1324     1 
 1316  1325     1 
 1317  1322     1 
 1317  1323     1 
 1318  1321     1 
 1319  1320     1 
 1319  1321     1 
 1321  1326     1 
 1321  1333     1 
 1322  1324     1 
 1322  1325     1 
 1323  1327     1 
 1323  1334     1 
 1323  1335     1 
 1324  1326     1 
 1324  1333     1 
 1325  1328     1 
 1325  1336     1 
 1325  1337     1 
 1326  1329     1 
 1326  1330     1 
 1326  1334     1 
 1326  1335     1 
 1327  1331     1 
 1327  1332     1 
 1327  1333     1 
 1329  1331     1 
 1329  1332     1 
 1333  1338     1 
 1333  1339     1 
 1334  1336     1 
 1334  1337     1 
 1335  1340     1 
 1335  1341     1 
 1336  1338     1 
 1336  1339     1 
 1337  1342     1 
 1337  1343     1 
 1338  1340     1 
 1338  1341     1 
 1339  1344     1 
 1339  1345     1 
 1340  1342     1 
 1340  1343     1 
 1341  1346     1 
 1341  1347     1 
 1342  1344     1 
 1342  1345     1 
 1343  1348     1 
 1343  1349     1 
 1344  1346     1 
 1344  1347     1 
 1345  1350     1 
 1345  1359     1 
 1346  1348     1 
 1346  1349     1 
 1347  1351     1 
 1347  1360     1 
 1347  1361     1 
 1348  1350     1 
 1348  1359     1 
 1349  1352     1 
 1349  1353     1 
 1349  1362     1 
 1349  1363     1 
 1350  1360     1 
 1350  1361     1 
 1351  1359     1 
 1359  1364     1 
 1359  1368     1 
 1360  1362     1 
 1360  1363     1 
 1361  1365     1 
 1361  1369     1 
 1361  1370     1 
 1362  1364     1 
 1362  1368     1 
 1363  1366     1 
 1363  1367     1 
 1363  1371     1 
 1363  1372     1 
 1364  1369     1 
 1364  1370     1 
 1365  1368     1 
 1368  1373     1 
 1368  1374     1 
 1369  1371     1 
 1369  1372     1 
 1370  1375     1 
 1370  1376     1 
 1371  1373     1 
 1371  1374     1 
 1372  1377     1 
 1372  1378     1 
 1373  1375     1 
 1373  1376     1 
 1374  1379     1 
 1374  1382     1 
 1375  1377     1 
 1375  1378     1 
 1376  1380     1 
 1376  1381     1 
 1376  1383     1 
 1376  1384     1 
 1377  1379     1 
 1377  1382     1 
 1378  1385     1 
 1378  1386     1 
 1379  1383     1 
 1379  1384     1 
 1380  1382     1 
 1381  1382     1 
 1382  1387     1 
 1382  1388     1 
 1383  1385     1 
 1383  1386     1 
 1384  1389     1 
 1384  1390     1 
 1385  1387     1 
 1385  1388     1 
 1386  1391     1 
 1386  1392     1 
 1387  1389     1 
 1387  1390     1 
 1388  1393     1 
 1388  1400     1 
 1389  1391     1 
 1389  1392     1 
 1390  1394     1 
 1390  1401     1 
 1390  1402     1 
 1391  1393     1 
 1391  1400     1 
 1392  1395     1 
 1392  1403     1 
 1392  1404     1 
 1393  1396     1 
 1393  1397     1 
 1393  1401     1 
 1393  1402     1 
 1394  1398     1 
 1394  1399     1 
 1394  1400     1 
 1396  1398     1 
 1396  1399     1 
 1400  1405     1 
 1400  1410     1 
 1401  1403     1 
 1401  1404     1 
 1402  1406     1 
 1402  1411     1 
 1402  1412     1 
 1403  1405     1 
 1403  1410     1 
 1404  1407     1 
 1404  1413     1 
 1404  1414     1 
 1405  1408     1 
 1405  1409     1 
 1405  1411     1 
 1405  1412     1 
 1406  1410     1 
 1410  1415     1 
 1411  1413     1 
 1411  1414     1 
 1412  1416     1 
 1412  1417     1 
 1413  1415     1 
 1414  1418     1 
 1414  1419     1 
 1415  1420     1 
 1415  1427     1 
 1416  1418     1 
 1416  1419     1 
 1417  1421     1 
 1417  1428     1 
 1417  1429     1 
 1418  1420     1 
 1418  1427     1 
 1419  1422     1 
 1419  1430     1 
 1419  1431     1 
 1420  1423     1 
 1420  1424     1 
 1420  1428     1 
 1420  1429     1 
 1421  1425     1 
 1421  1426     1 
 1421  1427     1 
 1423  1425     1 
 1423  1426     1 
 1427  1432     1 
 1427  1435     1 
 1428  1430     1 
 1428  1431     1 
 1429  1433     1 
 1429  1436     1 
 1429  1437     1 
 1430  1432     1 
 1430  1435     1 
 1431  1434     1 
 1431  1438     1 
 1431  1439     1 
 1432  1436     1 
 1432  1437     1 
 1433  1435     1 
 1435  1440     1 
 1435  1452     1 
 1436  1438     1 
 1436  1439     1 
 1437  1441     1 
 1437  1453     1 
 1437  1454     1 
 1438  1440     1 
 1438  1452     1 
 1439  1442     1 
 1439  1455     1 
 1439  1456     1 
 1440  1443     1 
 1440  1453     1 
 1440  1454     1 
 1441  1444     1 
 1441  1445     1 
 1441  1452     1 
 1442  1446     1 
 1442  1449     1 
 1443  1447     1 
 1443  1448     1 
 1443  1450     1 
 1443  1451     1 
 1444  1446     1 
 1444  1449     1 
 1446  1450     1 
 1446  1451     1 
 1447  1449     1 
 1448  1449     1 
 1452  1457     1 
 1452  1460     1 
 1453  1455     1 
 1453  1456     1 
 1454  1458     1 
 1454  1459     1 
 1454  1461     1 
 1454  1462     1 
 1455  1457     1 
 1455  1460     1 
 1456  1463     1 
 1456  1464     1 
 1457  1461     1 
 1457  1462     1 
 1458  1460     1 
 1459  1460     1 
 1460  1465     1 
 1460  1469     1 
 1461  1463     1 
 1461  1464     1 
 1462  1466     1 
 1462  1470     1 
 1462  1471     1 
 1463  1465     1 
 1463  1469     1 
 1464  1467     1 
 1464  1468     1 
 1464  1472     1 
 1464  1473     1 
 1465  1470     1 
 1465  1471     1 
 1466  1469     1 
 1469  1474     1 
 1469  1478     1 
 1470  1472     1 
 1470  1473     1 
 1471  1475     1 
 1471  1479     1 
 1471  1480     1 
 1472  1474     1 
 1472  1478     1 
 1473  1476     1 
 1473  1477     1 
 1473  1481     1 
 1473  1482     1 
 1474  1479     1 
 1474  1480     1 
 1475  1478     1 
 1478  1483     1 
 1478  1491     1 
 1479  1481     1 
 1479  1482     1 
 1480  1484     1 
 1480  1492     1 
 1480  1493     1 
 1481  1483     1 
 1481  1491     1 
 1482  1485     1 
 1482  1494     1 
 1482  1495     1 
 1483  1486     1 
 1483  1492     1 
 1483  1493     1 
 1484  1487     1 
 1484  1491     1 
 1485  1488     1 
 1485  1489     1 
 1485  1490     1 
 1491  1496     1 
 1491  1499     1 
 1492  1494     1 
 1492  1495     1 
 1493  1497     1 
 1493  1498     1 
 1493  1500     1 
 1493  1501     1 
 1494  1496     1 
 1494  1499     1 
 1495  1502     1 
 1495  1503     1 
 1496  1500     1 
 1496  1501     1 
 1497  1499     1 
 1498  1499     1 
 1499  1504     1 
 1499  1510     1 
 1500  1502     1 
 1500  1503     1 
 1501  1505     1 
 1501  1511     1 
 1501  1512     1 
 1502  1504     1 
 1502  1510     1 
 1503  1506     1 
 1503  1507     1 
 1503  1513     1 
 1503  1514     1 
 1504  1508     1 
 1504  1509     1 
 1504  1511     1 
 1504  1512     1 
 1505  1510     1 
 1506  1508     1 
 1506  1509     1 
 1510  1515     1 
 1510  1527     1 
 1511  1513     1 
 1511  1514     1 
 1512  1516     1 
 1512  1528     1 
 1512  1529     1 
 1513  1515     1 
 1513  1527     1 
 1514  1517     1 
 1514  1519     1 
 1514  1530     1 
 1514  1531     1 
 1515  1528     1 
 1515  1529     1 
 1516  1527     1 
 1527  1532     1 
 1527  1541     1 
 1528  1530     1 
 1528  1531     1 
 1529  1533     1 
 1529  1542     1 
 1529  1543     1 
 1530  1532     1 
 1530  1541     1 
 1531  1534     1 
 1531  1535     1 
 1531  1544     1 
 1531  1545     1 
 1532  1542     1 
 1532  1543     1 
 1533  1541     1 
 1541  1546     1 
 1541  1558     1 
 1542  1544     1 
 1542  1545     1 
 1543  1547     1 
 1543  1559     1 
 1543  1560     1 
 1544  1546     1 
 1544  1558     1 
 1545  1548     1 
 1545  1550     1 
 1545  1561     1 
 1545  1562     1 
 1546  1559     1 
 1546  1560     1 
 1547  1558     1 
 1558  1563     1 
 1558  1567     1 
 1559  1561     1 
 1559  1562     1 
 1560  1564     1 
 1560  1565     1 
 1560  1568     1 
 1560  1569     1 
 1561  1563     1 
 1561  1567     1 
 1562  1566     1 
 1562  1570     1 
 1562  1571     1 
 1563  1568     1 
 1563  1569     1 
 1564  1567     1 
 1565  1566     1 
 1565  1567     1 
 1567  1572     1 
 1567  1576     1 
 1568  1570     1 
 1568  1571     1 
 1569  1573     1 
 1569  1577     1 
 1569  1578     1 
 1570  1572     1 
 1570  1576     1 
 1571  1574     1 
 1571  1575     1 
 1571  1579     1 
 1571  1580     1 
 1572  1577     1 
 1572  1578     1 
 1573  1576     1 
 1576  1581     1 
 1576  1593     1 
 1577  1579     1 
 1577  1580     1 
 1578  1582     1 
 1578  1594     1 
 1578  1595     1 
 1579  1581     1 
 1579  1593     1 
 1580  1583     1 
 1580  1585     1 
 1580  1596     1 
 1580  1597     1 
 1581  1594     1 
 1581  1595     1 
 1582  1593     1 
 1593  1598     1 
 1593  1604     1 
 1594  1596     1 
 1594  1597     1 
 1595  1599     1 
 1595  1605     1 
 1595  1606     1 
 1596  1598     1 
 1596  1604     1 
 1597  1600     1 
 1597  1601     1 
 1597  1607     1 
 1597  1608     1 
 1598  1602     1 
 1598  1603     1 
 1598  1605     1 
 1598  1606     1 
 1599  1604     1 
 1600  1602     1 
 1600  1603     1 
 1604  1609     1 
 1604  1615     1 
 1605  1607     1 
 1605  1608     1 
 1606  1610     1 
 1606  1616     1 
 1606  1617     1 
 1607  1609     1 
 1607  1615     1 
 1608  1611     1 
 1608  1612     1 
 1608  1618     1 
 1608  1619     1 
 1609  1613     1 
 1609  1614     1 
 1609  1616     1 
 1609  1617     1 
 1610  1615     1 
 1611  1613     1 
 1611  1614     1 
 1615  1620     1 
 1615  1623     1 
 1616  1618     1 
 1616  1619     1 
 1617  1621     1 
 1617  1622     1 
 1617  1624     1 
 1617  1625     1 
 1618  1620     1 
 1618  1623     1 
 1619  1626     1 
 1619  1627     1 
 1620  1624     1 
 1620  1625     1 
 1621  1623     1 
 1622  1623     1 
 1623  1628     1 
 1623  1632     1 
 1624  1626     1 
 1624  1627     1 
 1625  1629     1 
 1625  1633     1 
 1625  1634     1 
 1626  1628     1 
 1626  1632     1 
 1627  1630     1 
 1627  1631     1 
 1627  1635     1 
 1627  1636     1 
 1628  1633     1 
 1628  1634     1 
 1629  1632     1 
 1632  1637     1 
 1633  1635     1 
 1633  1636     1 
 1634  1638     1 
 1634  1639     1 
 1635  1637     1 
 1636  1640     1 
 1636  1641     1 
 1637  1642     1 
 1637  1651     1 
 1638  1640     1 
 1638  1641     1 
 1639  1643     1 
 1639  1652     1 
 1639  1653     1 
 1640  1642     1 
 1640  1651     1 
 1641  1644     1 
 1641  1645     1 
 1641  1654     1 
 1641  1655     1 
 1642  1652     1 
 1642  1653     1 
 1643  1651     1 
 1651  1656     1 
 1651  1660     1 
 1652  1654     1 
 1652  1655     1 
 1653  1657     1 
 1653  1661     1 
 1653  1662     1 
 1654  1656     1 
 1654  1660     1 
 1655  1658     1 
 1655  1659     1 
 1655  1663     1 
 1655  1664     1 
 1656  1661     1 
 1656  1662     1 
 1657  1660     1 
 1660  1665     1 
 1660  1678     1 
 1661  1663     1 
 1661  1664     1 
 1662  1666     1 
 1662  1679     1 
 1662  1680     1 
 1663  1665     1 
 1663  1678     1 
 1664  1667     1 
 1664  1669     1 
 1664  1681     1 
 1664  1682     1 
 1665  1679     1 
 1665  1680     1 
 1666  1678     1 
 1671  1677     1 
 1673  1677     1 
 1678  1683     1 
 1678  1688     1 
 1679  1681     1 
 1679  1682     1 
 1680  1684     1 
 1680  1689     1 
 1680  1690     1 
 1681  1683     1 
 1681  1688     1 
 1682  1685     1 
 1682  1691     1 
 1682  1692     1 
 1683  1686     1 
 1683  1687     1 
 1683  1689     1 
 1683  1690     1 
 1684  1688     1 
 1688  1693     1 
 1688  1697     1 
 1689  1691     1 
 1689  1692     1 
 1690  1694     1 
 1690  1698     1 
 1690  1699     1 
 1691  1693     1 
 1691  1697     1 
 1692  1695     1 
 1692  1696     1 
 1692  1700     1 
 1692  1701     1 
 1693  1698     1 
 1693  1699     1 
 1694  1697     1 
 1697  1702     1 
 1697  1706     1 
 1698  1700     1 
 1698  1701     1 
 1699  1703     1 
 1699  1707     1 
 1699  1708     1 
 1700  1702     1 
 1700  1706     1 
 1701  1704     1 
 1701  1705     1 
 1701  1709     1 
 1701  1710     1 
 1702  1707     1 
 1702  1708     1 
 1703  1706     1 
 1706  1711     1 
 1707  1709     1 
 1707  1710     1 
 1708  1712     1 
 1708  1713     1 
 1709  1711     1 
 1710  1714     1 
 1710  1715     1 
 1711  1716     1 
 1711  1728     1 
 1712  1714     1 
 1712  1715     1 
 1713  1717     1 
 1713  1729     1 
 1713  1730     1 
 1714  1716     1 
 1714  1728     1 
 1715  1718     1 
 1715  1731     1 
 1715  1732     1 
 1716  1719     1 
 1716  1729     1 
 1716  1730     1 
 1717  1720     1 
 1717  1721     1 
 1717  1728     1 
 1718  1722     1 
 1718  1725     1 
 1719  1723     1 
 1719  1724     1 
 1719  1726     1 
 1719  1727     1 
 1720  1722     1 
 1720  1725     1 
 1722  1726     1 
 1722  1727     1 
 1723  1725     1 
 1724  1725     1 
 1728  1733     1 
 1728  1737     1 
 1729  1731     1 
 1729  1732     1 
 1730  1734     1 
 1730  1738     1 
 1730  1739     1 
 1731  1733     1 
 1731  1737     1 
 1732  1735     1 
 1732  1740     1 
 1732  1743     1 
 1733  1736     1 
 1733  1738     1 
 1733  1739     1 
 1734  1737     1 
 1737  1741     1 
 1737  1742     1 
 1737  1744     1 
 1738  1740     1 
 1738  1743     1 
 1739  1745     1 
 1739  1746     1 
 1740  1747     1 
 1740  1748     1 
 1741  1745     1 
 1741  1746     1 
 1742  1744     1 
 1743  1744     1 
 1744  1749     1 
 1744  1761     1 
 1745  1747     1 
 1745  1748     1 
 1746  1750     1 
 1746  1762     1 
 1746  1763     1 
 1747  1749     1 
 1747  1761     1 
 1748  1751     1 
 1748  1753     1 
 1748  1764     1 
 1748  1767     1 
 1749  1762     1 
 1749  1763     1 
 1750  1761     1 
 1761  1765     1 
 1761  1766     1 
 1761  1768     1 
 1762  1764     1 
 1762  1767     1 
 1763  1769     1 
 1763  1770     1 
 1764  1771     1 
 1764  1772     1 
 1765  1769     1 
 1765  1770     1 
 1766  1768     1 
 1767  1768     1 
 1768  1773     1 
 1768  1776     1 
 1769  1771     1 
 1769  1772     1 
 1770  1774     1 
 1770  1775     1 
 1770  1777     1 
 1770  1778     1 
 1771  1773     1 
 1771  1776     1 
 1772  1779     1 
 1772  1780     1 
 1773  1777     1 
 1773  1778     1 
 1774  1776     1 
 1775  1776     1 
 1776  1781     1 
 1776  1787     1 
 1777  1779     1 
 1777  1780     1 
 1778  1782     1 
 1778  1788     1 
 1778  1789     1 
 1779  1781     1 
 1779  1787     1 
 1780  1783     1 
 1780  1784     1 
 1780  1790     1 
 1780  1791     1 
 1781  1785     1 
 1781  1786     1 
 1781  1788     1 
 1781  1789     1 
 1782  1787     1 
 1783  1785     1 
 1783  1786     1 
 1787  1792     1 
 1787  1801     1 
 1788  1790     1 
 1788  1791     1 
 1789  1793     1 
 1789  1802     1 
 1789  1803     1 
 1790  1792     1 
 1790  1801     1 
 1791  1794     1 
 1791  1795     1 
 1791  1804     1 
 1791  1805     1 
 1792  1802     1 
 1792  1803     1 
 1793  1801     1 
 1801  1806     1 
 1802  1804     1 
 1802  1805     1 
 1803  1807     1 
 1803  1808     1 
 1804  1806     1 
 1805  1809     1 
 1805  1810     1 
 1806  1811     1 
 1806  1812     1 
 1807  1809     1 
 1807  1810     1 
 1808  1813     1 
 1808  1814     1 
 1809  1811     1 
 1809  1812     1 
 1810  1815     1 
 1810  1816     1 
 1811  1813     1 
 1811  1814     1 
 1812  1817     1 
 1812  1820     1 
 1813  1815     1 
 1813  1816     1 
 1814  1818     1 
 1814  1821     1 
 1814  1822     1 
 1815  1817     1 
 1815  1820     1 
 1816  1819     1 
 1816  1823     1 
 1816  1824     1 
 1817  1821     1 
 1817  1822     1 
 1818  1820     1 
 1820  1825     1 
 1820  1828     1 
 1821  1823     1 
 1821  1824     1 
 1822  1826     1 
 1822  1829     1 
 1822  1830     1 
 1823  1825     1 
 1823  1828     1 
 1824  1827     1 
 1824  1831     1 
 1824  1832     1 
 1825  1829     1 
 1825  1830     1 
 1826  1828     1 
 1828  1833     1 
 1828  1838     1 
 1829  1831     1 
 1829  1832     1 
 1830  1834     1 
 1830  1839     1 
 1830  1840     1 
 1831  1833     1 
 1831  1838     1 
 1832  1835     1 
 1832  1841     1 
 1832  1842     1 
 1833  1836     1 
 1833  1837     1 
 1833  1839     1 
 1833  1840     1 
 1834  1838     1 
 1838  1843     1 
 1838  1847     1 
 1839  1841     1 
 1839  1842     1 
 1840  1844     1 
 1840  1848     1 
 1840  1849     1 
 1841  1843     1 
 1841  1847     1 
 1842  1845     1 
 1842  1846     1 
 1842  1850     1 
 1842  1851     1 
 1843  1848     1 
 1843  1849     1 
 1844  1847     1 
 1847  1852     1 
 1847  1856     1 
 1848  1850     1 
 1848  1851     1 
 1849  1853     1 
 1849  1855     1 
 1849  1857     1 
 1849  1858     1 
 1850  1852     1 
 1850  1856     1 
 1851  1854     1 
 1851  1859     1 
 1851  1860     1 
 1852  1857     1 
 1852  1858     1 
 1853  1856     1 
 1854  1855     1 
 1855  1856     1 
 1856  1861     1 
 1856  1865     1 
 1857  1859     1 
 1857  1860     1 
 1858  1862     1 
 1858  1866     1 
 1858  1867     1 
 1859  1861     1 
 1859  1865     1 
 1860  1863     1 
 1860  1864     1 
 1860  1868     1 
 1860  1869     1 
 1861  1866     1 
 1861  1867     1 
 1862  1865     1 
 1865  1870     1 
 1865  1874     1 
 1866  1868     1 
 1866  1869     1 
 1867  1871     1 
 1867  1875     1 
 1867  1876     1 
 1868  1870     1 
 1868  1874     1 
 1869  1872     1 
 1869  1873     1 
 1869  1877     1 
 1869  1878     1 
 1870  1875     1 
 1870  1876     1 
 1871  1874     1 
 1874  1879     1 
 1874  1887     1 
 1875  1877     1 
 1875  1878     1 
 1876  1880     1 
 1876  1888     1 
 1876  1889     1 
 1877  1879     1 
 1877  1887     1 
 1878  1881     1 
 1878  1890     1 
 1878  1891     1 
 1879  1882     1 
 1879  1888     1 
 1879  1889     1 
 1880  1883     1 
 1880  1887     1 
 1881  1884     1 
 1881  1885     1 
 1881  1886     1 
 1887  1892     1 
 1887  1896     1 
 1888  1890     1 
 1888  1891     1 
 1889  1893     1 
 1889  1897     1 
 1889  1898     1 
 1890  1892     1 
 1890  1896     1 
 1891  1894     1 
 1891  1895     1 
 1891  1899     1 
 1891  1900     1 
 1892  1897     1 
 1892  1898     1 
 1893  1896     1 
 1896  1901     1 
 1896  1902     1 
 1897  1899     1 
 1897  1900     1 
 1898  1903     1 
 1898  1904     1 
 1899  1901     1 
 1899  1902     1 
 1900  1905     1 
 1900  1906     1 
 1901  1903     1 
 1901  1904     1 
 1902  1907     1 
 1902  1908     1 
 1903  1905     1 
 1903  1906     1 
 1904  1909     1 
 1904  1910     1 
 1905  1907     1 
 1905  1908     1 
 1906  1911     1 
 1906  1912     1 
 1907  1909     1 
 1907  1910     1 
 1908  1913     1 
 1908  1921     1 
 1909  1911     1 
 1909  1912     1 
 1910  1914     1 
 1910  1922     1 
 1910  1923     1 
 1911  1913     1 
 1911  1921     1 
 1912  1915     1 
 1912  1924     1 
 1912  1925     1 
 1913  1916     1 
 1913  1922     1 
 1913  1923     1 
 1914  1917     1 
 1914  1921     1 
 1915  1918     1 
 1915  1919     1 
 1915  1920     1 
 1921  1926     1 
 1921  1929     1 
 1922  1924     1 
 1922  1925     1 
 1923  1927     1 
 1923  1928     1 
 1923  1930     1 
 1923  1931     1 
 1924  1926     1 
 1924  1929     1 
 1925  1932     1 
 1925  1933     1 
 1926  1930     1 
 1926  1931     1 
 1927  1929     1 
 1928  1929     1 
 1929  1934     1 
 1929  1937     1 
 1930  1932     1 
 1930  1933     1 
 1931  1935     1 
 1931  1938     1 
 1931  1939     1 
 1932  1934     1 
 1932  1937     1 
 1933  1936     1 
 1933  1940     1 
 1933  1941     1 
 1934  1938     1 
 1934  1939     1 
 1935  1937     1 
 1937  1942     1 
 1937  1954     1 
 1938  1940     1 
 1938  1941     1 
 1939  1943     1 
 1939  1955     1 
 1939  1956     1 
 1940  1942     1 
 1940  1954     1 
 1941  1944     1 
 1941  1957     1 
 1941  1958     1 
 1942  1945     1 
 1942  1955     1 
 1942  1956     1 
 1943  1946     1 
 1943  1947     1 
 1943  1954     1 
 1944  1948     1 
 1944  1951     1 
 1945  1949     1 
 1945  1950     1 
 1945  1952     1 
 1945  1953     1 
 1946  1948     1 
 1946  1951     1 
 1948  1952     1 
 1948  1953     1 
 1949  1951     1 
 1950  1951     1 
 1954  1959     1 
 1954  1964     1 
 1955  1957     1 
 1955  1958     1 
 1956  1960     1 
 1956  1965     1 
 1956  1966     1 
 1957  1959     1 
 1957  1964     1 
 1958  1961     1 
 1958  1967     1 
 1958  1968     1 
 1959  1962     1 
 1959  1963     1 
 1959  1965     1 
 1959  1966     1 
 1960  1964     1 
 1964  1969     1 
 1964  1981     1 
 1965  1967     1 
 1965  1968     1 
 1966  1970     1 
 1966  1982     1 
 1966  1983     1 
 1967  1969     1 
 1967  1981     1 
 1968  1971     1 
 1968  1973     1 
 1968  1984     1 
 1968  1985     1 
 1969  1982     1 
 1969  1983     1 
 1970  1981     1 
 1981  1986     1 
 1981  1990     1 
 1982  1984     1 
 1982  1985     1 
 1983  1987     1 
 1983  1989     1 
 1983  1991     1 
 1983  1992     1 
 1984  1986     1 
 1984  1990     1 
 1985  1988     1 
 1985  1993     1 
 1985  1994     1 
 1986  1991     1 
 1986  1992     1 
 1987  1990     1 
 1988  1989     1 
 1989  1990     1 
 1990  1995     1 
 1990  2000     1 
 1991  1993     1 
 1991  1994     1 
 1992  1996     1 
 1992  2001     1 
 1992  2002     1 
 1993  1995     1 
 1993  2000     1 
 1994  1997     1 
 1994  2003     1 
 1994  2004     1 
 1995  1998     1 
 1995  1999     1 
 1995  2001     1 
 1995  2002     1 
 1996  2000     1 
 2000  2005     1 
 2000  2017     1 
 2001  2003     1 
 2001  2004     1 
 2002  2006     1 
 2002  2018     1 
 2002  2019     1 
 2003  2005     1 
 2003  2017     1 
 2004  2007     1 
 2004  2020     1 
 2004  2021     1 
 2005  2008     1 
 2005  2018     1 
 2005  2019     1 
 2006  2009     1 
 2006  2010     1 
 2006  2017     1 
 2007  2011     1 
 2007  2014     1 
 2008  2012     1 
 2008  2013     1 
 2008  2015     1 
 2008  2016     1 
 2009  2011     1 
 2009  2014     1 
 2011  2015     1 
 2011  2016     1 
 2012  2014     1 
 2013  2014     1 
 2017  2022     1 
 2017  2027     1 
 2018  2020     1 
 2018  2021     1 
 2019  2023     1 
 2019  2028     1 
 2019  2029     1 
 2020  2022     1 
 2020  2027     1 
 2021  2024     1 
 2021  2030     1 
 2021  2031     1 
 2022  2025     1 
 2022  2026     1 
 2022  2028     1 
 2022  2029     1 
 2023  2027     1 
 2027  2032     1 
 2027  2039     1 
 2028  2030     1 
 2028  2031     1 
 2029  2033     1 
 2029  2040     1 
 2029  2041     1 
 2030  2032     1 
 2030  2039     1 
 2031  2034     1 
 2031  2042     1 
 2031  2043     1 
 2032  2035     1 
 2032  2036     1 
 2032  2040     1 
 2032  2041     1 
 2033  2037     1 
 2033  2038     1 
 2033  2039     1 
 2035  2037     1 
 2035  2038     1 
 2039  2044     1 
 2040  2042     1 
 2040  2043     1 
 2041  2045     1 
 2041  2046     1 
 2042  2044     1 
 2043  2047     1 
 2043  2048     1 
 2044  2049     1 
 2044  2054     1 
 2045  2047     1 
 2045  2048     1 
 2046  2050     1 
 2046  2055     1 
 2046  2056     1 
 2047  2049     1 
 2047  2054     1 
 2048  2051     1 
 2048  2057     1 
 2048  2058     1 
 2049  2052     1 
 2049  2053     1 
 2049  2055     1 
 2049  2056     1 
 2050  2054     1 
 2054  2059     1 
 2054  2062     1 
 2055  2057     1 
 2055  2058     1 
 2056  2060     1 
 2056  2061     1 
 2056  2063     1 
 2056  2064     1 
 2057  2059     1 
 2057  2062     1 
 2058  2065     1 
 2058  2066     1 
 2059  2063     1 
 2059  2064     1 
 2060  2062     1 
 2061  2062     1 
 2062  2067     1 
 2062  2079     1 
 2063  2065     1 
 2063  2066     1 
 2064  2068     1 
 2064  2080     1 
 2064  2081     1 
 2065  2067     1 
 2065  2079     1 
 2066  2069     1 
 2066  2082     1 
 2066  2083     1 
 2067  2070     1 
 2067  2080     1 
 2067  2081     1 
 2068  2071     1 
 2068  2072     1 
 2068  2079     1 
 2069  2073     1 
 2069  2076     1 
 2070  2074     1 
 2070  2075     1 
 2070  2077     1 
 2070  2078     1 
 2071  2073     1 
 2071  2076     1 
 2073  2077     1 
 2073  2078     1 
 2074  2076     1 
 2075  2076     1 
 2079  2084     1 
 2079  2096     1 
 2080  2082     1 
 2080  2083     1 
 2081  2085     1 
 2081  2097     1 
 2081  2098     1 
 2082  2084     1 
 2082  2096     1 
 2083  2086     1 
 2083  2088     1 
 2083  2099     1 
 2083  2100     1 
 2084  2097     1 
 2084  2098     1 
 2085  2096     1 
 2096  2101     1 
 2096  2104     1 
 2097  2099     1 
 2097  2100     1 
 2098  2102     1 
 2098  2105     1 
 2098  2106     1 
 2099  2101     1 
 2099  2104     1 
 2100  2103     1 
 2100  2107     1 
 2100  2108     1 
 2101  2105     1 
 2101  2106     1 
 2102  2104     1 
 2104  2109     1 
 2104  2110     1 
 2105  2107     1 
 2105  2108     1 
 2106  2111     1 
 2106  2112     1 
 2107  2109     1 
 2107  2110     1 
 2108  2113     1 
 2108  2114     1 
 2109  2111     1 
 2109  2112     1 
 2110  2115     1 
 2110  2118     1 
 2111  2113     1 
 2111  2114     1 
 2112  2116     1 
 2112  2117     1 
 2112  2119     1 
 2112  2120     1 
 2113  2115     1 
 2113  2118     1 
 2114  2121     1 
 2114  2122     1 
 2115  2119     1 
 2115  2120     1 
 2116  2118     1 
 2117  2118     1 
 2118  2123     1 
 2118  2124     1 
 2119  2121     1 
 2119  2122     1 
 2120  2125     1 
 2120  2126     1 
 2121  2123     1 
 2121  2124     1 
 2122  2127     1 
 2122  2128     1 
 2123  2125     1 
 2123  2126     1 
 2124  2129     1 
 2124  2133     1 
 2125  2127     1 
 2125  2128     1 
 2126  2130     1 
 2126  2134     1 
 2126  2135     1 
 2127  2129     1 
 2127  2133     1 
 2128  2131     1 
 2128  2132     1 
 2128  2136     1 
 2128  2137     1 
 2129  2134     1 
 2129  2135     1 
 2130  2133     1 
 2133  2138     1 
 2133  2141     1 
 2134  2136     1 
 2134  2137     1 
 2135  2139     1 
 2135  2142     1 
 2135  2143     1 
 2136  2138     1 
 2136  2141     1 
 2137  2140     1 
 2137  2144     1 
 2137  2145     1 
 2138  2142     1 
 2138  2143     1 
 2139  2141     1 
 2141  2146     1 
 2141  2154     1 
 2142  2144     1 
 2142  2145     1 
 2143  2147     1 
 2143  2155     1 
 2143  2156     1 
 2144  2146     1 
 2144  2154     1 
 2145  2148     1 
 2145  2157     1 
 2145  2158     1 
 2146  2149     1 
 2146  2155     1 
 2146  2156     1 
 2147  2150     1 
 2147  2154     1 
 2148  2151     1 
 2148  2152     1 
 2148  2153     1 
 2154  2159     1 
 2154  2160     1 
 2155  2157     1 
 2155  2158     1 
 2156  2161     1 
 2156  2162     1 
 2157  2159     1 
 2157  2160     1 
 2158  2163     1 
 2158  2164     1 
 2159  2161     1 
 2159  2162     1 
 2160  2165     1 
 2160  2166     1 
 2161  2163     1 
 2161  2164     1 
 2162  2167     1 
 2162  2168     1 
 2163  2165     1 
 2163  2166     1 
 2165  2167     1 
 2165  2168     1 

[ angles ]
;  ai    aj    ak funct            c0            c1            c2            c3
    2     1     3     2    ga_10
    2     1     4     2    ga_10
    2     1     5     2    ga_11
    3     1     4     2    ga_10
    3     1     5     2    ga_11
    4     1     5     2    ga_11
    1     5     6     2    ga_13
    1     5    10     2    ga_13
    6     5    10     2    ga_13
    5     6     7     2    ga_15
    6     7     8     2    ga_16
    7     8     9     2    ga_4
    5    10    11     2    ga_30
    5    10    12     2    ga_19
   11    10    12     2    ga_33
   10    12    13     2    ga_32
   10    12    14     2    ga_31
   13    12    14     2    ga_18
   12    14    15     2    ga_13
   12    14    20     2    ga_13
   15    14    20     2    ga_13
   14    15    16     2    ga_15
   15    16    17     2    ga_15
   16    17    18     2    ga_22
   16    17    19     2    ga_22
   18    17    19     2    ga_38
   14    20    21     2    ga_30
   14    20    22     2    ga_19
   21    20    22     2    ga_33
   20    22    23     2    ga_32
   20    22    24     2    ga_31
   23    22    24     2    ga_18
   22    24    25     2    ga_13
   22    24    29     2    ga_13
   25    24    29     2    ga_13
   24    25    26     2    ga_15
   24    25    27     2    ga_15
   26    25    27     2    ga_15
   25    26    28     2    ga_15
   24    29    30     2    ga_30
   24    29    31     2    ga_19
   30    29    31     2    ga_33
   29    31    32     2    ga_32
   29    31    33     2    ga_31
   32    31    33     2    ga_18
   31    33    34     2    ga_13
   31    33    40     2    ga_13
   34    33    40     2    ga_13
   33    34    35     2    ga_15
   34    35    36     2    ga_30
   34    35    37     2    ga_19
   36    35    37     2    ga_33
   35    37    38     2    ga_23
   35    37    39     2    ga_23
   38    37    39     2    ga_24
   33    40    41     2    ga_30
   33    40    42     2    ga_19
   41    40    42     2    ga_33
   40    42    43     2    ga_31
   40    42    46     2    ga_31
   43    42    46     2    ga_21
   42    43    44     2    ga_13
   42    43    47     2    ga_13
   44    43    47     2    ga_13
   43    44    45     2    ga_13
   44    45    46     2    ga_13
   42    46    45     2    ga_13
   43    47    48     2    ga_30
   43    47    49     2    ga_19
   48    47    49     2    ga_33
   47    49    50     2    ga_32
   47    49    51     2    ga_31
   50    49    51     2    ga_18
   49    51    52     2    ga_13
   49    51    57     2    ga_13
   52    51    57     2    ga_13
   51    52    53     2    ga_15
   52    53    54     2    ga_15
   53    54    55     2    ga_22
   53    54    56     2    ga_22
   55    54    56     2    ga_38
   51    57    58     2    ga_30
   51    57    59     2    ga_19
   58    57    59     2    ga_33
   57    59    60     2    ga_32
   57    59    61     2    ga_31
   60    59    61     2    ga_18
   59    61    62     2    ga_13
   59    61    66     2    ga_13
   62    61    66     2    ga_13
   61    62    63     2    ga_15
   62    63    64     2    ga_16
   63    64    65     2    ga_4
   61    66    67     2    ga_30
   61    66    68     2    ga_19
   67    66    68     2    ga_33
   66    68    69     2    ga_32
   66    68    70     2    ga_31
   69    68    70     2    ga_18
   68    70    71     2    ga_13
   68    70    75     2    ga_13
   71    70    75     2    ga_13
   70    71    72     2    ga_15
   71    72    73     2    ga_15
   71    72    74     2    ga_15
   73    72    74     2    ga_15
   70    75    76     2    ga_30
   70    75    77     2    ga_19
   76    75    77     2    ga_33
   75    77    78     2    ga_32
   75    77    79     2    ga_31
   78    77    79     2    ga_18
   77    79    80     2    ga_13
   77    79    86     2    ga_13
   80    79    86     2    ga_13
   79    80    81     2    ga_15
   80    81    82     2    ga_30
   80    81    83     2    ga_19
   82    81    83     2    ga_33
   81    83    84     2    ga_23
   81    83    85     2    ga_23
   84    83    85     2    ga_24
   79    86    87     2    ga_30
   79    86    88     2    ga_19
   87    86    88     2    ga_33
   86    88    89     2    ga_32
   86    88    90     2    ga_31
   89    88    90     2    ga_18
   88    90    91     2    ga_13
   88    90    99     2    ga_13
   91    90    99     2    ga_13
   90    91    92     2    ga_15
   91    92    93     2    ga_15
   92    93    94     2    ga_15
   93    94    95     2    ga_15
   94    95    96     2    ga_11
   94    95    97     2    ga_11
   94    95    98     2    ga_11
   96    95    97     2    ga_10
   96    95    98     2    ga_10
   97    95    98     2    ga_10
   90    99   100     2    ga_30
   90    99   101     2    ga_19
  100    99   101     2    ga_33
   99   101   102     2    ga_32
   99   101   103     2    ga_31
  102   101   103     2    ga_18
  101   103   104     2    ga_13
  101   103   107     2    ga_13
  104   103   107     2    ga_13
  103   104   105     2    ga_15
  103   104   106     2    ga_15
  105   104   106     2    ga_15
  103   107   108     2    ga_30
  103   107   109     2    ga_19
  108   107   109     2    ga_33
  107   109   110     2    ga_32
  107   109   111     2    ga_31
  110   109   111     2    ga_18
  109   111   112     2    ga_13
  109   111   116     2    ga_13
  112   111   116     2    ga_13
  111   112   113     2    ga_15
  112   113   114     2    ga_15
  112   113   115     2    ga_15
  114   113   115     2    ga_15
  111   116   117     2    ga_30
  111   116   118     2    ga_19
  117   116   118     2    ga_33
  116   118   119     2    ga_32
  116   118   120     2    ga_31
  119   118   120     2    ga_18
  118   120   121     2    ga_13
  118   120   124     2    ga_13
  121   120   124     2    ga_13
  120   121   122     2    ga_13
  121   122   123     2    ga_12
  120   124   125     2    ga_30
  120   124   126     2    ga_19
  125   124   126     2    ga_33
  124   126   127     2    ga_32
  124   126   128     2    ga_31
  127   126   128     2    ga_18
  126   128   129     2    ga_13
  126   128   141     2    ga_13
  129   128   141     2    ga_13
  128   129   130     2    ga_15
  129   130   131     2    ga_15
  130   131   132     2    ga_13
  131   132   133     2    ga_20
  131   132   134     2    ga_33
  133   132   134     2    ga_23
  132   134   135     2    ga_28
  132   134   138     2    ga_28
  135   134   138     2    ga_28
  134   135   136     2    ga_23
  134   135   137     2    ga_23
  136   135   137     2    ga_24
  134   138   139     2    ga_23
  134   138   140     2    ga_23
  139   138   140     2    ga_24
  128   141   142     2    ga_30
  128   141   143     2    ga_19
  142   141   143     2    ga_33
  141   143   144     2    ga_32
  141   143   145     2    ga_31
  144   143   145     2    ga_18
  143   145   146     2    ga_13
  143   145   150     2    ga_13
  146   145   150     2    ga_13
  145   146   147     2    ga_15
  146   147   148     2    ga_15
  146   147   149     2    ga_15
  148   147   149     2    ga_15
  145   150   151     2    ga_30
  145   150   152     2    ga_19
  151   150   152     2    ga_33
  150   152   153     2    ga_32
  150   152   154     2    ga_31
  153   152   154     2    ga_18
  152   154   155     2    ga_13
  154   155   156     2    ga_30
  154   155   157     2    ga_19
  156   155   157     2    ga_33
  155   157   158     2    ga_32
  155   157   159     2    ga_31
  158   157   159     2    ga_18
  157   159   160     2    ga_13
  157   159   163     2    ga_13
  160   159   163     2    ga_13
  159   160   161     2    ga_15
  159   160   162     2    ga_15
  161   160   162     2    ga_15
  159   163   164     2    ga_30
  159   163   165     2    ga_19
  164   163   165     2    ga_33
  163   165   166     2    ga_32
  163   165   167     2    ga_31
  166   165   167     2    ga_18
  165   167   168     2    ga_13
  165   167   169     2    ga_13
  168   167   169     2    ga_13
  167   169   170     2    ga_30
  167   169   171     2    ga_19
  170   169   171     2    ga_33
  169   171   172     2    ga_32
  169   171   173     2    ga_31
  172   171   173     2    ga_18
  171   173   174     2    ga_13
  173   174   175     2    ga_30
  173   174   176     2    ga_19
  175   174   176     2    ga_33
  174   176   177     2    ga_32
  174   176   178     2    ga_31
  177   176   178     2    ga_18
  176   178   179     2    ga_13
  176   178   186     2    ga_13
  179   178   186     2    ga_13
  178   179   180     2    ga_15
  179   180   181     2    ga_15
  180   181   182     2    ga_30
  180   181   183     2    ga_19
  182   181   183     2    ga_33
  181   183   184     2    ga_23
  181   183   185     2    ga_23
  184   183   185     2    ga_24
  178   186   187     2    ga_30
  178   186   188     2    ga_19
  187   186   188     2    ga_33
  186   188   189     2    ga_32
  186   188   190     2    ga_31
  189   188   190     2    ga_18
  188   190   191     2    ga_13
  188   190   207     2    ga_13
  191   190   207     2    ga_13
  190   191   192     2    ga_15
  191   192   193     2    ga_37
  191   192   195     2    ga_37
  193   192   195     2    ga_7
  192   193   194     2    ga_36
  192   193   196     2    ga_7
  194   193   196     2    ga_36
  192   195   198     2    ga_7
  192   195   199     2    ga_39
  198   195   199     2    ga_27
  193   196   197     2    ga_36
  193   196   198     2    ga_7
  197   196   198     2    ga_36
  195   198   196     2    ga_7
  195   198   201     2    ga_27
  196   198   201     2    ga_39
  195   199   200     2    ga_25
  195   199   203     2    ga_27
  200   199   203     2    ga_25
  198   201   202     2    ga_25
  198   201   205     2    ga_27
  202   201   205     2    ga_25
  199   203   204     2    ga_25
  199   203   205     2    ga_27
  204   203   205     2    ga_25
  201   205   203     2    ga_27
  201   205   206     2    ga_25
  203   205   206     2    ga_25
  190   207   208     2    ga_30
  190   207   209     2    ga_19
  208   207   209     2    ga_33
  207   209   210     2    ga_32
  207   209   211     2    ga_31
  210   209   211     2    ga_18
  209   211   212     2    ga_13
  209   211   224     2    ga_13
  212   211   224     2    ga_13
  211   212   213     2    ga_15
  212   213   214     2    ga_15
  213   214   215     2    ga_13
  214   215   216     2    ga_20
  214   215   217     2    ga_33
  216   215   217     2    ga_23
  215   217   218     2    ga_28
  215   217   221     2    ga_28
  218   217   221     2    ga_28
  217   218   219     2    ga_23
  217   218   220     2    ga_23
  219   218   220     2    ga_24
  217   221   222     2    ga_23
  217   221   223     2    ga_23
  222   221   223     2    ga_24
  211   224   225     2    ga_30
  211   224   226     2    ga_19
  225   224   226     2    ga_33
  224   226   227     2    ga_32
  224   226   228     2    ga_31
  227   226   228     2    ga_18
  226   228   229     2    ga_13
  226   228   241     2    ga_13
  229   228   241     2    ga_13
  228   229   230     2    ga_15
  229   230   231     2    ga_27
  229   230   233     2    ga_27
  231   230   233     2    ga_27
  230   231   232     2    ga_25
  230   231   235     2    ga_27
  232   231   235     2    ga_25
  230   233   234     2    ga_25
  230   233   237     2    ga_27
  234   233   237     2    ga_25
  231   235   236     2    ga_25
  231   235   239     2    ga_27
  236   235   239     2    ga_25
  233   237   238     2    ga_25
  233   237   239     2    ga_27
  238   237   239     2    ga_25
  235   239   237     2    ga_27
  235   239   240     2    ga_25
  237   239   240     2    ga_25
  228   241   242     2    ga_30
  228   241   243     2    ga_19
  242   241   243     2    ga_33
  241   243   244     2    ga_32
  241   243   245     2    ga_31
  244   243   245     2    ga_18
  243   245   246     2    ga_13
  243   245   249     2    ga_13
  246   245   249     2    ga_13
  245   246   247     2    ga_15
  245   246   248     2    ga_15
  247   246   248     2    ga_15
  245   249   250     2    ga_30
  245   249   251     2    ga_19
  250   249   251     2    ga_33
  249   251   252     2    ga_32
  249   251   253     2    ga_31
  252   251   253     2    ga_18
  251   253   254     2    ga_13
  251   253   258     2    ga_13
  254   253   258     2    ga_13
  253   254   255     2    ga_15
  254   255   256     2    ga_22
  254   255   257     2    ga_22
  256   255   257     2    ga_38
  253   258   259     2    ga_30
  253   258   260     2    ga_19
  259   258   260     2    ga_33
  258   260   261     2    ga_32
  258   260   262     2    ga_31
  261   260   262     2    ga_18
  260   262   263     2    ga_13
  260   262   266     2    ga_13
  263   262   266     2    ga_13
  262   263   264     2    ga_15
  262   263   265     2    ga_15
  264   263   265     2    ga_15
  262   266   267     2    ga_30
  262   266   268     2    ga_19
  267   266   268     2    ga_33
  266   268   269     2    ga_32
  266   268   270     2    ga_31
  269   268   270     2    ga_18
  268   270   271     2    ga_13
  268   270   275     2    ga_13
  271   270   275     2    ga_13
  270   271   272     2    ga_15
  271   272   273     2    ga_15
  271   272   274     2    ga_15
  273   272   274     2    ga_15
  270   275   276     2    ga_30
  270   275   277     2    ga_19
  276   275   277     2    ga_33
  275   277   278     2    ga_32
  275   277   279     2    ga_31
  278   277   279     2    ga_18
  277   279   280     2    ga_13
  279   280   281     2    ga_30
  279   280   282     2    ga_19
  281   280   282     2    ga_33
  280   282   283     2    ga_32
  280   282   284     2    ga_31
  283   282   284     2    ga_18
  282   284   285     2    ga_13
  282   284   289     2    ga_13
  285   284   289     2    ga_13
  284   285   286     2    ga_15
  285   286   287     2    ga_15
  285   286   288     2    ga_15
  287   286   288     2    ga_15
  284   289   290     2    ga_30
  284   289   291     2    ga_19
  290   289   291     2    ga_33
  289   291   292     2    ga_32
  289   291   293     2    ga_31
  292   291   293     2    ga_18
  291   293   294     2    ga_13
  291   293   299     2    ga_13
  294   293   299     2    ga_13
  293   294   295     2    ga_15
  294   295   296     2    ga_15
  295   296   297     2    ga_22
  295   296   298     2    ga_22
  297   296   298     2    ga_38
  293   299   300     2    ga_30
  293   299   301     2    ga_19
  300   299   301     2    ga_33
  299   301   302     2    ga_32
  299   301   303     2    ga_31
  302   301   303     2    ga_18
  301   303   304     2    ga_13
  301   303   309     2    ga_13
  304   303   309     2    ga_13
  303   304   305     2    ga_15
  304   305   306     2    ga_15
  305   306   307     2    ga_22
  305   306   308     2    ga_22
  307   306   308     2    ga_38
  303   309   310     2    ga_30
  303   309   311     2    ga_19
  310   309   311     2    ga_33
  309   311   312     2    ga_32
  309   311   313     2    ga_31
  312   311   313     2    ga_18
  311   313   314     2    ga_13
  311   313   319     2    ga_13
  314   313   319     2    ga_13
  313   314   315     2    ga_15
  314   315   316     2    ga_15
  315   316   317     2    ga_22
  315   316   318     2    ga_22
  317   316   318     2    ga_38
  313   319   320     2    ga_30
  313   319   321     2    ga_19
  320   319   321     2    ga_33
  319   321   322     2    ga_32
  319   321   323     2    ga_31
  322   321   323     2    ga_18
  321   323   324     2    ga_13
  321   323   327     2    ga_13
  324   323   327     2    ga_13
  323   324   325     2    ga_13
  324   325   326     2    ga_12
  323   327   328     2    ga_30
  323   327   329     2    ga_19
  328   327   329     2    ga_33
  327   329   330     2    ga_32
  327   329   331     2    ga_31
  330   329   331     2    ga_18
  329   331   332     2    ga_13
  329   331   336     2    ga_13
  332   331   336     2    ga_13
  331   332   333     2    ga_15
  332   333   334     2    ga_15
  332   333   335     2    ga_15
  334   333   335     2    ga_15
  331   336   337     2    ga_30
  331   336   338     2    ga_19
  337   336   338     2    ga_33
  336   338   339     2    ga_32
  336   338   340     2    ga_31
  339   338   340     2    ga_18
  338   340   341     2    ga_13
  340   341   342     2    ga_30
  340   341   343     2    ga_19
  342   341   343     2    ga_33
  341   343   344     2    ga_32
  341   343   345     2    ga_31
  344   343   345     2    ga_18
  343   345   346     2    ga_13
  343   345   349     2    ga_13
  346   345   349     2    ga_13
  345   346   347     2    ga_13
  346   347   348     2    ga_12
  345   349   350     2    ga_30
  345   349   351     2    ga_19
  350   349   351     2    ga_33
  349   351   352     2    ga_32
  349   351   353     2    ga_31
  352   351   353     2    ga_18
  351   353   354     2    ga_13
  351   353   357     2    ga_13
  354   353   357     2    ga_13
  353   354   355     2    ga_15
  353   354   356     2    ga_15
  355   354   356     2    ga_15
  353   357   358     2    ga_30
  353   357   359     2    ga_19
  358   357   359     2    ga_33
  357   359   360     2    ga_31
  357   359   363     2    ga_31
  360   359   363     2    ga_21
  359   360   361     2    ga_13
  359   360   364     2    ga_13
  361   360   364     2    ga_13
  360   361   362     2    ga_13
  361   362   363     2    ga_13
  359   363   362     2    ga_13
  360   364   365     2    ga_30
  360   364   366     2    ga_19
  365   364   366     2    ga_33
  364   366   367     2    ga_32
  364   366   368     2    ga_31
  367   366   368     2    ga_18
  366   368   369     2    ga_13
  366   368   370     2    ga_13
  369   368   370     2    ga_13
  368   370   371     2    ga_30
  368   370   372     2    ga_19
  371   370   372     2    ga_33
  370   372   373     2    ga_31
  370   372   376     2    ga_31
  373   372   376     2    ga_21
  372   373   374     2    ga_13
  372   373   377     2    ga_13
  374   373   377     2    ga_13
  373   374   375     2    ga_13
  374   375   376     2    ga_13
  372   376   375     2    ga_13
  373   377   378     2    ga_30
  373   377   379     2    ga_19
  378   377   379     2    ga_33
  377   379   380     2    ga_32
  377   379   381     2    ga_31
  380   379   381     2    ga_18
  379   381   382     2    ga_13
  379   381   383     2    ga_13
  382   381   383     2    ga_13
  381   383   384     2    ga_30
  381   383   385     2    ga_19
  384   383   385     2    ga_33
  383   385   386     2    ga_32
  383   385   387     2    ga_31
  386   385   387     2    ga_18
  385   387   388     2    ga_13
  385   387   391     2    ga_13
  388   387   391     2    ga_13
  387   388   389     2    ga_16
  388   389   390     2    ga_3
  387   391   392     2    ga_30
  387   391   393     2    ga_19
  392   391   393     2    ga_33
  391   393   394     2    ga_32
  391   393   395     2    ga_31
  394   393   395     2    ga_18
  393   395   396     2    ga_13
  393   395   397     2    ga_13
  396   395   397     2    ga_13
  395   397   398     2    ga_30
  395   397   399     2    ga_19
  398   397   399     2    ga_33
  397   399   400     2    ga_32
  397   399   401     2    ga_31
  400   399   401     2    ga_18
  399   401   402     2    ga_13
  399   401   406     2    ga_13
  402   401   406     2    ga_13
  401   402   403     2    ga_15
  402   403   404     2    ga_15
  402   403   405     2    ga_15
  404   403   405     2    ga_15
  401   406   407     2    ga_30
  401   406   408     2    ga_19
  407   406   408     2    ga_33
  406   408   409     2    ga_32
  406   408   410     2    ga_31
  409   408   410     2    ga_18
  408   410   411     2    ga_13
  408   410   415     2    ga_13
  411   410   415     2    ga_13
  410   411   412     2    ga_15
  411   412   413     2    ga_15
  411   412   414     2    ga_15
  413   412   414     2    ga_15
  410   415   416     2    ga_30
  410   415   417     2    ga_19
  416   415   417     2    ga_33
  415   417   418     2    ga_32
  415   417   419     2    ga_31
  418   417   419     2    ga_18
  417   419   420     2    ga_13
  417   419   424     2    ga_13
  420   419   424     2    ga_13
  419   420   421     2    ga_15
  420   421   422     2    ga_15
  420   421   423     2    ga_15
  422   421   423     2    ga_15
  419   424   425     2    ga_30
  419   424   426     2    ga_19
  425   424   426     2    ga_33
  424   426   427     2    ga_32
  424   426   428     2    ga_31
  427   426   428     2    ga_18
  426   428   429     2    ga_13
  426   428   433     2    ga_13
  429   428   433     2    ga_13
  428   429   430     2    ga_15
  429   430   431     2    ga_15
  429   430   432     2    ga_15
  431   430   432     2    ga_15
  428   433   434     2    ga_30
  428   433   435     2    ga_19
  434   433   435     2    ga_33
  433   435   436     2    ga_32
  433   435   437     2    ga_31
  436   435   437     2    ga_18
  435   437   438     2    ga_13
  435   437   450     2    ga_13
  438   437   450     2    ga_13
  437   438   439     2    ga_15
  438   439   440     2    ga_27
  438   439   442     2    ga_27
  440   439   442     2    ga_27
  439   440   441     2    ga_25
  439   440   444     2    ga_27
  441   440   444     2    ga_25
  439   442   443     2    ga_25
  439   442   446     2    ga_27
  443   442   446     2    ga_25
  440   444   445     2    ga_25
  440   444   448     2    ga_27
  445   444   448     2    ga_25
  442   446   447     2    ga_25
  442   446   448     2    ga_27
  447   446   448     2    ga_25
  444   448   446     2    ga_27
  444   448   449     2    ga_25
  446   448   449     2    ga_25
  437   450   451     2    ga_30
  437   450   452     2    ga_19
  451   450   452     2    ga_33
  450   452   453     2    ga_31
  450   452   456     2    ga_31
  453   452   456     2    ga_21
  452   453   454     2    ga_13
  452   453   457     2    ga_13
  454   453   457     2    ga_13
  453   454   455     2    ga_13
  454   455   456     2    ga_13
  452   456   455     2    ga_13
  453   457   458     2    ga_30
  453   457   459     2    ga_19
  458   457   459     2    ga_33
  457   459   460     2    ga_32
  457   459   461     2    ga_31
  460   459   461     2    ga_18
  459   461   462     2    ga_13
  459   461   466     2    ga_13
  462   461   466     2    ga_13
  461   462   463     2    ga_15
  462   463   464     2    ga_15
  462   463   465     2    ga_15
  464   463   465     2    ga_15
  461   466   467     2    ga_30
  461   466   468     2    ga_19
  467   466   468     2    ga_33
  466   468   469     2    ga_32
  466   468   470     2    ga_31
  469   468   470     2    ga_18
  468   470   471     2    ga_13
  468   470   475     2    ga_13
  471   470   475     2    ga_13
  470   471   472     2    ga_13
  470   471   474     2    ga_15
  472   471   474     2    ga_15
  471   472   473     2    ga_12
  470   475   476     2    ga_30
  470   475   477     2    ga_19
  476   475   477     2    ga_33
  475   477   478     2    ga_32
  475   477   479     2    ga_31
  478   477   479     2    ga_18
  477   479   480     2    ga_13
  477   479   481     2    ga_13
  480   479   481     2    ga_13
  479   481   482     2    ga_30
  479   481   483     2    ga_19
  482   481   483     2    ga_33
  481   483   484     2    ga_32
  481   483   485     2    ga_31
  484   483   485     2    ga_18
  483   485   486     2    ga_13
  483   485   493     2    ga_13
  486   485   493     2    ga_13
  485   486   487     2    ga_15
  486   487   488     2    ga_15
  487   488   489     2    ga_30
  487   488   490     2    ga_19
  489   488   490     2    ga_33
  488   490   491     2    ga_23
  488   490   492     2    ga_23
  491   490   492     2    ga_24
  485   493   494     2    ga_30
  485   493   495     2    ga_19
  494   493   495     2    ga_33
  493   495   496     2    ga_32
  493   495   497     2    ga_31
  496   495   497     2    ga_18
  495   497   498     2    ga_13
  495   497   507     2    ga_13
  498   497   507     2    ga_13
  497   498   499     2    ga_15
  498   499   500     2    ga_37
  498   499   501     2    ga_37
  500   499   501     2    ga_7
  499   500   503     2    ga_7
  499   501   502     2    ga_36
  499   501   505     2    ga_7
  502   501   505     2    ga_36
  500   503   504     2    ga_36
  500   503   505     2    ga_7
  504   503   505     2    ga_36
  501   505   503     2    ga_7
  501   505   506     2    ga_36
  503   505   506     2    ga_36
  497   507   508     2    ga_30
  497   507   509     2    ga_19
  508   507   509     2    ga_33
  507   509   510     2    ga_32
  507   509   511     2    ga_31
  510   509   511     2    ga_18
  509   511   512     2    ga_13
  509   511   517     2    ga_13
  512   511   517     2    ga_13
  511   512   513     2    ga_15
  512   513   514     2    ga_15
  513   514   515     2    ga_22
  513   514   516     2    ga_22
  515   514   516     2    ga_38
  511   517   518     2    ga_30
  511   517   519     2    ga_19
  518   517   519     2    ga_33
  517   519   520     2    ga_32
  517   519   521     2    ga_31
  520   519   521     2    ga_18
  519   521   522     2    ga_13
  519   521   528     2    ga_13
  522   521   528     2    ga_13
  521   522   523     2    ga_15
  522   523   524     2    ga_30
  522   523   525     2    ga_19
  524   523   525     2    ga_33
  523   525   526     2    ga_23
  523   525   527     2    ga_23
  526   525   527     2    ga_24
  521   528   529     2    ga_30
  521   528   530     2    ga_19
  529   528   530     2    ga_33
  528   530   531     2    ga_32
  528   530   532     2    ga_31
  531   530   532     2    ga_18
  530   532   533     2    ga_13
  530   532   545     2    ga_13
  533   532   545     2    ga_13
  532   533   534     2    ga_15
  533   534   535     2    ga_27
  533   534   537     2    ga_27
  535   534   537     2    ga_27
  534   535   536     2    ga_25
  534   535   539     2    ga_27
  536   535   539     2    ga_25
  534   537   538     2    ga_25
  534   537   541     2    ga_27
  538   537   541     2    ga_25
  535   539   540     2    ga_25
  535   539   543     2    ga_27
  540   539   543     2    ga_25
  537   541   542     2    ga_25
  537   541   543     2    ga_27
  542   541   543     2    ga_25
  539   543   541     2    ga_27
  539   543   544     2    ga_25
  541   543   544     2    ga_25
  532   545   546     2    ga_30
  532   545   547     2    ga_19
  546   545   547     2    ga_33
  545   547   548     2    ga_32
  545   547   549     2    ga_31
  548   547   549     2    ga_18
  547   549   550     2    ga_13
  547   549   562     2    ga_13
  550   549   562     2    ga_13
  549   550   551     2    ga_15
  550   551   552     2    ga_15
  551   552   553     2    ga_13
  552   553   554     2    ga_20
  552   553   555     2    ga_33
  554   553   555     2    ga_23
  553   555   556     2    ga_28
  553   555   559     2    ga_28
  556   555   559     2    ga_28
  555   556   557     2    ga_23
  555   556   558     2    ga_23
  557   556   558     2    ga_24
  555   559   560     2    ga_23
  555   559   561     2    ga_23
  560   559   561     2    ga_24
  549   562   563     2    ga_30
  549   562   564     2    ga_19
  563   562   564     2    ga_33
  562   564   565     2    ga_32
  562   564   566     2    ga_31
  565   564   566     2    ga_18
  564   566   567     2    ga_13
  564   566   575     2    ga_13
  567   566   575     2    ga_13
  566   567   568     2    ga_15
  567   568   569     2    ga_15
  568   569   570     2    ga_15
  569   570   571     2    ga_15
  570   571   572     2    ga_11
  570   571   573     2    ga_11
  570   571   574     2    ga_11
  572   571   573     2    ga_10
  572   571   574     2    ga_10
  573   571   574     2    ga_10
  566   575   576     2    ga_30
  566   575   577     2    ga_19
  576   575   577     2    ga_33
  575   577   578     2    ga_32
  575   577   579     2    ga_31
  578   577   579     2    ga_18
  577   579   580     2    ga_13
  577   579   588     2    ga_13
  580   579   588     2    ga_13
  579   580   581     2    ga_15
  580   581   582     2    ga_15
  581   582   583     2    ga_15
  582   583   584     2    ga_15
  583   584   585     2    ga_11
  583   584   586     2    ga_11
  583   584   587     2    ga_11
  585   584   586     2    ga_10
  585   584   587     2    ga_10
  586   584   587     2    ga_10
  579   588   589     2    ga_30
  579   588   590     2    ga_19
  589   588   590     2    ga_33
  588   590   591     2    ga_32
  588   590   592     2    ga_31
  591   590   592     2    ga_18
  590   592   593     2    ga_13
  590   592   600     2    ga_13
  593   592   600     2    ga_13
  592   593   594     2    ga_15
  593   594   595     2    ga_15
  594   595   596     2    ga_30
  594   595   597     2    ga_19
  596   595   597     2    ga_33
  595   597   598     2    ga_23
  595   597   599     2    ga_23
  598   597   599     2    ga_24
  592   600   601     2    ga_30
  592   600   602     2    ga_19
  601   600   602     2    ga_33
  600   602   603     2    ga_32
  600   602   604     2    ga_31
  603   602   604     2    ga_18
  602   604   605     2    ga_13
  602   604   609     2    ga_13
  605   604   609     2    ga_13
  604   605   606     2    ga_15
  604   605   607     2    ga_15
  606   605   607     2    ga_15
  605   606   608     2    ga_15
  604   609   610     2    ga_30
  604   609   611     2    ga_19
  610   609   611     2    ga_33
  609   611   612     2    ga_32
  609   611   613     2    ga_31
  612   611   613     2    ga_18
  611   613   614     2    ga_13
  611   613   619     2    ga_13
  614   613   619     2    ga_13
  613   614   615     2    ga_15
  614   615   616     2    ga_15
  615   616   617     2    ga_22
  615   616   618     2    ga_22
  617   616   618     2    ga_38
  613   619   620     2    ga_30
  613   619   621     2    ga_19
  620   619   621     2    ga_33
  619   621   622     2    ga_32
  619   621   623     2    ga_31
  622   621   623     2    ga_18
  621   623   624     2    ga_13
  621   623   629     2    ga_13
  624   623   629     2    ga_13
  623   624   625     2    ga_15
  624   625   626     2    ga_15
  625   626   627     2    ga_22
  625   626   628     2    ga_22
  627   626   628     2    ga_38
  623   629   630     2    ga_30
  623   629   631     2    ga_19
  630   629   631     2    ga_33
  629   631   632     2    ga_32
  629   631   633     2    ga_31
  632   631   633     2    ga_18
  631   633   634     2    ga_13
  631   633   638     2    ga_13
  634   633   638     2    ga_13
  633   634   635     2    ga_15
  634   635   636     2    ga_15
  634   635   637     2    ga_15
  636   635   637     2    ga_15
  633   638   639     2    ga_30
  633   638   640     2    ga_19
  639   638   640     2    ga_33
  638   640   641     2    ga_32
  638   640   642     2    ga_31
  641   640   642     2    ga_18
  640   642   643     2    ga_13
  640   642   651     2    ga_13
  643   642   651     2    ga_13
  642   643   644     2    ga_15
  643   644   645     2    ga_15
  644   645   646     2    ga_15
  645   646   647     2    ga_15
  646   647   648     2    ga_11
  646   647   649     2    ga_11
  646   647   650     2    ga_11
  648   647   649     2    ga_10
  648   647   650     2    ga_10
  649   647   650     2    ga_10
  642   651   652     2    ga_30
  642   651   653     2    ga_19
  652   651   653     2    ga_33
  651   653   654     2    ga_32
  651   653   655     2    ga_31
  654   653   655     2    ga_18
  653   655   656     2    ga_13
  655   656   657     2    ga_30
  655   656   658     2    ga_19
  657   656   658     2    ga_33
  656   658   659     2    ga_32
  656   658   660     2    ga_31
  659   658   660     2    ga_18
  658   660   661     2    ga_13
  658   660   668     2    ga_13
  661   660   668     2    ga_13
  660   661   662     2    ga_15
  661   662   663     2    ga_15
  662   663   664     2    ga_30
  662   663   665     2    ga_19
  664   663   665     2    ga_33
  663   665   666     2    ga_23
  663   665   667     2    ga_23
  666   665   667     2    ga_24
  660   668   669     2    ga_30
  660   668   670     2    ga_19
  669   668   670     2    ga_33
  668   670   671     2    ga_32
  668   670   672     2    ga_31
  671   670   672     2    ga_18
  670   672   673     2    ga_13
  670   672   678     2    ga_13
  673   672   678     2    ga_13
  672   673   674     2    ga_15
  673   674   675     2    ga_15
  674   675   676     2    ga_22
  674   675   677     2    ga_22
  676   675   677     2    ga_38
  672   678   679     2    ga_30
  672   678   680     2    ga_19
  679   678   680     2    ga_33
  678   680   681     2    ga_32
  678   680   682     2    ga_31
  681   680   682     2    ga_18
  680   682   683     2    ga_13
  680   682   686     2    ga_13
  683   682   686     2    ga_13
  682   683   684     2    ga_15
  682   683   685     2    ga_15
  684   683   685     2    ga_15
  682   686   687     2    ga_30
  682   686   688     2    ga_19
  687   686   688     2    ga_33
  686   688   689     2    ga_32
  686   688   690     2    ga_31
  689   688   690     2    ga_18
  688   690   691     2    ga_13
  688   690   694     2    ga_13
  691   690   694     2    ga_13
  690   691   692     2    ga_13
  691   692   693     2    ga_12
  690   694   695     2    ga_30
  690   694   696     2    ga_19
  695   694   696     2    ga_33
  694   696   697     2    ga_31
  694   696   700     2    ga_31
  697   696   700     2    ga_21
  696   697   698     2    ga_13
  696   697   701     2    ga_13
  698   697   701     2    ga_13
  697   698   699     2    ga_13
  698   699   700     2    ga_13
  696   700   699     2    ga_13
  697   701   702     2    ga_30
  697   701   703     2    ga_19
  702   701   703     2    ga_33
  701   703   704     2    ga_32
  701   703   705     2    ga_31
  704   703   705     2    ga_18
  703   705   706     2    ga_13
  703   705   714     2    ga_13
  706   705   714     2    ga_13
  705   706   707     2    ga_15
  706   707   708     2    ga_15
  707   708   709     2    ga_15
  708   709   710     2    ga_15
  709   710   711     2    ga_11
  709   710   712     2    ga_11
  709   710   713     2    ga_11
  711   710   712     2    ga_10
  711   710   713     2    ga_10
  712   710   713     2    ga_10
  705   714   715     2    ga_30
  705   714   716     2    ga_19
  715   714   716     2    ga_33
  714   716   717     2    ga_32
  714   716   718     2    ga_31
  717   716   718     2    ga_18
  716   718   719     2    ga_13
  716   718   722     2    ga_13
  719   718   722     2    ga_13
  718   719   720     2    ga_15
  718   719   721     2    ga_15
  720   719   721     2    ga_15
  718   722   723     2    ga_30
  718   722   724     2    ga_19
  723   722   724     2    ga_33
  722   724   725     2    ga_32
  722   724   726     2    ga_31
  725   724   726     2    ga_18
  724   726   727     2    ga_13
  724   726   740     2    ga_13
  727   726   740     2    ga_13
  726   727   728     2    ga_15
  727   728   729     2    ga_27
  727   728   731     2    ga_27
  729   728   731     2    ga_27
  728   729   730     2    ga_25
  728   729   733     2    ga_27
  730   729   733     2    ga_25
  728   731   732     2    ga_25
  728   731   735     2    ga_27
  732   731   735     2    ga_25
  729   733   734     2    ga_25
  729   733   737     2    ga_27
  734   733   737     2    ga_25
  731   735   736     2    ga_25
  731   735   737     2    ga_27
  736   735   737     2    ga_25
  733   737   735     2    ga_27
  733   737   738     2    ga_27
  735   737   738     2    ga_27
  737   738   739     2    ga_12
  726   740   741     2    ga_30
  726   740   742     2    ga_19
  741   740   742     2    ga_33
  740   742   743     2    ga_32
  740   742   744     2    ga_31
  743   742   744     2    ga_18
  742   744   745     2    ga_13
  742   744   757     2    ga_13
  745   744   757     2    ga_13
  744   745   746     2    ga_15
  745   746   747     2    ga_27
  745   746   749     2    ga_27
  747   746   749     2    ga_27
  746   747   748     2    ga_25
  746   747   751     2    ga_27
  748   747   751     2    ga_25
  746   749   750     2    ga_25
  746   749   753     2    ga_27
  750   749   753     2    ga_25
  747   751   752     2    ga_25
  747   751   755     2    ga_27
  752   751   755     2    ga_25
  749   753   754     2    ga_25
  749   753   755     2    ga_27
  754   753   755     2    ga_25
  751   755   753     2    ga_27
  751   755   756     2    ga_25
  753   755   756     2    ga_25
  744   757   758     2    ga_30
  744   757   759     2    ga_19
  758   757   759     2    ga_33
  757   759   760     2    ga_32
  757   759   761     2    ga_31
  760   759   761     2    ga_18
  759   761   762     2    ga_13
  759   761   766     2    ga_13
  762   761   766     2    ga_13
  761   762   763     2    ga_15
  762   763   764     2    ga_16
  763   764   765     2    ga_4
  761   766   767     2    ga_30
  761   766   768     2    ga_19
  767   766   768     2    ga_33
  766   768   769     2    ga_32
  766   768   770     2    ga_31
  769   768   770     2    ga_18
  768   770   771     2    ga_13
  768   770   779     2    ga_13
  771   770   779     2    ga_13
  770   771   772     2    ga_15
  771   772   773     2    ga_15
  772   773   774     2    ga_15
  773   774   775     2    ga_15
  774   775   776     2    ga_11
  774   775   777     2    ga_11
  774   775   778     2    ga_11
  776   775   777     2    ga_10
  776   775   778     2    ga_10
  777   775   778     2    ga_10
  770   779   780     2    ga_30
  770   779   781     2    ga_19
  780   779   781     2    ga_33
  779   781   782     2    ga_32
  779   781   783     2    ga_31
  782   781   783     2    ga_18
  781   783   784     2    ga_13
  781   783   791     2    ga_13
  784   783   791     2    ga_13
  783   784   785     2    ga_15
  784   785   786     2    ga_15
  785   786   787     2    ga_30
  785   786   788     2    ga_19
  787   786   788     2    ga_33
  786   788   789     2    ga_23
  786   788   790     2    ga_23
  789   788   790     2    ga_24
  783   791   792     2    ga_30
  783   791   793     2    ga_19
  792   791   793     2    ga_33
  791   793   794     2    ga_32
  791   793   795     2    ga_31
  794   793   795     2    ga_18
  793   795   796     2    ga_13
  793   795   800     2    ga_13
  796   795   800     2    ga_13
  795   796   797     2    ga_13
  795   796   799     2    ga_15
  797   796   799     2    ga_15
  796   797   798     2    ga_12
  795   800   801     2    ga_30
  795   800   802     2    ga_19
  801   800   802     2    ga_33
  800   802   803     2    ga_32
  800   802   804     2    ga_31
  803   802   804     2    ga_18
  802   804   805     2    ga_13
  802   804   809     2    ga_13
  805   804   809     2    ga_13
  804   805   806     2    ga_15
  804   805   807     2    ga_15
  806   805   807     2    ga_15
  805   806   808     2    ga_15
  804   809   810     2    ga_30
  804   809   811     2    ga_19
  810   809   811     2    ga_33
  809   811   812     2    ga_32
  809   811   813     2    ga_31
  812   811   813     2    ga_18
  811   813   814     2    ga_13
  813   814   815     2    ga_30
  813   814   816     2    ga_19
  815   814   816     2    ga_33
  814   816   817     2    ga_32
  814   816   818     2    ga_31
  817   816   818     2    ga_18
  816   818   819     2    ga_13
  816   818   825     2    ga_13
  819   818   825     2    ga_13
  818   819   820     2    ga_15
  819   820   821     2    ga_30
  819   820   822     2    ga_19
  821   820   822     2    ga_33
  820   822   823     2    ga_23
  820   822   824     2    ga_23
  823   822   824     2    ga_24
  818   825   826     2    ga_30
  818   825   827     2    ga_19
  826   825   827     2    ga_33
  825   827   828     2    ga_32
  825   827   829     2    ga_31
  828   827   829     2    ga_18
  827   829   830     2    ga_13
  827   829   833     2    ga_13
  830   829   833     2    ga_13
  829   830   831     2    ga_13
  830   831   832     2    ga_12
  829   833   834     2    ga_30
  829   833   835     2    ga_19
  834   833   835     2    ga_33
  833   835   836     2    ga_32
  833   835   837     2    ga_31
  836   835   837     2    ga_18
  835   837   838     2    ga_13
  835   837   841     2    ga_13
  838   837   841     2    ga_13
  837   838   839     2    ga_16
  838   839   840     2    ga_3
  837   841   842     2    ga_30
  837   841   843     2    ga_19
  842   841   843     2    ga_33
  841   843   844     2    ga_32
  841   843   845     2    ga_31
  844   843   845     2    ga_18
  843   845   846     2    ga_13
  845   846   847     2    ga_30
  845   846   848     2    ga_19
  847   846   848     2    ga_33
  846   848   849     2    ga_32
  846   848   850     2    ga_31
  849   848   850     2    ga_18
  848   850   851     2    ga_13
  848   850   855     2    ga_13
  851   850   855     2    ga_13
  850   851   852     2    ga_13
  850   851   854     2    ga_15
  852   851   854     2    ga_15
  851   852   853     2    ga_12
  850   855   856     2    ga_30
  850   855   857     2    ga_19
  856   855   857     2    ga_33
  855   857   858     2    ga_32
  855   857   859     2    ga_31
  858   857   859     2    ga_18
  857   859   860     2    ga_13
  857   859   864     2    ga_13
  860   859   864     2    ga_13
  859   860   861     2    ga_15
  859   860   862     2    ga_15
  861   860   862     2    ga_15
  860   861   863     2    ga_15
  859   864   865     2    ga_30
  859   864   866     2    ga_19
  865   864   866     2    ga_33
  864   866   867     2    ga_32
  864   866   868     2    ga_31
  867   866   868     2    ga_18
  866   868   869     2    ga_13
  868   869   870     2    ga_30
  868   869   871     2    ga_19
  870   869   871     2    ga_33
  869   871   872     2    ga_32
  869   871   873     2    ga_31
  872   871   873     2    ga_18
  871   873   874     2    ga_13
  871   873   878     2    ga_13
  874   873   878     2    ga_13
  873   874   875     2    ga_15
  874   875   876     2    ga_15
  874   875   877     2    ga_15
  876   875   877     2    ga_15
  873   878   879     2    ga_30
  873   878   880     2    ga_19
  879   878   880     2    ga_33
  878   880   881     2    ga_32
  878   880   882     2    ga_31
  881   880   882     2    ga_18
  880   882   883     2    ga_13
  880   882   887     2    ga_13
  883   882   887     2    ga_13
  882   883   884     2    ga_15
  882   883   885     2    ga_15
  884   883   885     2    ga_15
  883   884   886     2    ga_15
  882   887   888     2    ga_30
  882   887   889     2    ga_19
  888   887   889     2    ga_33
  887   889   890     2    ga_32
  887   889   891     2    ga_31
  890   889   891     2    ga_18
  889   891   892     2    ga_13
  889   891   901     2    ga_13
  892   891   901     2    ga_13
  891   892   893     2    ga_15
  892   893   894     2    ga_37
  892   893   895     2    ga_37
  894   893   895     2    ga_7
  893   894   897     2    ga_7
  893   895   896     2    ga_36
  893   895   899     2    ga_7
  896   895   899     2    ga_36
  894   897   898     2    ga_36
  894   897   899     2    ga_7
  898   897   899     2    ga_36
  895   899   897     2    ga_7
  895   899   900     2    ga_36
  897   899   900     2    ga_36
  891   901   902     2    ga_30
  891   901   903     2    ga_19
  902   901   903     2    ga_33
  901   903   904     2    ga_32
  901   903   905     2    ga_31
  904   903   905     2    ga_18
  903   905   906     2    ga_13
  903   905   907     2    ga_13
  906   905   907     2    ga_13
  905   907   908     2    ga_30
  905   907   909     2    ga_19
  908   907   909     2    ga_33
  907   909   910     2    ga_32
  907   909   911     2    ga_31
  910   909   911     2    ga_18
  909   911   912     2    ga_13
  909   911   915     2    ga_13
  912   911   915     2    ga_13
  911   912   913     2    ga_15
  911   912   914     2    ga_15
  913   912   914     2    ga_15
  911   915   916     2    ga_30
  911   915   917     2    ga_19
  916   915   917     2    ga_33
  915   917   918     2    ga_32
  915   917   919     2    ga_31
  918   917   919     2    ga_18
  917   919   920     2    ga_13
  917   919   921     2    ga_13
  920   919   921     2    ga_13
  919   921   922     2    ga_30
  919   921   923     2    ga_19
  922   921   923     2    ga_33
  921   923   924     2    ga_32
  921   923   925     2    ga_31
  924   923   925     2    ga_18
  923   925   926     2    ga_13
  923   925   932     2    ga_13
  926   925   932     2    ga_13
  925   926   927     2    ga_15
  926   927   928     2    ga_30
  926   927   929     2    ga_19
  928   927   929     2    ga_33
  927   929   930     2    ga_23
  927   929   931     2    ga_23
  930   929   931     2    ga_24
  925   932   933     2    ga_30
  925   932   934     2    ga_19
  933   932   934     2    ga_33
  932   934   935     2    ga_32
  932   934   936     2    ga_31
  935   934   936     2    ga_18
  934   936   937     2    ga_13
  934   936   943     2    ga_13
  937   936   943     2    ga_13
  936   937   938     2    ga_15
  937   938   939     2    ga_30
  937   938   940     2    ga_19
  939   938   940     2    ga_33
  938   940   941     2    ga_23
  938   940   942     2    ga_23
  941   940   942     2    ga_24
  936   943   944     2    ga_30
  936   943   945     2    ga_19
  944   943   945     2    ga_33
  943   945   946     2    ga_32
  943   945   947     2    ga_31
  946   945   947     2    ga_18
  945   947   948     2    ga_13
  945   947   955     2    ga_13
  948   947   955     2    ga_13
  947   948   949     2    ga_15
  948   949   950     2    ga_15
  949   950   951     2    ga_30
  949   950   952     2    ga_19
  951   950   952     2    ga_33
  950   952   953     2    ga_23
  950   952   954     2    ga_23
  953   952   954     2    ga_24
  947   955   956     2    ga_30
  947   955   957     2    ga_19
  956   955   957     2    ga_33
  955   957   958     2    ga_32
  955   957   959     2    ga_31
  958   957   959     2    ga_18
  957   959   960     2    ga_13
  957   959   964     2    ga_13
  960   959   964     2    ga_13
  959   960   961     2    ga_15
  960   961   962     2    ga_22
  960   961   963     2    ga_22
  962   961   963     2    ga_38
  959   964   965     2    ga_30
  959   964   966     2    ga_19
  965   964   966     2    ga_33
  964   966   967     2    ga_32
  964   966   968     2    ga_31
  967   966   968     2    ga_18
  966   968   969     2    ga_13
  966   968   977     2    ga_13
  969   968   977     2    ga_13
  968   969   970     2    ga_15
  969   970   971     2    ga_15
  970   971   972     2    ga_15
  971   972   973     2    ga_15
  972   973   974     2    ga_11
  972   973   975     2    ga_11
  972   973   976     2    ga_11
  974   973   975     2    ga_10
  974   973   976     2    ga_10
  975   973   976     2    ga_10
  968   977   978     2    ga_30
  968   977   979     2    ga_19
  978   977   979     2    ga_33
  977   979   980     2    ga_32
  977   979   981     2    ga_31
  980   979   981     2    ga_18
  979   981   982     2    ga_13
  979   981   986     2    ga_13
  982   981   986     2    ga_13
  981   982   983     2    ga_15
  982   983   984     2    ga_15
  982   983   985     2    ga_15
  984   983   985     2    ga_15
  981   986   987     2    ga_30
  981   986   988     2    ga_19
  987   986   988     2    ga_33
  986   988   989     2    ga_32
  986   988   990     2    ga_31
  989   988   990     2    ga_18
  988   990   991     2    ga_13
  990   991   992     2    ga_30
  990   991   993     2    ga_19
  992   991   993     2    ga_33
  991   993   994     2    ga_32
  991   993   995     2    ga_31
  994   993   995     2    ga_18
  993   995   996     2    ga_13
  993   995  1008     2    ga_13
  996   995  1008     2    ga_13
  995   996   997     2    ga_15
  996   997   998     2    ga_27
  996   997  1000     2    ga_27
  998   997  1000     2    ga_27
  997   998   999     2    ga_25
  997   998  1002     2    ga_27
  999   998  1002     2    ga_25
  997  1000  1001     2    ga_25
  997  1000  1004     2    ga_27
 1001  1000  1004     2    ga_25
  998  1002  1003     2    ga_25
  998  1002  1006     2    ga_27
 1003  1002  1006     2    ga_25
 1000  1004  1005     2    ga_25
 1000  1004  1006     2    ga_27
 1005  1004  1006     2    ga_25
 1002  1006  1004     2    ga_27
 1002  1006  1007     2    ga_25
 1004  1006  1007     2    ga_25
  995  1008  1009     2    ga_30
  995  1008  1010     2    ga_19
 1009  1008  1010     2    ga_33
 1008  1010  1011     2    ga_32
 1008  1010  1012     2    ga_31
 1011  1010  1012     2    ga_18
 1010  1012  1013     2    ga_13
 1010  1012  1018     2    ga_13
 1013  1012  1018     2    ga_13
 1012  1013  1014     2    ga_15
 1013  1014  1015     2    ga_15
 1014  1015  1016     2    ga_22
 1014  1015  1017     2    ga_22
 1016  1015  1017     2    ga_38
 1012  1018  1019     2    ga_30
 1012  1018  1020     2    ga_19
 1019  1018  1020     2    ga_33
 1018  1020  1021     2    ga_32
 1018  1020  1022     2    ga_31
 1021  1020  1022     2    ga_18
 1020  1022  1023     2    ga_13
 1020  1022  1027     2    ga_13
 1023  1022  1027     2    ga_13
 1022  1023  1024     2    ga_15
 1023  1024  1025     2    ga_22
 1023  1024  1026     2    ga_22
 1025  1024  1026     2    ga_38
 1022  1027  1028     2    ga_30
 1022  1027  1029     2    ga_19
 1028  1027  1029     2    ga_33
 1027  1029  1030     2    ga_32
 1027  1029  1031     2    ga_31
 1030  1029  1031     2    ga_18
 1029  1031  1032     2    ga_13
 1031  1032  1033     2    ga_30
 1031  1032  1034     2    ga_19
 1033  1032  1034     2    ga_33
 1032  1034  1035     2    ga_32
 1032  1034  1036     2    ga_31
 1035  1034  1036     2    ga_18
 1034  1036  1037     2    ga_13
 1034  1036  1040     2    ga_13
 1037  1036  1040     2    ga_13
 1036  1037  1038     2    ga_13
 1037  1038  1039     2    ga_12
 1036  1040  1041     2    ga_30
 1036  1040  1042     2    ga_19
 1041  1040  1042     2    ga_33
 1040  1042  1043     2    ga_32
 1040  1042  1044     2    ga_31
 1043  1042  1044     2    ga_18
 1042  1044  1045     2    ga_13
 1042  1044  1048     2    ga_13
 1045  1044  1048     2    ga_13
 1044  1045  1046     2    ga_15
 1044  1045  1047     2    ga_15
 1046  1045  1047     2    ga_15
 1044  1048  1049     2    ga_30
 1044  1048  1050     2    ga_19
 1049  1048  1050     2    ga_33
 1048  1050  1051     2    ga_32
 1048  1050  1052     2    ga_31
 1051  1050  1052     2    ga_18
 1050  1052  1053     2    ga_13
 1050  1052  1057     2    ga_13
 1053  1052  1057     2    ga_13
 1052  1053  1054     2    ga_15
 1053  1054  1055     2    ga_15
 1053  1054  1056     2    ga_15
 1055  1054  1056     2    ga_15
 1052  1057  1058     2    ga_30
 1052  1057  1059     2    ga_19
 1058  1057  1059     2    ga_33
 1057  1059  1060     2    ga_32
 1057  1059  1061     2    ga_31
 1060  1059  1061     2    ga_18
 1059  1061  1062     2    ga_13
 1059  1061  1070     2    ga_13
 1062  1061  1070     2    ga_13
 1061  1062  1063     2    ga_15
 1062  1063  1064     2    ga_15
 1063  1064  1065     2    ga_15
 1064  1065  1066     2    ga_15
 1065  1066  1067     2    ga_11
 1065  1066  1068     2    ga_11
 1065  1066  1069     2    ga_11
 1067  1066  1068     2    ga_10
 1067  1066  1069     2    ga_10
 1068  1066  1069     2    ga_10
 1061  1070  1071     2    ga_30
 1061  1070  1072     2    ga_19
 1071  1070  1072     2    ga_33
 1070  1072  1073     2    ga_32
 1070  1072  1074     2    ga_31
 1073  1072  1074     2    ga_18
 1072  1074  1075     2    ga_13
 1072  1074  1082     2    ga_13
 1075  1074  1082     2    ga_13
 1074  1075  1076     2    ga_15
 1075  1076  1077     2    ga_15
 1076  1077  1078     2    ga_30
 1076  1077  1079     2    ga_19
 1078  1077  1079     2    ga_33
 1077  1079  1080     2    ga_23
 1077  1079  1081     2    ga_23
 1080  1079  1081     2    ga_24
 1074  1082  1083     2    ga_30
 1074  1082  1084     2    ga_19
 1083  1082  1084     2    ga_33
 1082  1084  1085     2    ga_32
 1082  1084  1086     2    ga_31
 1085  1084  1086     2    ga_18
 1084  1086  1087     2    ga_13
 1084  1086  1099     2    ga_13
 1087  1086  1099     2    ga_13
 1086  1087  1088     2    ga_15
 1087  1088  1089     2    ga_27
 1087  1088  1091     2    ga_27
 1089  1088  1091     2    ga_27
 1088  1089  1090     2    ga_25
 1088  1089  1093     2    ga_27
 1090  1089  1093     2    ga_25
 1088  1091  1092     2    ga_25
 1088  1091  1095     2    ga_27
 1092  1091  1095     2    ga_25
 1089  1093  1094     2    ga_25
 1089  1093  1097     2    ga_27
 1094  1093  1097     2    ga_25
 1091  1095  1096     2    ga_25
 1091  1095  1097     2    ga_27
 1096  1095  1097     2    ga_25
 1093  1097  1095     2    ga_27
 1093  1097  1098     2    ga_25
 1095  1097  1098     2    ga_25
 1086  1099  1100     2    ga_30
 1086  1099  1101     2    ga_19
 1100  1099  1101     2    ga_33
 1099  1101  1102     2    ga_32
 1099  1101  1103     2    ga_31
 1102  1101  1103     2    ga_18
 1101  1103  1104     2    ga_13
 1101  1103  1108     2    ga_13
 1104  1103  1108     2    ga_13
 1103  1104  1105     2    ga_15
 1104  1105  1106     2    ga_15
 1104  1105  1107     2    ga_15
 1106  1105  1107     2    ga_15
 1103  1108  1109     2    ga_30
 1103  1108  1110     2    ga_19
 1109  1108  1110     2    ga_33
 1108  1110  1111     2    ga_32
 1108  1110  1112     2    ga_31
 1111  1110  1112     2    ga_18
 1110  1112  1113     2    ga_13
 1110  1112  1116     2    ga_13
 1113  1112  1116     2    ga_13
 1112  1113  1114     2    ga_13
 1113  1114  1115     2    ga_12
 1112  1116  1117     2    ga_30
 1112  1116  1118     2    ga_19
 1117  1116  1118     2    ga_33
 1116  1118  1119     2    ga_32
 1116  1118  1120     2    ga_31
 1119  1118  1120     2    ga_18
 1118  1120  1121     2    ga_13
 1118  1120  1126     2    ga_13
 1121  1120  1126     2    ga_13
 1120  1121  1122     2    ga_15
 1121  1122  1123     2    ga_15
 1122  1123  1124     2    ga_22
 1122  1123  1125     2    ga_22
 1124  1123  1125     2    ga_38
 1120  1126  1127     2    ga_30
 1120  1126  1128     2    ga_19
 1127  1126  1128     2    ga_33
 1126  1128  1129     2    ga_32
 1126  1128  1130     2    ga_31
 1129  1128  1130     2    ga_18
 1128  1130  1131     2    ga_13
 1128  1130  1135     2    ga_13
 1131  1130  1135     2    ga_13
 1130  1131  1132     2    ga_13
 1130  1131  1134     2    ga_15
 1132  1131  1134     2    ga_15
 1131  1132  1133     2    ga_12
 1130  1135  1136     2    ga_30
 1130  1135  1137     2    ga_19
 1136  1135  1137     2    ga_33
 1135  1137  1138     2    ga_32
 1135  1137  1139     2    ga_31
 1138  1137  1139     2    ga_18
 1137  1139  1140     2    ga_13
 1137  1139  1145     2    ga_13
 1140  1139  1145     2    ga_13
 1139  1140  1141     2    ga_15
 1140  1141  1142     2    ga_15
 1141  1142  1143     2    ga_22
 1141  1142  1144     2    ga_22
 1143  1142  1144     2    ga_38
 1139  1145  1146     2    ga_30
 1139  1145  1147     2    ga_19
 1146  1145  1147     2    ga_33
 1145  1147  1148     2    ga_32
 1145  1147  1149     2    ga_31
 1148  1147  1149     2    ga_18
 1147  1149  1150     2    ga_13
 1147  1149  1158     2    ga_13
 1150  1149  1158     2    ga_13
 1149  1150  1151     2    ga_15
 1150  1151  1152     2    ga_15
 1151  1152  1153     2    ga_15
 1152  1153  1154     2    ga_15
 1153  1154  1155     2    ga_11
 1153  1154  1156     2    ga_11
 1153  1154  1157     2    ga_11
 1155  1154  1156     2    ga_10
 1155  1154  1157     2    ga_10
 1156  1154  1157     2    ga_10
 1149  1158  1159     2    ga_30
 1149  1158  1160     2    ga_19
 1159  1158  1160     2    ga_33
 1158  1160  1161     2    ga_32
 1158  1160  1162     2    ga_31
 1161  1160  1162     2    ga_18
 1160  1162  1163     2    ga_13
 1160  1162  1167     2    ga_13
 1163  1162  1167     2    ga_13
 1162  1163  1164     2    ga_15
 1163  1164  1165     2    ga_16
 1164  1165  1166     2    ga_4
 1162  1167  1168     2    ga_30
 1162  1167  1169     2    ga_19
 1168  1167  1169     2    ga_33
 1167  1169  1170     2    ga_32
 1167  1169  1171     2    ga_31
 1170  1169  1171     2    ga_18
 1169  1171  1172     2    ga_13
 1169  1171  1175     2    ga_13
 1172  1171  1175     2    ga_13
 1171  1172  1173     2    ga_13
 1172  1173  1174     2    ga_12
 1171  1175  1176     2    ga_30
 1171  1175  1177     2    ga_19
 1176  1175  1177     2    ga_33
 1175  1177  1178     2    ga_31
 1175  1177  1181     2    ga_31
 1178  1177  1181     2    ga_21
 1177  1178  1179     2    ga_13
 1177  1178  1182     2    ga_13
 1179  1178  1182     2    ga_13
 1178  1179  1180     2    ga_13
 1179  1180  1181     2    ga_13
 1177  1181  1180     2    ga_13
 1178  1182  1183     2    ga_30
 1178  1182  1184     2    ga_19
 1183  1182  1184     2    ga_33
 1182  1184  1185     2    ga_32
 1182  1184  1186     2    ga_31
 1185  1184  1186     2    ga_18
 1184  1186  1187     2    ga_13
 1184  1186  1192     2    ga_13
 1187  1186  1192     2    ga_13
 1186  1187  1188     2    ga_15
 1187  1188  1189     2    ga_15
 1188  1189  1190     2    ga_22
 1188  1189  1191     2    ga_22
 1190  1189  1191     2    ga_38
 1186  1192  1193     2    ga_30
 1186  1192  1194     2    ga_19
 1193  1192  1194     2    ga_33
 1192  1194  1195     2    ga_32
 1192  1194  1196     2    ga_31
 1195  1194  1196     2    ga_18
 1194  1196  1197     2    ga_13
 1194  1196  1201     2    ga_13
 1197  1196  1201     2    ga_13
 1196  1197  1198     2    ga_15
 1197  1198  1199     2    ga_22
 1197  1198  1200     2    ga_22
 1199  1198  1200     2    ga_38
 1196  1201  1202     2    ga_30
 1196  1201  1203     2    ga_19
 1202  1201  1203     2    ga_33
 1201  1203  1204     2    ga_32
 1201  1203  1205     2    ga_31
 1204  1203  1205     2    ga_18
 1203  1205  1206     2    ga_13
 1203  1205  1218     2    ga_13
 1206  1205  1218     2    ga_13
 1205  1206  1207     2    ga_15
 1206  1207  1208     2    ga_15
 1207  1208  1209     2    ga_13
 1208  1209  1210     2    ga_20
 1208  1209  1211     2    ga_33
 1210  1209  1211     2    ga_23
 1209  1211  1212     2    ga_28
 1209  1211  1215     2    ga_28
 1212  1211  1215     2    ga_28
 1211  1212  1213     2    ga_23
 1211  1212  1214     2    ga_23
 1213  1212  1214     2    ga_24
 1211  1215  1216     2    ga_23
 1211  1215  1217     2    ga_23
 1216  1215  1217     2    ga_24
 1205  1218  1219     2    ga_30
 1205  1218  1220     2    ga_19
 1219  1218  1220     2    ga_33
 1218  1220  1221     2    ga_32
 1218  1220  1222     2    ga_31
 1221  1220  1222     2    ga_18
 1220  1222  1223     2    ga_13
 1220  1222  1224     2    ga_13
 1223  1222  1224     2    ga_13
 1222  1224  1225     2    ga_30
 1222  1224  1226     2    ga_19
 1225  1224  1226     2    ga_33
 1224  1226  1227     2    ga_32
 1224  1226  1228     2    ga_31
 1227  1226  1228     2    ga_18
 1226  1228  1229     2    ga_13
 1226  1228  1237     2    ga_13
 1229  1228  1237     2    ga_13
 1228  1229  1230     2    ga_15
 1229  1230  1231     2    ga_15
 1230  1231  1232     2    ga_15
 1231  1232  1233     2    ga_15
 1232  1233  1234     2    ga_11
 1232  1233  1235     2    ga_11
 1232  1233  1236     2    ga_11
 1234  1233  1235     2    ga_10
 1234  1233  1236     2    ga_10
 1235  1233  1236     2    ga_10
 1228  1237  1238     2    ga_30
 1228  1237  1239     2    ga_19
 1238  1237  1239     2    ga_33
 1237  1239  1240     2    ga_32
 1237  1239  1241     2    ga_31
 1240  1239  1241     2    ga_18
 1239  1241  1242     2    ga_13
 1239  1241  1245     2    ga_13
 1242  1241  1245     2    ga_13
 1241  1242  1243     2    ga_16
 1242  1243  1244     2    ga_3
 1241  1245  1246     2    ga_30
 1241  1245  1247     2    ga_19
 1246  1245  1247     2    ga_33
 1245  1247  1248     2    ga_32
 1245  1247  1249     2    ga_31
 1248  1247  1249     2    ga_18
 1247  1249  1250     2    ga_13
 1247  1249  1262     2    ga_13
 1250  1249  1262     2    ga_13
 1249  1250  1251     2    ga_15
 1250  1251  1252     2    ga_27
 1250  1251  1254     2    ga_27
 1252  1251  1254     2    ga_27
 1251  1252  1253     2    ga_25
 1251  1252  1256     2    ga_27
 1253  1252  1256     2    ga_25
 1251  1254  1255     2    ga_25
 1251  1254  1258     2    ga_27
 1255  1254  1258     2    ga_25
 1252  1256  1257     2    ga_25
 1252  1256  1260     2    ga_27
 1257  1256  1260     2    ga_25
 1254  1258  1259     2    ga_25
 1254  1258  1260     2    ga_27
 1259  1258  1260     2    ga_25
 1256  1260  1258     2    ga_27
 1256  1260  1261     2    ga_25
 1258  1260  1261     2    ga_25
 1249  1262  1263     2    ga_30
 1249  1262  1264     2    ga_19
 1263  1262  1264     2    ga_33
 1262  1264  1265     2    ga_32
 1262  1264  1266     2    ga_31
 1265  1264  1266     2    ga_18
 1264  1266  1267     2    ga_13
 1264  1266  1272     2    ga_13
 1267  1266  1272     2    ga_13
 1266  1267  1268     2    ga_15
 1267  1268  1269     2    ga_15
 1268  1269  1270     2    ga_22
 1268  1269  1271     2    ga_22
 1270  1269  1271     2    ga_38
 1266  1272  1273     2    ga_30
 1266  1272  1274     2    ga_19
 1273  1272  1274     2    ga_33
 1272  1274  1275     2    ga_32
 1272  1274  1276     2    ga_31
 1275  1274  1276     2    ga_18
 1274  1276  1277     2    ga_13
 1274  1276  1285     2    ga_13
 1277  1276  1285     2    ga_13
 1276  1277  1278     2    ga_15
 1277  1278  1279     2    ga_15
 1278  1279  1280     2    ga_15
 1279  1280  1281     2    ga_15
 1280  1281  1282     2    ga_11
 1280  1281  1283     2    ga_11
 1280  1281  1284     2    ga_11
 1282  1281  1283     2    ga_10
 1282  1281  1284     2    ga_10
 1283  1281  1284     2    ga_10
 1276  1285  1286     2    ga_30
 1276  1285  1287     2    ga_19
 1286  1285  1287     2    ga_33
 1285  1287  1288     2    ga_32
 1285  1287  1289     2    ga_31
 1288  1287  1289     2    ga_18
 1287  1289  1290     2    ga_13
 1287  1289  1296     2    ga_13
 1290  1289  1296     2    ga_13
 1289  1290  1291     2    ga_15
 1290  1291  1292     2    ga_30
 1290  1291  1293     2    ga_19
 1292  1291  1293     2    ga_33
 1291  1293  1294     2    ga_23
 1291  1293  1295     2    ga_23
 1294  1293  1295     2    ga_24
 1289  1296  1297     2    ga_30
 1289  1296  1298     2    ga_19
 1297  1296  1298     2    ga_33
 1296  1298  1299     2    ga_32
 1296  1298  1300     2    ga_31
 1299  1298  1300     2    ga_18
 1298  1300  1301     2    ga_13
 1298  1300  1306     2    ga_13
 1301  1300  1306     2    ga_13
 1300  1301  1302     2    ga_15
 1301  1302  1303     2    ga_15
 1302  1303  1304     2    ga_22
 1302  1303  1305     2    ga_22
 1304  1303  1305     2    ga_38
 1300  1306  1307     2    ga_30
 1300  1306  1308     2    ga_19
 1307  1306  1308     2    ga_33
 1306  1308  1309     2    ga_32
 1306  1308  1310     2    ga_31
 1309  1308  1310     2    ga_18
 1308  1310  1311     2    ga_13
 1308  1310  1312     2    ga_13
 1311  1310  1312     2    ga_13
 1310  1312  1313     2    ga_30
 1310  1312  1314     2    ga_19
 1313  1312  1314     2    ga_33
 1312  1314  1315     2    ga_32
 1312  1314  1316     2    ga_31
 1315  1314  1316     2    ga_18
 1314  1316  1317     2    ga_13
 1314  1316  1321     2    ga_13
 1317  1316  1321     2    ga_13
 1316  1317  1318     2    ga_15
 1316  1317  1319     2    ga_15
 1318  1317  1319     2    ga_15
 1317  1318  1320     2    ga_15
 1316  1321  1322     2    ga_30
 1316  1321  1323     2    ga_19
 1322  1321  1323     2    ga_33
 1321  1323  1324     2    ga_32
 1321  1323  1325     2    ga_31
 1324  1323  1325     2    ga_18
 1323  1325  1326     2    ga_13
 1323  1325  1333     2    ga_13
 1326  1325  1333     2    ga_13
 1325  1326  1327     2    ga_15
 1326  1327  1328     2    ga_15
 1327  1328  1329     2    ga_30
 1327  1328  1330     2    ga_19
 1329  1328  1330     2    ga_33
 1328  1330  1331     2    ga_23
 1328  1330  1332     2    ga_23
 1331  1330  1332     2    ga_24
 1325  1333  1334     2    ga_30
 1325  1333  1335     2    ga_19
 1334  1333  1335     2    ga_33
 1333  1335  1336     2    ga_32
 1333  1335  1337     2    ga_31
 1336  1335  1337     2    ga_18
 1335  1337  1338     2    ga_13
 1335  1337  1339     2    ga_13
 1338  1337  1339     2    ga_13
 1337  1339  1340     2    ga_30
 1337  1339  1341     2    ga_19
 1340  1339  1341     2    ga_33
 1339  1341  1342     2    ga_32
 1339  1341  1343     2    ga_31
 1342  1341  1343     2    ga_18
 1341  1343  1344     2    ga_13
 1341  1343  1345     2    ga_13
 1344  1343  1345     2    ga_13
 1343  1345  1346     2    ga_30
 1343  1345  1347     2    ga_19
 1346  1345  1347     2    ga_33
 1345  1347  1348     2    ga_32
 1345  1347  1349     2    ga_31
 1348  1347  1349     2    ga_18
 1347  1349  1350     2    ga_13
 1347  1349  1359     2    ga_13
 1350  1349  1359     2    ga_13
 1349  1350  1351     2    ga_15
 1350  1351  1352     2    ga_37
 1350  1351  1353     2    ga_37
 1352  1351  1353     2    ga_7
 1351  1352  1355     2    ga_7
 1351  1353  1354     2    ga_36
 1351  1353  1357     2    ga_7
 1354  1353  1357     2    ga_36
 1352  1355  1356     2    ga_36
 1352  1355  1357     2    ga_7
 1356  1355  1357     2    ga_36
 1353  1357  1355     2    ga_7
 1353  1357  1358     2    ga_36
 1355  1357  1358     2    ga_36
 1349  1359  1360     2    ga_30
 1349  1359  1361     2    ga_19
 1360  1359  1361     2    ga_33
 1359  1361  1362     2    ga_32
 1359  1361  1363     2    ga_31
 1362  1361  1363     2    ga_18
 1361  1363  1364     2    ga_13
 1361  1363  1368     2    ga_13
 1364  1363  1368     2    ga_13
 1363  1364  1365     2    ga_15
 1364  1365  1366     2    ga_22
 1364  1365  1367     2    ga_22
 1366  1365  1367     2    ga_38
 1363  1368  1369     2    ga_30
 1363  1368  1370     2    ga_19
 1369  1368  1370     2    ga_33
 1368  1370  1371     2    ga_32
 1368  1370  1372     2    ga_31
 1371  1370  1372     2    ga_18
 1370  1372  1373     2    ga_13
 1370  1372  1374     2    ga_13
 1373  1372  1374     2    ga_13
 1372  1374  1375     2    ga_30
 1372  1374  1376     2    ga_19
 1375  1374  1376     2    ga_33
 1374  1376  1377     2    ga_32
 1374  1376  1378     2    ga_31
 1377  1376  1378     2    ga_18
 1376  1378  1379     2    ga_13
 1376  1378  1382     2    ga_13
 1379  1378  1382     2    ga_13
 1378  1379  1380     2    ga_15
 1378  1379  1381     2    ga_15
 1380  1379  1381     2    ga_15
 1378  1382  1383     2    ga_30
 1378  1382  1384     2    ga_19
 1383  1382  1384     2    ga_33
 1382  1384  1385     2    ga_32
 1382  1384  1386     2    ga_31
 1385  1384  1386     2    ga_18
 1384  1386  1387     2    ga_13
 1384  1386  1388     2    ga_13
 1387  1386  1388     2    ga_13
 1386  1388  1389     2    ga_30
 1386  1388  1390     2    ga_19
 1389  1388  1390     2    ga_33
 1388  1390  1391     2    ga_32
 1388  1390  1392     2    ga_31
 1391  1390  1392     2    ga_18
 1390  1392  1393     2    ga_13
 1390  1392  1400     2    ga_13
 1393  1392  1400     2    ga_13
 1392  1393  1394     2    ga_15
 1393  1394  1395     2    ga_15
 1394  1395  1396     2    ga_30
 1394  1395  1397     2    ga_19
 1396  1395  1397     2    ga_33
 1395  1397  1398     2    ga_23
 1395  1397  1399     2    ga_23
 1398  1397  1399     2    ga_24
 1392  1400  1401     2    ga_30
 1392  1400  1402     2    ga_19
 1401  1400  1402     2    ga_33
 1400  1402  1403     2    ga_32
 1400  1402  1404     2    ga_31
 1403  1402  1404     2    ga_18
 1402  1404  1405     2    ga_13
 1402  1404  1410     2    ga_13
 1405  1404  1410     2    ga_13
 1404  1405  1406     2    ga_15
 1405  1406  1407     2    ga_15
 1406  1407  1408     2    ga_22
 1406  1407  1409     2    ga_22
 1408  1407  1409     2    ga_38
 1404  1410  1411     2    ga_30
 1404  1410  1412     2    ga_19
 1411  1410  1412     2    ga_33
 1410  1412  1413     2    ga_32
 1410  1412  1414     2    ga_31
 1413  1412  1414     2    ga_18
 1412  1414  1415     2    ga_13
 1414  1415  1416     2    ga_30
 1414  1415  1417     2    ga_19
 1416  1415  1417     2    ga_33
 1415  1417  1418     2    ga_32
 1415  1417  1419     2    ga_31
 1418  1417  1419     2    ga_18
 1417  1419  1420     2    ga_13
 1417  1419  1427     2    ga_13
 1420  1419  1427     2    ga_13
 1419  1420  1421     2    ga_15
 1420  1421  1422     2    ga_15
 1421  1422  1423     2    ga_30
 1421  1422  1424     2    ga_19
 1423  1422  1424     2    ga_33
 1422  1424  1425     2    ga_23
 1422  1424  1426     2    ga_23
 1425  1424  1426     2    ga_24
 1419  1427  1428     2    ga_30
 1419  1427  1429     2    ga_19
 1428  1427  1429     2    ga_33
 1427  1429  1430     2    ga_32
 1427  1429  1431     2    ga_31
 1430  1429  1431     2    ga_18
 1429  1431  1432     2    ga_13
 1429  1431  1435     2    ga_13
 1432  1431  1435     2    ga_13
 1431  1432  1433     2    ga_16
 1432  1433  1434     2    ga_3
 1431  1435  1436     2    ga_30
 1431  1435  1437     2    ga_19
 1436  1435  1437     2    ga_33
 1435  1437  1438     2    ga_32
 1435  1437  1439     2    ga_31
 1438  1437  1439     2    ga_18
 1437  1439  1440     2    ga_13
 1437  1439  1452     2    ga_13
 1440  1439  1452     2    ga_13
 1439  1440  1441     2    ga_15
 1440  1441  1442     2    ga_15
 1441  1442  1443     2    ga_13
 1442  1443  1444     2    ga_20
 1442  1443  1445     2    ga_33
 1444  1443  1445     2    ga_23
 1443  1445  1446     2    ga_28
 1443  1445  1449     2    ga_28
 1446  1445  1449     2    ga_28
 1445  1446  1447     2    ga_23
 1445  1446  1448     2    ga_23
 1447  1446  1448     2    ga_24
 1445  1449  1450     2    ga_23
 1445  1449  1451     2    ga_23
 1450  1449  1451     2    ga_24
 1439  1452  1453     2    ga_30
 1439  1452  1454     2    ga_19
 1453  1452  1454     2    ga_33
 1452  1454  1455     2    ga_32
 1452  1454  1456     2    ga_31
 1455  1454  1456     2    ga_18
 1454  1456  1457     2    ga_13
 1454  1456  1460     2    ga_13
 1457  1456  1460     2    ga_13
 1456  1457  1458     2    ga_15
 1456  1457  1459     2    ga_15
 1458  1457  1459     2    ga_15
 1456  1460  1461     2    ga_30
 1456  1460  1462     2    ga_19
 1461  1460  1462     2    ga_33
 1460  1462  1463     2    ga_32
 1460  1462  1464     2    ga_31
 1463  1462  1464     2    ga_18
 1462  1464  1465     2    ga_13
 1462  1464  1469     2    ga_13
 1465  1464  1469     2    ga_13
 1464  1465  1466     2    ga_15
 1465  1466  1467     2    ga_22
 1465  1466  1468     2    ga_22
 1467  1466  1468     2    ga_38
 1464  1469  1470     2    ga_30
 1464  1469  1471     2    ga_19
 1470  1469  1471     2    ga_33
 1469  1471  1472     2    ga_32
 1469  1471  1473     2    ga_31
 1472  1471  1473     2    ga_18
 1471  1473  1474     2    ga_13
 1471  1473  1478     2    ga_13
 1474  1473  1478     2    ga_13
 1473  1474  1475     2    ga_15
 1474  1475  1476     2    ga_22
 1474  1475  1477     2    ga_22
 1476  1475  1477     2    ga_38
 1473  1478  1479     2    ga_30
 1473  1478  1480     2    ga_19
 1479  1478  1480     2    ga_33
 1478  1480  1481     2    ga_32
 1478  1480  1482     2    ga_31
 1481  1480  1482     2    ga_18
 1480  1482  1483     2    ga_13
 1480  1482  1491     2    ga_13
 1483  1482  1491     2    ga_13
 1482  1483  1484     2    ga_15
 1483  1484  1485     2    ga_15
 1484  1485  1486     2    ga_15
 1485  1486  1487     2    ga_15
 1486  1487  1488     2    ga_11
 1486  1487  1489     2    ga_11
 1486  1487  1490     2    ga_11
 1488  1487  1489     2    ga_10
 1488  1487  1490     2    ga_10
 1489  1487  1490     2    ga_10
 1482  1491  1492     2    ga_30
 1482  1491  1493     2    ga_19
 1492  1491  1493     2    ga_33
 1491  1493  1494     2    ga_32
 1491  1493  1495     2    ga_31
 1494  1493  1495     2    ga_18
 1493  1495  1496     2    ga_13
 1493  1495  1499     2    ga_13
 1496  1495  1499     2    ga_13
 1495  1496  1497     2    ga_15
 1495  1496  1498     2    ga_15
 1497  1496  1498     2    ga_15
 1495  1499  1500     2    ga_30
 1495  1499  1501     2    ga_19
 1500  1499  1501     2    ga_33
 1499  1501  1502     2    ga_32
 1499  1501  1503     2    ga_31
 1502  1501  1503     2    ga_18
 1501  1503  1504     2    ga_13
 1501  1503  1510     2    ga_13
 1504  1503  1510     2    ga_13
 1503  1504  1505     2    ga_15
 1504  1505  1506     2    ga_30
 1504  1505  1507     2    ga_19
 1506  1505  1507     2    ga_33
 1505  1507  1508     2    ga_23
 1505  1507  1509     2    ga_23
 1508  1507  1509     2    ga_24
 1503  1510  1511     2    ga_30
 1503  1510  1512     2    ga_19
 1511  1510  1512     2    ga_33
 1510  1512  1513     2    ga_32
 1510  1512  1514     2    ga_31
 1513  1512  1514     2    ga_18
 1512  1514  1515     2    ga_13
 1512  1514  1527     2    ga_13
 1515  1514  1527     2    ga_13
 1514  1515  1516     2    ga_15
 1515  1516  1517     2    ga_27
 1515  1516  1519     2    ga_27
 1517  1516  1519     2    ga_27
 1516  1517  1518     2    ga_25
 1516  1517  1521     2    ga_27
 1518  1517  1521     2    ga_25
 1516  1519  1520     2    ga_25
 1516  1519  1523     2    ga_27
 1520  1519  1523     2    ga_25
 1517  1521  1522     2    ga_25
 1517  1521  1525     2    ga_27
 1522  1521  1525     2    ga_25
 1519  1523  1524     2    ga_25
 1519  1523  1525     2    ga_27
 1524  1523  1525     2    ga_25
 1521  1525  1523     2    ga_27
 1521  1525  1526     2    ga_25
 1523  1525  1526     2    ga_25
 1514  1527  1528     2    ga_30
 1514  1527  1529     2    ga_19
 1528  1527  1529     2    ga_33
 1527  1529  1530     2    ga_32
 1527  1529  1531     2    ga_31
 1530  1529  1531     2    ga_18
 1529  1531  1532     2    ga_13
 1529  1531  1541     2    ga_13
 1532  1531  1541     2    ga_13
 1531  1532  1533     2    ga_15
 1532  1533  1534     2    ga_37
 1532  1533  1535     2    ga_37
 1534  1533  1535     2    ga_7
 1533  1534  1537     2    ga_7
 1533  1535  1536     2    ga_36
 1533  1535  1539     2    ga_7
 1536  1535  1539     2    ga_36
 1534  1537  1538     2    ga_36
 1534  1537  1539     2    ga_7
 1538  1537  1539     2    ga_36
 1535  1539  1537     2    ga_7
 1535  1539  1540     2    ga_36
 1537  1539  1540     2    ga_36
 1531  1541  1542     2    ga_30
 1531  1541  1543     2    ga_19
 1542  1541  1543     2    ga_33
 1541  1543  1544     2    ga_32
 1541  1543  1545     2    ga_31
 1544  1543  1545     2    ga_18
 1543  1545  1546     2    ga_13
 1543  1545  1558     2    ga_13
 1546  1545  1558     2    ga_13
 1545  1546  1547     2    ga_15
 1546  1547  1548     2    ga_27
 1546  1547  1550     2    ga_27
 1548  1547  1550     2    ga_27
 1547  1548  1549     2    ga_25
 1547  1548  1552     2    ga_27
 1549  1548  1552     2    ga_25
 1547  1550  1551     2    ga_25
 1547  1550  1554     2    ga_27
 1551  1550  1554     2    ga_25
 1548  1552  1553     2    ga_25
 1548  1552  1556     2    ga_27
 1553  1552  1556     2    ga_25
 1550  1554  1555     2    ga_25
 1550  1554  1556     2    ga_27
 1555  1554  1556     2    ga_25
 1552  1556  1554     2    ga_27
 1552  1556  1557     2    ga_25
 1554  1556  1557     2    ga_25
 1545  1558  1559     2    ga_30
 1545  1558  1560     2    ga_19
 1559  1558  1560     2    ga_33
 1558  1560  1561     2    ga_32
 1558  1560  1562     2    ga_31
 1561  1560  1562     2    ga_18
 1560  1562  1563     2    ga_13
 1560  1562  1567     2    ga_13
 1563  1562  1567     2    ga_13
 1562  1563  1564     2    ga_15
 1562  1563  1565     2    ga_15
 1564  1563  1565     2    ga_15
 1563  1564  1566     2    ga_15
 1562  1567  1568     2    ga_30
 1562  1567  1569     2    ga_19
 1568  1567  1569     2    ga_33
 1567  1569  1570     2    ga_32
 1567  1569  1571     2    ga_31
 1570  1569  1571     2    ga_18
 1569  1571  1572     2    ga_13
 1569  1571  1576     2    ga_13
 1572  1571  1576     2    ga_13
 1571  1572  1573     2    ga_15
 1572  1573  1574     2    ga_15
 1572  1573  1575     2    ga_15
 1574  1573  1575     2    ga_15
 1571  1576  1577     2    ga_30
 1571  1576  1578     2    ga_19
 1577  1576  1578     2    ga_33
 1576  1578  1579     2    ga_32
 1576  1578  1580     2    ga_31
 1579  1578  1580     2    ga_18
 1578  1580  1581     2    ga_13
 1578  1580  1593     2    ga_13
 1581  1580  1593     2    ga_13
 1580  1581  1582     2    ga_15
 1581  1582  1583     2    ga_27
 1581  1582  1585     2    ga_27
 1583  1582  1585     2    ga_27
 1582  1583  1584     2    ga_25
 1582  1583  1587     2    ga_27
 1584  1583  1587     2    ga_25
 1582  1585  1586     2    ga_25
 1582  1585  1589     2    ga_27
 1586  1585  1589     2    ga_25
 1583  1587  1588     2    ga_25
 1583  1587  1591     2    ga_27
 1588  1587  1591     2    ga_25
 1585  1589  1590     2    ga_25
 1585  1589  1591     2    ga_27
 1590  1589  1591     2    ga_25
 1587  1591  1589     2    ga_27
 1587  1591  1592     2    ga_25
 1589  1591  1592     2    ga_25
 1580  1593  1594     2    ga_30
 1580  1593  1595     2    ga_19
 1594  1593  1595     2    ga_33
 1593  1595  1596     2    ga_32
 1593  1595  1597     2    ga_31
 1596  1595  1597     2    ga_18
 1595  1597  1598     2    ga_13
 1595  1597  1604     2    ga_13
 1598  1597  1604     2    ga_13
 1597  1598  1599     2    ga_15
 1598  1599  1600     2    ga_30
 1598  1599  1601     2    ga_19
 1600  1599  1601     2    ga_33
 1599  1601  1602     2    ga_23
 1599  1601  1603     2    ga_23
 1602  1601  1603     2    ga_24
 1597  1604  1605     2    ga_30
 1597  1604  1606     2    ga_19
 1605  1604  1606     2    ga_33
 1604  1606  1607     2    ga_32
 1604  1606  1608     2    ga_31
 1607  1606  1608     2    ga_18
 1606  1608  1609     2    ga_13
 1606  1608  1615     2    ga_13
 1609  1608  1615     2    ga_13
 1608  1609  1610     2    ga_15
 1609  1610  1611     2    ga_30
 1609  1610  1612     2    ga_19
 1611  1610  1612     2    ga_33
 1610  1612  1613     2    ga_23
 1610  1612  1614     2    ga_23
 1613  1612  1614     2    ga_24
 1608  1615  1616     2    ga_30
 1608  1615  1617     2    ga_19
 1616  1615  1617     2    ga_33
 1615  1617  1618     2    ga_32
 1615  1617  1619     2    ga_31
 1618  1617  1619     2    ga_18
 1617  1619  1620     2    ga_13
 1617  1619  1623     2    ga_13
 1620  1619  1623     2    ga_13
 1619  1620  1621     2    ga_15
 1619  1620  1622     2    ga_15
 1621  1620  1622     2    ga_15
 1619  1623  1624     2    ga_30
 1619  1623  1625     2    ga_19
 1624  1623  1625     2    ga_33
 1623  1625  1626     2    ga_32
 1623  1625  1627     2    ga_31
 1626  1625  1627     2    ga_18
 1625  1627  1628     2    ga_13
 1625  1627  1632     2    ga_13
 1628  1627  1632     2    ga_13
 1627  1628  1629     2    ga_15
 1628  1629  1630     2    ga_22
 1628  1629  1631     2    ga_22
 1630  1629  1631     2    ga_38
 1627  1632  1633     2    ga_30
 1627  1632  1634     2    ga_19
 1633  1632  1634     2    ga_33
 1632  1634  1635     2    ga_32
 1632  1634  1636     2    ga_31
 1635  1634  1636     2    ga_18
 1634  1636  1637     2    ga_13
 1636  1637  1638     2    ga_30
 1636  1637  1639     2    ga_19
 1638  1637  1639     2    ga_33
 1637  1639  1640     2    ga_32
 1637  1639  1641     2    ga_31
 1640  1639  1641     2    ga_18
 1639  1641  1642     2    ga_13
 1639  1641  1651     2    ga_13
 1642  1641  1651     2    ga_13
 1641  1642  1643     2    ga_15
 1642  1643  1644     2    ga_37
 1642  1643  1645     2    ga_37
 1644  1643  1645     2    ga_7
 1643  1644  1647     2    ga_7
 1643  1645  1646     2    ga_36
 1643  1645  1649     2    ga_7
 1646  1645  1649     2    ga_36
 1644  1647  1648     2    ga_36
 1644  1647  1649     2    ga_7
 1648  1647  1649     2    ga_36
 1645  1649  1647     2    ga_7
 1645  1649  1650     2    ga_36
 1647  1649  1650     2    ga_36
 1641  1651  1652     2    ga_30
 1641  1651  1653     2    ga_19
 1652  1651  1653     2    ga_33
 1651  1653  1654     2    ga_32
 1651  1653  1655     2    ga_31
 1654  1653  1655     2    ga_18
 1653  1655  1656     2    ga_13
 1653  1655  1660     2    ga_13
 1656  1655  1660     2    ga_13
 1655  1656  1657     2    ga_15
 1656  1657  1658     2    ga_15
 1656  1657  1659     2    ga_15
 1658  1657  1659     2    ga_15
 1655  1660  1661     2    ga_30
 1655  1660  1662     2    ga_19
 1661  1660  1662     2    ga_33
 1660  1662  1663     2    ga_32
 1660  1662  1664     2    ga_31
 1663  1662  1664     2    ga_18
 1662  1664  1665     2    ga_13
 1662  1664  1678     2    ga_13
 1665  1664  1678     2    ga_13
 1664  1665  1666     2    ga_15
 1665  1666  1667     2    ga_27
 1665  1666  1669     2    ga_27
 1667  1666  1669     2    ga_27
 1666  1667  1668     2    ga_25
 1666  1667  1671     2    ga_27
 1668  1667  1671     2    ga_25
 1666  1669  1670     2    ga_25
 1666  1669  1673     2    ga_27
 1670  1669  1673     2    ga_25
 1667  1671  1672     2    ga_25
 1667  1671  1675     2    ga_27
 1672  1671  1675     2    ga_25
 1669  1673  1674     2    ga_25
 1669  1673  1675     2    ga_27
 1674  1673  1675     2    ga_25
 1671  1675  1673     2    ga_27
 1671  1675  1676     2    ga_27
 1673  1675  1676     2    ga_27
 1675  1676  1677     2    ga_12
 1664  1678  1679     2    ga_30
 1664  1678  1680     2    ga_19
 1679  1678  1680     2    ga_33
 1678  1680  1681     2    ga_32
 1678  1680  1682     2    ga_31
 1681  1680  1682     2    ga_18
 1680  1682  1683     2    ga_13
 1680  1682  1688     2    ga_13
 1683  1682  1688     2    ga_13
 1682  1683  1684     2    ga_15
 1683  1684  1685     2    ga_15
 1684  1685  1686     2    ga_22
 1684  1685  1687     2    ga_22
 1686  1685  1687     2    ga_38
 1682  1688  1689     2    ga_30
 1682  1688  1690     2    ga_19
 1689  1688  1690     2    ga_33
 1688  1690  1691     2    ga_32
 1688  1690  1692     2    ga_31
 1691  1690  1692     2    ga_18
 1690  1692  1693     2    ga_13
 1690  1692  1697     2    ga_13
 1693  1692  1697     2    ga_13
 1692  1693  1694     2    ga_15
 1693  1694  1695     2    ga_15
 1693  1694  1696     2    ga_15
 1695  1694  1696     2    ga_15
 1692  1697  1698     2    ga_30
 1692  1697  1699     2    ga_19
 1698  1697  1699     2    ga_33
 1697  1699  1700     2    ga_32
 1697  1699  1701     2    ga_31
 1700  1699  1701     2    ga_18
 1699  1701  1702     2    ga_13
 1699  1701  1706     2    ga_13
 1702  1701  1706     2    ga_13
 1701  1702  1703     2    ga_15
 1702  1703  1704     2    ga_22
 1702  1703  1705     2    ga_22
 1704  1703  1705     2    ga_38
 1701  1706  1707     2    ga_30
 1701  1706  1708     2    ga_19
 1707  1706  1708     2    ga_33
 1706  1708  1709     2    ga_32
 1706  1708  1710     2    ga_31
 1709  1708  1710     2    ga_18
 1708  1710  1711     2    ga_13
 1710  1711  1712     2    ga_30
 1710  1711  1713     2    ga_19
 1712  1711  1713     2    ga_33
 1711  1713  1714     2    ga_32
 1711  1713  1715     2    ga_31
 1714  1713  1715     2    ga_18
 1713  1715  1716     2    ga_13
 1713  1715  1728     2    ga_13
 1716  1715  1728     2    ga_13
 1715  1716  1717     2    ga_15
 1716  1717  1718     2    ga_15
 1717  1718  1719     2    ga_13
 1718  1719  1720     2    ga_20
 1718  1719  1721     2    ga_33
 1720  1719  1721     2    ga_23
 1719  1721  1722     2    ga_28
 1719  1721  1725     2    ga_28
 1722  1721  1725     2    ga_28
 1721  1722  1723     2    ga_23
 1721  1722  1724     2    ga_23
 1723  1722  1724     2    ga_24
 1721  1725  1726     2    ga_23
 1721  1725  1727     2    ga_23
 1726  1725  1727     2    ga_24
 1715  1728  1729     2    ga_30
 1715  1728  1730     2    ga_19
 1729  1728  1730     2    ga_33
 1728  1730  1731     2    ga_32
 1728  1730  1732     2    ga_31
 1731  1730  1732     2    ga_18
 1730  1732  1733     2    ga_13
 1730  1732  1737     2    ga_13
 1733  1732  1737     2    ga_13
 1732  1733  1734     2    ga_15
 1733  1734  1735     2    ga_16
 1734  1735  1736     2    ga_4
 1732  1737  1738     2    ga_30
 1732  1737  1739     2    ga_19
 1738  1737  1739     2    ga_33
 1737  1739  1740     2    ga_31
 1737  1739  1743     2    ga_31
 1740  1739  1743     2    ga_21
 1739  1740  1741     2    ga_13
 1739  1740  1744     2    ga_13
 1741  1740  1744     2    ga_13
 1740  1741  1742     2    ga_13
 1741  1742  1743     2    ga_13
 1739  1743  1742     2    ga_13
 1740  1744  1745     2    ga_30
 1740  1744  1746     2    ga_19
 1745  1744  1746     2    ga_33
 1744  1746  1747     2    ga_32
 1744  1746  1748     2    ga_31
 1747  1746  1748     2    ga_18
 1746  1748  1749     2    ga_13
 1746  1748  1761     2    ga_13
 1749  1748  1761     2    ga_13
 1748  1749  1750     2    ga_15
 1749  1750  1751     2    ga_27
 1749  1750  1753     2    ga_27
 1751  1750  1753     2    ga_27
 1750  1751  1752     2    ga_25
 1750  1751  1755     2    ga_27
 1752  1751  1755     2    ga_25
 1750  1753  1754     2    ga_25
 1750  1753  1757     2    ga_27
 1754  1753  1757     2    ga_25
 1751  1755  1756     2    ga_25
 1751  1755  1759     2    ga_27
 1756  1755  1759     2    ga_25
 1753  1757  1758     2    ga_25
 1753  1757  1759     2    ga_27
 1758  1757  1759     2    ga_25
 1755  1759  1757     2    ga_27
 1755  1759  1760     2    ga_25
 1757  1759  1760     2    ga_25
 1748  1761  1762     2    ga_30
 1748  1761  1763     2    ga_19
 1762  1761  1763     2    ga_33
 1761  1763  1764     2    ga_31
 1761  1763  1767     2    ga_31
 1764  1763  1767     2    ga_21
 1763  1764  1765     2    ga_13
 1763  1764  1768     2    ga_13
 1765  1764  1768     2    ga_13
 1764  1765  1766     2    ga_13
 1765  1766  1767     2    ga_13
 1763  1767  1766     2    ga_13
 1764  1768  1769     2    ga_30
 1764  1768  1770     2    ga_19
 1769  1768  1770     2    ga_33
 1768  1770  1771     2    ga_32
 1768  1770  1772     2    ga_31
 1771  1770  1772     2    ga_18
 1770  1772  1773     2    ga_13
 1770  1772  1776     2    ga_13
 1773  1772  1776     2    ga_13
 1772  1773  1774     2    ga_15
 1772  1773  1775     2    ga_15
 1774  1773  1775     2    ga_15
 1772  1776  1777     2    ga_30
 1772  1776  1778     2    ga_19
 1777  1776  1778     2    ga_33
 1776  1778  1779     2    ga_32
 1776  1778  1780     2    ga_31
 1779  1778  1780     2    ga_18
 1778  1780  1781     2    ga_13
 1778  1780  1787     2    ga_13
 1781  1780  1787     2    ga_13
 1780  1781  1782     2    ga_15
 1781  1782  1783     2    ga_30
 1781  1782  1784     2    ga_19
 1783  1782  1784     2    ga_33
 1782  1784  1785     2    ga_23
 1782  1784  1786     2    ga_23
 1785  1784  1786     2    ga_24
 1780  1787  1788     2    ga_30
 1780  1787  1789     2    ga_19
 1788  1787  1789     2    ga_33
 1787  1789  1790     2    ga_32
 1787  1789  1791     2    ga_31
 1790  1789  1791     2    ga_18
 1789  1791  1792     2    ga_13
 1789  1791  1801     2    ga_13
 1792  1791  1801     2    ga_13
 1791  1792  1793     2    ga_15
 1792  1793  1794     2    ga_37
 1792  1793  1795     2    ga_37
 1794  1793  1795     2    ga_7
 1793  1794  1797     2    ga_7
 1793  1795  1796     2    ga_36
 1793  1795  1799     2    ga_7
 1796  1795  1799     2    ga_36
 1794  1797  1798     2    ga_36
 1794  1797  1799     2    ga_7
 1798  1797  1799     2    ga_36
 1795  1799  1797     2    ga_7
 1795  1799  1800     2    ga_36
 1797  1799  1800     2    ga_36
 1791  1801  1802     2    ga_30
 1791  1801  1803     2    ga_19
 1802  1801  1803     2    ga_33
 1801  1803  1804     2    ga_32
 1801  1803  1805     2    ga_31
 1804  1803  1805     2    ga_18
 1803  1805  1806     2    ga_13
 1805  1806  1807     2    ga_30
 1805  1806  1808     2    ga_19
 1807  1806  1808     2    ga_33
 1806  1808  1809     2    ga_32
 1806  1808  1810     2    ga_31
 1809  1808  1810     2    ga_18
 1808  1810  1811     2    ga_13
 1808  1810  1812     2    ga_13
 1811  1810  1812     2    ga_13
 1810  1812  1813     2    ga_30
 1810  1812  1814     2    ga_19
 1813  1812  1814     2    ga_33
 1812  1814  1815     2    ga_32
 1812  1814  1816     2    ga_31
 1815  1814  1816     2    ga_18
 1814  1816  1817     2    ga_13
 1814  1816  1820     2    ga_13
 1817  1816  1820     2    ga_13
 1816  1817  1818     2    ga_13
 1817  1818  1819     2    ga_12
 1816  1820  1821     2    ga_30
 1816  1820  1822     2    ga_19
 1821  1820  1822     2    ga_33
 1820  1822  1823     2    ga_32
 1820  1822  1824     2    ga_31
 1823  1822  1824     2    ga_18
 1822  1824  1825     2    ga_13
 1822  1824  1828     2    ga_13
 1825  1824  1828     2    ga_13
 1824  1825  1826     2    ga_13
 1825  1826  1827     2    ga_12
 1824  1828  1829     2    ga_30
 1824  1828  1830     2    ga_19
 1829  1828  1830     2    ga_33
 1828  1830  1831     2    ga_32
 1828  1830  1832     2    ga_31
 1831  1830  1832     2    ga_18
 1830  1832  1833     2    ga_13
 1830  1832  1838     2    ga_13
 1833  1832  1838     2    ga_13
 1832  1833  1834     2    ga_15
 1833  1834  1835     2    ga_15
 1834  1835  1836     2    ga_22
 1834  1835  1837     2    ga_22
 1836  1835  1837     2    ga_38
 1832  1838  1839     2    ga_30
 1832  1838  1840     2    ga_19
 1839  1838  1840     2    ga_33
 1838  1840  1841     2    ga_32
 1838  1840  1842     2    ga_31
 1841  1840  1842     2    ga_18
 1840  1842  1843     2    ga_13
 1840  1842  1847     2    ga_13
 1843  1842  1847     2    ga_13
 1842  1843  1844     2    ga_15
 1843  1844  1845     2    ga_22
 1843  1844  1846     2    ga_22
 1845  1844  1846     2    ga_38
 1842  1847  1848     2    ga_30
 1842  1847  1849     2    ga_19
 1848  1847  1849     2    ga_33
 1847  1849  1850     2    ga_32
 1847  1849  1851     2    ga_31
 1850  1849  1851     2    ga_18
 1849  1851  1852     2    ga_13
 1849  1851  1856     2    ga_13
 1852  1851  1856     2    ga_13
 1851  1852  1853     2    ga_13
 1851  1852  1855     2    ga_15
 1853  1852  1855     2    ga_15
 1852  1853  1854     2    ga_12
 1851  1856  1857     2    ga_30
 1851  1856  1858     2    ga_19
 1857  1856  1858     2    ga_33
 1856  1858  1859     2    ga_32
 1856  1858  1860     2    ga_31
 1859  1858  1860     2    ga_18
 1858  1860  1861     2    ga_13
 1858  1860  1865     2    ga_13
 1861  1860  1865     2    ga_13
 1860  1861  1862     2    ga_15
 1861  1862  1863     2    ga_15
 1861  1862  1864     2    ga_15
 1863  1862  1864     2    ga_15
 1860  1865  1866     2    ga_30
 1860  1865  1867     2    ga_19
 1866  1865  1867     2    ga_33
 1865  1867  1868     2    ga_32
 1865  1867  1869     2    ga_31
 1868  1867  1869     2    ga_18
 1867  1869  1870     2    ga_13
 1867  1869  1874     2    ga_13
 1870  1869  1874     2    ga_13
 1869  1870  1871     2    ga_15
 1870  1871  1872     2    ga_15
 1870  1871  1873     2    ga_15
 1872  1871  1873     2    ga_15
 1869  1874  1875     2    ga_30
 1869  1874  1876     2    ga_19
 1875  1874  1876     2    ga_33
 1874  1876  1877     2    ga_32
 1874  1876  1878     2    ga_31
 1877  1876  1878     2    ga_18
 1876  1878  1879     2    ga_13
 1876  1878  1887     2    ga_13
 1879  1878  1887     2    ga_13
 1878  1879  1880     2    ga_15
 1879  1880  1881     2    ga_15
 1880  1881  1882     2    ga_15
 1881  1882  1883     2    ga_15
 1882  1883  1884     2    ga_11
 1882  1883  1885     2    ga_11
 1882  1883  1886     2    ga_11
 1884  1883  1885     2    ga_10
 1884  1883  1886     2    ga_10
 1885  1883  1886     2    ga_10
 1878  1887  1888     2    ga_30
 1878  1887  1889     2    ga_19
 1888  1887  1889     2    ga_33
 1887  1889  1890     2    ga_32
 1887  1889  1891     2    ga_31
 1890  1889  1891     2    ga_18
 1889  1891  1892     2    ga_13
 1889  1891  1896     2    ga_13
 1892  1891  1896     2    ga_13
 1891  1892  1893     2    ga_15
 1892  1893  1894     2    ga_22
 1892  1893  1895     2    ga_22
 1894  1893  1895     2    ga_38
 1891  1896  1897     2    ga_30
 1891  1896  1898     2    ga_19
 1897  1896  1898     2    ga_33
 1896  1898  1899     2    ga_32
 1896  1898  1900     2    ga_31
 1899  1898  1900     2    ga_18
 1898  1900  1901     2    ga_13
 1898  1900  1902     2    ga_13
 1901  1900  1902     2    ga_13
 1900  1902  1903     2    ga_30
 1900  1902  1904     2    ga_19
 1903  1902  1904     2    ga_33
 1902  1904  1905     2    ga_32
 1902  1904  1906     2    ga_31
 1905  1904  1906     2    ga_18
 1904  1906  1907     2    ga_13
 1904  1906  1908     2    ga_13
 1907  1906  1908     2    ga_13
 1906  1908  1909     2    ga_30
 1906  1908  1910     2    ga_19
 1909  1908  1910     2    ga_33
 1908  1910  1911     2    ga_32
 1908  1910  1912     2    ga_31
 1911  1910  1912     2    ga_18
 1910  1912  1913     2    ga_13
 1910  1912  1921     2    ga_13
 1913  1912  1921     2    ga_13
 1912  1913  1914     2    ga_15
 1913  1914  1915     2    ga_15
 1914  1915  1916     2    ga_15
 1915  1916  1917     2    ga_15
 1916  1917  1918     2    ga_11
 1916  1917  1919     2    ga_11
 1916  1917  1920     2    ga_11
 1918  1917  1919     2    ga_10
 1918  1917  1920     2    ga_10
 1919  1917  1920     2    ga_10
 1912  1921  1922     2    ga_30
 1912  1921  1923     2    ga_19
 1922  1921  1923     2    ga_33
 1921  1923  1924     2    ga_32
 1921  1923  1925     2    ga_31
 1924  1923  1925     2    ga_18
 1923  1925  1926     2    ga_13
 1923  1925  1929     2    ga_13
 1926  1925  1929     2    ga_13
 1925  1926  1927     2    ga_15
 1925  1926  1928     2    ga_15
 1927  1926  1928     2    ga_15
 1925  1929  1930     2    ga_30
 1925  1929  1931     2    ga_19
 1930  1929  1931     2    ga_33
 1929  1931  1932     2    ga_32
 1929  1931  1933     2    ga_31
 1932  1931  1933     2    ga_18
 1931  1933  1934     2    ga_13
 1931  1933  1937     2    ga_13
 1934  1933  1937     2    ga_13
 1933  1934  1935     2    ga_16
 1934  1935  1936     2    ga_3
 1933  1937  1938     2    ga_30
 1933  1937  1939     2    ga_19
 1938  1937  1939     2    ga_33
 1937  1939  1940     2    ga_32
 1937  1939  1941     2    ga_31
 1940  1939  1941     2    ga_18
 1939  1941  1942     2    ga_13
 1939  1941  1954     2    ga_13
 1942  1941  1954     2    ga_13
 1941  1942  1943     2    ga_15
 1942  1943  1944     2    ga_15
 1943  1944  1945     2    ga_13
 1944  1945  1946     2    ga_20
 1944  1945  1947     2    ga_33
 1946  1945  1947     2    ga_23
 1945  1947  1948     2    ga_28
 1945  1947  1951     2    ga_28
 1948  1947  1951     2    ga_28
 1947  1948  1949     2    ga_23
 1947  1948  1950     2    ga_23
 1949  1948  1950     2    ga_24
 1947  1951  1952     2    ga_23
 1947  1951  1953     2    ga_23
 1952  1951  1953     2    ga_24
 1941  1954  1955     2    ga_30
 1941  1954  1956     2    ga_19
 1955  1954  1956     2    ga_33
 1954  1956  1957     2    ga_32
 1954  1956  1958     2    ga_31
 1957  1956  1958     2    ga_18
 1956  1958  1959     2    ga_13
 1956  1958  1964     2    ga_13
 1959  1958  1964     2    ga_13
 1958  1959  1960     2    ga_15
 1959  1960  1961     2    ga_15
 1960  1961  1962     2    ga_22
 1960  1961  1963     2    ga_22
 1962  1961  1963     2    ga_38
 1958  1964  1965     2    ga_30
 1958  1964  1966     2    ga_19
 1965  1964  1966     2    ga_33
 1964  1966  1967     2    ga_32
 1964  1966  1968     2    ga_31
 1967  1966  1968     2    ga_18
 1966  1968  1969     2    ga_13
 1966  1968  1981     2    ga_13
 1969  1968  1981     2    ga_13
 1968  1969  1970     2    ga_15
 1969  1970  1971     2    ga_27
 1969  1970  1973     2    ga_27
 1971  1970  1973     2    ga_27
 1970  1971  1972     2    ga_25
 1970  1971  1975     2    ga_27
 1972  1971  1975     2    ga_25
 1970  1973  1974     2    ga_25
 1970  1973  1977     2    ga_27
 1974  1973  1977     2    ga_25
 1971  1975  1976     2    ga_25
 1971  1975  1979     2    ga_27
 1976  1975  1979     2    ga_25
 1973  1977  1978     2    ga_25
 1973  1977  1979     2    ga_27
 1978  1977  1979     2    ga_25
 1975  1979  1977     2    ga_27
 1975  1979  1980     2    ga_25
 1977  1979  1980     2    ga_25
 1968  1981  1982     2    ga_30
 1968  1981  1983     2    ga_19
 1982  1981  1983     2    ga_33
 1981  1983  1984     2    ga_32
 1981  1983  1985     2    ga_31
 1984  1983  1985     2    ga_18
 1983  1985  1986     2    ga_13
 1983  1985  1990     2    ga_13
 1986  1985  1990     2    ga_13
 1985  1986  1987     2    ga_13
 1985  1986  1989     2    ga_15
 1987  1986  1989     2    ga_15
 1986  1987  1988     2    ga_12
 1985  1990  1991     2    ga_30
 1985  1990  1992     2    ga_19
 1991  1990  1992     2    ga_33
 1990  1992  1993     2    ga_32
 1990  1992  1994     2    ga_31
 1993  1992  1994     2    ga_18
 1992  1994  1995     2    ga_13
 1992  1994  2000     2    ga_13
 1995  1994  2000     2    ga_13
 1994  1995  1996     2    ga_15
 1995  1996  1997     2    ga_15
 1996  1997  1998     2    ga_22
 1996  1997  1999     2    ga_22
 1998  1997  1999     2    ga_38
 1994  2000  2001     2    ga_30
 1994  2000  2002     2    ga_19
 2001  2000  2002     2    ga_33
 2000  2002  2003     2    ga_32
 2000  2002  2004     2    ga_31
 2003  2002  2004     2    ga_18
 2002  2004  2005     2    ga_13
 2002  2004  2017     2    ga_13
 2005  2004  2017     2    ga_13
 2004  2005  2006     2    ga_15
 2005  2006  2007     2    ga_15
 2006  2007  2008     2    ga_13
 2007  2008  2009     2    ga_20
 2007  2008  2010     2    ga_33
 2009  2008  2010     2    ga_23
 2008  2010  2011     2    ga_28
 2008  2010  2014     2    ga_28
 2011  2010  2014     2    ga_28
 2010  2011  2012     2    ga_23
 2010  2011  2013     2    ga_23
 2012  2011  2013     2    ga_24
 2010  2014  2015     2    ga_23
 2010  2014  2016     2    ga_23
 2015  2014  2016     2    ga_24
 2004  2017  2018     2    ga_30
 2004  2017  2019     2    ga_19
 2018  2017  2019     2    ga_33
 2017  2019  2020     2    ga_32
 2017  2019  2021     2    ga_31
 2020  2019  2021     2    ga_18
 2019  2021  2022     2    ga_13
 2019  2021  2027     2    ga_13
 2022  2021  2027     2    ga_13
 2021  2022  2023     2    ga_15
 2022  2023  2024     2    ga_15
 2023  2024  2025     2    ga_22
 2023  2024  2026     2    ga_22
 2025  2024  2026     2    ga_38
 2021  2027  2028     2    ga_30
 2021  2027  2029     2    ga_19
 2028  2027  2029     2    ga_33
 2027  2029  2030     2    ga_32
 2027  2029  2031     2    ga_31
 2030  2029  2031     2    ga_18
 2029  2031  2032     2    ga_13
 2029  2031  2039     2    ga_13
 2032  2031  2039     2    ga_13
 2031  2032  2033     2    ga_15
 2032  2033  2034     2    ga_15
 2033  2034  2035     2    ga_30
 2033  2034  2036     2    ga_19
 2035  2034  2036     2    ga_33
 2034  2036  2037     2    ga_23
 2034  2036  2038     2    ga_23
 2037  2036  2038     2    ga_24
 2031  2039  2040     2    ga_30
 2031  2039  2041     2    ga_19
 2040  2039  2041     2    ga_33
 2039  2041  2042     2    ga_32
 2039  2041  2043     2    ga_31
 2042  2041  2043     2    ga_18
 2041  2043  2044     2    ga_13
 2043  2044  2045     2    ga_30
 2043  2044  2046     2    ga_19
 2045  2044  2046     2    ga_33
 2044  2046  2047     2    ga_32
 2044  2046  2048     2    ga_31
 2047  2046  2048     2    ga_18
 2046  2048  2049     2    ga_13
 2046  2048  2054     2    ga_13
 2049  2048  2054     2    ga_13
 2048  2049  2050     2    ga_15
 2049  2050  2051     2    ga_15
 2050  2051  2052     2    ga_22
 2050  2051  2053     2    ga_22
 2052  2051  2053     2    ga_38
 2048  2054  2055     2    ga_30
 2048  2054  2056     2    ga_19
 2055  2054  2056     2    ga_33
 2054  2056  2057     2    ga_32
 2054  2056  2058     2    ga_31
 2057  2056  2058     2    ga_18
 2056  2058  2059     2    ga_13
 2056  2058  2062     2    ga_13
 2059  2058  2062     2    ga_13
 2058  2059  2060     2    ga_15
 2058  2059  2061     2    ga_15
 2060  2059  2061     2    ga_15
 2058  2062  2063     2    ga_30
 2058  2062  2064     2    ga_19
 2063  2062  2064     2    ga_33
 2062  2064  2065     2    ga_32
 2062  2064  2066     2    ga_31
 2065  2064  2066     2    ga_18
 2064  2066  2067     2    ga_13
 2064  2066  2079     2    ga_13
 2067  2066  2079     2    ga_13
 2066  2067  2068     2    ga_15
 2067  2068  2069     2    ga_15
 2068  2069  2070     2    ga_13
 2069  2070  2071     2    ga_20
 2069  2070  2072     2    ga_33
 2071  2070  2072     2    ga_23
 2070  2072  2073     2    ga_28
 2070  2072  2076     2    ga_28
 2073  2072  2076     2    ga_28
 2072  2073  2074     2    ga_23
 2072  2073  2075     2    ga_23
 2074  2073  2075     2    ga_24
 2072  2076  2077     2    ga_23
 2072  2076  2078     2    ga_23
 2077  2076  2078     2    ga_24
 2066  2079  2080     2    ga_30
 2066  2079  2081     2    ga_19
 2080  2079  2081     2    ga_33
 2079  2081  2082     2    ga_32
 2079  2081  2083     2    ga_31
 2082  2081  2083     2    ga_18
 2081  2083  2084     2    ga_13
 2081  2083  2096     2    ga_13
 2084  2083  2096     2    ga_13
 2083  2084  2085     2    ga_15
 2084  2085  2086     2    ga_27
 2084  2085  2088     2    ga_27
 2086  2085  2088     2    ga_27
 2085  2086  2087     2    ga_25
 2085  2086  2090     2    ga_27
 2087  2086  2090     2    ga_25
 2085  2088  2089     2    ga_25
 2085  2088  2092     2    ga_27
 2089  2088  2092     2    ga_25
 2086  2090  2091     2    ga_25
 2086  2090  2094     2    ga_27
 2091  2090  2094     2    ga_25
 2088  2092  2093     2    ga_25
 2088  2092  2094     2    ga_27
 2093  2092  2094     2    ga_25
 2090  2094  2092     2    ga_27
 2090  2094  2095     2    ga_25
 2092  2094  2095     2    ga_25
 2083  2096  2097     2    ga_30
 2083  2096  2098     2    ga_19
 2097  2096  2098     2    ga_33
 2096  2098  2099     2    ga_32
 2096  2098  2100     2    ga_31
 2099  2098  2100     2    ga_18
 2098  2100  2101     2    ga_13
 2098  2100  2104     2    ga_13
 2101  2100  2104     2    ga_13
 2100  2101  2102     2    ga_13
 2101  2102  2103     2    ga_12
 2100  2104  2105     2    ga_30
 2100  2104  2106     2    ga_19
 2105  2104  2106     2    ga_33
 2104  2106  2107     2    ga_32
 2104  2106  2108     2    ga_31
 2107  2106  2108     2    ga_18
 2106  2108  2109     2    ga_13
 2106  2108  2110     2    ga_13
 2109  2108  2110     2    ga_13
 2108  2110  2111     2    ga_30
 2108  2110  2112     2    ga_19
 2111  2110  2112     2    ga_33
 2110  2112  2113     2    ga_32
 2110  2112  2114     2    ga_31
 2113  2112  2114     2    ga_18
 2112  2114  2115     2    ga_13
 2112  2114  2118     2    ga_13
 2115  2114  2118     2    ga_13
 2114  2115  2116     2    ga_15
 2114  2115  2117     2    ga_15
 2116  2115  2117     2    ga_15
 2114  2118  2119     2    ga_30
 2114  2118  2120     2    ga_19
 2119  2118  2120     2    ga_33
 2118  2120  2121     2    ga_32
 2118  2120  2122     2    ga_31
 2121  2120  2122     2    ga_18
 2120  2122  2123     2    ga_13
 2120  2122  2124     2    ga_13
 2123  2122  2124     2    ga_13
 2122  2124  2125     2    ga_30
 2122  2124  2126     2    ga_19
 2125  2124  2126     2    ga_33
 2124  2126  2127     2    ga_32
 2124  2126  2128     2    ga_31
 2127  2126  2128     2    ga_18
 2126  2128  2129     2    ga_13
 2126  2128  2133     2    ga_13
 2129  2128  2133     2    ga_13
 2128  2129  2130     2    ga_15
 2129  2130  2131     2    ga_15
 2129  2130  2132     2    ga_15
 2131  2130  2132     2    ga_15
 2128  2133  2134     2    ga_30
 2128  2133  2135     2    ga_19
 2134  2133  2135     2    ga_33
 2133  2135  2136     2    ga_32
 2133  2135  2137     2    ga_31
 2136  2135  2137     2    ga_18
 2135  2137  2138     2    ga_13
 2135  2137  2141     2    ga_13
 2138  2137  2141     2    ga_13
 2137  2138  2139     2    ga_16
 2138  2139  2140     2    ga_3
 2137  2141  2142     2    ga_30
 2137  2141  2143     2    ga_19
 2142  2141  2143     2    ga_33
 2141  2143  2144     2    ga_32
 2141  2143  2145     2    ga_31
 2144  2143  2145     2    ga_18
 2143  2145  2146     2    ga_13
 2143  2145  2154     2    ga_13
 2146  2145  2154     2    ga_13
 2145  2146  2147     2    ga_15
 2146  2147  2148     2    ga_15
 2147  2148  2149     2    ga_15
 2148  2149  2150     2    ga_15
 2149  2150  2151     2    ga_11
 2149  2150  2152     2    ga_11
 2149  2150  2153     2    ga_11
 2151  2150  2152     2    ga_10
 2151  2150  2153     2    ga_10
 2152  2150  2153     2    ga_10
 2145  2154  2155     2    ga_30
 2145  2154  2156     2    ga_19
 2155  2154  2156     2    ga_33
 2154  2156  2157     2    ga_32
 2154  2156  2158     2    ga_31
 2157  2156  2158     2    ga_18
 2156  2158  2159     2    ga_13
 2156  2158  2160     2    ga_13
 2159  2158  2160     2    ga_13
 2158  2160  2161     2    ga_30
 2158  2160  2162     2    ga_19
 2161  2160  2162     2    ga_33
 2160  2162  2163     2    ga_32
 2160  2162  2164     2    ga_31
 2163  2162  2164     2    ga_18
 2162  2164  2165     2    ga_13
 2162  2164  2166     2    ga_13
 2165  2164  2166     2    ga_13
 2164  2166  2167     2    ga_22
 2164  2166  2168     2    ga_22
 2167  2166  2168     2    ga_38

[ dihedrals ]
;  ai    aj    ak    al funct            c0            c1            c2            c3            c4            c5
    2     1     5    10     1    gd_39
    1     5     6     7     1    gd_34
    1     5    10    12     1    gd_42
    1     5    10    12     1    gd_45
    5     6     7     8     1    gd_34
    6     7     8     9     1    gd_26
    5    10    12    14     1    gd_14
   10    12    14    20     1    gd_43
   10    12    14    20     1    gd_44
   12    14    15    16     1    gd_34
   12    14    20    22     1    gd_42
   12    14    20    22     1    gd_45
   14    15    16    17     1    gd_34
   15    16    17    19     1    gd_40
   14    20    22    24     1    gd_14
   20    22    24    29     1    gd_43
   20    22    24    29     1    gd_44
   22    24    25    26     1    gd_34
   22    24    29    31     1    gd_42
   22    24    29    31     1    gd_45
   24    25    26    28     1    gd_34
   24    29    31    33     1    gd_14
   29    31    33    40     1    gd_43
   29    31    33    40     1    gd_44
   31    33    34    35     1    gd_34
   31    33    40    42     1    gd_42
   31    33    40    42     1    gd_45
   33    34    35    37     1    gd_40
   34    35    37    38     1    gd_14
   33    40    42    43     1    gd_14
   40    42    43    47     1    gd_43
   40    42    43    47     1    gd_44
   43    42    46    45     1    gd_39
   42    43    44    45     1    gd_34
   42    43    47    49     1    gd_42
   42    43    47    49     1    gd_45
   43    44    45    46     1    gd_34
   44    45    46    42     1    gd_34
   43    47    49    51     1    gd_14
   47    49    51    57     1    gd_43
   47    49    51    57     1    gd_44
   49    51    52    53     1    gd_34
   49    51    57    59     1    gd_42
   49    51    57    59     1    gd_45
   51    52    53    54     1    gd_34
   52    53    54    56     1    gd_40
   51    57    59    61     1    gd_14
   57    59    61    66     1    gd_43
   57    59    61    66     1    gd_44
   59    61    62    63     1    gd_34
   59    61    66    68     1    gd_42
   59    61    66    68     1    gd_45
   61    62    63    64     1    gd_34
   62    63    64    65     1    gd_26
   61    66    68    70     1    gd_14
   66    68    70    75     1    gd_43
   66    68    70    75     1    gd_44
   68    70    71    72     1    gd_34
   68    70    75    77     1    gd_42
   68    70    75    77     1    gd_45
   70    71    72    73     1    gd_34
   70    75    77    79     1    gd_14
   75    77    79    86     1    gd_43
   75    77    79    86     1    gd_44
   77    79    80    81     1    gd_34
   77    79    86    88     1    gd_42
   77    79    86    88     1    gd_45
   79    80    81    83     1    gd_40
   80    81    83    84     1    gd_14
   79    86    88    90     1    gd_14
   86    88    90    99     1    gd_43
   86    88    90    99     1    gd_44
   88    90    91    92     1    gd_34
   88    90    99   101     1    gd_42
   88    90    99   101     1    gd_45
   90    91    92    93     1    gd_34
   91    92    93    94     1    gd_34
   92    93    94    95     1    gd_34
   93    94    95    96     1    gd_29
   90    99   101   103     1    gd_14
   99   101   103   107     1    gd_43
   99   101   103   107     1    gd_44
  101   103   104   105     1    gd_34
  101   103   107   109     1    gd_42
  101   103   107   109     1    gd_45
  103   107   109   111     1    gd_14
  107   109   111   116     1    gd_43
  107   109   111   116     1    gd_44
  109   111   112   113     1    gd_34
  109   111   116   118     1    gd_42
  109   111   116   118     1    gd_45
  111   112   113   114     1    gd_34
  111   116   118   120     1    gd_14
  116   118   120   124     1    gd_43
  116   118   120   124     1    gd_44
  118   120   121   122     1    gd_34
  118   120   124   126     1    gd_42
  118   120   124   126     1    gd_45
  120   121   122   123     1    gd_23
  120   124   126   128     1    gd_14
  124   126   128   141     1    gd_43
  124   126   128   141     1    gd_44
  126   128   129   130     1    gd_34
  126   128   141   143     1    gd_42
  126   128   141   143     1    gd_45
  128   129   130   131     1    gd_34
  129   130   131   132     1    gd_34
  130   131   132   134     1    gd_39
  131   132   134   135     1    gd_14
  132   134   135   136     1    gd_14
  132   134   138   139     1    gd_14
  128   141   143   145     1    gd_14
  141   143   145   150     1    gd_43
  141   143   145   150     1    gd_44
  143   145   146   147     1    gd_34
  143   145   150   152     1    gd_42
  143   145   150   152     1    gd_45
  145   146   147   148     1    gd_34
  145   150   152   154     1    gd_14
  150   152   154   155     1    gd_43
  150   152   154   155     1    gd_44
  152   154   155   157     1    gd_42
  152   154   155   157     1    gd_45
  154   155   157   159     1    gd_14
  155   157   159   163     1    gd_43
  155   157   159   163     1    gd_44
  157   159   160   161     1    gd_34
  157   159   163   165     1    gd_42
  157   159   163   165     1    gd_45
  159   163   165   167     1    gd_14
  163   165   167   169     1    gd_43
  163   165   167   169     1    gd_44
  165   167   169   171     1    gd_42
  165   167   169   171     1    gd_45
  167   169   171   173     1    gd_14
  169   171   173   174     1    gd_43
  169   171   173   174     1    gd_44
  171   173   174   176     1    gd_42
  171   173   174   176     1    gd_45
  173   174   176   178     1    gd_14
  174   176   178   186     1    gd_43
  174   176   178   186     1    gd_44
  176   178   179   180     1    gd_34
  176   178   186   188     1    gd_42
  176   178   186   188     1    gd_45
  178   179   180   181     1    gd_34
  179   180   181   183     1    gd_40
  180   181   183   184     1    gd_14
  178   186   188   190     1    gd_14
  186   188   190   207     1    gd_43
  186   188   190   207     1    gd_44
  188   190   191   192     1    gd_34
  188   190   207   209     1    gd_42
  188   190   207   209     1    gd_45
  190   191   192   195     1    gd_40
  190   207   209   211     1    gd_14
  207   209   211   224     1    gd_43
  207   209   211   224     1    gd_44
  209   211   212   213     1    gd_34
  209   211   224   226     1    gd_42
  209   211   224   226     1    gd_45
  211   212   213   214     1    gd_34
  212   213   214   215     1    gd_34
  213   214   215   217     1    gd_39
  214   215   217   218     1    gd_14
  215   217   218   219     1    gd_14
  215   217   221   222     1    gd_14
  211   224   226   228     1    gd_14
  224   226   228   241     1    gd_43
  224   226   228   241     1    gd_44
  226   228   229   230     1    gd_34
  226   228   241   243     1    gd_42
  226   228   241   243     1    gd_45
  228   229   230   231     1    gd_40
  228   241   243   245     1    gd_14
  241   243   245   249     1    gd_43
  241   243   245   249     1    gd_44
  243   245   246   247     1    gd_34
  243   245   249   251     1    gd_42
  243   245   249   251     1    gd_45
  245   249   251   253     1    gd_14
  249   251   253   258     1    gd_43
  249   251   253   258     1    gd_44
  251   253   254   255     1    gd_34
  251   253   258   260     1    gd_42
  251   253   258   260     1    gd_45
  253   254   255   256     1    gd_40
  253   258   260   262     1    gd_14
  258   260   262   266     1    gd_43
  258   260   262   266     1    gd_44
  260   262   263   264     1    gd_34
  260   262   266   268     1    gd_42
  260   262   266   268     1    gd_45
  262   266   268   270     1    gd_14
  266   268   270   275     1    gd_43
  266   268   270   275     1    gd_44
  268   270   271   272     1    gd_34
  268   270   275   277     1    gd_42
  268   270   275   277     1    gd_45
  270   271   272   273     1    gd_34
  270   275   277   279     1    gd_14
  275   277   279   280     1    gd_43
  275   277   279   280     1    gd_44
  277   279   280   282     1    gd_42
  277   279   280   282     1    gd_45
  279   280   282   284     1    gd_14
  280   282   284   289     1    gd_43
  280   282   284   289     1    gd_44
  282   284   285   286     1    gd_34
  282   284   289   291     1    gd_42
  282   284   289   291     1    gd_45
  284   285   286   287     1    gd_34
  284   289   291   293     1    gd_14
  289   291   293   299     1    gd_43
  289   291   293   299     1    gd_44
  291   293   294   295     1    gd_34
  291   293   299   301     1    gd_42
  291   293   299   301     1    gd_45
  293   294   295   296     1    gd_34
  294   295   296   298     1    gd_40
  293   299   301   303     1    gd_14
  299   301   303   309     1    gd_43
  299   301   303   309     1    gd_44
  301   303   304   305     1    gd_34
  301   303   309   311     1    gd_42
  301   303   309   311     1    gd_45
  303   304   305   306     1    gd_34
  304   305   306   308     1    gd_40
  303   309   311   313     1    gd_14
  309   311   313   319     1    gd_43
  309   311   313   319     1    gd_44
  311   313   314   315     1    gd_34
  311   313   319   321     1    gd_42
[truncated: 94,288 more chars]
