# Supplementary material for: Is There a Functional Role for the Knotted Topology in Protein UCH-L1?
Source: J Chem Inf Model. 2024 Jul 24;64(17):6827–37. doi: 10.1021/acs.jcim.4c00880 (PMC11388461; doi:10.1021/acs.jcim.4c00880)
Supplement: Supplementary file 2 — ci4c00880_si_002.zip [file ci4c00880_si_002.zip › UCH-L1_files/APO/APO_delta6/REP_1/traj_final.gro]

Protein in water t= 500000.00000 step= 5000000
 2159
    1GLU      N    1   4.157   4.774   2.711
    1GLU     H1    2   4.079   4.715   2.728
    1GLU     H2    3   4.144   4.829   2.628
    1GLU     H3    4   4.239   4.717   2.710
    1GLU     CA    5   4.166   4.866   2.825
    1GLU     CB    6   4.063   4.853   2.937
    1GLU     CG    7   4.057   4.713   2.998
    1GLU     CD    8   3.975   4.616   2.913
    1GLU    OE1    9   4.004   4.495   2.908
    1GLU    OE2   10   3.878   4.667   2.851
    1GLU      C   11   4.313   4.866   2.865
    1GLU      O   12   4.367   4.756   2.858
    2ILE      N   13   4.355   4.971   2.936
    2ILE      H   14   4.299   5.051   2.957
    2ILE     CA   15   4.485   4.966   3.006
    2ILE     CB   16   4.552   5.103   3.021
    2ILE    CG1   17   4.466   5.209   3.091
    2ILE    CG2   18   4.600   5.159   2.887
    2ILE     CD   19   4.556   5.301   3.172
    2ILE      C   20   4.495   4.884   3.135
    2ILE      O   21   4.508   4.936   3.246
    3ASN      N   22   4.449   4.761   3.118
    3ASN      H   23   4.437   4.728   3.025
    3ASN     CA   24   4.438   4.667   3.232
    3ASN     CB   25   4.310   4.585   3.213
    3ASN     CG   26   4.276   4.467   3.305
    3ASN    OD1   27   4.313   4.352   3.283
    3ASN    ND2   28   4.196   4.497   3.406
    3ASN   HD21   29   4.149   4.585   3.397
    3ASN   HD22   30   4.190   4.441   3.489
    3ASN      C   31   4.554   4.568   3.227
    3ASN      O   32   4.567   4.507   3.121
    4PRO      N   33   4.608   4.533   3.344
    4PRO     CA   34   4.709   4.431   3.377
    4PRO     CB   35   4.718   4.414   3.529
    4PRO     CG   36   4.662   4.548   3.578
    4PRO     CD   37   4.574   4.606   3.466
    4PRO      C   38   4.694   4.294   3.311
    4PRO      O   39   4.752   4.263   3.207
    5GLU      N   40   4.592   4.225   3.362
    5GLU      H   41   4.533   4.277   3.425
    5GLU     CA   42   4.539   4.093   3.325
    5GLU     CB   43   4.415   4.047   3.402
    5GLU     CG   44   4.439   4.002   3.546
    5GLU     CD   45   4.315   3.923   3.588
    5GLU    OE1   46   4.314   3.798   3.588
    5GLU    OE2   47   4.213   3.994   3.601
    5GLU      C   48   4.525   4.092   3.173
    5GLU      O   49   4.591   4.015   3.104
    6MET      N   50   4.454   4.187   3.111
    6MET      H   51   4.404   4.258   3.161
    6MET     CA   52   4.421   4.185   2.968
    6MET     CB   53   4.321   4.296   2.938
    6MET     CG   54   4.267   4.302   2.794
    6MET     SD   55   4.268   4.464   2.708
    6MET     CE   56   4.440   4.490   2.671
    6MET      C   57   4.545   4.199   2.879
    6MET      O   58   4.555   4.115   2.790
    7LEU      N   59   4.641   4.282   2.917
    7LEU      H   60   4.621   4.354   2.983
    7LEU     CA   61   4.769   4.292   2.844
    7LEU     CB   62   4.846   4.410   2.904
    7LEU     CG   63   4.806   4.552   2.861
    7LEU    CD1   64   4.848   4.652   2.968
    7LEU    CD2   65   4.861   4.584   2.722
    7LEU      C   66   4.855   4.167   2.857
    7LEU      O   67   4.910   4.115   2.759
    8ASN      N   68   4.863   4.106   2.975
    8ASN      H   69   4.805   4.135   3.051
    8ASN     CA   70   4.936   3.980   2.991
    8ASN     CB   71   4.949   3.943   3.139
    8ASN     CG   72   5.040   4.048   3.203
    8ASN    OD1   73   5.128   4.101   3.135
    8ASN    ND2   74   5.005   4.075   3.328
    8ASN   HD21   75   4.940   4.010   3.369
    8ASN   HD22   76   5.049   4.149   3.379
    8ASN      C   77   4.866   3.865   2.918
    8ASN      O   78   4.932   3.805   2.833
    9LYS      N   79   4.733   3.860   2.913
    9LYS      H   80   4.681   3.912   2.981
    9LYS     CA   81   4.659   3.764   2.830
    9LYS     CB   82   4.513   3.775   2.876
    9LYS     CG   83   4.484   3.720   3.016
    9LYS     CD   84   4.356   3.772   3.081
    9LYS     CE   85   4.222   3.731   3.020
    9LYS     NZ   86   4.112   3.775   3.108
    9LYS    HZ1   87   4.116   3.870   3.138
    9LYS    HZ2   88   4.029   3.779   3.054
    9LYS    HZ3   89   4.100   3.713   3.186
    9LYS      C   90   4.665   3.784   2.679
    9LYS      O   91   4.701   3.684   2.617
   10VAL      N   92   4.678   3.907   2.630
   10VAL      H   93   4.635   3.985   2.675
   10VAL     CA   94   4.717   3.936   2.491
   10VAL     CB   95   4.714   4.087   2.464
   10VAL    CG1   96   4.775   4.134   2.332
   10VAL    CG2   97   4.570   4.136   2.473
   10VAL      C   98   4.854   3.879   2.453
   10VAL      O   99   4.863   3.829   2.341
   11LEU      N  100   4.949   3.902   2.543
   11LEU      H  101   4.934   3.963   2.621
   11LEU     CA  102   5.084   3.852   2.516
   11LEU     CB  103   5.188   3.926   2.600
   11LEU     CG  104   5.329   3.896   2.548
   11LEU    CD1  105   5.335   3.939   2.401
   11LEU    CD2  106   5.432   3.955   2.645
   11LEU      C  107   5.094   3.699   2.515
   11LEU      O  108   5.129   3.644   2.410
   12SER      N  109   5.025   3.636   2.609
   12SER      H  110   4.979   3.687   2.682
   12SER     CA  111   5.014   3.490   2.606
   12SER     CB  112   4.954   3.437   2.737
   12SER     OG  113   4.812   3.452   2.739
   12SER     HG  114   4.776   3.377   2.795
   12SER      C  115   4.942   3.429   2.486
   12SER      O  116   4.960   3.313   2.449
   13ARG      N  117   4.843   3.499   2.431
   13ARG      H  118   4.788   3.554   2.495
   13ARG     CA  119   4.780   3.478   2.300
   13ARG     CB  120   4.660   3.570   2.276
   13ARG     CG  121   4.530   3.490   2.273
   13ARG     CD  122   4.412   3.567   2.213
   13ARG     NE  123   4.307   3.465   2.202
   13ARG     HE  124   4.267   3.425   2.284
   13ARG     CZ  125   4.251   3.439   2.083
   13ARG    NH1  126   4.268   3.501   1.965
   13ARG   HH11  127   4.326   3.580   1.945
   13ARG   HH12  128   4.227   3.466   1.881
   13ARG    NH2  129   4.176   3.329   2.095
   13ARG   HH21  130   4.167   3.276   2.179
   13ARG   HH22  131   4.128   3.293   2.015
   13ARG      C  132   4.868   3.484   2.175
   13ARG      O  133   4.856   3.393   2.094
   14LEU      N  134   4.963   3.578   2.176
   14LEU      H  135   4.950   3.656   2.237
   14LEU     CA  136   5.064   3.599   2.072
   14LEU     CB  137   5.124   3.739   2.070
   14LEU     CG  138   5.027   3.850   2.027
   14LEU    CD1  139   5.098   3.985   2.022
   14LEU    CD2  140   5.006   3.816   1.880
   14LEU      C  141   5.166   3.485   2.075
   14LEU      O  142   5.185   3.423   1.970
   15GLY      N  143   5.233   3.476   2.190
   15GLY      H  144   5.222   3.545   2.261
   15GLY     CA  145   5.350   3.389   2.207
   15GLY      C  146   5.431   3.422   2.333
   15GLY      O  147   5.469   3.538   2.346
   16VAL      N  148   5.469   3.323   2.413
   16VAL      H  149   5.498   3.240   2.367
   16VAL     CA  150   5.515   3.343   2.551
   16VAL     CB  151   5.499   3.223   2.645
   16VAL    CG1  152   5.350   3.189   2.650
   16VAL    CG2  153   5.584   3.100   2.613
   16VAL      C  154   5.648   3.413   2.578
   16VAL      O  155   5.746   3.383   2.510
   17ALA      N  156   5.663   3.468   2.698
   17ALA      H  157   5.585   3.491   2.757
   17ALA     CA  158   5.794   3.504   2.755
   17ALA     CB  159   5.834   3.641   2.700
   17ALA      C  160   5.812   3.505   2.907
   17ALA      O  161   5.714   3.505   2.980
   18GLY      N  162   5.929   3.543   2.957
   18GLY      H  163   6.002   3.584   2.903
   18GLY     CA  164   5.963   3.545   3.100
   18GLY      C  165   5.953   3.670   3.188
   18GLY      O  166   6.002   3.775   3.149
   19GLN      N  167   5.910   3.643   3.311
   19GLN      H  168   5.847   3.569   3.337
   19GLN     CA  169   5.923   3.745   3.416
   19GLN     CB  170   6.075   3.753   3.436
   19GLN     CG  171   6.137   3.649   3.530
   19GLN     CD  172   6.116   3.683   3.677
   19GLN    OE1  173   6.111   3.796   3.727
   19GLN    NE2  174   6.124   3.580   3.760
   19GLN   HE21  175   6.142   3.490   3.721
   19GLN   HE22  176   6.083   3.591   3.851
   19GLN      C  177   5.859   3.884   3.412
   19GLN      O  178   5.764   3.919   3.483
   20TRP      N  179   5.904   3.969   3.320
   20TRP      H  180   5.966   3.941   3.247
   20TRP     CA  181   5.836   4.097   3.294
   20TRP     CB  182   5.901   4.179   3.182
   20TRP     CG  183   6.046   4.215   3.214
   20TRP    CD1  184   6.137   4.123   3.244
   20TRP    HD1  185   6.128   4.023   3.202
   20TRP    CD2  186   6.102   4.328   3.273
   20TRP    NE1  187   6.248   4.165   3.305
   20TRP    HE1  188   6.337   4.121   3.311
   20TRP    CE2  189   6.224   4.293   3.331
   20TRP    CE3  190   6.066   4.462   3.276
   20TRP    HE3  191   5.975   4.482   3.220
   20TRP    CZ2  192   6.307   4.385   3.395
   20TRP    HZ2  193   6.404   4.363   3.438
   20TRP    CZ3  194   6.150   4.554   3.338
   20TRP    HZ3  195   6.118   4.656   3.359
   20TRP    CH2  196   6.270   4.519   3.398
   20TRP    HH2  197   6.341   4.594   3.433
   20TRP      C  198   5.688   4.090   3.257
   20TRP      O  199   5.657   4.014   3.165
   21ARG      N  200   5.608   4.161   3.335
   21ARG      H  201   5.639   4.218   3.411
   21ARG     CA  202   5.463   4.171   3.313
   21ARG     CB  203   5.403   4.094   3.430
   21ARG     CG  204   5.430   3.943   3.420
   21ARG     CD  205   5.362   3.873   3.303
   21ARG     NE  206   5.387   3.729   3.320
   21ARG     HE  207   5.334   3.671   3.381
   21ARG     CZ  208   5.480   3.674   3.240
   21ARG    NH1  209   5.550   3.728   3.140
   21ARG   HH11  210   5.555   3.828   3.136
   21ARG   HH12  211   5.586   3.676   3.062
   21ARG    NH2  212   5.509   3.545   3.264
   21ARG   HH21  213   5.474   3.501   3.347
   21ARG   HH22  214   5.585   3.504   3.212
   21ARG      C  215   5.408   4.314   3.315
   21ARG      O  216   5.478   4.411   3.345
   22PHE      N  217   5.292   4.334   3.252
   22PHE      H  218   5.250   4.261   3.198
   22PHE     CA  219   5.224   4.463   3.260
   22PHE     CB  220   5.123   4.472   3.145
   22PHE     CG  221   5.200   4.485   3.013
   22PHE    CD1  222   5.256   4.600   2.959
   22PHE    HD1  223   5.252   4.677   3.037
   22PHE    CD2  224   5.204   4.376   2.927
   22PHE    HD2  225   5.207   4.282   2.983
   22PHE    CE1  226   5.297   4.614   2.828
   22PHE    HE1  227   5.335   4.711   2.793
   22PHE    CE2  228   5.248   4.383   2.796
   22PHE    HE2  229   5.253   4.295   2.732
   22PHE     CZ  230   5.290   4.505   2.743
   22PHE     HZ  231   5.334   4.513   2.643
   22PHE      C  232   5.160   4.486   3.397
   22PHE      O  233   5.062   4.424   3.438
   23VAL      N  234   5.220   4.574   3.477
   23VAL      H  235   5.298   4.629   3.445
   23VAL     CA  236   5.185   4.600   3.617
   23VAL     CB  237   5.306   4.590   3.711
   23VAL    CG1  238   5.265   4.600   3.858
   23VAL    CG2  239   5.388   4.463   3.687
   23VAL      C  240   5.121   4.738   3.634
   23VAL      O  241   5.158   4.824   3.554
   24ASP      N  242   5.020   4.747   3.720
   24ASP      H  243   4.990   4.675   3.783
   24ASP     CA  244   4.948   4.874   3.731
   24ASP     CB  245   4.813   4.839   3.794
   24ASP     CG  246   4.824   4.769   3.930
   24ASP    OD1  247   4.797   4.843   4.028
   24ASP    OD2  248   4.824   4.645   3.946
   24ASP      C  249   5.021   4.988   3.801
   24ASP      O  250   5.094   4.961   3.897
   25VAL      N  251   4.997   5.109   3.750
   25VAL      H  252   4.944   5.120   3.667
   25VAL     CA  253   5.046   5.236   3.805
   25VAL     CB  254   5.163   5.296   3.727
   25VAL    CG1  255   5.256   5.384   3.810
   25VAL    CG2  256   5.240   5.188   3.650
   25VAL      C  257   4.925   5.329   3.796
   25VAL      O  258   4.855   5.335   3.695
   26LEU      N  259   4.885   5.373   3.915
   26LEU      H  260   4.896   5.316   3.996
   26LEU     CA  261   4.791   5.484   3.933
   26LEU     CB  262   4.685   5.434   4.032
   26LEU     CG  263   4.552   5.410   3.961
   26LEU    CD1  264   4.475   5.321   4.059
   26LEU    CD2  265   4.478   5.544   3.945
   26LEU      C  266   4.843   5.615   3.992
   26LEU      O  267   4.948   5.613   4.055
   27GLY      N  268   4.791   5.723   3.935
   27GLY      H  269   4.733   5.710   3.855
   27GLY     CA  270   4.806   5.863   3.977
   27GLY      C  271   4.939   5.937   3.962
   27GLY      O  272   4.931   6.049   3.913
   28LEU      N  273   5.053   5.869   3.975
   28LEU      H  274   5.047   5.770   3.993
   28LEU     CA  275   5.190   5.919   3.958
   28LEU     CB  276   5.237   5.932   3.813
   28LEU     CG  277   5.258   5.792   3.755
   28LEU    CD1  278   5.144   5.731   3.674
   28LEU    CD2  279   5.383   5.789   3.667
   28LEU      C  280   5.240   6.048   4.022
   28LEU      O  281   5.172   6.149   4.033
   29GLU      N  282   5.360   6.051   4.079
   29GLU      H  283   5.424   5.975   4.066
   29GLU     CA  284   5.416   6.147   4.175
   29GLU     CB  285   5.451   6.284   4.117
   29GLU     CG  286   5.578   6.291   4.032
   29GLU     CD  287   5.611   6.440   4.041
   29GLU    OE1  288   5.547   6.515   3.965
   29GLU    OE2  289   5.692   6.482   4.127
   29GLU      C  290   5.340   6.159   4.308
   29GLU      O  291   5.245   6.237   4.318
   30GLU      N  292   5.366   6.067   4.400
   30GLU      H  293   5.433   5.996   4.379
   30GLU     CA  294   5.314   6.046   4.536
   30GLU     CB  295   5.361   6.162   4.624
   30GLU     CG  296   5.498   6.125   4.681
   30GLU     CD  297   5.539   6.241   4.771
   30GLU    OE1  298   5.573   6.345   4.710
   30GLU    OE2  299   5.530   6.224   4.895
   30GLU      C  300   5.163   6.021   4.543
   30GLU      O  301   5.109   5.933   4.611
   31GLU      N  302   5.083   6.103   4.475
   31GLU      H  303   5.118   6.169   4.409
   31GLU     CA  304   4.937   6.088   4.476
   31GLU     CB  305   4.876   6.201   4.392
   31GLU     CG  306   4.900   6.346   4.432
   31GLU     CD  307   4.771   6.427   4.415
   31GLU    OE1  308   4.726   6.437   4.299
   31GLU    OE2  309   4.718   6.470   4.520
   31GLU      C  310   4.895   5.954   4.416
   31GLU      O  311   4.956   5.894   4.328
   32SER      N  312   4.804   5.892   4.491
   32SER      H  313   4.762   5.941   4.567
   32SER     CA  314   4.740   5.762   4.466
   32SER     CB  315   4.646   5.753   4.346
   32SER     OG  316   4.520   5.820   4.359
   32SER     HG  317   4.486   5.817   4.265
   32SER      C  318   4.822   5.633   4.453
   32SER      O  319   4.776   5.520   4.467
   33LEU      N  320   4.949   5.651   4.417
   33LEU      H  321   4.984   5.738   4.384
   33LEU     CA  322   5.034   5.533   4.395
   33LEU     CB  323   5.162   5.574   4.320
   33LEU     CG  324   5.253   5.462   4.269
   33LEU    CD1  325   5.169   5.357   4.195
   33LEU    CD2  326   5.362   5.515   4.176
   33LEU      C  327   5.068   5.482   4.535
   33LEU      O  328   5.141   5.549   4.608
   34GLY      N  329   5.038   5.353   4.547
   34GLY      H  330   4.984   5.296   4.485
   34GLY     CA  331   5.086   5.276   4.662
   34GLY      C  332   5.216   5.202   4.628
   34GLY      O  333   5.319   5.264   4.602
   35SER      N  334   5.188   5.078   4.590
   35SER      H  335   5.099   5.040   4.615
   35SER     CA  336   5.294   4.985   4.548
   35SER     CB  337   5.252   4.838   4.537
   35SER     OG  338   5.367   4.754   4.535
   35SER     HG  339   5.343   4.676   4.476
   35SER      C  340   5.364   5.027   4.419
   35SER      O  341   5.295   5.025   4.317
   36VAL      N  342   5.482   5.087   4.431
   36VAL      H  343   5.529   5.088   4.519
   36VAL     CA  344   5.559   5.126   4.311
   36VAL     CB  345   5.663   5.226   4.362
   36VAL    CG1  346   5.767   5.161   4.454
   36VAL    CG2  347   5.736   5.308   4.255
   36VAL      C  348   5.621   5.015   4.226
   36VAL      O  349   5.685   4.927   4.284
   37PRO      N  350   5.605   5.020   4.094
   37PRO     CA  351   5.676   4.926   4.006
   37PRO     CB  352   5.614   4.953   3.869
   37PRO     CG  353   5.471   4.999   3.898
   37PRO     CD  354   5.491   5.082   4.025
   37PRO      C  355   5.823   4.966   4.019
   37PRO      O  356   5.867   5.075   3.984
   38ALA      N  357   5.896   4.855   4.020
   38ALA      H  358   5.844   4.774   4.047
   38ALA     CA  359   6.042   4.844   4.041
   38ALA     CB  360   6.076   4.872   4.187
   38ALA      C  361   6.094   4.711   3.985
   38ALA      O  362   6.035   4.605   4.006
   39PRO      N  363   6.184   4.723   3.888
   39PRO     CA  364   6.207   4.839   3.800
   39PRO     CB  365   6.349   4.812   3.750
   39PRO     CG  366   6.347   4.660   3.735
   39PRO     CD  367   6.282   4.616   3.867
   39PRO      C  368   6.107   4.848   3.685
   39PRO      O  369   6.067   4.744   3.633
   40ALA      N  370   6.084   4.966   3.629
   40ALA      H  371   6.159   5.032   3.614
   40ALA     CA  372   5.982   4.976   3.524
   40ALA     CB  373   5.865   5.054   3.586
   40ALA      C  374   6.017   5.025   3.384
   40ALA      O  375   6.114   5.101   3.374
   41CYS      N  376   5.968   4.962   3.278
   41CYS      H  377   5.902   4.888   3.283
   41CYS     CA  378   6.007   4.980   3.137
   41CYS     CB  379   6.089   4.859   3.092
   41CYS     SG  380   6.203   4.919   2.963
   41CYS     HG  381   6.185   4.824   2.871
   41CYS      C  382   5.881   4.995   3.052
   41CYS      O  383   5.777   4.955   3.104
   42ALA      N  384   5.885   5.087   2.956
   42ALA      H  385   5.962   5.149   2.939
   42ALA     CA  386   5.777   5.114   2.860
   42ALA     CB  387   5.758   5.004   2.756
   42ALA      C  388   5.639   5.138   2.921
   42ALA      O  389   5.552   5.051   2.928
   43LEU      N  390   5.614   5.265   2.952
   43LEU      H  391   5.660   5.342   2.908
   43LEU     CA  392   5.502   5.320   3.030
   43LEU     CB  393   5.543   5.431   3.128
   43LEU     CG  394   5.433   5.499   3.210
   43LEU    CD1  395   5.369   5.400   3.307
   43LEU    CD2  396   5.492   5.622   3.279
   43LEU      C  397   5.387   5.367   2.941
   43LEU      O  398   5.398   5.471   2.878
   44LEU      N  399   5.280   5.289   2.932
   44LEU      H  400   5.282   5.199   2.976
   44LEU     CA  401   5.153   5.335   2.874
   44LEU     CB  402   5.062   5.218   2.835
   44LEU     CG  403   5.118   5.117   2.734
   44LEU    CD1  404   5.228   5.033   2.799
   44LEU    CD2  405   5.014   5.010   2.701
   44LEU      C  406   5.087   5.425   2.979
   44LEU      O  407   5.078   5.378   3.092
   45LEU      N  408   5.041   5.544   2.941
   45LEU      H  409   5.057   5.581   2.850
   45LEU     CA  410   4.967   5.645   3.018
   45LEU     CB  411   5.066   5.758   3.049
   45LEU     CG  412   5.027   5.857   3.159
   45LEU    CD1  413   5.075   5.816   3.298
   45LEU    CD2  414   5.082   5.994   3.117
   45LEU      C  415   4.852   5.700   2.934
   45LEU      O  416   4.850   5.703   2.811
   46LEU      N  417   4.745   5.731   3.007
   46LEU      H  418   4.737   5.710   3.105
   46LEU     CA  419   4.624   5.802   2.965
   46LEU     CB  420   4.504   5.717   3.007
   46LEU     CG  421   4.470   5.594   2.922
   46LEU    CD1  422   4.322   5.561   2.940
   46LEU    CD2  423   4.478   5.633   2.774
   46LEU      C  424   4.627   5.946   3.018
   46LEU      O  425   4.646   5.980   3.135
   47PHE      N  426   4.594   6.036   2.926
   47PHE      H  427   4.572   6.006   2.834
   47PHE     CA  428   4.599   6.181   2.950
   47PHE     CB  429   4.698   6.258   2.861
   47PHE     CG  430   4.811   6.320   2.943
   47PHE    CD1  431   4.793   6.451   2.987
   47PHE    HD1  432   4.697   6.501   2.985
   47PHE    CD2  433   4.938   6.264   2.944
   47PHE    HD2  434   4.951   6.175   2.881
   47PHE    CE1  435   4.903   6.525   3.029
   47PHE    HE1  436   4.906   6.634   3.039
   47PHE    CE2  437   5.048   6.341   2.979
   47PHE    HE2  438   5.147   6.295   2.977
   47PHE     CZ  439   5.030   6.469   3.029
   47PHE     HZ  440   5.111   6.531   3.067
   47PHE      C  441   4.460   6.244   2.937
   47PHE      O  442   4.376   6.202   2.858
   48PRO      N  443   4.424   6.321   3.040
   48PRO     CA  444   4.316   6.420   3.032
   48PRO     CB  445   4.317   6.488   3.169
   48PRO     CG  446   4.357   6.376   3.265
   48PRO     CD  447   4.457   6.295   3.181
   48PRO      C  448   4.348   6.511   2.913
   48PRO      O  449   4.460   6.557   2.891
   49LEU      N  450   4.239   6.533   2.841
   49LEU      H  451   4.146   6.506   2.864
   49LEU     CA  452   4.240   6.612   2.717
   49LEU     CB  453   4.102   6.610   2.650
   49LEU     CG  454   4.069   6.474   2.590
   49LEU    CD1  455   3.917   6.472   2.570
   49LEU    CD2  456   4.130   6.468   2.450
   49LEU      C  457   4.295   6.753   2.740
   49LEU      O  458   4.254   6.815   2.837
   50THR      N  459   4.409   6.773   2.673
   50THR      H  460   4.455   6.699   2.623
   50THR     CA  461   4.490   6.895   2.680
   50THR     CB  462   4.641   6.876   2.698
   50THR    OG1  463   4.701   6.819   2.581
   50THR    HG1  464   4.682   6.721   2.587
   50THR    CG2  465   4.692   6.801   2.821
   50THR      C  466   4.478   6.991   2.561
   50THR      O  467   4.455   6.951   2.447
   51ALA      N  468   4.459   7.119   2.591
   51ALA      H  469   4.472   7.154   2.684
   51ALA     CA  470   4.446   7.224   2.489
   51ALA     CB  471   4.413   7.356   2.560
   51ALA      C  472   4.581   7.247   2.420
   51ALA      O  473   4.577   7.294   2.306
   52GLN      N  474   4.692   7.214   2.486
   52GLN      H  475   4.684   7.211   2.585
   52GLN     CA  476   4.824   7.206   2.422
   52GLN     CB  477   4.920   7.171   2.536
   52GLN     CG  478   4.948   7.296   2.620
   52GLN     CD  479   5.024   7.267   2.749
   52GLN    OE1  480   5.144   7.242   2.760
   52GLN    NE2  481   4.943   7.264   2.854
   52GLN   HE21  482   4.844   7.279   2.846
   52GLN   HE22  483   4.972   7.226   2.942
   52GLN      C  484   4.826   7.106   2.307
   52GLN      O  485   4.854   7.148   2.194
   53HISE     N  486   4.772   6.986   2.324
   53HISE     H  487   4.754   6.943   2.412
   53HISE    CA  488   4.737   6.898   2.212
   53HISE    CB  489   4.671   6.771   2.266
   53HISE    CG  490   4.669   6.665   2.156
   53HISE   ND1  491   4.567   6.647   2.072
   53HISE   CD2  492   4.761   6.574   2.124
   53HISE   HD2  493   4.859   6.569   2.171
   53HISE   CE1  494   4.594   6.544   1.993
   53HISE   HE1  495   4.527   6.506   1.916
   53HISE   NE2  496   4.712   6.494   2.029
   53HISE   HE2  497   4.762   6.415   1.995
   53HISE     C  498   4.652   6.967   2.106
   53HISE     O  499   4.700   6.973   1.992
   54GLU      N  500   4.549   7.043   2.140
   54GLU      H  501   4.507   7.046   2.231
   54GLU     CA  502   4.454   7.103   2.045
   54GLU     CB  503   4.329   7.162   2.110
   54GLU     CG  504   4.224   7.067   2.171
   54GLU     CD  505   4.095   7.145   2.197
   54GLU    OE1  506   4.041   7.203   2.101
   54GLU    OE2  507   4.043   7.135   2.310
   54GLU      C  508   4.514   7.212   1.957
   54GLU      O  509   4.510   7.210   1.834
   55ASN      N  510   4.583   7.307   2.020
   55ASN      H  511   4.580   7.312   2.120
   55ASN     CA  512   4.647   7.420   1.951
   55ASN     CB  513   4.627   7.548   2.033
   55ASN     CG  514   4.671   7.548   2.179
   55ASN    OD1  515   4.770   7.506   2.238
   55ASN    ND2  516   4.571   7.589   2.257
   55ASN   HD21  517   4.475   7.608   2.237
   55ASN   HD22  518   4.590   7.584   2.355
   55ASN      C  519   4.790   7.405   1.899
   55ASN      O  520   4.840   7.488   1.823
   56PHE      N  521   4.847   7.286   1.912
   56PHE      H  522   4.805   7.223   1.978
   56PHE     CA  523   4.963   7.230   1.841
   56PHE     CB  524   5.082   7.214   1.936
   56PHE     CG  525   5.144   7.339   1.998
   56PHE    CD1  526   5.209   7.425   1.910
   56PHE    HD1  527   5.237   7.383   1.813
   56PHE    CD2  528   5.094   7.381   2.120
   56PHE    HD2  529   5.036   7.316   2.185
   56PHE    CE1  530   5.242   7.550   1.961
   56PHE    HE1  531   5.278   7.627   1.893
   56PHE    CE2  532   5.126   7.510   2.163
   56PHE    HE2  533   5.058   7.555   2.236
   56PHE     CZ  534   5.209   7.593   2.089
   56PHE     HZ  535   5.236   7.693   2.122
   56PHE      C  536   4.932   7.096   1.773
   56PHE      O  537   4.878   7.099   1.662
   57ARG      N  538   4.942   6.990   1.852
   57ARG      H  539   4.964   7.004   1.948
   57ARG     CA  540   4.959   6.854   1.799
   57ARG     CB  541   4.996   6.755   1.909
   57ARG     CG  542   5.130   6.781   1.980
   57ARG     CD  543   5.151   6.686   2.097
   57ARG     NE  544   5.277   6.707   2.170
   57ARG     HE  545   5.320   6.798   2.168
   57ARG     CZ  546   5.341   6.615   2.243
   57ARG    NH1  547   5.305   6.486   2.250
   57ARG   HH11  548   5.223   6.450   2.206
   57ARG   HH12  549   5.365   6.414   2.284
   57ARG    NH2  550   5.438   6.655   2.325
   57ARG   HH21  551   5.469   6.747   2.349
   57ARG   HH22  552   5.486   6.583   2.376
   57ARG      C  553   4.851   6.791   1.711
   57ARG      O  554   4.876   6.748   1.598
   58LYS      N  555   4.724   6.814   1.745
   58LYS      H  556   4.710   6.853   1.836
   58LYS     CA  557   4.611   6.777   1.658
   58LYS     CB  558   4.486   6.822   1.734
   58LYS     CG  559   4.388   6.705   1.745
   58LYS     CD  560   4.256   6.753   1.804
   58LYS     CE  561   4.138   6.657   1.784
   58LYS     NZ  562   4.012   6.703   1.843
   58LYS    HZ1  563   3.940   6.698   1.774
   58LYS    HZ2  564   3.989   6.642   1.919
   58LYS    HZ3  565   4.030   6.798   1.868
   58LYS      C  566   4.595   6.813   1.510
   58LYS      O  567   4.543   6.734   1.432
   59LYS      N  568   4.659   6.926   1.482
   59LYS      H  569   4.674   6.993   1.555
   59LYS     CA  570   4.671   6.980   1.346
   59LYS     CB  571   4.627   7.127   1.357
   59LYS     CG  572   4.688   7.222   1.460
   59LYS     CD  573   4.653   7.371   1.445
   59LYS     CE  574   4.508   7.397   1.484
   59LYS     NZ  575   4.472   7.538   1.466
   59LYS    HZ1  576   4.546   7.592   1.506
   59LYS    HZ2  577   4.459   7.556   1.369
   59LYS    HZ3  578   4.391   7.569   1.516
   59LYS      C  579   4.814   6.961   1.294
   59LYS      O  580   4.835   6.943   1.174
   60GLN      N  581   4.911   6.977   1.383
   60GLN      H  582   4.887   6.989   1.479
   60GLN     CA  583   5.053   6.963   1.349
   60GLN     CB  584   5.142   7.034   1.451
   60GLN     CG  585   5.201   7.164   1.396
   60GLN     CD  586   5.288   7.229   1.503
   60GLN    OE1  587   5.236   7.324   1.563
   60GLN    NE2  588   5.417   7.198   1.516
   60GLN   HE21  589   5.460   7.135   1.452
   60GLN   HE22  590   5.468   7.227   1.597
   60GLN      C  591   5.088   6.814   1.349
   60GLN      O  592   5.174   6.766   1.422
   61ILE      N  593   5.025   6.745   1.254
   61ILE      H  594   4.963   6.793   1.192
   61ILE     CA  595   5.046   6.602   1.226
   61ILE     CB  596   4.921   6.549   1.155
   61ILE    CG1  597   4.786   6.568   1.225
   61ILE    CG2  598   4.926   6.398   1.133
   61ILE     CD  599   4.753   6.493   1.355
   61ILE      C  600   5.169   6.590   1.135
   61ILE      O  601   5.166   6.568   1.014
   62GLU      N  602   5.279   6.610   1.206
   62GLU      H  603   5.268   6.646   1.299
   62GLU     CA  604   5.415   6.610   1.148
   62GLU     CB  605   5.507   6.683   1.246
   62GLU     CG  606   5.484   6.834   1.248
   62GLU     CD  607   5.568   6.918   1.345
   62GLU    OE1  608   5.550   7.041   1.330
   62GLU    OE2  609   5.627   6.868   1.443
   62GLU      C  610   5.466   6.470   1.118
   62GLU      O  611   5.470   6.380   1.203
   63GLU      N  612   5.523   6.461   0.998
   63GLU      H  613   5.531   6.544   0.943
   63GLU     CA  614   5.567   6.339   0.928
   63GLU     CB  615   5.617   6.379   0.789
   63GLU     CG  616   5.608   6.267   0.685
   63GLU     CD  617   5.749   6.209   0.668
   63GLU    OE1  618   5.844   6.281   0.630
   63GLU    OE2  619   5.758   6.090   0.705
   63GLU      C  620   5.682   6.275   1.005
   63GLU      O  621   5.765   6.346   1.061
   64LEU      N  622   5.705   6.144   1.002
   64LEU      H  623   5.681   6.087   0.923
   64LEU     CA  624   5.808   6.075   1.080
   64LEU     CB  625   5.792   5.926   1.048
   64LEU     CG  626   5.662   5.861   1.094
   64LEU    CD1  627   5.636   5.720   1.041
   64LEU    CD2  628   5.658   5.853   1.247
   64LEU      C  629   5.956   6.114   1.073
   64LEU      O  630   6.031   6.099   1.169
   65LYS      N  631   6.001   6.148   0.952
   65LYS      H  632   5.940   6.128   0.876
   65LYS     CA  633   6.136   6.196   0.920
   65LYS     CB  634   6.152   6.204   0.768
   65LYS     CG  635   6.159   6.060   0.718
   65LYS     CD  636   6.202   6.050   0.571
   65LYS     CE  637   6.117   6.123   0.467
   65LYS     NZ  638   5.990   6.051   0.451
   65LYS    HZ1  639   5.928   6.054   0.530
   65LYS    HZ2  640   5.944   6.088   0.369
   65LYS    HZ3  641   6.021   5.958   0.434
   65LYS      C  642   6.179   6.326   0.988
   65LYS      O  643   6.117   6.430   0.964
   66GLY      N  644   6.291   6.316   1.059
   66GLY      H  645   6.350   6.237   1.072
   66GLY     CA  646   6.345   6.438   1.121
   66GLY      C  647   6.454   6.401   1.222
   66GLY      O  648   6.495   6.286   1.235
   67GLN      N  649   6.535   6.506   1.237
   67GLN      H  650   6.511   6.595   1.199
   67GLN     CA  651   6.654   6.513   1.323
   67GLN     CB  652   6.712   6.652   1.297
   67GLN     CG  653   6.795   6.665   1.170
   67GLN     CD  654   6.819   6.816   1.154
   67GLN    OE1  655   6.899   6.876   1.226
   67GLN    NE2  656   6.716   6.884   1.104
   67GLN   HE21  657   6.628   6.842   1.084
   67GLN   HE22  658   6.729   6.980   1.082
   67GLN      C  659   6.619   6.484   1.469
   67GLN      O  660   6.501   6.481   1.501
   68GLU      N  661   6.715   6.448   1.554
   68GLU      H  662   6.810   6.476   1.539
   68GLU     CA  663   6.689   6.400   1.690
   68GLU     CB  664   6.616   6.505   1.773
   68GLU     CG  665   6.706   6.628   1.786
   68GLU     CD  666   6.830   6.596   1.870
   68GLU    OE1  667   6.938   6.634   1.819
   68GLU    OE2  668   6.823   6.543   1.983
   68GLU      C  669   6.623   6.263   1.708
   68GLU      O  670   6.659   6.189   1.800
   69VAL      N  671   6.533   6.225   1.618
   69VAL      H  672   6.518   6.288   1.541
   69VAL     CA  673   6.453   6.102   1.615
   69VAL     CB  674   6.315   6.111   1.549
   69VAL    CG1  675   6.233   5.993   1.601
   69VAL    CG2  676   6.242   6.245   1.555
   69VAL      C  677   6.532   5.984   1.559
   69VAL      O  678   6.564   5.979   1.440
   70SER      N  679   6.588   5.897   1.644
   70SER      H  680   6.579   5.915   1.742
   70SER     CA  681   6.668   5.778   1.613
   70SER     CB  682   6.694   5.693   1.738
   70SER     OG  683   6.782   5.583   1.713
   70SER     HG  684   6.803   5.545   1.803
   70SER      C  685   6.616   5.687   1.501
   70SER      O  686   6.499   5.653   1.512
   71PRO      N  687   6.692   5.626   1.410
   71PRO     CA  688   6.640   5.518   1.326
   71PRO     CB  689   6.761   5.488   1.237
   71PRO     CG  690   6.828   5.625   1.223
   71PRO     CD  691   6.819   5.684   1.364
   71PRO      C  692   6.592   5.391   1.397
   71PRO      O  693   6.516   5.311   1.342
   72LYS      N  694   6.639   5.367   1.519
   72LYS      H  695   6.713   5.420   1.559
   72LYS     CA  696   6.604   5.251   1.603
   72LYS     CB  697   6.709   5.212   1.707
   72LYS     CG  698   6.836   5.158   1.641
   72LYS     CD  699   6.931   5.106   1.750
   72LYS     CE  700   6.911   4.967   1.810
   72LYS     NZ  701   7.010   4.954   1.918
   72LYS    HZ1  702   6.976   5.016   1.989
   72LYS    HZ2  703   7.015   4.859   1.949
   72LYS    HZ3  704   7.099   4.985   1.885
   72LYS      C  705   6.466   5.251   1.667
   72LYS      O  706   6.423   5.159   1.737
   73VAL      N  707   6.392   5.359   1.643
   73VAL      H  708   6.439   5.445   1.620
   73VAL     CA  709   6.249   5.375   1.673
   73VAL     CB  710   6.201   5.520   1.677
   73VAL    CG1  711   6.055   5.542   1.719
   73VAL    CG2  712   6.293   5.614   1.754
   73VAL      C  713   6.161   5.286   1.586
   73VAL      O  714   6.183   5.273   1.465
   74TYR      N  715   6.049   5.238   1.639
   74TYR      H  716   6.044   5.239   1.738
   74TYR     CA  717   5.956   5.155   1.560
   74TYR     CB  718   5.909   5.034   1.639
   74TYR     CG  719   6.009   4.919   1.657
   74TYR    CD1  720   6.039   4.824   1.561
   74TYR    HD1  721   5.965   4.782   1.492
   74TYR    CD2  722   6.088   4.929   1.771
   74TYR    HD2  723   6.045   4.966   1.865
   74TYR    CE1  724   6.151   4.745   1.583
   74TYR    HE1  725   6.159   4.650   1.530
   74TYR    CE2  726   6.204   4.853   1.782
   74TYR    HE2  727   6.270   4.875   1.866
   74TYR     CZ  728   6.241   4.758   1.688
   74TYR     OH  729   6.364   4.700   1.683
   74TYR     HH  730   6.368   4.632   1.610
   74TYR      C  731   5.844   5.247   1.512
   74TYR      O  732   5.733   5.252   1.565
   75PHE      N  733   5.890   5.325   1.414
   75PHE      H  734   5.989   5.337   1.404
   75PHE     CA  735   5.812   5.437   1.359
   75PHE     CB  736   5.899   5.519   1.265
   75PHE     CG  737   6.042   5.565   1.297
   75PHE    CD1  738   6.054   5.691   1.355
   75PHE    HD1  739   5.963   5.724   1.405
   75PHE    CD2  740   6.153   5.508   1.237
   75PHE    HD2  741   6.154   5.400   1.218
   75PHE    CE1  742   6.172   5.763   1.343
   75PHE    HE1  743   6.171   5.870   1.365
   75PHE    CE2  744   6.275   5.574   1.239
   75PHE    HE2  745   6.362   5.534   1.186
   75PHE     CZ  746   6.287   5.700   1.296
   75PHE     HZ  747   6.376   5.763   1.292
   75PHE      C  748   5.693   5.391   1.275
   75PHE      O  749   5.725   5.321   1.180
   76MET      N  750   5.568   5.410   1.316
   76MET      H  751   5.546   5.382   1.410
   76MET     CA  752   5.449   5.409   1.229
   76MET     CB  753   5.378   5.275   1.243
   76MET     CG  754   5.336   5.236   1.385
   76MET     SD  755   5.157   5.270   1.406
   76MET     CE  756   5.146   5.230   1.579
   76MET      C  757   5.348   5.524   1.242
   76MET      O  758   5.368   5.611   1.327
   77LYS      N  759   5.234   5.523   1.174
   77LYS      H  760   5.207   5.437   1.129
   77LYS     CA  761   5.147   5.640   1.160
   77LYS     CB  762   5.072   5.635   1.027
   77LYS     CG  763   5.166   5.658   0.909
   77LYS     CD  764   5.093   5.683   0.777
   77LYS     CE  765   5.193   5.723   0.668
   77LYS     NZ  766   5.149   5.734   0.528
   77LYS    HZ1  767   5.058   5.775   0.525
   77LYS    HZ2  768   5.204   5.802   0.481
   77LYS    HZ3  769   5.146   5.644   0.484
   77LYS      C  770   5.053   5.666   1.278
   77LYS      O  771   4.971   5.757   1.266
   78GLN      N  772   5.068   5.589   1.385
   78GLN      H  773   5.148   5.529   1.388
   78GLN     CA  774   4.985   5.594   1.507
   78GLN     CB  775   5.001   5.721   1.589
   78GLN     CG  776   5.071   5.695   1.723
   78GLN     CD  777   5.222   5.712   1.707
   78GLN    OE1  778   5.296   5.635   1.645
   78GLN    NE2  779   5.276   5.831   1.734
   78GLN   HE21  780   5.212   5.905   1.753
   78GLN   HE22  781   5.365   5.853   1.695
   78GLN      C  782   4.843   5.536   1.509
   78GLN      O  783   4.786   5.504   1.613
   79THR      N  784   4.794   5.504   1.390
   79THR      H  785   4.860   5.498   1.316
   79THR     CA  786   4.652   5.483   1.358
   79THR     CB  787   4.593   5.556   1.237
   79THR    OG1  788   4.646   5.495   1.120
   79THR    HG1  789   4.593   5.412   1.103
   79THR    CG2  790   4.608   5.709   1.241
   79THR      C  791   4.600   5.340   1.347
   79THR      O  792   4.485   5.310   1.381
   80ILE      N  793   4.689   5.248   1.309
   80ILE      H  794   4.784   5.277   1.295
   80ILE     CA  795   4.645   5.109   1.292
   80ILE     CB  796   4.739   5.019   1.210
   80ILE    CG1  797   4.885   5.022   1.254
   80ILE    CG2  798   4.718   5.061   1.065
   80ILE     CD  799   4.967   4.929   1.163
   80ILE      C  800   4.610   5.030   1.418
   80ILE      O  801   4.686   5.025   1.515
   81GLY      N  802   4.479   5.011   1.430
   81GLY      H  803   4.420   4.997   1.350
   81GLY     CA  804   4.418   4.950   1.549
   81GLY      C  805   4.422   5.019   1.686
   81GLY      O  806   4.465   5.134   1.698
   82ASN      N  807   4.399   4.932   1.784
   82ASN      H  808   4.389   4.834   1.767
   82ASN     CA  809   4.383   4.973   1.924
   82ASN     CB  810   4.328   4.851   1.997
   82ASN     CG  811   4.314   4.873   2.148
   82ASN    OD1  812   4.413   4.881   2.220
   82ASN    ND2  813   4.198   4.893   2.209
   82ASN   HD21  814   4.113   4.900   2.155
   82ASN   HD22  815   4.190   4.905   2.307
   82ASN      C  816   4.512   5.023   1.988
   82ASN      O  817   4.605   4.944   2.004
   83SER      N  818   4.482   5.120   2.074
   83SER      H  819   4.392   5.163   2.080
   83SER     CA  820   4.580   5.199   2.151
   83SER     CB  821   4.513   5.312   2.228
   83SER     OG  822   4.439   5.406   2.149
   83SER     HG  823   4.351   5.365   2.125
   83SER      C  824   4.677   5.116   2.236
   83SER      O  825   4.794   5.098   2.203
   84CYS      N  826   4.623   5.058   2.343
   84CYS      H  827   4.534   5.089   2.376
   84CYS     CA  828   4.696   4.964   2.430
   84CYS     CB  829   4.612   4.925   2.552
   84CYS     SG  830   4.440   4.867   2.531
   84CYS     HG  831   4.387   4.983   2.493
   84CYS      C  832   4.752   4.836   2.368
   84CYS      O  833   4.860   4.794   2.410
   85GLY      N  834   4.695   4.795   2.255
   85GLY      H  835   4.606   4.823   2.220
   85GLY     CA  836   4.759   4.688   2.177
   85GLY      C  837   4.879   4.724   2.091
   85GLY      O  838   4.994   4.687   2.112
   86THR      N  839   4.846   4.789   1.979
   86THR      H  840   4.754   4.828   1.980
   86THR     CA  841   4.938   4.818   1.868
   86THR     CB  842   4.859   4.833   1.738
   86THR    OG1  843   4.781   4.952   1.742
   86THR    HG1  844   4.728   4.973   1.659
   86THR    CG2  845   4.771   4.712   1.705
   86THR      C  846   5.031   4.938   1.881
   86THR      O  847   5.142   4.937   1.828
   87ILE      N  848   4.986   5.041   1.953
   87ILE      H  849   4.887   5.046   1.969
   87ILE     CA  850   5.077   5.149   1.994
   87ILE     CB  851   5.009   5.281   2.031
   87ILE    CG1  852   4.879   5.312   1.956
   87ILE    CG2  853   5.097   5.404   2.012
   87ILE     CD  854   4.804   5.441   1.990
   87ILE      C  855   5.162   5.091   2.107
   87ILE      O  856   5.277   5.057   2.082
   88GLY      N  857   5.089   5.055   2.213
   88GLY      H  858   4.989   5.052   2.203
   88GLY     CA  859   5.133   5.000   2.342
   88GLY      C  860   5.223   4.876   2.346
   88GLY      O  861   5.345   4.886   2.362
   89LEU      N  862   5.157   4.762   2.358
   89LEU      H  863   5.060   4.762   2.335
   89LEU     CA  864   5.217   4.629   2.375
   89LEU     CB  865   5.098   4.533   2.386
   89LEU     CG  866   5.129   4.385   2.404
   89LEU    CD1  867   5.047   4.319   2.514
   89LEU    CD2  868   5.128   4.309   2.271
   89LEU      C  869   5.318   4.596   2.265
   89LEU      O  870   5.430   4.561   2.301
   90ILE      N  871   5.298   4.628   2.137
   90ILE      H  872   5.201   4.642   2.117
   90ILE     CA  873   5.386   4.604   2.023
   90ILE     CB  874   5.328   4.633   1.884
   90ILE    CG1  875   5.201   4.551   1.861
   90ILE    CG2  876   5.427   4.594   1.774
   90ILE     CD  877   5.214   4.400   1.884
   90ILE      C  878   5.522   4.674   2.038
   90ILE      O  879   5.619   4.601   2.054
   91HISE     N  880   5.523   4.806   2.054
   91HISE     H  881   5.440   4.861   2.042
   91HISE    CA  882   5.642   4.885   2.088
   91HISE    CB  883   5.611   5.032   2.113
   91HISE    CG  884   5.635   5.127   1.996
   91HISE   ND1  885   5.748   5.195   1.976
   91HISE   CD2  886   5.547   5.180   1.911
   91HISE   HD2  887   5.439   5.162   1.916
   91HISE   CE1  888   5.733   5.283   1.878
   91HISE   HE1  889   5.803   5.354   1.834
   91HISE   NE2  890   5.606   5.275   1.840
   91HISE   HE2  891   5.569   5.325   1.762
   91HISE     C  892   5.710   4.840   2.217
   91HISE     O  893   5.827   4.804   2.203
   92ALA      N  894   5.634   4.826   2.325
   92ALA      H  895   5.535   4.840   2.327
   92ALA     CA  896   5.681   4.773   2.454
   92ALA     CB  897   5.569   4.769   2.558
   92ALA      C  898   5.766   4.646   2.446
   92ALA      O  899   5.884   4.649   2.479
   93VAL      N  900   5.711   4.548   2.374
   93VAL      H  901   5.616   4.558   2.345
   93VAL     CA  902   5.786   4.424   2.353
   93VAL     CB  903   5.705   4.294   2.345
   93VAL    CG1  904   5.650   4.255   2.482
   93VAL    CG2  905   5.601   4.273   2.235
   93VAL      C  906   5.902   4.428   2.253
   93VAL      O  907   6.008   4.383   2.298
   94ALA      N  908   5.886   4.494   2.139
   94ALA      H  909   5.809   4.552   2.112
   94ALA     CA  910   5.993   4.510   2.039
   94ALA     CB  911   5.937   4.575   1.913
   94ALA      C  912   6.116   4.578   2.099
   94ALA      O  913   6.224   4.523   2.084
   95ASN      N  914   6.095   4.676   2.187
   95ASN      H  915   6.012   4.732   2.189
   95ASN     CA  916   6.203   4.737   2.266
   95ASN     CB  917   6.159   4.880   2.301
   95ASN     CG  918   6.178   4.960   2.172
   95ASN    OD1  919   6.079   4.975   2.101
   95ASN    ND2  920   6.292   5.024   2.150
   95ASN   HD21  921   6.376   5.002   2.200
   95ASN   HD22  922   6.289   5.094   2.078
   95ASN      C  923   6.246   4.672   2.398
   95ASN      O  924   6.333   4.732   2.461
   96ASN      N  925   6.177   4.567   2.442
   96ASN      H  926   6.107   4.522   2.386
   96ASN     CA  927   6.228   4.502   2.563
   96ASN     CB  928   6.126   4.527   2.674
   96ASN     CG  929   6.146   4.673   2.715
   96ASN    OD1  930   6.252   4.714   2.762
   96ASN    ND2  931   6.062   4.769   2.676
   96ASN   HD21  932   5.981   4.738   2.626
   96ASN   HD22  933   6.102   4.860   2.670
   96ASN      C  934   6.253   4.351   2.553
   96ASN      O  935   6.269   4.291   2.659
   97GLN      N  936   6.307   4.318   2.436
   97GLN      H  937   6.347   4.389   2.378
   97GLN     CA  938   6.311   4.174   2.409
   97GLN     CB  939   6.354   4.165   2.263
   97GLN     CG  940   6.335   4.026   2.201
   97GLN     CD  941   6.405   3.903   2.259
   97GLN    OE1  942   6.349   3.806   2.310
   97GLN    NE2  943   6.534   3.885   2.232
   97GLN   HE21  944   6.582   3.951   2.174
   97GLN   HE22  945   6.587   3.811   2.274
   97GLN      C  946   6.416   4.103   2.494
   97GLN      O  947   6.398   3.997   2.553
   98ASP      N  948   6.526   4.176   2.512
   98ASP      H  949   6.553   4.254   2.455
   98ASP     CA  950   6.632   4.149   2.610
   98ASP     CB  951   6.722   4.272   2.601
   98ASP     CG  952   6.800   4.263   2.469
   98ASP    OD1  953   6.761   4.318   2.364
   98ASP    OD2  954   6.882   4.169   2.456
   98ASP      C  955   6.588   4.109   2.751
   98ASP      O  956   6.633   4.004   2.798
   99LYS      N  957   6.484   4.175   2.801
   99LYS      H  958   6.439   4.249   2.751
   99LYS     CA  959   6.428   4.146   2.934
   99LYS     CB  960   6.347   4.269   2.977
   99LYS     CG  961   6.429   4.393   3.010
   99LYS     CD  962   6.332   4.511   3.020
   99LYS     CE  963   6.403   4.642   3.054
   99LYS     NZ  964   6.471   4.696   2.935
   99LYS    HZ1  965   6.513   4.782   2.963
   99LYS    HZ2  966   6.553   4.646   2.907
   99LYS    HZ3  967   6.405   4.717   2.863
   99LYS      C  968   6.329   4.030   2.932
   99LYS      O  969   6.351   3.934   3.006
  100LEU      N  970   6.234   4.042   2.840
  100LEU      H  971   6.226   4.122   2.781
  100LEU     CA  972   6.134   3.936   2.819
  100LEU     CB  973   6.025   3.960   2.714
  100LEU     CG  974   5.941   4.084   2.745
  100LEU    CD1  975   5.966   4.190   2.637
  100LEU    CD2  976   5.797   4.043   2.775
  100LEU      C  977   6.191   3.797   2.794
  100LEU      O  978   6.161   3.706   2.872
  101GLY      N  979   6.290   3.798   2.705
  101GLY      H  980   6.320   3.882   2.661
  101GLY     CA  981   6.356   3.680   2.648
  101GLY      C  982   6.269   3.572   2.583
  101GLY      O  983   6.280   3.455   2.621
  102PHE      N  984   6.208   3.614   2.472
  102PHE      H  985   6.230   3.703   2.432
  102PHE     CA  986   6.102   3.539   2.404
  102PHE     CB  987   6.040   3.617   2.288
  102PHE     CG  988   5.940   3.725   2.326
  102PHE    CD1  989   5.980   3.858   2.313
  102PHE    HD1  990   6.077   3.881   2.267
  102PHE    CD2  991   5.810   3.687   2.358
  102PHE    HD2  992   5.795   3.583   2.387
  102PHE    CE1  993   5.881   3.952   2.339
  102PHE    HE1  994   5.905   4.057   2.325
  102PHE    CE2  995   5.712   3.784   2.373
  102PHE    HE2  996   5.606   3.757   2.372
  102PHE     CZ  997   5.750   3.918   2.369
  102PHE     HZ  998   5.684   4.003   2.387
  102PHE      C  999   6.128   3.398   2.351
  102PHE      O 1000   6.239   3.363   2.313
  103GLU      N 1001   6.017   3.324   2.350
  103GLU      H 1002   5.929   3.352   2.389
  103GLU     CA 1003   6.002   3.186   2.302
  103GLU     CB 1004   5.853   3.152   2.295
  103GLU     CG 1005   5.779   3.247   2.201
  103GLU     CD 1006   5.647   3.174   2.179
  103GLU    OE1 1007   5.600   3.110   2.275
  103GLU    OE2 1008   5.589   3.181   2.068
  103GLU      C 1009   6.068   3.143   2.171
  103GLU      O 1010   6.105   3.229   2.091
  104ASP      N 1011   6.086   3.012   2.157
  104ASP      H 1012   6.093   2.949   2.235
  104ASP     CA 1013   6.118   2.945   2.030
  104ASP     CB 1014   6.116   2.793   2.046
  104ASP     CG 1015   6.201   2.733   1.934
  104ASP    OD1 1016   6.325   2.747   1.931
  104ASP    OD2 1017   6.137   2.699   1.833
  104ASP      C 1018   6.033   2.992   1.912
  104ASP      O 1019   5.913   2.967   1.918
  105GLY      N 1020   6.091   3.033   1.800
  105GLY      H 1021   6.189   3.015   1.788
  105GLY     CA 1022   6.019   3.093   1.687
  105GLY      C 1023   5.997   3.239   1.724
  105GLY      O 1024   6.084   3.326   1.716
  106SER      N 1025   5.889   3.247   1.802
  106SER      H 1026   5.869   3.169   1.862
  106SER     CA 1027   5.816   3.370   1.837
  106SER     CB 1028   5.899   3.451   1.937
  106SER     OG 1029   5.849   3.584   1.951
  106SER     HG 1030   5.765   3.583   2.007
  106SER      C 1031   5.786   3.454   1.713
  106SER      O 1032   5.878   3.494   1.642
  107VAL      N 1033   5.658   3.488   1.693
  107VAL      H 1034   5.589   3.425   1.728
  107VAL     CA 1035   5.622   3.583   1.587
  107VAL     CB 1036   5.470   3.592   1.577
  107VAL    CG1 1037   5.402   3.464   1.528
  107VAL    CG2 1038   5.403   3.610   1.714
  107VAL      C 1039   5.679   3.723   1.613
  107VAL      O 1040   5.699   3.802   1.521
  108LEU      N 1041   5.699   3.756   1.740
  108LEU      H 1042   5.662   3.711   1.821
  108LEU     CA 1043   5.753   3.888   1.776
  108LEU     CB 1044   5.722   3.920   1.922
  108LEU     CG 1045   5.574   3.956   1.933
  108LEU    CD1 1046   5.528   3.950   2.079
  108LEU    CD2 1047   5.543   4.100   1.891
  108LEU      C 1048   5.900   3.908   1.737
  108LEU      O 1049   5.936   4.008   1.675
  109LYS      N 1050   5.974   3.798   1.741
  109LYS      H 1051   5.945   3.708   1.776
  109LYS     CA 1052   6.109   3.794   1.683
  109LYS     CB 1053   6.181   3.684   1.762
  109LYS     CG 1054   6.258   3.729   1.886
  109LYS     CD 1055   6.263   3.610   1.982
  109LYS     CE 1056   6.363   3.498   1.949
  109LYS     NZ 1057   6.379   3.398   2.055
  109LYS    HZ1 1058   6.290   3.359   2.081
  109LYS    HZ2 1059   6.447   3.329   2.028
  109LYS    HZ3 1060   6.415   3.450   2.133
  109LYS      C 1061   6.103   3.786   1.531
  109LYS      O 1062   6.195   3.838   1.468
  110GLN      N 1063   5.997   3.722   1.482
  110GLN      H 1064   5.948   3.655   1.538
  110GLN     CA 1065   5.978   3.728   1.337
  110GLN     CB 1066   5.872   3.635   1.278
  110GLN     CG 1067   5.901   3.485   1.269
  110GLN     CD 1068   5.792   3.429   1.177
  110GLN    OE1 1069   5.793   3.457   1.058
  110GLN    NE2 1070   5.704   3.351   1.240
  110GLN   HE21 1071   5.719   3.328   1.336
  110GLN   HE22 1072   5.613   3.324   1.208
  110GLN      C 1073   5.951   3.868   1.282
  110GLN      O 1074   6.023   3.914   1.194
  111PHE      N 1075   5.870   3.945   1.354
  111PHE      H 1076   5.805   3.900   1.415
  111PHE     CA 1077   5.850   4.088   1.324
  111PHE     CB 1078   5.732   4.138   1.408
  111PHE     CG 1079   5.720   4.291   1.405
  111PHE    CD1 1080   5.766   4.371   1.509
  111PHE    HD1 1081   5.844   4.343   1.579
  111PHE    CD2 1082   5.652   4.342   1.295
  111PHE    HD2 1083   5.619   4.278   1.213
  111PHE    CE1 1084   5.736   4.506   1.494
  111PHE    HE1 1085   5.776   4.584   1.560
  111PHE    CE2 1086   5.613   4.475   1.288
  111PHE    HE2 1087   5.548   4.515   1.210
  111PHE     CZ 1088   5.653   4.555   1.395
  111PHE     HZ 1089   5.640   4.663   1.388
  111PHE      C 1090   5.973   4.175   1.350
  111PHE      O 1091   6.006   4.256   1.263
  112LEU      N 1092   6.046   4.156   1.460
  112LEU      H 1093   6.001   4.123   1.542
  112LEU     CA 1094   6.171   4.230   1.480
  112LEU     CB 1095   6.238   4.182   1.609
  112LEU     CG 1096   6.185   4.246   1.737
  112LEU    CD1 1097   6.253   4.186   1.859
  112LEU    CD2 1098   6.215   4.396   1.735
  112LEU      C 1099   6.273   4.217   1.366
  112LEU      O 1100   6.326   4.304   1.297
  113SER      N 1101   6.275   4.089   1.329
  113SER      H 1102   6.238   4.010   1.379
  113SER     CA 1103   6.352   4.052   1.210
  113SER     CB 1104   6.376   3.901   1.200
  113SER     OG 1105   6.451   3.850   1.311
  113SER     HG 1106   6.541   3.891   1.297
  113SER      C 1107   6.318   4.096   1.067
  113SER      O 1108   6.389   4.068   0.971
  114GLU      N 1109   6.213   4.177   1.050
  114GLU      H 1110   6.149   4.181   1.127
  114GLU     CA 1111   6.174   4.241   0.924
  114GLU     CB 1112   6.022   4.230   0.914
  114GLU     CG 1113   5.967   4.090   0.885
  114GLU     CD 1114   5.973   4.041   0.740
  114GLU    OE1 1115   5.877   4.084   0.673
  114GLU    OE2 1116   6.071   3.972   0.705
  114GLU      C 1117   6.214   4.389   0.936
  114GLU      O 1118   6.257   4.452   0.840
  115THR      N 1119   6.168   4.441   1.050
  115THR      H 1120   6.118   4.382   1.113
  115THR     CA 1121   6.181   4.583   1.087
  115THR     CB 1122   6.102   4.624   1.212
  115THR    OG1 1123   6.126   4.521   1.308
  115THR    HG1 1124   6.046   4.462   1.299
  115THR    CG2 1125   5.952   4.632   1.185
  115THR      C 1126   6.323   4.636   1.106
  115THR      O 1127   6.337   4.757   1.119
  116GLU      N 1128   6.426   4.555   1.083
  116GLU      H 1129   6.427   4.458   1.109
  116GLU     CA 1130   6.568   4.592   1.080
  116GLU     CB 1131   6.647   4.468   1.037
  116GLU     CG 1132   6.652   4.363   1.148
  116GLU     CD 1133   6.719   4.411   1.276
  116GLU    OE1 1134   6.636   4.456   1.358
  116GLU    OE2 1135   6.843   4.403   1.292
  116GLU      C 1136   6.611   4.709   0.991
  116GLU      O 1137   6.721   4.764   1.006
  117LYS      N 1138   6.532   4.720   0.885
  117LYS      H 1139   6.471   4.646   0.855
  117LYS     CA 1140   6.535   4.831   0.790
  117LYS     CB 1141   6.404   4.823   0.711
  117LYS     CG 1142   6.396   4.702   0.618
  117LYS     CD 1143   6.254   4.699   0.561
  117LYS     CE 1144   6.236   4.565   0.490
  117LYS     NZ 1145   6.110   4.564   0.415
  117LYS    HZ1 1146   6.036   4.567   0.482
  117LYS    HZ2 1147   6.110   4.647   0.359
  117LYS    HZ3 1148   6.093   4.482   0.360
  117LYS      C 1149   6.522   4.967   0.859
  117LYS      O 1150   6.418   5.009   0.909
  118MET      N 1151   6.633   5.041   0.861
  118MET      H 1152   6.715   5.016   0.809
  118MET     CA 1153   6.660   5.165   0.934
  118MET     CB 1154   6.812   5.180   0.949
  118MET     CG 1155   6.861   5.071   1.045
  118MET     SD 1156   6.780   5.070   1.209
  118MET     CE 1157   6.905   4.984   1.301
  118MET      C 1158   6.597   5.281   0.857
  118MET      O 1159   6.661   5.364   0.792
  119SER      N 1160   6.467   5.296   0.878
  119SER      H 1161   6.414   5.225   0.924
  119SER     CA 1162   6.377   5.388   0.806
  119SER     CB 1163   6.362   5.336   0.663
  119SER     OG 1164   6.253   5.396   0.592
  119SER     HG 1165   6.234   5.341   0.510
  119SER      C 1166   6.239   5.400   0.870
  119SER      O 1167   6.190   5.295   0.912
  120PRO      N 1168   6.173   5.515   0.867
  120PRO     CA 1169   6.032   5.532   0.904
  120PRO     CB 1170   6.003   5.681   0.920
  120PRO     CG 1171   6.138   5.750   0.940
  120PRO     CD 1172   6.235   5.647   0.881
  120PRO      C 1173   5.923   5.465   0.820
  120PRO      O 1174   5.870   5.366   0.870
  121GLU      N 1175   5.938   5.491   0.691
  121GLU      H 1176   5.997   5.570   0.672
  121GLU     CA 1177   5.852   5.440   0.583
  121GLU     CB 1178   5.905   5.489   0.449
  121GLU     CG 1179   5.859   5.634   0.431
  121GLU     CD 1180   5.967   5.726   0.487
  121GLU    OE1 1181   5.953   5.770   0.603
  121GLU    OE2 1182   6.068   5.761   0.421
  121GLU      C 1183   5.846   5.287   0.576
  121GLU      O 1184   5.739   5.227   0.577
  122ASP      N 1185   5.968   5.236   0.566
  122ASP      H 1186   6.049   5.290   0.544
  122ASP     CA 1187   5.981   5.090   0.553
  122ASP     CB 1188   6.126   5.054   0.518
  122ASP     CG 1189   6.180   5.111   0.386
  122ASP    OD1 1190   6.240   5.220   0.386
  122ASP    OD2 1191   6.191   5.028   0.293
  122ASP      C 1192   5.936   5.007   0.674
  122ASP      O 1193   5.843   4.926   0.668
  123ARG      N 1194   5.955   5.070   0.789
  123ARG      H 1195   5.981   5.167   0.788
  123ARG     CA 1196   5.894   5.018   0.912
  123ARG     CB 1197   5.965   5.069   1.037
  123ARG     CG 1198   6.103   5.019   1.081
  123ARG     CD 1199   6.151   5.083   1.211
  123ARG     NE 1200   6.294   5.052   1.219
  123ARG     HE 1201   6.344   5.100   1.147
  123ARG     CZ 1202   6.368   4.993   1.313
  123ARG    NH1 1203   6.306   4.959   1.427
  123ARG   HH11 1204   6.207   4.963   1.441
  123ARG   HH12 1205   6.356   4.924   1.506
  123ARG    NH2 1206   6.500   4.969   1.307
  123ARG   HH21 1207   6.552   4.986   1.223
  123ARG   HH22 1208   6.550   4.927   1.383
  123ARG      C 1209   5.743   5.040   0.928
  123ARG      O 1210   5.680   4.946   0.977
  124ALA      N 1211   5.699   5.161   0.896
  124ALA      H 1212   5.762   5.239   0.897
  124ALA     CA 1213   5.557   5.195   0.876
  124ALA     CB 1214   5.539   5.336   0.820
  124ALA      C 1215   5.481   5.088   0.797
  124ALA      O 1216   5.375   5.036   0.832
  125LYS      N 1217   5.545   5.044   0.689
  125LYS      H 1218   5.624   5.093   0.651
  125LYS     CA 1219   5.516   4.937   0.593
  125LYS     CB 1220   5.605   4.939   0.469
  125LYS     CG 1221   5.580   5.057   0.374
  125LYS     CD 1222   5.696   5.082   0.278
  125LYS     CE 1223   5.670   5.199   0.183
  125LYS     NZ 1224   5.759   5.197   0.066
  125LYS    HZ1 1225   5.758   5.112   0.014
  125LYS    HZ2 1226   5.728   5.268   0.003
  125LYS    HZ3 1227   5.854   5.210   0.091
  125LYS      C 1228   5.515   4.800   0.662
  125LYS      O 1229   5.413   4.733   0.674
  126CYS      N 1230   5.628   4.764   0.723
  126CYS      H 1231   5.702   4.827   0.701
  126CYS     CA 1232   5.651   4.647   0.809
  126CYS     CB 1233   5.792   4.648   0.868
  126CYS     SG 1234   5.933   4.633   0.753
  126CYS     HG 1235   5.903   4.510   0.714
  126CYS      C 1236   5.551   4.626   0.923
  126CYS      O 1237   5.514   4.509   0.931
  127PHE      N 1238   5.496   4.732   0.982
  127PHE      H 1239   5.545   4.819   0.981
  127PHE     CA 1240   5.381   4.726   1.074
  127PHE     CB 1241   5.352   4.858   1.145
  127PHE     CG 1242   5.427   4.870   1.278
  127PHE    CD1 1243   5.562   4.899   1.285
  127PHE    HD1 1244   5.621   4.913   1.194
  127PHE    CD2 1245   5.349   4.873   1.394
  127PHE    HD2 1246   5.244   4.845   1.385
  127PHE    CE1 1247   5.619   4.924   1.410
  127PHE    HE1 1248   5.727   4.929   1.422
  127PHE    CE2 1249   5.405   4.901   1.518
  127PHE    HE2 1250   5.340   4.901   1.605
  127PHE     CZ 1251   5.540   4.933   1.524
  127PHE     HZ 1252   5.567   4.988   1.613
  127PHE      C 1253   5.257   4.674   1.000
  127PHE      O 1254   5.196   4.585   1.058
  128GLU      N 1255   5.220   4.744   0.893
  128GLU      H 1256   5.294   4.801   0.858
  128GLU     CA 1257   5.103   4.708   0.812
  128GLU     CB 1258   5.074   4.814   0.705
  128GLU     CG 1259   5.016   4.948   0.749
  128GLU     CD 1260   4.926   5.000   0.636
  128GLU    OE1 1261   4.931   5.114   0.586
  128GLU    OE2 1262   4.858   4.911   0.579
  128GLU      C 1263   5.102   4.563   0.764
  128GLU      O 1264   5.031   4.479   0.819
  129LYS      N 1265   5.210   4.526   0.696
  129LYS      H 1266   5.282   4.592   0.677
  129LYS     CA 1267   5.233   4.390   0.643
  129LYS     CB 1268   5.362   4.383   0.561
  129LYS     CG 1269   5.376   4.492   0.455
  129LYS     CD 1270   5.314   4.461   0.319
  129LYS     CE 1271   5.380   4.336   0.258
  129LYS     NZ 1272   5.333   4.316   0.120
  129LYS    HZ1 1273   5.368   4.395   0.070
  129LYS    HZ2 1274   5.363   4.234   0.071
  129LYS    HZ3 1275   5.234   4.320   0.109
  129LYS      C 1276   5.231   4.271   0.738
  129LYS      O 1277   5.230   4.156   0.695
  130ASN      N 1278   5.245   4.293   0.869
  130ASN      H 1279   5.203   4.373   0.910
  130ASN     CA 1280   5.275   4.184   0.963
  130ASN     CB 1281   5.383   4.212   1.068
  130ASN     CG 1282   5.453   4.090   1.129
  130ASN    OD1 1283   5.383   3.995   1.163
  130ASN    ND2 1284   5.581   4.073   1.097
  130ASN   HD21 1285   5.628   4.149   1.052
  130ASN   HD22 1286   5.608   3.978   1.087
  130ASN      C 1287   5.153   4.141   1.045
  130ASN      O 1288   5.092   4.211   1.126
  131GLU      N 1289   5.113   4.016   1.028
  131GLU      H 1290   5.159   3.949   0.969
  131GLU     CA 1291   5.005   3.955   1.107
  131GLU     CB 1292   4.975   3.810   1.068
  131GLU     CG 1293   5.094   3.718   1.096
  131GLU     CD 1294   5.176   3.681   0.972
  131GLU    OE1 1295   5.219   3.565   0.954
  131GLU    OE2 1296   5.213   3.769   0.890
  131GLU      C 1297   5.008   3.964   1.260
  131GLU      O 1298   4.905   3.959   1.326
  132ALA      N 1299   5.123   3.994   1.319
  132ALA      H 1300   5.210   3.977   1.273
  132ALA     CA 1301   5.124   4.010   1.465
  132ALA     CB 1302   5.266   4.021   1.520
  132ALA      C 1303   5.046   4.131   1.517
  132ALA      O 1304   4.970   4.119   1.613
  133ILE      N 1305   5.040   4.237   1.437
  133ILE      H 1306   5.088   4.237   1.350
  133ILE     CA 1307   4.963   4.358   1.470
  133ILE     CB 1308   5.015   4.480   1.395
  133ILE    CG1 1309   5.149   4.536   1.446
  133ILE    CG2 1310   4.914   4.595   1.386
  133ILE     CD 1311   5.255   4.475   1.355
  133ILE      C 1312   4.814   4.330   1.447
  133ILE      O 1313   4.738   4.359   1.539
  134GLN      N 1314   4.779   4.252   1.345
  134GLN      H 1315   4.839   4.218   1.273
  134GLN     CA 1316   4.642   4.206   1.319
  134GLN     CB 1317   4.657   4.143   1.180
  134GLN     CG 1318   4.663   4.253   1.075
  134GLN     CD 1319   4.655   4.198   0.932
  134GLN    OE1 1320   4.748   4.139   0.877
  134GLN    NE2 1321   4.551   4.230   0.855
  134GLN   HE21 1322   4.487   4.296   0.894
  134GLN   HE22 1323   4.532   4.175   0.774
  134GLN      C 1324   4.585   4.113   1.426
  134GLN      O 1325   4.478   4.137   1.483
  135ALA      N 1326   4.663   4.014   1.469
  135ALA      H 1327   4.723   3.972   1.401
  135ALA     CA 1328   4.640   3.934   1.590
  135ALA     CB 1329   4.742   3.820   1.599
  135ALA      C 1330   4.632   4.014   1.720
  135ALA      O 1331   4.536   3.994   1.793
  136ALA      N 1332   4.724   4.104   1.753
  136ALA      H 1333   4.816   4.104   1.712
  136ALA     CA 1334   4.716   4.188   1.873
  136ALA     CB 1335   4.834   4.285   1.883
  136ALA      C 1336   4.589   4.273   1.881
  136ALA      O 1337   4.534   4.286   1.990
  137HISE     N 1338   4.542   4.331   1.771
  137HISE     H 1339   4.596   4.339   1.688
  137HISE    CA 1340   4.409   4.392   1.757
  137HISE    CB 1341   4.402   4.462   1.621
  137HISE    CG 1342   4.288   4.564   1.611
  137HISE   ND1 1343   4.251   4.645   1.710
  137HISE   CD2 1344   4.215   4.587   1.502
  137HISE   HD2 1345   4.241   4.552   1.402
  137HISE   CE1 1346   4.149   4.717   1.663
  137HISE   HE1 1347   4.095   4.791   1.722
  137HISE   NE2 1348   4.133   4.686   1.535
  137HISE   HE2 1349   4.091   4.744   1.465
  137HISE     C 1350   4.291   4.297   1.781
  137HISE     O 1351   4.218   4.326   1.876
  138ASP      N 1352   4.301   4.174   1.733
  138ASP      H 1353   4.365   4.156   1.658
  138ASP     CA 1354   4.197   4.074   1.763
  138ASP     CB 1355   4.199   3.952   1.671
  138ASP     CG 1356   4.097   3.844   1.709
  138ASP    OD1 1357   4.137   3.753   1.784
  138ASP    OD2 1358   3.981   3.866   1.668
  138ASP      C 1359   4.200   4.034   1.910
  138ASP      O 1360   4.093   4.046   1.969
  139ALA      N 1361   4.320   4.022   1.966
  139ALA      H 1362   4.401   4.019   1.907
  139ALA     CA 1363   4.340   3.985   2.107
  139ALA     CB 1364   4.488   3.947   2.122
  139ALA      C 1365   4.294   4.089   2.210
  139ALA      O 1366   4.263   4.054   2.323
  140VAL      N 1367   4.298   4.218   2.180
  140VAL      H 1368   4.353   4.254   2.105
  140VAL     CA 1369   4.237   4.321   2.266
  140VAL     CB 1370   4.297   4.459   2.237
  140VAL    CG1 1371   4.234   4.567   2.325
  140VAL    CG2 1372   4.446   4.457   2.269
  140VAL      C 1373   4.084   4.315   2.276
  140VAL      O 1374   4.036   4.320   2.390
  141ALA      N 1375   4.024   4.298   2.159
  141ALA      H 1376   4.076   4.291   2.074
  141ALA     CA 1377   3.880   4.272   2.140
  141ALA     CB 1378   3.853   4.272   1.989
  141ALA      C 1379   3.829   4.149   2.215
  141ALA      O 1380   3.726   4.158   2.280
  142GLN      N 1381   3.903   4.039   2.205
  142GLN      H 1382   3.964   4.021   2.128
  142GLN     CA 1383   3.856   3.911   2.262
  142GLN     CB 1384   3.923   3.789   2.197
  142GLN     CG 1385   3.923   3.785   2.044
  142GLN     CD 1386   3.787   3.766   1.977
  142GLN    OE1 1387   3.674   3.763   2.026
  142GLN    NE2 1388   3.785   3.774   1.844
  142GLN   HE21 1389   3.866   3.791   1.788
  142GLN   HE22 1390   3.700   3.786   1.795
  142GLN      C 1391   3.875   3.903   2.414
  142GLN      O 1392   3.778   3.879   2.486
  143GLU      N 1393   3.992   3.950   2.457
  143GLU      H 1394   4.057   4.005   2.405
  143GLU     CA 1395   4.028   3.930   2.598
  143GLU     CB 1396   4.173   3.902   2.637
  143GLU     CG 1397   4.243   3.781   2.575
  143GLU     CD 1398   4.200   3.636   2.601
  143GLU    OE1 1399   4.263   3.556   2.674
  143GLU    OE2 1400   4.107   3.594   2.530
  143GLU      C 1401   3.965   4.032   2.693
  143GLU      O 1402   3.932   3.992   2.804
  144GLY      N 1403   3.918   4.146   2.643
  144GLY      H 1404   3.934   4.166   2.546
  144GLY     CA 1405   3.865   4.259   2.720
  144GLY      C 1406   3.713   4.278   2.729
  144GLY      O 1407   3.635   4.261   2.635
  145GLN      N 1408   3.692   4.352   2.837
  145GLN      H 1409   3.770   4.386   2.889
  145GLN     CA 1410   3.563   4.412   2.875
  145GLN     CB 1411   3.569   4.471   3.015
  145GLN     CG 1412   3.570   4.373   3.132
  145GLN     CD 1413   3.533   4.443   3.263
  145GLN    OE1 1414   3.414   4.459   3.289
  145GLN    NE2 1415   3.623   4.499   3.344
  145GLN   HE21 1416   3.720   4.504   3.322
  145GLN   HE22 1417   3.581   4.548   3.420
  145GLN      C 1418   3.512   4.523   2.783
  145GLN      O 1419   3.406   4.514   2.721
  146CYS      N 1420   3.588   4.633   2.786
  146CYS      H 1421   3.683   4.623   2.814
  146CYS     CA 1422   3.551   4.761   2.725
  146CYS     CB 1423   3.629   4.883   2.774
  146CYS     SG 1424   3.802   4.879   2.715
  146CYS     HG 1425   3.839   4.777   2.793
  146CYS      C 1426   3.541   4.757   2.572
  146CYS      O 1427   3.459   4.829   2.516
  147ARG      N 1428   3.649   4.700   2.519
  147ARG      H 1429   3.727   4.682   2.579
  147ARG     CA 1430   3.668   4.667   2.378
  147ARG     CB 1431   3.556   4.576   2.326
  147ARG     CG 1432   3.546   4.442   2.399
  147ARG     CD 1433   3.432   4.354   2.349
  147ARG     NE 1434   3.479   4.215   2.360
  147ARG     HE 1435   3.558   4.185   2.307
  147ARG     CZ 1436   3.444   4.124   2.452
  147ARG    NH1 1437   3.350   4.142   2.546
  147ARG   HH11 1438   3.294   4.222   2.563
  147ARG   HH12 1439   3.347   4.065   2.610
  147ARG    NH2 1440   3.507   4.006   2.453
  147ARG   HH21 1441   3.580   3.997   2.386
  147ARG   HH22 1442   3.487   3.930   2.514
  147ARG      C 1443   3.695   4.794   2.296
  147ARG      O 1444   3.757   4.787   2.191
  148VAL      N 1445   3.630   4.906   2.328
  148VAL      H 1446   3.555   4.912   2.394
  148VAL     CA 1447   3.662   5.034   2.264
  148VAL     CB 1448   3.559   5.145   2.284
  148VAL    CG1 1449   3.425   5.103   2.224
  148VAL    CG2 1450   3.539   5.178   2.432
  148VAL      C 1451   3.800   5.091   2.299
  148VAL      O 1452   3.864   5.063   2.399
  149ASP      N 1453   3.839   5.180   2.207
  149ASP      H 1454   3.784   5.184   2.123
  149ASP     CA 1455   3.977   5.229   2.204
  149ASP     CB 1456   3.997   5.316   2.080
  149ASP     CG 1457   4.140   5.368   2.082
  149ASP    OD1 1458   4.226   5.288   2.039
  149ASP    OD2 1459   4.160   5.480   2.135
  149ASP      C 1460   4.002   5.317   2.327
  149ASP      O 1461   3.922   5.389   2.386
  150ASP      N 1462   4.124   5.310   2.380
  150ASP      H 1463   4.206   5.277   2.333
  150ASP     CA 1464   4.158   5.378   2.506
  150ASP     CB 1465   4.301   5.341   2.545
  150ASP     CG 1466   4.324   5.189   2.549
  150ASP    OD1 1467   4.295   5.124   2.651
  150ASP    OD2 1468   4.366   5.132   2.446
  150ASP      C 1469   4.152   5.530   2.519
  150ASP      O 1470   4.093   5.579   2.615
  151LYS      N 1471   4.149   5.590   2.400
  151LYS      H 1472   4.146   5.539   2.314
  151LYS     CA 1473   4.130   5.735   2.387
  151LYS     CB 1474   4.182   5.783   2.252
  151LYS     CG 1475   4.330   5.747   2.241
  151LYS     CD 1476   4.397   5.781   2.108
  151LYS     CE 1477   4.340   5.709   1.985
  151LYS     NZ 1478   4.409   5.587   1.940
  151LYS    HZ1 1479   4.396   5.517   2.010
  151LYS    HZ2 1480   4.381   5.548   1.853
  151LYS    HZ3 1481   4.506   5.608   1.925
  151LYS      C 1482   3.990   5.792   2.407
  151LYS      O 1483   3.975   5.912   2.388
  152VAL      N 1484   3.891   5.714   2.450
  152VAL      H 1485   3.915   5.619   2.472
  152VAL     CA 1486   3.752   5.758   2.471
  152VAL     CB 1487   3.654   5.641   2.471
  152VAL    CG1 1488   3.628   5.597   2.327
  152VAL    CG2 1489   3.701   5.537   2.573
  152VAL      C 1490   3.740   5.850   2.592
  152VAL      O 1491   3.697   5.806   2.699
  153ASN      N 1492   3.740   5.976   2.550
  153ASN      H 1493   3.733   5.997   2.453
  153ASN     CA 1494   3.734   6.096   2.636
  153ASN     CB 1495   3.616   6.091   2.733
  153ASN     CG 1496   3.475   6.083   2.676
  153ASN    OD1 1497   3.453   6.009   2.580
  153ASN    ND2 1498   3.378   6.121   2.760
  153ASN   HD21 1499   3.398   6.164   2.848
  153ASN   HD22 1500   3.292   6.070   2.757
  153ASN      C 1501   3.863   6.109   2.717
  153ASN      O 1502   3.874   6.177   2.819
  154PHE      N 1503   3.969   6.064   2.649
  154PHE      H 1504   3.957   6.011   2.565
  154PHE     CA 1505   4.110   6.076   2.687
  154PHE     CB 1506   4.153   5.957   2.773
  154PHE     CG 1507   4.091   5.958   2.912
  154PHE    CD1 1508   4.153   6.036   3.009
  154PHE    HD1 1509   4.257   6.063   2.992
  154PHE    CD2 1510   3.979   5.881   2.943
  154PHE    HD2 1511   3.928   5.839   2.856
  154PHE    CE1 1512   4.089   6.050   3.132
  154PHE    HE1 1513   4.127   6.115   3.211
  154PHE    CE2 1514   3.917   5.888   3.067
  154PHE    HE2 1515   3.824   5.842   3.099
  154PHE     CZ 1516   3.975   5.975   3.158
  154PHE     HZ 1517   3.919   5.986   3.252
  154PHE      C 1518   4.198   6.095   2.563
  154PHE      O 1519   4.151   6.134   2.456
  155HISE     N 1520   4.326   6.106   2.594
  155HISE     H 1521   4.354   6.131   2.687
  155HISE    CA 1522   4.441   6.079   2.506
  155HISE    CB 1523   4.498   6.216   2.467
  155HISE    CG 1524   4.584   6.216   2.341
  155HISE   ND1 1525   4.543   6.169   2.224
  155HISE   CD2 1526   4.713   6.245   2.323
  155HISE   HD2 1527   4.783   6.270   2.403
  155HISE   CE1 1528   4.638   6.187   2.132
  155HISE   HE1 1529   4.608   6.170   2.029
  155HISE   NE2 1530   4.747   6.226   2.196
  155HISE   HE2 1531   4.827   6.265   2.151
  155HISE     C 1532   4.539   5.976   2.563
  155HISE     O 1533   4.556   5.964   2.685
  156PHE      N 1534   4.624   5.932   2.471
  156PHE      H 1535   4.604   5.959   2.377
  156PHE     CA 1536   4.728   5.831   2.494
  156PHE     CB 1537   4.708   5.708   2.405
  156PHE     CG 1538   4.804   5.591   2.430
  156PHE    CD1 1539   4.903   5.570   2.336
  156PHE    HD1 1540   4.917   5.641   2.255
  156PHE    CD2 1541   4.798   5.500   2.535
  156PHE    HD2 1542   4.746   5.537   2.624
  156PHE    CE1 1543   4.986   5.458   2.344
  156PHE    HE1 1544   5.068   5.440   2.275
  156PHE    CE2 1545   4.873   5.383   2.540
  156PHE    HE2 1546   4.842   5.298   2.600
  156PHE     CZ 1547   4.973   5.364   2.446
  156PHE     HZ 1548   5.038   5.277   2.444
  156PHE      C 1549   4.868   5.884   2.464
  156PHE      O 1550   4.895   5.933   2.354
  157ILE      N 1551   4.952   5.863   2.565
  157ILE      H 1552   4.922   5.811   2.644
  157ILE     CA 1553   5.095   5.896   2.565
  157ILE     CB 1554   5.126   6.023   2.645
  157ILE    CG1 1555   5.046   6.143   2.595
  157ILE    CG2 1556   5.276   6.052   2.648
  157ILE     CD 1557   5.076   6.190   2.453
  157ILE      C 1558   5.177   5.774   2.608
  157ILE      O 1559   5.146   5.711   2.709
  158LEU      N 1560   5.253   5.719   2.513
  158LEU      H 1561   5.262   5.756   2.421
  158LEU     CA 1562   5.339   5.601   2.525
  158LEU     CB 1563   5.335   5.522   2.395
  158LEU     CG 1564   5.413   5.391   2.383
  158LEU    CD1 1565   5.352   5.282   2.472
  158LEU    CD2 1566   5.413   5.343   2.237
  158LEU      C 1567   5.484   5.635   2.562
  158LEU      O 1568   5.550   5.684   2.471
  159PHE      N 1569   5.529   5.630   2.687
  159PHE      H 1570   5.471   5.606   2.765
  159PHE     CA 1571   5.670   5.652   2.722
  159PHE     CB 1572   5.674   5.721   2.859
  159PHE     CG 1573   5.608   5.858   2.874
  159PHE    CD1 1574   5.690   5.961   2.829
  159PHE    HD1 1575   5.776   5.941   2.764
  159PHE    CD2 1576   5.492   5.885   2.946
  159PHE    HD2 1577   5.412   5.811   2.947
  159PHE    CE1 1578   5.656   6.091   2.864
  159PHE    HE1 1579   5.733   6.165   2.844
  159PHE    CE2 1580   5.466   6.014   2.990
  159PHE    HE2 1581   5.384   6.036   3.058
  159PHE     CZ 1582   5.545   6.119   2.943
  159PHE     HZ 1583   5.517   6.222   2.962
  159PHE      C 1584   5.759   5.528   2.714
  159PHE      O 1585   5.768   5.439   2.798
  160ASN      N 1586   5.803   5.514   2.589
  160ASN      H 1587   5.754   5.567   2.520
  160ASN     CA 1588   5.886   5.401   2.546
  160ASN     CB 1589   5.822   5.323   2.431
  160ASN     CG 1590   5.893   5.192   2.397
  160ASN    OD1 1591   5.974   5.141   2.474
  160ASN    ND2 1592   5.888   5.158   2.268
  160ASN   HD21 1593   5.829   5.201   2.200
  160ASN   HD22 1594   5.946   5.081   2.241
  160ASN      C 1595   6.035   5.430   2.525
  160ASN      O 1596   6.066   5.521   2.448
  161ASN      N 1597   6.117   5.368   2.608
  161ASN      H 1598   6.095   5.299   2.677
  161ASN     CA 1599   6.263   5.385   2.607
  161ASN     CB 1600   6.296   5.369   2.756
  161ASN     CG 1601   6.243   5.251   2.838
  161ASN    OD1 1602   6.123   5.229   2.850
  161ASN    ND2 1603   6.336   5.179   2.901
  161ASN   HD21 1604   6.433   5.202   2.900
  161ASN   HD22 1605   6.312   5.088   2.934
  161ASN      C 1606   6.346   5.308   2.504
  161ASN      O 1607   6.348   5.186   2.509
  162VAL      N 1608   6.410   5.393   2.423
  162VAL      H 1609   6.402   5.491   2.443
  162VAL     CA 1610   6.479   5.346   2.302
  162VAL     CB 1611   6.441   5.417   2.173
  162VAL    CG1 1612   6.502   5.351   2.049
  162VAL    CG2 1613   6.290   5.442   2.165
  162VAL      C 1614   6.626   5.373   2.335
  162VAL      O 1615   6.664   5.490   2.334
  163ASP      N 1616   6.703   5.267   2.358
  163ASP      H 1617   6.664   5.178   2.333
  163ASP     CA 1618   6.845   5.285   2.390
  163ASP     CB 1619   6.934   5.305   2.267
  163ASP     CG 1620   6.958   5.202   2.157
  163ASP    OD1 1621   6.913   5.213   2.040
  163ASP    OD2 1622   7.007   5.093   2.193
  163ASP      C 1623   6.878   5.386   2.500
  163ASP      O 1624   6.978   5.457   2.494
  164GLY      N 1625   6.795   5.367   2.602
  164GLY      H 1626   6.755   5.278   2.625
  164GLY     CA 1627   6.780   5.458   2.717
  164GLY      C 1628   6.719   5.597   2.698
  164GLY      O 1629   6.680   5.665   2.792
  165HISE     N 1630   6.692   5.628   2.571
  165HISE     H 1631   6.701   5.566   2.494
  165HISE    CA 1632   6.624   5.755   2.544
  165HISE    CB 1633   6.656   5.809   2.405
  165HISE    CG 1634   6.790   5.880   2.384
  165HISE   ND1 1635   6.819   5.986   2.308
  165HISE   CD2 1636   6.903   5.847   2.447
  165HISE   HD2 1637   6.915   5.773   2.526
  165HISE   CE1 1638   6.943   6.026   2.333
  165HISE   HE1 1639   6.994   6.113   2.291
  165HISE   NE2 1640   6.993   5.942   2.423
  165HISE   HE2 1641   7.067   5.951   2.490
  165HISE     C 1642   6.473   5.732   2.556
  165HISE     O 1643   6.413   5.664   2.472
  166LEU      N 1644   6.418   5.801   2.656
  166LEU      H 1645   6.476   5.872   2.694
  166LEU     CA 1646   6.274   5.820   2.682
  166LEU     CB 1647   6.259   5.880   2.822
  166LEU     CG 1648   6.123   5.886   2.893
  166LEU    CD1 1649   6.037   5.761   2.876
  166LEU    CD2 1650   6.145   5.908   3.043
  166LEU      C 1651   6.205   5.907   2.577
  166LEU      O 1652   6.219   6.029   2.578
  167TYR      N 1653   6.137   5.839   2.485
  167TYR      H 1654   6.137   5.739   2.496
  167TYR     CA 1655   6.062   5.901   2.376
  167TYR     CB 1656   6.094   5.820   2.251
  167TYR     CG 1657   6.215   5.873   2.174
  167TYR    CD1 1658   6.335   5.805   2.193
  167TYR    HD1 1659   6.337   5.730   2.272
  167TYR    CD2 1660   6.189   5.958   2.067
  167TYR    HD2 1661   6.086   5.984   2.043
  167TYR    CE1 1662   6.437   5.818   2.100
  167TYR    HE1 1663   6.537   5.776   2.116
  167TYR    CE2 1664   6.291   5.962   1.972
  167TYR    HE2 1665   6.273   6.030   1.889
  167TYR     CZ 1666   6.414   5.898   1.989
  167TYR     OH 1667   6.522   5.947   1.923
  167TYR     HH 1668   6.599   5.926   1.982
  167TYR      C 1669   5.915   5.898   2.419
  167TYR      O 1670   5.860   5.796   2.459
  168GLU      N 1671   5.850   6.013   2.401
  168GLU      H 1672   5.900   6.098   2.386
  168GLU     CA 1673   5.703   6.020   2.408
  168GLU     CB 1674   5.672   6.162   2.456
  168GLU     CG 1675   5.521   6.182   2.441
  168GLU     CD 1676   5.482   6.321   2.491
  168GLU    OE1 1677   5.552   6.421   2.464
  168GLU    OE2 1678   5.364   6.344   2.525
  168GLU      C 1679   5.652   5.988   2.267
  168GLU      O 1680   5.700   6.034   2.164
  169LEU      N 1681   5.553   5.899   2.261
  169LEU      H 1682   5.559   5.817   2.318
  169LEU     CA 1683   5.467   5.884   2.142
  169LEU     CB 1684   5.470   5.744   2.079
  169LEU     CG 1685   5.610   5.712   2.026
  169LEU    CD1 1686   5.688   5.637   2.134
  169LEU    CD2 1687   5.603   5.641   1.891
  169LEU      C 1688   5.322   5.917   2.175
  169LEU      O 1689   5.259   5.861   2.265
  170ASP      N 1690   5.272   6.016   2.100
  170ASP      H 1691   5.330   6.067   2.037
  170ASP     CA 1692   5.131   6.058   2.104
  170ASP     CB 1693   5.138   6.203   2.057
  170ASP     CG 1694   5.006   6.281   2.047
  170ASP    OD1 1695   4.992   6.380   2.122
  170ASP    OD2 1696   4.920   6.249   1.962
  170ASP      C 1697   5.043   5.970   2.015
  170ASP      O 1698   5.061   5.953   1.894
  171GLY      N 1699   4.935   5.927   2.078
  171GLY      H 1700   4.925   5.943   2.176
  171GLY     CA 1701   4.830   5.837   2.026
  171GLY      C 1702   4.754   5.879   1.900
  171GLY      O 1703   4.650   5.825   1.862
  172ARG      N 1704   4.804   5.986   1.839
  172ARG      H 1705   4.870   6.047   1.884
  172ARG     CA 1706   4.758   6.029   1.707
  172ARG     CB 1707   4.656   6.143   1.714
  172ARG     CG 1708   4.512   6.098   1.742
  172ARG     CD 1709   4.464   5.986   1.650
  172ARG     NE 1710   4.445   6.042   1.515
  172ARG     HE 1711   4.461   6.141   1.514
  172ARG     CZ 1712   4.386   5.973   1.416
  172ARG    NH1 1713   4.368   5.840   1.422
  172ARG   HH11 1714   4.404   5.788   1.500
  172ARG   HH12 1715   4.322   5.798   1.344
  172ARG    NH2 1716   4.341   6.035   1.307
  172ARG   HH21 1717   4.345   6.135   1.304
  172ARG   HH22 1718   4.324   5.986   1.221
  172ARG      C 1719   4.864   6.085   1.612
  172ARG      O 1720   4.884   6.036   1.501
  173MET      N 1721   4.937   6.182   1.667
  173MET      H 1722   4.915   6.210   1.761
  173MET     CA 1723   5.045   6.249   1.594
  173MET     CB 1724   5.083   6.380   1.665
  173MET     CG 1725   5.166   6.482   1.587
  173MET     SD 1726   5.348   6.461   1.589
  173MET     CE 1727   5.371   6.503   1.760
  173MET      C 1728   5.158   6.147   1.576
  173MET      O 1729   5.205   6.093   1.676
  174PRO      N 1730   5.211   6.129   1.456
  174PRO     CA 1731   5.321   6.033   1.437
  174PRO     CB 1732   5.330   6.017   1.285
  174PRO     CG 1733   5.203   6.079   1.228
  174PRO     CD 1734   5.157   6.183   1.330
  174PRO      C 1735   5.461   6.065   1.492
  174PRO      O 1736   5.507   5.976   1.564
  175PHE      N 1737   5.516   6.180   1.458
  175PHE      H 1738   5.454   6.244   1.412
  175PHE     CA 1739   5.652   6.218   1.499
  175PHE     CB 1740   5.679   6.358   1.443
  175PHE     CG 1741   5.826   6.398   1.461
  175PHE    CD1 1742   5.908   6.372   1.352
  175PHE    HD1 1743   5.877   6.296   1.280
  175PHE    CD2 1744   5.864   6.487   1.561
  175PHE    HD2 1745   5.798   6.510   1.645
  175PHE    CE1 1746   6.027   6.443   1.346
  175PHE    HE1 1747   6.075   6.450   1.248
  175PHE    CE2 1748   5.988   6.549   1.556
  175PHE    HE2 1749   6.016   6.636   1.615
  175PHE     CZ 1750   6.071   6.529   1.446
  175PHE     HZ 1751   6.167   6.581   1.445
  175PHE      C 1752   5.683   6.210   1.648
  175PHE      O 1753   5.615   6.266   1.734
  176PRO      N 1754   5.771   6.117   1.685
  176PRO     CA 1755   5.827   6.102   1.820
  176PRO     CB 1756   5.921   5.981   1.817
  176PRO     CG 1757   5.859   5.902   1.703
  176PRO     CD 1758   5.822   6.009   1.600
  176PRO      C 1759   5.885   6.225   1.889
  176PRO      O 1760   5.974   6.292   1.837
  177VAL      N 1761   5.847   6.243   2.016
  177VAL      H 1762   5.789   6.185   2.074
  177VAL     CA 1763   5.881   6.364   2.091
  177VAL     CB 1764   5.761   6.421   2.167
  177VAL    CG1 1765   5.792   6.557   2.231
  177VAL    CG2 1766   5.635   6.419   2.080
  177VAL      C 1767   5.997   6.330   2.186
  177VAL      O 1768   5.980   6.255   2.282
  178ASN      N 1769   6.111   6.387   2.149
  178ASN      H 1770   6.107   6.440   2.064
  178ASN     CA 1771   6.235   6.370   2.225
  178ASN     CB 1772   6.355   6.416   2.141
  178ASN     CG 1773   6.390   6.320   2.027
  178ASN    OD1 1774   6.318   6.308   1.928
  178ASN    ND2 1775   6.497   6.244   2.042
  178ASN   HD21 1776   6.560   6.243   2.120
  178ASN   HD22 1777   6.516   6.196   1.956
  178ASN      C 1778   6.228   6.444   2.359
  178ASN      O 1779   6.216   6.566   2.360
  179HISE     N 1780   6.250   6.370   2.467
  179HISE     H 1781   6.286   6.277   2.456
  179HISE    CA 1782   6.244   6.429   2.601
  179HISE    CB 1783   6.118   6.379   2.672
  179HISE    CG 1784   5.992   6.460   2.639
  179HISE   ND1 1785   5.966   6.588   2.661
  179HISE   CD2 1786   5.891   6.403   2.574
  179HISE   HD2 1787   5.897   6.304   2.529
  179HISE   CE1 1788   5.844   6.610   2.613
  179HISE   HE1 1789   5.783   6.700   2.618
  179HISE   NE2 1790   5.795   6.496   2.566
  179HISE   HE2 1791   5.701   6.488   2.534
  179HISE     C 1792   6.369   6.409   2.687
  179HISE     O 1793   6.380   6.465   2.796
  180GLY      N 1794   6.450   6.310   2.651
  180GLY      H 1795   6.438   6.267   2.561
  180GLY     CA 1796   6.575   6.281   2.722
  180GLY      C 1797   6.614   6.142   2.773
  180GLY      O 1798   6.534   6.050   2.755
  181ALA      N 1799   6.736   6.130   2.824
  181ALA      H 1800   6.807   6.200   2.826
  181ALA     CA 1801   6.781   5.993   2.854
  181ALA     CB 1802   6.932   5.977   2.833
  181ALA      C 1803   6.748   5.944   2.995
  181ALA      O 1804   6.761   6.018   3.092
  182SER      N 1805   6.712   5.817   3.008
  182SER      H 1806   6.726   5.753   2.932
  182SER     CA 1807   6.663   5.763   3.136
  182SER     CB 1808   6.517   5.804   3.152
  182SER     OG 1809   6.482   5.813   3.290
  182SER     HG 1810   6.443   5.902   3.316
  182SER      C 1811   6.662   5.610   3.142
  182SER      O 1812   6.624   5.542   3.047
  183SER      N 1813   6.668   5.559   3.265
  183SER      H 1814   6.648   5.622   3.340
  183SER     CA 1815   6.695   5.418   3.299
  183SER     CB 1816   6.813   5.419   3.396
  183SER     OG 1817   6.801   5.491   3.519
  183SER     HG 1818   6.794   5.430   3.597
  183SER      C 1819   6.565   5.362   3.358
  183SER      O 1820   6.480   5.431   3.414
  184GLU      N 1821   6.546   5.231   3.355
  184GLU      H 1822   6.603   5.172   3.297
  184GLU     CA 1823   6.437   5.160   3.424
  184GLU     CB 1824   6.448   5.009   3.406
  184GLU     CG 1825   6.582   4.959   3.461
  184GLU     CD 1826   6.674   4.967   3.339
  184GLU    OE1 1827   6.667   4.877   3.252
  184GLU    OE2 1828   6.769   5.047   3.342
  184GLU      C 1829   6.399   5.194   3.569
  184GLU      O 1830   6.283   5.183   3.606
  185ASP      N 1831   6.492   5.244   3.650
  185ASP      H 1832   6.583   5.246   3.610
  185ASP     CA 1833   6.477   5.309   3.781
  185ASP     CB 1834   6.601   5.283   3.865
  185ASP     CG 1835   6.732   5.329   3.801
  185ASP    OD1 1836   6.802   5.259   3.725
  185ASP    OD2 1837   6.777   5.440   3.839
  185ASP      C 1838   6.440   5.458   3.780
  185ASP      O 1839   6.371   5.503   3.871
  186THR      N 1840   6.478   5.533   3.677
  186THR      H 1841   6.539   5.509   3.602
  186THR     CA 1842   6.438   5.675   3.681
  186THR     CB 1843   6.552   5.769   3.644
  186THR    OG1 1844   6.605   5.720   3.520
  186THR    HG1 1845   6.565   5.782   3.454
  186THR    CG2 1846   6.658   5.769   3.754
  186THR      C 1847   6.315   5.706   3.596
  186THR      O 1848   6.258   5.812   3.622
  187LEU      N 1849   6.283   5.616   3.503
  187LEU      H 1850   6.344   5.540   3.478
  187LEU     CA 1851   6.170   5.633   3.411
  187LEU     CB 1852   6.145   5.493   3.356
  187LEU     CG 1853   6.091   5.497   3.213
  187LEU    CD1 1854   6.206   5.524   3.115
  187LEU    CD2 1855   5.986   5.393   3.175
  187LEU      C 1856   6.033   5.683   3.458
  187LEU      O 1857   5.994   5.790   3.410
  188LEU      N 1858   5.983   5.630   3.569
  188LEU      H 1859   6.041   5.569   3.624
  188LEU     CA 1860   5.855   5.666   3.632
  188LEU     CB 1861   5.808   5.572   3.743
  188LEU     CG 1862   5.759   5.446   3.670
  188LEU    CD1 1863   5.720   5.347   3.780
  188LEU    CD2 1864   5.631   5.472   3.592
  188LEU      C 1865   5.845   5.807   3.690
  188LEU      O 1866   5.759   5.875   3.635
  189LYS      N 1867   5.940   5.858   3.769
  189LYS      H 1868   6.022   5.804   3.788
  189LYS     CA 1869   5.951   5.999   3.809
  189LYS     CB 1870   6.074   6.014   3.898
  189LYS     CG 1871   6.064   5.959   4.040
  189LYS     CD 1872   6.200   5.967   4.109
  189LYS     CE 1873   6.195   5.890   4.241
  189LYS     NZ 1874   6.326   5.880   4.306
  189LYS    HZ1 1875   6.320   5.830   4.393
  189LYS    HZ2 1876   6.385   5.820   4.252
  189LYS    HZ3 1877   6.378   5.965   4.317
  189LYS      C 1878   5.965   6.085   3.683
  189LYS      O 1879   5.871   6.163   3.670
  190ASP      N 1880   6.056   6.047   3.595
  190ASP      H 1881   6.102   5.959   3.603
  190ASP     CA 1882   6.082   6.121   3.470
  190ASP     CB 1883   6.195   6.065   3.384
  190ASP     CG 1884   6.330   6.115   3.436
  190ASP    OD1 1885   6.429   6.045   3.404
  190ASP    OD2 1886   6.342   6.223   3.497
  190ASP      C 1887   5.959   6.147   3.383
  190ASP      O 1888   5.929   6.263   3.354
  191ALA      N 1889   5.878   6.043   3.363
  191ALA      H 1890   5.902   5.950   3.389
  191ALA     CA 1891   5.750   6.051   3.291
  191ALA     CB 1892   5.684   5.915   3.265
  191ALA      C 1893   5.650   6.135   3.371
  191ALA      O 1894   5.582   6.220   3.313
  192ALA      N 1895   5.637   6.116   3.502
  192ALA      H 1896   5.704   6.059   3.550
  192ALA     CA 1897   5.541   6.187   3.588
  192ALA     CB 1898   5.540   6.120   3.725
  192ALA      C 1899   5.577   6.336   3.600
  192ALA      O 1900   5.490   6.423   3.600
  193LYS      N 1901   5.706   6.363   3.591
  193LYS      H 1902   5.777   6.294   3.604
  193LYS     CA 1903   5.749   6.503   3.578
  193LYS     CB 1904   5.902   6.495   3.583
  193LYS     CG 1905   5.967   6.632   3.557
  193LYS     CD 1906   6.115   6.599   3.535
  193LYS     CE 1907   6.174   6.730   3.482
  193LYS     NZ 1908   6.301   6.713   3.410
  193LYS    HZ1 1909   6.304   6.771   3.329
  193LYS    HZ2 1910   6.375   6.746   3.469
  193LYS    HZ3 1911   6.308   6.616   3.388
  193LYS      C 1912   5.695   6.570   3.451
  193LYS      O 1913   5.647   6.682   3.463
  194VAL      N 1914   5.705   6.500   3.338
  194VAL      H 1915   5.763   6.419   3.327
  194VAL     CA 1916   5.661   6.557   3.210
  194VAL     CB 1917   5.689   6.481   3.080
  194VAL    CG1 1918   5.702   6.582   2.966
  194VAL    CG2 1919   5.824   6.411   3.092
  194VAL      C 1920   5.510   6.580   3.206
  194VAL      O 1921   5.470   6.695   3.195
  195CYS      N 1922   5.439   6.478   3.255
  195CYS      H 1923   5.489   6.401   3.292
  195CYS     CA 1924   5.294   6.473   3.280
  195CYS     CB 1925   5.256   6.338   3.342
  195CYS     SG 1926   5.317   6.192   3.249
  195CYS     HG 1927   5.445   6.194   3.288
  195CYS      C 1928   5.240   6.588   3.365
  195CYS      O 1929   5.185   6.675   3.298
  196ARG      N 1930   5.299   6.607   3.483
  196ARG      H 1931   5.364   6.546   3.529
  196ARG     CA 1932   5.244   6.702   3.581
  196ARG     CB 1933   5.282   6.664   3.724
  196ARG     CG 1934   5.206   6.539   3.770
  196ARG     CD 1935   5.227   6.528   3.921
  196ARG     NE 1936   5.134   6.429   3.976
  196ARG     HE 1937   5.174   6.338   3.988
  196ARG     CZ 1938   5.018   6.446   4.042
  196ARG    NH1 1939   4.976   6.568   4.075
  196ARG   HH11 1940   5.027   6.649   4.044
  196ARG   HH12 1941   4.901   6.573   4.141
  196ARG    NH2 1942   4.936   6.342   4.065
  196ARG   HH21 1943   4.959   6.253   4.026
  196ARG   HH22 1944   4.850   6.354   4.114
  196ARG      C 1945   5.293   6.845   3.557
  196ARG      O 1946   5.218   6.940   3.580
  197GLU      N 1947   5.397   6.867   3.476
  197GLU      H 1948   5.458   6.793   3.449
  197GLU     CA 1949   5.429   7.003   3.431
  197GLU     CB 1950   5.577   6.999   3.394
  197GLU     CG 1951   5.663   7.003   3.520
  197GLU     CD 1952   5.724   7.134   3.571
  197GLU    OE1 1953   5.653   7.236   3.578
  197GLU    OE2 1954   5.842   7.129   3.613
  197GLU      C 1955   5.347   7.055   3.312
  197GLU      O 1956   5.308   7.171   3.306
  198PHE      N 1957   5.320   6.962   3.220
  198PHE      H 1958   5.389   6.892   3.199
  198PHE     CA 1959   5.232   6.982   3.105
  198PHE     CB 1960   5.249   6.860   3.015
  198PHE     CG 1961   5.203   6.867   2.869
  198PHE    CD1 1962   5.305   6.876   2.776
  198PHE    HD1 1963   5.405   6.907   2.808
  198PHE    CD2 1964   5.074   6.829   2.832
  198PHE    HD2 1965   4.986   6.835   2.895
  198PHE    CE1 1966   5.284   6.852   2.641
  198PHE    HE1 1967   5.354   6.886   2.564
  198PHE    CE2 1968   5.053   6.806   2.696
  198PHE    HE2 1969   4.948   6.795   2.669
  198PHE     CZ 1970   5.155   6.817   2.602
  198PHE     HZ 1971   5.131   6.799   2.497
  198PHE      C 1972   5.088   7.014   3.145
  198PHE      O 1973   5.026   7.095   3.077
  199THR      N 1974   5.052   6.973   3.267
  199THR      H 1975   5.102   6.903   3.316
  199THR     CA 1976   4.929   7.012   3.337
  199THR     CB 1977   4.858   6.891   3.398
  199THR    OG1 1978   4.937   6.808   3.483
  199THR    HG1 1979   4.895   6.722   3.511
  199THR    CG2 1980   4.824   6.803   3.278
  199THR      C 1981   4.934   7.133   3.431
  199THR      O 1982   4.835   7.203   3.452
  200GLU      N 1983   5.045   7.160   3.500
  200GLU      H 1984   5.124   7.099   3.505
  200GLU     CA 1985   5.043   7.279   3.587
  200GLU     CB 1986   5.173   7.298   3.665
  200GLU     CG 1987   5.126   7.376   3.788
  200GLU     CD 1988   5.226   7.470   3.855
  200GLU    OE1 1989   5.169   7.562   3.918
  200GLU    OE2 1990   5.345   7.465   3.820
  200GLU      C 1991   5.022   7.402   3.499
  200GLU      O 1992   4.946   7.492   3.537
  201ARG      N 1993   5.082   7.404   3.381
  201ARG      H 1994   5.152   7.337   3.356
  201ARG     CA 1995   5.060   7.518   3.291
  201ARG     CB 1996   5.157   7.544   3.175
  201ARG     CG 1997   5.215   7.421   3.104
  201ARG     CD 1998   5.333   7.454   3.013
  201ARG     NE 1999   5.343   7.353   2.907
  201ARG     HE 2000   5.258   7.348   2.855
  201ARG     CZ 2001   5.451   7.285   2.865
  201ARG    NH1 2002   5.575   7.294   2.917
  201ARG   HH11 2003   5.600   7.350   2.997
  201ARG   HH12 2004   5.651   7.246   2.875
  201ARG    NH2 2005   5.436   7.202   2.761
  201ARG   HH21 2006   5.349   7.187   2.713
  201ARG   HH22 2007   5.512   7.165   2.709
  201ARG      C 2008   4.918   7.555   3.246
  201ARG      O 2009   4.895   7.654   3.178
  202GLU      N 2010   4.825   7.461   3.266
  202GLU      H 2011   4.857   7.401   3.339
  202GLU     CA 2012   4.685   7.456   3.221
  202GLU     CB 2013   4.688   7.342   3.118
  202GLU     CG 2014   4.610   7.378   2.991
  202GLU     CD 2015   4.603   7.269   2.884
  202GLU    OE1 2016   4.667   7.270   2.777
  202GLU    OE2 2017   4.512   7.185   2.905
  202GLU      C 2018   4.598   7.414   3.339
  202GLU      O 2019   4.600   7.483   3.441
  203GLN      N 2020   4.506   7.321   3.316
  203GLN      H 2021   4.509   7.282   3.224
  203GLN     CA 2022   4.409   7.255   3.405
  203GLN     CB 2023   4.342   7.146   3.320
  203GLN     CG 2024   4.440   7.035   3.281
  203GLN     CD 2025   4.379   6.927   3.192
  203GLN    OE1 2026   4.317   6.833   3.242
  203GLN    NE2 2027   4.378   6.948   3.061
  203GLN   HE21 2028   4.424   7.028   3.023
  203GLN   HE22 2029   4.323   6.888   3.003
  203GLN      C 2030   4.446   7.196   3.541
  203GLN      O 2031   4.353   7.152   3.608
  204GLY      N 2032   4.572   7.202   3.583
  204GLY      H 2033   4.645   7.218   3.517
  204GLY     CA 2034   4.613   7.170   3.721
  204GLY      C 2035   4.675   7.030   3.725
  204GLY      O 2036   4.654   6.949   3.635
  205GLU      N 2037   4.755   7.005   3.829
  205GLU      H 2038   4.789   7.082   3.882
  205GLU     CA 2039   4.809   6.871   3.856
  205GLU     CB 2040   4.913   6.875   3.968
  205GLU     CG 2041   5.041   6.950   3.929
  205GLU     CD 2042   5.138   6.961   4.047
  205GLU    OE1 2043   5.238   6.888   4.057
  205GLU    OE2 2044   5.119   7.062   4.119
  205GLU      C 2045   4.702   6.767   3.892
  205GLU      O 2046   4.658   6.741   4.004
  206VAL      N 2047   4.635   6.720   3.788
  206VAL      H 2048   4.609   6.780   3.712
  206VAL     CA 2049   4.540   6.608   3.802
  206VAL     CB 2050   4.439   6.603   3.688
  206VAL    CG1 2051   4.344   6.723   3.675
  206VAL    CG2 2052   4.501   6.590   3.549
  206VAL      C 2053   4.606   6.471   3.814
  206VAL      O 2054   4.726   6.455   3.790
  207ARG      N 2055   4.529   6.376   3.866
  207ARG      H 2056   4.445   6.403   3.915
  207ARG     CA 2057   4.580   6.239   3.885
  207ARG     CB 2058   4.522   6.160   4.002
  207ARG     CG 2059   4.554   6.228   4.135
  207ARG     CD 2060   4.518   6.124   4.240
  207ARG     NE 2061   4.520   6.197   4.368
  207ARG     HE 2062   4.584   6.274   4.372
  207ARG     CZ 2063   4.466   6.168   4.487
  207ARG    NH1 2064   4.398   6.056   4.516
  207ARG   HH11 2065   4.379   5.982   4.451
  207ARG   HH12 2066   4.377   6.026   4.609
  207ARG    NH2 2067   4.494   6.250   4.589
  207ARG   HH21 2068   4.560   6.325   4.579
  207ARG   HH22 2069   4.438   6.247   4.672
  207ARG      C 2070   4.566   6.145   3.766
  207ARG      O 2071   4.461   6.117   3.707
  208PHE      N 2072   4.682   6.103   3.716
  208PHE      H 2073   4.766   6.137   3.759
  208PHE     CA 2074   4.701   6.018   3.598
  208PHE     CB 2075   4.842   6.027   3.538
  208PHE     CG 2076   4.883   6.165   3.484
  208PHE    CD1 2077   4.955   6.245   3.571
  208PHE    HD1 2078   5.005   6.197   3.655
  208PHE    CD2 2079   4.833   6.210   3.363
  208PHE    HD2 2080   4.811   6.142   3.281
  208PHE    CE1 2081   4.961   6.383   3.550
  208PHE    HE1 2082   5.018   6.449   3.615
  208PHE    CE2 2083   4.840   6.347   3.340
  208PHE    HE2 2084   4.793   6.389   3.251
  208PHE     CZ 2085   4.897   6.430   3.435
  208PHE     HZ 2086   4.910   6.531   3.395
  208PHE      C 2087   4.646   5.877   3.614
  208PHE      O 2088   4.588   5.841   3.717
  209SER      N 2089   4.642   5.805   3.502
  209SER      H 2090   4.607   5.857   3.423
  209SER     CA 2091   4.636   5.659   3.492
  209SER     CB 2092   4.496   5.604   3.466
  209SER     OG 2093   4.451   5.643   3.336
  209SER     HG 2094   4.448   5.743   3.333
  209SER      C 2095   4.729   5.599   3.387
  209SER      O 2096   4.750   5.656   3.280
  210ALA      N 2097   4.768   5.475   3.418
  210ALA      H 2098   4.708   5.422   3.477
  210ALA     CA 2099   4.881   5.409   3.352
  210ALA     CB 2100   5.010   5.470   3.407
  210ALA      C 2101   4.902   5.259   3.374
  210ALA      O 2102   4.865   5.197   3.474
  211VAL      N 2103   4.990   5.206   3.290
  211VAL      H 2104   5.028   5.252   3.210
  211VAL     CA 2105   5.056   5.075   3.304
  211VAL     CB 2106   4.987   4.944   3.264
  211VAL    CG1 2107   4.869   4.907   3.353
  211VAL    CG2 2108   4.948   4.965   3.117
  211VAL      C 2109   5.199   5.063   3.252
  211VAL      O 2110   5.233   5.113   3.145
  212ALA      N 2111   5.284   4.992   3.327
  212ALA      H 2112   5.250   4.938   3.404
  212ALA     CA 2113   5.425   4.968   3.295
  212ALA     CB 2114   5.509   5.035   3.404
  212ALA      C 2115   5.460   4.819   3.292
  212ALA      O 2116   5.398   4.733   3.354
  213LEU      N 2117   5.543   4.796   3.191
  213LEU      H 2118   5.576   4.868   3.130
  213LEU     CA 2119   5.616   4.669   3.171
  213LEU     CB 2120   5.660   4.642   3.027
  213LEU     CG 2121   5.712   4.503   2.993
  213LEU    CD1 2122   5.619   4.383   3.014
  213LEU    CD2 2123   5.733   4.501   2.841
  213LEU      C 2124   5.731   4.658   3.271
  213LEU      O 2125   5.828   4.731   3.289
  214CYS      N 2126   5.702   4.572   3.368
  214CYS      H 2127   5.616   4.523   3.355
  214CYS     CA 2128   5.766   4.556   3.500
  214CYS     CB 2129   5.694   4.639   3.607
  214CYS     SG 2130   5.800   4.690   3.747
  214CYS     HG 2131   5.898   4.746   3.676
  214CYS      C 2132   5.794   4.415   3.554
  214CYS      O 2133   5.723   4.316   3.536
  215LYS      N 2134   5.908   4.403   3.622
  215LYS      H 2135   5.970   4.482   3.621
  215LYS     CA 2136   5.960   4.291   3.701
  215LYS     CB 2137   6.107   4.312   3.736
  215LYS     CG 2138   6.156   4.167   3.731
  215LYS     CD 2139   6.305   4.150   3.762
  215LYS     CE 2140   6.362   4.026   3.693
  215LYS     NZ 2141   6.481   3.975   3.761
  215LYS    HZ1 2142   6.550   4.047   3.748
  215LYS    HZ2 2143   6.475   3.973   3.861
  215LYS    HZ3 2144   6.513   3.887   3.727
  215LYS      C 2145   5.876   4.258   3.825
  215LYS      O 2146   5.821   4.148   3.833
  216ALA      N 2147   5.839   4.357   3.905
  216ALA      H 2148   5.859   4.455   3.896
  216ALA     CA 2149   5.784   4.330   4.038
  216ALA     CB 2150   5.895   4.283   4.132
  216ALA      C 2151   5.716   4.457   4.090
  216ALA      O 2152   5.765   4.568   4.068
  217ALA      N 2153   5.600   4.440   4.152
  217ALA      H 2154   5.547   4.357   4.136
  217ALA     CA 2155   5.516   4.539   4.222
  217ALA     CB 2156   5.457   4.642   4.126
  217ALA      C 2157   5.406   4.467   4.300
  217ALA     O1 2158   5.338   4.533   4.381
  217ALA     O2 2159   5.400   4.342   4.297
   6.92797   6.92797   4.89877   0.00000   0.00000   0.00000   0.00000   3.46397   3.46397
