# Supplementary material for: Is There a Functional Role for the Knotted Topology in Protein UCH-L1?
Source: J Chem Inf Model. 2024 Jul 24;64(17):6827–37. doi: 10.1021/acs.jcim.4c00880 (PMC11388461; doi:10.1021/acs.jcim.4c00880)
Supplement: Supplementary file 2 — ci4c00880_si_002.zip [file ci4c00880_si_002.zip › UCH-L1_files/APO/APO_delta6/REP_1/traj_initial.gro]

Protein in water t=   0.00000 step= 0
 2159
    1GLU      N    1   4.378   4.398   3.368
    1GLU     H1    2   4.326   4.341   3.432
    1GLU     H2    3   4.434   4.336   3.313
    1GLU     H3    4   4.442   4.457   3.417
    1GLU     CA    5   4.273   4.459   3.286
    1GLU     CB    6   4.158   4.512   3.373
    1GLU     CG    7   4.041   4.416   3.352
    1GLU     CD    8   3.964   4.382   3.480
    1GLU    OE1    9   3.841   4.366   3.467
    1GLU    OE2   10   4.032   4.371   3.584
    1GLU      C   11   4.321   4.583   3.210
    1GLU      O   12   4.394   4.662   3.270
    2ILE      N   13   4.306   4.575   3.078
    2ILE      H   14   4.257   4.499   3.036
    2ILE     CA   15   4.350   4.687   2.994
    2ILE     CB   16   4.431   4.630   2.877
    2ILE    CG1   17   4.552   4.548   2.921
    2ILE    CG2   18   4.467   4.741   2.778
    2ILE     CD   19   4.665   4.627   2.988
    2ILE      C   20   4.236   4.782   2.956
    2ILE      O   21   4.142   4.744   2.887
    3ASN      N   22   4.251   4.894   3.026
    3ASN      H   23   4.337   4.920   3.071
    3ASN     CA   24   4.144   4.994   3.031
    3ASN     CB   25   4.019   4.937   3.099
    3ASN     CG   26   4.027   4.917   3.251
    3ASN    OD1   27   4.089   4.990   3.327
    3ASN    ND2   28   3.949   4.822   3.302
    3ASN   HD21   29   3.882   4.768   3.251
    3ASN   HD22   30   3.931   4.825   3.400
    3ASN      C   31   4.197   5.122   3.096
    3ASN      O   32   4.301   5.121   3.163
    4PRO      N   33   4.133   5.238   3.097
    4PRO     CA   34   4.172   5.358   3.171
    4PRO     CB   35   4.064   5.463   3.142
    4PRO     CG   36   4.015   5.425   3.002
    4PRO     CD   37   4.027   5.272   3.000
    4PRO      C   38   4.190   5.341   3.322
    4PRO      O   39   4.304   5.368   3.361
    5GLU      N   40   4.096   5.283   3.396
    5GLU      H   41   4.015   5.232   3.368
    5GLU     CA   42   4.112   5.277   3.542
    5GLU     CB   43   3.985   5.209   3.594
    5GLU     CG   44   3.947   5.230   3.740
    5GLU     CD   45   3.880   5.116   3.818
    5GLU    OE1   46   3.939   5.006   3.813
    5GLU    OE2   47   3.758   5.128   3.843
    5GLU      C   48   4.242   5.209   3.588
    5GLU      O   49   4.326   5.270   3.653
    6MET      N   50   4.271   5.096   3.524
    6MET      H   51   4.219   5.050   3.451
    6MET     CA   52   4.390   5.019   3.562
    6MET     CB   53   4.378   4.880   3.499
    6MET     CG   54   4.265   4.807   3.571
    6MET     SD   55   4.277   4.785   3.752
    6MET     CE   56   4.114   4.716   3.768
    6MET      C   57   4.525   5.084   3.532
    6MET      O   58   4.609   5.105   3.619
    7LEU      N   59   4.534   5.136   3.410
    7LEU      H   60   4.483   5.109   3.328
    7LEU     CA   61   4.640   5.229   3.369
    7LEU     CB   62   4.622   5.278   3.225
    7LEU     CG   63   4.668   5.175   3.122
    7LEU    CD1   64   4.609   5.202   2.983
    7LEU    CD2   65   4.820   5.185   3.112
    7LEU      C   66   4.652   5.353   3.458
    7LEU      O   67   4.756   5.374   3.521
    8ASN      N   68   4.539   5.416   3.490
    8ASN      H   69   4.455   5.409   3.437
    8ASN     CA   70   4.535   5.522   3.592
    8ASN     CB   71   4.404   5.601   3.595
    8ASN     CG   72   4.380   5.689   3.472
    8ASN    OD1   73   4.464   5.757   3.414
    8ASN    ND2   74   4.253   5.684   3.432
    8ASN   HD21   75   4.190   5.628   3.485
    8ASN   HD22   76   4.222   5.731   3.349
    8ASN      C   77   4.581   5.489   3.734
    8ASN      O   78   4.670   5.558   3.782
    9LYS      N   79   4.568   5.362   3.771
    9LYS      H   80   4.513   5.299   3.716
    9LYS     CA   81   4.627   5.299   3.890
    9LYS     CB   82   4.547   5.172   3.920
    9LYS     CG   83   4.397   5.193   3.939
    9LYS     CD   84   4.330   5.057   3.962
    9LYS     CE   85   4.179   5.070   3.983
    9LYS     NZ   86   4.128   4.938   4.024
    9LYS    HZ1   87   4.039   4.933   4.069
    9LYS    HZ2   88   4.107   4.882   3.944
    9LYS    HZ3   89   4.192   4.889   4.084
    9LYS      C   90   4.776   5.267   3.893
    9LYS      O   91   4.835   5.287   3.999
   10VAL      N   92   4.833   5.230   3.778
   10VAL      H   93   4.777   5.188   3.706
   10VAL     CA   94   4.977   5.217   3.757
   10VAL     CB   95   5.018   5.138   3.632
   10VAL    CG1   96   5.166   5.099   3.640
   10VAL    CG2   97   4.941   5.010   3.598
   10VAL      C   98   5.045   5.352   3.780
   10VAL      O   99   5.140   5.352   3.858
   11LEU      N  100   4.995   5.460   3.721
   11LEU      H  101   4.912   5.446   3.667
   11LEU     CA  102   5.044   5.596   3.748
   11LEU     CB  103   4.948   5.698   3.687
   11LEU     CG  104   4.941   5.696   3.534
   11LEU    CD1  105   4.827   5.789   3.492
   11LEU    CD2  106   5.074   5.739   3.472
   11LEU      C  107   5.063   5.638   3.894
   11LEU      O  108   5.168   5.694   3.927
   12SER      N  109   4.976   5.600   3.987
   12SER      H  110   4.884   5.570   3.960
   12SER     CA  111   4.984   5.626   4.131
   12SER     CB  112   4.853   5.579   4.193
   12SER     OG  113   4.844   5.626   4.328
   12SER     HG  114   4.802   5.716   4.336
   12SER      C  115   5.098   5.557   4.206
   12SER      O  116   5.177   5.628   4.269
   13ARG      N  117   5.111   5.431   4.165
   13ARG      H  118   5.053   5.382   4.100
   13ARG     CA  119   5.225   5.354   4.217
   13ARG     CB  120   5.196   5.205   4.204
   13ARG     CG  121   5.087   5.152   4.297
   13ARG     CD  122   5.052   5.004   4.278
   13ARG     NE  123   4.937   4.962   4.360
   13ARG     HE  124   4.853   5.014   4.344
   13ARG     CZ  125   4.948   4.897   4.476
   13ARG    NH1  126   5.064   4.849   4.523
   13ARG   HH11  127   5.157   4.859   4.489
   13ARG   HH12  128   5.053   4.799   4.609
   13ARG    NH2  129   4.837   4.897   4.551
   13ARG   HH21  130   4.766   4.958   4.516
   13ARG   HH22  131   4.840   4.858   4.643
   13ARG      C  132   5.366   5.394   4.173
   13ARG      O  133   5.463   5.357   4.240
   14LEU      N  134   5.378   5.441   4.049
   14LEU      H  135   5.309   5.420   3.979
   14LEU     CA  136   5.502   5.498   3.996
   14LEU     CB  137   5.503   5.499   3.843
   14LEU     CG  138   5.491   5.360   3.779
   14LEU    CD1  139   5.433   5.377   3.638
   14LEU    CD2  140   5.627   5.291   3.776
   14LEU      C  141   5.528   5.637   4.055
   14LEU      O  142   5.635   5.692   4.029
   15GLY      N  143   5.420   5.709   4.084
   15GLY      H  144   5.323   5.686   4.085
   15GLY     CA  145   5.439   5.846   4.136
   15GLY      C  146   5.447   5.951   4.025
   15GLY      O  147   5.528   6.042   4.040
   16VAL      N  148   5.367   5.936   3.920
   16VAL      H  149   5.314   5.853   3.903
   16VAL     CA  150   5.357   6.036   3.813
   16VAL     CB  151   5.337   5.964   3.679
   16VAL    CG1  152   5.353   6.063   3.563
   16VAL    CG2  153   5.436   5.851   3.651
   16VAL      C  154   5.239   6.128   3.847
   16VAL      O  155   5.130   6.074   3.870
   17ALA      N  156   5.257   6.258   3.827
   17ALA      H  157   5.348   6.283   3.795
   17ALA     CA  158   5.166   6.361   3.879
   17ALA     CB  159   5.237   6.494   3.852
   17ALA      C  160   5.031   6.355   3.808
   17ALA      O  161   5.025   6.317   3.691
   18GLY      N  162   4.922   6.402   3.869
   18GLY      H  163   4.926   6.465   3.946
   18GLY     CA  164   4.781   6.381   3.834
   18GLY      C  165   4.722   6.454   3.713
   18GLY      O  166   4.633   6.399   3.650
   19GLN      N  167   4.764   6.577   3.683
   19GLN      H  168   4.806   6.637   3.752
   19GLN     CA  169   4.716   6.657   3.570
   19GLN     CB  170   4.808   6.777   3.545
   19GLN     CG  171   4.813   6.879   3.659
   19GLN     CD  172   4.887   7.008   3.622
   19GLN    OE1  173   4.837   7.105   3.566
   19GLN    NE2  174   5.015   7.017   3.657
   19GLN   HE21  175   5.074   6.945   3.693
   19GLN   HE22  176   5.066   7.102   3.641
   19GLN      C  177   4.683   6.589   3.436
   19GLN      O  178   4.605   6.642   3.358
   20TRP      N  179   4.768   6.499   3.387
   20TRP      H  180   4.857   6.479   3.428
   20TRP     CA  181   4.732   6.427   3.264
   20TRP     CB  182   4.848   6.445   3.166
   20TRP     CG  183   4.847   6.586   3.107
   20TRP    CD1  184   4.927   6.673   3.168
   20TRP    HD1  185   4.935   6.679   3.277
   20TRP    CD2  186   4.817   6.635   2.981
   20TRP    NE1  187   4.947   6.775   3.085
   20TRP    HE1  188   5.002   6.852   3.120
   20TRP    CE2  189   4.882   6.758   2.971
   20TRP    CE3  190   4.760   6.575   2.869
   20TRP    HE3  191   4.756   6.466   2.874
   20TRP    CZ2  192   4.886   6.829   2.852
   20TRP    HZ2  193   4.922   6.932   2.852
   20TRP    CZ3  194   4.765   6.647   2.750
   20TRP    HZ3  195   4.712   6.602   2.666
   20TRP    CH2  196   4.826   6.771   2.740
   20TRP    HH2  197   4.863   6.794   2.640
   20TRP      C  198   4.687   6.282   3.283
   20TRP      O  199   4.772   6.212   3.339
   21ARG      N  200   4.569   6.235   3.243
   21ARG      H  201   4.502   6.297   3.202
   21ARG     CA  202   4.508   6.105   3.274
   21ARG     CB  203   4.405   6.114   3.386
   21ARG     CG  204   4.470   6.140   3.522
   21ARG     CD  205   4.524   6.010   3.581
   21ARG     NE  206   4.629   6.043   3.678
   21ARG     HE  207   4.706   6.103   3.656
   21ARG     CZ  208   4.649   5.984   3.797
   21ARG    NH1  209   4.550   5.913   3.854
   21ARG   HH11  210   4.466   5.907   3.801
   21ARG   HH12  211   4.561   5.879   3.947
   21ARG    NH2  212   4.778   5.965   3.826
   21ARG   HH21  213   4.859   5.999   3.778
   21ARG   HH22  214   4.793   5.915   3.911
   21ARG      C  215   4.445   6.028   3.158
   21ARG      O  216   4.399   6.095   3.066
   22PHE      N  217   4.437   5.896   3.172
   22PHE      H  218   4.462   5.847   3.256
   22PHE     CA  219   4.378   5.807   3.071
   22PHE     CB  220   4.416   5.659   3.087
   22PHE     CG  221   4.566   5.635   3.070
   22PHE    CD1  222   4.662   5.639   3.171
   22PHE    HD1  223   4.635   5.695   3.261
   22PHE    CD2  224   4.614   5.594   2.947
   22PHE    HD2  225   4.548   5.593   2.860
   22PHE    CE1  226   4.793   5.603   3.142
   22PHE    HE1  227   4.864   5.573   3.219
   22PHE    CE2  228   4.745   5.558   2.916
   22PHE    HE2  229   4.778   5.564   2.812
   22PHE     CZ  230   4.839   5.563   3.017
   22PHE     HZ  231   4.945   5.570   2.991
   22PHE      C  232   4.225   5.806   3.074
   22PHE      O  233   4.166   5.794   3.182
   23VAL      N  234   4.177   5.822   2.951
   23VAL      H  235   4.239   5.837   2.874
   23VAL     CA  236   4.034   5.831   2.919
   23VAL     CB  237   3.989   5.976   2.904
   23VAL    CG1  238   4.011   6.064   3.027
   23VAL    CG2  239   4.072   6.042   2.794
   23VAL      C  240   3.992   5.744   2.800
   23VAL      O  241   4.061   5.756   2.699
   24ASP      N  242   3.875   5.681   2.805
   24ASP      H  243   3.832   5.681   2.895
   24ASP     CA  244   3.805   5.600   2.705
   24ASP     CB  245   3.670   5.569   2.772
   24ASP     CG  246   3.672   5.513   2.914
   24ASP    OD1  247   3.674   5.607   2.996
   24ASP    OD2  248   3.657   5.391   2.938
   24ASP      C  249   3.789   5.673   2.572
   24ASP      O  250   3.741   5.786   2.560
   25VAL      N  251   3.816   5.594   2.469
   25VAL      H  252   3.862   5.506   2.476
   25VAL     CA  253   3.773   5.625   2.332
   25VAL     CB  254   3.885   5.614   2.228
   25VAL    CG1  255   3.848   5.684   2.097
   25VAL    CG2  256   4.011   5.681   2.283
   25VAL      C  257   3.657   5.545   2.272
   25VAL      O  258   3.684   5.433   2.232
   26LEU      N  259   3.535   5.599   2.272
   26LEU      H  260   3.531   5.698   2.284
   26LEU     CA  261   3.418   5.519   2.235
   26LEU     CB  262   3.286   5.575   2.289
   26LEU     CG  263   3.282   5.586   2.442
   26LEU    CD1  264   3.151   5.656   2.479
   26LEU    CD2  265   3.324   5.457   2.514
   26LEU      C  266   3.402   5.466   2.092
   26LEU      O  267   3.310   5.390   2.062
   27GLY      N  268   3.477   5.532   2.005
   27GLY      H  269   3.541   5.603   2.036
   27GLY     CA  270   3.474   5.512   1.860
   27GLY      C  271   3.606   5.538   1.786
   27GLY      O  272   3.681   5.620   1.839
   28LEU      N  273   3.596   5.516   1.655
   28LEU      H  274   3.510   5.501   1.607
   28LEU     CA  275   3.711   5.530   1.565
   28LEU     CB  276   3.734   5.398   1.491
   28LEU     CG  277   3.771   5.278   1.578
   28LEU    CD1  278   3.770   5.149   1.497
   28LEU    CD2  279   3.900   5.299   1.658
   28LEU      C  280   3.700   5.634   1.454
   28LEU      O  281   3.799   5.668   1.389
   29GLU      N  282   3.575   5.663   1.419
   29GLU      H  283   3.495   5.611   1.450
   29GLU     CA  284   3.537   5.765   1.321
   29GLU     CB  285   3.385   5.775   1.308
   29GLU     CG  286   3.327   5.634   1.291
   29GLU     CD  287   3.282   5.567   1.421
   29GLU    OE1  288   3.166   5.576   1.465
   29GLU    OE2  289   3.367   5.494   1.476
   29GLU      C  290   3.584   5.907   1.355
   29GLU      O  291   3.666   5.928   1.444
   30GLU      N  292   3.552   5.998   1.264
   30GLU      H  293   3.513   5.972   1.176
   30GLU     CA  294   3.568   6.142   1.293
   30GLU     CB  295   3.534   6.231   1.174
   30GLU     CG  296   3.648   6.209   1.074
   30GLU     CD  297   3.765   6.308   1.076
   30GLU    OE1  298   3.883   6.267   1.070
   30GLU    OE2  299   3.736   6.429   1.067
   30GLU      C  300   3.481   6.190   1.409
   30GLU      O  301   3.520   6.269   1.495
   31GLU      N  302   3.358   6.139   1.414
   31GLU      H  303   3.333   6.073   1.344
   31GLU     CA  304   3.261   6.152   1.524
   31GLU     CB  305   3.130   6.115   1.453
   31GLU     CG  306   3.005   6.151   1.534
   31GLU     CD  307   3.000   6.297   1.580
   31GLU    OE1  308   2.959   6.386   1.503
   31GLU    OE2  309   3.051   6.319   1.692
   31GLU      C  310   3.313   6.072   1.643
   31GLU      O  311   3.419   6.013   1.624
   32SER      N  312   3.241   6.076   1.755
   32SER      H  313   3.152   6.122   1.751
   32SER     CA  314   3.287   6.025   1.885
   32SER     CB  315   3.293   5.873   1.891
   32SER     OG  316   3.291   5.825   2.026
   32SER     HG  317   3.193   5.825   2.046
   32SER      C  318   3.406   6.091   1.955
   32SER      O  319   3.411   6.103   2.078
   33LEU      N  320   3.513   6.104   1.877
   33LEU      H  321   3.520   6.063   1.786
   33LEU     CA  322   3.638   6.170   1.917
   33LEU     CB  323   3.727   6.168   1.793
   33LEU     CG  324   3.805   6.039   1.769
   33LEU    CD1  325   3.908   6.065   1.659
   33LEU    CD2  326   3.888   5.981   1.884
   33LEU      C  327   3.632   6.308   1.982
   33LEU      O  328   3.690   6.328   2.089
   34GLY      N  329   3.529   6.382   1.943
   34GLY      H  330   3.468   6.353   1.869
   34GLY     CA  331   3.500   6.510   2.009
   34GLY      C  332   3.481   6.508   2.160
   34GLY      O  333   3.512   6.606   2.229
   35SER      N  334   3.419   6.399   2.203
   35SER      H  335   3.354   6.355   2.140
   35SER     CA  336   3.403   6.365   2.345
   35SER     CB  337   3.315   6.240   2.354
   35SER     OG  338   3.284   6.203   2.489
   35SER     HG  339   3.334   6.118   2.504
   35SER      C  340   3.530   6.348   2.427
   35SER      O  341   3.545   6.397   2.539
   36VAL      N  342   3.633   6.299   2.358
   36VAL      H  343   3.637   6.294   2.258
   36VAL     CA  344   3.763   6.284   2.425
   36VAL     CB  345   3.859   6.196   2.346
   36VAL    CG1  346   3.978   6.161   2.436
   36VAL    CG2  347   3.793   6.069   2.293
   36VAL      C  348   3.823   6.423   2.451
   36VAL      O  349   3.848   6.494   2.354
   37PRO      N  350   3.850   6.460   2.576
   37PRO     CA  351   3.884   6.596   2.621
   37PRO     CB  352   3.878   6.597   2.773
   37PRO     CG  353   3.900   6.451   2.814
   37PRO     CD  354   3.848   6.373   2.694
   37PRO      C  355   4.024   6.649   2.587
   37PRO      O  356   4.123   6.579   2.604
   38ALA      N  357   4.015   6.781   2.575
   38ALA      H  358   3.932   6.833   2.596
   38ALA     CA  359   4.121   6.874   2.536
   38ALA     CB  360   4.049   6.977   2.449
   38ALA      C  361   4.210   6.942   2.640
   38ALA      O  362   4.161   6.977   2.748
   39PRO      N  363   4.339   6.960   2.612
   39PRO     CA  364   4.425   6.899   2.509
   39PRO     CB  365   4.556   6.978   2.510
   39PRO     CG  366   4.552   7.041   2.650
   39PRO     CD  367   4.405   7.074   2.677
   39PRO      C  368   4.453   6.749   2.518
   39PRO      O  369   4.458   6.686   2.624
   40ALA      N  370   4.461   6.687   2.401
   40ALA      H  371   4.447   6.732   2.313
   40ALA     CA  372   4.516   6.551   2.387
   40ALA     CB  373   4.439   6.476   2.278
   40ALA      C  374   4.667   6.551   2.363
   40ALA      O  375   4.719   6.657   2.328
   41CYS      N  376   4.726   6.433   2.373
   41CYS      H  377   4.662   6.363   2.407
   41CYS     CA  378   4.871   6.416   2.356
   41CYS     CB  379   4.938   6.452   2.489
   41CYS     SG  380   4.930   6.334   2.629
   41CYS     HG  381   4.799   6.309   2.632
   41CYS      C  382   4.929   6.277   2.330
   41CYS      O  383   5.043   6.274   2.284
   42ALA      N  384   4.853   6.169   2.348
   42ALA      H  385   4.758   6.182   2.376
   42ALA     CA  386   4.899   6.031   2.325
   42ALA     CB  387   4.975   5.981   2.448
   42ALA      C  388   4.782   5.935   2.307
   42ALA      O  389   4.692   5.928   2.392
   43LEU      N  390   4.793   5.844   2.210
   43LEU      H  391   4.873   5.833   2.152
   43LEU     CA  392   4.682   5.753   2.179
   43LEU     CB  393   4.602   5.793   2.055
   43LEU     CG  394   4.461   5.733   2.046
   43LEU    CD1  395   4.370   5.829   1.969
   43LEU    CD2  396   4.470   5.595   1.982
   43LEU      C  397   4.736   5.610   2.170
   43LEU      O  398   4.837   5.587   2.103
   44LEU      N  399   4.685   5.532   2.265
   44LEU      H  400   4.628   5.569   2.338
   44LEU     CA  401   4.712   5.389   2.284
   44LEU     CB  402   4.757   5.363   2.428
   44LEU     CG  403   4.864   5.458   2.482
   44LEU    CD1  404   4.816   5.595   2.530
   44LEU    CD2  405   4.935   5.380   2.593
   44LEU      C  406   4.596   5.298   2.243
   44LEU      O  407   4.478   5.324   2.269
   45LEU      N  408   4.629   5.213   2.146
   45LEU      H  409   4.724   5.190   2.123
   45LEU     CA  410   4.528   5.121   2.092
   45LEU     CB  411   4.522   5.137   1.940
   45LEU     CG  412   4.439   5.048   1.847
   45LEU    CD1  413   4.291   5.051   1.885
   45LEU    CD2  414   4.468   5.074   1.699
   45LEU      C  415   4.574   4.979   2.124
   45LEU      O  416   4.686   4.950   2.080
   46LEU      N  417   4.480   4.895   2.166
   46LEU      H  418   4.386   4.924   2.182
   46LEU     CA  419   4.486   4.750   2.188
   46LEU     CB  420   4.444   4.724   2.333
   46LEU     CG  421   4.461   4.580   2.382
   46LEU    CD1  422   4.596   4.546   2.445
   46LEU    CD2  423   4.352   4.526   2.476
   46LEU      C  424   4.405   4.671   2.086
   46LEU      O  425   4.282   4.675   2.087
   47PHE      N  426   4.480   4.587   2.014
   47PHE      H  427   4.574   4.567   2.042
   47PHE     CA  428   4.438   4.512   1.895
   47PHE     CB  429   4.438   4.598   1.768
   47PHE     CG  430   4.388   4.539   1.636
   47PHE    CD1  431   4.255   4.500   1.626
   47PHE    HD1  432   4.204   4.483   1.721
   47PHE    CD2  433   4.466   4.547   1.521
   47PHE    HD2  434   4.567   4.587   1.521
   47PHE    CE1  435   4.196   4.463   1.506
   47PHE    HE1  436   4.096   4.420   1.498
   47PHE    CE2  437   4.405   4.510   1.402
   47PHE    HE2  438   4.465   4.534   1.314
   47PHE     CZ  439   4.274   4.464   1.392
   47PHE     HZ  440   4.231   4.432   1.297
   47PHE      C  441   4.536   4.396   1.874
   47PHE      O  442   4.655   4.424   1.866
   48PRO      N  443   4.470   4.282   1.852
   48PRO     CA  444   4.545   4.164   1.806
   48PRO     CB  445   4.450   4.049   1.839
   48PRO     CG  446   4.314   4.120   1.828
   48PRO     CD  447   4.334   4.254   1.899
   48PRO      C  448   4.589   4.172   1.660
   48PRO      O  449   4.521   4.217   1.569
   49LEU      N  450   4.714   4.130   1.639
   49LEU      H  451   4.765   4.092   1.716
   49LEU     CA  452   4.770   4.123   1.503
   49LEU     CB  453   4.891   4.216   1.491
   49LEU     CG  454   4.852   4.363   1.501
   49LEU    CD1  455   4.966   4.464   1.515
   49LEU    CD2  456   4.766   4.396   1.378
   49LEU      C  457   4.807   3.983   1.453
   49LEU      O  458   4.862   3.906   1.532
   50THR      N  459   4.777   3.944   1.330
   50THR      H  460   4.732   4.010   1.269
   50THR     CA  461   4.816   3.812   1.279
   50THR     CB  462   4.773   3.788   1.134
   50THR    OG1  463   4.821   3.895   1.052
   50THR    HG1  464   4.777   3.982   1.075
   50THR    CG2  465   4.623   3.777   1.107
   50THR      C  466   4.968   3.793   1.275
   50THR      O  467   5.052   3.877   1.245
   51ALA      N  468   4.999   3.665   1.295
   51ALA      H  469   4.930   3.597   1.320
   51ALA     CA  470   5.138   3.617   1.292
   51ALA     CB  471   5.138   3.468   1.329
   51ALA      C  472   5.209   3.638   1.159
   51ALA      O  473   5.324   3.680   1.155
   52GLN      N  474   5.136   3.631   1.048
   52GLN      H  475   5.052   3.577   1.052
   52GLN     CA  476   5.171   3.665   0.909
   52GLN     CB  477   5.051   3.641   0.818
   52GLN     CG  478   4.977   3.507   0.813
   52GLN     CD  479   4.882   3.472   0.928
   52GLN    OE1  480   4.912   3.482   1.047
   52GLN    NE2  481   4.758   3.452   0.884
   52GLN   HE21  482   4.725   3.463   0.790
   52GLN   HE22  483   4.683   3.427   0.945
   52GLN      C  484   5.220   3.809   0.892
   52GLN      O  485   5.334   3.834   0.853
   53HISE     N  486   5.132   3.898   0.935
   53HISE     H  487   5.050   3.876   0.989
   53HISE    CA  488   5.160   4.042   0.923
   53HISE    CB  489   5.021   4.104   0.944
   53HISE    CG  490   5.036   4.256   0.954
   53HISE   ND1  491   5.041   4.328   1.066
   53HISE   CD2  492   5.049   4.336   0.849
   53HISE   HD2  493   5.063   4.305   0.745
   53HISE   CE1  494   5.056   4.455   1.029
   53HISE   HE1  495   5.059   4.546   1.088
   53HISE   NE2  496   5.064   4.459   0.896
   53HISE   HE2  497   5.090   4.541   0.845
   53HISE     C  498   5.270   4.105   1.008
   53HISE     O  499   5.369   4.155   0.953
   54GLU      N  500   5.275   4.052   1.130
   54GLU      H  501   5.194   4.022   1.179
   54GLU     CA  502   5.385   4.078   1.224
   54GLU     CB  503   5.358   4.025   1.365
   54GLU     CG  504   5.454   4.081   1.470
   54GLU     CD  505   5.439   4.004   1.602
   54GLU    OE1  506   5.507   3.900   1.612
   54GLU    OE2  507   5.350   4.022   1.687
   54GLU      C  508   5.523   4.028   1.179
   54GLU      O  509   5.615   4.108   1.168
   55ASN      N  510   5.527   3.906   1.126
   55ASN      H  511   5.451   3.847   1.101
   55ASN     CA  512   5.653   3.858   1.068
   55ASN     CB  513   5.659   3.708   1.039
   55ASN     CG  514   5.691   3.624   1.163
   55ASN    OD1  515   5.795   3.566   1.195
   55ASN    ND2  516   5.582   3.591   1.232
   55ASN   HD21  517   5.492   3.632   1.216
   55ASN   HD22  518   5.584   3.511   1.292
   55ASN      C  519   5.705   3.923   0.939
   55ASN      O  520   5.825   3.921   0.916
   56PHE      N  521   5.617   3.977   0.855
   56PHE      H  522   5.524   3.941   0.843
   56PHE     CA  523   5.668   4.059   0.744
   56PHE     CB  524   5.557   4.078   0.640
   56PHE     CG  525   5.594   4.161   0.517
   56PHE    CD1  526   5.546   4.291   0.522
   56PHE    HD1  527   5.520   4.332   0.619
   56PHE    CD2  528   5.653   4.106   0.404
   56PHE    HD2  529   5.675   3.999   0.396
   56PHE    CE1  530   5.563   4.364   0.404
   56PHE    HE1  531   5.512   4.459   0.388
   56PHE    CE2  532   5.672   4.184   0.291
   56PHE    HE2  533   5.740   4.150   0.212
   56PHE     CZ  534   5.633   4.317   0.294
   56PHE     HZ  535   5.637   4.374   0.201
   56PHE      C  536   5.700   4.197   0.801
   56PHE      O  537   5.808   4.254   0.781
   57ARG      N  538   5.612   4.254   0.883
   57ARG      H  539   5.525   4.213   0.909
   57ARG     CA  540   5.638   4.385   0.944
   57ARG     CB  541   5.522   4.438   1.029
   57ARG     CG  542   5.490   4.580   0.980
   57ARG     CD  543   5.383   4.658   1.057
   57ARG     NE  544   5.394   4.798   1.014
   57ARG     HE  545   5.423   4.812   0.920
   57ARG     CZ  546   5.365   4.906   1.089
   57ARG    NH1  547   5.305   4.900   1.209
   57ARG   HH11  548   5.295   4.816   1.262
   57ARG   HH12  549   5.266   4.981   1.252
   57ARG    NH2  550   5.376   5.028   1.035
   57ARG   HH21  551   5.388   5.025   0.936
   57ARG   HH22  552   5.391   5.107   1.094
   57ARG      C  553   5.766   4.397   1.027
   57ARG      O  554   5.833   4.499   1.010
   58LYS      N  555   5.813   4.290   1.090
   58LYS      H  556   5.749   4.222   1.126
   58LYS     CA  557   5.941   4.290   1.162
   58LYS     CB  558   5.961   4.143   1.200
   58LYS     CG  559   5.879   4.103   1.323
   58LYS     CD  560   5.925   3.963   1.361
   58LYS     CE  561   5.823   3.897   1.454
   58LYS     NZ  562   5.823   3.948   1.592
   58LYS    HZ1  563   5.754   4.020   1.603
   58LYS    HZ2  564   5.795   3.871   1.649
   58LYS    HZ3  565   5.915   3.980   1.614
   58LYS      C  566   6.056   4.319   1.065
   58LYS      O  567   6.143   4.402   1.090
   59LYS      N  568   6.034   4.272   0.942
   59LYS      H  569   5.949   4.230   0.910
   59LYS     CA  570   6.137   4.280   0.837
   59LYS     CB  571   6.126   4.159   0.745
   59LYS     CG  572   6.172   4.029   0.812
   59LYS     CD  573   6.163   3.913   0.713
   59LYS     CE  574   6.214   3.789   0.787
   59LYS     NZ  575   6.227   3.667   0.706
   59LYS    HZ1  576   6.293   3.599   0.739
   59LYS    HZ2  577   6.138   3.623   0.699
   59LYS    HZ3  578   6.264   3.689   0.616
   59LYS      C  579   6.128   4.410   0.758
   59LYS      O  580   6.230   4.479   0.749
   60GLN      N  581   6.006   4.449   0.721
   60GLN      H  582   5.930   4.385   0.714
   60GLN     CA  583   5.987   4.577   0.652
   60GLN     CB  584   5.835   4.576   0.632
   60GLN     CG  585   5.790   4.695   0.547
   60GLN     CD  586   5.644   4.686   0.502
   60GLN    OE1  587   5.555   4.653   0.581
   60GLN    NE2  588   5.613   4.731   0.381
   60GLN   HE21  589   5.680   4.769   0.316
   60GLN   HE22  590   5.522   4.713   0.344
   60GLN      C  591   6.033   4.702   0.727
   60GLN      O  592   6.108   4.778   0.666
   61ILE      N  593   6.008   4.705   0.858
   61ILE      H  594   5.939   4.645   0.899
   61ILE     CA  595   6.063   4.813   0.940
   61ILE     CB  596   6.001   4.815   1.080
   61ILE    CG1  597   5.849   4.808   1.059
   61ILE    CG2  598   6.026   4.954   1.138
   61ILE     CD  599   5.772   4.787   1.189
   61ILE      C  600   6.216   4.809   0.949
   61ILE      O  601   6.286   4.903   0.913
   62GLU      N  602   6.265   4.689   0.977
   62GLU      H  603   6.206   4.609   0.991
   62GLU     CA  604   6.407   4.659   1.000
   62GLU     CB  605   6.423   4.514   1.046
   62GLU     CG  606   6.571   4.478   1.055
   62GLU     CD  607   6.626   4.461   1.197
   62GLU    OE1  608   6.638   4.351   1.254
   62GLU    OE2  609   6.691   4.556   1.246
   62GLU      C  610   6.502   4.686   0.883
   62GLU      O  611   6.609   4.744   0.903
   63GLU      N  612   6.458   4.649   0.763
   63GLU      H  613   6.382   4.584   0.755
   63GLU     CA  614   6.516   4.691   0.635
   63GLU     CB  615   6.415   4.648   0.529
   63GLU     CG  616   6.472   4.652   0.387
   63GLU     CD  617   6.385   4.577   0.286
   63GLU    OE1  618   6.293   4.638   0.228
   63GLU    OE2  619   6.401   4.453   0.283
   63GLU      C  620   6.562   4.837   0.623
   63GLU      O  621   6.644   4.876   0.540
   64LEU      N  622   6.487   4.924   0.690
   64LEU      H  623   6.406   4.903   0.744
   64LEU     CA  624   6.508   5.069   0.681
   64LEU     CB  625   6.368   5.128   0.697
   64LEU     CG  626   6.279   5.081   0.581
   64LEU    CD1  627   6.142   5.144   0.608
   64LEU    CD2  628   6.322   5.134   0.444
   64LEU      C  629   6.601   5.132   0.785
   64LEU      O  630   6.592   5.254   0.796
   65LYS      N  631   6.642   5.052   0.882
   65LYS      H  632   6.603   4.960   0.877
   65LYS     CA  633   6.743   5.070   0.988
   65LYS     CB  634   6.885   5.081   0.931
   65LYS     CG  635   6.946   4.942   0.909
   65LYS     CD  636   6.927   4.842   1.023
   65LYS     CE  637   6.931   4.698   0.970
   65LYS     NZ  638   6.952   4.611   1.086
   65LYS    HZ1  639   6.876   4.621   1.151
   65LYS    HZ2  640   6.956   4.514   1.061
   65LYS    HZ3  641   7.038   4.624   1.136
   65LYS      C  642   6.725   5.185   1.086
   65LYS      O  643   6.814   5.230   1.158
   66GLY      N  644   6.603   5.238   1.092
   66GLY      H  645   6.532   5.186   1.045
   66GLY     CA  646   6.550   5.351   1.171
   66GLY      C  647   6.594   5.482   1.105
   66GLY      O  648   6.591   5.583   1.174
   67GLN      N  649   6.608   5.488   0.973
   67GLN      H  650   6.583   5.413   0.912
   67GLN     CA  651   6.661   5.606   0.903
   67GLN     CB  652   6.698   5.573   0.758
   67GLN     CG  653   6.806   5.671   0.712
   67GLN     CD  654   6.849   5.632   0.570
   67GLN    OE1  655   6.930   5.545   0.542
   67GLN    NE2  656   6.778   5.691   0.474
   67GLN   HE21  657   6.706   5.760   0.482
   67GLN   HE22  658   6.793   5.660   0.380
   67GLN      C  659   6.575   5.732   0.916
   67GLN      O  660   6.621   5.831   0.972
   68GLU      N  661   6.444   5.710   0.903
   68GLU      H  662   6.409   5.632   0.850
   68GLU     CA  663   6.354   5.823   0.927
   68GLU     CB  664   6.248   5.821   0.818
   68GLU     CG  665   6.312   5.828   0.679
   68GLU     CD  666   6.219   5.794   0.562
   68GLU    OE1  667   6.106   5.743   0.570
   68GLU    OE2  668   6.265   5.837   0.453
   68GLU      C  669   6.297   5.843   1.068
   68GLU      O  670   6.183   5.888   1.079
   69VAL      N  671   6.374   5.804   1.169
   69VAL      H  672   6.466   5.764   1.167
   69VAL     CA  673   6.330   5.824   1.308
   69VAL     CB  674   6.337   5.699   1.396
   69VAL    CG1  675   6.283   5.720   1.537
   69VAL    CG2  676   6.256   5.585   1.333
   69VAL      C  677   6.415   5.933   1.373
   69VAL      O  678   6.536   5.936   1.349
   70SER      N  679   6.344   6.032   1.424
   70SER      H  680   6.258   6.060   1.380
   70SER     CA  681   6.418   6.132   1.503
   70SER     CB  682   6.321   6.239   1.555
   70SER     OG  683   6.390   6.353   1.606
   70SER     HG  684   6.361   6.435   1.557
   70SER      C  685   6.497   6.075   1.621
   70SER      O  686   6.441   5.991   1.691
   71PRO      N  687   6.615   6.130   1.646
   71PRO     CA  688   6.692   6.088   1.764
   71PRO     CB  689   6.832   6.146   1.747
   71PRO     CG  690   6.830   6.196   1.602
   71PRO     CD  691   6.685   6.239   1.577
   71PRO      C  692   6.629   6.137   1.895
   71PRO      O  693   6.631   6.062   1.993
   72LYS      N  694   6.541   6.237   1.896
   72LYS      H  695   6.519   6.291   1.815
   72LYS     CA  696   6.472   6.277   2.019
   72LYS     CB  697   6.410   6.417   2.005
   72LYS     CG  698   6.519   6.519   1.975
   72LYS     CD  699   6.481   6.668   1.972
   72LYS     CE  700   6.385   6.702   1.858
   72LYS     NZ  701   6.327   6.836   1.874
   72LYS    HZ1  702   6.279   6.864   1.791
   72LYS    HZ2  703   6.266   6.825   1.953
   72LYS    HZ3  704   6.398   6.904   1.892
   72LYS      C  705   6.370   6.176   2.071
   72LYS      O  706   6.318   6.197   2.181
   73VAL      N  707   6.330   6.070   2.001
   73VAL      H  708   6.361   6.059   1.907
   73VAL     CA  709   6.240   5.966   2.054
   73VAL     CB  710   6.195   5.880   1.936
   73VAL    CG1  711   6.110   5.757   1.971
   73VAL    CG2  712   6.109   5.967   1.844
   73VAL      C  713   6.310   5.879   2.159
   73VAL      O  714   6.423   5.838   2.134
   74TYR      N  715   6.233   5.854   2.264
   74TYR      H  716   6.160   5.917   2.290
   74TYR     CA  717   6.267   5.747   2.359
   74TYR     CB  718   6.231   5.786   2.503
   74TYR     CG  719   6.260   5.682   2.611
   74TYR    CD1  720   6.180   5.572   2.638
   74TYR    HD1  721   6.096   5.573   2.568
   74TYR    CD2  722   6.370   5.699   2.694
   74TYR    HD2  723   6.440   5.782   2.685
   74TYR    CE1  724   6.199   5.484   2.744
   74TYR    HE1  725   6.137   5.398   2.768
   74TYR    CE2  726   6.397   5.613   2.800
   74TYR    HE2  727   6.474   5.642   2.872
   74TYR     CZ  728   6.304   5.514   2.830
   74TYR     OH  729   6.331   5.421   2.926
   74TYR     HH  730   6.400   5.453   2.991
   74TYR      C  731   6.201   5.614   2.321
   74TYR      O  732   6.079   5.605   2.328
   75PHE      N  733   6.284   5.516   2.285
   75PHE      H  734   6.375   5.541   2.252
   75PHE     CA  735   6.240   5.376   2.270
   75PHE     CB  736   6.250   5.342   2.121
   75PHE     CG  737   6.186   5.213   2.071
   75PHE    CD1  738   6.053   5.225   2.034
   75PHE    HD1  739   5.994   5.316   2.047
   75PHE    CD2  740   6.259   5.095   2.057
   75PHE    HD2  741   6.368   5.089   2.061
   75PHE    CE1  742   5.987   5.109   1.993
   75PHE    HE1  743   5.880   5.106   1.973
   75PHE    CE2  744   6.190   4.984   2.012
   75PHE    HE2  745   6.237   4.886   2.018
   75PHE     CZ  746   6.053   4.987   1.986
   75PHE     HZ  747   6.005   4.894   1.956
   75PHE      C  748   6.313   5.271   2.354
   75PHE      O  749   6.415   5.284   2.421
   76MET      N  750   6.245   5.157   2.364
   76MET      H  751   6.164   5.150   2.306
   76MET     CA  752   6.287   5.035   2.434
   76MET     CB  753   6.271   5.019   2.585
   76MET     CG  754   6.150   5.078   2.657
   76MET     SD  755   6.089   4.967   2.789
   76MET     CE  756   6.220   4.971   2.909
   76MET      C  757   6.221   4.908   2.378
   76MET      O  758   6.108   4.912   2.329
   77LYS      N  759   6.308   4.809   2.365
   77LYS      H  760   6.405   4.815   2.390
   77LYS     CA  761   6.268   4.674   2.322
   77LYS     CB  762   6.381   4.592   2.259
   77LYS     CG  763   6.422   4.658   2.127
   77LYS     CD  764   6.539   4.585   2.061
   77LYS     CE  765   6.576   4.668   1.938
   77LYS     NZ  766   6.679   4.600   1.858
   77LYS    HZ1  767   6.656   4.504   1.844
   77LYS    HZ2  768   6.686   4.651   1.772
   77LYS    HZ3  769   6.769   4.604   1.900
   77LYS      C  770   6.190   4.605   2.434
   77LYS      O  771   6.249   4.589   2.541
   78GLN      N  772   6.069   4.556   2.410
   78GLN      H  773   6.021   4.583   2.327
   78GLN     CA  774   5.996   4.459   2.493
   78GLN     CB  775   5.846   4.458   2.465
   78GLN     CG  776   5.773   4.387   2.579
   78GLN     CD  777   5.624   4.361   2.557
   78GLN    OE1  778   5.552   4.398   2.464
   78GLN    NE2  779   5.558   4.296   2.653
   78GLN   HE21  780   5.600   4.287   2.743
   78GLN   HE22  781   5.467   4.259   2.633
   78GLN      C  782   6.047   4.315   2.484
   78GLN      O  783   6.031   4.244   2.384
   79THR      N  784   6.131   4.285   2.582
   79THR      H  785   6.176   4.362   2.627
   79THR     CA  786   6.196   4.154   2.600
   79THR     CB  787   6.346   4.170   2.626
   79THR    OG1  788   6.376   4.264   2.730
   79THR    HG1  789   6.468   4.249   2.766
   79THR    CG2  790   6.424   4.190   2.497
   79THR      C  791   6.136   4.067   2.710
   79THR      O  792   6.137   3.944   2.712
   80ILE      N  793   6.078   4.138   2.807
   80ILE      H  794   6.094   4.236   2.816
   80ILE     CA  795   5.999   4.071   2.912
   80ILE     CB  796   6.036   4.134   3.047
   80ILE    CG1  797   6.181   4.100   3.084
   80ILE    CG2  798   5.940   4.097   3.160
   80ILE     CD  799   6.200   3.949   3.103
   80ILE      C  800   5.855   4.066   2.862
   80ILE      O  801   5.808   4.146   2.781
   81GLY      N  802   5.794   3.957   2.910
   81GLY      H  803   5.848   3.894   2.966
   81GLY     CA  804   5.658   3.918   2.869
   81GLY      C  805   5.549   3.953   2.971
   81GLY      O  806   5.584   3.974   3.087
   82ASN      N  807   5.424   3.950   2.925
   82ASN      H  808   5.406   3.926   2.830
   82ASN     CA  809   5.302   3.989   2.997
   82ASN     CB  810   5.272   3.895   3.115
   82ASN     CG  811   5.199   3.771   3.064
   82ASN    OD1  812   5.083   3.779   3.026
   82ASN    ND2  813   5.271   3.661   3.043
   82ASN   HD21  814   5.370   3.670   3.054
   82ASN   HD22  815   5.227   3.576   3.016
   82ASN      C  816   5.297   4.134   3.044
   82ASN      O  817   5.217   4.166   3.133
   83SER      N  818   5.366   4.222   2.973
   83SER      H  819   5.420   4.185   2.897
   83SER     CA  820   5.394   4.361   3.012
   83SER     CB  821   5.546   4.375   3.032
   83SER     OG  822   5.603   4.331   2.909
   83SER     HG  823   5.698   4.362   2.915
   83SER      C  824   5.358   4.474   2.916
   83SER      O  825   5.378   4.593   2.940
   84CYS      N  826   5.257   4.448   2.834
   84CYS      H  827   5.190   4.376   2.850
   84CYS     CA  828   5.217   4.538   2.724
   84CYS     CB  829   5.122   4.456   2.637
   84CYS     SG  830   4.984   4.376   2.727
   84CYS     HG  831   4.995   4.257   2.669
   84CYS      C  832   5.154   4.671   2.764
   84CYS      O  833   5.209   4.766   2.708
   85GLY      N  834   5.083   4.683   2.876
   85GLY      H  835   5.061   4.596   2.920
   85GLY     CA  836   5.024   4.806   2.931
   85GLY      C  837   5.121   4.911   2.987
   85GLY      O  838   5.135   5.023   2.939
   86THR      N  839   5.188   4.854   3.086
   86THR      H  840   5.142   4.793   3.150
   86THR     CA  841   5.313   4.911   3.140
   86THR     CB  842   5.373   4.802   3.229
   86THR    OG1  843   5.284   4.758   3.331
   86THR    HG1  844   5.313   4.670   3.368
   86THR    CG2  845   5.500   4.850   3.299
   86THR      C  846   5.416   4.965   3.040
   86THR      O  847   5.434   5.086   3.053
   87ILE      N  848   5.438   4.899   2.927
   87ILE      H  849   5.408   4.806   2.908
   87ILE     CA  850   5.540   4.953   2.836
   87ILE     CB  851   5.601   4.843   2.748
   87ILE    CG1  852   5.674   4.739   2.833
   87ILE    CG2  853   5.682   4.893   2.628
   87ILE     CD  854   5.790   4.786   2.921
   87ILE      C  855   5.488   5.072   2.755
   87ILE      O  856   5.557   5.171   2.735
   88GLY      N  857   5.360   5.066   2.718
   88GLY      H  858   5.300   4.989   2.740
   88GLY     CA  859   5.300   5.179   2.646
   88GLY      C  860   5.296   5.300   2.740
   88GLY      O  861   5.348   5.406   2.704
   89LEU      N  862   5.275   5.284   2.870
   89LEU      H  863   5.248   5.196   2.908
   89LEU     CA  864   5.261   5.399   2.961
   89LEU     CB  865   5.203   5.344   3.092
   89LEU     CG  866   5.174   5.426   3.217
   89LEU    CD1  867   5.085   5.346   3.313
   89LEU    CD2  868   5.301   5.469   3.291
   89LEU      C  869   5.399   5.464   2.974
   89LEU      O  870   5.413   5.586   2.977
   90ILE      N  871   5.499   5.376   2.976
   90ILE      H  872   5.480   5.282   3.004
   90ILE     CA  873   5.639   5.420   2.982
   90ILE     CB  874   5.736   5.307   3.016
   90ILE    CG1  875   5.708   5.252   3.155
   90ILE    CG2  876   5.885   5.336   2.996
   90ILE     CD  877   5.804   5.139   3.194
   90ILE      C  878   5.678   5.498   2.857
   90ILE      O  879   5.720   5.614   2.858
   91HISE     N  880   5.652   5.447   2.737
   91HISE     H  881   5.607   5.358   2.729
   91HISE    CA  882   5.677   5.506   2.605
   91HISE    CB  883   5.622   5.417   2.494
   91HISE    CG  884   5.694   5.291   2.444
   91HISE   ND1  885   5.646   5.169   2.425
   91HISE   CD2  886   5.811   5.296   2.381
   91HISE   HD2  887   5.883   5.378   2.376
   91HISE   CE1  888   5.730   5.100   2.348
   91HISE   HE1  889   5.715   4.996   2.319
   91HISE   NE2  890   5.829   5.182   2.314
   91HISE   HE2  891   5.916   5.149   2.279
   91HISE     C  892   5.601   5.638   2.597
   91HISE     O  893   5.669   5.740   2.583
   92ALA      N  894   5.479   5.648   2.649
   92ALA      H  895   5.422   5.570   2.675
   92ALA     CA  896   5.417   5.781   2.654
   92ALA     CB  897   5.271   5.750   2.690
   92ALA      C  898   5.463   5.882   2.760
   92ALA      O  899   5.477   6.001   2.732
   93VAL      N  900   5.488   5.837   2.882
   93VAL      H  901   5.461   5.748   2.918
   93VAL     CA  902   5.539   5.924   2.989
   93VAL     CB  903   5.510   5.871   3.130
   93VAL    CG1  904   5.561   5.961   3.243
   93VAL    CG2  905   5.357   5.869   3.138
   93VAL      C  906   5.681   5.977   2.971
   93VAL      O  907   5.699   6.098   2.953
   94ALA      N  908   5.764   5.889   2.917
   94ALA      H  909   5.741   5.793   2.901
   94ALA     CA  910   5.899   5.924   2.870
   94ALA     CB  911   5.966   5.805   2.799
   94ALA      C  912   5.905   6.037   2.767
   94ALA      O  913   5.980   6.133   2.783
   95ASN      N  914   5.825   6.027   2.661
   95ASN      H  915   5.761   5.952   2.647
   95ASN     CA  916   5.831   6.126   2.552
   95ASN     CB  917   5.798   6.058   2.419
   95ASN     CG  918   5.898   5.950   2.377
   95ASN    OD1  919   6.010   5.994   2.352
   95ASN    ND2  920   5.869   5.823   2.404
   95ASN   HD21  921   5.777   5.810   2.441
   95ASN   HD22  922   5.930   5.748   2.377
   95ASN      C  923   5.754   6.256   2.579
   95ASN      O  924   5.781   6.358   2.516
   96ASN      N  925   5.669   6.254   2.681
   96ASN      H  926   5.647   6.171   2.733
   96ASN     CA  927   5.590   6.374   2.709
   96ASN     CB  928   5.441   6.338   2.711
   96ASN     CG  929   5.368   6.332   2.577
   96ASN    OD1  930   5.377   6.413   2.484
   96ASN    ND2  931   5.276   6.238   2.560
   96ASN   HD21  932   5.249   6.183   2.639
   96ASN   HD22  933   5.213   6.249   2.483
   96ASN      C  934   5.620   6.441   2.843
   96ASN      O  935   5.542   6.515   2.902
   97GLN      N  936   5.748   6.427   2.879
   97GLN      H  937   5.809   6.397   2.806
   97GLN     CA  938   5.808   6.487   2.999
   97GLN     CB  939   5.956   6.454   3.020
   97GLN     CG  940   5.981   6.307   3.056
   97GLN     CD  941   6.131   6.281   3.069
   97GLN    OE1  942   6.192   6.315   3.171
   97GLN    NE2  943   6.179   6.201   2.975
   97GLN   HE21  944   6.121   6.171   2.899
   97GLN   HE22  945   6.277   6.185   2.989
   97GLN      C  946   5.803   6.640   3.007
   97GLN      O  947   5.824   6.699   3.113
   98ASP      N  948   5.796   6.707   2.893
   98ASP      H  949   5.787   6.661   2.804
   98ASP     CA  950   5.765   6.851   2.885
   98ASP     CB  951   5.781   6.901   2.742
   98ASP     CG  952   5.699   6.832   2.633
   98ASP    OD1  953   5.651   6.898   2.539
   98ASP    OD2  954   5.675   6.709   2.632
   98ASP      C  955   5.627   6.899   2.932
   98ASP      O  956   5.607   7.014   2.972
   99LYS      N  957   5.530   6.809   2.916
   99LYS      H  958   5.543   6.722   2.869
   99LYS     CA  959   5.388   6.828   2.949
   99LYS     CB  960   5.290   6.769   2.847
   99LYS     CG  961   5.322   6.828   2.709
   99LYS     CD  962   5.246   6.772   2.589
   99LYS     CE  963   5.321   6.793   2.457
   99LYS     NZ  964   5.426   6.691   2.442
   99LYS    HZ1  965   5.442   6.692   2.343
   99LYS    HZ2  966   5.511   6.718   2.486
   99LYS    HZ3  967   5.392   6.599   2.462
   99LYS      C  968   5.340   6.800   3.091
   99LYS      O  969   5.258   6.875   3.144
  100LEU      N  970   5.381   6.685   3.145
  100LEU      H  971   5.454   6.636   3.097
  100LEU     CA  972   5.344   6.628   3.275
  100LEU     CB  973   5.257   6.505   3.248
  100LEU     CG  974   5.205   6.430   3.371
  100LEU    CD1  975   5.097   6.503   3.450
  100LEU    CD2  976   5.164   6.288   3.331
  100LEU      C  977   5.463   6.603   3.368
  100LEU      O  978   5.567   6.544   3.339
  101GLY      N  979   5.441   6.644   3.493
  101GLY      H  980   5.364   6.704   3.514
  101GLY     CA  981   5.548   6.639   3.593
  101GLY      C  982   5.564   6.509   3.673
  101GLY      O  983   5.490   6.413   3.652
  102PHE      N  984   5.665   6.513   3.760
  102PHE      H  985   5.664   6.602   3.805
  102PHE     CA  986   5.678   6.400   3.853
  102PHE     CB  987   5.809   6.329   3.818
  102PHE     CG  988   5.807   6.251   3.686
  102PHE    CD1  989   5.765   6.118   3.685
  102PHE    HD1  990   5.714   6.079   3.773
  102PHE    CD2  991   5.856   6.309   3.570
  102PHE    HD2  992   5.901   6.408   3.574
  102PHE    CE1  993   5.770   6.038   3.571
  102PHE    HE1  994   5.727   5.938   3.576
  102PHE    CE2  995   5.872   6.229   3.457
  102PHE    HE2  996   5.947   6.245   3.380
  102PHE     CZ  997   5.828   6.097   3.459
  102PHE     HZ  998   5.846   6.056   3.360
  102PHE      C  999   5.677   6.438   4.001
  102PHE      O 1000   5.689   6.557   4.032
  103GLU      N 1001   5.667   6.342   4.093
  103GLU      H 1002   5.626   6.257   4.061
  103GLU     CA 1003   5.683   6.379   4.234
  103GLU     CB 1004   5.563   6.351   4.325
  103GLU     CG 1005   5.537   6.200   4.334
  103GLU     CD 1006   5.411   6.169   4.414
  103GLU    OE1 1007   5.306   6.225   4.374
  103GLU    OE2 1008   5.403   6.063   4.480
  103GLU      C 1009   5.805   6.322   4.307
  103GLU      O 1010   5.862   6.226   4.257
  104ASP      N 1011   5.856   6.377   4.417
  104ASP      H 1012   5.815   6.462   4.449
  104ASP     CA 1013   5.967   6.321   4.496
  104ASP     CB 1014   5.981   6.398   4.628
  104ASP     CG 1015   5.987   6.551   4.626
  104ASP    OD1 1016   6.085   6.596   4.689
  104ASP    OD2 1017   5.890   6.627   4.604
  104ASP      C 1018   5.957   6.173   4.531
  104ASP      O 1019   5.856   6.121   4.578
  105GLY      N 1020   6.067   6.101   4.509
  105GLY      H 1021   6.150   6.143   4.473
  105GLY     CA 1022   6.062   5.955   4.523
  105GLY      C 1023   5.992   5.873   4.414
  105GLY      O 1024   5.977   5.755   4.444
  106SER      N 1025   5.953   5.933   4.302
  106SER      H 1026   5.942   6.032   4.294
  106SER     CA 1027   5.899   5.860   4.187
  106SER     CB 1028   5.869   5.955   4.071
  106SER     OG 1029   5.796   5.898   3.961
  106SER     HG 1030   5.713   5.850   3.990
  106SER      C 1031   6.000   5.759   4.131
  106SER      O 1032   6.094   5.797   4.062
  107VAL      N 1033   5.939   5.641   4.126
  107VAL      H 1034   5.872   5.613   4.196
  107VAL     CA 1035   5.994   5.523   4.058
  107VAL     CB 1036   5.905   5.400   4.070
  107VAL    CG1 1037   5.963   5.282   3.991
  107VAL    CG2 1038   5.909   5.349   4.214
  107VAL      C 1039   6.019   5.557   3.911
  107VAL      O 1040   6.128   5.529   3.860
  108LEU      N 1041   5.915   5.611   3.848
  108LEU      H 1042   5.825   5.619   3.891
  108LEU     CA 1043   5.928   5.639   3.704
  108LEU     CB 1044   5.792   5.660   3.636
  108LEU     CG 1045   5.780   5.610   3.492
  108LEU    CD1 1046   5.802   5.459   3.488
  108LEU    CD2 1047   5.633   5.633   3.459
  108LEU      C 1048   6.028   5.749   3.668
  108LEU      O 1049   6.117   5.728   3.586
  109LYS      N 1050   6.047   5.839   3.764
  109LYS      H 1051   5.979   5.849   3.837
  109LYS     CA 1052   6.151   5.942   3.755
  109LYS     CB 1053   6.129   6.067   3.840
  109LYS     CG 1054   6.234   6.178   3.828
  109LYS     CD 1055   6.246   6.231   3.686
  109LYS     CE 1056   6.361   6.331   3.677
  109LYS     NZ 1057   6.395   6.388   3.546
  109LYS    HZ1 1058   6.457   6.465   3.557
  109LYS    HZ2 1059   6.428   6.326   3.474
  109LYS    HZ3 1060   6.316   6.432   3.504
  109LYS      C 1061   6.292   5.890   3.786
  109LYS      O 1062   6.380   5.934   3.713
  110GLN      N 1063   6.310   5.790   3.871
  110GLN      H 1064   6.255   5.791   3.954
  110GLN     CA 1065   6.442   5.725   3.876
  110GLN     CB 1066   6.440   5.625   3.991
  110GLN     CG 1067   6.580   5.597   4.047
  110GLN     CD 1068   6.644   5.477   3.978
  110GLN    OE1 1069   6.580   5.374   3.957
  110GLN    NE2 1070   6.775   5.472   3.958
  110GLN   HE21 1071   6.837   5.538   4.000
  110GLN   HE22 1072   6.816   5.419   3.883
  110GLN      C 1073   6.475   5.653   3.745
  110GLN      O 1074   6.564   5.705   3.678
  111PHE      N 1075   6.384   5.567   3.699
  111PHE      H 1076   6.290   5.555   3.730
  111PHE     CA 1077   6.405   5.491   3.575
  111PHE     CB 1078   6.289   5.394   3.552
  111PHE     CG 1079   6.315   5.292   3.441
  111PHE    CD1 1080   6.358   5.164   3.475
  111PHE    HD1 1081   6.378   5.143   3.580
  111PHE    CD2 1082   6.283   5.311   3.307
  111PHE    HD2 1083   6.230   5.405   3.288
  111PHE    CE1 1084   6.378   5.062   3.383
  111PHE    HE1 1085   6.430   4.971   3.414
  111PHE    CE2 1086   6.299   5.208   3.216
  111PHE    HE2 1087   6.293   5.225   3.108
  111PHE     CZ 1088   6.342   5.081   3.250
  111PHE     HZ 1089   6.356   5.006   3.172
  111PHE      C 1090   6.426   5.578   3.451
  111PHE      O 1091   6.520   5.561   3.374
  112LEU      N 1092   6.341   5.678   3.429
  112LEU      H 1093   6.248   5.678   3.467
  112LEU     CA 1094   6.364   5.780   3.326
  112LEU     CB 1095   6.235   5.858   3.301
  112LEU     CG 1096   6.126   5.769   3.241
  112LEU    CD1 1097   5.989   5.836   3.226
  112LEU    CD2 1098   6.180   5.716   3.107
  112LEU      C 1099   6.491   5.865   3.334
  112LEU      O 1100   6.553   5.880   3.229
  113SER      N 1101   6.529   5.911   3.453
  113SER      H 1102   6.467   5.920   3.531
  113SER     CA 1103   6.662   5.972   3.473
  113SER     CB 1104   6.690   6.010   3.618
  113SER     OG 1105   6.818   6.072   3.631
  113SER     HG 1106   6.829   6.087   3.729
  113SER      C 1107   6.785   5.892   3.430
  113SER      O 1108   6.858   5.931   3.340
  114GLU      N 1109   6.780   5.767   3.478
  114GLU      H 1110   6.700   5.746   3.535
  114GLU     CA 1111   6.884   5.667   3.455
  114GLU     CB 1112   6.883   5.552   3.557
  114GLU     CG 1113   7.000   5.454   3.547
  114GLU     CD 1114   6.986   5.329   3.633
  114GLU    OE1 1115   6.921   5.347   3.738
  114GLU    OE2 1116   7.029   5.215   3.605
  114GLU      C 1117   6.890   5.609   3.314
  114GLU      O 1118   7.000   5.618   3.260
  115THR      N 1119   6.775   5.573   3.256
  115THR      H 1120   6.691   5.569   3.309
  115THR     CA 1121   6.773   5.517   3.120
  115THR     CB 1122   6.662   5.417   3.087
  115THR    OG1 1123   6.532   5.472   3.113
  115THR    HG1 1124   6.514   5.477   3.211
  115THR    CG2 1125   6.687   5.285   3.161
  115THR      C 1126   6.777   5.614   3.002
  115THR      O 1127   6.787   5.574   2.886
  116GLU      N 1128   6.802   5.743   3.020
  116GLU      H 1129   6.827   5.785   3.107
  116GLU     CA 1130   6.792   5.840   2.910
  116GLU     CB 1131   6.796   5.982   2.969
  116GLU     CG 1132   6.773   6.089   2.863
  116GLU     CD 1133   6.797   6.228   2.923
  116GLU    OE1 1134   6.910   6.276   2.949
  116GLU    OE2 1135   6.697   6.287   2.970
  116GLU      C 1136   6.900   5.815   2.805
  116GLU      O 1137   6.861   5.788   2.691
  117LYS      N 1138   7.028   5.820   2.840
  117LYS      H 1139   7.052   5.833   2.937
  117LYS     CA 1140   7.137   5.800   2.743
  117LYS     CB 1141   7.245   5.906   2.764
  117LYS     CG 1142   7.202   6.048   2.729
  117LYS     CD 1143   7.299   6.166   2.728
  117LYS     CE 1144   7.401   6.163   2.614
  117LYS     NZ 1145   7.342   6.206   2.486
  117LYS    HZ1 1146   7.287   6.286   2.509
  117LYS    HZ2 1147   7.413   6.230   2.420
  117LYS    HZ3 1148   7.284   6.138   2.441
  117LYS      C 1149   7.192   5.657   2.745
  117LYS      O 1150   7.267   5.629   2.838
  118MET      N 1151   7.128   5.577   2.661
  118MET      H 1152   7.049   5.615   2.613
  118MET     CA 1153   7.165   5.440   2.620
  118MET     CB 1154   7.163   5.356   2.748
  118MET     CG 1155   7.034   5.349   2.831
  118MET     SD 1156   7.041   5.242   2.979
  118MET     CE 1157   7.153   5.348   3.068
  118MET      C 1158   7.069   5.381   2.516
  118MET      O 1159   6.956   5.423   2.496
  119SER      N 1160   7.124   5.280   2.450
  119SER      H 1161   7.209   5.241   2.487
  119SER     CA 1162   7.051   5.200   2.350
  119SER     CB 1163   7.147   5.098   2.289
  119SER     OG 1164   7.165   4.977   2.364
  119SER     HG 1165   7.218   5.011   2.442
  119SER      C 1166   6.916   5.141   2.392
  119SER      O 1167   6.894   5.111   2.509
  120PRO      N 1168   6.827   5.107   2.299
  120PRO     CA 1169   6.700   5.042   2.333
  120PRO     CB 1170   6.627   5.033   2.199
  120PRO     CG 1171   6.669   5.157   2.120
  120PRO     CD 1172   6.812   5.175   2.169
  120PRO      C 1173   6.714   4.904   2.398
  120PRO      O 1174   6.651   4.866   2.497
  121GLU      N 1175   6.816   4.832   2.352
  121GLU      H 1176   6.831   4.845   2.254
  121GLU     CA 1177   6.876   4.713   2.414
  121GLU     CB 1178   6.973   4.633   2.326
  121GLU     CG 1179   6.926   4.591   2.187
  121GLU     CD 1180   6.956   4.700   2.084
  121GLU    OE1 1181   6.867   4.781   2.050
  121GLU    OE2 1182   7.063   4.694   2.020
  121GLU      C 1183   6.924   4.729   2.558
  121GLU      O 1184   6.859   4.673   2.647
  122ASP      N 1185   6.997   4.837   2.585
  122ASP      H 1186   7.026   4.890   2.505
  122ASP     CA 1187   7.039   4.862   2.724
  122ASP     CB 1188   7.132   4.982   2.735
  122ASP     CG 1189   7.253   4.970   2.642
  122ASP    OD1 1190   7.307   4.861   2.614
  122ASP    OD2 1191   7.290   5.075   2.585
  122ASP      C 1192   6.922   4.888   2.820
  122ASP      O 1193   6.930   4.843   2.934
  123ARG      N 1194   6.823   4.963   2.774
  123ARG      H 1195   6.830   5.009   2.685
  123ARG     CA 1196   6.703   5.000   2.851
  123ARG     CB 1197   6.621   5.101   2.771
  123ARG     CG 1198   6.688   5.231   2.727
  123ARG     CD 1199   6.584   5.328   2.670
  123ARG     NE 1200   6.647   5.459   2.650
  123ARG     HE 1201   6.679   5.502   2.734
  123ARG     CZ 1202   6.658   5.523   2.533
  123ARG    NH1 1203   6.611   5.475   2.417
  123ARG   HH11 1204   6.561   5.389   2.406
  123ARG   HH12 1205   6.618   5.539   2.340
  123ARG    NH2 1206   6.718   5.643   2.525
  123ARG   HH21 1207   6.743   5.684   2.613
  123ARG   HH22 1208   6.761   5.687   2.446
  123ARG      C 1209   6.607   4.884   2.878
  123ARG      O 1210   6.542   4.877   2.982
  124ALA      N 1211   6.611   4.784   2.790
  124ALA      H 1212   6.669   4.807   2.712
  124ALA     CA 1213   6.544   4.654   2.799
  124ALA     CB 1214   6.543   4.581   2.665
  124ALA      C 1215   6.615   4.569   2.905
  124ALA      O 1216   6.547   4.528   2.999
  125LYS      N 1217   6.748   4.566   2.901
  125LYS      H 1218   6.795   4.595   2.818
  125LYS     CA 1219   6.834   4.519   3.011
  125LYS     CB 1220   6.982   4.513   2.974
  125LYS     CG 1221   7.005   4.430   2.847
  125LYS     CD 1222   7.009   4.286   2.898
  125LYS     CE 1223   7.055   4.199   2.781
  125LYS     NZ 1224   6.982   4.187   2.654
  125LYS    HZ1 1225   6.966   4.275   2.609
  125LYS    HZ2 1226   7.039   4.138   2.589
  125LYS    HZ3 1227   6.900   4.135   2.681
  125LYS      C 1228   6.835   4.592   3.146
  125LYS      O 1229   6.841   4.526   3.250
  126CYS      N 1230   6.812   4.723   3.140
  126CYS      H 1231   6.823   4.787   3.064
  126CYS     CA 1232   6.773   4.798   3.259
  126CYS     CB 1233   6.780   4.948   3.229
  126CYS     SG 1234   6.950   4.996   3.181
  126CYS     HG 1235   6.950   4.936   3.062
  126CYS      C 1236   6.630   4.770   3.308
  126CYS      O 1237   6.611   4.756   3.428
  127PHE      N 1238   6.537   4.742   3.217
  127PHE      H 1239   6.535   4.777   3.123
  127PHE     CA 1240   6.406   4.692   3.260
  127PHE     CB 1241   6.308   4.702   3.143
  127PHE     CG 1242   6.160   4.680   3.174
  127PHE    CD1 1243   6.069   4.785   3.188
  127PHE    HD1 1244   6.111   4.884   3.206
  127PHE    CD2 1245   6.117   4.550   3.193
  127PHE    HD2 1246   6.179   4.462   3.175
  127PHE    CE1 1247   5.937   4.753   3.218
  127PHE    HE1 1248   5.861   4.828   3.236
  127PHE    CE2 1249   5.988   4.518   3.235
  127PHE    HE2 1250   5.970   4.430   3.296
  127PHE     CZ 1251   5.897   4.623   3.248
  127PHE     HZ 1252   5.794   4.599   3.272
  127PHE      C 1253   6.415   4.551   3.318
  127PHE      O 1254   6.386   4.539   3.437
  128GLU      N 1255   6.490   4.462   3.254
  128GLU      H 1256   6.512   4.483   3.158
  128GLU     CA 1257   6.520   4.323   3.290
  128GLU     CB 1258   6.605   4.254   3.183
  128GLU     CG 1259   6.538   4.219   3.050
  128GLU     CD 1260   6.642   4.157   2.957
  128GLU    OE1 1261   6.724   4.072   2.998
  128GLU    OE2 1262   6.624   4.175   2.835
  128GLU      C 1263   6.586   4.317   3.428
  128GLU      O 1264   6.530   4.240   3.507
  129LYS      N 1265   6.676   4.405   3.470
  129LYS      H 1266   6.752   4.436   3.412
  129LYS     CA 1267   6.715   4.425   3.610
  129LYS     CB 1268   6.851   4.494   3.610
  129LYS     CG 1269   6.963   4.401   3.563
  129LYS     CD 1270   7.100   4.468   3.573
  129LYS     CE 1271   7.122   4.571   3.462
  129LYS     NZ 1272   7.258   4.626   3.457
  129LYS    HZ1 1273   7.267   4.692   3.531
  129LYS    HZ2 1274   7.321   4.552   3.478
  129LYS    HZ3 1275   7.293   4.669   3.374
  129LYS      C 1276   6.616   4.487   3.709
  129LYS      O 1277   6.641   4.486   3.830
  130ASN      N 1278   6.498   4.533   3.668
  130ASN      H 1279   6.448   4.527   3.582
  130ASN     CA 1280   6.425   4.611   3.769
  130ASN     CB 1281   6.357   4.724   3.693
  130ASN     CG 1282   6.322   4.843   3.782
  130ASN    OD1 1283   6.228   4.848   3.861
  130ASN    ND2 1284   6.418   4.934   3.795
  130ASN   HD21 1285   6.504   4.934   3.745
  130ASN   HD22 1286   6.386   5.024   3.826
  130ASN      C 1287   6.332   4.534   3.863
  130ASN      O 1288   6.221   4.503   3.820
  131GLU      N 1289   6.355   4.556   3.992
  131GLU      H 1290   6.450   4.574   4.019
  131GLU     CA 1291   6.258   4.497   4.085
  131GLU     CB 1292   6.322   4.487   4.223
  131GLU     CG 1293   6.445   4.396   4.228
  131GLU     CD 1294   6.402   4.250   4.213
  131GLU    OE1 1295   6.332   4.201   4.304
  131GLU    OE2 1296   6.422   4.188   4.106
  131GLU      C 1297   6.128   4.576   4.101
  131GLU      O 1298   6.016   4.527   4.116
  132ALA      N 1299   6.153   4.706   4.114
  132ALA      H 1300   6.245   4.736   4.091
  132ALA     CA 1301   6.046   4.798   4.155
  132ALA     CB 1302   6.099   4.936   4.198
  132ALA      C 1303   5.926   4.821   4.064
  132ALA      O 1304   5.818   4.791   4.116
  133ILE      N 1305   5.960   4.824   3.936
  133ILE      H 1306   6.055   4.828   3.905
  133ILE     CA 1307   5.856   4.820   3.832
  133ILE     CB 1308   5.903   4.856   3.690
  133ILE    CG1 1309   5.959   4.998   3.705
  133ILE    CG2 1310   5.786   4.869   3.592
  133ILE     CD 1311   6.015   5.077   3.587
  133ILE      C 1312   5.765   4.697   3.836
  133ILE      O 1313   5.643   4.707   3.847
  134GLN      N 1314   5.841   4.588   3.843
  134GLN      H 1315   5.941   4.592   3.844
  134GLN     CA 1316   5.784   4.452   3.841
  134GLN     CB 1317   5.882   4.335   3.838
  134GLN     CG 1318   5.937   4.303   3.698
  134GLN     CD 1319   6.054   4.205   3.709
  134GLN    OE1 1320   6.039   4.085   3.685
  134GLN    NE2 1321   6.170   4.261   3.742
  134GLN   HE21 1322   6.186   4.357   3.764
  134GLN   HE22 1323   6.248   4.205   3.769
  134GLN      C 1324   5.685   4.421   3.953
  134GLN      O 1325   5.571   4.381   3.929
  135ALA      N 1326   5.712   4.479   4.070
  135ALA      H 1327   5.807   4.508   4.086
  135ALA     CA 1328   5.625   4.468   4.187
  135ALA     CB 1329   5.693   4.525   4.312
  135ALA      C 1330   5.487   4.533   4.171
  135ALA      O 1331   5.388   4.480   4.221
  136ALA      N 1332   5.499   4.663   4.146
  136ALA      H 1333   5.587   4.709   4.156
  136ALA     CA 1334   5.379   4.746   4.125
  136ALA     CB 1335   5.426   4.890   4.100
  136ALA      C 1336   5.288   4.706   4.009
  136ALA      O 1337   5.167   4.695   4.032
  137HISE     N 1338   5.356   4.660   3.904
  137HISE     H 1339   5.456   4.660   3.908
  137HISE    CA 1340   5.295   4.596   3.787
  137HISE    CB 1341   5.397   4.546   3.685
  137HISE    CG 1342   5.346   4.458   3.570
  137HISE   ND1 1343   5.289   4.510   3.461
  137HISE   CD2 1344   5.335   4.326   3.559
  137HISE   HD2 1345   5.349   4.258   3.643
  137HISE   CE1 1346   5.233   4.414   3.388
  137HISE   HE1 1347   5.142   4.428   3.329
  137HISE   NE2 1348   5.269   4.301   3.447
  137HISE   HE2 1349   5.237   4.210   3.420
  137HISE     C 1350   5.204   4.481   3.833
  137HISE     O 1351   5.083   4.479   3.809
  138ASP      N 1352   5.263   4.390   3.909
  138ASP      H 1353   5.361   4.370   3.910
  138ASP     CA 1354   5.195   4.273   3.966
  138ASP     CB 1355   5.289   4.157   4.003
  138ASP     CG 1356   5.331   4.067   3.887
  138ASP    OD1 1357   5.414   4.111   3.805
  138ASP    OD2 1358   5.270   3.959   3.873
  138ASP      C 1359   5.087   4.306   4.069
  138ASP      O 1360   4.979   4.248   4.062
  139ALA      N 1361   5.126   4.397   4.157
  139ALA      H 1362   5.220   4.431   4.168
  139ALA     CA 1363   5.028   4.454   4.250
  139ALA     CB 1364   5.087   4.573   4.327
  139ALA      C 1365   4.903   4.500   4.175
  139ALA      O 1366   4.795   4.443   4.189
  140VAL      N 1367   4.916   4.585   4.074
  140VAL      H 1368   4.991   4.651   4.085
  140VAL     CA 1369   4.800   4.630   3.996
  140VAL     CB 1370   4.829   4.748   3.903
  140VAL    CG1 1371   4.715   4.809   3.821
  140VAL    CG2 1372   4.880   4.855   4.001
  140VAL      C 1373   4.725   4.526   3.912
  140VAL      O 1374   4.604   4.533   3.888
  141ALA      N 1375   4.808   4.437   3.858
  141ALA      H 1376   4.905   4.459   3.855
  141ALA     CA 1377   4.765   4.313   3.793
  141ALA     CB 1378   4.889   4.232   3.754
  141ALA      C 1379   4.672   4.230   3.882
  141ALA      O 1380   4.576   4.173   3.831
  142GLN      N 1381   4.702   4.221   4.012
  142GLN      H 1382   4.783   4.268   4.046
  142GLN     CA 1383   4.609   4.151   4.102
  142GLN     CB 1384   4.684   4.092   4.222
  142GLN     CG 1385   4.710   3.947   4.183
  142GLN     CD 1386   4.790   3.879   4.294
  142GLN    OE1 1387   4.739   3.840   4.400
  142GLN    NE2 1388   4.922   3.876   4.283
  142GLN   HE21 1389   4.980   3.883   4.202
  142GLN   HE22 1390   4.973   3.860   4.368
  142GLN      C 1391   4.500   4.240   4.160
  142GLN      O 1392   4.405   4.187   4.219
  143GLU      N 1393   4.518   4.371   4.153
  143GLU      H 1394   4.611   4.406   4.162
  143GLU     CA 1395   4.411   4.467   4.186
  143GLU     CB 1396   4.465   4.609   4.200
  143GLU     CG 1397   4.358   4.718   4.214
  143GLU     CD 1398   4.425   4.831   4.292
  143GLU    OE1 1399   4.386   4.948   4.274
  143GLU    OE2 1400   4.494   4.808   4.394
  143GLU      C 1401   4.290   4.451   4.093
  143GLU      O 1402   4.173   4.465   4.127
  144GLY      N 1403   4.327   4.436   3.966
  144GLY      H 1404   4.413   4.478   3.937
  144GLY     CA 1405   4.241   4.384   3.860
  144GLY      C 1406   4.172   4.249   3.883
  144GLY      O 1407   4.229   4.149   3.926
  145GLN      N 1408   4.052   4.243   3.826
  145GLN      H 1409   4.039   4.299   3.744
  145GLN     CA 1410   3.953   4.141   3.864
  145GLN     CB 1411   3.815   4.197   3.898
  145GLN     CG 1412   3.737   4.260   3.783
  145GLN     CD 1413   3.598   4.311   3.822
  145GLN    OE1 1414   3.524   4.248   3.898
  145GLN    NE2 1415   3.556   4.423   3.763
  145GLN   HE21 1416   3.622   4.458   3.696
  145GLN   HE22 1417   3.472   4.469   3.792
  145GLN      C 1418   3.949   4.027   3.762
  145GLN      O 1419   3.948   3.911   3.804
  146CYS      N 1420   3.932   4.065   3.636
  146CYS      H 1421   3.925   4.161   3.610
  146CYS     CA 1422   3.930   3.969   3.524
  146CYS     CB 1423   3.892   4.042   3.396
  146CYS     SG 1424   3.726   4.119   3.394
  146CYS     HG 1425   3.772   4.234   3.444
  146CYS      C 1426   4.064   3.896   3.512
  146CYS      O 1427   4.169   3.960   3.526
  147ARG      N 1428   4.066   3.778   3.451
  147ARG      H 1429   3.980   3.736   3.421
  147ARG     CA 1430   4.188   3.714   3.400
  147ARG     CB 1431   4.238   3.612   3.502
  147ARG     CG 1432   4.391   3.620   3.504
  147ARG     CD 1433   4.452   3.734   3.586
  147ARG     NE 1434   4.401   3.748   3.723
  147ARG     HE 1435   4.303   3.731   3.734
  147ARG     CZ 1436   4.463   3.796   3.832
  147ARG    NH1 1437   4.587   3.845   3.826
  147ARG   HH11 1438   4.629   3.860   3.737
  147ARG   HH12 1439   4.637   3.858   3.912
  147ARG    NH2 1440   4.407   3.801   3.954
  147ARG   HH21 1441   4.318   3.758   3.965
  147ARG   HH22 1442   4.431   3.861   4.030
  147ARG      C 1443   4.184   3.670   3.254
  147ARG      O 1444   4.212   3.754   3.169
  148VAL      N 1445   4.158   3.541   3.234
  148VAL      H 1446   4.145   3.473   3.306
  148VAL     CA 1447   4.141   3.474   3.104
  148VAL     CB 1448   4.007   3.495   3.033
  148VAL    CG1 1449   3.993   3.384   2.928
  148VAL    CG2 1450   3.881   3.512   3.118
  148VAL      C 1451   4.248   3.500   2.999
  148VAL      O 1452   4.260   3.608   2.941
  149ASP      N 1453   4.337   3.401   2.987
  149ASP      H 1454   4.339   3.312   3.033
  149ASP     CA 1455   4.453   3.414   2.899
  149ASP     CB 1456   4.585   3.401   2.975
  149ASP     CG 1457   4.703   3.451   2.891
  149ASP    OD1 1458   4.758   3.555   2.931
  149ASP    OD2 1459   4.726   3.389   2.785
  149ASP      C 1460   4.453   3.315   2.782
  149ASP      O 1461   4.500   3.202   2.792
  150ASP      N 1462   4.375   3.358   2.683
  150ASP      H 1463   4.307   3.431   2.689
  150ASP     CA 1464   4.357   3.279   2.560
  150ASP     CB 1465   4.219   3.313   2.505
  150ASP     CG 1466   4.188   3.463   2.493
  150ASP    OD1 1467   4.271   3.556   2.493
  150ASP    OD2 1468   4.068   3.490   2.475
  150ASP      C 1469   4.470   3.286   2.456
  150ASP      O 1470   4.453   3.245   2.342
  151LYS      N 1471   4.586   3.333   2.500
  151LYS      H 1472   4.585   3.360   2.596
  151LYS     CA 1473   4.711   3.324   2.423
  151LYS     CB 1474   4.763   3.180   2.411
  151LYS     CG 1475   4.779   3.098   2.540
  151LYS     CD 1476   4.896   3.147   2.626
  151LYS     CE 1477   4.926   3.075   2.758
  151LYS     NZ 1478   4.802   3.079   2.837
  151LYS    HZ1 1479   4.812   3.048   2.932
  151LYS    HZ2 1480   4.761   3.170   2.845
  151LYS    HZ3 1481   4.740   3.013   2.794
  151LYS      C 1482   4.722   3.400   2.291
  151LYS      O 1483   4.822   3.393   2.221
  152VAL      N 1484   4.616   3.475   2.261
  152VAL      H 1485   4.524   3.442   2.284
  152VAL     CA 1486   4.610   3.562   2.142
  152VAL     CB 1487   4.470   3.621   2.123
  152VAL    CG1 1488   4.458   3.701   1.993
  152VAL    CG2 1489   4.354   3.522   2.132
  152VAL      C 1490   4.715   3.673   2.141
  152VAL      O 1491   4.739   3.739   2.242
  153ASN      N 1492   4.773   3.693   2.023
  153ASN      H 1493   4.754   3.632   1.946
  153ASN     CA 1494   4.869   3.799   1.991
  153ASN     CB 1495   4.948   3.770   1.863
  153ASN     CG 1496   5.074   3.853   1.837
  153ASN    OD1 1497   5.143   3.905   1.925
  153ASN    ND2 1498   5.105   3.868   1.709
  153ASN   HD21 1499   5.042   3.833   1.639
  153ASN   HD22 1500   5.195   3.901   1.679
  153ASN      C 1501   4.829   3.946   2.003
  153ASN      O 1502   4.805   4.008   1.899
  154PHE      N 1503   4.784   3.988   2.121
  154PHE      H 1504   4.771   3.931   2.202
  154PHE     CA 1505   4.747   4.129   2.142
  154PHE     CB 1506   4.674   4.157   2.273
  154PHE     CG 1507   4.528   4.115   2.290
  154PHE    CD1 1508   4.420   4.185   2.238
  154PHE    HD1 1509   4.447   4.284   2.201
  154PHE    CD2 1510   4.492   3.990   2.340
  154PHE    HD2 1511   4.572   3.921   2.365
  154PHE    CE1 1512   4.287   4.142   2.237
  154PHE    HE1 1513   4.204   4.209   2.216
  154PHE    CE2 1514   4.366   3.932   2.336
  154PHE    HE2 1515   4.338   3.840   2.387
  154PHE     CZ 1516   4.265   4.013   2.284
  154PHE     HZ 1517   4.166   3.978   2.312
  154PHE      C 1518   4.869   4.221   2.156
  154PHE      O 1519   4.954   4.196   2.241
  155HISE     N 1520   4.856   4.335   2.090
  155HISE     H 1521   4.794   4.341   2.011
  155HISE    CA 1522   4.956   4.443   2.091
  155HISE    CB 1523   5.011   4.468   1.951
  155HISE    CG 1524   5.114   4.358   1.924
  155HISE   ND1 1525   5.242   4.367   1.958
  155HISE   CD2 1526   5.102   4.244   1.857
  155HISE   HD2 1527   5.010   4.205   1.813
  155HISE   CE1 1528   5.315   4.266   1.911
  155HISE   HE1 1529   5.424   4.271   1.907
  155HISE   NE2 1530   5.224   4.191   1.849
  155HISE   HE2 1531   5.248   4.120   1.783
  155HISE     C 1532   4.895   4.575   2.140
  155HISE     O 1533   4.781   4.602   2.103
  156PHE      N 1534   4.980   4.666   2.188
  156PHE      H 1535   5.078   4.650   2.196
  156PHE     CA 1536   4.938   4.796   2.242
  156PHE     CB 1537   4.957   4.790   2.393
  156PHE     CG 1538   4.879   4.903   2.461
  156PHE    CD1 1539   4.745   4.930   2.439
  156PHE    HD1 1540   4.704   4.894   2.344
  156PHE    CD2 1541   4.943   4.964   2.568
  156PHE    HD2 1542   5.045   4.933   2.591
  156PHE    CE1 1543   4.667   5.014   2.518
  156PHE    HE1 1544   4.567   5.048   2.490
  156PHE    CE2 1545   4.867   5.047   2.651
  156PHE    HE2 1546   4.918   5.115   2.719
  156PHE     CZ 1547   4.732   5.070   2.628
  156PHE     HZ 1548   4.689   5.153   2.683
  156PHE      C 1549   5.024   4.902   2.172
  156PHE      O 1550   5.127   4.946   2.222
  157ILE      N 1551   4.971   4.959   2.064
  157ILE      H 1552   4.873   4.944   2.051
  157ILE     CA 1553   5.042   5.051   1.975
  157ILE     CB 1554   5.028   5.012   1.827
  157ILE    CG1 1555   5.114   4.888   1.802
  157ILE    CG2 1556   5.093   5.118   1.738
  157ILE     CD 1557   5.107   4.832   1.660
  157ILE      C 1558   5.016   5.199   2.003
  157ILE      O 1559   4.901   5.242   2.011
  158LEU      N 1560   5.124   5.270   2.033
  158LEU      H 1561   5.218   5.236   2.030
  158LEU     CA 1562   5.123   5.411   2.074
  158LEU     CB 1563   5.232   5.424   2.180
  158LEU     CG 1564   5.264   5.568   2.221
  158LEU    CD1 1565   5.150   5.637   2.297
  158LEU    CD2 1566   5.395   5.577   2.299
  158LEU      C 1567   5.151   5.499   1.952
  158LEU      O 1568   5.237   5.479   1.866
  159PHE      N 1569   5.055   5.589   1.936
  159PHE      H 1570   4.973   5.589   1.993
  159PHE     CA 1571   5.054   5.699   1.838
  159PHE     CB 1572   4.925   5.692   1.756
  159PHE     CG 1573   4.879   5.558   1.697
  159PHE    CD1 1574   4.802   5.474   1.776
  159PHE    HD1 1575   4.766   5.514   1.870
  159PHE    CD2 1576   4.937   5.511   1.579
  159PHE    HD2 1577   5.035   5.552   1.558
  159PHE    CE1 1578   4.773   5.345   1.732
  159PHE    HE1 1579   4.729   5.282   1.809
  159PHE    CE2 1580   4.899   5.385   1.535
  159PHE    HE2 1581   4.952   5.355   1.445
  159PHE     CZ 1582   4.817   5.299   1.609
  159PHE     HZ 1583   4.772   5.212   1.561
  159PHE      C 1584   5.060   5.834   1.909
  159PHE      O 1585   4.975   5.869   1.991
  160ASN      N 1586   5.164   5.912   1.880
  160ASN      H 1587   5.247   5.888   1.830
  160ASN     CA 1588   5.174   6.051   1.928
  160ASN     CB 1589   5.234   6.054   2.069
  160ASN     CG 1590   5.373   5.995   2.091
  160ASN    OD1 1591   5.415   5.897   2.029
  160ASN    ND2 1592   5.448   6.053   2.184
  160ASN   HD21 1593   5.424   6.140   2.228
  160ASN   HD22 1594   5.539   6.014   2.201
  160ASN      C 1595   5.255   6.149   1.844
  160ASN      O 1596   5.302   6.112   1.736
  161ASN      N 1597   5.262   6.276   1.881
  161ASN      H 1598   5.225   6.316   1.965
  161ASN     CA 1599   5.354   6.366   1.809
  161ASN     CB 1600   5.290   6.500   1.773
  161ASN     CG 1601   5.345   6.575   1.651
  161ASN    OD1 1602   5.465   6.603   1.644
  161ASN    ND2 1603   5.271   6.579   1.541
  161ASN   HD21 1604   5.183   6.539   1.516
  161ASN   HD22 1605   5.325   6.609   1.462
  161ASN      C 1606   5.481   6.393   1.890
  161ASN      O 1607   5.464   6.451   1.997
  162VAL      N 1608   5.595   6.392   1.821
  162VAL      H 1609   5.582   6.374   1.724
  162VAL     CA 1610   5.735   6.419   1.857
  162VAL     CB 1611   5.795   6.289   1.911
  162VAL    CG1 1612   5.946   6.303   1.932
  162VAL    CG2 1613   5.725   6.252   2.042
  162VAL      C 1614   5.812   6.476   1.738
  162VAL      O 1615   5.802   6.425   1.627
  163ASP      N 1616   5.874   6.591   1.762
  163ASP      H 1617   5.876   6.641   1.849
  163ASP     CA 1618   5.957   6.653   1.657
  163ASP     CB 1619   6.093   6.584   1.657
  163ASP     CG 1620   6.198   6.652   1.568
  163ASP    OD1 1621   6.227   6.772   1.588
  163ASP    OD2 1622   6.264   6.576   1.493
  163ASP      C 1623   5.892   6.678   1.521
  163ASP      O 1624   5.956   6.652   1.418
  164GLY      N 1625   5.771   6.731   1.531
  164GLY      H 1626   5.727   6.731   1.621
  164GLY     CA 1627   5.673   6.755   1.424
  164GLY      C 1628   5.597   6.635   1.367
  164GLY      O 1629   5.477   6.653   1.346
  165HISE     N 1630   5.669   6.524   1.356
  165HISE     H 1631   5.757   6.515   1.402
  165HISE    CA 1632   5.618   6.403   1.288
  165HISE    CB 1633   5.728   6.314   1.229
  165HISE    CG 1634   5.786   6.381   1.104
  165HISE   ND1 1635   5.868   6.485   1.116
  165HISE   CD2 1636   5.768   6.355   0.975
  165HISE   HD2 1637   5.723   6.263   0.939
  165HISE   CE1 1638   5.898   6.524   0.992
  165HISE   HE1 1639   5.951   6.613   0.958
  165HISE   NE2 1640   5.835   6.446   0.905
  165HISE   HE2 1641   5.851   6.438   0.807
  165HISE     C 1642   5.534   6.304   1.369
  165HISE     O 1643   5.539   6.298   1.492
  166LEU      N 1644   5.434   6.254   1.297
  166LEU      H 1645   5.410   6.289   1.207
  166LEU     CA 1646   5.342   6.149   1.344
  166LEU     CB 1647   5.215   6.141   1.260
  166LEU     CG 1648   5.100   6.070   1.332
  166LEU    CD1 1649   5.122   5.922   1.365
  166LEU    CD2 1650   5.060   6.143   1.461
  166LEU      C 1651   5.420   6.018   1.357
  166LEU      O 1652   5.452   5.954   1.257
  167TYR      N 1653   5.474   5.991   1.476
  167TYR      H 1654   5.476   6.057   1.552
  167TYR     CA 1655   5.536   5.861   1.503
  167TYR     CB 1656   5.667   5.867   1.582
  167TYR     CG 1657   5.779   5.944   1.513
  167TYR    CD1 1658   5.856   5.877   1.417
  167TYR    HD1 1659   5.826   5.777   1.385
  167TYR    CD2 1660   5.809   6.073   1.555
  167TYR    HD2 1661   5.761   6.120   1.640
  167TYR    CE1 1662   5.957   5.951   1.357
  167TYR    HE1 1663   6.015   5.905   1.277
  167TYR    CE2 1664   5.907   6.148   1.490
  167TYR    HE2 1665   5.901   6.257   1.491
  167TYR     CZ 1666   5.983   6.082   1.395
  167TYR     OH 1667   6.088   6.145   1.335
  167TYR     HH 1668   6.084   6.240   1.366
  167TYR      C 1669   5.441   5.757   1.563
  167TYR      O 1670   5.363   5.785   1.653
  168GLU      N 1671   5.475   5.633   1.527
  168GLU      H 1672   5.527   5.616   1.444
  168GLU     CA 1673   5.400   5.518   1.579
  168GLU     CB 1674   5.353   5.443   1.455
  168GLU     CG 1675   5.262   5.324   1.487
  168GLU     CD 1676   5.231   5.255   1.354
  168GLU    OE1 1677   5.130   5.287   1.287
  168GLU    OE2 1678   5.318   5.180   1.303
  168GLU      C 1679   5.505   5.432   1.650
  168GLU      O 1680   5.607   5.409   1.587
  169LEU      N 1681   5.473   5.397   1.775
  169LEU      H 1682   5.379   5.425   1.796
  169LEU     CA 1683   5.554   5.310   1.861
  169LEU     CB 1684   5.620   5.377   1.982
  169LEU     CG 1685   5.716   5.495   1.966
  169LEU    CD1 1686   5.638   5.623   1.937
  169LEU    CD2 1687   5.808   5.518   2.086
  169LEU      C 1688   5.489   5.177   1.902
  169LEU      O 1689   5.377   5.166   1.951
  170ASP      N 1690   5.579   5.079   1.905
  170ASP      H 1691   5.664   5.079   1.853
  170ASP     CA 1692   5.540   4.940   1.936
  170ASP     CB 1693   5.503   4.876   1.802
  170ASP     CG 1694   5.475   4.726   1.818
  170ASP    OD1 1695   5.384   4.678   1.746
  170ASP    OD2 1696   5.571   4.649   1.843
  170ASP      C 1697   5.649   4.867   2.014
  170ASP      O 1698   5.762   4.863   1.966
  171GLY      N 1699   5.614   4.795   2.120
  171GLY      H 1700   5.517   4.792   2.144
  171GLY     CA 1701   5.707   4.732   2.215
  171GLY      C 1702   5.796   4.623   2.154
  171GLY      O 1703   5.915   4.648   2.137
  172ARG      N 1704   5.725   4.526   2.096
  172ARG      H 1705   5.629   4.528   2.071
  172ARG     CA 1706   5.789   4.405   2.042
  172ARG     CB 1707   5.689   4.289   2.046
  172ARG     CG 1708   5.659   4.255   2.192
  172ARG     CD 1709   5.563   4.138   2.214
  172ARG     NE 1710   5.430   4.134   2.151
  172ARG     HE 1711   5.418   4.125   2.052
  172ARG     CZ 1712   5.319   4.162   2.220
  172ARG    NH1 1713   5.326   4.215   2.343
  172ARG   HH11 1714   5.415   4.230   2.386
  172ARG   HH12 1715   5.245   4.266   2.372
  172ARG    NH2 1716   5.201   4.124   2.168
  172ARG   HH21 1717   5.190   4.081   2.078
  172ARG   HH22 1718   5.119   4.150   2.219
  172ARG      C 1719   5.867   4.423   1.912
  172ARG      O 1720   5.955   4.341   1.887
  173MET      N 1721   5.847   4.530   1.835
  173MET      H 1722   5.778   4.599   1.858
  173MET     CA 1723   5.927   4.561   1.716
  173MET     CB 1724   5.852   4.665   1.633
  173MET     CG 1725   5.730   4.609   1.560
  173MET     SD 1726   5.771   4.477   1.441
  173MET     CE 1727   5.611   4.407   1.405
  173MET      C 1728   6.070   4.613   1.737
  173MET      O 1729   6.093   4.675   1.841
  174PRO      N 1730   6.159   4.584   1.643
  174PRO     CA 1731   6.292   4.647   1.636
  174PRO     CB 1732   6.359   4.582   1.514
  174PRO     CG 1733   6.303   4.440   1.515
  174PRO     CD 1734   6.164   4.452   1.578
  174PRO      C 1735   6.304   4.799   1.628
  174PRO      O 1736   6.391   4.861   1.689
  175PHE      N 1737   6.218   4.863   1.548
  175PHE      H 1738   6.158   4.814   1.485
  175PHE     CA 1739   6.220   5.008   1.525
  175PHE     CB 1740   6.294   5.044   1.396
  175PHE     CG 1741   6.442   5.003   1.392
  175PHE    CD1 1742   6.475   4.884   1.329
  175PHE    HD1 1743   6.403   4.818   1.281
  175PHE    CD2 1744   6.538   5.094   1.435
  175PHE    HD2 1745   6.507   5.175   1.501
  175PHE    CE1 1746   6.609   4.853   1.308
  175PHE    HE1 1747   6.631   4.765   1.247
  175PHE    CE2 1748   6.670   5.058   1.410
  175PHE    HE2 1749   6.748   5.120   1.453
  175PHE     CZ 1750   6.709   4.939   1.350
  175PHE     HZ 1751   6.815   4.913   1.351
  175PHE      C 1752   6.080   5.070   1.512
  175PHE      O 1753   5.987   5.005   1.466
  176PRO      N 1754   6.075   5.196   1.554
  176PRO     CA 1755   5.956   5.281   1.536
  176PRO     CB 1756   5.977   5.410   1.617
  176PRO     CG 1757   6.111   5.397   1.690
  176PRO     CD 1758   6.168   5.261   1.648
  176PRO      C 1759   5.928   5.316   1.390
  176PRO      O 1760   6.017   5.311   1.306
  177VAL      N 1761   5.805   5.359   1.362
  177VAL      H 1762   5.745   5.368   1.442
  177VAL     CA 1763   5.748   5.390   1.230
  177VAL     CB 1764   5.632   5.293   1.204
  177VAL    CG1 1765   5.561   5.310   1.070
  177VAL    CG2 1766   5.676   5.147   1.192
  177VAL      C 1767   5.706   5.536   1.211
  177VAL      O 1768   5.639   5.596   1.295
  178ASN      N 1769   5.750   5.595   1.100
  178ASN      H 1770   5.813   5.554   1.034
  178ASN     CA 1771   5.705   5.730   1.066
  178ASN     CB 1772   5.830   5.799   1.011
  178ASN     CG 1773   5.818   5.949   0.986
  178ASN    OD1 1774   5.724   6.004   0.928
  178ASN    ND2 1775   5.938   6.005   0.994
  178ASN   HD21 1776   6.012   5.939   1.010
  178ASN   HD22 1777   5.948   6.104   0.987
  178ASN      C 1778   5.582   5.754   0.979
  178ASN      O 1779   5.594   5.710   0.864
  179HISE     N 1780   5.495   5.847   1.017
  179HISE     H 1781   5.501   5.884   1.110
  179HISE    CA 1782   5.376   5.870   0.934
  179HISE    CB 1783   5.249   5.827   1.007
  179HISE    CG 1784   5.227   5.678   1.033
  179HISE   ND1 1785   5.197   5.588   0.940
  179HISE   CD2 1786   5.248   5.612   1.147
  179HISE   HD2 1787   5.271   5.647   1.247
  179HISE   CE1 1788   5.202   5.467   0.995
  179HISE   HE1 1789   5.204   5.373   0.939
  179HISE   NE2 1790   5.222   5.483   1.125
  179HISE   HE2 1791   5.200   5.414   1.194
  179HISE     C 1792   5.352   6.012   0.882
  179HISE     O 1793   5.241   6.055   0.850
  180GLY      N 1794   5.460   6.077   0.840
  180GLY      H 1795   5.547   6.038   0.870
  180GLY     CA 1796   5.461   6.216   0.792
  180GLY      C 1797   5.420   6.328   0.888
  180GLY      O 1798   5.404   6.314   1.009
  181ALA      N 1799   5.417   6.447   0.830
  181ALA      H 1800   5.438   6.472   0.735
  181ALA     CA 1801   5.386   6.570   0.903
  181ALA     CB 1802   5.398   6.689   0.807
  181ALA      C 1803   5.252   6.575   0.976
  181ALA      O 1804   5.147   6.557   0.914
  182SER      N 1805   5.256   6.650   1.085
  182SER      H 1806   5.337   6.696   1.124
  182SER     CA 1807   5.138   6.655   1.172
  182SER     CB 1808   5.105   6.524   1.243
  182SER     OG 1809   5.039   6.537   1.369
  182SER     HG 1810   4.943   6.559   1.354
  182SER      C 1811   5.141   6.764   1.280
  182SER      O 1812   5.247   6.810   1.322
  183SER      N 1813   5.024   6.827   1.285
  183SER      H 1814   4.939   6.794   1.244
  183SER     CA 1815   5.002   6.918   1.398
  183SER     CB 1816   4.876   7.003   1.377
  183SER     OG 1817   4.857   7.121   1.455
  183SER     HG 1818   4.789   7.166   1.397
  183SER      C 1819   4.979   6.859   1.538
  183SER      O 1820   4.896   6.770   1.556
  184GLU      N 1821   5.031   6.933   1.635
  184GLU      H 1822   5.079   7.019   1.617
  184GLU     CA 1823   5.016   6.895   1.777
  184GLU     CB 1824   5.102   6.977   1.873
  184GLU     CG 1825   5.141   6.904   2.002
  184GLU     CD 1826   5.222   6.980   2.107
  184GLU    OE1 1827   5.309   6.913   2.165
  184GLU    OE2 1828   5.208   7.104   2.125
  184GLU      C 1829   4.873   6.919   1.825
  184GLU      O 1830   4.816   6.848   1.908
  185ASP      N 1831   4.813   7.023   1.767
  185ASP      H 1832   4.867   7.098   1.731
  185ASP     CA 1833   4.671   7.060   1.776
  185ASP     CB 1834   4.662   7.199   1.714
  185ASP     CG 1835   4.535   7.265   1.768
  185ASP    OD1 1836   4.555   7.359   1.848
  185ASP    OD2 1837   4.422   7.248   1.718
  185ASP      C 1838   4.580   6.954   1.712
  185ASP      O 1839   4.517   6.885   1.792
  186THR      N 1840   4.604   6.915   1.588
  186THR      H 1841   4.681   6.944   1.532
  186THR     CA 1842   4.516   6.812   1.530
  186THR     CB 1843   4.487   6.846   1.383
  186THR    OG1 1844   4.608   6.846   1.307
  186THR    HG1 1845   4.664   6.764   1.316
  186THR    CG2 1846   4.402   6.972   1.364
  186THR      C 1847   4.555   6.664   1.542
  186THR      O 1848   4.502   6.582   1.467
  187LEU      N 1849   4.626   6.641   1.652
  187LEU      H 1850   4.631   6.712   1.722
  187LEU     CA 1851   4.685   6.512   1.691
  187LEU     CB 1852   4.752   6.520   1.828
  187LEU     CG 1853   4.896   6.469   1.833
  187LEU    CD1 1854   4.958   6.485   1.972
  187LEU    CD2 1855   4.910   6.332   1.767
  187LEU      C 1856   4.577   6.404   1.693
  187LEU      O 1857   4.601   6.290   1.652
  188LEU      N 1858   4.462   6.428   1.754
  188LEU      H 1859   4.462   6.493   1.831
  188LEU     CA 1860   4.348   6.336   1.742
  188LEU     CB 1861   4.228   6.392   1.819
  188LEU     CG 1862   4.212   6.322   1.954
  188LEU    CD1 1863   4.109   6.392   2.042
  188LEU    CD2 1864   4.191   6.171   1.937
  188LEU      C 1865   4.307   6.293   1.601
  188LEU      O 1866   4.315   6.174   1.569
  189LYS      N 1867   4.296   6.394   1.515
  189LYS      H 1868   4.289   6.488   1.547
  189LYS     CA 1869   4.268   6.365   1.374
  189LYS     CB 1870   4.225   6.484   1.288
  189LYS     CG 1871   4.170   6.448   1.150
  189LYS     CD 1872   4.139   6.576   1.073
  189LYS     CE 1873   4.114   6.560   0.923
  189LYS     NZ 1874   4.240   6.537   0.850
  189LYS    HZ1 1875   4.221   6.575   0.759
  189LYS    HZ2 1876   4.316   6.579   0.899
  189LYS    HZ3 1877   4.267   6.442   0.833
  189LYS      C 1878   4.384   6.296   1.303
  189LYS      O 1879   4.365   6.190   1.243
  190ASP      N 1880   4.505   6.343   1.332
  190ASP      H 1881   4.515   6.430   1.380
  190ASP     CA 1882   4.625   6.284   1.270
  190ASP     CB 1883   4.741   6.381   1.293
  190ASP     CG 1884   4.734   6.513   1.215
  190ASP    OD1 1885   4.767   6.623   1.266
  190ASP    OD2 1886   4.691   6.507   1.098
  190ASP      C 1887   4.656   6.141   1.312
  190ASP      O 1888   4.741   6.081   1.245
  191ALA      N 1889   4.632   6.111   1.439
  191ALA      H 1890   4.612   6.180   1.508
  191ALA     CA 1891   4.652   5.973   1.487
  191ALA     CB 1892   4.657   5.966   1.640
  191ALA      C 1893   4.543   5.874   1.448
  191ALA      O 1894   4.570   5.772   1.384
  192ALA      N 1895   4.420   5.926   1.445
  192ALA      H 1896   4.401   6.011   1.494
  192ALA     CA 1897   4.301   5.849   1.408
  192ALA     CB 1898   4.173   5.923   1.447
  192ALA      C 1899   4.287   5.787   1.269
  192ALA      O 1900   4.242   5.673   1.256
  193LYS      N 1901   4.350   5.859   1.176
  193LYS      H 1902   4.364   5.957   1.187
  193LYS     CA 1903   4.351   5.818   1.035
  193LYS     CB 1904   4.405   5.939   0.958
  193LYS     CG 1905   4.380   5.917   0.809
  193LYS     CD 1906   4.485   5.997   0.732
  193LYS     CE 1907   4.617   5.925   0.758
  193LYS     NZ 1908   4.731   6.001   0.706
  193LYS    HZ1 1909   4.702   6.027   0.614
  193LYS    HZ2 1910   4.739   6.081   0.766
  193LYS    HZ3 1911   4.822   5.959   0.698
  193LYS      C 1912   4.442   5.695   1.022
  193LYS      O 1913   4.390   5.587   0.995
  194VAL      N 1914   4.563   5.702   1.077
  194VAL      H 1915   4.570   5.766   1.154
  194VAL     CA 1916   4.663   5.595   1.083
  194VAL     CB 1917   4.784   5.654   1.155
  194VAL    CG1 1918   4.887   5.541   1.163
  194VAL    CG2 1919   4.850   5.781   1.102
  194VAL      C 1920   4.610   5.476   1.164
  194VAL      O 1921   4.613   5.364   1.113
  195CYS      N 1922   4.540   5.501   1.274
  195CYS      H 1923   4.550   5.588   1.322
  195CYS     CA 1924   4.484   5.392   1.355
  195CYS     CB 1925   4.413   5.457   1.474
  195CYS     SG 1926   4.532   5.549   1.578
  195CYS     HG 1927   4.619   5.450   1.599
  195CYS      C 1928   4.376   5.317   1.277
  195CYS      O 1929   4.384   5.195   1.267
  196ARG      N 1930   4.283   5.389   1.214
  196ARG      H 1931   4.279   5.488   1.225
  196ARG     CA 1932   4.191   5.327   1.118
  196ARG     CB 1933   4.088   5.427   1.066
  196ARG     CG 1934   3.995   5.483   1.174
  196ARG     CD 1935   3.866   5.546   1.122
  196ARG     NE 1936   3.899   5.659   1.034
  196ARG     HE 1937   3.904   5.619   0.942
  196ARG     CZ 1938   3.926   5.788   1.058
  196ARG    NH1 1939   3.925   5.828   1.185
  196ARG   HH11 1940   3.902   5.779   1.269
  196ARG   HH12 1941   3.973   5.913   1.207
  196ARG    NH2 1942   3.994   5.870   0.977
  196ARG   HH21 1943   4.009   5.837   0.884
  196ARG   HH22 1944   4.051   5.943   1.014
  196ARG      C 1945   4.241   5.250   0.996
  196ARG      O 1946   4.221   5.129   0.985
  197GLU      N 1947   4.342   5.301   0.925
  197GLU      H 1948   4.371   5.397   0.924
  197GLU     CA 1949   4.392   5.222   0.812
  197GLU     CB 1950   4.476   5.310   0.720
  197GLU     CG 1951   4.591   5.390   0.782
  197GLU     CD 1952   4.698   5.439   0.684
  197GLU    OE1 1953   4.678   5.445   0.561
  197GLU    OE2 1954   4.818   5.437   0.720
  197GLU      C 1955   4.483   5.105   0.848
  197GLU      O 1956   4.490   5.003   0.779
  198PHE      N 1957   4.524   5.100   0.974
  198PHE      H 1958   4.522   5.182   1.031
  198PHE     CA 1959   4.578   4.977   1.036
  198PHE     CB 1960   4.636   5.010   1.174
  198PHE     CG 1961   4.766   4.941   1.213
  198PHE    CD1 1962   4.872   5.004   1.277
  198PHE    HD1 1963   4.871   5.109   1.305
  198PHE    CD2 1964   4.776   4.804   1.190
  198PHE    HD2 1965   4.680   4.754   1.187
  198PHE    CE1 1966   4.987   4.932   1.309
  198PHE    HE1 1967   5.068   4.978   1.365
  198PHE    CE2 1968   4.888   4.729   1.226
  198PHE    HE2 1969   4.878   4.623   1.247
  198PHE     CZ 1970   4.998   4.797   1.277
  198PHE     HZ 1971   5.099   4.757   1.265
  198PHE      C 1972   4.459   4.882   1.054
  198PHE      O 1973   4.441   4.793   0.971
  199THR      N 1974   4.367   4.906   1.146
  199THR      H 1975   4.370   4.997   1.187
  199THR     CA 1976   4.267   4.807   1.190
  199THR     CB 1977   4.211   4.849   1.325
  199THR    OG1 1978   4.131   4.744   1.382
  199THR    HG1 1979   4.190   4.671   1.415
  199THR    CG2 1980   4.132   4.980   1.326
  199THR      C 1981   4.159   4.773   1.087
  199THR      O 1982   4.115   4.658   1.087
  200GLU      N 1983   4.120   4.864   0.998
  200GLU      H 1984   4.150   4.959   0.990
  200GLU     CA 1985   4.024   4.833   0.891
  200GLU     CB 1986   3.997   4.962   0.814
  200GLU     CG 1987   3.919   5.064   0.897
  200GLU     CD 1988   3.865   5.178   0.810
  200GLU    OE1 1989   3.743   5.203   0.814
  200GLU    OE2 1990   3.950   5.242   0.745
  200GLU      C 1991   4.069   4.734   0.783
  200GLU      O 1992   3.980   4.697   0.708
  201ARG      N 1993   4.198   4.703   0.774
  201ARG      H 1994   4.263   4.752   0.832
  201ARG     CA 1995   4.245   4.597   0.684
  201ARG     CB 1996   4.398   4.599   0.679
  201ARG     CG 1997   4.462   4.689   0.573
  201ARG     CD 1998   4.614   4.682   0.566
  201ARG     NE 1999   4.672   4.709   0.699
  201ARG     HE 2000   4.652   4.653   0.779
  201ARG     CZ 2001   4.755   4.812   0.720
  201ARG    NH1 2002   4.788   4.904   0.628
  201ARG   HH11 2003   4.761   4.880   0.535
  201ARG   HH12 2004   4.859   4.970   0.651
  201ARG    NH2 2005   4.804   4.834   0.843
  201ARG   HH21 2006   4.771   4.775   0.916
  201ARG   HH22 2007   4.859   4.917   0.857
  201ARG      C 2008   4.199   4.455   0.719
  201ARG      O 2009   4.152   4.383   0.632
  202GLU      N 2010   4.205   4.418   0.847
  202GLU      H 2011   4.266   4.467   0.909
  202GLU     CA 2012   4.149   4.294   0.903
  202GLU     CB 2013   4.224   4.261   1.031
  202GLU     CG 2014   4.341   4.166   1.005
  202GLU     CD 2015   4.458   4.226   0.926
  202GLU    OE1 2016   4.506   4.338   0.953
  202GLU    OE2 2017   4.513   4.149   0.844
  202GLU      C 2018   3.998   4.309   0.922
  202GLU      O 2019   3.940   4.297   1.030
  203GLN      N 2020   3.939   4.288   0.804
  203GLN      H 2021   3.991   4.256   0.725
  203GLN     CA 2022   3.794   4.277   0.782
  203GLN     CB 2023   3.786   4.251   0.632
  203GLN     CG 2024   3.764   4.390   0.572
  203GLN     CD 2025   3.699   4.389   0.433
  203GLN    OE1 2026   3.764   4.364   0.332
  203GLN    NE2 2027   3.567   4.406   0.428
  203GLN   HE21 2028   3.514   4.426   0.510
  203GLN   HE22 2029   3.516   4.399   0.343
  203GLN      C 2030   3.715   4.174   0.862
  203GLN      O 2031   3.593   4.190   0.866
  204GLY      N 2032   3.777   4.065   0.907
  204GLY      H 2033   3.861   4.031   0.865
  204GLY     CA 2034   3.718   3.963   0.995
  204GLY      C 2035   3.716   3.993   1.145
  204GLY      O 2036   3.611   3.975   1.207
  205GLU      N 2037   3.809   4.075   1.191
  205GLU      H 2038   3.873   4.123   1.130
  205GLU     CA 2039   3.843   4.090   1.333
  205GLU     CB 2040   3.990   4.130   1.343
  205GLU     CG 2041   4.049   4.151   1.483
  205GLU     CD 2042   4.049   4.046   1.594
  205GLU    OE1 2043   3.941   4.033   1.656
  205GLU    OE2 2044   4.154   3.981   1.613
  205GLU      C 2045   3.754   4.188   1.411
  205GLU      O 2046   3.767   4.309   1.395
  206VAL      N 2047   3.697   4.137   1.520
  206VAL      H 2048   3.683   4.040   1.541
  206VAL     CA 2049   3.607   4.214   1.607
  206VAL     CB 2050   3.482   4.139   1.654
  206VAL    CG1 2051   3.385   4.124   1.537
  206VAL    CG2 2052   3.514   4.001   1.712
  206VAL      C 2053   3.667   4.275   1.734
  206VAL      O 2054   3.596   4.355   1.795
  207ARG      N 2055   3.783   4.227   1.775
  207ARG      H 2056   3.844   4.166   1.724
  207ARG     CA 2057   3.841   4.270   1.903
  207ARG     CB 2058   3.931   4.161   1.961
  207ARG     CG 2059   3.864   4.029   2.001
  207ARG     CD 2060   3.972   3.921   2.014
  207ARG     NE 2061   4.007   3.860   1.885
  207ARG     HE 2062   4.001   3.917   1.803
  207ARG     CZ 2063   4.045   3.732   1.873
  207ARG    NH1 2064   4.050   3.657   1.984
  207ARG   HH11 2065   4.025   3.695   2.073
  207ARG   HH12 2066   4.041   3.558   1.970
  207ARG    NH2 2067   4.046   3.668   1.755
  207ARG   HH21 2068   4.008   3.714   1.675
  207ARG   HH22 2069   4.060   3.569   1.762
  207ARG      C 2070   3.927   4.396   1.887
  207ARG      O 2071   4.034   4.390   1.827
  208PHE      N 2072   3.887   4.501   1.958
  208PHE      H 2073   3.815   4.501   2.027
  208PHE     CA 2074   3.961   4.628   1.961
  208PHE     CB 2075   3.956   4.713   1.834
  208PHE     CG 2076   3.825   4.721   1.755
  208PHE    CD1 2077   3.733   4.824   1.764
  208PHE    HD1 2078   3.771   4.921   1.797
  208PHE    CD2 2079   3.804   4.611   1.672
  208PHE    HD2 2080   3.875   4.535   1.639
  208PHE    CE1 2081   3.613   4.812   1.694
  208PHE    HE1 2082   3.550   4.901   1.701
  208PHE    CE2 2083   3.685   4.600   1.600
  208PHE    HE2 2084   3.677   4.515   1.533
  208PHE     CZ 2085   3.591   4.702   1.612
  208PHE     HZ 2086   3.508   4.704   1.542
  208PHE      C 2087   3.911   4.707   2.082
  208PHE      O 2088   3.794   4.742   2.096
  209SER      N 2089   4.011   4.766   2.147
  209SER      H 2090   4.104   4.736   2.127
  209SER     CA 2091   4.001   4.861   2.259
  209SER     CB 2092   4.018   4.797   2.397
  209SER     OG 2093   3.967   4.871   2.508
  209SER     HG 2094   3.935   4.805   2.577
  209SER      C 2095   4.098   4.976   2.233
  209SER      O 2096   4.217   4.958   2.206
  210ALA      N 2097   4.042   5.094   2.252
  210ALA      H 2098   3.942   5.104   2.256
  210ALA     CA 2099   4.121   5.218   2.244
  210ALA     CB 2100   4.062   5.302   2.131
  210ALA      C 2101   4.118   5.302   2.372
  210ALA      O 2102   4.011   5.323   2.428
  211VAL      N 2103   4.229   5.372   2.397
  211VAL      H 2104   4.306   5.364   2.334
  211VAL     CA 2105   4.262   5.456   2.513
  211VAL     CB 2106   4.300   5.369   2.634
  211VAL    CG1 2107   4.441   5.309   2.632
  211VAL    CG2 2108   4.286   5.446   2.766
  211VAL      C 2109   4.345   5.581   2.483
  211VAL      O 2110   4.457   5.576   2.432
  212ALA      N 2111   4.302   5.696   2.534
  212ALA      H 2112   4.222   5.697   2.593
  212ALA     CA 2113   4.372   5.824   2.517
  212ALA     CB 2114   4.261   5.928   2.501
  212ALA      C 2115   4.442   5.874   2.643
  212ALA      O 2116   4.397   5.850   2.755
  213LEU      N 2117   4.544   5.959   2.630
  213LEU      H 2118   4.588   5.970   2.541
  213LEU     CA 2119   4.595   6.034   2.746
  213LEU     CB 2120   4.743   5.997   2.755
  213LEU     CG 2121   4.804   6.001   2.895
  213LEU    CD1 2122   4.928   5.912   2.898
  213LEU    CD2 2123   4.821   6.143   2.949
  213LEU      C 2124   4.570   6.183   2.721
  213LEU      O 2125   4.655   6.251   2.663
  214CYS      N 2126   4.476   6.224   2.806
  214CYS      H 2127   4.439   6.162   2.875
  214CYS     CA 2128   4.423   6.360   2.796
  214CYS     CB 2129   4.276   6.353   2.752
  214CYS     SG 2130   4.251   6.308   2.576
  214CYS     HG 2131   4.167   6.407   2.550
  214CYS      C 2132   4.435   6.439   2.927
  214CYS      O 2133   4.466   6.382   3.031
  215LYS      N 2134   4.428   6.571   2.920
  215LYS      H 2135   4.384   6.609   2.839
  215LYS     CA 2136   4.429   6.661   3.036
  215LYS     CB 2137   4.412   6.801   2.978
  215LYS     CG 2138   4.428   6.925   3.067
  215LYS     CD 2139   4.573   6.925   3.115
  215LYS     CE 2140   4.595   7.004   3.245
  215LYS     NZ 2141   4.555   7.146   3.244
  215LYS    HZ1 2142   4.612   7.211   3.294
  215LYS    HZ2 2143   4.555   7.181   3.151
  215LYS    HZ3 2144   4.463   7.166   3.279
  215LYS      C 2145   4.309   6.654   3.131
  215LYS      O 2146   4.201   6.612   3.090
  216ALA      N 2147   4.339   6.671   3.259
  216ALA      H 2148   4.428   6.694   3.298
  216ALA     CA 2149   4.226   6.676   3.354
  216ALA     CB 2150   4.259   6.592   3.477
  216ALA      C 2151   4.189   6.814   3.408
  216ALA      O 2152   4.278   6.898   3.416
  217ALA      N 2153   4.060   6.833   3.437
  217ALA      H 2154   4.005   6.754   3.462
  217ALA     CA 2155   4.000   6.965   3.461
  217ALA     CB 2156   3.895   6.992   3.353
  217ALA      C 2157   3.934   6.981   3.598
  217ALA     O1 2158   3.909   7.090   3.653
  217ALA     O2 2159   3.892   6.874   3.649
   6.91461   6.91461   4.88936   0.00000   0.00000   0.00000   0.00000   3.45730   3.45730
