# Supplementary material for: Is There a Functional Role for the Knotted Topology in Protein UCH-L1?
Source: J Chem Inf Model. 2024 Jul 24;64(17):6827–37. doi: 10.1021/acs.jcim.4c00880 (PMC11388461; doi:10.1021/acs.jcim.4c00880)
Supplement: Supplementary file 2 — ci4c00880_si_002.zip [file ci4c00880_si_002.zip › UCH-L1_files/APO/APO_delta6/REP_2/traj_final.gro]

Protein in water t= 500000.00000 step= 5000000
 2159
    1GLU      N    1   3.520   5.158   2.701
    1GLU     H1    2   3.500   5.076   2.646
    1GLU     H2    3   3.446   5.225   2.710
    1GLU     H3    4   3.590   5.214   2.658
    1GLU     CA    5   3.578   5.119   2.830
    1GLU     CB    6   3.472   5.046   2.913
    1GLU     CG    7   3.535   5.005   3.046
    1GLU     CD    8   3.573   5.121   3.138
    1GLU    OE1    9   3.686   5.172   3.125
    1GLU    OE2   10   3.485   5.166   3.214
    1GLU      C   11   3.694   5.023   2.800
    1GLU      O   12   3.681   4.943   2.708
    2ILE      N   13   3.802   5.027   2.878
    2ILE      H   14   3.793   5.083   2.960
    2ILE     CA   15   3.919   4.939   2.866
    2ILE     CB   16   4.053   4.990   2.920
    2ILE    CG1   17   4.061   5.048   3.061
    2ILE    CG2   18   4.121   5.088   2.825
    2ILE     CD   19   4.014   4.945   3.164
    2ILE      C   20   3.918   4.788   2.888
    2ILE      O   21   3.984   4.724   2.970
    3ASN      N   22   3.840   4.727   2.798
    3ASN      H   23   3.800   4.777   2.722
    3ASN     CA   24   3.814   4.582   2.794
    3ASN     CB   25   3.662   4.575   2.805
    3ASN     CG   26   3.598   4.465   2.720
    3ASN    OD1   27   3.573   4.485   2.601
    3ASN    ND2   28   3.588   4.344   2.774
    3ASN   HD21   29   3.603   4.327   2.871
    3ASN   HD22   30   3.564   4.268   2.714
    3ASN      C   31   3.884   4.517   2.674
    3ASN      O   32   3.902   4.589   2.576
    4PRO      N   33   3.917   4.389   2.679
    4PRO     CA   34   3.987   4.314   2.573
    4PRO     CB   35   3.996   4.173   2.633
    4PRO     CG   36   4.019   4.199   2.782
    4PRO     CD   37   3.920   4.314   2.806
    4PRO      C   38   3.919   4.322   2.436
    4PRO      O   39   3.979   4.381   2.347
    5GLU      N   40   3.787   4.311   2.435
    5GLU      H   41   3.751   4.244   2.501
    5GLU     CA   42   3.706   4.321   2.313
    5GLU     CB   43   3.558   4.289   2.329
    5GLU     CG   44   3.530   4.151   2.389
    5GLU     CD   45   3.564   4.138   2.538
    5GLU    OE1   46   3.669   4.084   2.580
    5GLU    OE2   47   3.463   4.159   2.608
    5GLU      C   48   3.725   4.458   2.246
    5GLU      O   49   3.723   4.475   2.125
    6MET      N   50   3.714   4.554   2.337
    6MET      H   51   3.679   4.540   2.430
    6MET     CA   52   3.729   4.696   2.303
    6MET     CB   53   3.670   4.779   2.418
    6MET     CG   54   3.519   4.768   2.440
    6MET     SD   55   3.441   4.887   2.555
    6MET     CE   56   3.267   4.852   2.540
    6MET      C   57   3.871   4.738   2.266
    6MET      O   58   3.889   4.803   2.163
    7LEU      N   59   3.969   4.676   2.330
    7LEU      H   60   3.957   4.636   2.421
    7LEU     CA   61   4.112   4.691   2.298
    7LEU     CB   62   4.208   4.650   2.410
    7LEU     CG   63   4.201   4.768   2.508
    7LEU    CD1   64   4.188   4.707   2.647
    7LEU    CD2   65   4.314   4.869   2.489
    7LEU      C   66   4.146   4.633   2.161
    7LEU      O   67   4.212   4.701   2.083
    8ASN      N   68   4.091   4.517   2.126
    8ASN      H   69   4.066   4.457   2.202
    8ASN     CA   70   4.107   4.453   1.994
    8ASN     CB   71   4.056   4.309   2.005
    8ASN     CG   72   4.133   4.226   2.108
    8ASN    OD1   73   4.230   4.264   2.173
    8ASN    ND2   74   4.060   4.132   2.168
    8ASN   HD21   75   3.966   4.111   2.143
    8ASN   HD22   76   4.083   4.115   2.264
    8ASN      C   77   4.044   4.528   1.876
    8ASN      O   78   4.087   4.512   1.762
    9LYS      N   79   3.933   4.598   1.899
    9LYS      H   80   3.891   4.605   1.989
    9LYS     CA   81   3.876   4.691   1.800
    9LYS     CB   82   3.744   4.751   1.850
    9LYS     CG   83   3.638   4.675   1.768
    9LYS     CD   84   3.505   4.747   1.792
    9LYS     CE   85   3.497   4.891   1.741
    9LYS     NZ   86   3.351   4.906   1.736
    9LYS    HZ1   87   3.324   4.894   1.832
    9LYS    HZ2   88   3.339   5.001   1.706
    9LYS    HZ3   89   3.306   4.848   1.668
    9LYS      C   90   3.975   4.801   1.766
    9LYS      O   91   3.983   4.846   1.652
   10VAL      N   92   4.042   4.854   1.868
   10VAL      H   93   4.030   4.826   1.963
   10VAL     CA   94   4.145   4.954   1.836
   10VAL     CB   95   4.196   5.023   1.963
   10VAL    CG1   96   4.323   5.107   1.947
   10VAL    CG2   97   4.094   5.112   2.034
   10VAL      C   98   4.261   4.909   1.747
   10VAL      O   99   4.307   4.987   1.664
   11LEU      N  100   4.302   4.783   1.758
   11LEU      H  101   4.291   4.728   1.841
   11LEU     CA  102   4.396   4.713   1.669
   11LEU     CB  103   4.442   4.576   1.720
   11LEU     CG  104   4.490   4.581   1.865
   11LEU    CD1  105   4.506   4.433   1.900
   11LEU    CD2  106   4.617   4.666   1.871
   11LEU      C  107   4.345   4.694   1.526
   11LEU      O  108   4.408   4.739   1.430
   12SER      N  109   4.215   4.668   1.511
   12SER      H  110   4.174   4.623   1.591
   12SER     CA  111   4.139   4.657   1.386
   12SER     CB  112   3.992   4.624   1.407
   12SER     OG  113   3.941   4.572   1.284
   12SER     HG  114   3.993   4.488   1.272
   12SER      C  115   4.145   4.797   1.324
   12SER      O  116   4.223   4.809   1.230
   13ARG      N  117   4.107   4.900   1.399
   13ARG      H  118   4.081   4.888   1.495
   13ARG     CA  119   4.095   5.037   1.349
   13ARG     CB  120   4.005   5.119   1.442
   13ARG     CG  121   3.857   5.103   1.407
   13ARG     CD  122   3.815   5.132   1.262
   13ARG     NE  123   3.670   5.110   1.250
   13ARG     HE  124   3.612   5.147   1.322
   13ARG     CZ  125   3.610   5.080   1.134
   13ARG    NH1  126   3.662   5.076   1.010
   13ARG   HH11  127   3.761   5.082   0.996
   13ARG   HH12  128   3.603   5.059   0.930
   13ARG    NH2  129   3.479   5.056   1.138
   13ARG   HH21  130   3.434   5.074   1.226
   13ARG   HH22  131   3.426   5.016   1.064
   13ARG      C  132   4.225   5.110   1.315
   13ARG      O  133   4.224   5.210   1.243
   14LEU      N  134   4.334   5.080   1.384
   14LEU      H  135   4.317   5.058   1.480
   14LEU     CA  136   4.472   5.113   1.345
   14LEU     CB  137   4.566   5.090   1.463
   14LEU     CG  138   4.564   5.208   1.561
   14LEU    CD1  139   4.640   5.186   1.692
   14LEU    CD2  140   4.605   5.343   1.503
   14LEU      C  141   4.532   5.047   1.221
   14LEU      O  142   4.610   5.099   1.141
   15GLY      N  143   4.495   4.920   1.202
   15GLY      H  144   4.422   4.876   1.254
   15GLY     CA  145   4.539   4.835   1.091
   15GLY      C  146   4.622   4.715   1.137
   15GLY      O  147   4.701   4.659   1.062
   16VAL      N  148   4.601   4.664   1.258
   16VAL      H  149   4.532   4.697   1.323
   16VAL     CA  150   4.672   4.540   1.295
   16VAL     CB  151   4.707   4.547   1.443
   16VAL    CG1  152   4.775   4.417   1.486
   16VAL    CG2  153   4.794   4.666   1.484
   16VAL      C  154   4.587   4.417   1.264
   16VAL      O  155   4.464   4.430   1.266
   17ALA      N  156   4.643   4.307   1.214
   17ALA      H  157   4.743   4.301   1.206
   17ALA     CA  158   4.570   4.188   1.168
   17ALA     CB  159   4.672   4.096   1.101
   17ALA      C  160   4.488   4.119   1.276
   17ALA      O  161   4.521   4.120   1.395
   18GLY      N  162   4.389   4.041   1.233
   18GLY      H  163   4.367   4.026   1.136
   18GLY     CA  164   4.285   3.974   1.313
   18GLY      C  165   4.333   3.873   1.416
   18GLY      O  166   4.274   3.873   1.524
   19GLN      N  167   4.440   3.796   1.396
   19GLN      H  168   4.467   3.787   1.300
   19GLN     CA  169   4.512   3.720   1.499
   19GLN     CB  170   4.619   3.637   1.429
   19GLN     CG  171   4.553   3.501   1.411
   19GLN     CD  172   4.593   3.439   1.276
   19GLN    OE1  173   4.708   3.439   1.234
   19GLN    NE2  174   4.499   3.418   1.184
   19GLN   HE21  175   4.402   3.437   1.200
   19GLN   HE22  176   4.531   3.397   1.092
   19GLN      C  177   4.574   3.771   1.630
   19GLN      O  178   4.591   3.710   1.736
   20TRP      N  179   4.601   3.900   1.619
   20TRP      H  180   4.581   3.949   1.534
   20TRP     CA  181   4.652   3.981   1.731
   20TRP     CB  182   4.734   4.095   1.671
   20TRP     CG  183   4.876   4.051   1.638
   20TRP    CD1  184   4.927   4.017   1.520
   20TRP    HD1  185   4.878   4.047   1.428
   20TRP    CD2  186   4.983   4.029   1.724
   20TRP    NE1  187   5.048   3.961   1.527
   20TRP    HE1  188   5.104   3.929   1.451
   20TRP    CE2  189   5.086   3.966   1.654
   20TRP    CE3  190   4.996   4.059   1.859
   20TRP    HE3  191   4.907   4.090   1.914
   20TRP    CZ2  192   5.192   3.914   1.728
   20TRP    HZ2  193   5.262   3.842   1.685
   20TRP    CZ3  194   5.112   4.026   1.929
   20TRP    HZ3  195   5.123   4.051   2.034
   20TRP    CH2  196   5.200   3.941   1.864
   20TRP    HH2  197   5.293   3.930   1.920
   20TRP      C  198   4.548   4.038   1.829
   20TRP      O  199   4.444   4.085   1.782
   21ARG      N  200   4.570   4.010   1.957
   21ARG      H  201   4.655   3.961   1.978
   21ARG     CA  202   4.476   4.037   2.066
   21ARG     CB  203   4.414   3.904   2.111
   21ARG     CG  204   4.283   3.869   2.040
   21ARG     CD  205   4.213   3.746   2.098
   21ARG     NE  206   4.090   3.713   2.024
   21ARG     HE  207   4.035   3.790   1.993
   21ARG     CZ  208   4.054   3.586   1.997
   21ARG    NH1  209   4.103   3.487   2.072
   21ARG   HH11  210   4.151   3.517   2.155
   21ARG   HH12  211   4.071   3.392   2.062
   21ARG    NH2  212   3.985   3.569   1.884
   21ARG   HH21  213   3.958   3.649   1.830
   21ARG   HH22  214   3.954   3.482   1.844
   21ARG      C  215   4.536   4.093   2.195
   21ARG      O  216   4.652   4.077   2.233
   22PHE      N  217   4.459   4.179   2.261
   22PHE      H  218   4.377   4.224   2.227
   22PHE     CA  219   4.497   4.220   2.397
   22PHE     CB  220   4.455   4.362   2.435
   22PHE     CG  221   4.568   4.460   2.403
   22PHE    CD1  222   4.681   4.464   2.484
   22PHE    HD1  223   4.691   4.407   2.577
   22PHE    CD2  224   4.558   4.547   2.296
   22PHE    HD2  225   4.473   4.543   2.228
   22PHE    CE1  226   4.781   4.555   2.454
   22PHE    HE1  227   4.874   4.541   2.511
   22PHE    CE2  228   4.656   4.642   2.269
   22PHE    HE2  229   4.658   4.686   2.169
   22PHE     CZ  230   4.771   4.643   2.347
   22PHE     HZ  231   4.838   4.729   2.345
   22PHE      C  232   4.440   4.126   2.503
   22PHE      O  233   4.318   4.113   2.513
   23VAL      N  234   4.524   4.048   2.570
   23VAL      H  235   4.623   4.062   2.570
   23VAL     CA  236   4.483   3.947   2.669
   23VAL     CB  237   4.547   3.812   2.640
   23VAL    CG1  238   4.534   3.770   2.493
   23VAL    CG2  239   4.695   3.795   2.674
   23VAL      C  240   4.492   3.996   2.814
   23VAL      O  241   4.596   4.034   2.868
   24ASP      N  242   4.382   3.974   2.885
   24ASP      H  243   4.295   3.943   2.846
   24ASP     CA  244   4.379   4.001   3.029
   24ASP     CB  245   4.232   4.007   3.072
   24ASP     CG  246   4.226   4.044   3.220
   24ASP    OD1  247   4.209   3.951   3.302
   24ASP    OD2  248   4.236   4.163   3.255
   24ASP      C  249   4.471   3.908   3.109
   24ASP      O  250   4.430   3.793   3.112
   25VAL      N  251   4.539   3.972   3.204
   25VAL      H  252   4.551   4.071   3.195
   25VAL     CA  253   4.636   3.906   3.292
   25VAL     CB  254   4.770   3.981   3.288
   25VAL    CG1  255   4.825   3.964   3.147
   25VAL    CG2  256   4.754   4.129   3.324
   25VAL      C  257   4.594   3.882   3.438
   25VAL      O  258   4.680   3.883   3.525
   26LEU      N  259   4.464   3.886   3.465
   26LEU      H  260   4.405   3.936   3.401
   26LEU     CA  261   4.403   3.838   3.590
   26LEU     CB  262   4.399   3.685   3.596
   26LEU     CG  263   4.315   3.617   3.487
   26LEU    CD1  264   4.325   3.465   3.500
   26LEU    CD2  265   4.170   3.665   3.497
   26LEU      C  266   4.463   3.900   3.716
   26LEU      O  267   4.497   3.832   3.813
   27GLY      N  268   4.494   4.029   3.713
   27GLY      H  269   4.480   4.078   3.627
   27GLY     CA  270   4.534   4.098   3.836
   27GLY      C  271   4.684   4.089   3.868
   27GLY      O  272   4.724   4.029   3.967
   28LEU      N  273   4.762   4.107   3.762
   28LEU      H  274   4.714   4.169   3.700
   28LEU     CA  275   4.906   4.088   3.740
   28LEU     CB  276   4.984   4.205   3.801
   28LEU     CG  277   4.973   4.335   3.722
   28LEU    CD1  278   5.045   4.445   3.801
   28LEU    CD2  279   5.014   4.336   3.575
   28LEU      C  280   4.970   3.954   3.780
   28LEU      O  281   5.081   3.961   3.833
   29GLU      N  282   4.910   3.849   3.725
   29GLU      H  283   4.855   3.847   3.642
   29GLU     CA  284   4.944   3.714   3.773
   29GLU     CB  285   4.807   3.646   3.781
   29GLU     CG  286   4.826   3.516   3.861
   29GLU     CD  287   4.883   3.393   3.792
   29GLU    OE1  288   4.992   3.348   3.833
   29GLU    OE2  289   4.826   3.360   3.686
   29GLU      C  290   5.034   3.647   3.670
   29GLU      O  291   5.014   3.615   3.553
   30GLU      N  292   5.149   3.626   3.733
   30GLU      H  293   5.159   3.658   3.828
   30GLU     CA  294   5.275   3.580   3.673
   30GLU     CB  295   5.376   3.555   3.786
   30GLU     CG  296   5.440   3.682   3.843
   30GLU     CD  297   5.387   3.715   3.983
   30GLU    OE1  298   5.263   3.705   3.998
   30GLU    OE2  299   5.462   3.764   4.071
   30GLU      C  300   5.265   3.450   3.593
   30GLU      O  301   5.321   3.440   3.484
   31GLU      N  302   5.177   3.359   3.632
   31GLU      H  303   5.107   3.366   3.704
   31GLU     CA  304   5.150   3.239   3.552
   31GLU     CB  305   5.088   3.126   3.634
   31GLU     CG  306   5.200   3.067   3.718
   31GLU     CD  307   5.164   2.933   3.782
   31GLU    OE1  308   5.130   2.923   3.902
   31GLU    OE2  309   5.154   2.836   3.703
   31GLU      C  310   5.071   3.258   3.422
   31GLU      O  311   5.115   3.215   3.316
   32SER      N  312   4.961   3.331   3.434
   32SER      H  313   4.921   3.339   3.525
   32SER     CA  314   4.873   3.382   3.328
   32SER     CB  315   4.769   3.482   3.377
   32SER     OG  316   4.644   3.414   3.391
   32SER     HG  317   4.630   3.372   3.481
   32SER      C  318   4.957   3.461   3.228
   32SER      O  319   4.960   3.425   3.111
   33LEU      N  320   5.043   3.549   3.278
   33LEU      H  321   5.044   3.574   3.375
   33LEU     CA  322   5.149   3.614   3.200
   33LEU     CB  323   5.226   3.716   3.284
   33LEU     CG  324   5.170   3.858   3.280
   33LEU    CD1  325   5.249   3.947   3.377
   33LEU    CD2  326   5.172   3.918   3.139
   33LEU      C  327   5.255   3.532   3.125
   33LEU      O  328   5.270   3.552   3.004
   34GLY      N  329   5.307   3.425   3.184
   34GLY      H  330   5.318   3.415   3.283
   34GLY     CA  331   5.381   3.318   3.117
   34GLY      C  332   5.307   3.237   3.010
   34GLY      O  333   5.360   3.216   2.901
   35SER      N  334   5.181   3.206   3.039
   35SER      H  335   5.148   3.206   3.133
   35SER     CA  336   5.096   3.123   2.952
   35SER     CB  337   4.961   3.110   3.023
   35SER     OG  338   4.953   2.995   3.108
   35SER     HG  339   4.890   3.000   3.185
   35SER      C  340   5.054   3.171   2.812
   35SER      O  341   4.977   3.108   2.740
   36VAL      N  342   5.073   3.302   2.797
   36VAL      H  343   5.093   3.361   2.875
   36VAL     CA  344   5.054   3.371   2.668
   36VAL     CB  345   5.123   3.507   2.659
   36VAL    CG1  346   5.029   3.601   2.735
   36VAL    CG2  347   5.270   3.525   2.701
   36VAL      C  348   5.104   3.290   2.548
   36VAL      O  349   5.211   3.228   2.552
   37PRO      N  350   5.019   3.271   2.448
   37PRO     CA  351   5.068   3.224   2.319
   37PRO     CB  352   4.943   3.230   2.231
   37PRO     CG  353   4.833   3.193   2.331
   37PRO     CD  354   4.874   3.254   2.465
   37PRO      C  355   5.182   3.313   2.268
   37PRO      O  356   5.167   3.434   2.258
   38ALA      N  357   5.288   3.246   2.224
   38ALA      H  358   5.300   3.152   2.256
   38ALA     CA  359   5.391   3.312   2.142
   38ALA     CB  360   5.497   3.205   2.118
   38ALA      C  361   5.337   3.380   2.016
   38ALA      O  362   5.277   3.310   1.934
   39PRO      N  363   5.379   3.500   1.979
   39PRO     CA  364   5.456   3.591   2.066
   39PRO     CB  365   5.549   3.666   1.971
   39PRO     CG  366   5.469   3.674   1.841
   39PRO     CD  367   5.380   3.550   1.841
   39PRO      C  368   5.360   3.676   2.149
   39PRO      O  369   5.255   3.717   2.100
   40ALA      N  370   5.425   3.727   2.253
   40ALA      H  371   5.504   3.680   2.293
   40ALA     CA  372   5.370   3.827   2.347
   40ALA     CB  373   5.378   3.767   2.487
   40ALA      C  374   5.460   3.950   2.332
   40ALA      O  375   5.579   3.944   2.363
   41CYS      N  376   5.411   4.067   2.292
   41CYS      H  377   5.312   4.079   2.289
   41CYS     CA  378   5.490   4.189   2.272
   41CYS     CB  379   5.492   4.225   2.124
   41CYS     SG  380   5.327   4.261   2.053
   41CYS     HG  381   5.283   4.324   2.162
   41CYS      C  382   5.427   4.304   2.351
   41CYS      O  383   5.320   4.352   2.313
   42ALA      N  384   5.485   4.336   2.466
   42ALA      H  385   5.574   4.292   2.477
   42ALA     CA  386   5.456   4.446   2.559
   42ALA     CB  387   5.467   4.582   2.489
   42ALA      C  388   5.327   4.428   2.639
   42ALA      O  389   5.223   4.372   2.604
   43LEU      N  390   5.330   4.495   2.754
   43LEU      H  391   5.403   4.562   2.766
   43LEU     CA  392   5.223   4.501   2.855
   43LEU     CB  393   5.280   4.453   2.988
   43LEU     CG  394   5.189   4.412   3.104
   43LEU    CD1  395   5.112   4.283   3.075
   43LEU    CD2  396   5.253   4.430   3.242
   43LEU      C  397   5.170   4.643   2.873
   43LEU      O  398   5.247   4.739   2.875
   44LEU      N  399   5.041   4.664   2.847
   44LEU      H  400   4.988   4.582   2.828
   44LEU     CA  401   4.979   4.797   2.850
   44LEU     CB  402   4.878   4.808   2.735
   44LEU     CG  403   4.790   4.934   2.734
   44LEU    CD1  404   4.868   5.058   2.689
   44LEU    CD2  405   4.671   4.925   2.638
   44LEU      C  406   4.915   4.810   2.988
   44LEU      O  407   4.827   4.731   3.022
   45LEU      N  408   4.982   4.878   3.081
   45LEU      H  409   5.075   4.908   3.059
   45LEU     CA  410   4.940   4.907   3.218
   45LEU     CB  411   5.056   4.924   3.316
   45LEU     CG  412   5.037   4.944   3.466
   45LEU    CD1  413   4.990   4.814   3.532
   45LEU    CD2  414   5.168   4.995   3.525
   45LEU      C  415   4.848   5.029   3.230
   45LEU      O  416   4.890   5.140   3.198
   46LEU      N  417   4.717   5.005   3.239
   46LEU      H  418   4.690   4.922   3.287
   46LEU     CA  419   4.610   5.105   3.251
   46LEU     CB  420   4.473   5.040   3.230
   46LEU     CG  421   4.474   4.962   3.099
   46LEU    CD1  422   4.365   4.855   3.100
   46LEU    CD2  423   4.463   5.071   2.993
   46LEU      C  424   4.621   5.170   3.389
   46LEU      O  425   4.591   5.105   3.489
   47PHE      N  426   4.697   5.278   3.395
   47PHE      H  427   4.716   5.346   3.324
   47PHE     CA  428   4.723   5.335   3.528
   47PHE     CB  429   4.871   5.349   3.562
   47PHE     CG  430   4.914   5.379   3.705
   47PHE    CD1  431   4.845   5.336   3.818
   47PHE    HD1  432   4.754   5.277   3.808
   47PHE    CD2  433   5.042   5.435   3.708
   47PHE    HD2  434   5.107   5.444   3.621
   47PHE    CE1  435   4.905   5.351   3.942
   47PHE    HE1  436   4.853   5.331   4.036
   47PHE    CE2  437   5.096   5.460   3.834
   47PHE    HE2  438   5.162   5.546   3.835
   47PHE     CZ  439   5.028   5.415   3.947
   47PHE     HZ  440   5.084   5.412   4.040
   47PHE      C  441   4.663   5.474   3.550
   47PHE      O  442   4.681   5.558   3.462
   48PRO      N  443   4.581   5.495   3.653
   48PRO     CA  444   4.536   5.632   3.682
   48PRO     CB  445   4.391   5.617   3.727
   48PRO     CG  446   4.388   5.483   3.801
   48PRO     CD  447   4.494   5.402   3.726
   48PRO      C  448   4.605   5.710   3.794
   48PRO      O  449   4.605   5.684   3.914
   49LEU      N  450   4.673   5.814   3.747
   49LEU      H  451   4.633   5.862   3.669
   49LEU     CA  452   4.760   5.904   3.825
   49LEU     CB  453   4.869   5.977   3.747
   49LEU     CG  454   4.984   5.882   3.714
   49LEU    CD1  455   5.080   5.951   3.617
   49LEU    CD2  456   5.075   5.851   3.833
   49LEU      C  457   4.683   6.010   3.904
   49LEU      O  458   4.596   6.083   3.857
   50THR      N  459   4.718   6.030   4.030
   50THR      H  460   4.796   5.981   4.071
   50THR     CA  461   4.649   6.131   4.111
   50THR     CB  462   4.686   6.120   4.259
   50THR    OG1  463   4.824   6.134   4.291
   50THR    HG1  464   4.871   6.048   4.269
   50THR    CG2  465   4.632   5.987   4.313
   50THR      C  466   4.685   6.276   4.078
   50THR      O  467   4.786   6.298   4.011
   51ALA      N  468   4.585   6.360   4.101
   51ALA      H  469   4.491   6.327   4.095
   51ALA     CA  470   4.613   6.504   4.085
   51ALA     CB  471   4.491   6.579   4.137
   51ALA      C  472   4.742   6.561   4.144
   51ALA      O  473   4.822   6.617   4.070
   52GLN      N  474   4.771   6.539   4.272
   52GLN      H  475   4.707   6.497   4.337
   52GLN     CA  476   4.902   6.572   4.331
   52GLN     CB  477   4.926   6.516   4.471
   52GLN     CG  478   4.837   6.576   4.580
   52GLN     CD  479   4.870   6.516   4.718
   52GLN    OE1  480   4.853   6.593   4.812
   52GLN    NE2  481   4.886   6.386   4.740
   52GLN   HE21  482   4.900   6.323   4.663
   52GLN   HE22  483   4.877   6.346   4.831
   52GLN      C  484   5.021   6.522   4.250
   52GLN      O  485   5.120   6.595   4.256
   53HISE     N  486   5.023   6.391   4.226
   53HISE     H  487   4.945   6.329   4.230
   53HISE    CA  488   5.131   6.336   4.142
   53HISE    CB  489   5.122   6.185   4.126
   53HISE    CG  490   5.261   6.121   4.121
   53HISE   ND1  491   5.341   6.114   4.226
   53HISE   CD2  492   5.331   6.101   4.010
   53HISE   HD2  493   5.310   6.147   3.913
   53HISE   CE1  494   5.463   6.085   4.179
   53HISE   HE1  495   5.561   6.091   4.225
   53HISE   NE2  496   5.456   6.074   4.047
   53HISE   HE2  497   5.526   6.024   3.995
   53HISE     C  498   5.132   6.399   4.003
   53HISE     O  499   5.246   6.425   3.966
   54GLU      N  500   5.020   6.411   3.931
   54GLU      H  501   4.933   6.373   3.962
   54GLU     CA  502   5.026   6.478   3.800
   54GLU     CB  503   4.895   6.477   3.722
   54GLU     CG  504   4.872   6.340   3.658
   54GLU     CD  505   4.883   6.356   3.507
   54GLU    OE1  506   4.777   6.380   3.444
   54GLU    OE2  507   4.993   6.323   3.459
   54GLU      C  508   5.091   6.617   3.807
   54GLU      O  509   5.174   6.648   3.722
   55ASN      N  510   5.073   6.686   3.919
   55ASN      H  511   5.009   6.665   3.993
   55ASN     CA  512   5.141   6.816   3.940
   55ASN     CB  513   5.080   6.883   4.063
   55ASN     CG  514   4.929   6.905   4.052
   55ASN    OD1  515   4.875   6.899   3.941
   55ASN    ND2  516   4.868   6.936   4.166
   55ASN   HD21  517   4.921   6.943   4.251
   55ASN   HD22  518   4.769   6.923   4.169
   55ASN      C  519   5.292   6.804   3.956
   55ASN      O  520   5.364   6.869   3.880
   56PHE      N  521   5.338   6.707   4.035
   56PHE      H  522   5.274   6.643   4.078
   56PHE     CA  523   5.483   6.688   4.047
   56PHE     CB  524   5.503   6.606   4.174
   56PHE     CG  525   5.633   6.525   4.169
   56PHE    CD1  526   5.755   6.577   4.212
   56PHE    HD1  527   5.763   6.678   4.251
   56PHE    CD2  528   5.627   6.391   4.134
   56PHE    HD2  529   5.536   6.334   4.113
   56PHE    CE1  530   5.863   6.491   4.226
   56PHE    HE1  531   5.964   6.529   4.244
   56PHE    CE2  532   5.737   6.308   4.155
   56PHE    HE2  533   5.737   6.215   4.099
   56PHE     CZ  534   5.858   6.353   4.205
   56PHE     HZ  535   5.950   6.295   4.200
   56PHE      C  536   5.546   6.633   3.918
   56PHE      O  537   5.645   6.688   3.870
   57ARG      N  538   5.478   6.537   3.856
   57ARG      H  539   5.399   6.491   3.896
   57ARG     CA  540   5.508   6.505   3.716
   57ARG     CB  541   5.431   6.387   3.658
   57ARG     CG  542   5.498   6.253   3.690
   57ARG     CD  543   5.623   6.245   3.603
   57ARG     NE  544   5.717   6.137   3.638
   57ARG     HE  545   5.755   6.138   3.730
   57ARG     CZ  546   5.744   6.026   3.567
   57ARG    NH1  547   5.690   5.988   3.451
   57ARG   HH11  548   5.620   6.043   3.405
   57ARG   HH12  549   5.721   5.898   3.420
   57ARG    NH2  550   5.821   5.933   3.626
   57ARG   HH21  551   5.849   5.948   3.720
   57ARG   HH22  552   5.824   5.844   3.581
   57ARG      C  553   5.511   6.621   3.616
   57ARG      O  554   5.615   6.648   3.557
   58LYS      N  555   5.415   6.714   3.612
   58LYS      H  556   5.335   6.681   3.662
   58LYS     CA  557   5.408   6.837   3.533
   58LYS     CB  558   5.278   6.905   3.578
   58LYS     CG  559   5.216   7.016   3.492
   58LYS     CD  560   5.164   6.957   3.361
   58LYS     CE  561   5.110   7.059   3.260
   58LYS     NZ  562   5.215   7.154   3.218
   58LYS    HZ1  563   5.192   7.213   3.141
   58LYS    HZ2  564   5.236   7.210   3.298
   58LYS    HZ3  565   5.302   7.115   3.189
   58LYS      C  566   5.522   6.937   3.554
   58LYS      O  567   5.586   6.990   3.463
   59LYS      N  568   5.560   6.962   3.679
   59LYS      H  569   5.497   6.943   3.754
   59LYS     CA  570   5.681   7.034   3.719
   59LYS     CB  571   5.698   7.028   3.870
   59LYS     CG  572   5.605   7.126   3.941
   59LYS     CD  573   5.649   7.134   4.088
   59LYS     CE  574   5.560   7.223   4.174
   59LYS     NZ  575   5.575   7.203   4.319
   59LYS    HZ1  576   5.542   7.111   4.335
   59LYS    HZ2  577   5.666   7.199   4.361
   59LYS    HZ3  578   5.521   7.263   4.378
   59LYS      C  579   5.805   6.967   3.658
   59LYS      O  580   5.899   7.042   3.633
   60GLN      N  581   5.817   6.834   3.656
   60GLN      H  582   5.768   6.771   3.716
   60GLN     CA  583   5.930   6.779   3.580
   60GLN     CB  584   5.944   6.628   3.602
   60GLN     CG  585   5.956   6.595   3.750
   60GLN     CD  586   5.964   6.443   3.765
   60GLN    OE1  587   6.054   6.379   3.712
   60GLN    NE2  588   5.885   6.389   3.857
   60GLN   HE21  589   5.827   6.453   3.908
   60GLN   HE22  590   5.885   6.292   3.879
   60GLN      C  591   5.914   6.798   3.429
   60GLN      O  592   6.006   6.850   3.366
   61ILE      N  593   5.800   6.756   3.376
   61ILE      H  594   5.723   6.722   3.430
   61ILE     CA  595   5.777   6.766   3.231
   61ILE     CB  596   5.644   6.703   3.188
   61ILE    CG1  597   5.668   6.552   3.197
   61ILE    CG2  598   5.603   6.736   3.044
   61ILE     CD  599   5.553   6.494   3.280
   61ILE      C  600   5.806   6.905   3.175
   61ILE      O  601   5.877   6.914   3.074
   62GLU      N  602   5.759   7.015   3.233
   62GLU      H  603   5.707   6.998   3.317
   62GLU     CA  604   5.782   7.151   3.182
   62GLU     CB  605   5.719   7.255   3.276
   62GLU     CG  606   5.567   7.258   3.263
   62GLU     CD  607   5.507   7.350   3.369
   62GLU    OE1  608   5.437   7.293   3.456
   62GLU    OE2  609   5.536   7.471   3.371
   62GLU      C  610   5.932   7.181   3.187
   62GLU      O  611   5.983   7.271   3.120
   63GLU      N  612   6.005   7.134   3.288
   63GLU      H  613   5.957   7.082   3.358
   63GLU     CA  614   6.149   7.161   3.295
   63GLU     CB  615   6.203   7.139   3.437
   63GLU     CG  616   6.332   7.222   3.432
   63GLU     CD  617   6.403   7.213   3.567
   63GLU    OE1  618   6.524   7.244   3.574
   63GLU    OE2  619   6.347   7.165   3.668
   63GLU      C  620   6.225   7.071   3.197
   63GLU      O  621   6.276   7.127   3.101
   64LEU      N  622   6.193   6.942   3.199
   64LEU      H  623   6.130   6.916   3.272
   64LEU     CA  624   6.257   6.829   3.131
   64LEU     CB  625   6.216   6.689   3.176
   64LEU     CG  626   6.316   6.637   3.280
   64LEU    CD1  627   6.290   6.673   3.426
   64LEU    CD2  628   6.328   6.486   3.258
   64LEU      C  629   6.241   6.837   2.979
   64LEU      O  630   6.135   6.810   2.922
   65LYS      N  631   6.351   6.887   2.924
   65LYS      H  632   6.441   6.889   2.968
   65LYS     CA  633   6.356   6.926   2.783
   65LYS     CB  634   6.475   7.018   2.757
   65LYS     CG  635   6.431   7.158   2.713
   65LYS     CD  636   6.546   7.256   2.735
   65LYS     CE  637   6.504   7.398   2.697
   65LYS     NZ  638   6.619   7.488   2.682
   65LYS    HZ1  639   6.706   7.447   2.710
   65LYS    HZ2  640   6.639   7.508   2.586
   65LYS    HZ3  641   6.604   7.566   2.743
   65LYS      C  642   6.357   6.821   2.671
   65LYS      O  643   6.385   6.704   2.697
   66GLY      N  644   6.330   6.860   2.547
   66GLY      H  645   6.284   6.946   2.524
   66GLY     CA  646   6.353   6.774   2.430
   66GLY      C  647   6.496   6.721   2.415
   66GLY      O  648   6.594   6.755   2.480
   67GLN      N  649   6.508   6.637   2.313
   67GLN      H  650   6.429   6.615   2.256
   67GLN     CA  651   6.628   6.562   2.273
   67GLN     CB  652   6.633   6.431   2.352
   67GLN     CG  653   6.525   6.324   2.335
   67GLN     CD  654   6.528   6.219   2.447
   67GLN    OE1  655   6.451   6.207   2.542
   67GLN    NE2  656   6.603   6.115   2.414
   67GLN   HE21  657   6.651   6.125   2.327
   67GLN   HE22  658   6.613   6.026   2.458
   67GLN      C  659   6.626   6.531   2.124
   67GLN      O  660   6.518   6.506   2.071
   68GLU      N  661   6.740   6.525   2.056
   68GLU      H  662   6.831   6.552   2.089
   68GLU     CA  663   6.738   6.482   1.915
   68GLU     CB  664   6.835   6.567   1.832
   68GLU     CG  665   6.983   6.581   1.866
   68GLU     CD  666   7.023   6.644   1.999
   68GLU    OE1  667   7.059   6.764   1.996
   68GLU    OE2  668   7.021   6.579   2.105
   68GLU      C  669   6.762   6.331   1.908
   68GLU      O  670   6.712   6.256   1.825
   69VAL      N  671   6.861   6.295   1.989
   69VAL      H  672   6.917   6.372   2.021
   69VAL     CA  673   6.902   6.159   2.025
   69VAL     CB  674   7.031   6.155   2.107
   69VAL    CG1  675   7.147   6.209   2.024
   69VAL    CG2  676   7.014   6.237   2.235
   69VAL      C  677   6.787   6.072   2.077
   69VAL      O  678   6.760   6.057   2.196
   70SER      N  679   6.739   5.990   1.984
   70SER      H  680   6.757   6.002   1.886
   70SER     CA  681   6.641   5.882   2.001
   70SER     CB  682   6.583   5.841   1.865
   70SER     OG  683   6.483   5.739   1.872
   70SER     HG  684   6.509   5.677   1.799
   70SER      C  685   6.684   5.763   2.087
   70SER      O  686   6.788   5.712   2.044
   71PRO      N  687   6.600   5.705   2.172
   71PRO     CA  688   6.641   5.582   2.242
   71PRO     CB  689   6.519   5.578   2.335
   71PRO     CG  690   6.495   5.724   2.373
   71PRO     CD  691   6.492   5.784   2.233
   71PRO      C  692   6.648   5.463   2.146
   71PRO      O  693   6.604   5.464   2.031
   72LYS      N  694   6.666   5.345   2.205
   72LYS      H  695   6.693   5.330   2.300
   72LYS     CA  696   6.659   5.212   2.141
   72LYS     CB  697   6.742   5.108   2.218
   72LYS     CG  698   6.893   5.133   2.213
   72LYS     CD  699   6.970   5.102   2.341
   72LYS     CE  700   7.119   5.131   2.321
   72LYS     NZ  701   7.189   5.085   2.441
   72LYS    HZ1  702   7.219   4.990   2.431
   72LYS    HZ2  703   7.265   5.149   2.454
   72LYS    HZ3  704   7.142   5.092   2.529
   72LYS      C  705   6.519   5.157   2.113
   72LYS      O  706   6.508   5.077   2.021
   73VAL      N  707   6.425   5.221   2.182
   73VAL      H  708   6.449   5.291   2.250
   73VAL     CA  709   6.281   5.197   2.166
   73VAL     CB  710   6.220   5.146   2.297
   73VAL    CG1  711   6.239   4.995   2.313
   73VAL    CG2  712   6.269   5.228   2.416
   73VAL      C  713   6.198   5.314   2.113
   73VAL      O  714   6.239   5.429   2.128
   74TYR      N  715   6.079   5.284   2.061
   74TYR      H  716   6.050   5.190   2.044
   74TYR     CA  717   5.996   5.394   2.009
   74TYR     CB  718   5.887   5.321   1.930
   74TYR     CG  719   5.812   5.429   1.851
   74TYR    CD1  720   5.703   5.498   1.902
   74TYR    HD1  721   5.665   5.484   2.003
   74TYR    CD2  722   5.858   5.446   1.721
   74TYR    HD2  723   5.945   5.387   1.691
   74TYR    CE1  724   5.641   5.591   1.819
   74TYR    HE1  725   5.543   5.627   1.850
   74TYR    CE2  726   5.790   5.538   1.641
   74TYR    HE2  727   5.789   5.521   1.534
   74TYR     CZ  728   5.688   5.617   1.691
   74TYR     OH  729   5.669   5.738   1.631
   74TYR     HH  730   5.691   5.737   1.533
   74TYR      C  731   5.959   5.486   2.125
   74TYR      O  732   5.891   5.449   2.221
   75PHE      N  733   5.989   5.613   2.099
   75PHE      H  734   6.072   5.640   2.050
   75PHE     CA  735   5.952   5.718   2.194
   75PHE     CB  736   6.079   5.762   2.267
   75PHE     CG  737   6.060   5.878   2.366
   75PHE    CD1  738   5.950   5.900   2.447
   75PHE    HD1  739   5.852   5.851   2.440
   75PHE    CD2  740   6.165   5.969   2.364
   75PHE    HD2  741   6.250   5.955   2.297
   75PHE    CE1  742   5.955   6.008   2.534
   75PHE    HE1  743   5.878   6.015   2.611
   75PHE    CE2  744   6.167   6.082   2.446
   75PHE    HE2  745   6.224   6.169   2.415
   75PHE     CZ  746   6.059   6.100   2.532
   75PHE     HZ  747   6.075   6.164   2.618
   75PHE      C  748   5.885   5.835   2.121
   75PHE      O  749   5.941   5.919   2.051
   76MET      N  750   5.753   5.827   2.134
   76MET      H  751   5.704   5.750   2.176
   76MET     CA  752   5.663   5.943   2.122
   76MET     CB  753   5.518   5.912   2.084
   76MET     CG  754   5.492   5.943   1.937
   76MET     SD  755   5.504   6.125   1.918
   76MET     CE  756   5.416   6.154   1.766
   76MET      C  757   5.663   6.028   2.249
   76MET      O  758   5.647   5.986   2.363
   77LYS      N  759   5.637   6.156   2.227
   77LYS      H  760   5.580   6.181   2.148
   77LYS     CA  761   5.654   6.259   2.330
   77LYS     CB  762   5.790   6.326   2.310
   77LYS     CG  763   5.840   6.395   2.437
   77LYS     CD  764   5.964   6.485   2.436
   77LYS     CE  765   5.980   6.552   2.572
   77LYS     NZ  766   5.890   6.666   2.597
   77LYS    HZ1  767   5.800   6.647   2.559
   77LYS    HZ2  768   5.886   6.684   2.695
   77LYS    HZ3  769   5.923   6.747   2.547
   77LYS      C  770   5.533   6.352   2.329
   77LYS      O  771   5.529   6.450   2.254
   78GLN      N  772   5.436   6.324   2.415
   78GLN      H  773   5.440   6.236   2.464
   78GLN     CA  774   5.307   6.394   2.417
   78GLN     CB  775   5.208   6.304   2.491
   78GLN     CG  776   5.140   6.194   2.409
   78GLN     CD  777   5.083   6.085   2.500
   78GLN    OE1  778   4.974   6.107   2.552
   78GLN    NE2  779   5.138   5.964   2.500
   78GLN   HE21  780   5.221   5.950   2.444
   78GLN   HE22  781   5.093   5.902   2.564
   78GLN      C  782   5.293   6.538   2.467
   78GLN      O  783   5.322   6.565   2.583
   79THR      N  784   5.214   6.621   2.399
   79THR      H  785   5.157   6.584   2.325
   79THR     CA  786   5.187   6.763   2.428
   79THR     CB  787   5.184   6.855   2.306
   79THR    OG1  788   5.095   6.802   2.208
   79THR    HG1  789   5.096   6.853   2.122
   79THR    CG2  790   5.322   6.859   2.240
   79THR      C  791   5.065   6.797   2.515
   79THR      O  792   5.051   6.912   2.556
   80ILE      N  793   4.971   6.704   2.527
   80ILE      H  794   4.973   6.638   2.452
   80ILE     CA  795   4.859   6.718   2.621
   80ILE     CB  796   4.754   6.608   2.603
   80ILE    CG1  797   4.813   6.471   2.636
   80ILE    CG2  798   4.682   6.618   2.468
   80ILE     CD  799   4.709   6.358   2.640
   80ILE      C  800   4.890   6.735   2.770
   80ILE      O  801   4.978   6.671   2.826
   81GLY      N  802   4.821   6.834   2.826
   81GLY      H  803   4.741   6.866   2.776
   81GLY     CA  804   4.846   6.882   2.963
   81GLY      C  805   4.838   6.775   3.072
   81GLY      O  806   4.942   6.741   3.129
   82ASN      N  807   4.716   6.748   3.118
   82ASN      H  808   4.636   6.801   3.089
   82ASN     CA  809   4.691   6.633   3.205
   82ASN     CB  810   4.599   6.683   3.317
   82ASN     CG  811   4.673   6.766   3.422
   82ASN    OD1  812   4.641   6.879   3.459
   82ASN    ND2  813   4.789   6.713   3.460
   82ASN   HD21  814   4.818   6.623   3.426
   82ASN   HD22  815   4.847   6.768   3.520
   82ASN      C  816   4.626   6.516   3.131
   82ASN      O  817   4.568   6.545   3.026
   83SER      N  818   4.637   6.396   3.187
   83SER      H  819   4.689   6.388   3.273
   83SER     CA  820   4.587   6.268   3.137
   83SER     CB  821   4.439   6.250   3.102
   83SER     OG  822   4.368   6.259   3.226
   83SER     HG  823   4.389   6.338   3.283
   83SER      C  824   4.669   6.218   3.018
   83SER      O  825   4.761   6.288   2.974
   84CYS      N  826   4.639   6.093   2.985
   84CYS      H  827   4.597   6.023   3.043
   84CYS     CA  828   4.679   6.033   2.857
   84CYS     CB  829   4.787   5.926   2.876
   84CYS     SG  830   4.863   5.861   2.724
   84CYS     HG  831   4.984   5.860   2.780
   84CYS      C  832   4.562   5.965   2.786
   84CYS      O  833   4.478   5.902   2.850
   85GLY      N  834   4.579   5.954   2.654
   85GLY      H  835   4.638   6.006   2.593
   85GLY     CA  836   4.477   5.883   2.575
   85GLY      C  837   4.531   5.851   2.436
   85GLY      O  838   4.624   5.771   2.421
   86THR      N  839   4.470   5.914   2.336
   86THR      H  840   4.395   5.977   2.357
   86THR     CA  841   4.479   5.857   2.201
   86THR     CB  842   4.392   5.940   2.106
   86THR    OG1  843   4.430   6.078   2.106
   86THR    HG1  844   4.426   6.109   2.011
   86THR    CG2  845   4.247   5.895   2.124
   86THR      C  846   4.615   5.832   2.134
   86THR      O  847   4.645   5.727   2.077
   87ILE      N  848   4.706   5.927   2.153
   87ILE      H  849   4.689   6.001   2.218
   87ILE     CA  850   4.840   5.904   2.099
   87ILE     CB  851   4.923   6.029   2.069
   87ILE    CG1  852   4.846   6.150   2.016
   87ILE    CG2  853   5.041   5.993   1.979
   87ILE     CD  854   4.781   6.124   1.880
   87ILE      C  855   4.925   5.809   2.183
   87ILE      O  856   5.003   5.727   2.133
   88GLY      N  857   4.900   5.804   2.314
   88GLY      H  858   4.839   5.872   2.357
   88GLY     CA  859   4.956   5.705   2.406
   88GLY      C  860   4.921   5.559   2.376
   88GLY      O  861   5.010   5.477   2.358
   89LEU      N  862   4.803   5.552   2.314
   89LEU      H  863   4.729   5.614   2.340
   89LEU     CA  864   4.750   5.428   2.256
   89LEU     CB  865   4.599   5.439   2.232
   89LEU     CG  866   4.503   5.360   2.320
   89LEU    CD1  867   4.365   5.422   2.297
   89LEU    CD2  868   4.483   5.214   2.278
   89LEU      C  869   4.826   5.392   2.129
   89LEU      O  870   4.879   5.281   2.121
   90ILE      N  871   4.817   5.479   2.029
   90ILE      H  872   4.751   5.554   2.022
   90ILE     CA  873   4.898   5.462   1.908
   90ILE     CB  874   4.901   5.595   1.831
   90ILE    CG1  875   4.758   5.628   1.788
   90ILE    CG2  876   4.971   5.568   1.697
   90ILE     CD  877   4.750   5.778   1.760
   90ILE      C  878   5.040   5.419   1.946
   90ILE      O  879   5.065   5.306   1.907
   91HISE     N  880   5.116   5.490   2.029
   91HISE     H  881   5.099   5.584   2.059
   91HISE    CA  882   5.251   5.451   2.069
   91HISE    CB  883   5.308   5.566   2.152
   91HISE    CG  884   5.417   5.532   2.254
   91HISE   ND1  885   5.541   5.580   2.257
   91HISE   CD2  886   5.381   5.480   2.371
   91HISE   HD2  887   5.284   5.436   2.392
   91HISE   CE1  888   5.580   5.561   2.383
   91HISE   HE1  889   5.685   5.559   2.411
   91HISE   NE2  890   5.484   5.502   2.453
   91HISE   HE2  891   5.479   5.498   2.552
   91HISE     C  892   5.269   5.314   2.135
   91HISE     O  893   5.366   5.248   2.099
   92ALA      N  894   5.172   5.259   2.209
   92ALA      H  895   5.094   5.317   2.231
   92ALA     CA  896   5.158   5.127   2.272
   92ALA     CB  897   5.028   5.126   2.352
   92ALA      C  898   5.155   5.010   2.174
   92ALA      O  899   5.225   4.909   2.189
   93VAL      N  900   5.078   5.031   2.068
   93VAL      H  901   5.021   5.113   2.063
   93VAL     CA  902   5.091   4.941   1.952
   93VAL     CB  903   4.961   4.949   1.872
   93VAL    CG1  904   4.972   4.836   1.769
   93VAL    CG2  905   4.833   4.956   1.956
   93VAL      C  906   5.220   4.952   1.872
   93VAL      O  907   5.307   4.865   1.875
   94ALA      N  908   5.252   5.077   1.837
   94ALA      H  909   5.192   5.146   1.877
   94ALA     CA  910   5.365   5.118   1.753
   94ALA     CB  911   5.372   5.265   1.710
   94ALA      C  912   5.505   5.073   1.795
   94ALA      O  913   5.578   5.020   1.711
   95ASN      N  914   5.526   5.068   1.927
   95ASN      H  915   5.474   5.124   1.991
   95ASN     CA  916   5.645   5.009   1.988
   95ASN     CB  917   5.625   5.020   2.140
   95ASN     CG  918   5.709   5.127   2.209
   95ASN    OD1  919   5.828   5.110   2.235
   95ASN    ND2  920   5.659   5.248   2.230
   95ASN   HD21  921   5.563   5.264   2.209
   95ASN   HD22  922   5.720   5.325   2.252
   95ASN      C  923   5.695   4.868   1.959
   95ASN      O  924   5.809   4.844   1.999
   96ASN      N  925   5.624   4.767   1.908
   96ASN      H  926   5.528   4.761   1.935
   96ASN     CA  927   5.684   4.648   1.847
   96ASN     CB  928   5.662   4.528   1.940
   96ASN     CG  929   5.748   4.538   2.066
   96ASN    OD1  930   5.856   4.479   2.077
   96ASN    ND2  931   5.703   4.593   2.178
   96ASN   HD21  932   5.617   4.644   2.175
   96ASN   HD22  933   5.764   4.614   2.255
   96ASN      C  934   5.626   4.613   1.710
   96ASN      O  935   5.582   4.500   1.689
   97GLN      N  936   5.679   4.686   1.612
   97GLN      H  937   5.733   4.764   1.644
   97GLN     CA  938   5.648   4.672   1.469
   97GLN     CB  939   5.700   4.797   1.398
   97GLN     CG  940   5.848   4.827   1.417
   97GLN     CD  941   5.900   4.932   1.319
   97GLN    OE1  942   5.905   4.908   1.199
   97GLN    NE2  943   5.913   5.058   1.361
   97GLN   HE21  944   5.891   5.098   1.450
   97GLN   HE22  945   5.970   5.114   1.300
   97GLN      C  946   5.692   4.543   1.399
   97GLN      O  947   5.661   4.516   1.283
   98ASP      N  948   5.789   4.475   1.460
   98ASP      H  949   5.815   4.496   1.554
   98ASP     CA  950   5.841   4.346   1.411
   98ASP     CB  951   5.974   4.331   1.485
   98ASP     CG  952   5.958   4.318   1.636
   98ASP    OD1  953   5.943   4.425   1.699
   98ASP    OD2  954   5.974   4.211   1.698
   98ASP      C  955   5.744   4.228   1.417
   98ASP      O  956   5.740   4.153   1.319
   99LYS      N  957   5.678   4.217   1.532
   99LYS      H  958   5.708   4.274   1.608
   99LYS     CA  959   5.575   4.119   1.569
   99LYS     CB  960   5.581   4.116   1.721
   99LYS     CG  961   5.708   4.050   1.778
   99LYS     CD  962   5.720   4.049   1.930
   99LYS     CE  963   5.857   3.993   1.970
   99LYS     NZ  964   5.957   4.100   1.980
   99LYS    HZ1  965   5.982   4.140   1.892
   99LYS    HZ2  966   5.927   4.165   2.050
   99LYS    HZ3  967   6.038   4.056   2.019
   99LYS      C  968   5.432   4.145   1.521
   99LYS      O  969   5.362   4.049   1.489
  100LEU      N  970   5.401   4.274   1.508
  100LEU      H  971   5.455   4.353   1.538
  100LEU     CA  972   5.272   4.321   1.456
  100LEU     CB  973   5.243   4.470   1.473
  100LEU     CG  974   5.228   4.506   1.621
  100LEU    CD1  975   5.250   4.657   1.637
  100LEU    CD2  976   5.096   4.464   1.686
  100LEU      C  977   5.247   4.289   1.308
  100LEU      O  978   5.313   4.338   1.217
  101GLY      N  979   5.154   4.194   1.298
  101GLY      H  980   5.158   4.120   1.365
  101GLY     CA  981   5.100   4.163   1.165
  101GLY      C  982   5.002   4.271   1.117
  101GLY      O  983   4.919   4.310   1.199
  102PHE      N  984   5.059   4.349   1.026
  102PHE      H  985   5.149   4.327   0.988
  102PHE     CA  986   4.991   4.463   0.963
  102PHE     CB  987   5.093   4.576   0.943
  102PHE     CG  988   5.182   4.626   1.056
  102PHE    CD1  989   5.317   4.597   1.043
  102PHE    HD1  990   5.348   4.501   1.002
  102PHE    CD2  991   5.132   4.718   1.148
  102PHE    HD2  992   5.025   4.740   1.156
  102PHE    CE1  993   5.406   4.662   1.129
  102PHE    HE1  994   5.514   4.656   1.121
  102PHE    CE2  995   5.221   4.776   1.237
  102PHE    HE2  996   5.186   4.835   1.321
  102PHE     CZ  997   5.357   4.749   1.226
  102PHE     HZ  998   5.426   4.783   1.303
  102PHE      C  999   4.915   4.439   0.833
  102PHE      O 1000   4.966   4.373   0.743
  103GLU      N 1001   4.798   4.502   0.824
  103GLU      H 1002   4.756   4.552   0.900
  103GLU     CA 1003   4.718   4.499   0.701
  103GLU     CB 1004   4.571   4.534   0.727
  103GLU     CG 1005   4.484   4.432   0.800
  103GLU     CD 1006   4.463   4.297   0.732
  103GLU    OE1 1007   4.475   4.187   0.791
  103GLU    OE2 1008   4.411   4.293   0.618
  103GLU      C 1009   4.784   4.601   0.608
  103GLU      O 1010   4.800   4.719   0.639
  104ASP      N 1011   4.766   4.573   0.479
  104ASP      H 1012   4.721   4.492   0.442
  104ASP     CA 1013   4.830   4.654   0.374
  104ASP     CB 1014   4.801   4.572   0.249
  104ASP     CG 1015   4.925   4.569   0.159
  104ASP    OD1 1016   5.033   4.531   0.208
  104ASP    OD2 1017   4.909   4.611   0.042
  104ASP      C 1018   4.798   4.803   0.360
  104ASP      O 1019   4.689   4.846   0.321
  105GLY      N 1020   4.899   4.882   0.394
  105GLY      H 1021   4.991   4.843   0.397
  105GLY     CA 1022   4.890   5.028   0.398
  105GLY      C 1023   4.787   5.091   0.492
  105GLY      O 1024   4.729   5.196   0.463
  106SER      N 1025   4.781   5.015   0.601
  106SER      H 1026   4.817   4.922   0.608
  106SER     CA 1027   4.714   5.066   0.722
  106SER     CB 1028   4.717   4.961   0.833
  106SER     OG 1029   4.838   4.967   0.908
  106SER     HG 1030   4.845   4.881   0.959
  106SER      C 1031   4.776   5.193   0.780
  106SER      O 1032   4.893   5.224   0.759
  107VAL      N 1033   4.692   5.266   0.852
  107VAL      H 1034   4.600   5.234   0.878
  107VAL     CA 1035   4.730   5.396   0.910
  107VAL     CB 1036   4.612   5.481   0.956
  107VAL    CG1 1037   4.656   5.600   1.043
  107VAL    CG2 1038   4.538   5.544   0.838
  107VAL      C 1039   4.849   5.387   1.006
  107VAL      O 1040   4.945   5.464   0.992
  108LEU      N 1041   4.852   5.284   1.090
  108LEU      H 1042   4.775   5.220   1.095
  108LEU     CA 1043   4.975   5.255   1.164
  108LEU     CB 1044   4.943   5.132   1.250
  108LEU     CG 1045   5.026   5.124   1.378
  108LEU    CD1 1046   5.014   5.256   1.453
  108LEU    CD2 1047   4.955   5.018   1.463
  108LEU      C 1048   5.103   5.239   1.081
  108LEU      O 1049   5.208   5.286   1.124
  109LYS      N 1050   5.095   5.166   0.970
  109LYS      H 1051   5.019   5.105   0.947
  109LYS     CA 1052   5.211   5.163   0.880
  109LYS     CB 1053   5.187   5.060   0.770
  109LYS     CG 1054   5.255   4.924   0.790
  109LYS     CD 1055   5.408   4.925   0.798
  109LYS     CE 1056   5.458   4.780   0.797
  109LYS     NZ 1057   5.603   4.762   0.815
  109LYS    HZ1 1058   5.647   4.783   0.727
  109LYS    HZ2 1059   5.633   4.826   0.885
  109LYS    HZ3 1060   5.639   4.674   0.847
  109LYS      C 1061   5.259   5.293   0.816
  109LYS      O 1062   5.377   5.326   0.813
  110GLN      N 1063   5.164   5.382   0.788
  110GLN      H 1064   5.067   5.360   0.799
  110GLN     CA 1065   5.186   5.511   0.722
  110GLN     CB 1066   5.066   5.574   0.652
  110GLN     CG 1067   5.000   5.498   0.536
  110GLN     CD 1068   4.881   5.581   0.489
  110GLN    OE1 1069   4.887   5.702   0.465
  110GLN    NE2 1070   4.764   5.522   0.464
  110GLN   HE21 1071   4.762   5.426   0.490
  110GLN   HE22 1072   4.688   5.559   0.411
  110GLN      C 1073   5.235   5.610   0.828
  110GLN      O 1074   5.318   5.696   0.800
  111PHE      N 1075   5.173   5.609   0.945
  111PHE      H 1076   5.088   5.559   0.963
  111PHE     CA 1077   5.226   5.675   1.066
  111PHE     CB 1078   5.138   5.646   1.187
  111PHE     CG 1079   5.194   5.695   1.321
  111PHE    CD1 1080   5.283   5.612   1.388
  111PHE    HD1 1081   5.296   5.512   1.346
  111PHE    CD2 1082   5.158   5.819   1.371
  111PHE    HD2 1083   5.075   5.872   1.325
  111PHE    CE1 1084   5.342   5.661   1.504
  111PHE    HE1 1085   5.429   5.608   1.545
  111PHE    CE2 1086   5.208   5.864   1.493
  111PHE    HE2 1087   5.188   5.964   1.532
  111PHE     CZ 1088   5.299   5.781   1.558
  111PHE     HZ 1089   5.365   5.825   1.632
  111PHE      C 1090   5.374   5.639   1.087
  111PHE      O 1091   5.456   5.730   1.101
  112LEU      N 1092   5.399   5.509   1.080
  112LEU      H 1093   5.337   5.431   1.082
  112LEU     CA 1094   5.539   5.463   1.089
  112LEU     CB 1095   5.541   5.311   1.101
  112LEU     CG 1096   5.545   5.274   1.250
  112LEU    CD1 1097   5.489   5.133   1.274
  112LEU    CD2 1098   5.691   5.278   1.294
  112LEU      C 1099   5.634   5.519   0.982
  112LEU      O 1100   5.717   5.605   1.010
  113SER      N 1101   5.584   5.524   0.859
  113SER      H 1102   5.525   5.458   0.813
  113SER     CA 1103   5.663   5.584   0.750
  113SER     CB 1104   5.594   5.579   0.614
  113SER     OG 1105   5.592   5.438   0.591
  113SER     HG 1106   5.553   5.419   0.501
  113SER      C 1107   5.696   5.732   0.774
  113SER      O 1108   5.790   5.785   0.715
  114GLU      N 1109   5.597   5.810   0.816
  114GLU      H 1110   5.501   5.786   0.802
  114GLU     CA 1111   5.631   5.951   0.844
  114GLU     CB 1112   5.502   6.033   0.837
  114GLU     CG 1113   5.444   6.049   0.697
  114GLU     CD 1114   5.516   6.166   0.630
  114GLU    OE1 1115   5.541   6.144   0.509
  114GLU    OE2 1116   5.526   6.279   0.683
  114GLU      C 1117   5.707   5.978   0.974
  114GLU      O 1118   5.797   6.063   0.980
  115THR      N 1119   5.678   5.905   1.082
  115THR      H 1120   5.598   5.846   1.084
  115THR     CA 1121   5.738   5.931   1.213
  115THR     CB 1122   5.652   5.907   1.337
  115THR    OG1 1123   5.624   5.767   1.353
  115THR    HG1 1124   5.527   5.755   1.332
  115THR    CG2 1125   5.523   5.989   1.339
  115THR      C 1126   5.882   5.893   1.249
  115THR      O 1127   5.950   5.954   1.332
  116GLU      N 1128   5.923   5.789   1.177
  116GLU      H 1129   5.856   5.735   1.125
  116GLU     CA 1130   6.058   5.732   1.185
  116GLU     CB 1131   6.065   5.607   1.097
  116GLU     CG 1132   6.008   5.481   1.163
  116GLU     CD 1133   6.062   5.349   1.109
  116GLU    OE1 1134   6.049   5.251   1.186
  116GLU    OE2 1135   6.110   5.345   0.993
  116GLU      C 1136   6.174   5.829   1.162
  116GLU      O 1137   6.255   5.842   1.254
  117LYS      N 1138   6.165   5.910   1.057
  117LYS      H 1139   6.100   5.900   0.983
  117LYS     CA 1140   6.264   6.017   1.032
  117LYS     CB 1141   6.282   6.057   0.886
  117LYS     CG 1142   6.160   6.122   0.820
  117LYS     CD 1143   6.197   6.234   0.722
  117LYS     CE 1144   6.086   6.277   0.626
  117LYS     NZ 1145   6.073   6.185   0.512
  117LYS    HZ1 1146   6.055   6.097   0.556
  117LYS    HZ2 1147   5.999   6.198   0.446
  117LYS    HZ3 1148   6.160   6.174   0.464
  117LYS      C 1149   6.271   6.138   1.125
  117LYS      O 1150   6.362   6.221   1.120
  118MET      N 1151   6.176   6.171   1.212
  118MET      H 1152   6.114   6.098   1.240
  118MET     CA 1153   6.174   6.275   1.316
  118MET     CB 1154   6.031   6.322   1.341
  118MET     CG 1155   5.944   6.350   1.218
  118MET     SD 1156   5.774   6.383   1.279
  118MET     CE 1157   5.695   6.396   1.120
  118MET      C 1158   6.230   6.228   1.450
  118MET      O 1159   6.211   6.110   1.482
  119SER      N 1160   6.316   6.310   1.509
  119SER      H 1161   6.355   6.382   1.453
  119SER     CA 1162   6.369   6.301   1.646
  119SER     CB 1163   6.466   6.417   1.660
  119SER     OG 1164   6.401   6.537   1.702
  119SER     HG 1165   6.477   6.600   1.721
  119SER      C 1166   6.250   6.316   1.742
  119SER      O 1167   6.146   6.370   1.706
  120PRO      N 1168   6.272   6.272   1.866
  120PRO     CA 1169   6.188   6.298   1.983
  120PRO     CB 1170   6.262   6.244   2.106
  120PRO     CG 1171   6.313   6.117   2.037
  120PRO     CD 1172   6.362   6.160   1.898
  120PRO      C 1173   6.143   6.443   1.997
  120PRO      O 1174   6.021   6.462   2.008
  121GLU      N 1175   6.235   6.535   1.970
  121GLU      H 1176   6.332   6.512   1.958
  121GLU     CA 1177   6.210   6.680   1.974
  121GLU     CB 1178   6.345   6.751   1.984
  121GLU     CG 1179   6.326   6.902   1.972
  121GLU     CD 1180   6.452   6.987   1.951
  121GLU    OE1 1181   6.445   7.112   1.947
  121GLU    OE2 1182   6.560   6.927   1.934
  121GLU      C 1183   6.126   6.732   1.857
  121GLU      O 1184   6.020   6.791   1.876
  122ASP      N 1185   6.150   6.674   1.739
  122ASP      H 1186   6.225   6.610   1.726
  122ASP     CA 1187   6.069   6.706   1.621
  122ASP     CB 1188   6.153   6.660   1.502
  122ASP     CG 1189   6.263   6.757   1.456
  122ASP    OD1 1190   6.304   6.850   1.529
  122ASP    OD2 1191   6.305   6.735   1.341
  122ASP      C 1192   5.933   6.636   1.606
  122ASP      O 1193   5.829   6.687   1.565
  123ARG      N 1194   5.916   6.524   1.676
  123ARG      H 1195   5.995   6.464   1.687
  123ARG     CA 1196   5.781   6.469   1.699
  123ARG     CB 1197   5.805   6.330   1.757
  123ARG     CG 1198   5.868   6.228   1.662
  123ARG     CD 1199   5.904   6.095   1.728
  123ARG     NE 1200   5.976   6.010   1.632
  123ARG     HE 1201   5.975   6.040   1.537
  123ARG     CZ 1202   6.012   5.883   1.653
  123ARG    NH1 1203   5.977   5.810   1.760
  123ARG   HH11 1204   5.937   5.841   1.846
  123ARG   HH12 1205   5.994   5.711   1.760
  123ARG    NH2 1206   6.094   5.825   1.564
  123ARG   HH21 1207   6.133   5.875   1.486
  123ARG   HH22 1208   6.129   5.732   1.580
  123ARG      C 1209   5.680   6.548   1.781
  123ARG      O 1210   5.574   6.583   1.728
  124ALA      N 1211   5.729   6.599   1.894
  124ALA      H 1212   5.827   6.598   1.915
  124ALA     CA 1213   5.646   6.676   1.987
  124ALA     CB 1214   5.714   6.692   2.123
  124ALA      C 1215   5.615   6.815   1.929
  124ALA      O 1216   5.528   6.887   1.976
  125LYS      N 1217   5.676   6.848   1.816
  125LYS      H 1218   5.769   6.812   1.811
  125LYS     CA 1219   5.636   6.965   1.736
  125LYS     CB 1220   5.760   7.036   1.680
  125LYS     CG 1221   5.865   7.072   1.784
  125LYS     CD 1222   5.967   7.166   1.718
  125LYS     CE 1223   6.058   7.104   1.612
  125LYS     NZ 1224   6.140   7.207   1.547
  125LYS    HZ1 1225   6.078   7.248   1.480
  125LYS    HZ2 1226   6.162   7.272   1.620
  125LYS    HZ3 1227   6.214   7.173   1.490
  125LYS      C 1228   5.538   6.947   1.620
  125LYS      O 1229   5.472   7.044   1.585
  126CYS      N 1230   5.505   6.823   1.583
  126CYS      H 1231   5.536   6.742   1.634
  126CYS     CA 1232   5.429   6.798   1.460
  126CYS     CB 1233   5.508   6.716   1.358
  126CYS     SG 1234   5.675   6.785   1.329
  126CYS     HG 1235   5.738   6.736   1.436
  126CYS      C 1236   5.292   6.731   1.476
  126CYS      O 1237   5.232   6.696   1.375
  127PHE      N 1238   5.223   6.742   1.589
  127PHE      H 1239   5.247   6.809   1.659
  127PHE     CA 1240   5.098   6.668   1.614
  127PHE     CB 1241   5.040   6.682   1.754
  127PHE     CG 1242   5.104   6.569   1.836
  127PHE    CD1 1243   5.228   6.602   1.889
  127PHE    HD1 1244   5.260   6.706   1.902
  127PHE    CD2 1245   5.054   6.440   1.839
  127PHE    HD2 1246   4.957   6.415   1.796
  127PHE    CE1 1247   5.305   6.502   1.948
  127PHE    HE1 1248   5.394   6.533   2.003
  127PHE    CE2 1249   5.135   6.341   1.894
  127PHE    HE2 1250   5.104   6.237   1.887
  127PHE     CZ 1251   5.257   6.372   1.953
  127PHE     HZ 1252   5.321   6.292   1.990
  127PHE      C 1253   4.989   6.702   1.513
  127PHE      O 1254   4.918   6.616   1.460
  128GLU      N 1255   4.962   6.831   1.496
  128GLU      H 1256   5.017   6.894   1.551
  128GLU     CA 1257   4.860   6.888   1.406
  128GLU     CB 1258   4.811   7.015   1.475
  128GLU     CG 1259   4.902   7.137   1.469
  128GLU     CD 1260   5.033   7.125   1.547
  128GLU    OE1 1261   5.023   7.166   1.665
  128GLU    OE2 1262   5.138   7.070   1.506
  128GLU      C 1263   4.904   6.926   1.265
  128GLU      O 1264   4.814   6.961   1.188
  129LYS      N 1265   5.031   6.955   1.239
  129LYS      H 1266   5.081   7.002   1.312
  129LYS     CA 1267   5.075   6.991   1.103
  129LYS     CB 1268   5.217   7.049   1.103
  129LYS     CG 1269   5.223   7.178   1.185
  129LYS     CD 1270   5.373   7.207   1.179
  129LYS     CE 1271   5.398   7.321   1.278
  129LYS     NZ 1272   5.470   7.275   1.398
  129LYS    HZ1 1273   5.549   7.221   1.368
  129LYS    HZ2 1274   5.497   7.357   1.447
  129LYS    HZ3 1275   5.421   7.215   1.461
  129LYS      C 1276   5.076   6.873   1.006
  129LYS      O 1277   5.043   6.886   0.888
  130ASN      N 1278   5.115   6.757   1.059
  130ASN      H 1279   5.133   6.761   1.158
  130ASN     CA 1280   5.127   6.626   0.994
  130ASN     CB 1281   5.239   6.551   1.066
  130ASN     CG 1282   5.256   6.412   1.005
  130ASN    OD1 1283   5.202   6.314   1.057
  130ASN    ND2 1284   5.333   6.412   0.896
  130ASN   HD21 1285   5.378   6.495   0.863
  130ASN   HD22 1286   5.336   6.336   0.831
  130ASN      C 1287   4.996   6.548   0.989
  130ASN      O 1288   4.913   6.541   1.080
  131GLU      N 1289   4.979   6.494   0.869
  131GLU      H 1290   5.031   6.517   0.786
  131GLU     CA 1291   4.852   6.424   0.847
  131GLU     CB 1292   4.803   6.439   0.702
  131GLU     CG 1293   4.820   6.579   0.645
  131GLU     CD 1294   4.735   6.604   0.521
  131GLU    OE1 1295   4.613   6.630   0.534
  131GLU    OE2 1296   4.789   6.605   0.408
  131GLU      C 1297   4.846   6.278   0.893
  131GLU      O 1298   4.751   6.243   0.964
  132ALA      N 1299   4.964   6.218   0.888
  132ALA      H 1300   5.038   6.253   0.830
  132ALA     CA 1301   4.986   6.084   0.946
  132ALA     CB 1302   5.118   6.017   0.910
  132ALA      C 1303   4.962   6.079   1.097
  132ALA      O 1304   4.905   5.980   1.142
  133ILE      N 1305   4.983   6.187   1.172
  133ILE      H 1306   5.050   6.250   1.133
  133ILE     CA 1307   4.937   6.195   1.312
  133ILE     CB 1308   5.023   6.288   1.398
  133ILE    CG1 1309   5.170   6.248   1.382
  133ILE    CG2 1310   5.003   6.263   1.547
  133ILE     CD 1311   5.264   6.364   1.416
  133ILE      C 1312   4.792   6.237   1.335
  133ILE      O 1313   4.722   6.182   1.421
  134GLN      N 1314   4.740   6.324   1.249
  134GLN      H 1315   4.794   6.401   1.216
  134GLN     CA 1316   4.595   6.349   1.241
  134GLN     CB 1317   4.565   6.459   1.140
  134GLN     CG 1318   4.588   6.600   1.193
  134GLN     CD 1319   4.571   6.701   1.080
  134GLN    OE1 1320   4.462   6.729   1.030
  134GLN    NE2 1321   4.686   6.744   1.027
  134GLN   HE21 1322   4.772   6.700   1.054
  134GLN   HE22 1323   4.682   6.824   0.968
  134GLN      C 1324   4.499   6.232   1.216
  134GLN      O 1325   4.410   6.200   1.295
  135ALA      N 1326   4.532   6.151   1.116
  135ALA      H 1327   4.593   6.193   1.049
  135ALA     CA 1328   4.468   6.026   1.076
  135ALA     CB 1329   4.538   5.963   0.955
  135ALA      C 1330   4.466   5.933   1.197
  135ALA      O 1331   4.361   5.878   1.229
  136ALA      N 1332   4.585   5.909   1.252
  136ALA      H 1333   4.667   5.927   1.199
  136ALA     CA 1334   4.603   5.829   1.374
  136ALA     CB 1335   4.748   5.841   1.420
  136ALA      C 1336   4.510   5.868   1.489
  136ALA      O 1337   4.441   5.782   1.545
  137HISE     N 1338   4.504   5.999   1.511
  137HISE     H 1339   4.548   6.062   1.447
  137HISE    CA 1340   4.417   6.054   1.616
  137HISE    CB 1341   4.454   6.202   1.628
  137HISE    CG 1342   4.404   6.265   1.758
  137HISE   ND1 1343   4.470   6.265   1.873
  137HISE   CD2 1344   4.298   6.346   1.761
  137HISE   HD2 1345   4.230   6.356   1.677
  137HISE   CE1 1346   4.398   6.341   1.954
  137HISE   HE1 1347   4.425   6.375   2.054
  137HISE   NE2 1348   4.292   6.386   1.888
  137HISE   HE2 1349   4.201   6.411   1.922
  137HISE     C 1350   4.269   6.031   1.582
  137HISE     O 1351   4.202   5.979   1.671
  138ASP      N 1352   4.213   6.048   1.463
  138ASP      H 1353   4.275   6.081   1.392
  138ASP     CA 1354   4.082   6.000   1.416
  138ASP     CB 1355   4.038   6.076   1.290
  138ASP     CG 1356   3.951   6.199   1.318
  138ASP    OD1 1357   3.961   6.257   1.428
  138ASP    OD2 1358   3.884   6.241   1.222
  138ASP      C 1359   4.050   5.852   1.400
  138ASP      O 1360   3.934   5.809   1.394
  139ALA      N 1361   4.152   5.774   1.366
  139ALA      H 1362   4.229   5.816   1.318
  139ALA     CA 1363   4.132   5.629   1.352
  139ALA     CB 1364   4.247   5.550   1.289
  139ALA      C 1365   4.093   5.556   1.481
  139ALA      O 1366   3.994   5.483   1.484
  140VAL      N 1367   4.155   5.590   1.594
  140VAL      H 1368   4.235   5.649   1.589
  140VAL     CA 1369   4.148   5.524   1.725
  140VAL     CB 1370   4.247   5.589   1.821
  140VAL    CG1 1371   4.234   5.538   1.965
  140VAL    CG2 1372   4.385   5.543   1.773
  140VAL      C 1373   4.006   5.523   1.783
  140VAL      O 1374   3.948   5.625   1.820
  141ALA      N 1375   3.942   5.408   1.759
  141ALA      H 1376   3.987   5.351   1.690
  141ALA     CA 1377   3.808   5.380   1.811
  141ALA     CB 1378   3.782   5.236   1.768
  141ALA      C 1379   3.792   5.392   1.963
  141ALA      O 1380   3.846   5.314   2.040
  142GLN      N 1381   3.723   5.498   2.004
  142GLN      H 1382   3.683   5.561   1.937
  142GLN     CA 1383   3.705   5.543   2.142
  142GLN     CB 1384   3.609   5.661   2.135
  142GLN     CG 1385   3.687   5.788   2.102
  142GLN     CD 1386   3.610   5.918   2.125
  142GLN    OE1 1387   3.573   5.941   2.240
  142GLN    NE2 1388   3.597   6.010   2.029
  142GLN   HE21 1389   3.631   6.005   1.935
  142GLN   HE22 1390   3.544   6.090   2.055
  142GLN      C 1391   3.656   5.448   2.252
  142GLN      O 1392   3.680   5.467   2.371
  143GLU      N 1393   3.607   5.335   2.202
  143GLU      H 1394   3.572   5.330   2.108
  143GLU     CA 1395   3.588   5.212   2.280
  143GLU     CB 1396   3.554   5.098   2.182
  143GLU     CG 1397   3.415   5.104   2.119
  143GLU     CD 1398   3.395   5.205   2.005
  143GLU    OE1 1399   3.481   5.209   1.915
  143GLU    OE2 1400   3.299   5.285   2.008
  143GLU      C 1401   3.715   5.167   2.352
  143GLU      O 1402   3.717   5.159   2.474
  144GLY      N 1403   3.833   5.190   2.294
  144GLY      H 1404   3.836   5.209   2.196
  144GLY     CA 1405   3.966   5.170   2.355
  144GLY      C 1406   4.008   5.263   2.469
  144GLY      O 1407   4.120   5.242   2.516
  145GLN      N 1408   3.916   5.339   2.527
  145GLN      H 1409   3.820   5.312   2.537
  145GLN     CA 1410   3.946   5.443   2.626
  145GLN     CB 1411   3.931   5.583   2.565
  145GLN     CG 1412   4.044   5.624   2.470
  145GLN     CD 1413   4.030   5.768   2.418
  145GLN    OE1 1414   3.958   5.801   2.324
  145GLN    NE2 1415   4.048   5.866   2.506
  145GLN   HE21 1416   4.056   5.844   2.603
  145GLN   HE22 1417   4.049   5.960   2.473
  145GLN      C 1418   3.859   5.425   2.750
  145GLN      O 1419   3.745   5.381   2.740
  146CYS      N 1420   3.895   5.493   2.858
  146CYS      H 1421   3.974   5.554   2.850
  146CYS     CA 1422   3.835   5.491   2.992
  146CYS     CB 1423   3.919   5.414   3.094
  146CYS     SG 1424   3.834   5.377   3.252
  146CYS     HG 1425   3.758   5.278   3.205
  146CYS      C 1426   3.806   5.630   3.050
  146CYS      O 1427   3.882   5.725   3.033
  147ARG      N 1428   3.688   5.635   3.112
  147ARG      H 1429   3.637   5.549   3.112
  147ARG     CA 1430   3.622   5.747   3.180
  147ARG     CB 1431   3.484   5.779   3.123
  147ARG     CG 1432   3.483   5.802   2.972
  147ARG     CD 1433   3.360   5.885   2.936
  147ARG     NE 1434   3.367   5.921   2.794
  147ARG     HE 1435   3.439   5.982   2.764
  147ARG     CZ 1436   3.286   5.868   2.701
  147ARG    NH1 1437   3.187   5.783   2.729
  147ARG   HH11 1438   3.158   5.771   2.824
  147ARG   HH12 1439   3.137   5.732   2.658
  147ARG    NH2 1440   3.305   5.895   2.571
  147ARG   HH21 1441   3.378   5.954   2.537
  147ARG   HH22 1442   3.254   5.834   2.509
  147ARG      C 1443   3.613   5.730   3.331
  147ARG      O 1444   3.520   5.668   3.383
  148VAL      N 1445   3.686   5.812   3.407
  148VAL      H 1446   3.717   5.898   3.365
  148VAL     CA 1447   3.721   5.797   3.548
  148VAL     CB 1448   3.869   5.763   3.569
  148VAL    CG1 1449   3.897   5.626   3.509
  148VAL    CG2 1450   3.967   5.864   3.508
  148VAL      C 1451   3.689   5.922   3.630
  148VAL      O 1452   3.660   6.031   3.580
  149ASP      N 1453   3.699   5.900   3.761
  149ASP      H 1454   3.691   5.806   3.793
  149ASP     CA 1455   3.689   6.003   3.865
  149ASP     CB 1456   3.718   5.940   4.001
  149ASP     CG 1457   3.687   6.044   4.109
  149ASP    OD1 1458   3.781   6.101   4.169
  149ASP    OD2 1459   3.565   6.066   4.125
  149ASP      C 1460   3.784   6.119   3.834
  149ASP      O 1461   3.886   6.107   3.766
  150ASP      N 1462   3.746   6.237   3.881
  150ASP      H 1463   3.664   6.258   3.934
  150ASP     CA 1464   3.822   6.361   3.862
  150ASP     CB 1465   3.749   6.481   3.923
  150ASP     CG 1466   3.616   6.505   3.851
  150ASP    OD1 1467   3.523   6.426   3.880
  150ASP    OD2 1468   3.615   6.589   3.758
  150ASP      C 1469   3.965   6.363   3.915
  150ASP      O 1470   4.063   6.406   3.853
  151LYS      N 1471   3.987   6.314   4.037
  151LYS      H 1472   3.924   6.261   4.092
  151LYS     CA 1473   4.117   6.324   4.107
  151LYS     CB 1474   4.106   6.279   4.252
  151LYS     CG 1475   4.035   6.380   4.342
  151LYS     CD 1476   3.958   6.308   4.453
  151LYS     CE 1477   3.884   6.414   4.535
  151LYS     NZ 1478   3.795   6.498   4.453
  151LYS    HZ1 1479   3.745   6.436   4.392
  151LYS    HZ2 1480   3.725   6.547   4.505
  151LYS    HZ3 1481   3.827   6.564   4.386
  151LYS      C 1482   4.227   6.241   4.041
  151LYS      O 1483   4.339   6.262   4.085
  152VAL      N 1484   4.189   6.140   3.962
  152VAL      H 1485   4.097   6.139   3.923
  152VAL     CA 1486   4.277   6.036   3.907
  152VAL     CB 1487   4.248   5.898   3.965
  152VAL    CG1 1488   4.313   5.891   4.104
  152VAL    CG2 1489   4.099   5.863   3.960
  152VAL      C 1490   4.272   6.033   3.754
  152VAL      O 1491   4.163   6.024   3.698
  153ASN      N 1492   4.380   6.091   3.703
  153ASN      H 1493   4.460   6.118   3.757
  153ASN     CA 1494   4.410   6.109   3.561
  153ASN     CB 1495   4.510   6.222   3.532
  153ASN     CG 1496   4.462   6.348   3.604
  153ASN    OD1 1497   4.356   6.379   3.656
  153ASN    ND2 1498   4.547   6.449   3.587
  153ASN   HD21 1499   4.638   6.421   3.556
  153ASN   HD22 1500   4.519   6.545   3.595
  153ASN      C 1501   4.466   5.987   3.487
  153ASN      O 1502   4.571   5.934   3.522
  154PHE      N 1503   4.383   5.937   3.395
  154PHE      H 1504   4.307   5.987   3.355
  154PHE     CA 1505   4.399   5.807   3.328
  154PHE     CB 1506   4.270   5.759   3.263
  154PHE     CG 1507   4.257   5.609   3.236
  154PHE    CD1 1508   4.248   5.520   3.342
  154PHE    HD1 1509   4.222   5.566   3.438
  154PHE    CD2 1510   4.275   5.546   3.113
  154PHE    HD2 1511   4.270   5.611   3.026
  154PHE    CE1 1512   4.263   5.383   3.331
  154PHE    HE1 1513   4.285   5.320   3.418
  154PHE    CE2 1514   4.279   5.409   3.089
  154PHE    HE2 1515   4.286   5.375   2.986
  154PHE     CZ 1516   4.270   5.330   3.203
  154PHE     HZ 1517   4.271   5.222   3.188
  154PHE      C 1518   4.513   5.805   3.225
  154PHE      O 1519   4.511   5.878   3.126
  155HISE     N 1520   4.620   5.735   3.262
  155HISE     H 1521   4.619   5.688   3.350
  155HISE    CA 1522   4.738   5.721   3.176
  155HISE    CB 1523   4.866   5.754   3.253
  155HISE    CG 1524   4.901   5.903   3.254
  155HISE   ND1 1525   4.977   5.962   3.162
  155HISE   CD2 1526   4.844   5.992   3.335
  155HISE   HD2 1527   4.785   5.959   3.421
  155HISE   CE1 1528   4.967   6.091   3.193
  155HISE   HE1 1529   5.032   6.169   3.152
  155HISE   NE2 1530   4.889   6.111   3.299
  155HISE   HE2 1531   4.895   6.192   3.357
  155HISE     C 1532   4.756   5.578   3.123
  155HISE     O 1533   4.720   5.483   3.192
  156PHE      N 1534   4.832   5.564   3.015
  156PHE      H 1535   4.863   5.644   2.965
  156PHE     CA 1536   4.864   5.434   2.954
  156PHE     CB 1537   4.810   5.431   2.811
  156PHE     CG 1538   4.660   5.445   2.785
  156PHE    CD1 1539   4.589   5.331   2.750
  156PHE    HD1 1540   4.643   5.236   2.748
  156PHE    CD2 1541   4.595   5.568   2.795
  156PHE    HD2 1542   4.643   5.661   2.827
  156PHE    CE1 1543   4.453   5.342   2.725
  156PHE    HE1 1544   4.401   5.248   2.706
  156PHE    CE2 1545   4.460   5.582   2.768
  156PHE    HE2 1546   4.409   5.664   2.819
  156PHE     CZ 1547   4.392   5.467   2.728
  156PHE     HZ 1548   4.302   5.490   2.672
  156PHE      C 1549   5.013   5.400   2.961
  156PHE      O 1550   5.093   5.434   2.874
  157ILE      N 1551   5.057   5.342   3.073
  157ILE      H 1552   4.988   5.302   3.133
  157ILE     CA 1553   5.201   5.321   3.097
  157ILE     CB 1554   5.220   5.315   3.249
  157ILE    CG1 1555   5.167   5.444   3.313
  157ILE    CG2 1556   5.367   5.291   3.283
  157ILE     CD 1557   5.242   5.573   3.279
  157ILE      C 1558   5.242   5.194   3.024
  157ILE      O 1559   5.162   5.101   3.019
  158LEU      N 1560   5.360   5.184   2.963
  158LEU      H 1561   5.442   5.239   2.979
  158LEU     CA 1562   5.397   5.065   2.884
  158LEU     CB 1563   5.446   5.127   2.753
  158LEU     CG 1564   5.451   5.022   2.641
  158LEU    CD1 1565   5.316   4.964   2.600
  158LEU    CD2 1566   5.535   5.090   2.533
  158LEU      C 1567   5.516   4.994   2.950
  158LEU      O 1568   5.620   5.048   2.986
  159PHE      N 1569   5.490   4.864   2.958
  159PHE      H 1570   5.407   4.819   2.927
  159PHE     CA 1571   5.591   4.770   3.010
  159PHE     CB 1572   5.555   4.695   3.138
  159PHE     CG 1573   5.592   4.777   3.262
  159PHE    CD1 1574   5.500   4.861   3.324
  159PHE    HD1 1575   5.396   4.861   3.292
  159PHE    CD2 1576   5.728   4.785   3.290
  159PHE    HD2 1577   5.805   4.729   3.238
  159PHE    CE1 1578   5.551   4.960   3.408
  159PHE    HE1 1579   5.483   5.000   3.483
  159PHE    CE2 1580   5.782   4.885   3.371
  159PHE    HE2 1581   5.884   4.889   3.410
  159PHE     CZ 1582   5.687   4.965   3.433
  159PHE     HZ 1583   5.727   5.035   3.506
  159PHE      C 1584   5.652   4.689   2.895
  159PHE      O 1585   5.583   4.607   2.835
  160ASN      N 1586   5.759   4.747   2.841
  160ASN      H 1587   5.810   4.813   2.896
  160ASN     CA 1588   5.814   4.696   2.714
  160ASN     CB 1589   5.862   4.808   2.622
  160ASN     CG 1590   5.875   4.764   2.476
  160ASN    OD1 1591   5.863   4.645   2.448
  160ASN    ND2 1592   5.895   4.856   2.382
  160ASN   HD21 1593   5.893   4.955   2.398
  160ASN   HD22 1594   5.930   4.813   2.299
  160ASN      C 1595   5.914   4.582   2.732
  160ASN      O 1596   6.029   4.603   2.770
  161ASN      N 1597   5.870   4.462   2.695
  161ASN      H 1598   5.782   4.457   2.647
  161ASN     CA 1599   5.944   4.338   2.721
  161ASN     CB 1600   5.849   4.218   2.722
  161ASN     CG 1601   5.770   4.196   2.593
  161ASN    OD1 1602   5.747   4.283   2.509
  161ASN    ND2 1603   5.741   4.072   2.557
  161ASN   HD21 1604   5.772   3.998   2.617
  161ASN   HD22 1605   5.718   4.048   2.463
  161ASN      C 1606   6.053   4.318   2.615
  161ASN      O 1607   6.052   4.228   2.532
  162VAL      N 1608   6.162   4.392   2.634
  162VAL      H 1609   6.157   4.453   2.714
  162VAL     CA 1610   6.289   4.394   2.561
  162VAL     CB 1611   6.340   4.534   2.528
  162VAL    CG1 1612   6.469   4.543   2.447
  162VAL    CG2 1613   6.222   4.604   2.461
  162VAL      C 1614   6.391   4.316   2.644
  162VAL      O 1615   6.390   4.324   2.767
  163ASP      N 1616   6.473   4.234   2.578
  163ASP      H 1617   6.467   4.211   2.481
  163ASP     CA 1618   6.565   4.139   2.642
  163ASP     CB 1619   6.637   4.050   2.540
  163ASP     CG 1620   6.684   4.112   2.408
  163ASP    OD1 1621   6.683   4.233   2.378
  163ASP    OD2 1622   6.741   4.027   2.335
  163ASP      C 1623   6.661   4.180   2.753
  163ASP      O 1624   6.781   4.203   2.742
  164GLY      N 1625   6.606   4.177   2.874
  164GLY      H 1626   6.510   4.148   2.874
  164GLY     CA 1627   6.664   4.234   2.996
  164GLY      C 1628   6.623   4.380   3.017
  164GLY      O 1629   6.586   4.414   3.130
  165HISE     N 1630   6.652   4.470   2.923
  165HISE     H 1631   6.712   4.438   2.850
  165HISE    CA 1632   6.613   4.611   2.917
  165HISE    CB 1633   6.688   4.665   2.795
  165HISE    CG 1634   6.839   4.638   2.788
  165HISE   ND1 1635   6.905   4.532   2.742
  165HISE   CD2 1636   6.931   4.705   2.856
  165HISE   HD2 1637   6.911   4.787   2.925
  165HISE   CE1 1638   7.034   4.536   2.772
  165HISE   HE1 1639   7.107   4.459   2.745
  165HISE   NE2 1640   7.050   4.647   2.843
  165HISE   HE2 1641   7.136   4.678   2.882
  165HISE     C 1642   6.464   4.646   2.918
  165HISE     O 1643   6.411   4.706   2.825
  166LEU      N 1644   6.405   4.616   3.034
  166LEU      H 1645   6.444   4.577   3.117
  166LEU     CA 1646   6.263   4.653   3.049
  166LEU     CB 1647   6.189   4.577   3.160
  166LEU     CG 1648   6.196   4.426   3.136
  166LEU    CD1 1649   6.178   4.358   3.272
  166LEU    CD2 1650   6.090   4.379   3.036
  166LEU      C 1651   6.238   4.803   3.058
  166LEU      O 1652   6.273   4.859   3.162
  167TYR      N 1653   6.224   4.865   2.941
  167TYR      H 1654   6.250   4.817   2.857
  167TYR     CA 1655   6.185   5.006   2.930
  167TYR     CB 1656   6.188   5.049   2.783
  167TYR     CG 1657   6.328   5.028   2.723
  167TYR    CD1 1658   6.436   5.108   2.758
  167TYR    HD1 1659   6.428   5.180   2.839
  167TYR    CD2 1660   6.358   4.917   2.645
  167TYR    HD2 1661   6.280   4.841   2.639
  167TYR    CE1 1662   6.561   5.090   2.701
  167TYR    HE1 1663   6.641   5.163   2.714
  167TYR    CE2 1664   6.481   4.895   2.584
  167TYR    HE2 1665   6.512   4.808   2.526
  167TYR     CZ 1666   6.583   4.985   2.613
  167TYR     OH 1667   6.699   4.986   2.543
  167TYR     HH 1668   6.702   4.897   2.496
  167TYR      C 1669   6.046   5.041   2.983
  167TYR      O 1670   5.934   5.006   2.946
  168GLU      N 1671   6.062   5.125   3.085
  168GLU      H 1672   6.147   5.154   3.129
  168GLU     CA 1673   5.950   5.174   3.167
  168GLU     CB 1674   6.009   5.191   3.308
  168GLU     CG 1675   5.916   5.231   3.422
  168GLU     CD 1676   6.000   5.267   3.545
  168GLU    OE1 1677   5.981   5.205   3.652
  168GLU    OE2 1678   6.104   5.334   3.533
  168GLU      C 1679   5.902   5.305   3.104
  168GLU      O 1680   5.950   5.414   3.137
  169LEU      N 1681   5.828   5.282   2.997
  169LEU      H 1682   5.823   5.193   2.952
  169LEU     CA 1683   5.777   5.391   2.912
  169LEU     CB 1684   5.753   5.343   2.769
  169LEU     CG 1685   5.872   5.344   2.673
  169LEU    CD1 1686   5.834   5.266   2.547
  169LEU    CD2 1687   5.907   5.486   2.629
  169LEU      C 1688   5.649   5.456   2.965
  169LEU      O 1689   5.533   5.425   2.941
  170ASP      N 1690   5.666   5.575   3.023
  170ASP      H 1691   5.756   5.595   3.063
  170ASP     CA 1692   5.565   5.681   3.038
  170ASP     CB 1693   5.605   5.778   3.149
  170ASP     CG 1694   5.710   5.881   3.107
  170ASP    OD1 1695   5.828   5.841   3.095
  170ASP    OD2 1696   5.671   5.998   3.086
  170ASP      C 1697   5.509   5.756   2.917
  170ASP      O 1698   5.388   5.778   2.916
  171GLY      N 1699   5.595   5.784   2.820
  171GLY      H 1700   5.692   5.759   2.829
  171GLY     CA 1701   5.552   5.852   2.698
  171GLY      C 1702   5.555   6.005   2.707
  171GLY      O 1703   5.491   6.069   2.624
  172ARG      N 1704   5.635   6.069   2.792
  172ARG      H 1705   5.686   6.014   2.858
  172ARG     CA 1706   5.651   6.215   2.802
  172ARG     CB 1707   5.537   6.246   2.899
  172ARG     CG 1708   5.475   6.384   2.879
  172ARG     CD 1709   5.344   6.399   2.957
  172ARG     NE 1710   5.248   6.297   2.912
  172ARG     HE 1711   5.286   6.206   2.902
  172ARG     CZ 1712   5.115   6.314   2.911
  172ARG    NH1 1713   5.055   6.429   2.944
  172ARG   HH11 1714   5.107   6.513   2.959
  172ARG   HH12 1715   4.964   6.427   2.987
  172ARG    NH2 1716   5.036   6.217   2.861
  172ARG   HH21 1717   5.075   6.137   2.817
  172ARG   HH22 1718   4.940   6.233   2.884
  172ARG      C 1719   5.792   6.255   2.844
  172ARG      O 1720   5.826   6.371   2.818
  173MET      N 1721   5.843   6.183   2.943
  173MET      H 1722   5.789   6.108   2.982
  173MET     CA 1723   5.977   6.206   2.999
  173MET     CB 1724   6.002   6.120   3.123
  173MET     CG 1725   5.905   6.132   3.241
  173MET     SD 1726   5.913   6.298   3.318
  173MET     CE 1727   6.067   6.286   3.407
  173MET      C 1728   6.087   6.178   2.897
  173MET      O 1729   6.083   6.068   2.841
  174PRO      N 1730   6.188   6.264   2.902
  174PRO     CA 1731   6.322   6.240   2.847
  174PRO     CB 1732   6.404   6.361   2.892
  174PRO     CG 1733   6.296   6.469   2.879
  174PRO     CD 1734   6.163   6.408   2.922
  174PRO      C 1735   6.393   6.112   2.892
  174PRO      O 1736   6.409   6.094   3.013
  175PHE      N 1737   6.426   6.030   2.793
  175PHE      H 1738   6.386   6.056   2.705
  175PHE     CA 1739   6.500   5.904   2.810
  175PHE     CB 1740   6.642   5.949   2.845
  175PHE     CG 1741   6.729   5.956   2.719
  175PHE    CD1 1742   6.770   5.842   2.651
  175PHE    HD1 1743   6.743   5.746   2.694
  175PHE    CD2 1744   6.783   6.076   2.674
  175PHE    HD2 1745   6.749   6.167   2.723
  175PHE    CE1 1746   6.854   5.846   2.540
  175PHE    HE1 1747   6.892   5.753   2.497
  175PHE    CE2 1748   6.877   6.082   2.571
  175PHE    HE2 1749   6.903   6.176   2.523
  175PHE     CZ 1750   6.913   5.966   2.503
  175PHE     HZ 1751   6.988   5.978   2.425
  175PHE      C 1752   6.437   5.810   2.912
  175PHE      O 1753   6.468   5.808   3.031
  176PRO      N 1754   6.370   5.706   2.862
  176PRO     CA 1755   6.300   5.607   2.945
  176PRO     CB 1756   6.185   5.547   2.865
  176PRO     CG 1757   6.243   5.559   2.723
  176PRO     CD 1758   6.317   5.693   2.726
  176PRO      C 1759   6.393   5.499   3.001
  176PRO      O 1760   6.476   5.444   2.928
  177VAL      N 1761   6.385   5.479   3.132
  177VAL      H 1762   6.305   5.512   3.183
  177VAL     CA 1763   6.473   5.395   3.214
  177VAL     CB 1764   6.454   5.421   3.363
  177VAL    CG1 1765   6.535   5.334   3.459
  177VAL    CG2 1766   6.500   5.563   3.399
  177VAL      C 1767   6.462   5.246   3.183
  177VAL      O 1768   6.349   5.197   3.182
  178ASN      N 1769   6.572   5.192   3.131
  178ASN      H 1770   6.641   5.249   3.087
  178ASN     CA 1771   6.578   5.045   3.130
  178ASN     CB 1772   6.680   4.983   3.034
  178ASN     CG 1773   6.819   5.045   3.052
  178ASN    OD1 1774   6.847   5.154   3.001
  178ASN    ND2 1775   6.909   4.981   3.126
  178ASN   HD21 1776   6.874   4.901   3.174
  178ASN   HD22 1777   7.002   5.014   3.139
  178ASN      C 1778   6.597   4.967   3.260
  178ASN      O 1779   6.704   4.980   3.318
  179HISE     N 1780   6.497   4.895   3.310
  179HISE     H 1781   6.418   4.885   3.250
  179HISE    CA 1782   6.512   4.799   3.420
  179HISE    CB 1783   6.375   4.783   3.486
  179HISE    CG 1784   6.334   4.912   3.558
  179HISE   ND1 1785   6.376   4.951   3.677
  179HISE   CD2 1786   6.267   5.011   3.500
  179HISE   HD2 1787   6.196   5.003   3.418
  179HISE   CE1 1788   6.343   5.079   3.688
  179HISE   HE1 1789   6.352   5.127   3.786
  179HISE   NE2 1790   6.276   5.117   3.580
  179HISE   HE2 1791   6.247   5.209   3.554
  179HISE     C 1792   6.571   4.663   3.383
  179HISE     O 1793   6.568   4.632   3.264
  180GLY      N 1794   6.649   4.602   3.472
  180GLY      H 1795   6.673   4.639   3.562
  180GLY     CA 1796   6.707   4.473   3.434
  180GLY      C 1797   6.633   4.351   3.489
  180GLY      O 1798   6.626   4.328   3.610
  181ALA      N 1799   6.573   4.289   3.388
  181ALA      H 1800   6.560   4.328   3.297
  181ALA     CA 1801   6.511   4.157   3.408
  181ALA     CB 1802   6.463   4.099   3.275
  181ALA      C 1803   6.596   4.055   3.485
  181ALA      O 1804   6.715   4.034   3.462
  182SER      N 1805   6.535   3.971   3.568
  182SER      H 1806   6.438   3.984   3.591
  182SER     CA 1807   6.595   3.850   3.624
  182SER     CB 1808   6.505   3.768   3.717
  182SER     OG 1809   6.419   3.686   3.637
  182SER     HG 1810   6.339   3.746   3.628
  182SER      C 1811   6.666   3.763   3.520
  182SER      O 1812   6.782   3.731   3.541
  183SER      N 1813   6.592   3.708   3.424
  183SER      H 1814   6.501   3.685   3.457
  183SER     CA 1815   6.649   3.637   3.308
  183SER     CB 1816   6.620   3.488   3.317
  183SER     OG 1817   6.663   3.430   3.193
  183SER     HG 1818   6.606   3.354   3.162
  183SER      C 1819   6.602   3.707   3.180
  183SER      O 1820   6.489   3.756   3.178
  184GLU      N 1821   6.686   3.709   3.077
  184GLU      H 1822   6.785   3.708   3.089
  184GLU     CA 1823   6.643   3.746   2.942
  184GLU     CB 1824   6.749   3.722   2.834
  184GLU     CG 1825   6.839   3.844   2.855
  184GLU     CD 1826   6.983   3.824   2.805
  184GLU    OE1 1827   6.993   3.771   2.693
  184GLU    OE2 1828   7.076   3.877   2.870
  184GLU      C 1829   6.521   3.679   2.878
  184GLU      O 1830   6.465   3.736   2.784
  185ASP      N 1831   6.486   3.561   2.928
  185ASP      H 1832   6.558   3.497   2.957
  185ASP     CA 1833   6.361   3.496   2.889
  185ASP     CB 1834   6.376   3.346   2.860
  185ASP     CG 1835   6.475   3.275   2.953
  185ASP    OD1 1836   6.461   3.283   3.077
  185ASP    OD2 1837   6.538   3.180   2.901
  185ASP      C 1838   6.234   3.523   2.971
  185ASP      O 1839   6.132   3.540   2.905
  186THR      N 1840   6.240   3.533   3.103
  186THR      H 1841   6.330   3.540   3.148
  186THR     CA 1842   6.124   3.551   3.191
  186THR     CB 1843   6.155   3.503   3.332
  186THR    OG1 1844   6.271   3.574   3.376
  186THR    HG1 1845   6.238   3.654   3.427
  186THR    CG2 1846   6.181   3.353   3.330
  186THR      C 1847   6.071   3.695   3.195
  186THR      O 1848   6.017   3.742   3.295
  187LEU      N 1849   6.047   3.746   3.074
  187LEU      H 1850   6.066   3.689   2.994
  187LEU     CA 1851   6.030   3.891   3.058
  187LEU     CB 1852   6.044   3.921   2.909
  187LEU     CG 1853   6.186   3.916   2.850
  187LEU    CD1 1854   6.183   3.953   2.702
  187LEU    CD2 1855   6.279   4.009   2.928
  187LEU      C 1856   5.902   3.957   3.110
  187LEU      O 1857   5.915   4.061   3.175
  188LEU      N 1858   5.792   3.898   3.065
  188LEU      H 1859   5.798   3.805   3.029
  188LEU     CA 1860   5.661   3.939   3.117
  188LEU     CB 1861   5.544   3.881   3.037
  188LEU     CG 1862   5.500   3.962   2.915
  188LEU    CD1 1863   5.380   3.899   2.843
  188LEU    CD2 1864   5.448   4.097   2.965
  188LEU      C 1865   5.641   3.912   3.266
  188LEU      O 1866   5.565   3.984   3.330
  189LYS      N 1867   5.705   3.805   3.312
  189LYS      H 1868   5.754   3.738   3.257
  189LYS     CA 1869   5.694   3.771   3.455
  189LYS     CB 1870   5.753   3.634   3.487
  189LYS     CG 1871   5.678   3.510   3.438
  189LYS     CD 1872   5.752   3.385   3.487
  189LYS     CE 1873   5.679   3.256   3.450
  189LYS     NZ 1874   5.714   3.144   3.539
  189LYS    HZ1 1875   5.813   3.133   3.529
  189LYS    HZ2 1876   5.688   3.154   3.635
  189LYS    HZ3 1877   5.666   3.062   3.510
  189LYS      C 1878   5.768   3.874   3.541
  189LYS      O 1879   5.698   3.930   3.625
  190ASP      N 1880   5.888   3.906   3.495
  190ASP      H 1881   5.951   3.839   3.454
  190ASP     CA 1882   5.967   4.021   3.541
  190ASP     CB 1883   6.112   4.014   3.494
  190ASP     CG 1884   6.198   3.905   3.557
  190ASP    OD1 1885   6.260   3.931   3.662
  190ASP    OD2 1886   6.194   3.790   3.508
  190ASP      C 1887   5.911   4.163   3.526
  190ASP      O 1888   5.925   4.246   3.615
  191ALA      N 1889   5.850   4.190   3.410
  191ALA      H 1890   5.862   4.128   3.333
  191ALA     CA 1891   5.764   4.308   3.390
  191ALA     CB 1892   5.712   4.316   3.246
  191ALA      C 1893   5.660   4.337   3.498
  191ALA      O 1894   5.645   4.449   3.548
  192ALA      N 1895   5.595   4.229   3.540
  192ALA      H 1896   5.605   4.144   3.489
  192ALA     CA 1897   5.497   4.227   3.650
  192ALA     CB 1898   5.420   4.094   3.651
  192ALA      C 1899   5.556   4.260   3.786
  192ALA      O 1900   5.485   4.330   3.859
  193LYS      N 1901   5.679   4.219   3.815
  193LYS      H 1902   5.730   4.142   3.775
  193LYS     CA 1903   5.751   4.283   3.926
  193LYS     CB 1904   5.888   4.214   3.938
  193LYS     CG 1905   5.945   4.254   4.074
  193LYS     CD 1906   6.095   4.226   4.071
  193LYS     CE 1907   6.174   4.309   3.970
  193LYS     NZ 1908   6.315   4.332   4.006
  193LYS    HZ1 1909   6.349   4.406   3.949
  193LYS    HZ2 1910   6.324   4.343   4.105
  193LYS    HZ3 1911   6.360   4.246   3.982
  193LYS      C 1912   5.778   4.430   3.894
  193LYS      O 1913   5.738   4.513   3.976
  194VAL      N 1914   5.827   4.474   3.778
  194VAL      H 1915   5.860   4.419   3.702
  194VAL     CA 1916   5.859   4.617   3.764
  194VAL     CB 1917   5.978   4.651   3.674
  194VAL    CG1 1918   6.110   4.588   3.721
  194VAL    CG2 1919   5.963   4.627   3.524
  194VAL      C 1920   5.744   4.718   3.757
  194VAL      O 1921   5.763   4.836   3.786
  195CYS      N 1922   5.627   4.669   3.720
  195CYS      H 1923   5.632   4.588   3.661
  195CYS     CA 1924   5.495   4.731   3.742
  195CYS     CB 1925   5.383   4.633   3.706
  195CYS     SG 1926   5.356   4.608   3.527
  195CYS     HG 1927   5.463   4.534   3.504
  195CYS      C 1928   5.476   4.769   3.889
  195CYS      O 1929   5.423   4.877   3.917
  196ARG      N 1930   5.514   4.680   3.979
  196ARG      H 1931   5.588   4.616   3.957
  196ARG     CA 1932   5.483   4.693   4.122
  196ARG     CB 1933   5.521   4.559   4.187
  196ARG     CG 1934   5.400   4.469   4.160
  196ARG     CD 1935   5.407   4.327   4.217
  196ARG     NE 1936   5.329   4.238   4.130
  196ARG     HE 1937   5.235   4.266   4.108
  196ARG     CZ 1938   5.360   4.113   4.094
  196ARG    NH1 1939   5.468   4.058   4.151
  196ARG   HH11 1940   5.517   4.117   4.216
  196ARG   HH12 1941   5.508   3.969   4.127
  196ARG    NH2 1942   5.272   4.031   4.033
  196ARG   HH21 1943   5.177   4.043   4.005
  196ARG   HH22 1944   5.307   3.943   4.001
  196ARG      C 1945   5.569   4.802   4.185
  196ARG      O 1946   5.505   4.905   4.210
  197GLU      N 1947   5.700   4.804   4.166
  197GLU      H 1948   5.750   4.724   4.133
  197GLU     CA 1949   5.793   4.909   4.211
  197GLU     CB 1950   5.938   4.863   4.201
  197GLU     CG 1951   5.964   4.758   4.310
  197GLU     CD 1952   6.111   4.716   4.295
  197GLU    OE1 1953   6.136   4.599   4.260
  197GLU    OE2 1954   6.198   4.791   4.344
  197GLU      C 1955   5.768   5.045   4.146
  197GLU      O 1956   5.785   5.143   4.219
  198PHE      N 1957   5.724   5.044   4.020
  198PHE      H 1958   5.745   4.968   3.958
  198PHE     CA 1959   5.674   5.163   3.950
  198PHE     CB 1960   5.660   5.121   3.803
  198PHE     CG 1961   5.597   5.226   3.711
  198PHE    CD1 1962   5.666   5.341   3.676
  198PHE    HD1 1963   5.774   5.344   3.688
  198PHE    CD2 1964   5.461   5.207   3.686
  198PHE    HD2 1965   5.410   5.128   3.741
  198PHE    CE1 1966   5.597   5.450   3.625
  198PHE    HE1 1967   5.638   5.551   3.627
  198PHE    CE2 1968   5.396   5.319   3.637
  198PHE    HE2 1969   5.287   5.318   3.646
  198PHE     CZ 1970   5.459   5.440   3.611
  198PHE     HZ 1971   5.403   5.525   3.571
  198PHE      C 1972   5.545   5.225   4.003
  198PHE      O 1973   5.546   5.341   4.044
  199THR      N 1974   5.440   5.146   4.020
  199THR      H 1975   5.444   5.053   3.982
  199THR     CA 1976   5.309   5.181   4.076
  199THR     CB 1977   5.191   5.087   4.050
  199THR    OG1 1978   5.223   4.962   4.112
  199THR    HG1 1979   5.288   4.924   4.046
  199THR    CG2 1980   5.150   5.077   3.903
  199THR      C 1981   5.314   5.220   4.224
  199THR      O 1982   5.246   5.311   4.270
  200GLU      N 1983   5.401   5.152   4.298
  200GLU      H 1984   5.450   5.073   4.261
  200GLU     CA 1985   5.421   5.178   4.441
  200GLU     CB 1986   5.506   5.065   4.500
  200GLU     CG 1987   5.535   5.078   4.649
  200GLU     CD 1988   5.598   4.945   4.689
  200GLU    OE1 1989   5.693   4.940   4.770
  200GLU    OE2 1990   5.540   4.838   4.660
  200GLU      C 1991   5.492   5.313   4.446
  200GLU      O 1992   5.451   5.398   4.525
  201ARG      N 1993   5.597   5.331   4.367
  201ARG      H 1994   5.654   5.258   4.329
  201ARG     CA 1995   5.655   5.466   4.360
  201ARG     CB 1996   5.794   5.451   4.297
  201ARG     CG 1997   5.890   5.409   4.409
  201ARG     CD 1998   6.018   5.362   4.340
  201ARG     NE 1999   6.127   5.303   4.420
  201ARG     HE 2000   6.153   5.369   4.490
  201ARG     CZ 2001   6.179   5.181   4.401
  201ARG    NH1 2002   6.130   5.093   4.314
  201ARG   HH11 2003   6.040   5.108   4.273
  201ARG   HH12 2004   6.176   5.007   4.293
  201ARG    NH2 2005   6.310   5.167   4.427
  201ARG   HH21 2006   6.363   5.240   4.469
  201ARG   HH22 2007   6.352   5.076   4.418
  201ARG      C 2008   5.582   5.591   4.312
  201ARG      O 2009   5.575   5.696   4.375
  202GLU      N 2010   5.518   5.574   4.196
  202GLU      H 2011   5.544   5.500   4.133
  202GLU     CA 2012   5.430   5.676   4.138
  202GLU     CB 2013   5.441   5.672   3.985
  202GLU     CG 2014   5.582   5.686   3.928
  202GLU     CD 2015   5.634   5.829   3.940
  202GLU    OE1 2016   5.714   5.847   4.034
  202GLU    OE2 2017   5.592   5.919   3.863
  202GLU      C 2018   5.288   5.676   4.195
  202GLU      O 2019   5.209   5.589   4.157
  203GLN      N 2020   5.242   5.793   4.238
  203GLN      H 2021   5.281   5.884   4.221
  203GLN     CA 2022   5.126   5.792   4.329
  203GLN     CB 2023   5.142   5.906   4.429
  203GLN     CG 2024   5.220   5.847   4.546
  203GLN     CD 2025   5.236   5.947   4.661
  203GLN    OE1 2026   5.253   6.065   4.630
  203GLN    NE2 2027   5.254   5.909   4.787
  203GLN   HE21 2028   5.268   5.813   4.812
  203GLN   HE22 2029   5.247   5.975   4.861
  203GLN      C 2030   4.989   5.795   4.261
  203GLN      O 2031   4.933   5.899   4.228
  204GLY      N 2032   4.953   5.679   4.206
  204GLY      H 2033   5.025   5.610   4.194
  204GLY     CA 2034   4.825   5.648   4.141
  204GLY      C 2035   4.709   5.608   4.231
  204GLY      O 2036   4.704   5.618   4.354
  205GLU      N 2037   4.615   5.545   4.161
  205GLU      H 2038   4.609   5.547   4.061
  205GLU     CA 2039   4.504   5.476   4.227
  205GLU     CB 2040   4.372   5.536   4.179
  205GLU     CG 2041   4.250   5.490   4.259
  205GLU     CD 2042   4.267   5.517   4.409
  205GLU    OE1 2043   4.182   5.599   4.450
  205GLU    OE2 2044   4.319   5.433   4.485
  205GLU      C 2045   4.505   5.326   4.196
  205GLU      O 2046   4.509   5.274   4.084
  206VAL      N 2047   4.481   5.251   4.303
  206VAL      H 2048   4.413   5.292   4.363
  206VAL     CA 2049   4.496   5.105   4.310
  206VAL     CB 2050   4.504   5.057   4.455
  206VAL    CG1 2051   4.637   5.101   4.517
  206VAL    CG2 2052   4.384   5.107   4.536
  206VAL      C 2053   4.404   5.015   4.227
  206VAL      O 2054   4.445   4.908   4.182
  207ARG      N 2055   4.304   5.084   4.173
  207ARG      H 2056   4.325   5.181   4.168
  207ARG     CA 2057   4.204   5.027   4.081
  207ARG     CB 2058   4.081   5.118   4.078
  207ARG     CG 2059   3.996   5.111   4.206
  207ARG     CD 2060   3.875   5.202   4.183
  207ARG     NE 2061   3.805   5.228   4.309
  207ARG     HE 2062   3.832   5.184   4.395
  207ARG     CZ 2063   3.703   5.313   4.328
  207ARG    NH1 2064   3.643   5.385   4.232
  207ARG   HH11 2065   3.678   5.377   4.138
  207ARG   HH12 2066   3.570   5.449   4.252
  207ARG    NH2 2067   3.668   5.342   4.454
  207ARG   HH21 2068   3.714   5.298   4.531
  207ARG   HH22 2069   3.610   5.418   4.484
  207ARG      C 2070   4.250   4.993   3.939
  207ARG      O 2071   4.173   4.961   3.848
  208PHE      N 2072   4.381   4.989   3.924
  208PHE      H 2073   4.438   4.950   3.996
  208PHE     CA 2074   4.433   4.980   3.786
  208PHE     CB 2075   4.579   5.023   3.776
  208PHE     CG 2076   4.680   4.952   3.867
  208PHE    CD1 2077   4.730   4.826   3.837
  208PHE    HD1 2078   4.689   4.773   3.751
  208PHE    CD2 2079   4.708   5.013   3.989
  208PHE    HD2 2080   4.658   5.103   4.025
  208PHE    CE1 2081   4.822   4.764   3.921
  208PHE    HE1 2082   4.898   4.708   3.865
  208PHE    CE2 2083   4.799   4.954   4.075
  208PHE    HE2 2084   4.849   5.011   4.154
  208PHE     CZ 2085   4.846   4.827   4.042
  208PHE     HZ 2086   4.914   4.775   4.109
  208PHE      C 2087   4.412   4.840   3.729
  208PHE      O 2088   4.406   4.738   3.799
  209SER      N 2089   4.438   4.833   3.600
  209SER      H 2090   4.461   4.919   3.554
  209SER     CA 2091   4.437   4.710   3.519
  209SER     CB 2092   4.306   4.711   3.440
  209SER     OG 2093   4.306   4.591   3.361
  209SER     HG 2094   4.237   4.608   3.290
  209SER      C 2095   4.555   4.699   3.422
  209SER      O 2096   4.624   4.796   3.390
  210ALA      N 2097   4.577   4.582   3.363
  210ALA      H 2098   4.501   4.519   3.352
  210ALA     CA 2099   4.689   4.564   3.269
  210ALA     CB 2100   4.818   4.525   3.340
  210ALA      C 2101   4.651   4.453   3.170
  210ALA      O 2102   4.585   4.354   3.200
  211VAL      N 2103   4.713   4.473   3.054
  211VAL      H 2104   4.758   4.561   3.039
  211VAL     CA 2105   4.677   4.391   2.938
  211VAL     CB 2106   4.547   4.443   2.876
  211VAL    CG1 2107   4.569   4.574   2.800
  211VAL    CG2 2108   4.470   4.332   2.804
  211VAL      C 2109   4.794   4.364   2.843
  211VAL      O 2110   4.866   4.452   2.794
  212ALA      N 2111   4.809   4.235   2.814
  212ALA      H 2112   4.744   4.167   2.847
  212ALA     CA 2113   4.913   4.186   2.723
  212ALA     CB 2114   4.975   4.053   2.766
  212ALA      C 2115   4.882   4.175   2.573
  212ALA      O 2116   4.782   4.114   2.535
  213LEU      N 2117   4.969   4.232   2.490
  213LEU      H 2118   5.051   4.283   2.517
  213LEU     CA 2119   4.954   4.215   2.345
  213LEU     CB 2120   5.003   4.342   2.274
  213LEU     CG 2121   4.959   4.351   2.128
  213LEU    CD1 2122   4.808   4.372   2.113
  213LEU    CD2 2123   5.020   4.480   2.073
  213LEU      C 2124   5.021   4.088   2.292
  213LEU      O 2125   5.142   4.067   2.288
  214CYS      N 2126   4.928   4.000   2.255
  214CYS      H 2127   4.833   4.030   2.243
  214CYS     CA 2128   4.954   3.856   2.239
  214CYS     CB 2129   4.891   3.785   2.359
  214CYS     SG 2130   4.909   3.603   2.357
  214CYS     HG 2131   5.039   3.595   2.328
  214CYS      C 2132   4.888   3.807   2.110
  214CYS      O 2133   4.779   3.851   2.076
  215LYS      N 2134   4.960   3.721   2.038
  215LYS      H 2135   5.059   3.713   2.048
  215LYS     CA 2136   4.901   3.656   1.920
  215LYS     CB 2137   5.014   3.630   1.821
  215LYS     CG 2138   4.965   3.572   1.688
  215LYS     CD 2139   5.072   3.540   1.584
  215LYS     CE 2140   5.023   3.505   1.443
  215LYS     NZ 2141   5.138   3.506   1.352
  215LYS    HZ1 2142   5.110   3.499   1.256
  215LYS    HZ2 2143   5.193   3.589   1.367
  215LYS    HZ3 2144   5.203   3.431   1.366
  215LYS      C 2145   4.820   3.535   1.966
  215LYS      O 2146   4.875   3.426   1.982
  216ALA      N 2147   4.689   3.552   1.982
  216ALA      H 2148   4.644   3.631   1.941
  216ALA     CA 2149   4.589   3.455   2.028
  216ALA     CB 2150   4.556   3.495   2.172
  216ALA      C 2151   4.459   3.456   1.947
  216ALA      O 2152   4.407   3.560   1.905
  217ALA      N 2153   4.409   3.334   1.934
  217ALA      H 2154   4.436   3.262   1.997
  217ALA     CA 2155   4.308   3.289   1.837
  217ALA     CB 2156   4.368   3.300   1.696
  217ALA      C 2157   4.277   3.144   1.874
  217ALA     O1 2158   4.170   3.090   1.839
  217ALA     O2 2159   4.356   3.079   1.946
   6.93435   6.93435   4.90334   0.00000   0.00000   0.00000   0.00000   3.46718   3.46718
