# Supplementary material for: Is There a Functional Role for the Knotted Topology in Protein UCH-L1?
Source: J Chem Inf Model. 2024 Jul 24;64(17):6827–37. doi: 10.1021/acs.jcim.4c00880 (PMC11388461; doi:10.1021/acs.jcim.4c00880)
Supplement: Supplementary file 2 — ci4c00880_si_002.zip [file ci4c00880_si_002.zip › UCH-L1_files/APO/APO_delta6/REP_2/traj_initial.gro]

Protein in water t=   0.00000 step= 0
 2159
    1GLU      N    1   4.369   4.456   3.322
    1GLU     H1    2   4.464   4.479   3.300
    1GLU     H2    3   4.363   4.474   3.420
    1GLU     H3    4   4.355   4.359   3.302
    1GLU     CA    5   4.276   4.534   3.240
    1GLU     CB    6   4.144   4.558   3.315
    1GLU     CG    7   4.052   4.438   3.339
    1GLU     CD    8   3.928   4.469   3.423
    1GLU    OE1    9   3.824   4.477   3.354
    1GLU    OE2   10   3.927   4.474   3.548
    1GLU      C   11   4.322   4.665   3.175
    1GLU      O   12   4.340   4.759   3.251
    2ILE      N   13   4.321   4.670   3.042
    2ILE      H   14   4.272   4.613   2.976
    2ILE     CA   15   4.385   4.784   2.975
    2ILE     CB   16   4.473   4.752   2.854
    2ILE    CG1   17   4.575   4.647   2.900
    2ILE    CG2   18   4.547   4.876   2.806
    2ILE     CD   19   4.660   4.696   3.017
    2ILE      C   20   4.275   4.888   2.950
    2ILE      O   21   4.202   4.884   2.851
    3ASN      N   22   4.268   4.974   3.051
    3ASN      H   23   4.338   4.991   3.120
    3ASN     CA   24   4.165   5.078   3.039
    3ASN     CB   25   4.027   5.033   3.087
    3ASN     CG   26   4.005   5.006   3.236
    3ASN    OD1   27   4.047   5.079   3.326
    3ASN    ND2   28   3.952   4.890   3.273
    3ASN   HD21   29   3.933   4.812   3.213
    3ASN   HD22   30   3.904   4.907   3.359
    3ASN      C   31   4.191   5.200   3.128
    3ASN      O   32   4.279   5.188   3.213
    4PRO      N   33   4.135   5.319   3.106
    4PRO     CA   34   4.173   5.446   3.171
    4PRO     CB   35   4.063   5.539   3.120
    4PRO     CG   36   4.066   5.496   2.973
    4PRO     CD   37   4.061   5.343   2.982
    4PRO      C   38   4.173   5.443   3.324
    4PRO      O   39   4.274   5.476   3.386
    5GLU      N   40   4.070   5.382   3.381
    5GLU      H   41   3.993   5.349   3.326
    5GLU     CA   42   4.059   5.360   3.526
    5GLU     CB   43   3.929   5.287   3.556
    5GLU     CG   44   3.892   5.266   3.703
    5GLU     CD   45   3.773   5.179   3.744
    5GLU    OE1   46   3.794   5.057   3.756
    5GLU    OE2   47   3.658   5.229   3.739
    5GLU      C   48   4.186   5.300   3.588
    5GLU      O   49   4.238   5.351   3.687
    6MET      N   50   4.215   5.181   3.538
    6MET      H   51   4.143   5.133   3.489
    6MET     CA   52   4.334   5.104   3.580
    6MET     CB   53   4.328   4.954   3.548
    6MET     CG   54   4.190   4.897   3.578
    6MET     SD   55   4.138   4.925   3.752
    6MET     CE   56   4.006   4.806   3.747
    6MET      C   57   4.466   5.167   3.536
    6MET      O   58   4.565   5.151   3.607
    7LEU      N   59   4.478   5.234   3.422
    7LEU      H   60   4.400   5.230   3.359
    7LEU     CA   61   4.598   5.309   3.381
    7LEU     CB   62   4.593   5.319   3.228
    7LEU     CG   63   4.679   5.213   3.158
    7LEU    CD1   64   4.604   5.084   3.126
    7LEU    CD2   65   4.716   5.270   3.021
    7LEU      C   66   4.629   5.441   3.451
    7LEU      O   67   4.735   5.446   3.512
    8ASN      N   68   4.523   5.509   3.494
    8ASN      H   69   4.441   5.505   3.438
    8ASN     CA   70   4.533   5.620   3.591
    8ASN     CB   71   4.402   5.699   3.601
    8ASN     CG   72   4.373   5.785   3.478
    8ASN    OD1   73   4.470   5.832   3.418
    8ASN    ND2   74   4.250   5.823   3.444
    8ASN   HD21   75   4.170   5.788   3.493
    8ASN   HD22   76   4.240   5.897   3.378
    8ASN      C   77   4.583   5.577   3.729
    8ASN      O   78   4.659   5.652   3.790
    9LYS      N   79   4.543   5.457   3.769
    9LYS      H   80   4.458   5.424   3.727
    9LYS     CA   81   4.598   5.394   3.890
    9LYS     CB   82   4.531   5.258   3.913
    9LYS     CG   83   4.391   5.282   3.971
    9LYS     CD   84   4.317   5.150   3.988
    9LYS     CE   85   4.173   5.179   4.030
    9LYS     NZ   86   4.096   5.056   4.007
    9LYS    HZ1   87   4.094   5.028   3.911
    9LYS    HZ2   88   4.138   4.981   4.057
    9LYS    HZ3   89   4.007   5.087   4.041
    9LYS      C   90   4.748   5.365   3.881
    9LYS      O   91   4.815   5.384   3.983
   10VAL      N   92   4.805   5.322   3.769
   10VAL      H   93   4.746   5.303   3.690
   10VAL     CA   94   4.949   5.301   3.747
   10VAL     CB   95   4.970   5.241   3.608
   10VAL    CG1   96   5.110   5.180   3.604
   10VAL    CG2   97   4.878   5.123   3.575
   10VAL      C   98   5.033   5.428   3.762
   10VAL      O   99   5.127   5.435   3.841
   11LEU      N  100   4.972   5.539   3.723
   11LEU      H  101   4.884   5.527   3.676
   11LEU     CA  102   5.020   5.678   3.723
   11LEU     CB  103   4.919   5.772   3.659
   11LEU     CG  104   4.910   5.771   3.506
   11LEU    CD1  105   4.777   5.836   3.464
   11LEU    CD2  106   5.038   5.822   3.440
   11LEU      C  107   5.045   5.716   3.869
   11LEU      O  108   5.144   5.780   3.905
   12SER      N  109   4.939   5.692   3.945
   12SER      H  110   4.856   5.667   3.894
   12SER     CA  111   4.942   5.715   4.090
   12SER     CB  112   4.805   5.680   4.148
   12SER     OG  113   4.791   5.730   4.282
   12SER     HG  114   4.770   5.826   4.300
   12SER      C  115   5.053   5.644   4.168
   12SER      O  116   5.123   5.708   4.246
   13ARG      N  117   5.077   5.516   4.143
   13ARG      H  118   5.012   5.470   4.082
   13ARG     CA  119   5.193   5.445   4.201
   13ARG     CB  120   5.184   5.293   4.196
   13ARG     CG  121   5.069   5.241   4.283
   13ARG     CD  122   5.040   5.091   4.271
   13ARG     NE  123   4.931   5.049   4.360
   13ARG     HE  124   4.840   5.059   4.320
   13ARG     CZ  125   4.932   4.983   4.476
   13ARG    NH1  126   5.048   4.942   4.528
   13ARG   HH11  127   5.138   4.949   4.484
   13ARG   HH12  128   5.045   4.920   4.626
   13ARG    NH2  129   4.819   4.972   4.547
   13ARG   HH21  130   4.731   5.011   4.520
   13ARG   HH22  131   4.839   4.962   4.645
   13ARG      C  132   5.330   5.483   4.145
   13ARG      O  133   5.423   5.509   4.220
   14LEU      N  134   5.333   5.513   4.015
   14LEU      H  135   5.275   5.474   3.944
   14LEU     CA  136   5.451   5.574   3.952
   14LEU     CB  137   5.442   5.545   3.802
   14LEU     CG  138   5.461   5.401   3.757
   14LEU    CD1  139   5.451   5.397   3.604
   14LEU    CD2  140   5.586   5.327   3.805
   14LEU      C  141   5.487   5.720   3.981
   14LEU      O  142   5.603   5.760   3.979
   15GLY      N  143   5.397   5.788   4.051
   15GLY      H  144   5.308   5.744   4.064
   15GLY     CA  145   5.411   5.926   4.101
   15GLY      C  146   5.416   6.036   3.995
   15GLY      O  147   5.527   6.076   3.960
   16VAL      N  148   5.317   6.034   3.906
   16VAL      H  149   5.237   5.977   3.928
   16VAL     CA  150   5.299   6.134   3.800
   16VAL     CB  151   5.259   6.063   3.671
   16VAL    CG1  152   5.274   6.149   3.545
   16VAL    CG2  153   5.355   5.945   3.654
   16VAL      C  154   5.188   6.229   3.846
   16VAL      O  155   5.087   6.185   3.901
   17ALA      N  156   5.211   6.355   3.810
   17ALA      H  157   5.300   6.391   3.781
   17ALA     CA  158   5.107   6.456   3.833
   17ALA     CB  159   5.150   6.594   3.785
   17ALA      C  160   4.962   6.440   3.787
   17ALA      O  161   4.925   6.375   3.689
   18GLY      N  162   4.872   6.508   3.857
   18GLY      H  163   4.898   6.545   3.946
   18GLY     CA  164   4.729   6.525   3.827
   18GLY      C  165   4.682   6.603   3.703
   18GLY      O  166   4.580   6.565   3.646
   19GLN      N  167   4.755   6.707   3.663
   19GLN      H  168   4.803   6.762   3.731
   19GLN     CA  169   4.728   6.779   3.538
   19GLN     CB  170   4.836   6.883   3.508
   19GLN     CG  171   4.825   6.999   3.607
   19GLN     CD  172   4.960   7.063   3.638
   19GLN    OE1  173   5.012   7.043   3.748
   19GLN    NE2  174   5.004   7.153   3.550
   19GLN   HE21  175   4.945   7.166   3.470
   19GLN   HE22  176   5.092   7.200   3.556
   19GLN      C  177   4.700   6.700   3.410
   19GLN      O  178   4.621   6.744   3.327
   20TRP      N  179   4.764   6.586   3.384
   20TRP      H  180   4.838   6.539   3.433
   20TRP     CA  181   4.727   6.509   3.264
   20TRP     CB  182   4.840   6.505   3.161
   20TRP     CG  183   4.872   6.644   3.105
   20TRP    CD1  184   4.935   6.745   3.164
   20TRP    HD1  185   4.960   6.751   3.270
   20TRP    CD2  186   4.833   6.696   2.982
   20TRP    NE1  187   4.964   6.848   3.085
   20TRP    HE1  188   5.039   6.913   3.101
   20TRP    CE2  189   4.903   6.816   2.971
   20TRP    CE3  190   4.747   6.655   2.881
   20TRP    HE3  191   4.679   6.571   2.896
   20TRP    CZ2  192   4.888   6.897   2.859
   20TRP    HZ2  193   4.942   6.991   2.854
   20TRP    CZ3  194   4.732   6.738   2.771
   20TRP    HZ3  195   4.678   6.706   2.682
   20TRP    CH2  196   4.802   6.857   2.757
   20TRP    HH2  197   4.766   6.931   2.685
   20TRP      C  198   4.675   6.367   3.284
   20TRP      O  199   4.757   6.290   3.335
   21ARG      N  200   4.556   6.329   3.238
   21ARG      H  201   4.508   6.382   3.168
   21ARG     CA  202   4.500   6.197   3.268
   21ARG     CB  203   4.397   6.228   3.377
   21ARG     CG  204   4.463   6.233   3.515
   21ARG     CD  205   4.520   6.099   3.561
   21ARG     NE  206   4.641   6.116   3.642
   21ARG     HE  207   4.711   6.173   3.598
   21ARG     CZ  208   4.669   6.070   3.765
   21ARG    NH1  209   4.580   6.011   3.846
   21ARG   HH11  210   4.483   6.014   3.822
   21ARG   HH12  211   4.619   5.975   3.931
   21ARG    NH2  212   4.789   6.096   3.818
   21ARG   HH21  213   4.859   6.137   3.759
   21ARG   HH22  214   4.806   6.079   3.915
   21ARG      C  215   4.432   6.133   3.146
   21ARG      O  216   4.408   6.204   3.049
   22PHE      N  217   4.441   6.000   3.155
   22PHE      H  218   4.483   5.953   3.232
   22PHE     CA  219   4.372   5.917   3.056
   22PHE     CB  220   4.401   5.768   3.077
   22PHE     CG  221   4.549   5.735   3.057
   22PHE    CD1  222   4.629   5.708   3.168
   22PHE    HD1  223   4.590   5.729   3.267
   22PHE    CD2  224   4.611   5.726   2.933
   22PHE    HD2  225   4.551   5.730   2.842
   22PHE    CE1  226   4.761   5.667   3.159
   22PHE    HE1  227   4.824   5.669   3.248
   22PHE    CE2  228   4.744   5.687   2.922
   22PHE    HE2  229   4.790   5.697   2.824
   22PHE     CZ  230   4.818   5.649   3.033
   22PHE     HZ  231   4.915   5.602   3.020
   22PHE      C  232   4.219   5.925   3.060
   22PHE      O  233   4.158   5.907   3.165
   23VAL      N  234   4.165   5.947   2.941
   23VAL      H  235   4.227   5.976   2.868
   23VAL     CA  236   4.021   5.934   2.917
   23VAL     CB  237   3.966   6.075   2.891
   23VAL    CG1  238   3.990   6.166   3.011
   23VAL    CG2  239   4.019   6.124   2.756
   23VAL      C  240   3.987   5.837   2.805
   23VAL      O  241   4.072   5.777   2.739
   24ASP      N  242   3.863   5.790   2.819
   24ASP      H  243   3.803   5.820   2.893
   24ASP     CA  244   3.799   5.688   2.735
   24ASP     CB  245   3.667   5.649   2.801
   24ASP     CG  246   3.687   5.612   2.948
   24ASP    OD1  247   3.670   5.711   3.023
   24ASP    OD2  248   3.709   5.495   2.985
   24ASP      C  249   3.763   5.751   2.600
   24ASP      O  250   3.706   5.860   2.591
   25VAL      N  251   3.783   5.681   2.489
   25VAL      H  252   3.820   5.589   2.498
   25VAL     CA  253   3.741   5.714   2.352
   25VAL     CB  254   3.859   5.699   2.256
   25VAL    CG1  255   3.810   5.763   2.126
   25VAL    CG2  256   3.982   5.783   2.294
   25VAL      C  257   3.633   5.621   2.299
   25VAL      O  258   3.663   5.506   2.267
   26LEU      N  259   3.519   5.676   2.258
   26LEU      H  260   3.491   5.772   2.252
   26LEU     CA  261   3.407   5.589   2.218
   26LEU     CB  262   3.278   5.663   2.251
   26LEU     CG  263   3.215   5.648   2.389
   26LEU    CD1  264   3.101   5.748   2.406
   26LEU    CD2  265   3.159   5.508   2.417
   26LEU      C  266   3.403   5.534   2.076
   26LEU      O  267   3.346   5.429   2.046
   27GLY      N  268   3.467   5.614   1.991
   27GLY      H  269   3.554   5.658   2.013
   27GLY     CA  270   3.448   5.590   1.847
   27GLY      C  271   3.569   5.628   1.762
   27GLY      O  272   3.665   5.684   1.814
   28LEU      N  273   3.559   5.584   1.637
   28LEU      H  274   3.474   5.550   1.596
   28LEU     CA  275   3.674   5.586   1.545
   28LEU     CB  276   3.694   5.447   1.486
   28LEU     CG  277   3.765   5.347   1.578
   28LEU    CD1  278   3.744   5.202   1.533
   28LEU    CD2  279   3.915   5.376   1.570
   28LEU      C  280   3.669   5.695   1.438
   28LEU      O  281   3.768   5.722   1.371
   29GLU      N  282   3.550   5.748   1.408
   29GLU      H  283   3.459   5.712   1.428
   29GLU     CA  284   3.533   5.861   1.317
   29GLU     CB  285   3.387   5.863   1.271
   29GLU     CG  286   3.315   5.732   1.243
   29GLU     CD  287   3.250   5.669   1.367
   29GLU    OE1  288   3.141   5.714   1.409
   29GLU    OE2  289   3.316   5.602   1.448
   29GLU      C  290   3.580   6.003   1.351
   29GLU      O  291   3.658   6.015   1.445
   30GLU      N  292   3.546   6.105   1.272
   30GLU      H  293   3.511   6.096   1.179
   30GLU     CA  294   3.563   6.246   1.307
   30GLU     CB  295   3.516   6.316   1.179
   30GLU     CG  296   3.623   6.321   1.070
   30GLU     CD  297   3.734   6.412   1.122
   30GLU    OE1  298   3.852   6.372   1.128
   30GLU    OE2  299   3.704   6.533   1.126
   30GLU      C  300   3.471   6.273   1.426
   30GLU      O  301   3.506   6.332   1.528
   31GLU      N  302   3.341   6.253   1.405
   31GLU      H  303   3.302   6.223   1.318
   31GLU     CA  304   3.239   6.263   1.510
   31GLU     CB  305   3.095   6.269   1.460
   31GLU     CG  306   2.982   6.262   1.563
   31GLU     CD  307   2.992   6.382   1.657
   31GLU    OE1  308   2.930   6.481   1.611
   31GLU    OE2  309   3.042   6.376   1.771
   31GLU      C  310   3.260   6.151   1.613
   31GLU      O  311   3.292   6.038   1.578
   32SER      N  312   3.252   6.195   1.738
   32SER      H  313   3.194   6.273   1.763
   32SER     CA  314   3.296   6.132   1.863
   32SER     CB  315   3.310   5.980   1.875
   32SER     OG  316   3.284   5.930   2.006
   32SER     HG  317   3.185   5.919   2.005
   32SER      C  318   3.427   6.195   1.913
   32SER      O  319   3.433   6.228   2.031
   33LEU      N  320   3.529   6.208   1.828
   33LEU      H  321   3.538   6.186   1.731
   33LEU     CA  322   3.652   6.270   1.878
   33LEU     CB  323   3.758   6.284   1.769
   33LEU     CG  324   3.807   6.147   1.721
   33LEU    CD1  325   3.929   6.180   1.636
   33LEU    CD2  326   3.859   6.057   1.834
   33LEU      C  327   3.636   6.412   1.934
   33LEU      O  328   3.716   6.436   2.024
   34GLY      N  329   3.537   6.491   1.895
   34GLY      H  330   3.467   6.469   1.827
   34GLY     CA  331   3.519   6.621   1.960
   34GLY      C  332   3.493   6.629   2.111
   34GLY      O  333   3.529   6.727   2.177
   35SER      N  334   3.432   6.522   2.159
   35SER      H  335   3.375   6.463   2.102
   35SER     CA  336   3.406   6.493   2.301
   35SER     CB  337   3.309   6.376   2.308
   35SER     OG  338   3.225   6.384   2.424
   35SER     HG  339   3.162   6.307   2.428
   35SER      C  340   3.528   6.461   2.387
   35SER      O  341   3.523   6.493   2.505
   36VAL      N  342   3.644   6.430   2.328
   36VAL      H  343   3.646   6.406   2.231
   36VAL     CA  344   3.771   6.415   2.400
   36VAL     CB  345   3.864   6.329   2.315
   36VAL    CG1  346   4.003   6.319   2.378
   36VAL    CG2  347   3.802   6.190   2.295
   36VAL      C  348   3.823   6.555   2.433
   36VAL      O  349   3.835   6.641   2.345
   37PRO      N  350   3.830   6.582   2.563
   37PRO     CA  351   3.865   6.711   2.623
   37PRO     CB  352   3.829   6.694   2.771
   37PRO     CG  353   3.880   6.552   2.797
   37PRO     CD  354   3.822   6.484   2.672
   37PRO      C  355   4.004   6.765   2.590
   37PRO      O  356   4.104   6.705   2.630
   38ALA      N  357   4.000   6.860   2.497
   38ALA      H  358   3.921   6.867   2.436
   38ALA     CA  359   4.117   6.939   2.457
   38ALA     CB  360   4.094   7.016   2.327
   38ALA      C  361   4.177   7.023   2.570
   38ALA      O  362   4.092   7.086   2.633
   39PRO      N  363   4.307   7.030   2.598
   39PRO     CA  364   4.419   6.970   2.525
   39PRO     CB  365   4.545   7.045   2.571
   39PRO     CG  366   4.493   7.176   2.632
   39PRO     CD  367   4.365   7.123   2.696
   39PRO      C  368   4.434   6.818   2.533
   39PRO      O  369   4.394   6.755   2.631
   40ALA      N  370   4.479   6.762   2.421
   40ALA      H  371   4.467   6.808   2.333
   40ALA     CA  372   4.510   6.619   2.414
   40ALA     CB  373   4.407   6.555   2.322
   40ALA      C  374   4.655   6.580   2.383
   40ALA      O  375   4.715   6.663   2.314
   41CYS      N  376   4.703   6.468   2.436
   41CYS      H  377   4.646   6.412   2.495
   41CYS     CA  378   4.845   6.437   2.415
   41CYS     CB  379   4.930   6.501   2.525
   41CYS     SG  380   4.896   6.410   2.680
   41CYS     HG  381   4.769   6.380   2.657
   41CYS      C  382   4.892   6.293   2.388
   41CYS      O  383   5.011   6.274   2.363
   42ALA      N  384   4.800   6.198   2.376
   42ALA      H  385   4.701   6.209   2.386
   42ALA     CA  386   4.835   6.060   2.338
   42ALA     CB  387   4.936   5.994   2.433
   42ALA      C  388   4.719   5.966   2.304
   42ALA      O  389   4.656   5.908   2.392
   43LEU      N  390   4.697   5.936   2.176
   43LEU      H  391   4.761   5.966   2.105
   43LEU     CA  392   4.611   5.827   2.127
   43LEU     CB  393   4.553   5.853   1.988
   43LEU     CG  394   4.401   5.867   1.979
   43LEU    CD1  395   4.364   5.924   1.842
   43LEU    CD2  396   4.330   5.733   2.003
   43LEU      C  397   4.688   5.695   2.128
   43LEU      O  398   4.783   5.672   2.053
   44LEU      N  399   4.642   5.608   2.218
   44LEU      H  400   4.569   5.642   2.277
   44LEU     CA  401   4.699   5.475   2.242
   44LEU     CB  402   4.719   5.448   2.391
   44LEU     CG  403   4.830   5.537   2.446
   44LEU    CD1  404   4.786   5.655   2.532
   44LEU    CD2  405   4.924   5.441   2.520
   44LEU      C  406   4.588   5.379   2.198
   44LEU      O  407   4.473   5.400   2.236
   45LEU      N  408   4.614   5.298   2.096
   45LEU      H  409   4.703   5.305   2.050
   45LEU     CA  410   4.519   5.193   2.058
   45LEU     CB  411   4.508   5.211   1.907
   45LEU     CG  412   4.423   5.125   1.812
   45LEU    CD1  413   4.276   5.136   1.853
   45LEU    CD2  414   4.430   5.165   1.665
   45LEU      C  415   4.567   5.052   2.092
   45LEU      O  416   4.683   5.010   2.086
   46LEU      N  417   4.465   4.985   2.145
   46LEU      H  418   4.376   5.029   2.159
   46LEU     CA  419   4.463   4.843   2.181
   46LEU     CB  420   4.392   4.823   2.316
   46LEU     CG  421   4.410   4.685   2.379
   46LEU    CD1  422   4.549   4.656   2.438
   46LEU    CD2  423   4.305   4.661   2.488
   46LEU      C  424   4.386   4.761   2.077
   46LEU      O  425   4.270   4.788   2.048
   47PHE      N  426   4.460   4.691   1.991
   47PHE      H  427   4.559   4.701   1.997
   47PHE     CA  428   4.407   4.612   1.880
   47PHE     CB  429   4.417   4.696   1.752
   47PHE     CG  430   4.358   4.642   1.621
   47PHE    CD1  431   4.227   4.595   1.623
   47PHE    HD1  432   4.163   4.597   1.711
   47PHE    CD2  433   4.428   4.643   1.501
   47PHE    HD2  434   4.522   4.697   1.506
   47PHE    CE1  435   4.173   4.550   1.503
   47PHE    HE1  436   4.073   4.507   1.504
   47PHE    CE2  437   4.368   4.605   1.381
   47PHE    HE2  438   4.429   4.603   1.291
   47PHE     CZ  439   4.239   4.554   1.380
   47PHE     HZ  440   4.187   4.531   1.287
   47PHE      C  441   4.481   4.480   1.863
   47PHE      O  442   4.603   4.476   1.879
   48PRO      N  443   4.418   4.375   1.810
   48PRO     CA  444   4.500   4.262   1.766
   48PRO     CB  445   4.411   4.143   1.803
   48PRO     CG  446   4.268   4.196   1.787
   48PRO     CD  447   4.278   4.339   1.840
   48PRO      C  448   4.536   4.259   1.617
   48PRO      O  449   4.458   4.229   1.527
   49LEU      N  450   4.663   4.222   1.602
   49LEU      H  451   4.722   4.196   1.679
   49LEU     CA  452   4.728   4.214   1.470
   49LEU     CB  453   4.853   4.302   1.468
   49LEU     CG  454   4.821   4.450   1.450
   49LEU    CD1  455   4.949   4.529   1.481
   49LEU    CD2  456   4.775   4.470   1.306
   49LEU      C  457   4.768   4.068   1.445
   49LEU      O  458   4.822   4.005   1.536
   50THR      N  459   4.766   4.028   1.319
   50THR      H  460   4.735   4.090   1.247
   50THR     CA  461   4.800   3.891   1.277
   50THR     CB  462   4.757   3.854   1.134
   50THR    OG1  463   4.819   3.948   1.046
   50THR    HG1  464   4.761   4.028   1.058
   50THR    CG2  465   4.605   3.861   1.120
   50THR      C  466   4.951   3.867   1.284
   50THR      O  467   5.021   3.963   1.252
   51ALA      N  468   4.993   3.741   1.279
   51ALA      H  469   4.931   3.663   1.284
   51ALA     CA  470   5.134   3.707   1.260
   51ALA     CB  471   5.159   3.558   1.287
   51ALA      C  472   5.202   3.744   1.128
   51ALA      O  473   5.319   3.780   1.119
   52GLN      N  474   5.133   3.712   1.019
   52GLN      H  475   5.041   3.673   1.023
   52GLN     CA  476   5.174   3.759   0.886
   52GLN     CB  477   5.062   3.720   0.790
   52GLN     CG  478   5.012   3.576   0.790
   52GLN     CD  479   4.896   3.540   0.884
   52GLN    OE1  480   4.909   3.530   1.006
   52GLN    NE2  481   4.774   3.522   0.836
   52GLN   HE21  482   4.751   3.543   0.741
   52GLN   HE22  483   4.707   3.473   0.892
   52GLN      C  484   5.222   3.904   0.876
   52GLN      O  485   5.328   3.938   0.824
   53HISE     N  486   5.126   3.988   0.913
   53HISE     H  487   5.034   3.958   0.939
   53HISE    CA  488   5.141   4.134   0.922
   53HISE    CB  489   5.013   4.209   0.963
   53HISE    CG  490   5.017   4.362   0.960
   53HISE   ND1  491   4.934   4.433   1.035
   53HISE   CD2  492   5.092   4.448   0.892
   53HISE   HD2  493   5.168   4.420   0.818
   53HISE   CE1  494   4.965   4.562   1.026
   53HISE   HE1  495   4.908   4.645   1.068
   53HISE   NE2  496   5.058   4.570   0.932
   53HISE   HE2  497   5.094   4.657   0.900
   53HISE     C  498   5.258   4.179   1.010
   53HISE     O  499   5.345   4.250   0.960
   54GLU      N  500   5.257   4.119   1.129
   54GLU      H  501   5.165   4.090   1.156
   54GLU     CA  502   5.370   4.132   1.221
   54GLU     CB  503   5.345   4.049   1.347
   54GLU     CG  504   5.430   4.103   1.461
   54GLU     CD  505   5.440   4.003   1.577
   54GLU    OE1  506   5.534   3.922   1.574
   54GLU    OE2  507   5.355   4.004   1.669
   54GLU      C  508   5.508   4.098   1.165
   54GLU      O  509   5.593   4.185   1.147
   55ASN      N  510   5.528   3.978   1.111
   55ASN      H  511   5.447   3.920   1.114
   55ASN     CA  512   5.657   3.938   1.053
   55ASN     CB  513   5.655   3.791   1.009
   55ASN     CG  514   5.688   3.691   1.120
   55ASN    OD1  515   5.804   3.654   1.139
   55ASN    ND2  516   5.580   3.651   1.186
   55ASN   HD21  517   5.492   3.675   1.145
   55ASN   HD22  518   5.587   3.598   1.271
   55ASN      C  519   5.702   4.020   0.931
   55ASN      O  520   5.820   4.054   0.925
   56PHE      N  521   5.602   4.073   0.862
   56PHE      H  522   5.508   4.054   0.891
   56PHE     CA  523   5.621   4.159   0.744
   56PHE     CB  524   5.511   4.160   0.638
   56PHE     CG  525   5.528   4.242   0.510
   56PHE    CD1  526   5.442   4.349   0.487
   56PHE    HD1  527   5.358   4.357   0.556
   56PHE    CD2  528   5.643   4.227   0.433
   56PHE    HD2  529   5.722   4.160   0.465
   56PHE    CE1  530   5.460   4.436   0.380
   56PHE    HE1  531   5.410   4.532   0.377
   56PHE    CE2  532   5.668   4.313   0.327
   56PHE    HE2  533   5.751   4.285   0.262
   56PHE     CZ  534   5.577   4.416   0.307
   56PHE     HZ  535   5.591   4.482   0.222
   56PHE      C  536   5.660   4.297   0.799
   56PHE      O  537   5.771   4.344   0.775
   57ARG      N  538   5.582   4.360   0.886
   57ARG      H  539   5.498   4.319   0.920
   57ARG     CA  540   5.614   4.496   0.934
   57ARG     CB  541   5.503   4.539   1.031
   57ARG     CG  542   5.512   4.687   1.066
   57ARG     CD  543   5.422   4.768   0.972
   57ARG     NE  544   5.439   4.914   0.982
   57ARG     HE  545   5.499   4.962   0.917
   57ARG     CZ  546   5.392   4.996   1.077
   57ARG    NH1  547   5.331   4.942   1.184
   57ARG   HH11  548   5.319   4.843   1.188
   57ARG   HH12  549   5.296   5.000   1.257
   57ARG    NH2  550   5.379   5.122   1.034
   57ARG   HH21  551   5.404   5.156   0.943
   57ARG   HH22  552   5.343   5.182   1.105
   57ARG      C  553   5.747   4.504   1.009
   57ARG      O  554   5.813   4.608   0.997
   58LYS      N  555   5.790   4.397   1.074
   58LYS      H  556   5.726   4.327   1.103
   58LYS     CA  557   5.922   4.392   1.140
   58LYS     CB  558   5.939   4.248   1.187
   58LYS     CG  559   5.875   4.223   1.324
   58LYS     CD  560   5.878   4.071   1.335
   58LYS     CE  561   5.783   4.008   1.438
   58LYS     NZ  562   5.821   4.043   1.575
   58LYS    HZ1  563   5.828   4.142   1.585
   58LYS    HZ2  564   5.757   4.009   1.645
   58LYS    HZ3  565   5.916   4.023   1.598
   58LYS      C  566   6.034   4.419   1.040
   58LYS      O  567   6.091   4.527   1.055
   59LYS      N  568   6.031   4.357   0.922
   59LYS      H  569   5.972   4.278   0.905
   59LYS     CA  570   6.143   4.366   0.828
   59LYS     CB  571   6.135   4.263   0.715
   59LYS     CG  572   6.206   4.133   0.753
   59LYS     CD  573   6.172   4.039   0.637
   59LYS     CE  574   6.265   3.919   0.656
   59LYS     NZ  575   6.234   3.801   0.573
   59LYS    HZ1  576   6.309   3.738   0.596
   59LYS    HZ2  577   6.144   3.761   0.591
   59LYS    HZ3  578   6.237   3.821   0.475
   59LYS      C  579   6.132   4.505   0.764
   59LYS      O  580   6.226   4.583   0.758
   60GLN      N  581   6.008   4.541   0.731
   60GLN      H  582   5.933   4.481   0.758
   60GLN     CA  583   5.969   4.657   0.649
   60GLN     CB  584   5.817   4.648   0.631
   60GLN     CG  585   5.758   4.749   0.531
   60GLN     CD  586   5.606   4.750   0.514
   60GLN    OE1  587   5.536   4.749   0.615
   60GLN    NE2  588   5.555   4.778   0.395
   60GLN   HE21  589   5.624   4.787   0.323
   60GLN   HE22  590   5.462   4.815   0.392
   60GLN      C  591   5.996   4.795   0.710
   60GLN      O  592   6.024   4.888   0.635
   61ILE      N  593   5.988   4.806   0.842
   61ILE      H  594   5.955   4.727   0.894
   61ILE     CA  595   6.029   4.925   0.918
   61ILE     CB  596   5.960   4.925   1.055
   61ILE    CG1  597   5.808   4.934   1.040
   61ILE    CG2  598   6.007   5.045   1.136
   61ILE     CD  599   5.747   4.899   1.175
   61ILE      C  600   6.180   4.917   0.937
   61ILE      O  601   6.251   5.007   0.892
   62GLU      N  602   6.234   4.811   0.997
   62GLU      H  603   6.173   4.745   1.040
   62GLU     CA  604   6.376   4.791   1.030
   62GLU     CB  605   6.389   4.651   1.092
   62GLU     CG  606   6.513   4.657   1.182
   62GLU     CD  607   6.544   4.548   1.284
   62GLU    OE1  608   6.562   4.429   1.248
   62GLU    OE2  609   6.579   4.570   1.402
   62GLU      C  610   6.466   4.818   0.910
   62GLU      O  611   6.571   4.876   0.936
   63GLU      N  612   6.436   4.771   0.789
   63GLU      H  613   6.355   4.713   0.776
   63GLU     CA  614   6.514   4.786   0.665
   63GLU     CB  615   6.426   4.749   0.546
   63GLU     CG  616   6.511   4.675   0.442
   63GLU     CD  617   6.423   4.614   0.333
   63GLU    OE1  618   6.332   4.692   0.296
   63GLU    OE2  619   6.455   4.511   0.271
   63GLU      C  620   6.567   4.926   0.638
   63GLU      O  621   6.676   4.948   0.585
   64LEU      N  622   6.497   5.030   0.682
   64LEU      H  623   6.400   5.011   0.696
   64LEU     CA  624   6.529   5.174   0.676
   64LEU     CB  625   6.403   5.258   0.656
   64LEU     CG  626   6.332   5.217   0.527
   64LEU    CD1  627   6.182   5.242   0.547
   64LEU    CD2  628   6.375   5.302   0.406
   64LEU      C  629   6.614   5.237   0.787
   64LEU      O  630   6.637   5.357   0.790
   65LYS      N  631   6.648   5.153   0.884
   65LYS      H  632   6.623   5.056   0.877
   65LYS     CA  633   6.733   5.175   1.002
   65LYS     CB  634   6.876   5.134   0.967
   65LYS     CG  635   6.889   4.999   0.898
   65LYS     CD  636   6.904   4.901   1.015
   65LYS     CE  637   6.887   4.757   0.966
   65LYS     NZ  638   6.956   4.661   1.053
   65LYS    HZ1  639   6.922   4.659   1.147
   65LYS    HZ2  640   6.951   4.572   1.008
   65LYS    HZ3  641   7.053   4.684   1.062
   65LYS      C  642   6.725   5.311   1.072
   65LYS      O  643   6.821   5.386   1.089
   66GLY      N  644   6.602   5.357   1.095
   66GLY      H  645   6.527   5.298   1.063
   66GLY     CA  646   6.566   5.476   1.172
   66GLY      C  647   6.591   5.607   1.096
   66GLY      O  648   6.569   5.708   1.163
   67GLN      N  649   6.606   5.606   0.964
   67GLN      H  650   6.594   5.525   0.906
   67GLN     CA  651   6.649   5.724   0.888
   67GLN     CB  652   6.682   5.688   0.743
   67GLN     CG  653   6.765   5.800   0.679
   67GLN     CD  654   6.827   5.772   0.542
   67GLN    OE1  655   6.942   5.806   0.513
   67GLN    NE2  656   6.740   5.714   0.460
   67GLN   HE21  657   6.644   5.706   0.488
   67GLN   HE22  658   6.769   5.692   0.367
   67GLN      C  659   6.572   5.855   0.906
   67GLN      O  660   6.621   5.959   0.950
   68GLU      N  661   6.441   5.841   0.886
   68GLU      H  662   6.406   5.748   0.891
   68GLU     CA  663   6.337   5.944   0.902
   68GLU     CB  664   6.227   5.925   0.798
   68GLU     CG  665   6.260   5.983   0.660
   68GLU     CD  666   6.154   5.918   0.571
   68GLU    OE1  667   6.034   5.917   0.606
   68GLU    OE2  668   6.205   5.866   0.470
   68GLU      C  669   6.275   5.969   1.040
   68GLU      O  670   6.176   6.039   1.057
   69VAL      N  671   6.342   5.918   1.143
   69VAL      H  672   6.439   5.892   1.137
   69VAL     CA  673   6.293   5.936   1.280
   69VAL     CB  674   6.275   5.805   1.357
   69VAL    CG1  675   6.241   5.829   1.504
   69VAL    CG2  676   6.147   5.738   1.306
   69VAL      C  677   6.383   6.032   1.357
   69VAL      O  678   6.502   6.036   1.329
   70SER      N  679   6.331   6.129   1.433
   70SER      H  680   6.232   6.141   1.440
   70SER     CA  681   6.405   6.228   1.512
   70SER     CB  682   6.306   6.325   1.576
   70SER     OG  683   6.374   6.428   1.648
   70SER     HG  684   6.335   6.513   1.611
   70SER      C  685   6.486   6.153   1.618
   70SER      O  686   6.417   6.086   1.694
   71PRO      N  687   6.609   6.199   1.640
   71PRO     CA  688   6.695   6.154   1.750
   71PRO     CB  689   6.823   6.236   1.735
   71PRO     CG  690   6.838   6.244   1.583
   71PRO     CD  691   6.693   6.270   1.542
   71PRO      C  692   6.633   6.184   1.887
   71PRO      O  693   6.678   6.120   1.982
   72LYS      N  694   6.546   6.285   1.894
   72LYS      H  695   6.500   6.310   1.809
   72LYS     CA  696   6.485   6.334   2.018
   72LYS     CB  697   6.412   6.468   2.001
   72LYS     CG  698   6.504   6.590   2.004
   72LYS     CD  699   6.418   6.717   2.011
   72LYS     CE  700   6.348   6.762   1.883
   72LYS     NZ  701   6.297   6.900   1.877
   72LYS    HZ1  702   6.248   6.909   1.790
   72LYS    HZ2  703   6.244   6.914   1.960
   72LYS    HZ3  704   6.373   6.964   1.886
   72LYS      C  705   6.394   6.234   2.089
   72LYS      O  706   6.373   6.244   2.210
   73VAL      N  707   6.326   6.146   2.017
   73VAL      H  708   6.337   6.145   1.918
   73VAL     CA  709   6.229   6.046   2.065
   73VAL     CB  710   6.167   5.988   1.938
   73VAL    CG1  711   6.073   5.870   1.963
   73VAL    CG2  712   6.090   6.091   1.855
   73VAL      C  713   6.289   5.937   2.154
   73VAL      O  714   6.385   5.866   2.124
   74TYR      N  715   6.211   5.918   2.260
   74TYR      H  716   6.148   5.991   2.287
   74TYR     CA  717   6.233   5.813   2.360
   74TYR     CB  718   6.180   5.855   2.498
   74TYR     CG  719   6.218   5.774   2.622
   74TYR    CD1  720   6.147   5.657   2.646
   74TYR    HD1  721   6.064   5.626   2.583
   74TYR    CD2  722   6.324   5.805   2.707
   74TYR    HD2  723   6.399   5.884   2.708
   74TYR    CE1  724   6.175   5.581   2.759
   74TYR    HE1  725   6.102   5.504   2.785
   74TYR    CE2  726   6.344   5.726   2.820
   74TYR    HE2  727   6.414   5.762   2.895
   74TYR     CZ  728   6.274   5.610   2.851
   74TYR     OH  729   6.309   5.524   2.951
   74TYR     HH  730   6.385   5.560   3.005
   74TYR      C  731   6.172   5.680   2.318
   74TYR      O  732   6.058   5.656   2.359
   75PHE      N  733   6.253   5.594   2.256
   75PHE      H  734   6.350   5.615   2.245
   75PHE     CA  735   6.210   5.457   2.223
   75PHE     CB  736   6.252   5.442   2.077
   75PHE     CG  737   6.176   5.327   2.010
   75PHE    CD1  738   6.039   5.341   1.994
   75PHE    HD1  739   6.001   5.442   1.978
   75PHE    CD2  740   6.233   5.201   1.999
   75PHE    HD2  741   6.341   5.191   2.013
   75PHE    CE1  742   5.962   5.225   1.988
   75PHE    HE1  743   5.866   5.231   1.937
   75PHE    CE2  744   6.155   5.086   1.989
   75PHE    HE2  745   6.203   4.989   1.982
   75PHE     CZ  746   6.016   5.098   1.995
   75PHE     HZ  747   5.949   5.013   1.983
   75PHE      C  748   6.281   5.356   2.313
   75PHE      O  749   6.397   5.373   2.349
   76MET      N  750   6.211   5.243   2.323
   76MET      H  751   6.137   5.218   2.260
   76MET     CA  752   6.247   5.125   2.403
   76MET     CB  753   6.202   5.152   2.547
   76MET     CG  754   6.244   5.039   2.642
   76MET     SD  755   6.137   5.037   2.790
   76MET     CE  756   6.180   5.170   2.901
   76MET      C  757   6.169   5.010   2.340
   76MET      O  758   6.049   5.024   2.313
   77LYS      N  759   6.245   4.902   2.326
   77LYS      H  760   6.331   4.903   2.377
   77LYS     CA  761   6.199   4.766   2.294
   77LYS     CB  762   6.314   4.691   2.225
   77LYS     CG  763   6.365   4.758   2.097
   77LYS     CD  764   6.504   4.711   2.056
   77LYS     CE  765   6.540   4.772   1.920
   77LYS     NZ  766   6.680   4.744   1.883
   77LYS    HZ1  767   6.744   4.791   1.944
   77LYS    HZ2  768   6.699   4.646   1.880
   77LYS    HZ3  769   6.687   4.779   1.790
   77LYS      C  770   6.159   4.688   2.419
   77LYS      O  771   6.222   4.686   2.525
   78GLN      N  772   6.038   4.633   2.412
   78GLN      H  773   5.974   4.669   2.344
   78GLN     CA  774   5.981   4.542   2.512
   78GLN     CB  775   5.832   4.546   2.477
   78GLN     CG  776   5.753   4.474   2.586
   78GLN     CD  777   5.605   4.456   2.551
   78GLN    OE1  778   5.540   4.541   2.491
   78GLN    NE2  779   5.556   4.341   2.596
   78GLN   HE21  780   5.603   4.276   2.656
   78GLN   HE22  781   5.462   4.315   2.573
   78GLN      C  782   6.030   4.397   2.504
   78GLN      O  783   6.013   4.337   2.398
   79THR      N  784   6.142   4.366   2.569
   79THR      H  785   6.190   4.442   2.611
   79THR     CA  786   6.188   4.228   2.592
   79THR     CB  787   6.330   4.222   2.648
   79THR    OG1  788   6.336   4.307   2.763
   79THR    HG1  789   6.396   4.263   2.829
   79THR    CG2  790   6.440   4.274   2.554
   79THR      C  791   6.101   4.138   2.681
   79THR      O  792   6.093   4.020   2.648
   80ILE      N  793   6.049   4.189   2.792
   80ILE      H  794   6.068   4.284   2.817
   80ILE     CA  795   5.965   4.115   2.887
   80ILE     CB  796   5.957   4.199   3.015
   80ILE    CG1  797   6.092   4.236   3.076
   80ILE    CG2  798   5.864   4.144   3.122
   80ILE     CD  799   6.172   4.122   3.140
   80ILE      C  800   5.827   4.091   2.826
   80ILE      O  801   5.772   4.177   2.757
   81GLY      N  802   5.753   3.988   2.867
   81GLY      H  803   5.799   3.911   2.912
   81GLY     CA  804   5.613   3.965   2.830
   81GLY      C  805   5.512   4.050   2.908
   81GLY      O  806   5.545   4.107   3.011
   82ASN      N  807   5.390   4.063   2.855
   82ASN      H  808   5.363   4.005   2.778
   82ASN     CA  809   5.276   4.135   2.914
   82ASN     CB  810   5.224   4.054   3.033
   82ASN     CG  811   5.150   3.927   2.989
   82ASN    OD1  812   5.037   3.919   2.942
   82ASN    ND2  813   5.203   3.813   3.030
   82ASN   HD21  814   5.273   3.802   3.101
   82ASN   HD22  815   5.149   3.736   2.997
   82ASN      C  816   5.277   4.281   2.959
   82ASN      O  817   5.174   4.339   2.991
   83SER      N  818   5.394   4.343   2.969
   83SER      H  819   5.478   4.289   2.959
   83SER     CA  820   5.413   4.485   3.003
   83SER     CB  821   5.563   4.511   3.018
   83SER     OG  822   5.632   4.463   2.903
   83SER     HG  823   5.731   4.480   2.906
   83SER      C  824   5.372   4.595   2.906
   83SER      O  825   5.377   4.711   2.945
   84CYS      N  826   5.284   4.554   2.816
   84CYS      H  827   5.234   4.467   2.826
   84CYS     CA  828   5.234   4.640   2.707
   84CYS     CB  829   5.153   4.554   2.610
   84CYS     SG  830   5.013   4.464   2.686
   84CYS     HG  831   5.006   4.371   2.592
   84CYS      C  832   5.159   4.767   2.747
   84CYS      O  833   5.199   4.869   2.691
   85GLY      N  834   5.057   4.764   2.833
   85GLY      H  835   5.024   4.674   2.861
   85GLY     CA  836   4.995   4.889   2.879
   85GLY      C  837   5.096   4.982   2.946
   85GLY      O  838   5.094   5.102   2.920
   86THR      N  839   5.165   4.928   3.046
   86THR      H  840   5.135   4.850   3.100
   86THR     CA  841   5.279   5.000   3.105
   86THR     CB  842   5.342   4.924   3.222
   86THR    OG1  843   5.234   4.864   3.295
   86THR    HG1  844   5.262   4.783   3.346
   86THR    CG2  845   5.420   5.016   3.316
   86THR      C  846   5.388   5.046   3.008
   86THR      O  847   5.420   5.165   3.015
   87ILE      N  848   5.418   4.968   2.905
   87ILE      H  849   5.387   4.873   2.909
   87ILE     CA  850   5.503   5.020   2.797
   87ILE     CB  851   5.581   4.913   2.721
   87ILE    CG1  852   5.667   4.835   2.821
   87ILE    CG2  853   5.676   4.973   2.618
   87ILE     CD  854   5.772   4.914   2.898
   87ILE      C  855   5.448   5.143   2.725
   87ILE      O  856   5.512   5.247   2.740
   88GLY      N  857   5.320   5.132   2.690
   88GLY      H  858   5.272   5.044   2.683
   88GLY     CA  859   5.249   5.250   2.639
   88GLY      C  860   5.246   5.381   2.719
   88GLY      O  861   5.261   5.486   2.656
   89LEU      N  862   5.222   5.361   2.848
   89LEU      H  863   5.216   5.269   2.887
   89LEU     CA  864   5.232   5.465   2.951
   89LEU     CB  865   5.180   5.398   3.078
   89LEU     CG  866   5.149   5.483   3.201
   89LEU    CD1  867   5.061   5.418   3.307
   89LEU    CD2  868   5.275   5.504   3.286
   89LEU      C  869   5.370   5.532   2.955
   89LEU      O  870   5.376   5.653   2.933
   90ILE      N  871   5.479   5.459   2.975
   90ILE      H  872   5.464   5.360   2.983
   90ILE     CA  873   5.620   5.500   2.970
   90ILE     CB  874   5.716   5.386   3.003
   90ILE    CG1  875   5.683   5.328   3.141
   90ILE    CG2  876   5.861   5.434   3.022
   90ILE     CD  877   5.752   5.198   3.184
   90ILE      C  878   5.659   5.564   2.837
   90ILE      O  879   5.709   5.675   2.853
   91HISE     N  880   5.615   5.508   2.724
   91HISE     H  881   5.592   5.411   2.717
   91HISE    CA  882   5.625   5.568   2.590
   91HISE    CB  883   5.561   5.482   2.480
   91HISE    CG  884   5.656   5.384   2.413
   91HISE   ND1  885   5.698   5.266   2.459
   91HISE   CD2  886   5.714   5.398   2.294
   91HISE   HD2  887   5.698   5.489   2.236
   91HISE   CE1  888   5.769   5.202   2.367
   91HISE   HE1  889   5.802   5.098   2.364
   91HISE   NE2  890   5.778   5.285   2.264
   91HISE   HE2  891   5.792   5.244   2.174
   91HISE     C  892   5.571   5.711   2.575
   91HISE     O  893   5.653   5.797   2.542
   92ALA      N  894   5.448   5.726   2.621
   92ALA      H  895   5.396   5.660   2.675
   92ALA     CA  896   5.379   5.856   2.632
   92ALA     CB  897   5.231   5.823   2.659
   92ALA      C  898   5.440   5.953   2.733
   92ALA      O  899   5.502   6.050   2.690
   93VAL      N  900   5.457   5.912   2.858
   93VAL      H  901   5.441   5.819   2.891
   93VAL     CA  902   5.494   6.009   2.963
   93VAL     CB  903   5.469   5.954   3.103
   93VAL    CG1  904   5.549   6.022   3.214
   93VAL    CG2  905   5.322   5.959   3.146
   93VAL      C  906   5.636   6.061   2.943
   93VAL      O  907   5.666   6.180   2.952
   94ALA      N  908   5.719   5.972   2.888
   94ALA      H  909   5.688   5.877   2.878
   94ALA     CA  910   5.858   5.999   2.851
   94ALA     CB  911   5.913   5.862   2.810
   94ALA      C  912   5.881   6.102   2.741
   94ALA      O  913   5.969   6.186   2.759
   95ASN      N  914   5.800   6.114   2.636
   95ASN      H  915   5.728   6.045   2.628
   95ASN     CA  916   5.801   6.210   2.524
   95ASN     CB  917   5.769   6.134   2.395
   95ASN     CG  918   5.888   6.043   2.367
   95ASN    OD1  919   5.988   6.084   2.309
   95ASN    ND2  920   5.864   5.914   2.390
   95ASN   HD21  921   5.772   5.883   2.412
   95ASN   HD22  922   5.937   5.847   2.375
   95ASN      C  923   5.730   6.344   2.545
   95ASN      O  924   5.735   6.415   2.444
   96ASN      N  925   5.660   6.360   2.657
   96ASN      H  926   5.653   6.284   2.722
   96ASN     CA  927   5.590   6.480   2.703
   96ASN     CB  928   5.443   6.490   2.663
   96ASN     CG  929   5.403   6.527   2.520
   96ASN    OD1  930   5.454   6.613   2.449
   96ASN    ND2  931   5.311   6.450   2.462
   96ASN   HD21  932   5.277   6.374   2.517
   96ASN   HD22  933   5.279   6.475   2.371
   96ASN      C  934   5.623   6.540   2.840
   96ASN      O  935   5.547   6.608   2.909
   97GLN      N  936   5.751   6.518   2.867
   97GLN      H  937   5.824   6.511   2.799
   97GLN     CA  938   5.810   6.564   2.994
   97GLN     CB  939   5.958   6.529   3.009
   97GLN     CG  940   5.972   6.385   3.058
   97GLN     CD  941   6.119   6.352   3.085
   97GLN    OE1  942   6.175   6.394   3.186
   97GLN    NE2  943   6.186   6.279   2.996
   97GLN   HE21  944   6.136   6.245   2.916
   97GLN   HE22  945   6.280   6.247   3.009
   97GLN      C  946   5.805   6.716   3.011
   97GLN      O  947   5.791   6.761   3.125
   98ASP      N  948   5.805   6.785   2.898
   98ASP      H  949   5.803   6.744   2.807
   98ASP     CA  950   5.773   6.928   2.909
   98ASP     CB  951   5.794   6.987   2.769
   98ASP     CG  952   5.697   6.947   2.658
   98ASP    OD1  953   5.687   7.040   2.574
   98ASP    OD2  954   5.643   6.834   2.663
   98ASP      C  955   5.636   6.973   2.960
   98ASP      O  956   5.633   7.074   3.029
   99LYS      N  957   5.530   6.904   2.917
   99LYS      H  958   5.544   6.845   2.838
   99LYS     CA  959   5.390   6.929   2.956
   99LYS     CB  960   5.307   6.874   2.840
   99LYS     CG  961   5.316   6.959   2.713
   99LYS     CD  962   5.257   6.880   2.597
   99LYS     CE  963   5.289   6.927   2.455
   99LYS     NZ  964   5.425   6.890   2.412
   99LYS    HZ1  965   5.439   6.911   2.315
   99LYS    HZ2  966   5.493   6.935   2.470
   99LYS    HZ3  967   5.439   6.794   2.435
   99LYS      C  968   5.348   6.867   3.089
   99LYS      O  969   5.259   6.918   3.159
  100LEU      N  970   5.417   6.760   3.126
  100LEU      H  971   5.480   6.708   3.069
  100LEU     CA  972   5.372   6.694   3.250
  100LEU     CB  973   5.285   6.577   3.204
  100LEU     CG  974   5.250   6.482   3.318
  100LEU    CD1  975   5.150   6.554   3.409
  100LEU    CD2  976   5.176   6.358   3.267
  100LEU      C  977   5.494   6.661   3.336
  100LEU      O  978   5.598   6.615   3.291
  101GLY      N  979   5.482   6.689   3.466
  101GLY      H  980   5.407   6.750   3.490
  101GLY     CA  981   5.586   6.658   3.565
  101GLY      C  982   5.552   6.555   3.673
  101GLY      O  983   5.446   6.495   3.687
  102PHE      N  984   5.648   6.555   3.766
  102PHE      H  985   5.707   6.635   3.774
  102PHE     CA  986   5.667   6.452   3.870
  102PHE     CB  987   5.789   6.365   3.840
  102PHE     CG  988   5.787   6.306   3.699
  102PHE    CD1  989   5.722   6.186   3.672
  102PHE    HD1  990   5.717   6.112   3.752
  102PHE    CD2  991   5.817   6.386   3.589
  102PHE    HD2  992   5.841   6.492   3.603
  102PHE    CE1  993   5.706   6.138   3.543
  102PHE    HE1  994   5.644   6.050   3.527
  102PHE    CE2  995   5.806   6.342   3.458
  102PHE    HE2  996   5.843   6.403   3.375
  102PHE     CZ  997   5.749   6.217   3.437
  102PHE     HZ  998   5.731   6.181   3.336
  102PHE      C  999   5.674   6.509   4.011
  102PHE      O 1000   5.661   6.630   4.030
  103GLU      N 1001   5.656   6.415   4.104
  103GLU      H 1002   5.645   6.319   4.081
  103GLU     CA 1003   5.664   6.441   4.249
  103GLU     CB 1004   5.534   6.395   4.316
  103GLU     CG 1005   5.484   6.251   4.309
  103GLU     CD 1006   5.351   6.237   4.382
  103GLU    OE1 1007   5.259   6.321   4.374
  103GLU    OE2 1008   5.340   6.132   4.449
  103GLU      C 1009   5.785   6.375   4.316
  103GLU      O 1010   5.858   6.308   4.243
  104ASP      N 1011   5.799   6.402   4.446
  104ASP      H 1012   5.748   6.478   4.486
  104ASP     CA 1013   5.901   6.344   4.534
  104ASP     CB 1014   5.889   6.385   4.681
  104ASP     CG 1015   5.884   6.538   4.686
  104ASP    OD1 1016   5.989   6.605   4.675
  104ASP    OD2 1017   5.770   6.590   4.680
  104ASP      C 1018   5.896   6.192   4.539
  104ASP      O 1019   5.797   6.125   4.512
  105GLY      N 1020   6.020   6.143   4.538
  105GLY      H 1021   6.098   6.203   4.552
  105GLY     CA 1022   6.048   5.999   4.527
  105GLY      C 1023   6.000   5.921   4.404
  105GLY      O 1024   5.976   5.801   4.417
  106SER      N 1025   5.962   5.993   4.299
  106SER      H 1026   5.993   6.087   4.286
  106SER     CA 1027   5.903   5.938   4.176
  106SER     CB 1028   5.860   6.039   4.069
  106SER     OG 1029   5.828   5.968   3.949
  106SER     HG 1030   5.732   5.989   3.932
  106SER      C 1031   5.986   5.827   4.110
  106SER      O 1032   6.103   5.851   4.082
  107VAL      N 1033   5.929   5.708   4.127
  107VAL      H 1034   5.858   5.693   4.196
  107VAL     CA 1035   5.983   5.594   4.052
  107VAL     CB 1036   5.904   5.468   4.086
  107VAL    CG1 1037   5.959   5.343   4.016
  107VAL    CG2 1038   5.891   5.453   4.238
  107VAL      C 1039   5.999   5.608   3.900
  107VAL      O 1040   6.112   5.591   3.854
  108LEU      N 1041   5.906   5.686   3.846
  108LEU      H 1042   5.831   5.724   3.900
  108LEU     CA 1043   5.905   5.707   3.700
  108LEU     CB 1044   5.771   5.745   3.638
  108LEU     CG 1045   5.755   5.744   3.485
  108LEU    CD1 1046   5.793   5.607   3.427
  108LEU    CD2 1047   5.609   5.769   3.449
  108LEU      C 1048   6.004   5.818   3.664
  108LEU      O 1049   6.077   5.810   3.565
  109LYS      N 1050   6.012   5.922   3.746
  109LYS      H 1051   5.955   5.933   3.828
  109LYS     CA 1052   6.115   6.026   3.732
  109LYS     CB 1053   6.104   6.145   3.826
  109LYS     CG 1054   6.204   6.258   3.800
  109LYS     CD 1055   6.179   6.329   3.667
  109LYS     CE 1056   6.300   6.413   3.627
  109LYS     NZ 1057   6.322   6.531   3.712
  109LYS    HZ1 1058   6.240   6.583   3.735
  109LYS    HZ2 1059   6.374   6.517   3.797
  109LYS    HZ3 1060   6.379   6.590   3.655
  109LYS      C 1061   6.261   5.979   3.736
  109LYS      O 1062   6.332   6.009   3.640
  110GLN      N 1063   6.292   5.903   3.841
  110GLN      H 1064   6.223   5.887   3.911
  110GLN     CA 1065   6.419   5.833   3.864
  110GLN     CB 1066   6.407   5.732   3.979
  110GLN     CG 1067   6.535   5.669   4.033
  110GLN     CD 1068   6.601   5.571   3.936
  110GLN    OE1 1069   6.549   5.485   3.865
  110GLN    NE2 1070   6.727   5.609   3.913
  110GLN   HE21 1071   6.759   5.692   3.959
  110GLN   HE22 1072   6.787   5.549   3.860
  110GLN      C 1073   6.460   5.750   3.742
  110GLN      O 1074   6.567   5.773   3.686
  111PHE      N 1075   6.356   5.694   3.680
  111PHE      H 1076   6.261   5.702   3.710
  111PHE     CA 1077   6.373   5.602   3.567
  111PHE     CB 1078   6.264   5.497   3.589
  111PHE     CG 1079   6.271   5.395   3.475
  111PHE    CD1 1080   6.360   5.289   3.477
  111PHE    HD1 1081   6.442   5.292   3.549
  111PHE    CD2 1082   6.182   5.398   3.369
  111PHE    HD2 1083   6.111   5.481   3.365
  111PHE    CE1 1084   6.372   5.197   3.373
  111PHE    HE1 1085   6.440   5.113   3.387
  111PHE    CE2 1086   6.198   5.315   3.259
  111PHE    HE2 1087   6.140   5.322   3.167
  111PHE     CZ 1088   6.293   5.213   3.260
  111PHE     HZ 1089   6.309   5.160   3.166
  111PHE      C 1090   6.397   5.674   3.434
  111PHE      O 1091   6.507   5.660   3.380
  112LEU      N 1092   6.315   5.776   3.414
  112LEU      H 1093   6.218   5.758   3.433
  112LEU     CA 1094   6.341   5.881   3.314
  112LEU     CB 1095   6.235   5.989   3.331
  112LEU     CG 1096   6.109   5.962   3.249
  112LEU    CD1 1097   6.013   6.081   3.267
  112LEU    CD2 1098   6.114   5.943   3.097
  112LEU      C 1099   6.479   5.947   3.323
  112LEU      O 1100   6.540   5.968   3.218
  113SER      N 1101   6.508   6.017   3.431
  113SER      H 1102   6.434   6.037   3.495
  113SER     CA 1103   6.634   6.083   3.470
  113SER     CB 1104   6.629   6.140   3.612
  113SER     OG 1105   6.740   6.222   3.649
  113SER     HG 1106   6.813   6.223   3.580
  113SER      C 1107   6.756   5.991   3.463
  113SER      O 1108   6.861   6.042   3.425
  114GLU      N 1109   6.742   5.861   3.488
  114GLU      H 1110   6.676   5.834   3.558
  114GLU     CA 1111   6.851   5.767   3.456
  114GLU     CB 1112   6.833   5.639   3.538
  114GLU     CG 1113   6.967   5.567   3.552
  114GLU     CD 1114   6.965   5.449   3.651
  114GLU    OE1 1115   6.912   5.462   3.763
  114GLU    OE2 1116   7.020   5.343   3.614
  114GLU      C 1117   6.863   5.737   3.307
  114GLU      O 1118   6.938   5.807   3.240
  115THR      N 1119   6.754   5.684   3.250
  115THR      H 1120   6.664   5.691   3.294
  115THR     CA 1121   6.737   5.647   3.109
  115THR     CB 1122   6.614   5.559   3.091
  115THR    OG1 1123   6.489   5.627   3.109
  115THR    HG1 1124   6.486   5.658   3.204
  115THR    CG2 1125   6.614   5.428   3.170
  115THR      C 1126   6.738   5.745   2.991
  115THR      O 1127   6.694   5.698   2.886
  116GLU      N 1128   6.797   5.861   3.014
  116GLU      H 1129   6.849   5.872   3.099
  116GLU     CA 1130   6.800   5.962   2.907
  116GLU     CB 1131   6.826   6.102   2.964
  116GLU     CG 1132   6.776   6.214   2.873
  116GLU     CD 1133   6.796   6.355   2.931
  116GLU    OE1 1134   6.787   6.380   3.053
  116GLU    OE2 1135   6.844   6.435   2.848
  116GLU      C 1136   6.892   5.943   2.787
  116GLU      O 1137   6.844   5.893   2.685
  117LYS      N 1138   7.022   5.948   2.813
  117LYS      H 1139   7.047   5.979   2.905
  117LYS     CA 1140   7.130   5.934   2.715
  117LYS     CB 1141   7.246   6.022   2.761
  117LYS     CG 1142   7.235   6.172   2.734
  117LYS     CD 1143   7.374   6.234   2.755
  117LYS     CE 1144   7.461   6.201   2.634
  117LYS     NZ 1145   7.423   6.282   2.517
  117LYS    HZ1 1146   7.338   6.241   2.484
  117LYS    HZ2 1147   7.396   6.376   2.536
  117LYS    HZ3 1148   7.482   6.261   2.440
  117LYS      C 1149   7.178   5.789   2.701
  117LYS      O 1150   7.276   5.752   2.766
  118MET      N 1151   7.102   5.705   2.633
  118MET      H 1152   7.017   5.739   2.591
  118MET     CA 1153   7.133   5.563   2.608
  118MET     CB 1154   7.154   5.482   2.736
  118MET     CG 1155   7.036   5.478   2.833
  118MET     SD 1156   7.041   5.363   2.975
  118MET     CE 1157   7.106   5.458   3.110
  118MET      C 1158   7.036   5.488   2.516
  118MET      O 1159   6.918   5.515   2.497
  119SER      N 1160   7.089   5.385   2.451
  119SER      H 1161   7.180   5.356   2.480
  119SER     CA 1162   7.019   5.307   2.349
  119SER     CB 1163   7.118   5.205   2.292
  119SER     OG 1164   7.130   5.085   2.370
  119SER     HG 1165   7.193   5.099   2.446
  119SER      C 1166   6.883   5.251   2.390
  119SER      O 1167   6.870   5.228   2.510
  120PRO      N 1168   6.794   5.230   2.293
  120PRO     CA 1169   6.666   5.163   2.316
  120PRO     CB 1170   6.599   5.133   2.181
  120PRO     CG 1171   6.655   5.248   2.098
  120PRO     CD 1172   6.790   5.288   2.158
  120PRO      C 1173   6.683   5.026   2.382
  120PRO      O 1174   6.592   4.999   2.460
  121GLU      N 1175   6.789   4.955   2.345
  121GLU      H 1176   6.839   4.975   2.261
  121GLU     CA 1177   6.831   4.829   2.410
  121GLU     CB 1178   6.940   4.762   2.327
  121GLU     CG 1179   6.912   4.740   2.178
  121GLU     CD 1180   6.930   4.868   2.095
  121GLU    OE1 1181   6.835   4.942   2.062
  121GLU    OE2 1182   7.048   4.886   2.061
  121GLU      C 1183   6.868   4.848   2.557
  121GLU      O 1184   6.820   4.787   2.653
  122ASP      N 1185   6.955   4.944   2.589
  122ASP      H 1186   6.997   4.999   2.517
  122ASP     CA 1187   6.999   4.975   2.725
  122ASP     CB 1188   7.112   5.078   2.731
  122ASP     CG 1189   7.253   5.051   2.678
  122ASP    OD1 1190   7.317   4.961   2.737
  122ASP    OD2 1191   7.288   5.121   2.581
  122ASP      C 1192   6.886   5.018   2.818
  122ASP      O 1193   6.874   4.967   2.930
  123ARG      N 1194   6.795   5.099   2.765
  123ARG      H 1195   6.810   5.161   2.688
  123ARG     CA 1196   6.664   5.122   2.827
  123ARG     CB 1197   6.582   5.227   2.751
  123ARG     CG 1198   6.642   5.367   2.760
  123ARG     CD 1199   6.561   5.460   2.669
  123ARG     NE 1200   6.630   5.582   2.626
  123ARG     HE 1201   6.662   5.633   2.706
  123ARG     CZ 1202   6.629   5.634   2.502
  123ARG    NH1 1203   6.556   5.578   2.405
  123ARG   HH11 1204   6.500   5.496   2.415
  123ARG   HH12 1205   6.543   5.624   2.317
  123ARG    NH2 1206   6.674   5.758   2.478
  123ARG   HH21 1207   6.713   5.813   2.552
  123ARG   HH22 1208   6.647   5.786   2.386
  123ARG      C 1209   6.584   4.997   2.864
  123ARG      O 1210   6.517   5.002   2.967
  124ALA      N 1211   6.584   4.897   2.777
  124ALA      H 1212   6.630   4.907   2.688
  124ALA     CA 1213   6.511   4.772   2.803
  124ALA     CB 1214   6.500   4.703   2.667
  124ALA      C 1215   6.580   4.680   2.905
  124ALA      O 1216   6.520   4.613   2.989
  125LYS      N 1217   6.711   4.678   2.886
  125LYS      H 1218   6.756   4.708   2.802
  125LYS     CA 1219   6.798   4.618   2.989
  125LYS     CB 1220   6.944   4.621   2.942
  125LYS     CG 1221   6.962   4.538   2.814
  125LYS     CD 1222   6.914   4.395   2.839
  125LYS     CE 1223   6.918   4.308   2.714
  125LYS     NZ 1224   6.878   4.170   2.742
  125LYS    HZ1 1225   6.857   4.124   2.656
  125LYS    HZ2 1226   6.958   4.126   2.784
  125LYS    HZ3 1227   6.804   4.172   2.809
  125LYS      C 1228   6.784   4.680   3.128
  125LYS      O 1229   6.778   4.606   3.226
  126CYS      N 1230   6.763   4.811   3.125
  126CYS      H 1231   6.790   4.873   3.051
  126CYS     CA 1232   6.712   4.881   3.244
  126CYS     CB 1233   6.701   5.032   3.224
  126CYS     SG 1234   6.862   5.116   3.244
  126CYS     HG 1235   6.891   5.069   3.365
  126CYS      C 1236   6.574   4.841   3.298
  126CYS      O 1237   6.555   4.841   3.420
  127PHE      N 1238   6.474   4.839   3.210
  127PHE      H 1239   6.494   4.871   3.118
  127PHE     CA 1240   6.343   4.781   3.245
  127PHE     CB 1241   6.249   4.792   3.125
  127PHE     CG 1242   6.102   4.779   3.164
  127PHE    CD1 1243   6.035   4.886   3.223
  127PHE    HD1 1244   6.081   4.984   3.217
  127PHE    CD2 1245   6.042   4.654   3.179
  127PHE    HD2 1246   6.106   4.567   3.163
  127PHE    CE1 1247   5.911   4.873   3.284
  127PHE    HE1 1248   5.854   4.962   3.310
  127PHE    CE2 1249   5.920   4.638   3.243
  127PHE    HE2 1250   5.865   4.545   3.232
  127PHE     CZ 1251   5.850   4.748   3.290
  127PHE     HZ 1252   5.755   4.738   3.343
  127PHE      C 1253   6.344   4.644   3.312
  127PHE      O 1254   6.304   4.624   3.427
  128GLU      N 1255   6.432   4.559   3.261
  128GLU      H 1256   6.472   4.582   3.172
  128GLU     CA 1257   6.461   4.423   3.311
  128GLU     CB 1258   6.554   4.346   3.217
  128GLU     CG 1259   6.500   4.314   3.077
  128GLU     CD 1260   6.598   4.229   2.997
  128GLU    OE1 1261   6.716   4.215   3.036
  128GLU    OE2 1262   6.562   4.195   2.883
  128GLU      C 1263   6.529   4.421   3.448
  128GLU      O 1264   6.457   4.378   3.538
  129LYS      N 1265   6.626   4.509   3.468
  129LYS      H 1266   6.661   4.567   3.394
  129LYS     CA 1267   6.696   4.540   3.594
  129LYS     CB 1268   6.822   4.623   3.566
  129LYS     CG 1269   6.934   4.541   3.501
  129LYS     CD 1270   7.057   4.631   3.509
  129LYS     CE 1271   7.054   4.750   3.413
  129LYS     NZ 1272   7.193   4.763   3.366
  129LYS    HZ1 1273   7.200   4.711   3.281
  129LYS    HZ2 1274   7.213   4.858   3.342
  129LYS    HZ3 1275   7.260   4.727   3.431
  129LYS      C 1276   6.615   4.604   3.707
  129LYS      O 1277   6.660   4.596   3.821
  130ASN      N 1278   6.490   4.641   3.684
  130ASN      H 1279   6.439   4.605   3.605
  130ASN     CA 1280   6.403   4.714   3.777
  130ASN     CB 1281   6.313   4.816   3.707
  130ASN     CG 1282   6.266   4.929   3.799
  130ASN    OD1 1283   6.161   4.934   3.864
  130ASN    ND2 1284   6.344   5.037   3.801
  130ASN   HD21 1285   6.428   5.037   3.746
  130ASN   HD22 1286   6.321   5.113   3.862
  130ASN      C 1287   6.311   4.629   3.865
  130ASN      O 1288   6.214   4.566   3.822
  131GLU      N 1289   6.322   4.649   3.996
  131GLU      H 1290   6.405   4.690   4.033
  131GLU     CA 1291   6.232   4.594   4.099
  131GLU     CB 1292   6.310   4.591   4.231
  131GLU     CG 1293   6.408   4.475   4.221
  131GLU     CD 1294   6.340   4.344   4.262
  131GLU    OE1 1295   6.289   4.342   4.376
  131GLU    OE2 1296   6.348   4.250   4.180
  131GLU      C 1297   6.102   4.671   4.119
  131GLU      O 1298   5.998   4.604   4.113
  132ALA      N 1299   6.097   4.802   4.139
  132ALA      H 1300   6.181   4.855   4.146
  132ALA     CA 1301   5.971   4.874   4.163
  132ALA     CB 1302   6.002   5.020   4.195
  132ALA      C 1303   5.857   4.875   4.061
  132ALA      O 1304   5.742   4.874   4.105
  133ILE      N 1305   5.885   4.905   3.934
  133ILE      H 1306   5.977   4.924   3.901
  133ILE     CA 1307   5.776   4.913   3.835
  133ILE     CB 1308   5.836   4.959   3.702
  133ILE    CG1 1309   5.897   5.097   3.729
  133ILE    CG2 1310   5.731   4.967   3.591
  133ILE     CD 1311   6.009   5.121   3.628
  133ILE      C 1312   5.719   4.773   3.812
  133ILE      O 1313   5.597   4.756   3.801
  134GLN      N 1314   5.798   4.667   3.822
  134GLN      H 1315   5.897   4.670   3.806
  134GLN     CA 1316   5.756   4.526   3.827
  134GLN     CB 1317   5.875   4.430   3.813
  134GLN     CG 1318   5.888   4.393   3.665
  134GLN     CD 1319   5.996   4.290   3.633
  134GLN    OE1 1320   5.968   4.172   3.617
  134GLN    NE2 1321   6.117   4.338   3.603
  134GLN   HE21 1322   6.135   4.436   3.603
  134GLN   HE22 1323   6.182   4.280   3.555
  134GLN      C 1324   5.663   4.482   3.940
  134GLN      O 1325   5.557   4.426   3.913
  135ALA      N 1326   5.692   4.534   4.059
  135ALA      H 1327   5.782   4.576   4.074
  135ALA     CA 1328   5.608   4.525   4.179
  135ALA     CB 1329   5.702   4.562   4.294
  135ALA      C 1330   5.487   4.617   4.165
  135ALA      O 1331   5.378   4.565   4.186
  136ALA      N 1332   5.505   4.738   4.112
  136ALA      H 1333   5.592   4.786   4.099
  136ALA     CA 1334   5.393   4.832   4.097
  136ALA     CB 1335   5.443   4.974   4.069
  136ALA      C 1336   5.284   4.787   3.999
  136ALA      O 1337   5.176   4.744   4.038
  137HISE     N 1338   5.331   4.733   3.886
  137HISE     H 1339   5.428   4.751   3.868
  137HISE    CA 1340   5.252   4.679   3.775
  137HISE    CB 1341   5.346   4.657   3.656
  137HISE    CG 1342   5.292   4.583   3.533
  137HISE   ND1 1343   5.238   4.638   3.425
  137HISE   CD2 1344   5.335   4.461   3.502
  137HISE   HD2 1345   5.360   4.385   3.577
  137HISE   CE1 1346   5.270   4.556   3.326
  137HISE   HE1 1347   5.224   4.568   3.228
  137HISE   NE2 1348   5.329   4.445   3.370
  137HISE   HE2 1349   5.346   4.360   3.320
  137HISE     C 1350   5.176   4.552   3.815
  137HISE     O 1351   5.054   4.563   3.818
  138ASP      N 1352   5.234   4.450   3.877
  138ASP      H 1353   5.330   4.424   3.870
  138ASP     CA 1354   5.166   4.334   3.937
  138ASP     CB 1355   5.257   4.214   3.962
  138ASP     CG 1356   5.259   4.129   3.835
  138ASP    OD1 1357   5.316   4.179   3.735
  138ASP    OD2 1358   5.216   4.012   3.842
  138ASP      C 1359   5.064   4.357   4.049
  138ASP      O 1360   4.960   4.293   4.060
  139ALA      N 1361   5.086   4.462   4.128
  139ALA      H 1362   5.179   4.488   4.153
  139ALA     CA 1363   4.986   4.517   4.220
  139ALA     CB 1364   5.035   4.590   4.345
  139ALA      C 1365   4.869   4.596   4.161
  139ALA      O 1366   4.758   4.586   4.213
  140VAL      N 1367   4.890   4.678   4.058
  140VAL      H 1368   4.979   4.715   4.033
  140VAL     CA 1369   4.780   4.734   3.978
  140VAL     CB 1370   4.816   4.847   3.881
  140VAL    CG1 1371   4.701   4.933   3.829
  140VAL    CG2 1372   4.925   4.940   3.934
  140VAL      C 1373   4.712   4.628   3.891
  140VAL      O 1374   4.590   4.633   3.878
  141ALA      N 1375   4.786   4.524   3.854
  141ALA      H 1376   4.886   4.526   3.864
  141ALA     CA 1377   4.725   4.413   3.779
  141ALA     CB 1378   4.832   4.320   3.723
  141ALA      C 1379   4.618   4.336   3.856
  141ALA      O 1380   4.535   4.258   3.809
  142GLN      N 1381   4.640   4.327   3.987
  142GLN      H 1382   4.732   4.349   4.020
  142GLN     CA 1383   4.560   4.262   4.092
  142GLN     CB 1384   4.647   4.227   4.212
  142GLN     CG 1385   4.704   4.094   4.162
  142GLN     CD 1386   4.802   4.041   4.266
  142GLN    OE1 1387   4.773   3.959   4.354
  142GLN    NE2 1388   4.924   4.094   4.275
  142GLN   HE21 1389   4.963   4.159   4.210
  142GLN   HE22 1390   4.972   4.093   4.363
  142GLN      C 1391   4.446   4.350   4.144
  142GLN      O 1392   4.347   4.305   4.202
  143GLU      N 1393   4.463   4.481   4.152
  143GLU      H 1394   4.549   4.524   4.180
  143GLU     CA 1395   4.353   4.578   4.156
  143GLU     CB 1396   4.414   4.717   4.176
  143GLU     CG 1397   4.431   4.747   4.325
  143GLU     CD 1398   4.429   4.894   4.368
  143GLU    OE1 1399   4.382   4.983   4.294
  143GLU    OE2 1400   4.488   4.927   4.473
  143GLU      C 1401   4.260   4.581   4.034
  143GLU      O 1402   4.148   4.631   4.044
  144GLY      N 1403   4.305   4.532   3.919
  144GLY      H 1404   4.399   4.553   3.892
  144GLY     CA 1405   4.207   4.501   3.815
  144GLY      C 1406   4.123   4.378   3.848
  144GLY      O 1407   4.176   4.291   3.917
  145GLN      N 1408   4.006   4.354   3.788
  145GLN      H 1409   3.959   4.425   3.736
  145GLN     CA 1410   3.924   4.238   3.828
  145GLN     CB 1411   3.784   4.292   3.860
  145GLN     CG 1412   3.717   4.362   3.742
  145GLN     CD 1413   3.582   4.414   3.791
  145GLN    OE1 1414   3.497   4.357   3.860
  145GLN    NE2 1415   3.570   4.545   3.773
  145GLN   HE21 1416   3.645   4.600   3.735
  145GLN   HE22 1417   3.497   4.594   3.821
  145GLN      C 1418   3.915   4.125   3.726
  145GLN      O 1419   3.910   4.009   3.767
  146CYS      N 1420   3.923   4.158   3.597
  146CYS      H 1421   3.958   4.245   3.563
  146CYS     CA 1422   3.915   4.052   3.495
  146CYS     CB 1423   3.832   4.094   3.374
  146CYS     SG 1424   3.675   4.185   3.402
  146CYS     HG 1425   3.745   4.294   3.430
  146CYS      C 1426   4.056   4.022   3.445
  146CYS      O 1427   4.140   4.111   3.434
  147ARG      N 1428   4.071   3.900   3.393
  147ARG      H 1429   3.992   3.840   3.382
  147ARG     CA 1430   4.200   3.843   3.351
  147ARG     CB 1431   4.245   3.740   3.455
  147ARG     CG 1432   4.396   3.721   3.454
  147ARG     CD 1433   4.472   3.846   3.499
  147ARG     NE 1434   4.451   3.874   3.642
  147ARG     HE 1435   4.358   3.864   3.676
  147ARG     CZ 1436   4.540   3.904   3.738
  147ARG    NH1 1437   4.671   3.893   3.713
  147ARG   HH11 1438   4.702   3.878   3.619
  147ARG   HH12 1439   4.730   3.868   3.789
  147ARG    NH2 1440   4.489   3.951   3.852
  147ARG   HH21 1441   4.392   3.966   3.873
  147ARG   HH22 1442   4.548   3.995   3.920
  147ARG      C 1443   4.207   3.785   3.210
  147ARG      O 1444   4.241   3.852   3.113
  148VAL      N 1445   4.142   3.669   3.196
  148VAL      H 1446   4.095   3.624   3.271
  148VAL     CA 1447   4.123   3.595   3.070
  148VAL     CB 1448   3.987   3.630   3.008
  148VAL    CG1 1449   3.952   3.560   2.876
  148VAL    CG2 1450   3.873   3.599   3.105
  148VAL      C 1451   4.237   3.599   2.969
  148VAL      O 1452   4.234   3.682   2.878
  149ASP      N 1453   4.347   3.531   2.998
  149ASP      H 1454   4.350   3.470   3.077
  149ASP     CA 1455   4.464   3.516   2.910
  149ASP     CB 1456   4.590   3.493   2.993
  149ASP     CG 1457   4.713   3.535   2.913
  149ASP    OD1 1458   4.743   3.656   2.906
  149ASP    OD2 1459   4.758   3.448   2.836
  149ASP      C 1460   4.450   3.414   2.796
  149ASP      O 1461   4.516   3.310   2.791
  150ASP      N 1462   4.360   3.459   2.709
  150ASP      H 1463   4.319   3.550   2.717
  150ASP     CA 1464   4.322   3.393   2.584
  150ASP     CB 1465   4.189   3.452   2.536
  150ASP     CG 1466   4.179   3.603   2.514
  150ASP    OD1 1467   4.283   3.660   2.476
  150ASP    OD2 1468   4.068   3.654   2.542
  150ASP      C 1469   4.428   3.373   2.476
  150ASP      O 1470   4.411   3.313   2.370
  151LYS      N 1471   4.538   3.446   2.494
  151LYS      H 1472   4.524   3.532   2.543
  151LYS     CA 1473   4.661   3.417   2.418
  151LYS     CB 1474   4.697   3.270   2.399
  151LYS     CG 1475   4.715   3.187   2.527
  151LYS     CD 1476   4.831   3.230   2.617
  151LYS     CE 1477   4.845   3.130   2.731
  151LYS     NZ 1478   4.734   3.138   2.828
  151LYS    HZ1 1479   4.647   3.111   2.787
  151LYS    HZ2 1480   4.764   3.075   2.899
  151LYS    HZ3 1481   4.722   3.233   2.857
  151LYS      C 1482   4.679   3.488   2.284
  151LYS      O 1483   4.778   3.474   2.212
  152VAL      N 1484   4.579   3.565   2.242
  152VAL      H 1485   4.498   3.580   2.298
  152VAL     CA 1486   4.570   3.641   2.116
  152VAL     CB 1487   4.422   3.679   2.105
  152VAL    CG1 1488   4.388   3.770   1.987
  152VAL    CG2 1489   4.331   3.556   2.099
  152VAL      C 1490   4.667   3.759   2.122
  152VAL      O 1491   4.670   3.833   2.220
  153ASN      N 1492   4.722   3.776   2.002
  153ASN      H 1493   4.678   3.741   1.919
  153ASN     CA 1494   4.835   3.866   1.978
  153ASN     CB 1495   4.909   3.834   1.848
  153ASN     CG 1496   5.040   3.906   1.815
  153ASN    OD1 1497   5.104   3.972   1.897
  153ASN    ND2 1498   5.076   3.910   1.687
  153ASN   HD21 1499   5.014   3.869   1.620
  153ASN   HD22 1500   5.171   3.927   1.660
  153ASN      C 1501   4.786   4.011   1.965
  153ASN      O 1502   4.774   4.070   1.858
  154PHE      N 1503   4.748   4.066   2.080
  154PHE      H 1504   4.730   4.007   2.158
  154PHE     CA 1505   4.722   4.210   2.094
  154PHE     CB 1506   4.632   4.248   2.212
  154PHE     CG 1507   4.484   4.220   2.189
  154PHE    CD1 1508   4.392   4.325   2.181
  154PHE    HD1 1509   4.428   4.426   2.159
  154PHE    CD2 1510   4.434   4.091   2.205
  154PHE    HD2 1511   4.504   4.008   2.211
  154PHE    CE1 1512   4.257   4.301   2.199
  154PHE    HE1 1513   4.191   4.384   2.222
  154PHE    CE2 1514   4.298   4.064   2.214
  154PHE    HE2 1515   4.272   3.962   2.242
  154PHE     CZ 1516   4.210   4.171   2.219
  154PHE     HZ 1517   4.111   4.160   2.263
  154PHE      C 1518   4.851   4.293   2.094
  154PHE      O 1519   4.958   4.254   2.141
  155HISE     N 1520   4.834   4.411   2.035
  155HISE     H 1521   4.747   4.436   1.993
  155HISE    CA 1522   4.941   4.511   2.028
  155HISE    CB 1523   4.981   4.526   1.881
  155HISE    CG 1524   5.078   4.411   1.856
  155HISE   ND1 1525   5.207   4.420   1.888
  155HISE   CD2 1526   5.050   4.298   1.790
  155HISE   HD2 1527   4.952   4.252   1.784
  155HISE   CE1 1528   5.255   4.305   1.842
  155HISE   HE1 1529   5.350   4.256   1.865
  155HISE   NE2 1530   5.164   4.229   1.783
  155HISE   HE2 1531   5.167   4.130   1.770
  155HISE     C 1532   4.894   4.645   2.086
  155HISE     O 1533   4.777   4.678   2.073
  156PHE      N 1534   4.981   4.728   2.143
  156PHE      H 1535   5.077   4.703   2.134
  156PHE     CA 1536   4.944   4.850   2.216
  156PHE     CB 1537   4.955   4.833   2.368
  156PHE     CG 1538   4.879   4.945   2.439
  156PHE    CD1 1539   4.741   4.959   2.438
  156PHE    HD1 1540   4.679   4.920   2.357
  156PHE    CD2 1541   4.960   5.017   2.526
  156PHE    HD2 1542   5.069   5.007   2.525
  156PHE    CE1 1543   4.676   5.040   2.530
  156PHE    HE1 1544   4.569   5.059   2.522
  156PHE    CE2 1545   4.897   5.101   2.617
  156PHE    HE2 1546   4.947   5.156   2.697
  156PHE     CZ 1547   4.758   5.104   2.622
  156PHE     HZ 1548   4.720   5.173   2.697
  156PHE      C 1549   5.026   4.967   2.161
  156PHE      O 1550   5.141   4.983   2.200
  157ILE      N 1551   4.970   5.045   2.068
  157ILE      H 1552   4.871   5.044   2.059
  157ILE     CA 1553   5.040   5.142   1.983
  157ILE     CB 1554   5.006   5.106   1.838
  157ILE    CG1 1555   5.050   4.961   1.819
  157ILE    CG2 1556   5.082   5.200   1.745
  157ILE     CD 1557   4.995   4.896   1.692
  157ILE      C 1558   5.018   5.290   2.017
  157ILE      O 1559   4.905   5.335   2.035
  158LEU      N 1560   5.127   5.366   2.029
  158LEU      H 1561   5.214   5.331   1.994
  158LEU     CA 1562   5.122   5.509   2.062
  158LEU     CB 1563   5.227   5.530   2.171
  158LEU     CG 1564   5.226   5.675   2.222
  158LEU    CD1 1565   5.112   5.707   2.318
  158LEU    CD2 1566   5.359   5.738   2.264
  158LEU      C 1567   5.149   5.593   1.937
  158LEU      O 1568   5.239   5.568   1.856
  159PHE      N 1569   5.066   5.696   1.923
  159PHE      H 1570   4.989   5.712   1.985
  159PHE     CA 1571   5.079   5.799   1.819
  159PHE     CB 1572   4.955   5.803   1.729
  159PHE     CG 1573   4.919   5.669   1.665
  159PHE    CD1 1574   4.848   5.571   1.733
  159PHE    HD1 1575   4.814   5.573   1.837
  159PHE    CD2 1576   4.947   5.653   1.529
  159PHE    HD2 1577   4.973   5.741   1.470
  159PHE    CE1 1578   4.815   5.454   1.666
  159PHE    HE1 1579   4.733   5.396   1.707
  159PHE    CE2 1580   4.913   5.535   1.465
  159PHE    HE2 1581   4.925   5.522   1.357
  159PHE     CZ 1582   4.847   5.432   1.532
  159PHE     HZ 1583   4.812   5.346   1.476
  159PHE      C 1584   5.093   5.935   1.886
  159PHE      O 1585   5.002   5.980   1.956
  160ASN      N 1586   5.173   6.020   1.822
  160ASN      H 1587   5.241   5.974   1.764
  160ASN     CA 1588   5.201   6.155   1.874
  160ASN     CB 1589   5.274   6.150   2.008
  160ASN     CG 1590   5.411   6.082   2.009
  160ASN    OD1 1591   5.479   6.048   1.913
  160ASN    ND2 1592   5.461   6.054   2.129
  160ASN   HD21 1593   5.412   6.063   2.216
  160ASN   HD22 1594   5.555   6.020   2.135
  160ASN      C 1595   5.266   6.250   1.774
  160ASN      O 1596   5.330   6.209   1.677
  161ASN      N 1597   5.249   6.376   1.811
  161ASN      H 1598   5.170   6.408   1.864
  161ASN     CA 1599   5.321   6.491   1.755
  161ASN     CB 1600   5.221   6.607   1.763
  161ASN     CG 1601   5.270   6.720   1.673
  161ASN    OD1 1602   5.358   6.802   1.699
  161ASN    ND2 1603   5.224   6.730   1.548
  161ASN   HD21 1604   5.172   6.658   1.503
  161ASN   HD22 1605   5.266   6.808   1.501
  161ASN      C 1606   5.445   6.524   1.838
  161ASN      O 1607   5.443   6.599   1.936
  162VAL      N 1608   5.560   6.490   1.780
  162VAL      H 1609   5.560   6.461   1.685
  162VAL     CA 1610   5.694   6.523   1.832
  162VAL     CB 1611   5.749   6.400   1.904
  162VAL    CG1 1612   5.894   6.407   1.951
  162VAL    CG2 1613   5.666   6.370   2.029
  162VAL      C 1614   5.785   6.564   1.716
  162VAL      O 1615   5.776   6.504   1.609
  163ASP      N 1616   5.855   6.675   1.739
  163ASP      H 1617   5.865   6.712   1.832
  163ASP     CA 1618   5.937   6.750   1.644
  163ASP     CB 1619   6.069   6.675   1.625
  163ASP     CG 1620   6.188   6.748   1.562
  163ASP    OD1 1621   6.209   6.869   1.583
  163ASP    OD2 1622   6.255   6.681   1.479
  163ASP      C 1623   5.870   6.795   1.514
  163ASP      O 1624   5.930   6.776   1.408
  164GLY      N 1625   5.741   6.829   1.520
  164GLY      H 1626   5.710   6.868   1.606
  164GLY     CA 1627   5.662   6.855   1.399
  164GLY      C 1628   5.591   6.741   1.325
  164GLY      O 1629   5.489   6.752   1.259
  165HISE     N 1630   5.653   6.624   1.319
  165HISE     H 1631   5.752   6.616   1.332
  165HISE    CA 1632   5.590   6.503   1.263
  165HISE    CB 1633   5.701   6.411   1.211
  165HISE    CG 1634   5.780   6.484   1.102
  165HISE   ND1 1635   5.893   6.549   1.124
  165HISE   CD2 1636   5.774   6.451   0.973
  165HISE   HD2 1637   5.709   6.376   0.928
  165HISE   CE1 1638   5.955   6.555   1.006
  165HISE   HE1 1639   6.058   6.591   1.001
  165HISE   NE2 1640   5.883   6.497   0.911
  165HISE   HE2 1641   5.905   6.497   0.814
  165HISE     C 1642   5.486   6.427   1.344
  165HISE     O 1643   5.473   6.456   1.463
  166LEU      N 1644   5.410   6.342   1.275
  166LEU      H 1645   5.394   6.360   1.178
  166LEU     CA 1646   5.318   6.244   1.336
  166LEU     CB 1647   5.189   6.236   1.254
  166LEU     CG 1648   5.072   6.171   1.328
  166LEU    CD1 1649   5.089   6.022   1.355
  166LEU    CD2 1650   5.045   6.264   1.447
  166LEU      C 1651   5.387   6.108   1.336
  166LEU      O 1652   5.440   6.061   1.235
  167TYR      N 1653   5.411   6.064   1.459
  167TYR      H 1654   5.369   6.111   1.537
  167TYR     CA 1655   5.490   5.943   1.487
  167TYR     CB 1656   5.609   5.986   1.573
  167TYR     CG 1657   5.727   6.044   1.494
  167TYR    CD1 1658   5.806   5.960   1.416
  167TYR    HD1 1659   5.784   5.854   1.415
  167TYR    CD2 1660   5.761   6.177   1.510
  167TYR    HD2 1661   5.690   6.242   1.562
  167TYR    CE1 1662   5.909   6.022   1.345
  167TYR    HE1 1663   5.951   5.967   1.261
  167TYR    CE2 1664   5.871   6.233   1.446
  167TYR    HE2 1665   5.905   6.330   1.481
  167TYR     CZ 1666   5.944   6.156   1.356
  167TYR     OH 1667   6.069   6.196   1.319
  167TYR     HH 1668   6.074   6.296   1.323
  167TYR      C 1669   5.416   5.832   1.562
  167TYR      O 1670   5.353   5.857   1.665
  168GLU      N 1671   5.448   5.714   1.512
  168GLU      H 1672   5.527   5.702   1.452
  168GLU     CA 1673   5.400   5.583   1.558
  168GLU     CB 1674   5.345   5.507   1.438
  168GLU     CG 1675   5.255   5.388   1.472
  168GLU     CD 1676   5.224   5.315   1.341
  168GLU    OE1 1677   5.111   5.332   1.289
  168GLU    OE2 1678   5.299   5.220   1.311
  168GLU      C 1679   5.509   5.501   1.629
  168GLU      O 1680   5.605   5.454   1.569
  169LEU      N 1681   5.479   5.489   1.758
  169LEU      H 1682   5.387   5.518   1.785
  169LEU     CA 1683   5.558   5.414   1.857
  169LEU     CB 1684   5.596   5.507   1.973
  169LEU     CG 1685   5.694   5.620   1.942
  169LEU    CD1 1686   5.607   5.747   1.946
  169LEU    CD2 1687   5.799   5.632   2.052
  169LEU      C 1688   5.485   5.288   1.905
  169LEU      O 1689   5.369   5.288   1.944
  170ASP      N 1690   5.548   5.183   1.853
  170ASP      H 1691   5.597   5.177   1.766
  170ASP     CA 1692   5.506   5.050   1.899
  170ASP     CB 1693   5.481   4.967   1.773
  170ASP     CG 1694   5.434   4.825   1.804
  170ASP    OD1 1695   5.332   4.791   1.740
  170ASP    OD2 1696   5.513   4.741   1.851
  170ASP      C 1697   5.622   4.987   1.978
  170ASP      O 1698   5.728   4.962   1.922
  171GLY      N 1699   5.591   4.943   2.099
  171GLY      H 1700   5.501   4.960   2.140
  171GLY     CA 1701   5.667   4.865   2.198
  171GLY      C 1702   5.738   4.741   2.144
  171GLY      O 1703   5.850   4.718   2.190
  172ARG      N 1704   5.668   4.642   2.091
  172ARG      H 1705   5.581   4.670   2.050
  172ARG     CA 1706   5.735   4.520   2.044
  172ARG     CB 1707   5.634   4.405   2.052
  172ARG     CG 1708   5.579   4.389   2.194
  172ARG     CD 1709   5.544   4.244   2.225
  172ARG     NE 1710   5.427   4.196   2.149
  172ARG     HE 1711   5.446   4.140   2.069
  172ARG     CZ 1712   5.296   4.214   2.168
  172ARG    NH1 1713   5.245   4.303   2.255
  172ARG   HH11 1714   5.305   4.360   2.311
  172ARG   HH12 1715   5.149   4.326   2.238
  172ARG    NH2 1716   5.216   4.140   2.091
  172ARG   HH21 1717   5.252   4.090   2.012
  172ARG   HH22 1718   5.119   4.130   2.112
  172ARG      C 1719   5.799   4.533   1.906
  172ARG      O 1720   5.883   4.449   1.873
  173MET      N 1721   5.777   4.644   1.836
  173MET      H 1722   5.686   4.685   1.846
  173MET     CA 1723   5.855   4.681   1.717
  173MET     CB 1724   5.786   4.779   1.622
  173MET     CG 1725   5.660   4.721   1.558
  173MET     SD 1726   5.709   4.574   1.460
  173MET     CE 1727   5.547   4.519   1.410
  173MET      C 1728   5.995   4.736   1.748
  173MET      O 1729   6.013   4.804   1.848
  174PRO      N 1730   6.097   4.698   1.672
  174PRO     CA 1731   6.237   4.745   1.676
  174PRO     CB 1732   6.302   4.678   1.555
  174PRO     CG 1733   6.230   4.543   1.549
  174PRO     CD 1734   6.086   4.586   1.578
  174PRO      C 1735   6.252   4.897   1.664
  174PRO      O 1736   6.329   4.949   1.744
  175PHE      N 1737   6.209   4.951   1.551
  175PHE      H 1738   6.177   4.886   1.481
  175PHE     CA 1739   6.208   5.095   1.520
  175PHE     CB 1740   6.267   5.127   1.383
  175PHE     CG 1741   6.416   5.091   1.381
  175PHE    CD1 1742   6.462   4.964   1.352
  175PHE    HD1 1743   6.388   4.885   1.336
  175PHE    CD2 1744   6.512   5.189   1.406
  175PHE    HD2 1745   6.473   5.268   1.470
  175PHE    CE1 1746   6.599   4.939   1.349
  175PHE    HE1 1747   6.632   4.842   1.311
  175PHE    CE2 1748   6.649   5.170   1.401
  175PHE    HE2 1749   6.719   5.254   1.396
  175PHE     CZ 1750   6.690   5.041   1.372
  175PHE     HZ 1751   6.797   5.017   1.377
  175PHE      C 1752   6.070   5.160   1.517
  175PHE      O 1753   5.973   5.090   1.488
  176PRO      N 1754   6.061   5.289   1.548
  176PRO     CA 1755   5.945   5.377   1.529
  176PRO     CB 1756   5.984   5.512   1.589
  176PRO     CG 1757   6.090   5.474   1.693
  176PRO     CD 1758   6.165   5.359   1.625
  176PRO      C 1759   5.912   5.406   1.383
  176PRO      O 1760   5.998   5.399   1.295
  177VAL      N 1761   5.786   5.443   1.362
  177VAL      H 1762   5.722   5.422   1.436
  177VAL     CA 1763   5.738   5.486   1.230
  177VAL     CB 1764   5.625   5.392   1.186
  177VAL    CG1 1765   5.543   5.446   1.069
  177VAL    CG2 1766   5.681   5.259   1.134
  177VAL      C 1767   5.698   5.634   1.224
  177VAL      O 1768   5.613   5.676   1.302
  178ASN      N 1769   5.756   5.702   1.125
  178ASN      H 1770   5.823   5.656   1.067
  178ASN     CA 1771   5.728   5.839   1.079
  178ASN     CB 1772   5.847   5.905   1.010
  178ASN     CG 1773   5.825   6.057   1.009
  178ASN    OD1 1774   5.726   6.115   0.963
  178ASN    ND2 1775   5.926   6.134   1.046
  178ASN   HD21 1776   6.014   6.097   1.077
  178ASN   HD22 1777   5.905   6.230   1.065
  178ASN      C 1778   5.614   5.845   0.977
  178ASN      O 1779   5.613   5.757   0.891
  179HISE     N 1780   5.503   5.910   1.012
  179HISE     H 1781   5.502   5.956   1.101
  179HISE    CA 1782   5.387   5.932   0.924
  179HISE    CB 1783   5.263   5.906   1.009
  179HISE    CG 1784   5.249   5.757   1.040
  179HISE   ND1 1785   5.241   5.662   0.947
  179HISE   CD2 1786   5.238   5.706   1.162
  179HISE   HD2 1787   5.249   5.751   1.261
  179HISE   CE1 1788   5.218   5.549   1.013
  179HISE   HE1 1789   5.222   5.449   0.970
  179HISE   NE2 1790   5.212   5.577   1.143
  179HISE   HE2 1791   5.210   5.508   1.215
  179HISE     C 1792   5.369   6.069   0.858
  179HISE     O 1793   5.260   6.102   0.811
  180GLY      N 1794   5.473   6.152   0.856
  180GLY      H 1795   5.564   6.118   0.878
  180GLY     CA 1796   5.465   6.288   0.800
  180GLY      C 1797   5.405   6.396   0.890
  180GLY      O 1798   5.374   6.381   1.008
  181ALA      N 1799   5.378   6.500   0.810
  181ALA      H 1800   5.397   6.487   0.713
  181ALA     CA 1801   5.325   6.625   0.865
  181ALA     CB 1802   5.334   6.733   0.756
  181ALA      C 1803   5.195   6.632   0.946
  181ALA      O 1804   5.096   6.564   0.918
  182SER      N 1805   5.202   6.733   1.032
  182SER      H 1806   5.279   6.795   1.020
  182SER     CA 1807   5.112   6.741   1.149
  182SER     CB 1808   5.157   6.632   1.247
  182SER     OG 1809   5.060   6.619   1.352
  182SER     HG 1810   4.968   6.612   1.314
  182SER      C 1811   5.119   6.878   1.216
  182SER      O 1812   5.215   6.952   1.195
  183SER      N 1813   5.034   6.895   1.316
  183SER      H 1814   4.966   6.824   1.335
  183SER     CA 1815   5.039   7.010   1.409
  183SER     CB 1816   4.937   7.113   1.360
  183SER     OG 1817   4.948   7.231   1.439
  183SER     HG 1818   4.895   7.305   1.396
  183SER      C 1819   4.995   6.955   1.545
  183SER      O 1820   4.894   6.886   1.557
  184GLU      N 1821   5.061   7.008   1.647
  184GLU      H 1822   5.123   7.085   1.635
  184GLU     CA 1823   5.025   6.985   1.788
  184GLU     CB 1824   5.129   7.052   1.878
  184GLU     CG 1825   5.107   7.019   2.026
  184GLU     CD 1826   5.206   7.098   2.113
  184GLU    OE1 1827   5.327   7.083   2.086
  184GLU    OE2 1828   5.164   7.162   2.212
  184GLU      C 1829   4.880   7.006   1.831
  184GLU      O 1830   4.818   6.923   1.898
  185ASP      N 1831   4.822   7.111   1.772
  185ASP      H 1832   4.875   7.183   1.727
  185ASP     CA 1833   4.677   7.132   1.775
  185ASP     CB 1834   4.630   7.265   1.715
  185ASP     CG 1835   4.480   7.290   1.697
  185ASP    OD1 1836   4.423   7.337   1.798
  185ASP    OD2 1837   4.419   7.258   1.593
  185ASP      C 1838   4.596   7.016   1.716
  185ASP      O 1839   4.509   6.964   1.785
  186THR      N 1840   4.622   6.974   1.592
  186THR      H 1841   4.701   6.997   1.535
  186THR     CA 1842   4.539   6.874   1.524
  186THR     CB 1843   4.534   6.887   1.372
  186THR    OG1 1844   4.670   6.893   1.327
  186THR    HG1 1845   4.711   6.802   1.320
  186THR    CG2 1846   4.449   7.004   1.323
  186THR      C 1847   4.558   6.725   1.554
  186THR      O 1848   4.509   6.639   1.482
  187LEU      N 1849   4.618   6.703   1.671
  187LEU      H 1850   4.625   6.780   1.734
  187LEU     CA 1851   4.654   6.571   1.725
  187LEU     CB 1852   4.689   6.598   1.871
  187LEU     CG 1853   4.837   6.583   1.905
  187LEU    CD1 1854   4.869   6.623   2.049
  187LEU    CD2 1855   4.893   6.442   1.887
  187LEU      C 1856   4.549   6.460   1.714
  187LEU      O 1857   4.588   6.367   1.643
  188LEU      N 1858   4.424   6.482   1.753
  188LEU      H 1859   4.386   6.569   1.782
  188LEU     CA 1860   4.319   6.379   1.746
  188LEU     CB 1861   4.193   6.420   1.822
  188LEU     CG 1862   4.198   6.387   1.971
  188LEU    CD1 1863   4.070   6.443   2.034
  188LEU    CD2 1864   4.203   6.236   1.991
  188LEU      C 1865   4.276   6.348   1.602
  188LEU      O 1866   4.300   6.234   1.563
  189LYS      N 1867   4.272   6.452   1.519
  189LYS      H 1868   4.275   6.545   1.556
  189LYS     CA 1869   4.249   6.440   1.375
  189LYS     CB 1870   4.210   6.572   1.308
  189LYS     CG 1871   4.149   6.536   1.173
  189LYS     CD 1872   4.066   6.645   1.106
  189LYS     CE 1873   4.020   6.609   0.964
  189LYS     NZ 1874   4.112   6.635   0.852
  189LYS    HZ1 1875   4.177   6.560   0.849
  189LYS    HZ2 1876   4.055   6.637   0.770
  189LYS    HZ3 1877   4.160   6.722   0.864
  189LYS      C 1878   4.369   6.375   1.305
  189LYS      O 1879   4.341   6.278   1.235
  190ASP      N 1880   4.492   6.422   1.327
  190ASP      H 1881   4.501   6.503   1.385
  190ASP     CA 1882   4.605   6.357   1.260
  190ASP     CB 1883   4.728   6.444   1.288
  190ASP     CG 1884   4.740   6.572   1.204
  190ASP    OD1 1885   4.814   6.659   1.254
  190ASP    OD2 1886   4.672   6.588   1.100
  190ASP      C 1887   4.634   6.213   1.302
  190ASP      O 1888   4.639   6.122   1.219
  191ALA      N 1889   4.607   6.185   1.429
  191ALA      H 1890   4.615   6.246   1.508
  191ALA     CA 1891   4.628   6.049   1.481
  191ALA     CB 1892   4.619   6.041   1.634
  191ALA      C 1893   4.523   5.952   1.427
  191ALA      O 1894   4.557   5.849   1.368
  192ALA      N 1895   4.397   5.993   1.434
  192ALA      H 1896   4.370   6.082   1.470
  192ALA     CA 1897   4.280   5.913   1.395
  192ALA     CB 1898   4.146   5.983   1.423
  192ALA      C 1899   4.266   5.857   1.253
  192ALA      O 1900   4.232   5.740   1.233
  193LYS      N 1901   4.326   5.941   1.170
  193LYS      H 1902   4.379   6.015   1.212
  193LYS     CA 1903   4.344   5.909   1.028
  193LYS     CB 1904   4.397   6.022   0.940
  193LYS     CG 1905   4.377   5.998   0.790
  193LYS     CD 1906   4.471   6.086   0.706
  193LYS     CE 1907   4.615   6.038   0.719
  193LYS     NZ 1908   4.712   6.124   0.650
  193LYS    HZ1 1909   4.698   6.124   0.551
  193LYS    HZ2 1910   4.692   6.218   0.679
  193LYS    HZ3 1911   4.806   6.104   0.678
  193LYS      C 1912   4.423   5.780   1.010
  193LYS      O 1913   4.374   5.677   0.963
  194VAL      N 1914   4.548   5.789   1.055
  194VAL      H 1915   4.577   5.875   1.096
  194VAL     CA 1916   4.645   5.679   1.051
  194VAL     CB 1917   4.780   5.722   1.109
  194VAL    CG1 1918   4.883   5.612   1.085
  194VAL    CG2 1919   4.822   5.861   1.059
  194VAL      C 1920   4.592   5.556   1.126
  194VAL      O 1921   4.583   5.449   1.066
  195CYS      N 1922   4.522   5.580   1.237
  195CYS      H 1923   4.514   5.673   1.272
  195CYS     CA 1924   4.451   5.478   1.315
  195CYS     CB 1925   4.387   5.523   1.447
  195CYS     SG 1926   4.488   5.624   1.562
  195CYS     HG 1927   4.590   5.539   1.566
  195CYS      C 1928   4.350   5.396   1.234
  195CYS      O 1929   4.360   5.274   1.223
  196ARG      N 1930   4.261   5.472   1.171
  196ARG      H 1931   4.270   5.571   1.177
  196ARG     CA 1932   4.152   5.414   1.091
  196ARG     CB 1933   4.056   5.519   1.034
  196ARG     CG 1934   3.956   5.578   1.134
  196ARG     CD 1935   3.838   5.645   1.063
  196ARG     NE 1936   3.873   5.768   0.991
  196ARG     HE 1937   3.887   5.755   0.893
  196ARG     CZ 1938   3.896   5.887   1.048
  196ARG    NH1 1939   3.894   5.916   1.179
  196ARG   HH11 1940   3.876   5.846   1.248
  196ARG   HH12 1941   3.908   6.012   1.204
  196ARG    NH2 1942   3.941   5.990   0.974
  196ARG   HH21 1943   3.936   5.980   0.875
  196ARG   HH22 1944   4.000   6.063   1.009
  196ARG      C 1945   4.202   5.336   0.969
  196ARG      O 1946   4.189   5.214   0.976
  197GLU      N 1947   4.292   5.395   0.890
  197GLU      H 1948   4.309   5.493   0.898
  197GLU     CA 1949   4.359   5.322   0.782
  197GLU     CB 1950   4.438   5.405   0.680
  197GLU     CG 1951   4.552   5.490   0.735
  197GLU     CD 1952   4.636   5.566   0.632
  197GLU    OE1 1953   4.639   5.525   0.514
  197GLU    OE2 1954   4.723   5.646   0.672
  197GLU      C 1955   4.438   5.198   0.823
  197GLU      O 1956   4.452   5.101   0.749
  198PHE      N 1957   4.482   5.191   0.949
  198PHE      H 1958   4.457   5.257   1.019
  198PHE     CA 1959   4.550   5.071   0.998
  198PHE     CB 1960   4.623   5.090   1.132
  198PHE     CG 1961   4.733   4.984   1.142
  198PHE    CD1 1962   4.860   5.010   1.090
  198PHE    HD1 1963   4.874   5.084   1.012
  198PHE    CD2 1964   4.719   4.881   1.234
  198PHE    HD2 1965   4.624   4.828   1.237
  198PHE    CE1 1966   4.971   4.940   1.135
  198PHE    HE1 1967   5.066   4.978   1.096
  198PHE    CE2 1968   4.831   4.813   1.280
  198PHE    HE2 1969   4.817   4.736   1.356
  198PHE     CZ 1970   4.958   4.838   1.228
  198PHE     HZ 1971   5.046   4.776   1.245
  198PHE      C 1972   4.442   4.969   1.034
  198PHE      O 1973   4.444   4.859   0.979
  199THR      N 1974   4.344   4.999   1.119
  199THR      H 1975   4.354   5.085   1.170
  199THR     CA 1976   4.241   4.909   1.171
  199THR     CB 1977   4.190   4.959   1.307
  199THR    OG1 1978   4.114   4.849   1.357
  199THR    HG1 1979   4.183   4.789   1.397
  199THR    CG2 1980   4.098   5.080   1.292
  199THR      C 1981   4.134   4.856   1.075
  199THR      O 1982   4.121   4.737   1.048
  200GLU      N 1983   4.101   4.951   0.988
  200GLU      H 1984   4.133   5.044   1.004
  200GLU     CA 1985   4.002   4.925   0.882
  200GLU     CB 1986   3.963   5.050   0.803
  200GLU     CG 1987   3.885   5.139   0.900
  200GLU     CD 1988   3.857   5.276   0.838
  200GLU    OE1 1989   3.798   5.363   0.907
  200GLU    OE2 1990   3.874   5.286   0.715
  200GLU      C 1991   4.045   4.815   0.785
  200GLU      O 1992   3.955   4.755   0.727
  201ARG      N 1993   4.175   4.807   0.756
  201ARG      H 1994   4.235   4.882   0.782
  201ARG     CA 1995   4.221   4.694   0.674
  201ARG     CB 1996   4.372   4.695   0.650
  201ARG     CG 1997   4.421   4.824   0.584
  201ARG     CD 1998   4.572   4.819   0.558
  201ARG     NE 1999   4.656   4.800   0.677
  201ARG     HE 2000   4.647   4.715   0.729
  201ARG     CZ 2001   4.753   4.889   0.704
  201ARG    NH1 2002   4.782   5.000   0.635
  201ARG   HH11 2003   4.724   5.020   0.556
  201ARG   HH12 2004   4.840   5.072   0.674
  201ARG    NH2 2005   4.812   4.872   0.823
  201ARG   HH21 2006   4.784   4.798   0.884
  201ARG   HH22 2007   4.894   4.926   0.842
  201ARG      C 2008   4.196   4.552   0.724
  201ARG      O 2009   4.173   4.467   0.638
  202GLU      N 2010   4.177   4.535   0.855
  202GLU      H 2011   4.166   4.615   0.914
  202GLU     CA 2012   4.159   4.405   0.920
  202GLU     CB 2013   4.246   4.395   1.045
  202GLU     CG 2014   4.394   4.421   1.015
  202GLU     CD 2015   4.451   4.343   0.896
  202GLU    OE1 2016   4.491   4.413   0.801
  202GLU    OE2 2017   4.491   4.228   0.920
  202GLU      C 2018   4.010   4.371   0.933
  202GLU      O 2019   3.968   4.329   1.041
  203GLN      N 2020   3.941   4.385   0.820
  203GLN      H 2021   3.997   4.396   0.738
  203GLN     CA 2022   3.796   4.388   0.800
  203GLN     CB 2023   3.756   4.378   0.652
  203GLN     CG 2024   3.804   4.497   0.568
  203GLN     CD 2025   3.745   4.479   0.428
  203GLN    OE1 2026   3.805   4.525   0.331
  203GLN    NE2 2027   3.613   4.464   0.427
  203GLN   HE21 2028   3.566   4.465   0.515
  203GLN   HE22 2029   3.556   4.443   0.348
  203GLN      C 2030   3.706   4.286   0.870
  203GLN      O 2031   3.586   4.307   0.888
  204GLY      N 2032   3.757   4.167   0.902
  204GLY      H 2033   3.854   4.146   0.889
  204GLY     CA 2034   3.687   4.064   0.980
  204GLY      C 2035   3.698   4.081   1.132
  204GLY      O 2036   3.597   4.069   1.201
  205GLU      N 2037   3.805   4.146   1.177
  205GLU      H 2038   3.869   4.201   1.123
  205GLU     CA 2039   3.822   4.152   1.323
  205GLU     CB 2040   3.968   4.180   1.361
  205GLU     CG 2041   3.985   4.178   1.513
  205GLU     CD 2042   3.955   4.048   1.588
  205GLU    OE1 2043   3.852   4.041   1.659
  205GLU    OE2 2044   4.020   3.946   1.557
  205GLU      C 2045   3.738   4.253   1.401
  205GLU      O 2046   3.746   4.375   1.387
  206VAL      N 2047   3.658   4.192   1.488
  206VAL      H 2048   3.680   4.099   1.519
  206VAL     CA 2049   3.557   4.262   1.569
  206VAL     CB 2050   3.435   4.174   1.592
  206VAL    CG1 2051   3.367   4.140   1.459
  206VAL    CG2 2052   3.469   4.047   1.671
  206VAL      C 2053   3.604   4.338   1.694
  206VAL      O 2054   3.550   4.444   1.724
  207ARG      N 2055   3.704   4.286   1.763
  207ARG      H 2056   3.750   4.203   1.729
  207ARG     CA 2057   3.776   4.343   1.878
  207ARG     CB 2058   3.849   4.229   1.950
  207ARG     CG 2059   3.764   4.117   2.009
  207ARG     CD 2060   3.858   4.005   2.054
  207ARG     NE 2061   3.911   3.934   1.936
  207ARG     HE 2062   3.913   3.992   1.855
  207ARG     CZ 2063   3.954   3.808   1.920
  207ARG    NH1 2064   3.980   3.736   2.030
  207ARG   HH11 2065   3.969   3.779   2.120
  207ARG   HH12 2066   4.006   3.641   2.011
  207ARG    NH2 2067   3.983   3.751   1.802
  207ARG   HH21 2068   4.007   3.811   1.726
  207ARG   HH22 2069   3.998   3.652   1.801
  207ARG      C 2070   3.876   4.457   1.855
  207ARG      O 2071   3.943   4.463   1.752
  208PHE      N 2072   3.856   4.569   1.923
  208PHE      H 2073   3.775   4.559   1.982
  208PHE     CA 2074   3.931   4.695   1.933
  208PHE     CB 2075   3.931   4.771   1.801
  208PHE     CG 2076   3.795   4.795   1.734
  208PHE    CD1 2077   3.711   4.899   1.769
  208PHE    HD1 2078   3.743   4.975   1.841
  208PHE    CD2 2079   3.758   4.702   1.637
  208PHE    HD2 2080   3.822   4.618   1.611
  208PHE    CE1 2081   3.589   4.917   1.704
  208PHE    HE1 2082   3.536   5.009   1.730
  208PHE    CE2 2083   3.630   4.715   1.583
  208PHE    HE2 2084   3.588   4.625   1.539
  208PHE     CZ 2085   3.549   4.825   1.608
  208PHE     HZ 2086   3.450   4.824   1.562
  208PHE      C 2087   3.898   4.787   2.051
  208PHE      O 2088   3.783   4.799   2.091
  209SER      N 2089   3.992   4.859   2.111
  209SER      H 2090   4.087   4.843   2.084
  209SER     CA 2091   3.960   4.952   2.221
  209SER     CB 2092   3.965   4.873   2.352
  209SER     OG 2093   3.909   4.954   2.456
  209SER     HG 2094   3.832   5.003   2.415
  209SER      C 2095   4.071   5.057   2.227
  209SER      O 2096   4.191   5.039   2.206
  210ALA      N 2097   4.031   5.174   2.274
  210ALA      H 2098   3.935   5.204   2.276
  210ALA     CA 2099   4.130   5.282   2.259
  210ALA     CB 2100   4.104   5.333   2.117
  210ALA      C 2101   4.109   5.388   2.367
  210ALA      O 2102   3.997   5.405   2.416
  211VAL      N 2103   4.217   5.453   2.409
  211VAL      H 2104   4.303   5.445   2.357
  211VAL     CA 2105   4.236   5.545   2.521
  211VAL     CB 2106   4.307   5.470   2.634
  211VAL    CG1 2107   4.453   5.439   2.599
  211VAL    CG2 2108   4.324   5.561   2.756
  211VAL      C 2109   4.311   5.668   2.470
  211VAL      O 2110   4.400   5.647   2.388
  212ALA      N 2111   4.292   5.781   2.538
  212ALA      H 2112   4.231   5.783   2.618
  212ALA     CA 2113   4.352   5.909   2.499
  212ALA     CB 2114   4.251   5.988   2.415
  212ALA      C 2115   4.393   5.998   2.617
  212ALA      O 2116   4.313   5.999   2.710
  213LEU      N 2117   4.519   6.040   2.619
  213LEU      H 2118   4.585   6.011   2.550
  213LEU     CA 2119   4.566   6.118   2.734
  213LEU     CB 2120   4.717   6.098   2.747
  213LEU     CG 2121   4.778   6.095   2.888
  213LEU    CD1 2122   4.926   6.056   2.878
  213LEU    CD2 2123   4.765   6.236   2.947
  213LEU      C 2124   4.531   6.266   2.718
  213LEU      O 2125   4.588   6.339   2.638
  214CYS      N 2126   4.453   6.315   2.814
  214CYS      H 2127   4.441   6.268   2.902
  214CYS     CA 2128   4.396   6.450   2.808
  214CYS     CB 2129   4.244   6.440   2.797
  214CYS     SG 2130   4.193   6.401   2.625
  214CYS     HG 2131   4.256   6.506   2.573
  214CYS      C 2132   4.423   6.533   2.934
  214CYS      O 2133   4.483   6.484   3.029
  215LYS      N 2134   4.394   6.662   2.927
  215LYS      H 2135   4.363   6.702   2.840
  215LYS     CA 2136   4.402   6.758   3.038
  215LYS     CB 2137   4.388   6.902   2.986
  215LYS     CG 2138   4.412   7.018   3.082
  215LYS     CD 2139   4.549   7.001   3.148
  215LYS     CE 2140   4.569   7.106   3.258
  215LYS     NZ 2141   4.557   7.237   3.194
  215LYS    HZ1 2142   4.544   7.309   3.263
  215LYS    HZ2 2143   4.639   7.258   3.141
  215LYS    HZ3 2144   4.470   7.243   3.145
  215LYS      C 2145   4.298   6.724   3.145
  215LYS      O 2146   4.183   6.695   3.112
  216ALA      N 2147   4.334   6.714   3.272
  216ALA      H 2148   4.430   6.705   3.298
  216ALA     CA 2149   4.240   6.718   3.385
  216ALA     CB 2150   4.311   6.655   3.505
  216ALA      C 2151   4.204   6.861   3.425
  216ALA      O 2152   4.275   6.958   3.398
  217ALA      N 2153   4.098   6.875   3.504
  217ALA      H 2154   4.047   6.799   3.543
  217ALA     CA 2155   4.028   7.004   3.522
  217ALA     CB 2156   3.963   7.069   3.400
  217ALA      C 2157   3.918   6.983   3.626
  217ALA     O1 2158   3.882   7.090   3.680
  217ALA     O2 2159   3.892   6.871   3.675
   6.94143   6.94143   4.90833   0.00000   0.00000   0.00000   0.00000   3.47072   3.47072
