# Supplementary material for: Is There a Functional Role for the Knotted Topology in Protein UCH-L1?
Source: J Chem Inf Model. 2024 Jul 24;64(17):6827–37. doi: 10.1021/acs.jcim.4c00880 (PMC11388461; doi:10.1021/acs.jcim.4c00880)
Supplement: Supplementary file 2 — ci4c00880_si_002.zip [file ci4c00880_si_002.zip › UCH-L1_files/APO/APO_delta6/REP_3/traj_final.gro]

Protein in water t= 500000.00000 step= 5000000
 2159
    1GLU      N    1   4.752   4.814   3.750
    1GLU     H1    2   4.662   4.851   3.773
    1GLU     H2    3   4.746   4.749   3.675
    1GLU     H3    4   4.783   4.767   3.833
    1GLU     CA    5   4.839   4.928   3.719
    1GLU     CB    6   4.920   4.962   3.845
    1GLU     CG    7   5.029   5.068   3.827
    1GLU     CD    8   4.976   5.197   3.765
    1GLU    OE1    9   4.907   5.275   3.834
    1GLU    OE2   10   5.012   5.218   3.647
    1GLU      C   11   4.929   4.877   3.606
    1GLU      O   12   4.937   4.756   3.586
    2ILE      N   13   4.990   4.959   3.520
    2ILE      H   14   4.996   5.056   3.543
    2ILE     CA   15   5.090   4.914   3.422
    2ILE     CB   16   5.113   5.026   3.320
    2ILE    CG1   17   4.987   5.095   3.268
    2ILE    CG2   18   5.192   4.964   3.204
    2ILE     CD   19   5.019   5.218   3.183
    2ILE      C   20   5.214   4.867   3.498
    2ILE      O   21   5.304   4.944   3.530
    3ASN      N   22   5.214   4.739   3.536
    3ASN      H   23   5.151   4.669   3.504
    3ASN     CA   24   5.324   4.688   3.619
    3ASN     CB   25   5.270   4.580   3.713
    3ASN     CG   26   5.374   4.491   3.781
    3ASN    OD1   27   5.419   4.386   3.735
    3ASN    ND2   28   5.426   4.540   3.892
    3ASN   HD21   29   5.392   4.629   3.924
    3ASN   HD22   30   5.505   4.493   3.932
    3ASN      C   31   5.447   4.640   3.541
    3ASN      O   32   5.444   4.553   3.455
    4PRO      N   33   5.563   4.695   3.575
    4PRO     CA   34   5.697   4.671   3.518
    4PRO     CB   35   5.803   4.745   3.600
    4PRO     CG   36   5.713   4.840   3.680
    4PRO     CD   37   5.575   4.776   3.697
    4PRO      C   38   5.742   4.525   3.512
    4PRO      O   39   5.773   4.480   3.402
    5GLU      N   40   5.732   4.446   3.619
    5GLU      H   41   5.716   4.483   3.711
    5GLU     CA   42   5.755   4.301   3.617
    5GLU     CB   43   5.713   4.247   3.754
    5GLU     CG   44   5.795   4.301   3.871
    5GLU     CD   45   5.722   4.420   3.936
    5GLU    OE1   46   5.738   4.528   3.875
    5GLU    OE2   47   5.634   4.396   4.021
    5GLU      C   48   5.668   4.221   3.520
    5GLU      O   49   5.715   4.138   3.442
    6MET      N   50   5.538   4.249   3.511
    6MET      H   51   5.497   4.313   3.576
    6MET     CA   52   5.444   4.185   3.419
    6MET     CB   53   5.298   4.212   3.457
    6MET     CG   54   5.250   4.134   3.579
    6MET     SD   55   5.286   3.955   3.592
    6MET     CE   56   5.216   3.916   3.750
    6MET      C   57   5.479   4.210   3.272
    6MET      O   58   5.513   4.113   3.205
    7LEU      N   59   5.502   4.337   3.239
    7LEU      H   60   5.493   4.412   3.304
    7LEU     CA   61   5.563   4.380   3.112
    7LEU     CB   62   5.570   4.533   3.118
    7LEU     CG   63   5.438   4.592   3.067
    7LEU    CD1   64   5.323   4.575   3.166
    7LEU    CD2   65   5.455   4.736   3.019
    7LEU      C   66   5.702   4.322   3.082
    7LEU      O   67   5.724   4.288   2.966
    8ASN      N   68   5.800   4.315   3.171
    8ASN      H   69   5.787   4.364   3.257
    8ASN     CA   70   5.929   4.246   3.153
    8ASN     CB   71   6.028   4.282   3.264
    8ASN     CG   72   6.160   4.323   3.198
    8ASN    OD1   73   6.190   4.439   3.172
    8ASN    ND2   74   6.243   4.223   3.165
    8ASN   HD21   75   6.207   4.136   3.197
    8ASN   HD22   76   6.320   4.237   3.103
    8ASN      C   77   5.923   4.094   3.137
    8ASN      O   78   5.976   4.047   3.037
    9LYS      N   79   5.836   4.026   3.210
    9LYS      H   80   5.799   4.066   3.294
    9LYS     CA   81   5.798   3.886   3.191
    9LYS     CB   82   5.695   3.840   3.295
    9LYS     CG   83   5.667   3.689   3.294
    9LYS     CD   84   5.564   3.635   3.393
    9LYS     CE   85   5.434   3.716   3.394
    9LYS     NZ   86   5.335   3.689   3.500
    9LYS    HZ1   87   5.382   3.697   3.588
    9LYS    HZ2   88   5.266   3.758   3.481
    9LYS    HZ3   89   5.287   3.602   3.499
    9LYS      C   90   5.745   3.849   3.052
    9LYS      O   91   5.800   3.757   2.992
   10VAL      N   92   5.674   3.941   2.988
   10VAL      H   93   5.646   4.026   3.034
   10VAL     CA   94   5.625   3.926   2.850
   10VAL     CB   95   5.540   4.044   2.803
   10VAL    CG1   96   5.516   4.034   2.653
   10VAL    CG2   97   5.412   4.058   2.886
   10VAL      C   98   5.748   3.900   2.763
   10VAL      O   99   5.745   3.809   2.680
   11LEU      N  100   5.853   3.981   2.773
   11LEU      H  101   5.841   4.073   2.811
   11LEU     CA  102   5.965   3.961   2.681
   11LEU     CB  103   6.049   4.089   2.681
   11LEU     CG  104   5.987   4.220   2.631
   11LEU    CD1  105   6.097   4.326   2.620
   11LEU    CD2  106   5.904   4.219   2.503
   11LEU      C  107   6.048   3.842   2.730
   11LEU      O  108   6.066   3.754   2.645
   12SER      N  109   6.085   3.835   2.857
   12SER      H  110   6.069   3.916   2.913
   12SER     CA  111   6.162   3.726   2.918
   12SER     CB  112   6.181   3.756   3.067
   12SER     OG  113   6.230   3.890   3.076
   12SER     HG  114   6.210   3.919   3.169
   12SER      C  115   6.116   3.581   2.898
   12SER      O  116   6.196   3.493   2.867
   13ARG      N  117   5.988   3.567   2.867
   13ARG      H  118   5.925   3.636   2.903
   13ARG     CA  119   5.924   3.446   2.812
   13ARG     CB  120   5.775   3.447   2.848
   13ARG     CG  121   5.732   3.301   2.869
   13ARG     CD  122   5.583   3.297   2.904
   13ARG     NE  123   5.535   3.158   2.905
   13ARG     HE  124   5.571   3.092   2.839
   13ARG     CZ  125   5.449   3.100   2.990
   13ARG    NH1  126   5.426   3.155   3.110
   13ARG   HH11  127   5.498   3.222   3.132
   13ARG   HH12  128   5.341   3.148   3.162
   13ARG    NH2  129   5.363   3.006   2.948
   13ARG   HH21  130   5.338   2.998   2.852
   13ARG   HH22  131   5.322   2.962   3.028
   13ARG      C  132   5.925   3.443   2.659
   13ARG      O  133   6.003   3.372   2.596
   14LEU      N  134   5.846   3.529   2.596
   14LEU      H  135   5.805   3.610   2.638
   14LEU     CA  136   5.823   3.526   2.451
   14LEU     CB  137   5.706   3.620   2.420
   14LEU     CG  138   5.567   3.558   2.433
   14LEU    CD1  139   5.471   3.669   2.474
   14LEU    CD2  140   5.514   3.462   2.326
   14LEU      C  141   5.936   3.554   2.351
   14LEU      O  142   5.928   3.509   2.237
   15GLY      N  143   6.036   3.629   2.397
   15GLY      H  144   6.040   3.652   2.494
   15GLY     CA  145   6.147   3.690   2.323
   15GLY      C  146   6.245   3.781   2.398
   15GLY      O  147   6.212   3.892   2.439
   16VAL      N  148   6.362   3.719   2.416
   16VAL      H  149   6.375   3.636   2.363
   16VAL     CA  150   6.471   3.770   2.501
   16VAL     CB  151   6.574   3.657   2.503
   16VAL    CG1  152   6.698   3.701   2.581
   16VAL    CG2  153   6.519   3.548   2.595
   16VAL      C  154   6.528   3.906   2.459
   16VAL      O  155   6.597   3.916   2.358
   17ALA      N  156   6.497   4.009   2.537
   17ALA      H  157   6.437   3.993   2.615
   17ALA     CA  158   6.543   4.143   2.496
   17ALA     CB  159   6.486   4.250   2.589
   17ALA      C  160   6.695   4.156   2.507
   17ALA      O  161   6.749   4.131   2.614
   18GLY      N  162   6.751   4.249   2.430
   18GLY      H  163   6.705   4.277   2.346
   18GLY     CA  164   6.893   4.286   2.440
   18GLY      C  165   6.924   4.403   2.533
   18GLY      O  166   6.942   4.518   2.494
   19GLN      N  167   6.927   4.371   2.662
   19GLN      H  168   6.885   4.284   2.688
   19GLN     CA  169   6.958   4.451   2.781
   19GLN     CB  170   7.100   4.507   2.787
   19GLN     CG  171   7.196   4.390   2.765
   19GLN     CD  172   7.338   4.434   2.729
   19GLN    OE1  173   7.377   4.550   2.745
   19GLN    NE2  174   7.399   4.343   2.654
   19GLN   HE21  175   7.342   4.269   2.619
   19GLN   HE22  176   7.493   4.357   2.622
   19GLN      C  177   6.863   4.566   2.817
   19GLN      O  178   6.880   4.634   2.918
   20TRP      N  179   6.750   4.570   2.746
   20TRP      H  180   6.728   4.523   2.660
   20TRP     CA  181   6.653   4.673   2.784
   20TRP     CB  182   6.565   4.729   2.673
   20TRP     CG  183   6.660   4.789   2.570
   20TRP    CD1  184   6.720   4.731   2.466
   20TRP    HD1  185   6.707   4.625   2.447
   20TRP    CD2  186   6.705   4.920   2.559
   20TRP    NE1  187   6.798   4.811   2.394
   20TRP    HE1  188   6.848   4.790   2.310
   20TRP    CE2  189   6.794   4.931   2.453
   20TRP    CE3  190   6.682   5.029   2.643
   20TRP    HE3  191   6.615   5.014   2.727
   20TRP    CZ2  192   6.871   5.047   2.445
   20TRP    HZ2  193   6.958   5.046   2.380
   20TRP    CZ3  194   6.754   5.147   2.628
   20TRP    HZ3  195   6.737   5.234   2.691
   20TRP    CH2  196   6.847   5.158   2.525
   20TRP    HH2  197   6.910   5.246   2.517
   20TRP      C  198   6.557   4.611   2.886
   20TRP      O  199   6.505   4.501   2.869
   21ARG      N  200   6.533   4.677   2.999
   21ARG      H  201   6.561   4.774   2.998
   21ARG     CA  202   6.451   4.629   3.110
   21ARG     CB  203   6.552   4.610   3.224
   21ARG     CG  204   6.525   4.477   3.295
   21ARG     CD  205   6.410   4.495   3.394
   21ARG     NE  206   6.376   4.374   3.470
   21ARG     HE  207   6.424   4.289   3.449
   21ARG     CZ  208   6.286   4.368   3.569
   21ARG    NH1  209   6.228   4.479   3.616
   21ARG   HH11  210   6.252   4.570   3.580
   21ARG   HH12  211   6.165   4.480   3.694
   21ARG    NH2  212   6.247   4.249   3.617
   21ARG   HH21  213   6.275   4.173   3.558
   21ARG   HH22  214   6.193   4.232   3.699
   21ARG      C  215   6.344   4.733   3.143
   21ARG      O  216   6.367   4.853   3.128
   22PHE      N  217   6.226   4.686   3.183
   22PHE      H  218   6.196   4.592   3.170
   22PHE     CA  219   6.123   4.779   3.230
   22PHE     CB  220   5.985   4.716   3.209
   22PHE     CG  221   5.939   4.716   3.063
   22PHE    CD1  222   5.940   4.599   2.988
   22PHE    HD1  223   5.987   4.505   3.018
   22PHE    CD2  224   5.870   4.827   3.018
   22PHE    HD2  225   5.882   4.916   3.079
   22PHE    CE1  226   5.869   4.598   2.868
   22PHE    HE1  227   5.879   4.513   2.800
   22PHE    CE2  228   5.797   4.822   2.899
   22PHE    HE2  229   5.744   4.910   2.864
   22PHE     CZ  230   5.801   4.709   2.819
   22PHE     HZ  231   5.768   4.700   2.715
   22PHE      C  232   6.133   4.837   3.372
   22PHE      O  233   6.182   4.775   3.466
   23VAL      N  234   6.091   4.963   3.374
   23VAL      H  235   6.085   5.007   3.284
   23VAL     CA  236   6.093   5.058   3.486
   23VAL     CB  237   6.222   5.140   3.480
   23VAL    CG1  238   6.223   5.238   3.362
   23VAL    CG2  239   6.258   5.182   3.623
   23VAL      C  240   5.961   5.135   3.491
   23VAL      O  241   5.916   5.195   3.393
   24ASP      N  242   5.910   5.161   3.611
   24ASP      H  243   5.941   5.102   3.685
   24ASP     CA  244   5.804   5.260   3.635
   24ASP     CB  245   5.714   5.207   3.747
   24ASP     CG  246   5.772   5.200   3.888
   24ASP    OD1  247   5.691   5.198   3.984
   24ASP    OD2  248   5.886   5.152   3.903
   24ASP      C  249   5.846   5.404   3.666
   24ASP      O  250   5.956   5.424   3.716
   25VAL      N  251   5.787   5.502   3.599
   25VAL      H  252   5.708   5.473   3.544
   25VAL     CA  253   5.813   5.646   3.606
   25VAL     CB  254   5.755   5.717   3.483
   25VAL    CG1  255   5.825   5.853   3.483
   25VAL    CG2  256   5.806   5.647   3.357
   25VAL      C  257   5.756   5.713   3.730
   25VAL      O  258   5.634   5.715   3.746
   26LEU      N  259   5.846   5.759   3.816
   26LEU      H  260   5.944   5.749   3.803
   26LEU     CA  261   5.815   5.846   3.932
   26LEU     CB  262   5.847   5.775   4.064
   26LEU     CG  263   5.784   5.638   4.092
   26LEU    CD1  264   5.815   5.583   4.232
   26LEU    CD2  265   5.633   5.638   4.071
   26LEU      C  266   5.894   5.976   3.925
   26LEU      O  267   6.000   5.978   3.862
   27GLY      N  268   5.818   6.084   3.944
   27GLY      H  269   5.721   6.079   3.965
   27GLY     CA  270   5.865   6.222   3.921
   27GLY      C  271   5.874   6.280   3.780
   27GLY      O  272   5.984   6.321   3.742
   28LEU      N  273   5.760   6.277   3.711
   28LEU      H  274   5.679   6.223   3.733
   28LEU     CA  275   5.754   6.350   3.583
   28LEU     CB  276   5.642   6.301   3.492
   28LEU     CG  277   5.689   6.226   3.366
   28LEU    CD1  278   5.584   6.132   3.306
   28LEU    CD2  279   5.741   6.328   3.265
   28LEU      C  280   5.756   6.503   3.583
   28LEU      O  281   5.653   6.571   3.578
   29GLU      N  282   5.877   6.550   3.557
   29GLU      H  283   5.952   6.486   3.536
   29GLU     CA  284   5.916   6.691   3.549
   29GLU     CB  285   6.007   6.738   3.662
   29GLU     CG  286   5.993   6.890   3.673
   29GLU     CD  287   6.040   6.943   3.808
   29GLU    OE1  288   5.957   6.960   3.900
   29GLU    OE2  289   6.162   6.971   3.816
   29GLU      C  290   5.987   6.705   3.414
   29GLU      O  291   6.029   6.607   3.352
   30GLU      N  292   6.004   6.830   3.372
   30GLU      H  293   5.953   6.909   3.405
   30GLU     CA  294   6.082   6.861   3.251
   30GLU     CB  295   6.080   7.007   3.206
   30GLU     CG  296   5.938   7.061   3.185
   30GLU     CD  297   5.891   7.152   3.299
   30GLU    OE1  298   5.822   7.251   3.266
   30GLU    OE2  299   5.888   7.098   3.412
   30GLU      C  300   6.225   6.814   3.221
   30GLU      O  301   6.260   6.771   3.112
   31GLU      N  302   6.315   6.844   3.315
   31GLU      H  303   6.298   6.895   3.399
   31GLU     CA  304   6.449   6.786   3.304
   31GLU     CB  305   6.559   6.885   3.342
   31GLU     CG  306   6.589   6.975   3.222
   31GLU     CD  307   6.688   7.078   3.277
   31GLU    OE1  308   6.645   7.162   3.360
   31GLU    OE2  309   6.808   7.058   3.252
   31GLU      C  310   6.463   6.649   3.370
   31GLU      O  311   6.468   6.639   3.492
   32SER      N  312   6.454   6.545   3.287
   32SER      H  313   6.446   6.557   3.189
   32SER     CA  314   6.468   6.401   3.316
   32SER     CB  315   6.599   6.363   3.386
   32SER     OG  316   6.618   6.227   3.349
   32SER     HG  317   6.590   6.165   3.422
   32SER      C  318   6.353   6.340   3.397
   32SER      O  319   6.318   6.375   3.510
   33LEU      N  320   6.325   6.218   3.350
   33LEU      H  321   6.385   6.176   3.282
   33LEU     CA  322   6.224   6.119   3.389
   33LEU     CB  323   6.206   6.008   3.285
   33LEU     CG  324   6.142   6.041   3.151
   33LEU    CD1  325   6.174   5.928   3.053
   33LEU    CD2  326   5.995   6.082   3.168
   33LEU      C  327   6.236   6.058   3.529
   33LEU      O  328   6.209   5.940   3.551
   34GLY      N  329   6.304   6.124   3.622
   34GLY      H  330   6.326   6.220   3.605
   34GLY     CA  331   6.329   6.092   3.763
   34GLY      C  332   6.372   5.946   3.783
   34GLY      O  333   6.494   5.931   3.788
   35SER      N  334   6.279   5.854   3.807
   35SER      H  335   6.182   5.870   3.787
   35SER     CA  336   6.313   5.717   3.848
   35SER     CB  337   6.196   5.626   3.883
   35SER     OG  338   6.088   5.659   3.796
   35SER     HG  339   6.049   5.579   3.749
   35SER      C  340   6.389   5.642   3.737
   35SER      O  341   6.495   5.587   3.767
   36VAL      N  342   6.355   5.665   3.611
   36VAL      H  343   6.287   5.736   3.595
   36VAL     CA  344   6.398   5.594   3.490
   36VAL     CB  345   6.307   5.634   3.373
   36VAL    CG1  346   6.345   5.550   3.251
   36VAL    CG2  347   6.161   5.639   3.420
   36VAL      C  348   6.544   5.628   3.459
   36VAL      O  349   6.579   5.746   3.460
   37PRO      N  350   6.629   5.526   3.473
   37PRO     CA  351   6.773   5.529   3.443
   37PRO     CB  352   6.827   5.406   3.516
   37PRO     CG  353   6.715   5.364   3.611
   37PRO     CD  354   6.592   5.394   3.525
   37PRO      C  355   6.816   5.536   3.296
   37PRO      O  356   6.739   5.520   3.202
   38ALA      N  357   6.929   5.605   3.280
   38ALA      H  358   6.960   5.669   3.351
   38ALA     CA  359   6.989   5.626   3.148
   38ALA     CB  360   7.077   5.750   3.167
   38ALA      C  361   7.081   5.518   3.091
   38ALA      O  362   7.130   5.437   3.169
   39PRO      N  363   7.076   5.487   2.962
   39PRO     CA  364   6.972   5.535   2.870
   39PRO     CB  365   7.031   5.503   2.732
   39PRO     CG  366   7.127   5.386   2.752
   39PRO     CD  367   7.178   5.405   2.895
   39PRO      C  368   6.831   5.476   2.883
   39PRO      O  369   6.818   5.358   2.914
   40ALA      N  370   6.734   5.545   2.823
   40ALA      H  371   6.744   5.619   2.758
   40ALA     CA  372   6.594   5.501   2.825
   40ALA     CB  373   6.528   5.577   2.941
   40ALA      C  374   6.529   5.533   2.690
   40ALA      O  375   6.524   5.646   2.643
   41CYS      N  376   6.474   5.423   2.640
   41CYS      H  377   6.476   5.337   2.690
   41CYS     CA  378   6.386   5.419   2.522
   41CYS     CB  379   6.457   5.332   2.418
   41CYS     SG  380   6.475   5.152   2.448
   41CYS     HG  381   6.588   5.139   2.516
   41CYS      C  382   6.242   5.379   2.555
   41CYS      O  383   6.203   5.373   2.672
   42ALA      N  384   6.161   5.400   2.452
   42ALA      H  385   6.189   5.459   2.377
   42ALA     CA  386   6.019   5.364   2.442
   42ALA     CB  387   6.026   5.219   2.394
   42ALA      C  388   5.922   5.383   2.559
   42ALA      O  389   5.868   5.284   2.609
   43LEU      N  390   5.871   5.506   2.566
   43LEU      H  391   5.884   5.565   2.486
   43LEU     CA  392   5.795   5.542   2.687
   43LEU     CB  393   5.818   5.687   2.732
   43LEU     CG  394   5.761   5.733   2.866
   43LEU    CD1  395   5.844   5.685   2.985
   43LEU    CD2  396   5.766   5.885   2.858
   43LEU      C  397   5.649   5.502   2.664
   43LEU      O  398   5.585   5.561   2.578
   44LEU      N  399   5.584   5.421   2.747
   44LEU      H  400   5.626   5.374   2.825
   44LEU     CA  401   5.445   5.376   2.735
   44LEU     CB  402   5.423   5.227   2.761
   44LEU     CG  403   5.473   5.116   2.668
   44LEU    CD1  404   5.625   5.110   2.648
   44LEU    CD2  405   5.422   4.979   2.713
   44LEU      C  406   5.357   5.446   2.839
   44LEU      O  407   5.365   5.410   2.956
   45LEU      N  408   5.291   5.553   2.794
   45LEU      H  409   5.313   5.589   2.703
   45LEU     CA  410   5.205   5.640   2.875
   45LEU     CB  411   5.270   5.778   2.877
   45LEU     CG  412   5.234   5.879   2.987
   45LEU    CD1  413   5.346   5.983   3.001
   45LEU    CD2  414   5.103   5.951   2.956
   45LEU      C  415   5.056   5.635   2.837
   45LEU      O  416   5.017   5.615   2.722
   46LEU      N  417   4.981   5.626   2.946
   46LEU      H  418   5.016   5.666   3.030
   46LEU     CA  419   4.837   5.597   2.943
   46LEU     CB  420   4.809   5.485   3.044
   46LEU     CG  421   4.682   5.405   3.014
   46LEU    CD1  422   4.687   5.323   2.885
   46LEU    CD2  423   4.660   5.311   3.133
   46LEU      C  424   4.761   5.726   2.977
   46LEU      O  425   4.797   5.785   3.079
   47PHE      N  426   4.686   5.785   2.885
   47PHE      H  427   4.680   5.760   2.788
   47PHE     CA  428   4.613   5.910   2.906
   47PHE     CB  429   4.659   6.007   2.796
   47PHE     CG  430   4.670   6.151   2.844
   47PHE    CD1  431   4.798   6.195   2.879
   47PHE    HD1  432   4.883   6.144   2.834
   47PHE    CD2  433   4.560   6.216   2.900
   47PHE    HD2  434   4.457   6.197   2.869
   47PHE    CE1  435   4.817   6.309   2.956
   47PHE    HE1  436   4.919   6.330   2.988
   47PHE    CE2  437   4.585   6.322   2.987
   47PHE    HE2  438   4.506   6.371   3.044
   47PHE     CZ  439   4.710   6.373   3.017
   47PHE     HZ  440   4.726   6.433   3.107
   47PHE      C  441   4.460   5.908   2.907
   47PHE      O  442   4.397   5.844   2.823
   48PRO      N  443   4.402   5.950   3.019
   48PRO     CA  444   4.255   5.964   3.015
   48PRO     CB  445   4.213   5.983   3.161
   48PRO     CG  446   4.339   6.029   3.234
   48PRO     CD  447   4.451   5.959   3.157
   48PRO      C  448   4.205   6.078   2.927
   48PRO      O  449   4.235   6.195   2.952
   49LEU      N  450   4.117   6.046   2.833
   49LEU      H  451   4.084   5.952   2.833
   49LEU     CA  452   4.055   6.138   2.737
   49LEU     CB  453   4.027   6.056   2.611
   49LEU     CG  454   4.000   6.139   2.486
   49LEU    CD1  455   4.130   6.210   2.446
   49LEU    CD2  456   3.958   6.057   2.363
   49LEU      C  457   3.929   6.200   2.796
   49LEU      O  458   3.814   6.161   2.773
   50THR      N  459   3.954   6.313   2.862
   50THR      H  460   4.044   6.344   2.890
   50THR     CA  461   3.860   6.412   2.917
   50THR     CB  462   3.919   6.456   3.052
   50THR    OG1  463   4.057   6.488   3.035
   50THR    HG1  464   4.065   6.575   2.986
   50THR    CG2  465   3.893   6.344   3.153
   50THR      C  466   3.811   6.520   2.821
   50THR      O  467   3.837   6.509   2.701
   51ALA      N  468   3.762   6.632   2.872
   51ALA      H  469   3.812   6.686   2.940
   51ALA     CA  470   3.678   6.713   2.783
   51ALA     CB  471   3.587   6.806   2.865
   51ALA      C  472   3.760   6.794   2.683
   51ALA      O  473   3.724   6.800   2.566
   52GLN      N  474   3.859   6.872   2.727
   52GLN      H  475   3.866   6.888   2.825
   52GLN     CA  476   3.945   6.956   2.642
   52GLN     CB  477   4.044   7.042   2.720
   52GLN     CG  478   3.963   7.165   2.763
   52GLN     CD  479   4.041   7.264   2.849
   52GLN    OE1  480   4.154   7.305   2.822
   52GLN    NE2  481   3.984   7.329   2.950
   52GLN   HE21  482   3.886   7.317   2.963
   52GLN   HE22  483   4.024   7.399   3.009
   52GLN      C  484   4.027   6.871   2.544
   52GLN      O  485   4.043   6.902   2.426
   53HISE     N  486   4.069   6.754   2.591
   53HISE     H  487   4.055   6.739   2.689
   53HISE    CA  488   4.132   6.646   2.513
   53HISE    CB  489   4.180   6.530   2.599
   53HISE    CG  490   4.306   6.556   2.683
   53HISE   ND1  491   4.432   6.560   2.641
   53HISE   CD2  492   4.308   6.584   2.813
   53HISE   HD2  493   4.219   6.616   2.867
   53HISE   CE1  494   4.511   6.578   2.746
   53HISE   HE1  495   4.618   6.594   2.753
   53HISE   NE2  496   4.434   6.602   2.852
   53HISE   HE2  497   4.457   6.636   2.943
   53HISE     C  498   4.038   6.601   2.400
   53HISE     O  499   4.080   6.572   2.288
   54GLU      N  500   3.912   6.572   2.429
   54GLU      H  501   3.874   6.569   2.522
   54GLU     CA  502   3.812   6.537   2.328
   54GLU     CB  503   3.676   6.533   2.398
   54GLU     CG  504   3.576   6.459   2.309
   54GLU     CD  505   3.464   6.401   2.397
   54GLU    OE1  506   3.388   6.474   2.464
   54GLU    OE2  507   3.459   6.276   2.404
   54GLU      C  508   3.805   6.633   2.209
   54GLU      O  509   3.822   6.602   2.091
   55ASN      N  510   3.803   6.760   2.248
   55ASN      H  511   3.769   6.767   2.342
   55ASN     CA  512   3.801   6.879   2.161
   55ASN     CB  513   3.790   7.001   2.253
   55ASN     CG  514   3.757   7.124   2.169
   55ASN    OD1  515   3.780   7.136   2.048
   55ASN    ND2  516   3.673   7.209   2.228
   55ASN   HD21  517   3.636   7.192   2.320
   55ASN   HD22  518   3.654   7.300   2.192
   55ASN      C  519   3.926   6.884   2.074
   55ASN      O  520   3.906   6.861   1.954
   56PHE      N  521   4.041   6.859   2.135
   56PHE      H  522   4.047   6.875   2.234
   56PHE     CA  523   4.172   6.835   2.071
   56PHE     CB  524   4.277   6.816   2.180
   56PHE     CG  525   4.367   6.939   2.163
   56PHE    CD1  526   4.350   7.047   2.249
   56PHE    HD1  527   4.262   7.063   2.312
   56PHE    CD2  528   4.467   6.934   2.067
   56PHE    HD2  529   4.465   6.860   1.987
   56PHE    CE1  530   4.444   7.148   2.233
   56PHE    HE1  531   4.408   7.246   2.266
   56PHE    CE2  532   4.573   7.024   2.067
   56PHE    HE2  533   4.654   7.018   1.993
   56PHE     CZ  534   4.550   7.137   2.144
   56PHE     HZ  535   4.632   7.207   2.159
   56PHE      C  536   4.169   6.720   1.970
   56PHE      O  537   4.215   6.737   1.857
   57ARG      N  538   4.128   6.602   2.014
   57ARG      H  539   4.119   6.573   2.110
   57ARG     CA  540   4.120   6.492   1.918
   57ARG     CB  541   4.086   6.360   1.988
   57ARG     CG  542   4.192   6.343   2.095
   57ARG     CD  543   4.328   6.307   2.036
   57ARG     NE  544   4.427   6.262   2.135
   57ARG     HE  545   4.393   6.242   2.227
   57ARG     CZ  546   4.558   6.260   2.109
   57ARG    NH1  547   4.605   6.298   1.989
   57ARG   HH11  548   4.558   6.316   1.904
   57ARG   HH12  549   4.703   6.321   1.993
   57ARG    NH2  550   4.633   6.258   2.220
   57ARG   HH21  551   4.587   6.274   2.307
   57ARG   HH22  552   4.733   6.255   2.233
   57ARG      C  553   4.031   6.518   1.796
   57ARG      O  554   4.060   6.475   1.684
   58LYS      N  555   3.916   6.580   1.820
   58LYS      H  556   3.874   6.562   1.909
   58LYS     CA  557   3.826   6.637   1.717
   58LYS     CB  558   3.696   6.699   1.770
   58LYS     CG  559   3.597   6.598   1.829
   58LYS     CD  560   3.482   6.655   1.911
   58LYS     CE  561   3.367   6.712   1.829
   58LYS     NZ  562   3.275   6.773   1.924
   58LYS    HZ1  563   3.206   6.818   1.868
   58LYS    HZ2  564   3.226   6.702   1.976
   58LYS    HZ3  565   3.328   6.831   1.988
   58LYS      C  566   3.885   6.738   1.620
   58LYS      O  567   3.890   6.710   1.500
   59LYS      N  568   3.956   6.835   1.676
   59LYS      H  569   3.966   6.840   1.776
   59LYS     CA  570   4.041   6.928   1.600
   59LYS     CB  571   4.106   7.020   1.703
   59LYS     CG  572   4.180   7.143   1.650
   59LYS     CD  573   4.253   7.216   1.763
   59LYS     CE  574   4.325   7.344   1.719
   59LYS     NZ  575   4.454   7.312   1.657
   59LYS    HZ1  576   4.488   7.393   1.608
   59LYS    HZ2  577   4.520   7.310   1.733
   59LYS    HZ3  578   4.451   7.220   1.619
   59LYS      C  579   4.154   6.862   1.521
   59LYS      O  580   4.170   6.896   1.404
   60GLN      N  581   4.227   6.769   1.582
   60GLN      H  582   4.229   6.782   1.681
   60GLN     CA  583   4.333   6.699   1.509
   60GLN     CB  584   4.421   6.616   1.603
   60GLN     CG  585   4.499   6.700   1.704
   60GLN     CD  586   4.587   6.631   1.809
   60GLN    OE1  587   4.538   6.591   1.914
   60GLN    NE2  588   4.717   6.613   1.788
   60GLN   HE21  589   4.763   6.644   1.705
   60GLN   HE22  590   4.767   6.581   1.868
   60GLN      C  591   4.276   6.605   1.403
   60GLN      O  592   4.334   6.601   1.294
   61ILE      N  593   4.167   6.532   1.429
   61ILE      H  594   4.129   6.511   1.519
   61ILE     CA  595   4.108   6.449   1.324
   61ILE     CB  596   4.016   6.342   1.383
   61ILE    CG1  597   4.031   6.212   1.305
   61ILE    CG2  598   3.869   6.387   1.388
   61ILE     CD  599   4.177   6.166   1.296
   61ILE      C  600   4.047   6.535   1.213
   61ILE      O  601   4.033   6.482   1.102
   62GLU      N  602   3.999   6.657   1.237
   62GLU      H  603   3.986   6.692   1.330
   62GLU     CA  604   3.962   6.755   1.135
   62GLU     CB  605   3.921   6.884   1.205
   62GLU     CG  606   3.818   6.961   1.121
   62GLU     CD  607   3.751   7.070   1.204
   62GLU    OE1  608   3.734   7.044   1.325
   62GLU    OE2  609   3.726   7.186   1.164
   62GLU      C  610   4.073   6.805   1.042
   62GLU      O  611   4.064   6.784   0.921
   63GLU      N  612   4.182   6.847   1.107
   63GLU      H  613   4.185   6.850   1.207
   63GLU     CA  614   4.308   6.878   1.039
   63GLU     CB  615   4.396   6.970   1.123
   63GLU     CG  616   4.320   7.103   1.125
   63GLU     CD  617   4.395   7.219   1.191
   63GLU    OE1  618   4.392   7.224   1.316
   63GLU    OE2  619   4.447   7.308   1.120
   63GLU      C  620   4.384   6.770   0.962
   63GLU      O  621   4.418   6.795   0.847
   64LEU      N  622   4.410   6.653   1.020
   64LEU      H  623   4.402   6.637   1.118
   64LEU     CA  624   4.481   6.545   0.950
   64LEU     CB  625   4.524   6.437   1.049
   64LEU     CG  626   4.629   6.500   1.140
   64LEU    CD1  627   4.658   6.410   1.261
   64LEU    CD2  628   4.765   6.507   1.070
   64LEU      C  629   4.415   6.489   0.822
   64LEU      O  630   4.494   6.442   0.741
   65LYS      N  631   4.285   6.516   0.814
   65LYS      H  632   4.218   6.533   0.885
   65LYS     CA  633   4.211   6.514   0.687
   65LYS     CB  634   4.065   6.482   0.718
   65LYS     CG  635   4.027   6.347   0.779
   65LYS     CD  636   4.085   6.237   0.690
   65LYS     CE  637   4.109   6.109   0.770
   65LYS     NZ  638   4.167   6.001   0.689
   65LYS    HZ1  639   4.162   5.911   0.733
   65LYS    HZ2  640   4.112   5.986   0.607
   65LYS    HZ3  641   4.264   6.007   0.664
   65LYS      C  642   4.236   6.629   0.589
   65LYS      O  643   4.158   6.721   0.563
   66GLY      N  644   4.361   6.629   0.544
   66GLY      H  645   4.418   6.549   0.563
   66GLY     CA  646   4.423   6.723   0.449
   66GLY      C  647   4.575   6.734   0.460
   66GLY      O  648   4.645   6.729   0.359
   67GLN      N  649   4.618   6.701   0.582
   67GLN      H  650   4.563   6.655   0.652
   67GLN     CA  651   4.759   6.712   0.624
   67GLN     CB  652   4.770   6.730   0.775
   67GLN     CG  653   4.755   6.875   0.822
   67GLN     CD  654   4.804   6.909   0.963
   67GLN    OE1  655   4.736   6.917   1.066
   67GLN    NE2  656   4.934   6.935   0.964
   67GLN   HE21  657   4.990   6.932   0.881
   67GLN   HE22  658   4.967   6.969   1.052
   67GLN      C  659   4.854   6.610   0.561
   67GLN      O  660   4.805   6.528   0.484
   68GLU      N  661   4.978   6.596   0.608
   68GLU      H  662   4.988   6.613   0.706
   68GLU     CA  663   5.091   6.517   0.558
   68GLU     CB  664   5.227   6.575   0.595
   68GLU     CG  665   5.303   6.618   0.469
   68GLU     CD  666   5.386   6.504   0.409
   68GLU    OE1  667   5.501   6.466   0.443
   68GLU    OE2  668   5.329   6.440   0.319
   68GLU      C  669   5.080   6.368   0.592
   68GLU      O  670   5.020   6.333   0.694
   69VAL      N  671   5.161   6.293   0.518
   69VAL      H  672   5.223   6.330   0.448
   69VAL     CA  673   5.169   6.146   0.526
   69VAL     CB  674   5.212   6.085   0.391
   69VAL    CG1  675   5.113   6.116   0.280
   69VAL    CG2  676   5.350   6.127   0.340
   69VAL      C  677   5.255   6.089   0.638
   69VAL      O  678   5.370   6.132   0.646
   70SER      N  679   5.220   5.978   0.702
   70SER      H  680   5.148   5.915   0.675
   70SER     CA  681   5.291   5.920   0.817
   70SER     CB  682   5.225   5.789   0.860
   70SER     OG  683   5.084   5.786   0.835
   70SER     HG  684   5.056   5.702   0.881
   70SER      C  685   5.436   5.878   0.792
   70SER      O  686   5.469   5.823   0.687
   71PRO      N  687   5.524   5.911   0.886
   71PRO     CA  688   5.665   5.872   0.880
   71PRO     CB  689   5.729   5.905   1.015
   71PRO     CG  690   5.648   6.031   1.046
   71PRO     CD  691   5.508   6.018   0.986
   71PRO      C  692   5.674   5.720   0.861
   71PRO      O  693   5.579   5.646   0.890
   72LYS      N  694   5.788   5.673   0.812
   72LYS      H  695   5.870   5.730   0.822
   72LYS     CA  696   5.815   5.531   0.788
   72LYS     CB  697   5.939   5.535   0.699
   72LYS     CG  698   5.910   5.602   0.565
   72LYS     CD  699   6.031   5.670   0.500
   72LYS     CE  700   5.991   5.736   0.368
   72LYS     NZ  701   6.102   5.804   0.300
   72LYS    HZ1  702   6.167   5.733   0.275
   72LYS    HZ2  703   6.073   5.850   0.215
   72LYS    HZ3  704   6.142   5.870   0.362
   72LYS      C  705   5.834   5.450   0.916
   72LYS      O  706   5.944   5.410   0.954
   73VAL      N  707   5.721   5.434   0.985
   73VAL      H  708   5.635   5.482   0.969
   73VAL     CA  709   5.717   5.354   1.108
   73VAL     CB  710   5.711   5.442   1.234
   73VAL    CG1  711   5.789   5.572   1.213
   73VAL    CG2  712   5.571   5.493   1.269
   73VAL      C  713   5.593   5.264   1.117
   73VAL      O  714   5.493   5.284   1.049
   74TYR      N  715   5.607   5.153   1.188
   74TYR      H  716   5.681   5.143   1.255
   74TYR     CA  717   5.491   5.065   1.207
   74TYR     CB  718   5.529   4.931   1.271
   74TYR     CG  719   5.405   4.842   1.276
   74TYR    CD1  720   5.357   4.816   1.404
   74TYR    HD1  721   5.405   4.877   1.480
   74TYR    CD2  722   5.354   4.770   1.168
   74TYR    HD2  723   5.392   4.794   1.069
   74TYR    CE1  724   5.277   4.704   1.425
   74TYR    HE1  725   5.245   4.676   1.525
   74TYR    CE2  726   5.267   4.664   1.187
   74TYR    HE2  727   5.233   4.607   1.101
   74TYR     CZ  728   5.229   4.630   1.317
   74TYR     OH  729   5.133   4.539   1.347
   74TYR     HH  730   5.169   4.445   1.354
   74TYR      C  731   5.392   5.136   1.300
   74TYR      O  732   5.430   5.194   1.401
   75PHE      N  733   5.265   5.111   1.269
   75PHE      H  734   5.241   5.043   1.200
   75PHE     CA  735   5.148   5.169   1.337
   75PHE     CB  736   5.094   5.285   1.253
   75PHE     CG  737   5.052   5.406   1.338
   75PHE    CD1  738   5.141   5.509   1.368
   75PHE    HD1  739   5.247   5.496   1.349
   75PHE    CD2  740   4.926   5.403   1.395
   75PHE    HD2  741   4.851   5.333   1.357
   75PHE    CE1  742   5.103   5.602   1.464
   75PHE    HE1  743   5.172   5.682   1.490
   75PHE    CE2  744   4.882   5.504   1.480
   75PHE    HE2  745   4.778   5.536   1.480
   75PHE     CZ  746   4.976   5.598   1.521
   75PHE     HZ  747   4.966   5.667   1.604
   75PHE      C  748   5.033   5.073   1.369
   75PHE      O  749   5.032   4.966   1.309
   76MET      N  750   4.977   5.100   1.486
   76MET      H  751   5.009   5.163   1.557
   76MET     CA  752   4.873   5.014   1.544
   76MET     CB  753   4.933   4.921   1.650
   76MET     CG  754   4.845   4.827   1.733
   76MET     SD  755   4.759   4.714   1.618
   76MET     CE  756   4.671   4.621   1.740
   76MET      C  757   4.766   5.103   1.608
   76MET      O  758   4.801   5.161   1.710
   77LYS      N  759   4.664   5.136   1.530
   77LYS      H  760   4.658   5.105   1.435
   77LYS     CA  761   4.561   5.230   1.578
   77LYS     CB  762   4.475   5.290   1.466
   77LYS     CG  763   4.533   5.379   1.356
   77LYS     CD  764   4.423   5.430   1.263
   77LYS     CE  765   4.321   5.515   1.340
   77LYS     NZ  766   4.243   5.604   1.253
   77LYS    HZ1  767   4.209   5.693   1.284
   77LYS    HZ2  768   4.303   5.624   1.176
   77LYS    HZ3  769   4.161   5.559   1.218
   77LYS      C  770   4.461   5.164   1.673
   77LYS      O  771   4.412   5.056   1.642
   78GLN      N  772   4.408   5.243   1.765
   78GLN      H  773   4.455   5.324   1.801
   78GLN     CA  774   4.292   5.216   1.851
   78GLN     CB  775   4.285   5.296   1.980
   78GLN     CG  776   4.386   5.241   2.082
   78GLN     CD  777   4.382   5.333   2.204
   78GLN    OE1  778   4.461   5.425   2.228
   78GLN    NE2  779   4.283   5.324   2.292
   78GLN   HE21  780   4.206   5.261   2.288
   78GLN   HE22  781   4.302   5.377   2.375
   78GLN      C  782   4.160   5.226   1.774
   78GLN      O  783   4.106   5.336   1.762
   79THR      N  784   4.141   5.131   1.684
   79THR      H  785   4.223   5.085   1.650
   79THR     CA  786   4.009   5.111   1.621
   79THR     CB  787   4.022   5.018   1.500
   79THR    OG1  788   4.059   4.884   1.534
   79THR    HG1  789   4.079   4.837   1.449
   79THR    CG2  790   4.117   5.078   1.396
   79THR      C  791   3.903   5.051   1.714
   79THR      O  792   3.813   5.126   1.753
   80ILE      N  793   3.953   4.954   1.789
   80ILE      H  794   4.016   4.887   1.750
   80ILE     CA  795   3.886   4.915   1.914
   80ILE     CB  796   3.929   4.777   1.964
   80ILE    CG1  797   4.078   4.742   1.964
   80ILE    CG2  798   3.852   4.677   1.878
   80ILE     CD  799   4.108   4.608   2.031
   80ILE      C  800   3.912   5.021   2.022
   80ILE      O  801   4.001   5.104   2.005
   81GLY      N  802   3.844   5.008   2.136
   81GLY      H  803   3.799   4.920   2.146
   81GLY     CA  804   3.836   5.102   2.249
   81GLY      C  805   3.956   5.138   2.337
   81GLY      O  806   4.073   5.137   2.301
   82ASN      N  807   3.911   5.139   2.462
   82ASN      H  808   3.815   5.160   2.484
   82ASN     CA  809   3.988   5.157   2.586
   82ASN     CB  810   3.891   5.168   2.704
   82ASN     CG  811   3.821   5.302   2.727
   82ASN    OD1  812   3.806   5.371   2.627
   82ASN    ND2  813   3.797   5.346   2.850
   82ASN   HD21  814   3.805   5.276   2.921
   82ASN   HD22  815   3.773   5.442   2.863
   82ASN      C  816   4.092   5.047   2.611
   82ASN      O  817   4.176   5.060   2.699
   83SER      N  818   4.094   4.945   2.525
   83SER      H  819   4.047   4.955   2.438
   83SER     CA  820   4.182   4.828   2.540
   83SER     CB  821   4.138   4.700   2.468
   83SER     OG  822   4.029   4.642   2.540
   83SER     HG  823   4.017   4.547   2.512
   83SER      C  824   4.329   4.850   2.504
   83SER      O  825   4.394   4.760   2.452
   84CYS      N  826   4.387   4.949   2.572
   84CYS      H  827   4.338   5.005   2.638
   84CYS     CA  828   4.528   4.990   2.557
   84CYS     CB  829   4.566   5.111   2.642
   84CYS     SG  830   4.449   5.247   2.611
   84CYS     HG  831   4.515   5.340   2.680
   84CYS      C  832   4.638   4.885   2.573
   84CYS      O  833   4.742   4.904   2.511
   85GLY      N  834   4.617   4.766   2.629
   85GLY      H  835   4.527   4.746   2.669
   85GLY     CA  836   4.724   4.670   2.658
   85GLY      C  837   4.772   4.600   2.531
   85GLY      O  838   4.893   4.598   2.509
   86THR      N  839   4.684   4.556   2.442
   86THR      H  840   4.588   4.545   2.470
   86THR     CA  841   4.713   4.480   2.319
   86THR     CB  842   4.591   4.405   2.263
   86THR    OG1  843   4.480   4.495   2.251
   86THR    HG1  844   4.398   4.438   2.257
   86THR    CG2  845   4.558   4.274   2.335
   86THR      C  846   4.772   4.571   2.212
   86THR      O  847   4.881   4.548   2.160
   87ILE      N  848   4.719   4.693   2.224
   87ILE      H  849   4.643   4.709   2.286
   87ILE     CA  850   4.763   4.800   2.133
   87ILE     CB  851   4.667   4.919   2.126
   87ILE    CG1  852   4.520   4.877   2.122
   87ILE    CG2  853   4.715   5.036   2.039
   87ILE     CD  854   4.494   4.806   1.989
   87ILE      C  855   4.904   4.848   2.164
   87ILE      O  856   4.979   4.857   2.068
   88GLY      N  857   4.919   4.877   2.294
   88GLY      H  858   4.842   4.886   2.358
   88GLY     CA  859   5.043   4.920   2.359
   88GLY      C  860   5.153   4.813   2.351
   88GLY      O  861   5.250   4.858   2.289
   89LEU      N  862   5.116   4.686   2.362
   89LEU      H  863   5.031   4.655   2.405
   89LEU     CA  864   5.215   4.579   2.342
   89LEU     CB  865   5.176   4.439   2.390
   89LEU     CG  866   5.251   4.392   2.515
   89LEU    CD1  867   5.221   4.243   2.537
   89LEU    CD2  868   5.402   4.414   2.507
   89LEU      C  869   5.264   4.575   2.197
   89LEU      O  870   5.384   4.563   2.173
   90ILE      N  871   5.176   4.562   2.098
   90ILE      H  872   5.083   4.528   2.117
   90ILE     CA  873   5.211   4.554   1.956
   90ILE     CB  874   5.093   4.516   1.866
   90ILE    CG1  875   5.037   4.383   1.917
   90ILE    CG2  876   5.117   4.504   1.715
   90ILE     CD  877   4.915   4.319   1.849
   90ILE      C  878   5.287   4.680   1.913
   90ILE      O  879   5.399   4.676   1.863
   91HISE     N  880   5.232   4.795   1.952
   91HISE     H  881   5.144   4.806   1.999
   91HISE    CA  882   5.290   4.926   1.919
   91HISE    CB  883   5.200   5.037   1.974
   91HISE    CG  884   5.200   5.168   1.894
   91HISE   ND1  885   5.290   5.229   1.818
   91HISE   CD2  886   5.088   5.238   1.907
   91HISE   HD2  887   5.018   5.229   1.989
   91HISE   CE1  888   5.223   5.337   1.778
   91HISE   HE1  889   5.258   5.401   1.697
   91HISE   NE2  890   5.103   5.348   1.834
   91HISE   HE2  891   5.031   5.416   1.821
   91HISE     C  892   5.432   4.942   1.970
   91HISE     O  893   5.520   4.976   1.891
   92ALA      N  894   5.464   4.901   2.094
   92ALA      H  895   5.385   4.872   2.147
   92ALA     CA  896   5.591   4.929   2.163
   92ALA     CB  897   5.555   4.924   2.311
   92ALA      C  898   5.697   4.826   2.124
   92ALA      O  899   5.815   4.857   2.106
   93VAL      N  900   5.651   4.703   2.101
   93VAL      H  901   5.555   4.682   2.085
   93VAL     CA  902   5.736   4.589   2.064
   93VAL     CB  903   5.707   4.449   2.118
   93VAL    CG1  904   5.694   4.432   2.270
   93VAL    CG2  905   5.605   4.365   2.039
   93VAL      C  906   5.769   4.584   1.914
   93VAL      O  907   5.878   4.544   1.874
   94ALA      N  908   5.686   4.641   1.829
   94ALA      H  909   5.591   4.668   1.845
   94ALA     CA  910   5.719   4.676   1.689
   94ALA     CB  911   5.595   4.667   1.600
   94ALA      C  912   5.794   4.807   1.666
   94ALA      O  913   5.881   4.811   1.580
   95ASN      N  914   5.766   4.916   1.737
   95ASN      H  915   5.676   4.933   1.776
   95ASN     CA  916   5.843   5.041   1.723
   95ASN     CB  917   5.747   5.160   1.735
   95ASN     CG  918   5.648   5.184   1.621
   95ASN    OD1  919   5.680   5.149   1.508
   95ASN    ND2  920   5.521   5.202   1.656
   95ASN   HD21  921   5.481   5.197   1.748
   95ASN   HD22  922   5.461   5.223   1.578
   95ASN      C  923   5.973   5.060   1.801
   95ASN      O  924   6.048   5.155   1.781
   96ASN      N  925   6.007   4.961   1.884
   96ASN      H  926   5.949   4.897   1.934
   96ASN     CA  927   6.143   4.960   1.941
   96ASN     CB  928   6.126   4.984   2.091
   96ASN     CG  929   6.260   5.041   2.137
   96ASN    OD1  930   6.299   5.152   2.099
   96ASN    ND2  931   6.310   4.994   2.251
   96ASN   HD21  932   6.260   4.930   2.309
   96ASN   HD22  933   6.375   5.050   2.303
   96ASN      C  934   6.221   4.831   1.918
   96ASN      O  935   6.326   4.806   1.977
   97GLN      N  936   6.186   4.752   1.817
   97GLN      H  937   6.117   4.788   1.753
   97GLN     CA  938   6.238   4.621   1.773
   97GLN     CB  939   6.150   4.575   1.657
   97GLN     CG  940   6.153   4.423   1.649
   97GLN     CD  941   6.281   4.356   1.596
   97GLN    OE1  942   6.320   4.251   1.645
   97GLN    NE2  943   6.348   4.422   1.502
   97GLN   HE21  944   6.321   4.510   1.464
   97GLN   HE22  945   6.441   4.391   1.484
   97GLN      C  946   6.388   4.611   1.748
   97GLN      O  947   6.453   4.514   1.789
   98ASP      N  948   6.448   4.710   1.682
   98ASP      H  949   6.402   4.794   1.654
   98ASP     CA  950   6.594   4.709   1.665
   98ASP     CB  951   6.616   4.808   1.551
   98ASP     CG  952   6.603   4.959   1.574
   98ASP    OD1  953   6.643   5.034   1.483
   98ASP    OD2  954   6.532   5.007   1.665
   98ASP      C  955   6.683   4.737   1.786
   98ASP      O  956   6.792   4.681   1.797
   99LYS      N  957   6.623   4.813   1.877
   99LYS      H  958   6.566   4.888   1.842
   99LYS     CA  959   6.680   4.827   2.011
   99LYS     CB  960   6.628   4.938   2.103
   99LYS     CG  961   6.618   5.069   2.025
   99LYS     CD  962   6.614   5.178   2.132
   99LYS     CE  963   6.595   5.320   2.077
   99LYS     NZ  964   6.491   5.331   1.973
   99LYS    HZ1  965   6.476   5.427   1.950
   99LYS    HZ2  966   6.523   5.289   1.888
   99LYS    HZ3  967   6.411   5.283   2.009
   99LYS      C  968   6.649   4.693   2.078
   99LYS      O  969   6.743   4.634   2.130
  100LEU      N  970   6.526   4.643   2.086
  100LEU      H  971   6.448   4.695   2.052
  100LEU     CA  972   6.499   4.528   2.174
  100LEU     CB  973   6.348   4.508   2.188
  100LEU     CG  974   6.278   4.599   2.288
  100LEU    CD1  975   6.128   4.575   2.275
  100LEU    CD2  976   6.322   4.571   2.432
  100LEU      C  977   6.558   4.394   2.130
  100LEU      O  978   6.611   4.323   2.216
  101GLY      N  979   6.569   4.380   1.998
  101GLY      H  980   6.506   4.434   1.943
  101GLY     CA  981   6.631   4.271   1.921
  101GLY      C  982   6.582   4.127   1.932
  101GLY      O  983   6.651   4.055   2.003
  102PHE      N  984   6.471   4.095   1.865
  102PHE      H  985   6.427   4.145   1.791
  102PHE     CA  986   6.417   3.960   1.878
  102PHE     CB  987   6.264   3.959   1.887
  102PHE     CG  988   6.195   4.064   1.975
  102PHE    CD1  989   6.205   4.055   2.113
  102PHE    HD1  990   6.275   3.985   2.159
  102PHE    CD2  991   6.124   4.168   1.916
  102PHE    HD2  992   6.124   4.162   1.807
  102PHE    CE1  993   6.145   4.159   2.184
  102PHE    HE1  994   6.153   4.156   2.292
  102PHE    CE2  995   6.058   4.266   1.989
  102PHE    HE2  996   6.006   4.352   1.947
  102PHE     CZ  997   6.070   4.262   2.128
  102PHE     HZ  998   6.036   4.341   2.194
  102PHE      C  999   6.456   3.875   1.757
  102PHE      O 1000   6.426   3.905   1.642
  103GLU      N 1001   6.528   3.766   1.782
  103GLU      H 1002   6.549   3.750   1.878
  103GLU     CA 1003   6.578   3.670   1.682
  103GLU     CB 1004   6.678   3.588   1.763
  103GLU     CG 1005   6.767   3.484   1.695
  103GLU     CD 1006   6.709   3.354   1.641
  103GLU    OE1 1007   6.724   3.334   1.518
  103GLU    OE2 1008   6.632   3.282   1.709
  103GLU      C 1009   6.463   3.590   1.620
  103GLU      O 1010   6.373   3.535   1.682
  104ASP      N 1011   6.489   3.567   1.491
  104ASP      H 1012   6.581   3.572   1.452
  104ASP     CA 1013   6.393   3.506   1.398
  104ASP     CB 1014   6.458   3.471   1.264
  104ASP     CG 1015   6.521   3.598   1.207
  104ASP    OD1 1016   6.453   3.703   1.201
  104ASP    OD2 1017   6.634   3.592   1.155
  104ASP      C 1018   6.317   3.382   1.445
  104ASP      O 1019   6.196   3.379   1.422
  105GLY      N 1020   6.379   3.300   1.529
  105GLY      H 1021   6.473   3.318   1.558
  105GLY     CA 1022   6.316   3.176   1.577
  105GLY      C 1023   6.191   3.207   1.660
  105GLY      O 1024   6.078   3.163   1.641
  106SER      N 1025   6.212   3.305   1.748
  106SER      H 1026   6.293   3.363   1.748
  106SER     CA 1027   6.110   3.347   1.845
  106SER     CB 1028   6.156   3.474   1.917
  106SER     OG 1029   6.167   3.583   1.824
  106SER     HG 1030   6.254   3.573   1.775
  106SER      C 1031   5.963   3.363   1.804
  106SER      O 1032   5.927   3.422   1.702
  107VAL      N 1033   5.888   3.324   1.906
  107VAL      H 1034   5.925   3.301   1.996
  107VAL     CA 1035   5.742   3.324   1.891
  107VAL     CB 1036   5.675   3.245   2.003
  107VAL    CG1 1037   5.522   3.244   2.010
  107VAL    CG2 1038   5.727   3.102   2.014
  107VAL      C 1039   5.690   3.468   1.878
  107VAL      O 1040   5.636   3.508   1.775
  108LEU      N 1041   5.731   3.567   1.956
  108LEU      H 1042   5.788   3.552   2.037
  108LEU     CA 1043   5.696   3.709   1.947
  108LEU     CB 1044   5.744   3.779   2.074
  108LEU     CG 1045   5.723   3.930   2.084
  108LEU    CD1 1046   5.573   3.961   2.086
  108LEU    CD2 1047   5.793   3.983   2.210
  108LEU      C 1048   5.741   3.769   1.812
  108LEU      O 1049   5.655   3.835   1.755
  109LYS      N 1050   5.857   3.731   1.761
  109LYS      H 1051   5.928   3.678   1.807
  109LYS     CA 1052   5.905   3.776   1.629
  109LYS     CB 1053   6.044   3.723   1.592
  109LYS     CG 1054   6.102   3.793   1.469
  109LYS     CD 1055   6.128   3.944   1.468
  109LYS     CE 1056   6.197   3.987   1.339
  109LYS     NZ 1057   6.196   4.134   1.330
  109LYS    HZ1 1058   6.249   4.159   1.249
  109LYS    HZ2 1059   6.101   4.163   1.324
  109LYS    HZ3 1060   6.246   4.162   1.412
  109LYS      C 1061   5.804   3.730   1.524
  109LYS      O 1062   5.747   3.812   1.452
  110GLN      N 1063   5.774   3.601   1.516
  110GLN      H 1064   5.811   3.533   1.580
  110GLN     CA 1065   5.672   3.543   1.428
  110GLN     CB 1066   5.654   3.394   1.459
  110GLN     CG 1067   5.586   3.320   1.344
  110GLN     CD 1068   5.687   3.273   1.239
  110GLN    OE1 1069   5.792   3.219   1.272
  110GLN    NE2 1070   5.652   3.291   1.112
  110GLN   HE21 1071   5.558   3.317   1.089
  110GLN   HE22 1072   5.719   3.272   1.041
  110GLN      C 1073   5.532   3.604   1.435
  110GLN      O 1074   5.472   3.640   1.334
  111PHE      N 1075   5.492   3.642   1.557
  111PHE      H 1076   5.556   3.625   1.632
  111PHE     CA 1077   5.377   3.726   1.593
  111PHE     CB 1078   5.356   3.739   1.743
  111PHE     CG 1079   5.255   3.650   1.817
  111PHE    CD1 1080   5.297   3.614   1.944
  111PHE    HD1 1081   5.401   3.588   1.965
  111PHE    CD2 1082   5.121   3.633   1.783
  111PHE    HD2 1083   5.100   3.614   1.678
  111PHE    CE1 1084   5.204   3.591   2.045
  111PHE    HE1 1085   5.240   3.567   2.145
  111PHE    CE2 1086   5.029   3.601   1.882
  111PHE    HE2 1087   4.926   3.589   1.847
  111PHE     CZ 1088   5.069   3.586   2.014
  111PHE     HZ 1089   4.991   3.588   2.091
  111PHE      C 1090   5.382   3.856   1.512
  111PHE      O 1091   5.287   3.884   1.439
  112LEU      N 1092   5.497   3.923   1.513
  112LEU      H 1093   5.577   3.891   1.564
  112LEU     CA 1094   5.521   4.048   1.440
  112LEU     CB 1095   5.631   4.125   1.514
  112LEU     CG 1096   5.580   4.192   1.641
  112LEU    CD1 1097   5.697   4.279   1.691
  112LEU    CD2 1098   5.461   4.284   1.612
  112LEU      C 1099   5.532   4.033   1.288
  112LEU      O 1100   5.470   4.115   1.220
  113SER      N 1101   5.606   3.931   1.244
  113SER      H 1102   5.660   3.879   1.310
  113SER     CA 1103   5.606   3.886   1.104
  113SER     CB 1104   5.711   3.777   1.086
  113SER     OG 1105   5.716   3.722   0.955
  113SER     HG 1106   5.805   3.676   0.945
  113SER      C 1107   5.469   3.862   1.039
  113SER      O 1108   5.436   3.933   0.944
  114GLU      N 1109   5.389   3.774   1.099
  114GLU      H 1110   5.419   3.723   1.179
  114GLU     CA 1111   5.256   3.741   1.048
  114GLU     CB 1112   5.192   3.634   1.138
  114GLU     CG 1113   5.088   3.554   1.059
  114GLU     CD 1114   5.032   3.442   1.147
  114GLU    OE1 1115   4.912   3.429   1.182
  114GLU    OE2 1116   5.112   3.352   1.181
  114GLU      C 1117   5.172   3.869   1.053
  114GLU      O 1118   5.145   3.922   0.945
  115THR      N 1119   5.142   3.929   1.168
  115THR      H 1120   5.176   3.890   1.254
  115THR     CA 1121   5.039   4.032   1.184
  115THR     CB 1122   5.003   4.062   1.330
  115THR    OG1 1123   5.115   4.088   1.415
  115THR    HG1 1124   5.158   4.009   1.459
  115THR    CG2 1125   4.914   3.950   1.385
  115THR      C 1126   5.051   4.172   1.123
  115THR      O 1127   4.959   4.254   1.126
  116GLU      N 1128   5.153   4.196   1.042
  116GLU      H 1129   5.209   4.117   1.016
  116GLU     CA 1130   5.187   4.320   0.970
  116GLU     CB 1131   5.312   4.296   0.886
  116GLU     CG 1132   5.370   4.429   0.837
  116GLU     CD 1133   5.482   4.401   0.737
  116GLU    OE1 1134   5.596   4.361   0.768
  116GLU    OE2 1135   5.448   4.407   0.617
  116GLU      C 1136   5.077   4.383   0.884
  116GLU      O 1137   5.046   4.500   0.905
  117LYS      N 1138   5.032   4.310   0.783
  117LYS      H 1139   5.073   4.229   0.740
  117LYS     CA 1140   4.934   4.369   0.691
  117LYS     CB 1141   4.937   4.317   0.547
  117LYS     CG 1142   5.062   4.361   0.471
  117LYS     CD 1143   5.055   4.511   0.440
  117LYS     CE 1144   5.161   4.568   0.345
  117LYS     NZ 1145   5.177   4.713   0.330
  117LYS    HZ1 1146   5.253   4.729   0.268
  117LYS    HZ2 1147   5.095   4.755   0.291
  117LYS    HZ3 1148   5.194   4.747   0.423
  117LYS      C 1149   4.794   4.396   0.747
  117LYS      O 1150   4.735   4.501   0.722
  118MET      N 1151   4.762   4.301   0.835
  118MET      H 1152   4.824   4.230   0.867
  118MET     CA 1153   4.632   4.276   0.898
  118MET     CB 1154   4.639   4.160   0.997
  118MET     CG 1155   4.659   4.026   0.925
  118MET     SD 1156   4.834   4.018   0.872
  118MET     CE 1157   4.841   3.842   0.847
  118MET      C 1158   4.584   4.397   0.978
  118MET      O 1159   4.659   4.474   1.038
  119SER      N 1160   4.451   4.409   0.982
  119SER      H 1161   4.401   4.335   0.938
  119SER     CA 1162   4.377   4.509   1.060
  119SER     CB 1163   4.229   4.512   1.019
  119SER     OG 1164   4.172   4.641   1.039
  119SER     HG 1165   4.104   4.631   1.113
  119SER      C 1166   4.382   4.494   1.212
  119SER      O 1167   4.417   4.385   1.257
  120PRO      N 1168   4.381   4.602   1.290
  120PRO     CA 1169   4.419   4.598   1.432
  120PRO     CB 1170   4.391   4.739   1.483
  120PRO     CG 1171   4.422   4.828   1.362
  120PRO     CD 1172   4.368   4.742   1.247
  120PRO      C 1173   4.331   4.503   1.514
  120PRO      O 1174   4.385   4.453   1.612
  121GLU      N 1175   4.203   4.491   1.480
  121GLU      H 1176   4.160   4.559   1.420
  121GLU     CA 1177   4.102   4.406   1.544
  121GLU     CB 1178   3.979   4.407   1.452
  121GLU     CG 1179   3.916   4.543   1.424
  121GLU     CD 1180   3.978   4.608   1.300
  121GLU    OE1 1181   3.930   4.573   1.190
  121GLU    OE2 1182   4.063   4.699   1.308
  121GLU      C 1183   4.149   4.261   1.540
  121GLU      O 1184   4.176   4.190   1.637
  122ASP      N 1185   4.183   4.219   1.418
  122ASP      H 1186   4.142   4.264   1.339
  122ASP     CA 1187   4.251   4.093   1.386
  122ASP     CB 1188   4.276   4.096   1.235
  122ASP     CG 1189   4.144   4.091   1.158
  122ASP    OD1 1190   4.101   4.206   1.136
  122ASP    OD2 1191   4.093   3.981   1.126
  122ASP      C 1192   4.384   4.062   1.456
  122ASP      O 1193   4.394   3.959   1.522
  123ARG      N 1194   4.459   4.171   1.472
  123ARG      H 1195   4.447   4.252   1.416
  123ARG     CA 1196   4.592   4.166   1.534
  123ARG     CB 1197   4.669   4.297   1.516
  123ARG     CG 1198   4.728   4.315   1.376
  123ARG     CD 1199   4.813   4.442   1.382
  123ARG     NE 1200   4.839   4.488   1.245
  123ARG     HE 1201   4.813   4.428   1.170
  123ARG     CZ 1202   4.875   4.612   1.208
  123ARG    NH1 1203   4.879   4.715   1.294
  123ARG   HH11 1204   4.833   4.707   1.382
  123ARG   HH12 1205   4.955   4.780   1.288
  123ARG    NH2 1206   4.925   4.653   1.090
  123ARG   HH21 1207   4.936   4.585   1.019
  123ARG   HH22 1208   4.923   4.750   1.064
  123ARG      C 1209   4.576   4.149   1.685
  123ARG      O 1210   4.605   4.042   1.740
  124ALA      N 1211   4.479   4.220   1.743
  124ALA      H 1212   4.423   4.289   1.697
  124ALA     CA 1213   4.441   4.219   1.885
  124ALA     CB 1214   4.327   4.314   1.921
  124ALA      C 1215   4.384   4.083   1.924
  124ALA      O 1216   4.417   4.034   2.033
  125LYS      N 1217   4.308   4.023   1.834
  125LYS      H 1218   4.286   4.071   1.750
  125LYS     CA 1219   4.243   3.895   1.867
  125LYS     CB 1220   4.141   3.880   1.755
  125LYS     CG 1221   4.016   3.963   1.783
  125LYS     CD 1222   3.920   3.947   1.665
  125LYS     CE 1223   3.811   4.053   1.679
  125LYS     NZ 1224   3.711   4.056   1.572
  125LYS    HZ1 1225   3.625   4.101   1.596
  125LYS    HZ2 1226   3.748   4.102   1.491
  125LYS    HZ3 1227   3.689   3.963   1.544
  125LYS      C 1228   4.334   3.773   1.884
  125LYS      O 1229   4.320   3.704   1.986
  126CYS      N 1230   4.435   3.762   1.799
  126CYS      H 1231   4.454   3.829   1.727
  126CYS     CA 1232   4.537   3.657   1.811
  126CYS     CB 1233   4.614   3.625   1.682
  126CYS     SG 1234   4.691   3.766   1.594
  126CYS     HG 1235   4.746   3.693   1.497
  126CYS      C 1236   4.636   3.684   1.924
  126CYS      O 1237   4.682   3.590   1.989
  127PHE      N 1238   4.667   3.811   1.951
  127PHE      H 1239   4.654   3.885   1.886
  127PHE     CA 1240   4.767   3.850   2.052
  127PHE     CB 1241   4.806   3.993   2.016
  127PHE     CG 1242   4.949   3.983   1.964
  127PHE    CD1 1243   5.052   4.007   2.054
  127PHE    HD1 1244   5.020   4.062   2.141
  127PHE    CD2 1245   4.975   3.962   1.829
  127PHE    HD2 1246   4.906   3.899   1.772
  127PHE    CE1 1247   5.184   4.015   2.010
  127PHE    HE1 1248   5.276   4.011   2.068
  127PHE    CE2 1249   5.102   3.993   1.782
  127PHE    HE2 1250   5.119   3.999   1.674
  127PHE     CZ 1251   5.205   4.014   1.872
  127PHE     HZ 1252   5.308   4.034   1.842
  127PHE      C 1253   4.711   3.820   2.191
  127PHE      O 1254   4.782   3.752   2.266
  128GLU      N 1255   4.587   3.858   2.220
  128GLU      H 1256   4.541   3.916   2.152
  128GLU     CA 1257   4.515   3.827   2.344
  128GLU     CB 1258   4.377   3.893   2.350
  128GLU     CG 1259   4.332   3.917   2.494
  128GLU     CD 1260   4.181   3.943   2.490
  128GLU    OE1 1261   4.104   3.854   2.533
  128GLU    OE2 1262   4.141   4.059   2.468
  128GLU      C 1263   4.514   3.677   2.373
  128GLU      O 1264   4.467   3.635   2.478
  129LYS      N 1265   4.550   3.591   2.278
  129LYS      H 1266   4.615   3.616   2.206
  129LYS     CA 1267   4.547   3.446   2.303
  129LYS     CB 1268   4.586   3.354   2.186
  129LYS     CG 1269   4.486   3.356   2.070
  129LYS     CD 1270   4.520   3.262   1.955
  129LYS     CE 1271   4.389   3.233   1.881
  129LYS     NZ 1272   4.412   3.175   1.748
  129LYS    HZ1 1273   4.329   3.156   1.696
  129LYS    HZ2 1274   4.468   3.227   1.684
  129LYS    HZ3 1275   4.452   3.085   1.763
  129LYS      C 1276   4.648   3.420   2.414
  129LYS      O 1277   4.626   3.349   2.512
  130ASN      N 1278   4.770   3.470   2.398
  130ASN      H 1279   4.791   3.545   2.334
  130ASN     CA 1280   4.884   3.430   2.481
  130ASN     CB 1281   5.004   3.509   2.427
  130ASN     CG 1282   5.126   3.461   2.505
  130ASN    OD1 1283   5.159   3.524   2.606
  130ASN    ND2 1284   5.203   3.359   2.470
  130ASN   HD21 1285   5.186   3.308   2.385
  130ASN   HD22 1286   5.270   3.337   2.540
  130ASN      C 1287   4.868   3.468   2.628
  130ASN      O 1288   4.852   3.586   2.661
  131GLU      N 1289   4.898   3.372   2.715
  131GLU      H 1290   4.957   3.295   2.689
  131GLU     CA 1291   4.894   3.398   2.859
  131GLU     CB 1292   4.892   3.272   2.946
  131GLU     CG 1293   5.014   3.179   2.951
  131GLU     CD 1294   5.067   3.155   2.809
  131GLU    OE1 1295   5.150   3.238   2.767
  131GLU    OE2 1296   5.034   3.053   2.745
  131GLU      C 1297   4.981   3.510   2.917
  131GLU      O 1298   4.940   3.593   2.998
  132ALA      N 1299   5.108   3.521   2.880
  132ALA      H 1300   5.142   3.442   2.828
  132ALA     CA 1301   5.198   3.634   2.903
  132ALA     CB 1302   5.347   3.617   2.870
  132ALA      C 1303   5.145   3.769   2.854
  132ALA      O 1304   5.145   3.863   2.933
  133ILE      N 1305   5.097   3.783   2.730
  133ILE      H 1306   5.097   3.706   2.666
  133ILE     CA 1307   5.028   3.902   2.679
  133ILE     CB 1308   5.011   3.881   2.529
  133ILE    CG1 1309   5.150   3.863   2.466
  133ILE    CG2 1310   4.929   3.984   2.451
  133ILE     CD 1311   5.158   3.827   2.318
  133ILE      C 1312   4.894   3.933   2.746
  133ILE      O 1313   4.865   4.049   2.777
  134GLN      N 1314   4.824   3.829   2.790
  134GLN      H 1315   4.829   3.742   2.740
  134GLN     CA 1316   4.701   3.857   2.865
  134GLN     CB 1317   4.630   3.724   2.892
  134GLN     CG 1318   4.560   3.658   2.773
  134GLN     CD 1319   4.471   3.538   2.806
  134GLN    OE1 1320   4.457   3.492   2.919
  134GLN    NE2 1321   4.388   3.494   2.712
  134GLN   HE21 1322   4.383   3.536   2.622
  134GLN   HE22 1323   4.330   3.418   2.742
  134GLN      C 1324   4.729   3.926   2.999
  134GLN      O 1325   4.675   4.032   3.032
  135ALA      N 1326   4.836   3.883   3.065
  135ALA      H 1327   4.882   3.799   3.037
  135ALA     CA 1328   4.888   3.944   3.188
  135ALA     CB 1329   5.008   3.869   3.246
  135ALA      C 1330   4.934   4.090   3.175
  135ALA      O 1331   4.913   4.166   3.269
  136ALA      N 1332   4.995   4.131   3.064
  136ALA      H 1333   5.018   4.062   2.996
  136ALA     CA 1334   5.020   4.272   3.030
  136ALA     CB 1335   5.100   4.281   2.900
  136ALA      C 1336   4.897   4.360   3.011
  136ALA      O 1337   4.872   4.441   3.101
  137HISE     N 1338   4.801   4.312   2.932
  137HISE     H 1339   4.815   4.219   2.897
  137HISE    CA 1340   4.669   4.368   2.900
  137HISE    CB 1341   4.604   4.279   2.794
  137HISE    CG 1342   4.470   4.326   2.735
  137HISE   ND1 1343   4.457   4.412   2.635
  137HISE   CD2 1344   4.359   4.254   2.749
  137HISE   HD2 1345   4.323   4.187   2.828
  137HISE   CE1 1346   4.336   4.391   2.584
  137HISE   HE1 1347   4.285   4.441   2.501
  137HISE   NE2 1348   4.279   4.291   2.650
  137HISE   HE2 1349   4.192   4.251   2.622
  137HISE     C 1350   4.578   4.376   3.023
  137HISE     O 1351   4.519   4.483   3.038
  138ASP      N 1352   4.571   4.270   3.102
  138ASP      H 1353   4.624   4.189   3.077
  138ASP     CA 1354   4.489   4.265   3.224
  138ASP     CB 1355   4.482   4.120   3.274
  138ASP     CG 1356   4.371   4.097   3.376
  138ASP    OD1 1357   4.252   4.085   3.340
  138ASP    OD2 1358   4.390   4.110   3.499
  138ASP      C 1359   4.543   4.363   3.328
  138ASP      O 1360   4.456   4.433   3.380
  139ALA      N 1361   4.674   4.370   3.344
  139ALA      H 1362   4.736   4.306   3.298
  139ALA     CA 1363   4.747   4.465   3.430
  139ALA     CB 1364   4.899   4.454   3.425
  139ALA      C 1365   4.709   4.610   3.399
  139ALA      O 1366   4.681   4.687   3.490
  140VAL      N 1367   4.715   4.635   3.268
  140VAL      H 1368   4.769   4.579   3.205
  140VAL     CA 1369   4.681   4.764   3.207
  140VAL     CB 1370   4.725   4.777   3.061
  140VAL    CG1 1371   4.722   4.925   3.019
  140VAL    CG2 1372   4.875   4.746   3.056
  140VAL      C 1373   4.535   4.803   3.232
  140VAL      O 1374   4.511   4.917   3.268
  141ALA      N 1375   4.445   4.710   3.202
  141ALA      H 1376   4.452   4.631   3.141
  141ALA     CA 1377   4.302   4.730   3.232
  141ALA     CB 1378   4.204   4.649   3.148
  141ALA      C 1379   4.257   4.736   3.378
  141ALA      O 1380   4.146   4.779   3.410
  142GLN      N 1381   4.332   4.667   3.464
  142GLN      H 1382   4.384   4.587   3.435
  142GLN     CA 1383   4.330   4.693   3.609
  142GLN     CB 1384   4.433   4.610   3.685
  142GLN     CG 1385   4.397   4.461   3.693
  142GLN     CD 1386   4.518   4.378   3.737
  142GLN    OE1 1387   4.600   4.425   3.816
  142GLN    NE2 1388   4.531   4.257   3.684
  142GLN   HE21 1389   4.466   4.224   3.616
  142GLN   HE22 1390   4.606   4.195   3.710
  142GLN      C 1391   4.353   4.839   3.651
  142GLN      O 1392   4.430   4.915   3.593
  143GLU      N 1393   4.294   4.874   3.765
  143GLU      H 1394   4.272   4.803   3.832
  143GLU     CA 1395   4.305   5.007   3.827
  143GLU     CB 1396   4.212   5.011   3.949
  143GLU     CG 1397   4.233   4.916   4.067
  143GLU     CD 1398   4.189   4.773   4.035
  143GLU    OE1 1399   4.276   4.703   3.980
  143GLU    OE2 1400   4.072   4.735   4.059
  143GLU      C 1401   4.447   5.044   3.870
  143GLU      O 1402   4.528   4.953   3.887
  144GLY      N 1403   4.464   5.175   3.888
  144GLY      H 1404   4.390   5.243   3.888
  144GLY     CA 1405   4.595   5.239   3.901
  144GLY      C 1406   4.591   5.391   3.919
  144GLY      O 1407   4.481   5.445   3.911
  145GLN      N 1408   4.703   5.448   3.875
  145GLN      H 1409   4.779   5.389   3.849
  145GLN     CA 1410   4.719   5.593   3.888
  145GLN     CB 1411   4.867   5.630   3.900
  145GLN     CG 1412   4.933   5.576   4.026
  145GLN     CD 1413   5.082   5.565   3.996
  145GLN    OE1 1414   5.166   5.608   4.075
  145GLN    NE2 1415   5.119   5.497   3.888
  145GLN   HE21 1416   5.052   5.454   3.826
  145GLN   HE22 1417   5.214   5.466   3.882
  145GLN      C 1418   4.650   5.679   3.782
  145GLN      O 1419   4.601   5.790   3.802
  146CYS      N 1420   4.646   5.624   3.661
  146CYS      H 1421   4.698   5.540   3.642
  146CYS     CA 1422   4.569   5.684   3.551
  146CYS     CB 1423   4.613   5.668   3.405
  146CYS     SG 1424   4.756   5.775   3.367
  146CYS     HG 1425   4.731   5.781   3.237
  146CYS      C 1426   4.425   5.634   3.554
  146CYS      O 1427   4.331   5.710   3.529
  147ARG      N 1428   4.407   5.508   3.591
  147ARG      H 1429   4.481   5.442   3.577
  147ARG     CA 1430   4.271   5.458   3.617
  147ARG     CB 1431   4.258   5.311   3.578
  147ARG     CG 1432   4.288   5.286   3.431
  147ARG     CD 1433   4.284   5.141   3.381
  147ARG     NE 1434   4.149   5.084   3.364
  147ARG     HE 1435   4.114   5.039   3.446
  147ARG     CZ 1436   4.069   5.071   3.257
  147ARG    NH1 1437   4.097   5.109   3.131
  147ARG   HH11 1438   4.185   5.148   3.105
  147ARG   HH12 1439   4.031   5.083   3.061
  147ARG    NH2 1440   3.970   4.983   3.272
  147ARG   HH21 1441   3.963   4.935   3.359
  147ARG   HH22 1442   3.904   4.962   3.200
  147ARG      C 1443   4.208   5.489   3.752
  147ARG      O 1444   4.192   5.400   3.835
  148VAL      N 1445   4.214   5.617   3.791
  148VAL      H 1446   4.277   5.675   3.740
  148VAL     CA 1447   4.141   5.683   3.901
  148VAL     CB 1448   4.192   5.826   3.921
  148VAL    CG1 1449   4.311   5.814   4.016
  148VAL    CG2 1450   4.211   5.913   3.796
  148VAL      C 1451   3.991   5.682   3.873
  148VAL      O 1452   3.909   5.671   3.964
  149ASP      N 1453   3.955   5.717   3.750
  149ASP      H 1454   4.023   5.751   3.685
  149ASP     CA 1455   3.829   5.666   3.694
  149ASP     CB 1456   3.743   5.792   3.677
  149ASP     CG 1457   3.602   5.772   3.621
  149ASP    OD1 1458   3.535   5.676   3.665
  149ASP    OD2 1459   3.565   5.861   3.542
  149ASP      C 1460   3.847   5.591   3.562
  149ASP      O 1461   3.948   5.605   3.494
  150ASP      N 1462   3.738   5.520   3.530
  150ASP      H 1463   3.654   5.533   3.582
  150ASP     CA 1464   3.725   5.442   3.406
  150ASP     CB 1465   3.747   5.295   3.439
  150ASP     CG 1466   3.628   5.224   3.505
  150ASP    OD1 1467   3.575   5.273   3.607
  150ASP    OD2 1468   3.596   5.116   3.451
  150ASP      C 1469   3.593   5.456   3.329
  150ASP      O 1470   3.585   5.395   3.223
  151LYS      N 1471   3.523   5.562   3.369
  151LYS      H 1472   3.531   5.611   3.456
  151LYS     CA 1473   3.408   5.607   3.289
  151LYS     CB 1474   3.306   5.686   3.371
  151LYS     CG 1475   3.230   5.589   3.461
  151LYS     CD 1476   3.152   5.662   3.571
  151LYS     CE 1477   3.056   5.574   3.651
  151LYS     NZ 1478   2.971   5.482   3.574
  151LYS    HZ1 1479   2.919   5.435   3.645
  151LYS    HZ2 1480   2.903   5.530   3.519
  151LYS    HZ3 1481   3.026   5.417   3.522
  151LYS      C 1482   3.452   5.677   3.160
  151LYS      O 1483   3.375   5.672   3.064
  152VAL      N 1484   3.567   5.742   3.174
  152VAL      H 1485   3.604   5.754   3.266
  152VAL     CA 1486   3.650   5.814   3.076
  152VAL     CB 1487   3.748   5.894   3.162
  152VAL    CG1 1488   3.848   5.802   3.232
  152VAL    CG2 1489   3.828   5.998   3.082
  152VAL      C 1490   3.713   5.719   2.974
  152VAL      O 1491   3.739   5.600   2.989
  153ASN      N 1492   3.732   5.785   2.859
  153ASN      H 1493   3.724   5.884   2.857
  153ASN     CA 1494   3.793   5.721   2.742
  153ASN     CB 1495   3.765   5.814   2.624
  153ASN     CG 1496   3.783   5.770   2.478
  153ASN    OD1 1497   3.886   5.716   2.439
  153ASN    ND2 1498   3.680   5.797   2.399
  153ASN   HD21 1499   3.599   5.849   2.428
  153ASN   HD22 1500   3.682   5.795   2.299
  153ASN      C 1501   3.945   5.706   2.760
  153ASN      O 1502   4.003   5.796   2.819
  154PHE      N 1503   4.000   5.597   2.707
  154PHE      H 1504   3.953   5.536   2.643
  154PHE     CA 1505   4.142   5.566   2.727
  154PHE     CB 1506   4.164   5.442   2.814
  154PHE     CG 1507   4.175   5.490   2.959
  154PHE    CD1 1508   4.297   5.537   3.006
  154PHE    HD1 1509   4.387   5.549   2.947
  154PHE    CD2 1510   4.068   5.472   3.046
  154PHE    HD2 1511   3.971   5.451   3.001
  154PHE    CE1 1512   4.302   5.569   3.142
  154PHE    HE1 1513   4.394   5.614   3.178
  154PHE    CE2 1514   4.074   5.514   3.179
  154PHE    HE2 1515   3.991   5.511   3.249
  154PHE     CZ 1516   4.195   5.559   3.230
  154PHE     HZ 1517   4.202   5.628   3.314
  154PHE      C 1518   4.239   5.575   2.609
  154PHE      O 1519   4.229   5.489   2.521
  155HISE     N 1520   4.321   5.679   2.603
  155HISE     H 1521   4.318   5.750   2.674
  155HISE    CA 1522   4.409   5.708   2.489
  155HISE    CB 1523   4.410   5.859   2.464
  155HISE    CG 1524   4.411   5.896   2.316
  155HISE   ND1 1525   4.302   5.913   2.242
  155HISE   CD2 1526   4.517   5.902   2.237
  155HISE   HD2 1527   4.623   5.885   2.258
  155HISE   CE1 1528   4.341   5.944   2.118
  155HISE   HE1 1529   4.276   5.938   2.031
  155HISE   NE2 1530   4.473   5.929   2.114
  155HISE   HE2 1531   4.533   5.942   2.036
  155HISE     C 1532   4.552   5.666   2.525
  155HISE     O 1533   4.610   5.686   2.632
  156PHE      N 1534   4.605   5.585   2.434
  156PHE      H 1535   4.552   5.532   2.368
  156PHE     CA 1536   4.744   5.538   2.446
  156PHE     CB 1537   4.755   5.390   2.410
  156PHE     CG 1538   4.900   5.343   2.423
  156PHE    CD1 1539   4.975   5.337   2.540
  156PHE    HD1 1540   4.934   5.370   2.636
  156PHE    CD2 1541   4.961   5.304   2.305
  156PHE    HD2 1542   4.909   5.304   2.209
  156PHE    CE1 1543   5.106   5.293   2.537
  156PHE    HE1 1544   5.160   5.267   2.629
  156PHE    CE2 1545   5.098   5.281   2.302
  156PHE    HE2 1546   5.150   5.270   2.207
  156PHE     CZ 1547   5.172   5.262   2.418
  156PHE     HZ 1548   5.262   5.202   2.435
  156PHE      C 1549   4.834   5.639   2.374
  156PHE      O 1550   4.789   5.696   2.275
  157ILE      N 1551   4.958   5.648   2.421
  157ILE      H 1552   4.985   5.607   2.508
  157ILE     CA 1553   5.069   5.727   2.366
  157ILE     CB 1554   5.082   5.865   2.431
  157ILE    CG1 1555   4.954   5.946   2.415
  157ILE    CG2 1556   5.198   5.934   2.359
  157ILE     CD 1557   4.978   6.082   2.481
  157ILE      C 1558   5.197   5.651   2.400
  157ILE      O 1559   5.237   5.636   2.515
  158LEU      N 1560   5.269   5.635   2.289
  158LEU      H 1561   5.240   5.663   2.197
  158LEU     CA 1562   5.408   5.590   2.296
  158LEU     CB 1563   5.438   5.483   2.191
  158LEU     CG 1564   5.582   5.431   2.192
  158LEU    CD1 1565   5.601   5.343   2.315
  158LEU    CD2 1566   5.600   5.328   2.080
  158LEU      C 1567   5.502   5.707   2.266
  158LEU      O 1568   5.497   5.763   2.157
  159PHE      N 1569   5.598   5.730   2.355
  159PHE      H 1570   5.595   5.707   2.452
  159PHE     CA 1571   5.706   5.823   2.315
  159PHE     CB 1572   5.736   5.920   2.429
  159PHE     CG 1573   5.627   6.011   2.486
  159PHE    CD1 1574   5.536   5.968   2.582
  159PHE    HD1 1575   5.543   5.867   2.622
  159PHE    CD2 1576   5.617   6.136   2.427
  159PHE    HD2 1577   5.695   6.164   2.356
  159PHE    CE1 1578   5.431   6.053   2.612
  159PHE    HE1 1579   5.363   6.034   2.695
  159PHE    CE2 1580   5.512   6.221   2.460
  159PHE    HE2 1581   5.488   6.300   2.389
  159PHE     CZ 1582   5.413   6.175   2.546
  159PHE     HZ 1583   5.318   6.228   2.554
  159PHE      C 1584   5.835   5.749   2.279
  159PHE      O 1585   5.890   5.684   2.367
  160ASN      N 1586   5.898   5.769   2.163
  160ASN      H 1587   5.855   5.825   2.092
  160ASN     CA 1588   6.022   5.702   2.125
  160ASN     CB 1589   5.987   5.556   2.095
  160ASN     CG 1590   6.104   5.459   2.115
  160ASN    OD1 1591   6.198   5.490   2.188
  160ASN    ND2 1592   6.111   5.359   2.026
  160ASN   HD21 1593   6.051   5.342   1.949
  160ASN   HD22 1594   6.193   5.301   2.031
  160ASN      C 1595   6.100   5.751   2.003
  160ASN      O 1596   6.045   5.828   1.924
  161ASN      N 1597   6.231   5.736   2.016
  161ASN      H 1598   6.274   5.719   2.106
  161ASN     CA 1599   6.319   5.774   1.905
  161ASN     CB 1600   6.461   5.809   1.952
  161ASN     CG 1601   6.537   5.706   2.036
  161ASN    OD1 1602   6.485   5.610   2.093
  161ASN    ND2 1603   6.669   5.718   2.037
  161ASN   HD21 1604   6.702   5.801   1.991
  161ASN   HD22 1605   6.730   5.642   2.057
  161ASN      C 1606   6.327   5.660   1.805
  161ASN      O 1607   6.366   5.551   1.845
  162VAL      N 1608   6.256   5.684   1.695
  162VAL      H 1609   6.227   5.774   1.663
  162VAL     CA 1610   6.248   5.581   1.590
  162VAL     CB 1611   6.101   5.551   1.558
  162VAL    CG1 1612   6.088   5.453   1.441
  162VAL    CG2 1613   6.022   5.495   1.676
  162VAL      C 1614   6.343   5.623   1.477
  162VAL      O 1615   6.327   5.724   1.409
  163ASP      N 1616   6.460   5.560   1.467
  163ASP      H 1617   6.468   5.466   1.500
  163ASP     CA 1618   6.574   5.596   1.381
  163ASP     CB 1619   6.555   5.566   1.232
  163ASP     CG 1620   6.555   5.414   1.217
  163ASP    OD1 1621   6.670   5.365   1.213
  163ASP    OD2 1622   6.447   5.352   1.210
  163ASP      C 1623   6.618   5.740   1.409
  163ASP      O 1624   6.619   5.830   1.325
  164GLY      N 1625   6.664   5.754   1.533
  164GLY      H 1626   6.691   5.672   1.584
  164GLY     CA 1627   6.704   5.883   1.589
  164GLY      C 1628   6.592   5.980   1.627
  164GLY      O 1629   6.599   6.058   1.722
  165HISE     N 1630   6.499   6.001   1.534
  165HISE     H 1631   6.506   5.948   1.450
  165HISE    CA 1632   6.396   6.106   1.540
  165HISE    CB 1633   6.323   6.115   1.406
  165HISE    CG 1634   6.389   6.216   1.312
  165HISE   ND1 1635   6.349   6.342   1.300
  165HISE   CD2 1636   6.506   6.202   1.249
  165HISE   HD2 1637   6.567   6.113   1.239
  165HISE   CE1 1638   6.451   6.412   1.252
  165HISE   HE1 1639   6.466   6.519   1.267
  165HISE   NE2 1640   6.544   6.325   1.214
  165HISE   HE2 1641   6.631   6.346   1.168
  165HISE     C 1642   6.291   6.075   1.647
  165HISE     O 1643   6.226   5.971   1.648
  166LEU      N 1644   6.257   6.179   1.723
  166LEU      H 1645   6.289   6.272   1.706
  166LEU     CA 1646   6.159   6.166   1.832
  166LEU     CB 1647   6.180   6.255   1.955
  166LEU     CG 1648   6.105   6.207   2.079
  166LEU    CD1 1649   6.202   6.144   2.179
  166LEU    CD2 1650   6.035   6.330   2.138
  166LEU      C 1651   6.015   6.168   1.780
  166LEU      O 1652   5.956   6.274   1.761
  167TYR      N 1653   5.955   6.050   1.788
  167TYR      H 1654   5.995   5.959   1.799
  167TYR     CA 1655   5.819   6.027   1.738
  167TYR     CB 1656   5.804   5.917   1.632
  167TYR     CG 1657   5.856   5.965   1.496
  167TYR    CD1 1658   5.800   6.081   1.441
  167TYR    HD1 1659   5.725   6.135   1.499
  167TYR    CD2 1660   5.949   5.897   1.419
  167TYR    HD2 1661   6.001   5.813   1.466
  167TYR    CE1 1662   5.842   6.129   1.318
  167TYR    HE1 1663   5.781   6.205   1.269
  167TYR    CE2 1664   5.985   5.937   1.291
  167TYR    HE2 1665   6.030   5.868   1.220
  167TYR     CZ 1666   5.929   6.054   1.240
  167TYR     OH 1667   5.961   6.096   1.115
  167TYR     HH 1668   6.057   6.071   1.101
  167TYR      C 1669   5.717   6.009   1.850
  167TYR      O 1670   5.715   5.916   1.930
  168GLU      N 1671   5.622   6.103   1.849
  168GLU      H 1672   5.618   6.173   1.778
  168GLU     CA 1673   5.506   6.100   1.939
  168GLU     CB 1674   5.440   6.238   1.952
  168GLU     CG 1675   5.344   6.259   2.069
  168GLU     CD 1676   5.273   6.395   2.066
  168GLU    OE1 1677   5.163   6.400   2.007
  168GLU    OE2 1678   5.337   6.496   2.104
  168GLU      C 1679   5.400   6.006   1.880
  168GLU      O 1680   5.311   6.036   1.801
  169LEU      N 1681   5.427   5.878   1.903
  169LEU      H 1682   5.511   5.854   1.951
  169LEU     CA 1683   5.348   5.766   1.849
  169LEU     CB 1684   5.441   5.645   1.840
  169LEU     CG 1685   5.540   5.644   1.723
  169LEU    CD1 1686   5.636   5.529   1.755
  169LEU    CD2 1687   5.474   5.625   1.586
  169LEU      C 1688   5.218   5.746   1.926
  169LEU      O 1689   5.212   5.671   2.023
  170ASP      N 1690   5.116   5.823   1.888
  170ASP      H 1691   5.130   5.901   1.827
  170ASP     CA 1692   4.981   5.817   1.945
  170ASP     CB 1693   4.907   5.936   1.883
  170ASP     CG 1694   4.783   5.980   1.961
  170ASP    OD1 1695   4.672   5.941   1.919
  170ASP    OD2 1696   4.802   6.038   2.070
  170ASP      C 1697   4.905   5.688   1.911
  170ASP      O 1698   4.952   5.608   1.831
  171GLY      N 1699   4.826   5.652   2.012
  171GLY      H 1700   4.820   5.693   2.103
  171GLY     CA 1701   4.740   5.535   1.989
  171GLY      C 1702   4.636   5.544   1.878
  171GLY      O 1703   4.564   5.447   1.855
  172ARG      N 1704   4.600   5.664   1.835
  172ARG      H 1705   4.647   5.743   1.875
  172ARG     CA 1706   4.496   5.692   1.734
  172ARG     CB 1707   4.369   5.745   1.801
  172ARG     CG 1708   4.291   5.648   1.889
  172ARG     CD 1709   4.169   5.709   1.959
  172ARG     NE 1710   4.073   5.623   2.029
  172ARG     HE 1711   4.019   5.561   1.970
  172ARG     CZ 1712   4.036   5.643   2.156
  172ARG    NH1 1713   4.089   5.733   2.240
  172ARG   HH11 1714   4.169   5.790   2.224
  172ARG   HH12 1715   4.038   5.736   2.326
  172ARG    NH2 1716   3.946   5.559   2.209
  172ARG   HH21 1717   3.914   5.484   2.151
  172ARG   HH22 1718   3.908   5.580   2.299
  172ARG      C 1719   4.540   5.773   1.612
  172ARG      O 1720   4.496   5.750   1.499
  173MET      N 1721   4.614   5.880   1.635
  173MET      H 1722   4.623   5.919   1.727
  173MET     CA 1723   4.656   5.969   1.525
  173MET     CB 1724   4.699   6.105   1.580
  173MET     CG 1725   4.577   6.191   1.611
  173MET     SD 1726   4.448   6.129   1.726
  173MET     CE 1727   4.305   6.205   1.652
  173MET      C 1728   4.763   5.928   1.424
  173MET      O 1729   4.880   5.914   1.459
  174PRO      N 1730   4.728   5.898   1.299
  174PRO     CA 1731   4.808   5.833   1.195
  174PRO     CB 1732   4.725   5.831   1.066
  174PRO     CG 1733   4.584   5.843   1.123
  174PRO     CD 1734   4.598   5.938   1.242
  174PRO      C 1735   4.949   5.887   1.174
  174PRO      O 1736   5.044   5.810   1.162
  175PHE      N 1737   4.950   6.018   1.150
  175PHE      H 1738   4.862   6.061   1.132
  175PHE     CA 1739   5.070   6.103   1.140
  175PHE     CB 1740   5.031   6.230   1.064
  175PHE     CG 1741   5.134   6.342   1.055
  175PHE    CD1 1742   5.220   6.332   0.946
  175PHE    HD1 1743   5.209   6.253   0.872
  175PHE    CD2 1744   5.150   6.449   1.142
  175PHE    HD2 1745   5.090   6.442   1.233
  175PHE    CE1 1746   5.327   6.420   0.933
  175PHE    HE1 1747   5.387   6.407   0.843
  175PHE    CE2 1748   5.257   6.536   1.130
  175PHE    HE2 1749   5.278   6.597   1.218
  175PHE     CZ 1750   5.347   6.523   1.025
  175PHE     HZ 1751   5.400   6.612   0.990
  175PHE      C 1752   5.131   6.141   1.275
  175PHE      O 1753   5.064   6.215   1.346
  176PRO      N 1754   5.228   6.069   1.332
  176PRO     CA 1755   5.296   6.107   1.456
  176PRO     CB 1756   5.395   5.992   1.481
  176PRO     CG 1757   5.425   5.944   1.339
  176PRO     CD 1758   5.282   5.941   1.284
  176PRO      C 1759   5.361   6.244   1.437
  176PRO      O 1760   5.445   6.268   1.351
  177VAL      N 1761   5.340   6.327   1.539
  177VAL      H 1762   5.285   6.308   1.621
  177VAL     CA 1763   5.414   6.453   1.538
  177VAL     CB 1764   5.346   6.559   1.625
  177VAL    CG1 1765   5.441   6.679   1.626
  177VAL    CG2 1766   5.213   6.602   1.562
  177VAL      C 1767   5.563   6.430   1.563
  177VAL      O 1768   5.610   6.343   1.637
  178ASN      N 1769   5.640   6.490   1.472
  178ASN      H 1770   5.604   6.549   1.401
  178ASN     CA 1771   5.786   6.479   1.491
  178ASN     CB 1772   5.857   6.486   1.356
  178ASN     CG 1773   6.009   6.472   1.364
  178ASN    OD1 1774   6.085   6.559   1.407
  178ASN    ND2 1775   6.053   6.351   1.331
  178ASN   HD21 1776   5.994   6.284   1.286
  178ASN   HD22 1777   6.153   6.343   1.338
  178ASN      C 1778   5.838   6.588   1.585
  178ASN      O 1779   5.821   6.708   1.562
  179HISE     N 1780   5.921   6.542   1.678
  179HISE     H 1781   5.930   6.444   1.694
  179HISE    CA 1782   5.978   6.630   1.782
  179HISE    CB 1783   5.940   6.576   1.920
  179HISE    CG 1784   5.794   6.608   1.951
  179HISE   ND1 1785   5.739   6.723   1.989
  179HISE   CD2 1786   5.692   6.522   1.949
  179HISE   HD2 1787   5.705   6.414   1.934
  179HISE   CE1 1788   5.609   6.713   2.015
  179HISE   HE1 1789   5.546   6.782   2.070
  179HISE   NE2 1790   5.584   6.584   1.995
  179HISE   HE2 1791   5.500   6.547   2.036
  179HISE     C 1792   6.127   6.664   1.785
  179HISE     O 1793   6.184   6.727   1.874
  180GLY      N 1794   6.188   6.649   1.668
  180GLY      H 1795   6.136   6.625   1.587
  180GLY     CA 1796   6.334   6.661   1.650
  180GLY      C 1797   6.410   6.531   1.677
  180GLY      O 1798   6.347   6.430   1.710
  181ALA      N 1799   6.539   6.533   1.648
  181ALA      H 1800   6.585   6.616   1.618
  181ALA     CA 1801   6.620   6.419   1.694
  181ALA     CB 1802   6.751   6.410   1.615
  181ALA      C 1803   6.652   6.404   1.842
  181ALA      O 1804   6.679   6.505   1.906
  182SER      N 1805   6.670   6.283   1.896
  182SER      H 1806   6.627   6.206   1.849
  182SER     CA 1807   6.718   6.254   2.032
  182SER     CB 1808   6.609   6.282   2.135
  182SER     OG 1809   6.670   6.288   2.264
  182SER     HG 1810   6.647   6.379   2.299
  182SER      C 1811   6.759   6.107   2.048
  182SER      O 1812   6.701   6.014   1.993
  183SER      N 1813   6.874   6.097   2.114
  183SER      H 1814   6.899   6.177   2.170
  183SER     CA 1815   6.935   5.968   2.148
  183SER     CB 1816   7.081   6.000   2.178
  183SER     OG 1817   7.168   5.895   2.220
  183SER     HG 1818   7.233   5.927   2.289
  183SER      C 1819   6.873   5.911   2.276
  183SER      O 1820   6.810   5.980   2.355
  184GLU      N 1821   6.903   5.787   2.312
  184GLU      H 1822   6.967   5.728   2.264
  184GLU     CA 1823   6.847   5.717   2.429
  184GLU     CB 1824   6.895   5.572   2.413
  184GLU     CG 1825   6.832   5.494   2.297
  184GLU     CD 1826   6.924   5.486   2.176
  184GLU    OE1 1827   6.879   5.545   2.076
  184GLU    OE2 1828   7.016   5.402   2.172
  184GLU      C 1829   6.889   5.771   2.566
  184GLU      O 1830   6.829   5.755   2.672
  185ASP      N 1831   6.987   5.861   2.568
  185ASP      H 1832   7.028   5.875   2.478
  185ASP     CA 1833   7.044   5.934   2.682
  185ASP     CB 1834   7.195   5.952   2.690
  185ASP     CG 1835   7.251   6.022   2.566
  185ASP    OD1 1836   7.279   6.144   2.575
  185ASP    OD2 1837   7.273   5.967   2.456
  185ASP      C 1838   6.978   6.068   2.714
  185ASP      O 1839   6.961   6.102   2.831
  186THR      N 1840   6.954   6.148   2.610
  186THR      H 1841   7.004   6.142   2.524
  186THR     CA 1842   6.874   6.271   2.607
  186THR     CB 1843   6.905   6.348   2.478
  186THR    OG1 1844   6.895   6.257   2.368
  186THR    HG1 1845   6.804   6.272   2.332
  186THR    CG2 1846   7.035   6.425   2.501
  186THR      C 1847   6.723   6.250   2.610
  186THR      O 1848   6.652   6.330   2.670
  187LEU      N 1849   6.677   6.131   2.570
  187LEU      H 1850   6.742   6.071   2.525
  187LEU     CA 1851   6.534   6.097   2.558
  187LEU     CB 1852   6.513   5.956   2.503
  187LEU     CG 1853   6.370   5.914   2.464
  187LEU    CD1 1854   6.381   5.815   2.348
  187LEU    CD2 1855   6.287   5.856   2.579
  187LEU      C 1856   6.458   6.113   2.689
  187LEU      O 1857   6.347   6.167   2.696
  188LEU      N 1858   6.531   6.098   2.799
  188LEU      H 1859   6.597   6.024   2.793
  188LEU     CA 1860   6.493   6.138   2.936
  188LEU     CB 1861   6.613   6.106   3.024
  188LEU     CG 1862   6.653   5.958   3.023
  188LEU    CD1 1863   6.800   5.958   3.065
  188LEU    CD2 1864   6.582   5.882   3.135
  188LEU      C 1865   6.448   6.281   2.963
  188LEU      O 1866   6.341   6.296   3.023
  189LYS      N 1867   6.509   6.376   2.893
  189LYS      H 1868   6.585   6.355   2.831
  189LYS     CA 1869   6.458   6.513   2.876
  189LYS     CB 1870   6.571   6.613   2.852
  189LYS     CG 1871   6.659   6.621   2.977
  189LYS     CD 1872   6.806   6.658   2.959
  189LYS     CE 1873   6.878   6.681   3.092
  189LYS     NZ 1874   7.019   6.718   3.069
  189LYS    HZ1 1875   7.046   6.767   3.152
  189LYS    HZ2 1876   7.075   6.645   3.030
  189LYS    HZ3 1877   7.017   6.791   3.001
  189LYS      C 1878   6.361   6.534   2.759
  189LYS      O 1879   6.253   6.589   2.782
  190ASP      N 1880   6.381   6.477   2.641
  190ASP      H 1881   6.450   6.407   2.623
  190ASP     CA 1882   6.289   6.506   2.529
  190ASP     CB 1883   6.344   6.460   2.394
  190ASP     CG 1884   6.450   6.562   2.352
  190ASP    OD1 1885   6.418   6.653   2.273
  190ASP    OD2 1886   6.571   6.541   2.379
  190ASP      C 1887   6.146   6.456   2.551
  190ASP      O 1888   6.055   6.535   2.526
  191ALA      N 1889   6.132   6.340   2.614
  191ALA      H 1890   6.215   6.284   2.619
  191ALA     CA 1891   6.006   6.272   2.650
  191ALA     CB 1892   6.034   6.125   2.680
  191ALA      C 1893   5.940   6.345   2.767
  191ALA      O 1894   5.826   6.389   2.755
  192ALA      N 1895   6.019   6.380   2.869
  192ALA      H 1896   6.118   6.369   2.862
  192ALA     CA 1897   5.965   6.449   2.987
  192ALA     CB 1898   6.081   6.482   3.082
  192ALA      C 1899   5.900   6.581   2.946
  192ALA      O 1900   5.784   6.611   2.974
  193LYS      N 1901   5.966   6.650   2.854
  193LYS      H 1902   6.064   6.637   2.839
  193LYS     CA 1903   5.919   6.784   2.813
  193LYS     CB 1904   6.031   6.851   2.734
  193LYS     CG 1905   6.127   6.908   2.838
  193LYS     CD 1906   6.268   6.915   2.779
  193LYS     CE 1907   6.360   7.008   2.859
  193LYS     NZ 1908   6.336   7.141   2.803
  193LYS    HZ1 1909   6.248   7.170   2.840
  193LYS    HZ2 1910   6.399   7.211   2.836
  193LYS    HZ3 1911   6.325   7.149   2.704
  193LYS      C 1912   5.786   6.776   2.737
  193LYS      O 1913   5.694   6.847   2.775
  194VAL      N 1914   5.782   6.682   2.643
  194VAL      H 1915   5.865   6.633   2.616
  194VAL     CA 1916   5.662   6.655   2.563
  194VAL     CB 1917   5.688   6.566   2.441
  194VAL    CG1 1918   5.558   6.564   2.361
  194VAL    CG2 1919   5.812   6.612   2.364
  194VAL      C 1920   5.549   6.590   2.644
  194VAL      O 1921   5.431   6.625   2.633
  195CYS      N 1922   5.586   6.515   2.747
  195CYS      H 1923   5.684   6.494   2.754
  195CYS     CA 1924   5.489   6.469   2.847
  195CYS     CB 1925   5.548   6.365   2.943
  195CYS     SG 1926   5.594   6.197   2.885
  195CYS     HG 1927   5.695   6.226   2.804
  195CYS      C 1928   5.426   6.580   2.931
  195CYS      O 1929   5.304   6.588   2.943
  196ARG      N 1930   5.501   6.682   2.970
  196ARG      H 1931   5.600   6.675   2.957
  196ARG     CA 1932   5.468   6.799   3.052
  196ARG     CB 1933   5.588   6.891   3.076
  196ARG     CG 1934   5.578   6.996   3.187
  196ARG     CD 1935   5.539   6.924   3.316
  196ARG     NE 1936   5.510   7.037   3.406
  196ARG     HE 1937   5.581   7.098   3.441
  196ARG     CZ 1938   5.385   7.066   3.447
  196ARG    NH1 1939   5.269   7.003   3.423
  196ARG   HH11 1940   5.264   6.917   3.371
  196ARG   HH12 1941   5.185   7.049   3.452
  196ARG    NH2 1942   5.380   7.168   3.533
  196ARG   HH21 1943   5.472   7.202   3.553
  196ARG   HH22 1944   5.300   7.207   3.578
  196ARG      C 1945   5.363   6.887   2.983
  196ARG      O 1946   5.293   6.974   3.035
  197GLU      N 1947   5.360   6.877   2.850
  197GLU      H 1948   5.452   6.857   2.817
  197GLU     CA 1949   5.263   6.924   2.751
  197GLU     CB 1950   5.314   6.910   2.607
  197GLU     CG 1951   5.422   7.008   2.562
  197GLU     CD 1952   5.411   7.019   2.410
  197GLU    OE1 1953   5.432   6.920   2.336
  197GLU    OE2 1954   5.389   7.131   2.359
  197GLU      C 1955   5.119   6.872   2.761
  197GLU      O 1956   5.029   6.939   2.810
  198PHE      N 1957   5.114   6.739   2.757
  198PHE      H 1958   5.194   6.688   2.728
  198PHE     CA 1959   4.983   6.675   2.775
  198PHE     CB 1960   4.984   6.524   2.752
  198PHE     CG 1961   5.001   6.494   2.603
  198PHE    CD1 1962   4.892   6.483   2.517
  198PHE    HD1 1963   4.794   6.513   2.554
  198PHE    CD2 1964   5.131   6.482   2.556
  198PHE    HD2 1965   5.216   6.465   2.623
  198PHE    CE1 1966   4.911   6.462   2.381
  198PHE    HE1 1967   4.829   6.462   2.309
  198PHE    CE2 1968   5.147   6.460   2.420
  198PHE    HE2 1969   5.247   6.451   2.377
  198PHE     CZ 1970   5.040   6.449   2.331
  198PHE     HZ 1971   5.065   6.437   2.226
  198PHE      C 1972   4.916   6.696   2.911
  198PHE      O 1973   4.803   6.744   2.924
  199THR      N 1974   4.999   6.686   3.015
  199THR      H 1975   5.094   6.660   2.999
  199THR     CA 1976   4.951   6.706   3.152
  199THR     CB 1977   5.049   6.648   3.255
  199THR    OG1 1978   5.145   6.745   3.296
  199THR    HG1 1979   5.186   6.706   3.378
  199THR    CG2 1980   5.127   6.522   3.217
  199THR      C 1981   4.897   6.843   3.193
  199THR      O 1982   4.790   6.843   3.253
  200GLU      N 1983   4.953   6.947   3.133
  200GLU      H 1984   5.050   6.936   3.112
  200GLU     CA 1985   4.906   7.086   3.146
  200GLU     CB 1986   5.013   7.172   3.079
  200GLU     CG 1987   5.042   7.269   3.194
  200GLU     CD 1988   5.174   7.345   3.183
  200GLU    OE1 1989   5.265   7.326   3.267
  200GLU    OE2 1990   5.176   7.433   3.094
  200GLU      C 1991   4.768   7.116   3.085
  200GLU      O 1992   4.705   7.218   3.108
  201ARG      N 1993   4.723   7.019   3.006
  201ARG      H 1994   4.785   6.942   2.987
  201ARG     CA 1995   4.587   7.006   2.952
  201ARG     CB 1996   4.586   6.962   2.805
  201ARG     CG 1997   4.454   6.993   2.734
  201ARG     CD 1998   4.449   6.926   2.597
  201ARG     NE 1999   4.559   6.950   2.504
  201ARG     HE 2000   4.586   7.043   2.478
  201ARG     CZ 2001   4.609   6.854   2.424
  201ARG    NH1 2002   4.565   6.728   2.429
  201ARG   HH11 2003   4.508   6.692   2.503
  201ARG   HH12 2004   4.597   6.675   2.350
  201ARG    NH2 2005   4.702   6.890   2.334
  201ARG   HH21 2006   4.715   6.988   2.322
  201ARG   HH22 2007   4.753   6.835   2.269
  201ARG      C 2008   4.502   6.921   3.046
  201ARG      O 2009   4.514   6.798   3.054
  202GLU      N 2010   4.409   6.979   3.121
  202GLU      H 2011   4.383   7.071   3.091
  202GLU     CA 2012   4.319   6.920   3.221
  202GLU     CB 2013   4.220   6.827   3.152
  202GLU     CG 2014   4.110   6.910   3.087
  202GLU     CD 2015   3.998   6.818   3.036
  202GLU    OE1 2016   4.029   6.747   2.938
  202GLU    OE2 2017   3.883   6.821   3.085
  202GLU      C 2018   4.372   6.860   3.352
  202GLU      O 2019   4.353   6.922   3.457
  203GLN      N 2020   4.467   6.769   3.334
  203GLN      H 2021   4.478   6.731   3.242
  203GLN     CA 2022   4.524   6.692   3.445
  203GLN     CB 2023   4.564   6.551   3.399
  203GLN     CG 2024   4.442   6.461   3.376
  203GLN     CD 2025   4.371   6.492   3.244
  203GLN    OE1 2026   4.427   6.545   3.148
  203GLN    NE2 2027   4.255   6.429   3.227
  203GLN   HE21 2028   4.221   6.365   3.295
  203GLN   HE22 2029   4.194   6.463   3.155
  203GLN      C 2030   4.613   6.758   3.551
  203GLN      O 2031   4.577   6.763   3.669
  204GLY      N 2032   4.711   6.831   3.498
  204GLY      H 2033   4.726   6.821   3.400
  204GLY     CA 2034   4.801   6.914   3.579
  204GLY      C 2035   4.924   6.846   3.639
  204GLY      O 2036   4.987   6.753   3.590
  205GLU      N 2037   4.952   6.886   3.763
  205GLU      H 2038   4.926   6.980   3.783
  205GLU     CA 2039   5.052   6.825   3.853
  205GLU     CB 2040   5.084   6.939   3.950
  205GLU     CG 2041   5.167   7.054   3.893
  205GLU     CD 2042   5.163   7.179   3.980
  205GLU    OE1 2043   5.052   7.234   4.000
  205GLU    OE2 2044   5.269   7.231   4.022
  205GLU      C 2045   5.013   6.698   3.930
  205GLU      O 2046   5.056   6.677   4.043
  206VAL      N 2047   4.959   6.594   3.867
  206VAL      H 2048   4.953   6.585   3.768
  206VAL     CA 2049   4.905   6.470   3.924
  206VAL     CB 2050   4.759   6.451   3.883
  206VAL    CG1 2051   4.664   6.557   3.939
  206VAL    CG2 2052   4.744   6.458   3.730
  206VAL      C 2053   4.981   6.341   3.888
  206VAL      O 2054   5.050   6.337   3.788
  207ARG      N 2055   4.955   6.238   3.969
  207ARG      H 2056   4.905   6.252   4.054
  207ARG     CA 2057   5.015   6.106   3.944
  207ARG     CB 2058   4.983   6.020   4.066
  207ARG     CG 2059   5.055   6.064   4.193
  207ARG     CD 2060   5.026   5.967   4.309
  207ARG     NE 2061   4.901   5.999   4.378
  207ARG     HE 2062   4.835   6.044   4.319
  207ARG     CZ 2063   4.870   5.969   4.505
  207ARG    NH1 2064   4.955   5.906   4.588
  207ARG   HH11 2065   5.034   5.857   4.550
  207ARG   HH12 2066   4.948   5.927   4.685
  207ARG    NH2 2067   4.753   6.008   4.557
  207ARG   HH21 2068   4.696   6.056   4.491
  207ARG   HH22 2069   4.719   5.985   4.649
  207ARG      C 2070   4.968   6.040   3.814
  207ARG      O 2071   4.853   6.030   3.773
  208PHE      N 2072   5.065   5.997   3.734
  208PHE      H 2073   5.163   6.013   3.749
  208PHE     CA 2074   5.045   5.933   3.603
  208PHE     CB 2075   5.098   6.021   3.489
  208PHE     CG 2076   4.978   6.081   3.416
  208PHE    CD1 2077   4.953   6.031   3.289
  208PHE    HD1 2078   5.001   5.939   3.258
  208PHE    CD2 2079   4.892   6.164   3.487
  208PHE    HD2 2080   4.914   6.208   3.584
  208PHE    CE1 2081   4.836   6.075   3.226
  208PHE    HE1 2082   4.804   6.022   3.136
  208PHE    CE2 2083   4.777   6.207   3.420
  208PHE    HE2 2084   4.727   6.289   3.472
  208PHE     CZ 2085   4.753   6.165   3.290
  208PHE     HZ 2086   4.678   6.221   3.235
  208PHE      C 2087   5.094   5.789   3.590
  208PHE      O 2088   5.204   5.759   3.634
  209SER      N 2089   5.014   5.705   3.524
  209SER      H 2090   4.939   5.735   3.464
  209SER     CA 2091   5.053   5.566   3.499
  209SER     CB 2092   4.936   5.468   3.485
  209SER     OG 2093   4.877   5.447   3.614
  209SER     HG 2094   4.912   5.369   3.665
  209SER      C 2095   5.142   5.558   3.375
  209SER      O 2096   5.088   5.562   3.265
  210ALA      N 2097   5.266   5.513   3.393
  210ALA      H 2098   5.294   5.481   3.484
  210ALA     CA 2099   5.375   5.528   3.297
  210ALA     CB 2100   5.428   5.672   3.297
  210ALA      C 2101   5.489   5.426   3.309
  210ALA      O 2102   5.551   5.422   3.415
  211VAL      N 2103   5.514   5.355   3.199
  211VAL      H 2104   5.462   5.359   3.114
  211VAL     CA 2105   5.638   5.277   3.200
  211VAL     CB 2106   5.616   5.125   3.202
  211VAL    CG1 2107   5.563   5.080   3.338
  211VAL    CG2 2108   5.536   5.082   3.079
  211VAL      C 2109   5.743   5.306   3.092
  211VAL      O 2110   5.698   5.344   2.985
  212ALA      N 2111   5.869   5.296   3.132
  212ALA      H 2112   5.895   5.265   3.224
  212ALA     CA 2113   5.982   5.323   3.042
  212ALA     CB 2114   6.055   5.453   3.078
  212ALA      C 2115   6.071   5.200   3.023
  212ALA      O 2116   6.070   5.106   3.102
  213LEU      N 2117   6.141   5.191   2.911
  213LEU      H 2118   6.117   5.251   2.834
  213LEU     CA 2119   6.244   5.092   2.875
  213LEU     CB 2120   6.218   5.039   2.734
  213LEU     CG 2121   6.120   4.921   2.731
  213LEU    CD1 2122   6.086   4.895   2.584
  213LEU    CD2 2123   6.173   4.791   2.793
  213LEU      C 2124   6.389   5.134   2.899
  213LEU      O 2125   6.448   5.193   2.808
  214CYS      N 2126   6.445   5.114   3.018
  214CYS      H 2127   6.404   5.055   3.088
  214CYS     CA 2128   6.579   5.163   3.053
  214CYS     CB 2129   6.583   5.223   3.194
  214CYS     SG 2130   6.553   5.108   3.333
  214CYS     HG 2131   6.682   5.090   3.359
  214CYS      C 2132   6.686   5.054   3.034
  214CYS      O 2133   6.648   4.937   3.031
  215LYS      N 2134   6.806   5.090   2.990
  215LYS      H 2135   6.838   5.184   2.976
  215LYS     CA 2136   6.909   4.991   2.954
  215LYS     CB 2137   7.008   5.049   2.853
  215LYS     CG 2138   7.094   4.945   2.780
  215LYS     CD 2139   7.187   5.019   2.683
  215LYS     CE 2140   7.281   4.926   2.605
  215LYS     NZ 2141   7.404   4.988   2.554
  215LYS    HZ1 2142   7.456   4.915   2.510
  215LYS    HZ2 2143   7.390   5.060   2.486
  215LYS    HZ3 2144   7.456   5.037   2.625
  215LYS      C 2145   6.978   4.932   3.077
  215LYS      O 2146   7.059   5.000   3.139
  216ALA      N 2147   6.985   4.800   3.080
  216ALA      H 2148   6.950   4.758   2.996
  216ALA     CA 2149   7.034   4.717   3.192
  216ALA     CB 2150   7.186   4.719   3.200
  216ALA      C 2151   6.978   4.745   3.331
  216ALA      O 2152   6.984   4.860   3.374
  217ALA      N 2153   6.958   4.641   3.412
  217ALA      H 2154   6.977   4.549   3.378
  217ALA     CA 2155   6.910   4.643   3.551
  217ALA     CB 2156   6.760   4.669   3.547
  217ALA      C 2157   6.928   4.505   3.616
  217ALA     O1 2158   6.926   4.511   3.740
  217ALA     O2 2159   6.932   4.402   3.546
   6.93047   6.93047   4.90054   0.00000   0.00000   0.00000   0.00000   3.46518   3.46518
