# Supplementary material for: Is There a Functional Role for the Knotted Topology in Protein UCH-L1?
Source: J Chem Inf Model. 2024 Jul 24;64(17):6827–37. doi: 10.1021/acs.jcim.4c00880 (PMC11388461; doi:10.1021/acs.jcim.4c00880)
Supplement: Supplementary file 2 — ci4c00880_si_002.zip [file ci4c00880_si_002.zip › UCH-L1_files/APO/APO_delta6/REP_3/traj_initial.gro]

Protein in water t=   0.00000 step= 0
 2159
    1GLU      N    1   4.344   4.388   3.358
    1GLU     H1    2   4.423   4.342   3.317
    1GLU     H2    3   4.380   4.464   3.411
    1GLU     H3    4   4.299   4.327   3.424
    1GLU     CA    5   4.258   4.437   3.249
    1GLU     CB    6   4.118   4.482   3.292
    1GLU     CG    7   4.035   4.367   3.349
    1GLU     CD    8   3.903   4.397   3.419
    1GLU    OE1    9   3.797   4.383   3.354
    1GLU    OE2   10   3.908   4.439   3.536
    1GLU      C   11   4.311   4.566   3.187
    1GLU      O   12   4.377   4.636   3.263
    2ILE      N   13   4.285   4.594   3.059
    2ILE      H   14   4.234   4.536   2.996
    2ILE     CA   15   4.340   4.712   2.991
    2ILE     CB   16   4.430   4.672   2.875
    2ILE    CG1   17   4.550   4.589   2.923
    2ILE    CG2   18   4.463   4.793   2.788
    2ILE     CD   19   4.633   4.655   3.033
    2ILE      C   20   4.223   4.799   2.943
    2ILE      O   21   4.164   4.793   2.836
    3ASN      N   22   4.180   4.869   3.047
    3ASN      H   23   4.233   4.871   3.132
    3ASN     CA   24   4.075   4.972   3.043
    3ASN     CB   25   3.948   4.908   3.100
    3ASN     CG   26   3.946   4.886   3.252
    3ASN    OD1   27   3.996   4.960   3.337
    3ASN    ND2   28   3.847   4.807   3.291
    3ASN   HD21   29   3.780   4.765   3.230
    3ASN   HD22   30   3.833   4.790   3.389
    3ASN      C   31   4.124   5.096   3.117
    3ASN      O   32   4.215   5.084   3.199
    4PRO      N   33   4.069   5.214   3.087
    4PRO     CA   34   4.104   5.339   3.155
    4PRO     CB   35   4.001   5.433   3.092
    4PRO     CG   36   3.964   5.379   2.954
    4PRO     CD   37   3.986   5.228   2.967
    4PRO      C   38   4.091   5.345   3.308
    4PRO      O   39   4.166   5.425   3.365
    5GLU      N   40   3.994   5.280   3.370
    5GLU      H   41   3.919   5.238   3.318
    5GLU     CA   42   3.982   5.271   3.516
    5GLU     CB   43   3.859   5.192   3.561
    5GLU     CG   44   3.816   5.238   3.700
    5GLU     CD   45   3.726   5.131   3.763
    5GLU    OE1   46   3.758   5.011   3.778
    5GLU    OE2   47   3.609   5.169   3.784
    5GLU      C   48   4.113   5.217   3.574
    5GLU      O   49   4.188   5.292   3.638
    6MET      N   50   4.149   5.097   3.528
    6MET      H   51   4.104   5.050   3.452
    6MET     CA   52   4.270   5.029   3.576
    6MET     CB   53   4.271   4.888   3.516
    6MET     CG   54   4.149   4.804   3.552
    6MET     SD   55   4.063   4.852   3.706
    6MET     CE   56   3.937   4.726   3.714
    6MET      C   57   4.393   5.111   3.537
    6MET      O   58   4.478   5.125   3.625
    7LEU      N   59   4.408   5.160   3.414
    7LEU      H   60   4.360   5.132   3.331
    7LEU     CA   61   4.526   5.235   3.370
    7LEU     CB   62   4.532   5.259   3.219
    7LEU     CG   63   4.623   5.156   3.152
    7LEU    CD1   64   4.583   5.009   3.169
    7LEU    CD2   65   4.606   5.191   3.004
    7LEU      C   66   4.553   5.364   3.449
    7LEU      O   67   4.669   5.392   3.478
    8ASN      N   68   4.450   5.442   3.478
    8ASN      H   69   4.369   5.449   3.419
    8ASN     CA   70   4.460   5.548   3.579
    8ASN     CB   71   4.329   5.625   3.594
    8ASN     CG   72   4.297   5.708   3.470
    8ASN    OD1   73   4.386   5.747   3.395
    8ASN    ND2   74   4.166   5.726   3.452
    8ASN   HD21   75   4.104   5.689   3.522
    8ASN   HD22   76   4.138   5.775   3.370
    8ASN      C   77   4.526   5.517   3.714
    8ASN      O   78   4.619   5.586   3.755
    9LYS      N   79   4.499   5.396   3.763
    9LYS      H   80   4.429   5.337   3.722
    9LYS     CA   81   4.564   5.343   3.883
    9LYS     CB   82   4.487   5.218   3.926
    9LYS     CG   83   4.338   5.224   3.958
    9LYS     CD   84   4.270   5.090   3.988
    9LYS     CE   85   4.120   5.120   3.982
    9LYS     NZ   86   4.027   5.006   3.985
    9LYS    HZ1   87   4.066   4.940   4.049
    9LYS    HZ2   88   3.939   5.040   4.019
    9LYS    HZ3   89   4.005   4.967   3.895
    9LYS      C   90   4.714   5.312   3.878
    9LYS      O   91   4.773   5.324   3.985
   10VAL      N   92   4.763   5.271   3.762
   10VAL      H   93   4.707   5.262   3.680
   10VAL     CA   94   4.908   5.248   3.748
   10VAL     CB   95   4.940   5.185   3.612
   10VAL    CG1   96   5.070   5.105   3.625
   10VAL    CG2   97   4.832   5.095   3.552
   10VAL      C   98   4.980   5.381   3.770
   10VAL      O   99   5.084   5.384   3.835
   11LEU      N  100   4.933   5.494   3.717
   11LEU      H  101   4.853   5.500   3.658
   11LEU     CA  102   4.991   5.627   3.735
   11LEU     CB  103   4.894   5.720   3.661
   11LEU     CG  104   4.888   5.697   3.509
   11LEU    CD1  105   4.764   5.765   3.451
   11LEU    CD2  106   5.016   5.762   3.454
   11LEU      C  107   5.008   5.663   3.883
   11LEU      O  108   5.093   5.741   3.924
   12SER      N  109   4.921   5.606   3.966
   12SER      H  110   4.842   5.550   3.940
   12SER     CA  111   4.939   5.632   4.110
   12SER     CB  112   4.809   5.582   4.173
   12SER     OG  113   4.809   5.598   4.315
   12SER     HG  114   4.735   5.660   4.341
   12SER      C  115   5.058   5.566   4.180
   12SER      O  116   5.142   5.640   4.231
   13ARG      N  117   5.075   5.435   4.162
   13ARG      H  118   5.013   5.378   4.107
   13ARG     CA  119   5.185   5.355   4.217
   13ARG     CB  120   5.148   5.208   4.197
   13ARG     CG  121   5.038   5.161   4.293
   13ARG     CD  122   5.022   5.013   4.256
   13ARG     NE  123   4.909   4.960   4.333
   13ARG     HE  124   4.819   4.994   4.305
   13ARG     CZ  125   4.924   4.864   4.425
   13ARG    NH1  126   5.037   4.815   4.478
   13ARG   HH11  127   5.121   4.862   4.452
   13ARG   HH12  128   5.034   4.735   4.538
   13ARG    NH2  129   4.813   4.790   4.439
   13ARG   HH21  130   4.726   4.818   4.397
   13ARG   HH22  131   4.824   4.694   4.465
   13ARG      C  132   5.324   5.378   4.157
   13ARG      O  133   5.417   5.388   4.237
   14LEU      N  134   5.325   5.433   4.036
   14LEU      H  135   5.259   5.400   3.968
   14LEU     CA  136   5.442   5.500   3.977
   14LEU     CB  137   5.437   5.507   3.825
   14LEU     CG  138   5.438   5.369   3.758
   14LEU    CD1  139   5.355   5.390   3.631
   14LEU    CD2  140   5.576   5.319   3.718
   14LEU      C  141   5.480   5.639   4.028
   14LEU      O  142   5.589   5.688   3.999
   15GLY      N  143   5.382   5.710   4.082
   15GLY      H  144   5.302   5.668   4.125
   15GLY     CA  145   5.402   5.848   4.130
   15GLY      C  146   5.395   5.951   4.017
   15GLY      O  147   5.484   6.035   4.007
   16VAL      N  148   5.286   5.955   3.942
   16VAL      H  149   5.209   5.891   3.947
   16VAL     CA  150   5.266   6.059   3.839
   16VAL     CB  151   5.251   5.984   3.707
   16VAL    CG1  152   5.231   6.075   3.585
   16VAL    CG2  153   5.378   5.900   3.696
   16VAL      C  154   5.154   6.157   3.874
   16VAL      O  155   5.053   6.114   3.928
   17ALA      N  156   5.170   6.282   3.830
   17ALA      H  157   5.240   6.321   3.770
   17ALA     CA  158   5.067   6.384   3.858
   17ALA     CB  159   5.114   6.521   3.807
   17ALA      C  160   4.927   6.359   3.803
   17ALA      O  161   4.907   6.294   3.700
   18GLY      N  162   4.836   6.433   3.866
   18GLY      H  163   4.869   6.490   3.942
   18GLY     CA  164   4.691   6.423   3.845
   18GLY      C  165   4.631   6.482   3.717
   18GLY      O  166   4.554   6.417   3.647
   19GLN      N  167   4.689   6.594   3.676
   19GLN      H  168   4.767   6.635   3.724
   19GLN     CA  169   4.645   6.680   3.565
   19GLN     CB  170   4.746   6.795   3.557
   19GLN     CG  171   4.733   6.868   3.690
   19GLN     CD  172   4.813   6.998   3.702
   19GLN    OE1  173   4.765   7.109   3.727
   19GLN    NE2  174   4.943   6.990   3.674
   19GLN   HE21  175   4.989   6.910   3.636
   19GLN   HE22  176   4.993   7.076   3.676
   19GLN      C  177   4.601   6.622   3.430
   19GLN      O  178   4.496   6.662   3.380
   20TRP      N  179   4.659   6.513   3.381
   20TRP      H  180   4.728   6.458   3.428
   20TRP     CA  181   4.622   6.444   3.256
   20TRP     CB  182   4.727   6.453   3.146
   20TRP     CG  183   4.759   6.594   3.096
   20TRP    CD1  184   4.834   6.689   3.152
   20TRP    HD1  185   4.867   6.689   3.256
   20TRP    CD2  186   4.744   6.630   2.962
   20TRP    NE1  187   4.882   6.778   3.065
   20TRP    HE1  188   4.944   6.849   3.096
   20TRP    CE2  189   4.815   6.749   2.954
   20TRP    CE3  190   4.682   6.583   2.847
   20TRP    HE3  191   4.616   6.496   2.846
   20TRP    CZ2  192   4.821   6.828   2.839
   20TRP    HZ2  193   4.885   6.916   2.840
   20TRP    CZ3  194   4.697   6.656   2.730
   20TRP    HZ3  195   4.627   6.629   2.651
   20TRP    CH2  196   4.766   6.777   2.722
   20TRP    HH2  197   4.792   6.816   2.624
   20TRP      C  198   4.600   6.294   3.276
   20TRP      O  199   4.692   6.230   3.328
   21ARG      N  200   4.485   6.244   3.233
   21ARG      H  201   4.417   6.299   3.184
   21ARG     CA  202   4.436   6.109   3.267
   21ARG     CB  203   4.334   6.127   3.380
   21ARG     CG  204   4.410   6.153   3.510
   21ARG     CD  205   4.481   6.030   3.567
   21ARG     NE  206   4.579   6.066   3.670
   21ARG     HE  207   4.646   6.132   3.637
   21ARG     CZ  208   4.604   6.010   3.790
   21ARG    NH1  209   4.514   5.931   3.850
   21ARG   HH11  210   4.424   5.922   3.808
   21ARG   HH12  211   4.529   5.886   3.938
   21ARG    NH2  212   4.722   6.032   3.850
   21ARG   HH21  213   4.802   6.080   3.815
   21ARG   HH22  214   4.719   6.018   3.949
   21ARG      C  215   4.367   6.035   3.153
   21ARG      O  216   4.354   6.096   3.047
   22PHE      N  217   4.357   5.903   3.166
   22PHE      H  218   4.386   5.849   3.245
   22PHE     CA  219   4.300   5.813   3.065
   22PHE     CB  220   4.356   5.672   3.087
   22PHE     CG  221   4.503   5.652   3.050
   22PHE    CD1  222   4.602   5.614   3.141
   22PHE    HD1  223   4.572   5.613   3.246
   22PHE    CD2  224   4.537   5.642   2.916
   22PHE    HD2  225   4.450   5.652   2.851
   22PHE    CE1  226   4.728   5.572   3.101
   22PHE    HE1  227   4.808   5.548   3.171
   22PHE    CE2  228   4.659   5.591   2.874
   22PHE    HE2  229   4.653   5.544   2.776
   22PHE     CZ  230   4.757   5.556   2.966
   22PHE     HZ  231   4.848   5.506   2.934
   22PHE      C  232   4.148   5.822   3.064
   22PHE      O  233   4.080   5.819   3.167
   23VAL      N  234   4.096   5.845   2.944
   23VAL      H  235   4.158   5.860   2.867
   23VAL     CA  236   3.953   5.843   2.910
   23VAL     CB  237   3.889   5.982   2.894
   23VAL    CG1  238   3.898   6.063   3.023
   23VAL    CG2  239   3.957   6.055   2.778
   23VAL      C  240   3.908   5.746   2.801
   23VAL      O  241   3.974   5.732   2.698
   24ASP      N  242   3.801   5.672   2.829
   24ASP      H  243   3.769   5.655   2.922
   24ASP     CA  244   3.733   5.586   2.732
   24ASP     CB  245   3.606   5.541   2.805
   24ASP     CG  246   3.624   5.499   2.951
   24ASP    OD1  247   3.635   5.585   3.042
   24ASP    OD2  248   3.651   5.379   2.973
   24ASP      C  249   3.706   5.657   2.599
   24ASP      O  250   3.633   5.756   2.600
   25VAL      N  251   3.730   5.585   2.489
   25VAL      H  252   3.790   5.506   2.483
   25VAL     CA  253   3.686   5.629   2.356
   25VAL     CB  254   3.811   5.625   2.268
   25VAL    CG1  255   3.773   5.651   2.122
   25VAL    CG2  256   3.914   5.734   2.299
   25VAL      C  257   3.565   5.548   2.308
   25VAL      O  258   3.587   5.427   2.299
   26LEU      N  259   3.460   5.617   2.265
   26LEU      H  260   3.466   5.716   2.253
   26LEU     CA  261   3.338   5.540   2.240
   26LEU     CB  262   3.214   5.617   2.286
   26LEU     CG  263   3.213   5.622   2.439
   26LEU    CD1  264   3.111   5.728   2.482
   26LEU    CD2  265   3.161   5.487   2.491
   26LEU      C  266   3.312   5.501   2.094
   26LEU      O  267   3.236   5.408   2.067
   27GLY      N  268   3.406   5.546   2.011
   27GLY      H  269   3.475   5.613   2.036
   27GLY     CA  270   3.379   5.534   1.867
   27GLY      C  271   3.488   5.593   1.778
   27GLY      O  272   3.568   5.674   1.824
   28LEU      N  273   3.523   5.505   1.685
   28LEU      H  274   3.475   5.417   1.679
   28LEU     CA  275   3.630   5.531   1.588
   28LEU     CB  276   3.650   5.396   1.519
   28LEU     CG  277   3.709   5.292   1.614
   28LEU    CD1  278   3.681   5.150   1.565
   28LEU    CD2  279   3.861   5.309   1.615
   28LEU      C  280   3.611   5.630   1.473
   28LEU      O  281   3.708   5.668   1.408
   29GLU      N  282   3.491   5.687   1.462
   29GLU      H  283   3.435   5.693   1.545
   29GLU     CA  284   3.450   5.770   1.348
   29GLU     CB  285   3.297   5.783   1.347
   29GLU     CG  286   3.228   5.650   1.319
   29GLU     CD  287   3.207   5.560   1.441
   29GLU    OE1  288   3.110   5.599   1.509
   29GLU    OE2  289   3.270   5.453   1.455
   29GLU      C  290   3.512   5.910   1.357
   29GLU      O  291   3.610   5.937   1.426
   30GLU      N  292   3.469   5.992   1.262
   30GLU      H  293   3.425   5.952   1.181
   30GLU     CA  294   3.482   6.138   1.268
   30GLU     CB  295   3.466   6.201   1.129
   30GLU     CG  296   3.598   6.195   1.053
   30GLU     CD  297   3.689   6.313   1.088
   30GLU    OE1  298   3.778   6.297   1.174
   30GLU    OE2  299   3.672   6.419   1.023
   30GLU      C  300   3.392   6.205   1.372
   30GLU      O  301   3.429   6.308   1.427
   31GLU      N  302   3.273   6.150   1.395
   31GLU      H  303   3.229   6.106   1.316
   31GLU     CA  304   3.188   6.164   1.514
   31GLU     CB  305   3.038   6.165   1.485
   31GLU     CG  306   2.947   6.288   1.484
   31GLU     CD  307   2.960   6.375   1.609
   31GLU    OE1  308   2.970   6.499   1.596
   31GLU    OE2  309   2.961   6.328   1.725
   31GLU      C  310   3.235   6.084   1.635
   31GLU      O  311   3.328   6.005   1.621
   32SER      N  312   3.171   6.110   1.749
   32SER      H  313   3.092   6.171   1.742
   32SER     CA  314   3.200   6.069   1.887
   32SER     CB  315   3.179   5.918   1.901
   32SER     OG  316   3.185   5.885   2.040
   32SER     HG  317   3.098   5.917   2.078
   32SER      C  318   3.331   6.108   1.955
   32SER      O  319   3.332   6.136   2.075
   33LEU      N  320   3.438   6.124   1.878
   33LEU      H  321   3.445   6.083   1.787
   33LEU     CA  322   3.564   6.175   1.935
   33LEU     CB  323   3.672   6.166   1.827
   33LEU     CG  324   3.695   6.022   1.780
   33LEU    CD1  325   3.795   6.010   1.664
   33LEU    CD2  326   3.750   5.933   1.891
   33LEU      C  327   3.552   6.319   1.983
   33LEU      O  328   3.635   6.351   2.068
   34GLY      N  329   3.447   6.392   1.944
   34GLY      H  330   3.388   6.374   1.866
   34GLY     CA  331   3.428   6.520   2.014
   34GLY      C  332   3.380   6.511   2.159
   34GLY      O  333   3.357   6.614   2.223
   35SER      N  334   3.347   6.389   2.199
   35SER      H  335   3.335   6.319   2.129
   35SER     CA  336   3.314   6.366   2.341
   35SER     CB  337   3.240   6.234   2.364
   35SER     OG  338   3.213   6.222   2.504
   35SER     HG  339   3.195   6.318   2.527
   35SER      C  340   3.442   6.377   2.424
   35SER      O  341   3.431   6.428   2.535
   36VAL      N  342   3.548   6.308   2.384
   36VAL      H  343   3.549   6.242   2.308
   36VAL     CA  344   3.682   6.299   2.445
   36VAL     CB  345   3.766   6.217   2.347
   36VAL    CG1  346   3.910   6.203   2.396
   36VAL    CG2  347   3.708   6.079   2.318
   36VAL      C  348   3.751   6.434   2.467
   36VAL      O  349   3.768   6.509   2.371
   37PRO      N  350   3.800   6.455   2.588
   37PRO     CA  351   3.845   6.587   2.635
   37PRO     CB  352   3.878   6.569   2.783
   37PRO     CG  353   3.802   6.443   2.823
   37PRO     CD  354   3.786   6.357   2.697
   37PRO      C  355   3.966   6.643   2.561
   37PRO      O  356   4.061   6.573   2.526
   38ALA      N  357   3.958   6.772   2.530
   38ALA      H  358   3.867   6.814   2.528
   38ALA     CA  359   4.058   6.869   2.483
   38ALA     CB  360   3.993   6.972   2.390
   38ALA      C  361   4.120   6.947   2.599
   38ALA      O  362   4.057   6.968   2.703
   39PRO      N  363   4.251   6.964   2.587
   39PRO     CA  364   4.342   6.905   2.487
   39PRO     CB  365   4.465   6.996   2.481
   39PRO     CG  366   4.471   7.046   2.625
   39PRO     CD  367   4.325   7.064   2.665
   39PRO      C  368   4.385   6.760   2.513
   39PRO      O  369   4.371   6.701   2.620
   40ALA      N  370   4.447   6.709   2.407
   40ALA      H  371   4.475   6.775   2.337
   40ALA     CA  372   4.484   6.566   2.400
   40ALA     CB  373   4.406   6.517   2.278
   40ALA      C  374   4.635   6.547   2.394
   40ALA      O  375   4.696   6.642   2.346
   41CYS      N  376   4.681   6.434   2.448
   41CYS      H  377   4.632   6.375   2.512
   41CYS     CA  378   4.821   6.394   2.428
   41CYS     CB  379   4.901   6.442   2.550
   41CYS     SG  380   4.879   6.334   2.696
   41CYS     HG  381   4.964   6.238   2.662
   41CYS      C  382   4.869   6.258   2.377
   41CYS      O  383   4.987   6.248   2.346
   42ALA      N  384   4.792   6.150   2.368
   42ALA      H  385   4.693   6.161   2.373
   42ALA     CA  386   4.840   6.015   2.335
   42ALA     CB  387   4.924   5.951   2.445
   42ALA      C  388   4.724   5.915   2.324
   42ALA      O  389   4.651   5.896   2.421
   43LEU      N  390   4.711   5.872   2.199
   43LEU      H  391   4.785   5.901   2.138
   43LEU     CA  392   4.603   5.786   2.150
   43LEU     CB  393   4.550   5.845   2.019
   43LEU     CG  394   4.410   5.799   1.978
   43LEU    CD1  395   4.362   5.889   1.864
   43LEU    CD2  396   4.388   5.654   1.934
   43LEU      C  397   4.661   5.644   2.148
   43LEU      O  398   4.763   5.610   2.089
   44LEU      N  399   4.589   5.562   2.225
   44LEU      H  400   4.512   5.591   2.281
   44LEU     CA  401   4.619   5.420   2.242
   44LEU     CB  402   4.652   5.389   2.388
   44LEU     CG  403   4.771   5.470   2.440
   44LEU    CD1  404   4.707   5.589   2.513
   44LEU    CD2  405   4.848   5.387   2.542
   44LEU      C  406   4.521   5.314   2.189
   44LEU      O  407   4.404   5.331   2.222
   45LEU      N  408   4.567   5.240   2.089
   45LEU      H  409   4.655   5.256   2.043
   45LEU     CA  410   4.482   5.132   2.038
   45LEU     CB  411   4.487   5.146   1.885
   45LEU     CG  412   4.371   5.077   1.812
   45LEU    CD1  413   4.232   5.122   1.856
   45LEU    CD2  414   4.393   5.099   1.662
   45LEU      C  415   4.507   4.985   2.075
   45LEU      O  416   4.613   4.937   2.035
   46LEU      N  417   4.416   4.916   2.143
   46LEU      H  418   4.327   4.950   2.174
   46LEU     CA  419   4.431   4.776   2.185
   46LEU     CB  420   4.383   4.751   2.328
   46LEU     CG  421   4.412   4.608   2.374
   46LEU    CD1  422   4.561   4.572   2.364
   46LEU    CD2  423   4.345   4.564   2.504
   46LEU      C  424   4.355   4.692   2.083
   46LEU      O  425   4.232   4.697   2.078
   47PHE      N  426   4.430   4.645   1.985
   47PHE      H  427   4.530   4.650   1.984
   47PHE     CA  428   4.389   4.562   1.870
   47PHE     CB  429   4.390   4.659   1.752
   47PHE     CG  430   4.325   4.603   1.626
   47PHE    CD1  431   4.193   4.562   1.638
   47PHE    HD1  432   4.133   4.562   1.729
   47PHE    CD2  433   4.390   4.593   1.503
   47PHE    HD2  434   4.498   4.603   1.494
   47PHE    CE1  435   4.129   4.507   1.527
   47PHE    HE1  436   4.021   4.494   1.526
   47PHE    CE2  437   4.329   4.529   1.396
   47PHE    HE2  438   4.391   4.483   1.319
   47PHE     CZ  439   4.198   4.486   1.408
   47PHE     HZ  440   4.152   4.424   1.331
   47PHE      C  441   4.474   4.436   1.857
   47PHE      O  442   4.596   4.440   1.876
   48PRO      N  443   4.404   4.326   1.830
   48PRO     CA  444   4.469   4.199   1.795
   48PRO     CB  445   4.377   4.089   1.849
   48PRO     CG  446   4.241   4.152   1.819
   48PRO     CD  447   4.260   4.302   1.846
   48PRO      C  448   4.496   4.175   1.646
   48PRO      O  449   4.407   4.142   1.569
   49LEU      N  450   4.625   4.169   1.616
   49LEU      H  451   4.690   4.176   1.692
   49LEU     CA  452   4.685   4.153   1.482
   49LEU     CB  453   4.799   4.254   1.468
   49LEU     CG  454   4.765   4.401   1.493
   49LEU    CD1  455   4.895   4.483   1.494
   49LEU    CD2  456   4.677   4.446   1.377
   49LEU      C  457   4.735   4.011   1.456
   49LEU      O  458   4.743   3.926   1.544
   50THR      N  459   4.735   3.981   1.326
   50THR      H  460   4.692   4.047   1.265
   50THR     CA  461   4.765   3.844   1.281
   50THR     CB  462   4.707   3.803   1.146
   50THR    OG1  463   4.764   3.873   1.035
   50THR    HG1  464   4.781   3.965   1.071
   50THR    CG2  465   4.556   3.822   1.132
   50THR      C  466   4.916   3.820   1.280
   50THR      O  467   4.993   3.903   1.233
   51ALA      N  468   4.958   3.695   1.298
   51ALA      H  469   4.900   3.638   1.357
   51ALA     CA  470   5.097   3.649   1.283
   51ALA     CB  471   5.112   3.501   1.317
   51ALA      C  472   5.154   3.668   1.142
   51ALA      O  473   5.269   3.708   1.125
   52GLN      N  474   5.076   3.663   1.034
   52GLN      H  475   4.995   3.608   1.054
   52GLN     CA  476   5.121   3.681   0.896
   52GLN     CB  477   5.006   3.639   0.804
   52GLN     CG  478   4.950   3.500   0.837
   52GLN     CD  479   4.830   3.500   0.932
   52GLN    OE1  480   4.847   3.498   1.054
   52GLN    NE2  481   4.714   3.503   0.867
   52GLN   HE21  482   4.712   3.517   0.768
   52GLN   HE22  483   4.630   3.490   0.920
   52GLN      C  484   5.154   3.830   0.880
   52GLN      O  485   5.266   3.867   0.846
   53HISE     N  486   5.061   3.917   0.918
   53HISE     H  487   4.967   3.887   0.932
   53HISE    CA  488   5.084   4.062   0.908
   53HISE    CB  489   4.952   4.127   0.950
   53HISE    CG  490   4.945   4.280   0.948
   53HISE   ND1  491   4.863   4.347   1.028
   53HISE   CD2  492   5.016   4.365   0.873
   53HISE   HD2  493   5.100   4.350   0.805
   53HISE   CE1  494   4.884   4.477   1.007
   53HISE   HE1  495   4.834   4.551   1.069
   53HISE   NE2  496   4.978   4.486   0.913
   53HISE   HE2  497   4.999   4.573   0.870
   53HISE     C  498   5.204   4.109   0.990
   53HISE     O  499   5.297   4.158   0.926
   54GLU      N  500   5.213   4.056   1.111
   54GLU      H  501   5.145   3.989   1.140
   54GLU     CA  502   5.311   4.092   1.215
   54GLU     CB  503   5.272   4.020   1.345
   54GLU     CG  504   5.369   4.038   1.462
   54GLU     CD  505   5.350   3.944   1.582
   54GLU    OE1  506   5.435   3.854   1.601
   54GLU    OE2  507   5.263   3.978   1.665
   54GLU      C  508   5.452   4.060   1.164
   54GLU      O  509   5.542   4.142   1.182
   55ASN      N  510   5.473   3.946   1.100
   55ASN      H  511   5.412   3.867   1.114
   55ASN     CA  512   5.599   3.898   1.042
   55ASN     CB  513   5.601   3.749   1.008
   55ASN     CG  514   5.651   3.664   1.125
   55ASN    OD1  515   5.766   3.622   1.137
   55ASN    ND2  516   5.548   3.612   1.191
   55ASN   HD21  517   5.455   3.633   1.162
   55ASN   HD22  518   5.564   3.539   1.258
   55ASN      C  519   5.650   3.977   0.922
   55ASN      O  520   5.765   4.021   0.914
   56PHE      N  521   5.557   4.009   0.832
   56PHE      H  522   5.460   3.995   0.851
   56PHE     CA  523   5.582   4.107   0.725
   56PHE     CB  524   5.468   4.108   0.624
   56PHE     CG  525   5.489   4.199   0.503
   56PHE    CD1  526   5.430   4.325   0.509
   56PHE    HD1  527   5.339   4.333   0.569
   56PHE    CD2  528   5.557   4.157   0.390
   56PHE    HD2  529   5.555   4.051   0.362
   56PHE    CE1  530   5.444   4.416   0.405
   56PHE    HE1  531   5.361   4.486   0.400
   56PHE    CE2  532   5.570   4.246   0.284
   56PHE    HE2  533   5.631   4.213   0.200
   56PHE     CZ  534   5.515   4.373   0.293
   56PHE     HZ  535   5.519   4.432   0.201
   56PHE      C  536   5.613   4.249   0.774
   56PHE      O  537   5.717   4.307   0.743
   57ARG      N  538   5.526   4.303   0.858
   57ARG      H  539   5.438   4.256   0.871
   57ARG     CA  540   5.546   4.430   0.929
   57ARG     CB  541   5.429   4.471   1.019
   57ARG     CG  542   5.435   4.621   1.049
   57ARG     CD  543   5.359   4.698   0.941
   57ARG     NE  544   5.341   4.841   0.967
   57ARG     HE  545   5.405   4.886   0.904
   57ARG     CZ  546   5.301   4.905   1.078
   57ARG    NH1  547   5.282   4.847   1.197
   57ARG   HH11  548   5.291   4.748   1.206
   57ARG   HH12  549   5.266   4.888   1.287
   57ARG    NH2  550   5.256   5.031   1.068
   57ARG   HH21  551   5.240   5.064   0.975
   57ARG   HH22  552   5.253   5.087   1.150
   57ARG      C  553   5.682   4.441   0.998
   57ARG      O  554   5.752   4.541   0.993
   58LYS      N  555   5.715   4.334   1.070
   58LYS      H  556   5.647   4.270   1.106
   58LYS     CA  557   5.846   4.312   1.134
   58LYS     CB  558   5.866   4.169   1.183
   58LYS     CG  559   5.811   4.136   1.322
   58LYS     CD  560   5.847   3.992   1.361
   58LYS     CE  561   5.731   3.914   1.422
   58LYS     NZ  562   5.725   3.942   1.566
   58LYS    HZ1  563   5.809   3.898   1.598
   58LYS    HZ2  564   5.736   4.040   1.580
   58LYS    HZ3  565   5.644   3.912   1.617
   58LYS      C  566   5.961   4.352   1.042
   58LYS      O  567   6.005   4.467   1.036
   59LYS      N  568   5.969   4.272   0.935
   59LYS      H  569   5.898   4.202   0.931
   59LYS     CA  570   6.050   4.295   0.815
   59LYS     CB  571   6.037   4.180   0.715
   59LYS     CG  572   6.082   4.050   0.782
   59LYS     CD  573   6.103   3.955   0.664
   59LYS     CE  574   6.120   3.808   0.704
   59LYS     NZ  575   6.183   3.726   0.600
   59LYS    HZ1  576   6.277   3.757   0.588
   59LYS    HZ2  577   6.191   3.636   0.644
   59LYS    HZ3  578   6.131   3.723   0.514
   59LYS      C  579   6.053   4.430   0.743
   59LYS      O  580   6.157   4.494   0.753
   60GLN      N  581   5.930   4.478   0.722
   60GLN      H  582   5.843   4.436   0.748
   60GLN     CA  583   5.906   4.609   0.660
   60GLN     CB  584   5.754   4.630   0.653
   60GLN     CG  585   5.733   4.762   0.578
   60GLN     CD  586   5.589   4.781   0.529
   60GLN    OE1  587   5.495   4.769   0.608
   60GLN    NE2  588   5.571   4.828   0.406
   60GLN   HE21  589   5.655   4.832   0.352
   60GLN   HE22  590   5.478   4.831   0.369
   60GLN      C  591   5.976   4.725   0.730
   60GLN      O  592   6.061   4.786   0.666
   61ILE      N  593   5.955   4.740   0.861
   61ILE      H  594   5.891   4.679   0.907
   61ILE     CA  595   6.010   4.846   0.946
   61ILE     CB  596   5.924   4.852   1.072
   61ILE    CG1  597   5.773   4.860   1.048
   61ILE    CG2  598   5.965   4.981   1.144
   61ILE     CD  599   5.692   4.810   1.168
   61ILE      C  600   6.157   4.818   0.978
   61ILE      O  601   6.240   4.909   0.964
   62GLU      N  602   6.188   4.693   1.011
   62GLU      H  603   6.117   4.632   1.047
   62GLU     CA  604   6.326   4.651   1.036
   62GLU     CB  605   6.332   4.499   1.048
   62GLU     CG  606   6.465   4.453   1.107
   62GLU     CD  607   6.477   4.463   1.259
   62GLU    OE1  608   6.446   4.365   1.330
   62GLU    OE2  609   6.516   4.571   1.308
   62GLU      C  610   6.425   4.684   0.924
   62GLU      O  611   6.517   4.764   0.943
   63GLU      N  612   6.387   4.662   0.799
   63GLU      H  613   6.300   4.617   0.779
   63GLU     CA  614   6.463   4.700   0.679
   63GLU     CB  615   6.372   4.648   0.567
   63GLU     CG  616   6.457   4.611   0.446
   63GLU     CD  617   6.386   4.550   0.325
   63GLU    OE1  618   6.307   4.624   0.262
   63GLU    OE2  619   6.416   4.435   0.286
   63GLU      C  620   6.487   4.850   0.661
   63GLU      O  621   6.577   4.887   0.585
   64LEU      N  622   6.410   4.939   0.723
   64LEU      H  623   6.318   4.919   0.758
   64LEU     CA  624   6.441   5.082   0.720
   64LEU     CB  625   6.307   5.156   0.730
   64LEU     CG  626   6.243   5.165   0.592
   64LEU    CD1  627   6.097   5.208   0.610
   64LEU    CD2  628   6.329   5.263   0.510
   64LEU      C  629   6.543   5.126   0.824
   64LEU      O  630   6.592   5.239   0.816
   65LYS      N  631   6.564   5.044   0.927
   65LYS      H  632   6.507   4.965   0.948
   65LYS     CA  633   6.656   5.077   1.037
   65LYS     CB  634   6.799   5.041   0.994
   65LYS     CG  635   6.838   4.896   0.965
   65LYS     CD  636   6.805   4.815   1.091
   65LYS     CE  637   6.842   4.669   1.065
   65LYS     NZ  638   6.793   4.587   1.176
   65LYS    HZ1  639   6.832   4.618   1.263
   65LYS    HZ2  640   6.693   4.593   1.178
   65LYS    HZ3  641   6.816   4.491   1.161
   65LYS      C  642   6.650   5.210   1.112
   65LYS      O  643   6.749   5.268   1.156
   66GLY      N  644   6.528   5.261   1.123
   66GLY      H  645   6.447   5.203   1.111
   66GLY     CA  646   6.491   5.391   1.180
   66GLY      C  647   6.540   5.528   1.131
   66GLY      O  648   6.539   5.631   1.198
   67GLN      N  649   6.573   5.528   1.002
   67GLN      H  650   6.546   5.451   0.944
   67GLN     CA  651   6.614   5.644   0.922
   67GLN     CB  652   6.603   5.601   0.776
   67GLN     CG  653   6.666   5.698   0.675
   67GLN     CD  654   6.713   5.654   0.536
   67GLN    OE1  655   6.829   5.629   0.504
   67GLN    NE2  656   6.613   5.670   0.450
   67GLN   HE21  657   6.518   5.687   0.477
   67GLN   HE22  658   6.640   5.673   0.354
   67GLN      C  659   6.532   5.771   0.943
   67GLN      O  660   6.569   5.854   1.026
   68GLU      N  661   6.403   5.755   0.913
   68GLU      H  662   6.364   5.668   0.883
   68GLU     CA  663   6.302   5.861   0.923
   68GLU     CB  664   6.223   5.862   0.792
   68GLU     CG  665   6.314   5.897   0.674
   68GLU     CD  666   6.283   5.824   0.543
   68GLU    OE1  667   6.201   5.875   0.463
   68GLU    OE2  668   6.330   5.710   0.522
   68GLU      C  669   6.221   5.879   1.051
   68GLU      O  670   6.106   5.923   1.048
   69VAL      N  671   6.288   5.832   1.156
   69VAL      H  672   6.372   5.779   1.142
   69VAL     CA  673   6.248   5.851   1.296
   69VAL     CB  674   6.247   5.721   1.377
   69VAL    CG1  675   6.180   5.746   1.512
   69VAL    CG2  676   6.194   5.596   1.307
   69VAL      C  677   6.337   5.951   1.370
   69VAL      O  678   6.449   5.916   1.406
   70SER      N  679   6.274   6.058   1.419
   70SER      H  680   6.177   6.073   1.402
   70SER     CA  681   6.341   6.172   1.484
   70SER     CB  682   6.241   6.286   1.502
   70SER     OG  683   6.317   6.406   1.519
   70SER     HG  684   6.254   6.480   1.496
   70SER      C  685   6.394   6.133   1.623
   70SER      O  686   6.327   6.063   1.699
   71PRO      N  687   6.524   6.150   1.645
   71PRO     CA  688   6.596   6.097   1.761
   71PRO     CB  689   6.741   6.143   1.745
   71PRO     CG  690   6.762   6.162   1.595
   71PRO     CD  691   6.623   6.211   1.555
   71PRO      C  692   6.551   6.132   1.903
   71PRO      O  693   6.599   6.069   1.997
   72LYS      N  694   6.475   6.240   1.921
   72LYS      H  695   6.480   6.318   1.859
   72LYS     CA  696   6.406   6.269   2.048
   72LYS     CB  697   6.331   6.402   2.037
   72LYS     CG  698   6.428   6.520   2.049
   72LYS     CD  699   6.360   6.657   2.043
   72LYS     CE  700   6.296   6.691   1.909
   72LYS     NZ  701   6.233   6.824   1.916
   72LYS    HZ1  702   6.192   6.859   1.832
   72LYS    HZ2  703   6.167   6.829   1.990
   72LYS    HZ3  704   6.300   6.890   1.949
   72LYS      C  705   6.307   6.164   2.098
   72LYS      O  706   6.265   6.167   2.214
   73VAL      N  707   6.254   6.079   2.011
   73VAL      H  708   6.285   6.076   1.916
   73VAL     CA  709   6.168   5.971   2.060
   73VAL     CB  710   6.117   5.882   1.947
   73VAL    CG1  711   6.003   5.793   1.998
   73VAL    CG2  712   6.053   5.970   1.839
   73VAL      C  713   6.246   5.884   2.159
   73VAL      O  714   6.358   5.842   2.127
   74TYR      N  715   6.176   5.856   2.268
   74TYR      H  716   6.100   5.911   2.304
   74TYR     CA  717   6.207   5.747   2.361
   74TYR     CB  718   6.155   5.790   2.499
   74TYR     CG  719   6.174   5.696   2.618
   74TYR    CD1  720   6.080   5.601   2.655
   74TYR    HD1  721   5.986   5.587   2.602
   74TYR    CD2  722   6.282   5.732   2.697
   74TYR    HD2  723   6.354   5.806   2.660
   74TYR    CE1  724   6.105   5.537   2.776
   74TYR    HE1  725   6.039   5.456   2.805
   74TYR    CE2  726   6.299   5.673   2.821
   74TYR    HE2  727   6.362   5.722   2.896
   74TYR     CZ  728   6.214   5.569   2.856
   74TYR     OH  729   6.251   5.465   2.936
   74TYR     HH  730   6.326   5.492   2.997
   74TYR      C  731   6.129   5.622   2.319
   74TYR      O  732   6.008   5.628   2.300
   75PHE      N  733   6.200   5.515   2.285
   75PHE      H  734   6.297   5.534   2.268
   75PHE     CA  735   6.158   5.379   2.249
   75PHE     CB  736   6.206   5.353   2.106
   75PHE     CG  737   6.136   5.234   2.041
   75PHE    CD1  738   6.016   5.265   1.978
   75PHE    HD1  739   5.965   5.361   1.986
   75PHE    CD2  740   6.197   5.109   2.040
   75PHE    HD2  741   6.302   5.088   2.059
   75PHE    CE1  742   5.956   5.163   1.904
   75PHE    HE1  743   5.863   5.173   1.849
   75PHE    CE2  744   6.131   5.006   1.973
   75PHE    HE2  745   6.161   4.903   1.995
   75PHE     CZ  746   6.015   5.037   1.904
   75PHE     HZ  747   5.957   4.960   1.853
   75PHE      C  748   6.223   5.273   2.339
   75PHE      O  749   6.323   5.296   2.407
   76MET      N  750   6.156   5.159   2.357
   76MET      H  751   6.102   5.129   2.278
   76MET     CA  752   6.210   5.050   2.439
   76MET     CB  753   6.199   5.083   2.588
   76MET     CG  754   6.062   5.124   2.642
   76MET     SD  755   6.094   5.172   2.816
   76MET     CE  756   6.080   5.012   2.893
   76MET      C  757   6.150   4.911   2.416
   76MET      O  758   6.028   4.901   2.406
   77LYS      N  759   6.236   4.813   2.387
   77LYS      H  760   6.336   4.820   2.386
   77LYS     CA  761   6.172   4.685   2.357
   77LYS     CB  762   6.282   4.597   2.296
   77LYS     CG  763   6.339   4.667   2.173
   77LYS     CD  764   6.457   4.589   2.113
   77LYS     CE  765   6.494   4.658   1.982
   77LYS     NZ  766   6.581   4.578   1.895
   77LYS    HZ1  767   6.595   4.616   1.803
   77LYS    HZ2  768   6.672   4.555   1.931
   77LYS    HZ3  769   6.529   4.497   1.867
   77LYS      C  770   6.099   4.606   2.466
   77LYS      O  771   6.146   4.591   2.578
   78GLN      N  772   5.979   4.555   2.439
   78GLN      H  773   5.932   4.579   2.354
   78GLN     CA  774   5.897   4.469   2.525
   78GLN     CB  775   5.751   4.495   2.488
   78GLN     CG  776   5.654   4.443   2.594
   78GLN     CD  777   5.514   4.393   2.558
   78GLN    OE1  778   5.443   4.434   2.466
   78GLN    NE2  779   5.455   4.315   2.647
   78GLN   HE21  780   5.492   4.293   2.738
   78GLN   HE22  781   5.368   4.278   2.615
   78GLN      C  782   5.941   4.322   2.529
   78GLN      O  783   5.892   4.236   2.456
   79THR      N  784   6.040   4.292   2.613
   79THR      H  785   6.112   4.356   2.638
   79THR     CA  786   6.095   4.156   2.621
   79THR     CB  787   6.242   4.147   2.662
   79THR    OG1  788   6.265   4.207   2.790
   79THR    HG1  789   6.357   4.170   2.805
   79THR    CG2  790   6.320   4.212   2.548
   79THR      C  791   6.019   4.069   2.721
   79THR      O  792   5.989   3.951   2.702
   80ILE      N  793   5.980   4.128   2.834
   80ILE      H  794   5.989   4.225   2.855
   80ILE     CA  795   5.891   4.063   2.931
   80ILE     CB  796   5.901   4.141   3.062
   80ILE    CG1  797   6.035   4.120   3.132
   80ILE    CG2  798   5.797   4.107   3.170
   80ILE     CD  799   6.080   3.978   3.169
   80ILE      C  800   5.752   4.039   2.872
   80ILE      O  801   5.703   4.133   2.810
   81GLY      N  802   5.684   3.928   2.900
   81GLY      H  803   5.732   3.843   2.922
   81GLY     CA  804   5.542   3.909   2.871
   81GLY      C  805   5.444   3.955   2.979
   81GLY      O  806   5.473   3.994   3.092
   82ASN      N  807   5.322   3.977   2.931
   82ASN      H  808   5.299   3.963   2.835
   82ASN     CA  809   5.212   4.044   3.002
   82ASN     CB  810   5.141   3.962   3.110
   82ASN     CG  811   5.056   3.853   3.045
   82ASN    OD1  812   4.937   3.865   3.018
   82ASN    ND2  813   5.112   3.732   3.047
   82ASN   HD21  814   5.198   3.704   3.091
   82ASN   HD22  815   5.059   3.661   3.002
   82ASN      C  816   5.253   4.178   3.062
   82ASN      O  817   5.287   4.189   3.180
   83SER      N  818   5.272   4.277   2.975
   83SER      H  819   5.252   4.265   2.878
   83SER     CA  820   5.329   4.409   3.006
   83SER     CB  821   5.480   4.391   3.028
   83SER     OG  822   5.547   4.345   2.910
   83SER     HG  823   5.645   4.341   2.930
   83SER      C  824   5.311   4.523   2.905
   83SER      O  825   5.347   4.635   2.940
   84CYS      N  826   5.233   4.502   2.800
   84CYS      H  827   5.176   4.420   2.794
   84CYS     CA  828   5.199   4.608   2.704
   84CYS     CB  829   5.146   4.538   2.579
   84CYS     SG  830   4.976   4.470   2.583
   84CYS     HG  831   4.915   4.513   2.473
   84CYS      C  832   5.119   4.736   2.730
   84CYS      O  833   5.172   4.844   2.703
   85GLY      N  834   5.026   4.721   2.824
   85GLY      H  835   4.977   4.636   2.844
   85GLY     CA  836   4.962   4.841   2.879
   85GLY      C  837   5.063   4.928   2.955
   85GLY      O  838   5.081   5.041   2.909
   86THR      N  839   5.152   4.867   3.033
   86THR      H  840   5.158   4.768   3.048
   86THR     CA  841   5.258   4.938   3.106
   86THR     CB  842   5.321   4.843   3.209
   86THR    OG1  843   5.214   4.789   3.287
   86THR    HG1  844   5.258   4.733   3.357
   86THR    CG2  845   5.414   4.914   3.307
   86THR      C  846   5.366   4.994   3.013
   86THR      O  847   5.410   5.107   3.032
   87ILE      N  848   5.401   4.922   2.908
   87ILE      H  849   5.351   4.841   2.878
   87ILE     CA  850   5.502   4.971   2.813
   87ILE     CB  851   5.551   4.858   2.721
   87ILE    CG1  852   5.613   4.748   2.806
   87ILE    CG2  853   5.649   4.913   2.617
   87ILE     CD  854   5.729   4.792   2.896
   87ILE      C  855   5.439   5.091   2.742
   87ILE      O  856   5.514   5.189   2.734
   88GLY      N  857   5.310   5.092   2.713
   88GLY      H  858   5.252   5.011   2.720
   88GLY     CA  859   5.243   5.204   2.644
   88GLY      C  860   5.225   5.331   2.727
   88GLY      O  861   5.248   5.441   2.677
   89LEU      N  862   5.204   5.305   2.856
   89LEU      H  863   5.168   5.217   2.886
   89LEU     CA  864   5.201   5.409   2.960
   89LEU     CB  865   5.145   5.352   3.090
   89LEU     CG  866   5.121   5.455   3.201
   89LEU    CD1  867   5.023   5.385   3.295
   89LEU    CD2  868   5.249   5.490   3.278
   89LEU      C  869   5.338   5.477   2.962
   89LEU      O  870   5.345   5.598   2.938
   90ILE      N  871   5.448   5.407   2.989
   90ILE      H  872   5.447   5.310   3.013
   90ILE     CA  873   5.587   5.455   2.985
   90ILE     CB  874   5.675   5.335   3.019
   90ILE    CG1  875   5.638   5.281   3.157
   90ILE    CG2  876   5.824   5.369   3.019
   90ILE     CD  877   5.704   5.153   3.209
   90ILE      C  878   5.636   5.532   2.862
   90ILE      O  879   5.676   5.647   2.880
   91HISE     N  880   5.593   5.494   2.742
   91HISE     H  881   5.547   5.405   2.747
   91HISE    CA  882   5.607   5.558   2.610
   91HISE    CB  883   5.529   5.471   2.511
   91HISE    CG  884   5.605   5.362   2.435
   91HISE   ND1  885   5.537   5.289   2.347
   91HISE   CD2  886   5.733   5.339   2.408
   91HISE   HD2  887   5.820   5.397   2.438
   91HISE   CE1  888   5.620   5.219   2.271
   91HISE   HE1  889   5.597   5.156   2.185
   91HISE   NE2  890   5.743   5.242   2.317
   91HISE   HE2  891   5.819   5.181   2.295
   91HISE     C  892   5.536   5.693   2.605
   91HISE     O  893   5.595   5.794   2.567
   92ALA      N  894   5.407   5.689   2.638
   92ALA      H  895   5.354   5.604   2.633
   92ALA     CA  896   5.320   5.807   2.628
   92ALA     CB  897   5.175   5.765   2.653
   92ALA      C  898   5.356   5.914   2.731
   92ALA      O  899   5.383   6.025   2.685
   93VAL      N  900   5.398   5.873   2.850
   93VAL      H  901   5.378   5.779   2.876
   93VAL     CA  902   5.455   5.959   2.955
   93VAL     CB  903   5.437   5.886   3.088
   93VAL    CG1  904   5.516   5.952   3.202
   93VAL    CG2  905   5.292   5.904   3.134
   93VAL      C  906   5.597   6.010   2.931
   93VAL      O  907   5.619   6.131   2.933
   94ALA      N  908   5.691   5.924   2.892
   94ALA      H  909   5.686   5.824   2.902
   94ALA     CA  910   5.828   5.967   2.864
   94ALA     CB  911   5.912   5.841   2.847
   94ALA      C  912   5.845   6.067   2.749
   94ALA      O  913   5.911   6.168   2.771
   95ASN      N  914   5.762   6.059   2.645
   95ASN      H  915   5.704   5.977   2.649
   95ASN     CA  916   5.763   6.153   2.532
   95ASN     CB  917   5.740   6.081   2.399
   95ASN     CG  918   5.844   5.971   2.377
   95ASN    OD1  919   5.954   6.004   2.332
   95ASN    ND2  920   5.827   5.841   2.397
   95ASN   HD21  921   5.751   5.794   2.441
   95ASN   HD22  922   5.888   5.783   2.342
   95ASN      C  923   5.656   6.261   2.549
   95ASN      O  924   5.629   6.342   2.460
   96ASN      N  925   5.612   6.288   2.672
   96ASN      H  926   5.612   6.217   2.743
   96ASN     CA  927   5.539   6.410   2.710
   96ASN     CB  928   5.388   6.399   2.692
   96ASN     CG  929   5.332   6.449   2.558
   96ASN    OD1  930   5.367   6.548   2.494
   96ASN    ND2  931   5.227   6.380   2.513
   96ASN   HD21  932   5.175   6.313   2.565
   96ASN   HD22  933   5.226   6.390   2.414
   96ASN      C  934   5.577   6.473   2.844
   96ASN      O  935   5.494   6.538   2.907
   97GLN      N  936   5.702   6.453   2.885
   97GLN      H  937   5.763   6.387   2.840
   97GLN     CA  938   5.761   6.506   3.008
   97GLN     CB  939   5.906   6.461   3.030
   97GLN     CG  940   5.922   6.313   3.062
   97GLN     CD  941   6.065   6.275   3.098
   97GLN    OE1  942   6.110   6.297   3.211
   97GLN    NE2  943   6.139   6.227   2.999
   97GLN   HE21  944   6.111   6.200   2.907
   97GLN   HE22  945   6.237   6.214   3.014
   97GLN      C  946   5.745   6.655   3.042
   97GLN      O  947   5.748   6.693   3.159
   98ASP      N  948   5.723   6.735   2.939
   98ASP      H  949   5.721   6.697   2.846
   98ASP     CA  950   5.683   6.877   2.940
   98ASP     CB  951   5.718   6.930   2.801
   98ASP     CG  952   5.646   6.863   2.684
   98ASP    OD1  953   5.561   6.931   2.623
   98ASP    OD2  954   5.679   6.746   2.652
   98ASP      C  955   5.536   6.901   2.975
   98ASP      O  956   5.513   6.987   3.060
   99LYS      N  957   5.445   6.813   2.934
   99LYS      H  958   5.478   6.724   2.902
   99LYS     CA  959   5.303   6.825   2.967
   99LYS     CB  960   5.227   6.763   2.849
   99LYS     CG  961   5.236   6.860   2.730
   99LYS     CD  962   5.165   6.804   2.606
   99LYS     CE  963   5.213   6.873   2.479
   99LYS     NZ  964   5.340   6.809   2.439
   99LYS    HZ1  965   5.404   6.853   2.501
   99LYS    HZ2  966   5.353   6.714   2.465
   99LYS    HZ3  967   5.365   6.834   2.345
   99LYS      C  968   5.255   6.772   3.102
   99LYS      O  969   5.157   6.826   3.152
  100LEU      N  970   5.285   6.647   3.137
  100LEU      H  971   5.318   6.581   3.069
  100LEU     CA  972   5.254   6.587   3.268
  100LEU     CB  973   5.184   6.455   3.235
  100LEU     CG  974   5.126   6.381   3.356
  100LEU    CD1  975   5.029   6.467   3.437
  100LEU    CD2  976   5.050   6.258   3.307
  100LEU      C  977   5.388   6.573   3.341
  100LEU      O  978   5.494   6.544   3.286
  101GLY      N  979   5.380   6.562   3.473
  101GLY      H  980   5.289   6.542   3.510
  101GLY     CA  981   5.487   6.583   3.572
  101GLY      C  982   5.491   6.485   3.689
  101GLY      O  983   5.397   6.409   3.710
  102PHE      N  984   5.597   6.489   3.769
  102PHE      H  985   5.650   6.573   3.774
  102PHE     CA  986   5.613   6.397   3.883
  102PHE     CB  987   5.744   6.321   3.863
  102PHE     CG  988   5.758   6.260   3.723
  102PHE    CD1  989   5.692   6.144   3.687
  102PHE    HD1  990   5.623   6.091   3.753
  102PHE    CD2  991   5.824   6.333   3.624
  102PHE    HD2  992   5.871   6.425   3.660
  102PHE    CE1  993   5.705   6.097   3.556
  102PHE    HE1  994   5.654   6.006   3.524
  102PHE    CE2  995   5.824   6.295   3.491
  102PHE    HE2  996   5.879   6.348   3.413
  102PHE     CZ  997   5.772   6.170   3.459
  102PHE     HZ  998   5.763   6.133   3.357
  102PHE      C  999   5.609   6.450   4.026
  102PHE      O 1000   5.668   6.555   4.052
  103GLU      N 1001   5.569   6.355   4.110
  103GLU      H 1002   5.530   6.271   4.073
  103GLU     CA 1003   5.561   6.374   4.256
  103GLU     CB 1004   5.423   6.334   4.308
  103GLU     CG 1005   5.382   6.187   4.305
  103GLU     CD 1006   5.318   6.137   4.435
  103GLU    OE1 1007   5.249   6.224   4.491
  103GLU    OE2 1008   5.343   6.023   4.480
  103GLU      C 1009   5.677   6.304   4.328
  103GLU      O 1010   5.748   6.217   4.278
  104ASP      N 1011   5.693   6.353   4.451
  104ASP      H 1012   5.640   6.427   4.492
  104ASP     CA 1013   5.805   6.308   4.534
  104ASP     CB 1014   5.814   6.368   4.675
  104ASP     CG 1015   5.864   6.513   4.675
  104ASP    OD1 1016   5.986   6.535   4.658
  104ASP    OD2 1017   5.785   6.605   4.704
  104ASP      C 1018   5.835   6.158   4.542
  104ASP      O 1019   5.761   6.080   4.602
  105GLY      N 1020   5.959   6.125   4.507
  105GLY      H 1021   6.027   6.193   4.482
  105GLY     CA 1022   6.016   5.990   4.500
  105GLY      C 1023   5.967   5.895   4.390
  105GLY      O 1024   5.975   5.772   4.396
  106SER      N 1025   5.906   5.953   4.287
  106SER      H 1026   5.873   6.047   4.278
  106SER     CA 1027   5.845   5.872   4.181
  106SER     CB 1028   5.798   5.958   4.064
  106SER     OG 1029   5.757   5.876   3.955
  106SER     HG 1030   5.665   5.843   3.975
  106SER      C 1031   5.941   5.769   4.119
  106SER      O 1032   6.051   5.796   4.072
  107VAL      N 1033   5.892   5.646   4.125
  107VAL      H 1034   5.820   5.631   4.193
  107VAL     CA 1035   5.957   5.529   4.064
  107VAL     CB 1036   5.863   5.408   4.067
  107VAL    CG1 1037   5.938   5.279   4.032
  107VAL    CG2 1038   5.784   5.388   4.196
  107VAL      C 1039   5.971   5.553   3.913
  107VAL      O 1040   6.076   5.516   3.861
  108LEU      N 1041   5.876   5.619   3.849
  108LEU      H 1042   5.795   5.659   3.893
  108LEU     CA 1043   5.881   5.644   3.704
  108LEU     CB 1044   5.741   5.657   3.645
  108LEU     CG 1045   5.725   5.640   3.494
  108LEU    CD1 1046   5.767   5.496   3.460
  108LEU    CD2 1047   5.596   5.670   3.418
  108LEU      C 1048   5.979   5.754   3.663
  108LEU      O 1049   6.066   5.728   3.580
  109LYS      N 1050   5.981   5.855   3.750
  109LYS      H 1051   5.914   5.865   3.824
  109LYS     CA 1052   6.088   5.954   3.735
  109LYS     CB 1053   6.069   6.073   3.830
  109LYS     CG 1054   6.172   6.185   3.809
  109LYS     CD 1055   6.129   6.261   3.683
  109LYS     CE 1056   6.247   6.344   3.631
  109LYS     NZ 1057   6.234   6.477   3.692
  109LYS    HZ1 1058   6.143   6.517   3.682
  109LYS    HZ2 1059   6.250   6.466   3.790
  109LYS    HZ3 1060   6.303   6.540   3.656
  109LYS      C 1061   6.229   5.897   3.750
  109LYS      O 1062   6.315   5.921   3.666
  110GLN      N 1063   6.252   5.808   3.846
  110GLN      H 1064   6.192   5.789   3.924
  110GLN     CA 1065   6.379   5.734   3.853
  110GLN     CB 1066   6.381   5.643   3.976
  110GLN     CG 1067   6.515   5.592   4.029
  110GLN     CD 1068   6.558   5.461   3.963
  110GLN    OE1 1069   6.501   5.353   3.979
  110GLN    NE2 1070   6.674   5.462   3.898
  110GLN   HE21 1071   6.725   5.548   3.907
  110GLN   HE22 1072   6.719   5.388   3.848
  110GLN      C 1073   6.420   5.664   3.723
  110GLN      O 1074   6.525   5.687   3.664
  111PHE      N 1075   6.331   5.573   3.683
  111PHE      H 1076   6.267   5.543   3.753
  111PHE     CA 1077   6.329   5.496   3.558
  111PHE     CB 1078   6.213   5.396   3.552
  111PHE     CG 1079   6.209   5.306   3.429
  111PHE    CD1 1080   6.290   5.193   3.425
  111PHE    HD1 1081   6.305   5.142   3.520
  111PHE    CD2 1082   6.162   5.348   3.305
  111PHE    HD2 1083   6.103   5.439   3.292
  111PHE    CE1 1084   6.304   5.118   3.309
  111PHE    HE1 1085   6.356   5.022   3.305
  111PHE    CE2 1086   6.179   5.278   3.186
  111PHE    HE2 1087   6.135   5.316   3.093
  111PHE     CZ 1088   6.253   5.161   3.187
  111PHE     HZ 1089   6.274   5.109   3.093
  111PHE      C 1090   6.348   5.572   3.427
  111PHE      O 1091   6.446   5.543   3.359
  112LEU      N 1092   6.283   5.687   3.406
  112LEU      H 1093   6.208   5.713   3.467
  112LEU     CA 1094   6.305   5.791   3.305
  112LEU     CB 1095   6.191   5.893   3.297
  112LEU     CG 1096   6.056   5.826   3.274
  112LEU    CD1 1097   5.944   5.930   3.269
  112LEU    CD2 1098   6.059   5.753   3.140
  112LEU      C 1099   6.444   5.854   3.322
  112LEU      O 1100   6.529   5.845   3.233
  113SER      N 1101   6.476   5.896   3.444
  113SER      H 1102   6.426   5.877   3.528
  113SER     CA 1103   6.603   5.968   3.457
  113SER     CB 1104   6.630   6.049   3.584
  113SER     OG 1105   6.718   6.159   3.563
  113SER     HG 1106   6.684   6.229   3.500
  113SER      C 1107   6.725   5.876   3.443
  113SER      O 1108   6.827   5.921   3.390
  114GLU      N 1109   6.718   5.749   3.481
  114GLU      H 1110   6.640   5.721   3.537
  114GLU     CA 1111   6.811   5.644   3.435
  114GLU     CB 1112   6.784   5.517   3.516
  114GLU     CG 1113   6.924   5.466   3.549
  114GLU     CD 1114   6.928   5.346   3.645
  114GLU    OE1 1115   6.823   5.284   3.670
  114GLU    OE2 1116   7.044   5.319   3.684
  114GLU      C 1117   6.811   5.603   3.288
  114GLU      O 1118   6.914   5.591   3.221
  115THR      N 1119   6.692   5.591   3.230
  115THR      H 1120   6.607   5.601   3.281
  115THR     CA 1121   6.684   5.546   3.090
  115THR     CB 1122   6.564   5.454   3.067
  115THR    OG1 1123   6.441   5.523   3.093
  115THR    HG1 1124   6.441   5.529   3.193
  115THR    CG2 1125   6.579   5.331   3.157
  115THR      C 1126   6.697   5.642   2.972
  115THR      O 1127   6.692   5.595   2.858
  116GLU      N 1128   6.697   5.773   2.995
  116GLU      H 1129   6.700   5.805   3.090
  116GLU     CA 1130   6.724   5.875   2.893
  116GLU     CB 1131   6.738   6.004   2.974
  116GLU     CG 1132   6.737   6.121   2.876
  116GLU     CD 1133   6.770   6.253   2.946
  116GLU    OE1 1134   6.890   6.286   2.953
  116GLU    OE2 1135   6.673   6.326   2.979
  116GLU      C 1136   6.833   5.835   2.793
  116GLU      O 1137   6.795   5.796   2.682
  117LYS      N 1138   6.960   5.855   2.826
  117LYS      H 1139   6.987   5.874   2.920
  117LYS     CA 1140   7.074   5.839   2.735
  117LYS     CB 1141   7.180   5.939   2.781
  117LYS     CG 1142   7.136   6.085   2.769
  117LYS     CD 1143   7.258   6.177   2.779
  117LYS     CE 1144   7.388   6.152   2.702
  117LYS     NZ 1145   7.366   6.117   2.561
  117LYS    HZ1 1146   7.336   6.022   2.549
  117LYS    HZ2 1147   7.304   6.176   2.510
  117LYS    HZ3 1148   7.455   6.115   2.515
  117LYS      C 1149   7.123   5.694   2.734
  117LYS      O 1150   7.215   5.662   2.810
  118MET      N 1151   7.062   5.615   2.647
  118MET      H 1152   6.991   5.663   2.595
  118MET     CA 1153   7.090   5.476   2.609
  118MET     CB 1154   7.080   5.384   2.731
  118MET     CG 1155   6.941   5.366   2.793
  118MET     SD 1156   6.937   5.258   2.941
  118MET     CE 1157   7.054   5.345   3.042
  118MET      C 1158   7.001   5.432   2.492
  118MET      O 1159   6.895   5.488   2.466
  119SER      N 1160   7.037   5.315   2.440
  119SER      H 1161   7.128   5.277   2.454
  119SER     CA 1162   6.960   5.238   2.341
  119SER     CB 1163   7.050   5.131   2.280
  119SER     OG 1164   7.068   5.021   2.369
  119SER     HG 1165   7.138   5.044   2.437
  119SER      C 1166   6.830   5.172   2.388
  119SER      O 1167   6.805   5.154   2.507
  120PRO      N 1168   6.741   5.139   2.294
  120PRO     CA 1169   6.622   5.055   2.318
  120PRO     CB 1170   6.561   5.044   2.178
  120PRO     CG 1171   6.583   5.182   2.115
  120PRO     CD 1172   6.727   5.203   2.163
  120PRO      C 1173   6.646   4.917   2.379
  120PRO      O 1174   6.563   4.870   2.458
  121GLU      N 1175   6.754   4.854   2.334
  121GLU      H 1176   6.791   4.868   2.242
  121GLU     CA 1177   6.803   4.731   2.396
  121GLU     CB 1178   6.933   4.686   2.330
  121GLU     CG 1179   6.931   4.649   2.181
  121GLU     CD 1180   6.908   4.775   2.097
  121GLU    OE1 1181   6.794   4.783   2.046
  121GLU    OE2 1182   7.001   4.842   2.048
  121GLU      C 1183   6.829   4.749   2.546
  121GLU      O 1184   6.763   4.687   2.629
  122ASP      N 1185   6.918   4.842   2.575
  122ASP      H 1186   6.957   4.912   2.514
  122ASP     CA 1187   6.960   4.873   2.713
  122ASP     CB 1188   7.057   4.991   2.701
  122ASP     CG 1189   7.196   4.993   2.635
  122ASP    OD1 1190   7.269   4.894   2.654
  122ASP    OD2 1191   7.226   5.089   2.562
  122ASP      C 1192   6.842   4.906   2.805
  122ASP      O 1193   6.858   4.880   2.924
  123ARG      N 1194   6.749   4.991   2.762
  123ARG      H 1195   6.770   5.060   2.692
  123ARG     CA 1196   6.618   5.001   2.827
  123ARG     CB 1197   6.538   5.107   2.751
  123ARG     CG 1198   6.597   5.248   2.744
  123ARG     CD 1199   6.525   5.342   2.647
  123ARG     NE 1200   6.588   5.472   2.619
  123ARG     HE 1201   6.661   5.503   2.680
  123ARG     CZ 1202   6.580   5.542   2.505
  123ARG    NH1 1203   6.537   5.486   2.391
  123ARG   HH11 1204   6.511   5.389   2.391
  123ARG   HH12 1205   6.523   5.542   2.309
  123ARG    NH2 1206   6.601   5.674   2.517
  123ARG   HH21 1207   6.612   5.718   2.606
  123ARG   HH22 1208   6.582   5.740   2.444
  123ARG      C 1209   6.522   4.883   2.847
  123ARG      O 1210   6.480   4.857   2.960
  124ALA      N 1211   6.517   4.785   2.758
  124ALA      H 1212   6.537   4.805   2.662
  124ALA     CA 1213   6.454   4.655   2.783
  124ALA     CB 1214   6.455   4.592   2.643
  124ALA      C 1215   6.535   4.583   2.891
  124ALA      O 1216   6.473   4.546   2.991
  125LYS      N 1217   6.667   4.594   2.883
  125LYS      H 1218   6.708   4.631   2.800
  125LYS     CA 1219   6.756   4.540   2.987
  125LYS     CB 1220   6.905   4.533   2.953
  125LYS     CG 1221   6.925   4.462   2.819
  125LYS     CD 1222   6.909   4.310   2.821
  125LYS     CE 1223   6.949   4.250   2.686
  125LYS     NZ 1224   6.930   4.105   2.675
  125LYS    HZ1 1225   6.962   4.063   2.760
  125LYS    HZ2 1226   6.834   4.083   2.659
  125LYS    HZ3 1227   6.977   4.065   2.597
  125LYS      C 1228   6.740   4.604   3.125
  125LYS      O 1229   6.713   4.532   3.221
  126CYS      N 1230   6.731   4.736   3.132
  126CYS      H 1231   6.765   4.782   3.050
  126CYS     CA 1232   6.691   4.808   3.254
  126CYS     CB 1233   6.708   4.960   3.243
  126CYS     SG 1234   6.877   5.030   3.242
  126CYS     HG 1235   6.900   4.993   3.116
  126CYS      C 1236   6.557   4.773   3.317
  126CYS      O 1237   6.547   4.756   3.439
  127PHE      N 1238   6.458   4.743   3.234
  127PHE      H 1239   6.471   4.756   3.136
  127PHE     CA 1240   6.321   4.701   3.270
  127PHE     CB 1241   6.222   4.705   3.154
  127PHE     CG 1242   6.084   4.676   3.212
  127PHE    CD1 1243   6.009   4.780   3.266
  127PHE    HD1 1244   6.050   4.881   3.271
  127PHE    CD2 1245   6.023   4.552   3.194
  127PHE    HD2 1246   6.083   4.472   3.151
  127PHE    CE1 1247   5.880   4.759   3.312
  127PHE    HE1 1248   5.817   4.842   3.342
  127PHE    CE2 1249   5.891   4.533   3.232
  127PHE    HE2 1250   5.842   4.436   3.223
  127PHE     CZ 1251   5.823   4.632   3.301
  127PHE     HZ 1252   5.722   4.618   3.340
  127PHE      C 1253   6.333   4.555   3.316
  127PHE      O 1254   6.269   4.525   3.416
  128GLU      N 1255   6.409   4.467   3.252
  128GLU      H 1256   6.445   4.485   3.160
  128GLU     CA 1257   6.414   4.329   3.301
  128GLU     CB 1258   6.497   4.250   3.199
  128GLU     CG 1259   6.429   4.200   3.071
  128GLU     CD 1260   6.523   4.127   2.976
  128GLU    OE1 1261   6.581   4.022   3.014
  128GLU    OE2 1262   6.513   4.149   2.853
  128GLU      C 1263   6.477   4.322   3.440
  128GLU      O 1264   6.414   4.251   3.518
  129LYS      N 1265   6.587   4.394   3.463
  129LYS      H 1266   6.636   4.437   3.387
  129LYS     CA 1267   6.651   4.408   3.595
  129LYS     CB 1268   6.790   4.470   3.579
  129LYS     CG 1269   6.903   4.390   3.515
  129LYS     CD 1270   7.037   4.462   3.531
  129LYS     CE 1271   7.043   4.596   3.457
  129LYS     NZ 1272   7.177   4.645   3.419
  129LYS    HZ1 1273   7.241   4.645   3.496
  129LYS    HZ2 1274   7.214   4.592   3.342
  129LYS    HZ3 1275   7.166   4.743   3.404
  129LYS      C 1276   6.573   4.484   3.702
  129LYS      O 1277   6.598   4.452   3.819
  130ASN      N 1278   6.475   4.566   3.667
  130ASN      H 1279   6.444   4.574   3.572
  130ASN     CA 1280   6.383   4.637   3.757
  130ASN     CB 1281   6.294   4.747   3.698
  130ASN     CG 1282   6.240   4.850   3.797
  130ASN    OD1 1283   6.140   4.819   3.862
  130ASN    ND2 1284   6.312   4.961   3.811
  130ASN   HD21 1285   6.389   4.980   3.751
  130ASN   HD22 1286   6.312   5.021   3.891
  130ASN      C 1287   6.300   4.553   3.854
  130ASN      O 1288   6.251   4.446   3.815
  131GLU      N 1289   6.314   4.585   3.982
  131GLU      H 1290   6.375   4.659   4.011
  131GLU     CA 1291   6.233   4.536   4.095
  131GLU     CB 1292   6.307   4.543   4.228
  131GLU     CG 1293   6.432   4.457   4.253
  131GLU     CD 1294   6.411   4.306   4.253
  131GLU    OE1 1295   6.296   4.260   4.271
  131GLU    OE2 1296   6.505   4.239   4.205
  131GLU      C 1297   6.093   4.596   4.106
  131GLU      O 1298   5.990   4.542   4.064
  132ALA      N 1299   6.090   4.726   4.133
  132ALA      H 1300   6.169   4.787   4.137
  132ALA     CA 1301   5.958   4.783   4.164
  132ALA     CB 1302   5.988   4.932   4.182
  132ALA      C 1303   5.841   4.785   4.065
  132ALA      O 1304   5.724   4.759   4.092
  133ILE      N 1305   5.873   4.815   3.939
  133ILE      H 1306   5.968   4.811   3.907
  133ILE     CA 1307   5.765   4.849   3.846
  133ILE     CB 1308   5.835   4.910   3.724
  133ILE    CG1 1309   5.889   5.050   3.756
  133ILE    CG2 1310   5.732   4.936   3.614
  133ILE     CD 1311   6.009   5.083   3.668
  133ILE      C 1312   5.683   4.723   3.818
  133ILE      O 1313   5.563   4.724   3.845
  134GLN      N 1314   5.747   4.607   3.808
  134GLN      H 1315   5.846   4.598   3.796
  134GLN     CA 1316   5.675   4.480   3.791
  134GLN     CB 1317   5.767   4.358   3.782
  134GLN     CG 1318   5.815   4.320   3.642
  134GLN     CD 1319   5.926   4.216   3.655
  134GLN    OE1 1320   5.902   4.096   3.648
  134GLN    NE2 1321   6.054   4.253   3.662
  134GLN   HE21 1322   6.075   4.351   3.659
  134GLN   HE22 1323   6.122   4.179   3.659
  134GLN      C 1324   5.577   4.449   3.905
  134GLN      O 1325   5.460   4.420   3.881
  135ALA      N 1326   5.616   4.479   4.029
  135ALA      H 1327   5.691   4.543   4.044
  135ALA     CA 1328   5.536   4.454   4.150
  135ALA     CB 1329   5.621   4.462   4.277
  135ALA      C 1330   5.409   4.539   4.153
  135ALA      O 1331   5.299   4.487   4.171
  136ALA      N 1332   5.421   4.666   4.114
  136ALA      H 1333   5.512   4.707   4.108
  136ALA     CA 1334   5.307   4.757   4.098
  136ALA     CB 1335   5.357   4.901   4.093
  136ALA      C 1336   5.212   4.726   3.982
  136ALA      O 1337   5.090   4.740   3.995
  137HISE     N 1338   5.266   4.666   3.877
  137HISE     H 1339   5.364   4.644   3.876
  137HISE    CA 1340   5.188   4.624   3.759
  137HISE    CB 1341   5.295   4.587   3.656
  137HISE    CG 1342   5.248   4.507   3.535
  137HISE   ND1 1343   5.166   4.555   3.442
  137HISE   CD2 1344   5.278   4.379   3.512
  137HISE   HD2 1345   5.316   4.314   3.590
  137HISE   CE1 1346   5.141   4.452   3.361
  137HISE   HE1 1347   5.062   4.465   3.287
  137HISE   NE2 1348   5.211   4.346   3.402
  137HISE   HE2 1349   5.222   4.265   3.345
  137HISE     C 1350   5.096   4.507   3.794
  137HISE     O 1351   4.973   4.516   3.787
  138ASP      N 1352   5.152   4.403   3.854
  138ASP      H 1353   5.251   4.399   3.869
  138ASP     CA 1354   5.069   4.290   3.899
  138ASP     CB 1355   5.147   4.168   3.947
  138ASP     CG 1356   5.210   4.091   3.830
  138ASP    OD1 1357   5.305   4.141   3.767
  138ASP    OD2 1358   5.150   3.985   3.802
  138ASP      C 1359   4.965   4.326   4.006
  138ASP      O 1360   4.859   4.266   4.022
  139ALA      N 1361   5.003   4.423   4.088
  139ALA      H 1362   5.099   4.451   4.085
  139ALA     CA 1363   4.916   4.472   4.196
  139ALA     CB 1364   4.997   4.567   4.284
  139ALA      C 1365   4.788   4.539   4.147
  139ALA      O 1366   4.679   4.507   4.195
  140VAL      N 1367   4.797   4.608   4.034
  140VAL      H 1368   4.886   4.649   4.014
  140VAL     CA 1369   4.682   4.662   3.959
  140VAL     CB 1370   4.745   4.775   3.877
  140VAL    CG1 1371   4.647   4.850   3.787
  140VAL    CG2 1372   4.822   4.872   3.966
  140VAL      C 1373   4.614   4.548   3.883
  140VAL      O 1374   4.492   4.541   3.882
  141ALA      N 1375   4.687   4.461   3.814
  141ALA      H 1376   4.783   4.477   3.790
  141ALA     CA 1377   4.630   4.338   3.758
  141ALA     CB 1378   4.730   4.271   3.663
  141ALA      C 1379   4.567   4.236   3.853
  141ALA      O 1380   4.459   4.188   3.819
  142GLN      N 1381   4.618   4.219   3.975
  142GLN      H 1382   4.717   4.224   3.982
  142GLN     CA 1383   4.543   4.150   4.081
  142GLN     CB 1384   4.629   4.105   4.199
  142GLN     CG 1385   4.723   3.991   4.158
  142GLN     CD 1386   4.762   3.906   4.279
  142GLN    OE1 1387   4.704   3.883   4.385
  142GLN    NE2 1388   4.882   3.850   4.267
  142GLN   HE21 1389   4.943   3.876   4.193
  142GLN   HE22 1390   4.897   3.770   4.325
  142GLN      C 1391   4.418   4.223   4.132
  142GLN      O 1392   4.321   4.156   4.166
  143GLU      N 1393   4.424   4.355   4.145
  143GLU      H 1394   4.507   4.402   4.173
  143GLU     CA 1395   4.301   4.433   4.169
  143GLU     CB 1396   4.353   4.573   4.202
  143GLU     CG 1397   4.307   4.646   4.328
  143GLU     CD 1398   4.367   4.784   4.358
  143GLU    OE1 1399   4.323   4.884   4.297
  143GLU    OE2 1400   4.467   4.788   4.433
  143GLU      C 1401   4.202   4.428   4.053
  143GLU      O 1402   4.087   4.468   4.068
  144GLY      N 1403   4.255   4.415   3.931
  144GLY      H 1404   4.348   4.443   3.909
  144GLY     CA 1405   4.170   4.392   3.814
  144GLY      C 1406   4.100   4.256   3.824
  144GLY      O 1407   4.161   4.152   3.799
  145GLN      N 1408   3.969   4.261   3.844
  145GLN      H 1409   3.919   4.341   3.812
  145GLN     CA 1410   3.877   4.151   3.874
  145GLN     CB 1411   3.746   4.220   3.913
  145GLN     CG 1412   3.660   4.295   3.811
  145GLN     CD 1413   3.540   4.371   3.866
  145GLN    OE1 1414   3.478   4.330   3.964
  145GLN    NE2 1415   3.511   4.480   3.796
  145GLN   HE21 1416   3.551   4.494   3.705
  145GLN   HE22 1417   3.419   4.515   3.814
  145GLN      C 1418   3.865   4.044   3.765
  145GLN      O 1419   3.833   3.930   3.798
  146CYS      N 1420   3.872   4.076   3.636
  146CYS      H 1421   3.892   4.172   3.615
  146CYS     CA 1422   3.863   3.984   3.522
  146CYS     CB 1423   3.801   4.061   3.405
  146CYS     SG 1424   3.653   4.165   3.431
  146CYS     HG 1425   3.716   4.282   3.418
  146CYS      C 1426   4.002   3.939   3.477
  146CYS      O 1427   4.095   4.020   3.475
  147ARG      N 1428   4.008   3.815   3.430
  147ARG      H 1429   3.939   3.747   3.455
  147ARG     CA 1430   4.138   3.772   3.375
  147ARG     CB 1431   4.214   3.685   3.475
  147ARG     CG 1432   4.366   3.685   3.461
  147ARG     CD 1433   4.425   3.820   3.506
  147ARG     NE 1434   4.388   3.837   3.647
  147ARG     HE 1435   4.298   3.875   3.669
  147ARG     CZ 1436   4.470   3.833   3.753
  147ARG    NH1 1437   4.599   3.802   3.736
  147ARG   HH11 1438   4.638   3.790   3.645
  147ARG   HH12 1439   4.654   3.782   3.817
  147ARG    NH2 1440   4.431   3.860   3.879
  147ARG   HH21 1441   4.345   3.907   3.895
  147ARG   HH22 1442   4.468   3.818   3.962
  147ARG      C 1443   4.108   3.712   3.238
  147ARG      O 1444   4.093   3.790   3.144
  148VAL      N 1445   4.092   3.580   3.227
  148VAL      H 1446   4.136   3.520   3.294
  148VAL     CA 1447   4.065   3.512   3.100
  148VAL     CB 1448   3.921   3.539   3.056
  148VAL    CG1 1449   3.887   3.511   2.910
  148VAL    CG2 1450   3.819   3.469   3.147
  148VAL      C 1451   4.175   3.533   2.996
  148VAL      O 1452   4.182   3.632   2.923
  149ASP      N 1453   4.267   3.438   2.982
  149ASP      H 1454   4.263   3.357   3.040
  149ASP     CA 1455   4.375   3.449   2.884
  149ASP     CB 1456   4.515   3.441   2.947
  149ASP     CG 1457   4.622   3.498   2.854
  149ASP    OD1 1458   4.709   3.573   2.906
  149ASP    OD2 1459   4.646   3.443   2.745
  149ASP      C 1460   4.365   3.343   2.773
  149ASP      O 1461   4.416   3.232   2.783
  150ASP      N 1462   4.286   3.380   2.673
  150ASP      H 1463   4.247   3.472   2.669
  150ASP     CA 1464   4.266   3.308   2.547
  150ASP     CB 1465   4.127   3.332   2.489
  150ASP     CG 1466   4.076   3.470   2.531
  150ASP    OD1 1467   4.125   3.572   2.479
  150ASP    OD2 1468   3.977   3.487   2.605
  150ASP      C 1469   4.373   3.325   2.438
  150ASP      O 1470   4.354   3.311   2.317
  151LYS      N 1471   4.493   3.351   2.489
  151LYS      H 1472   4.505   3.356   2.588
  151LYS     CA 1473   4.621   3.361   2.419
  151LYS     CB 1474   4.668   3.217   2.395
  151LYS     CG 1475   4.681   3.123   2.515
  151LYS     CD 1476   4.808   3.155   2.594
  151LYS     CE 1477   4.825   3.103   2.737
  151LYS     NZ 1478   4.719   3.158   2.822
  151LYS    HZ1 1479   4.709   3.257   2.811
  151LYS    HZ2 1480   4.633   3.109   2.811
  151LYS    HZ3 1481   4.738   3.151   2.920
  151LYS      C 1482   4.622   3.437   2.286
  151LYS      O 1483   4.664   3.371   2.191
  152VAL      N 1484   4.539   3.540   2.272
  152VAL      H 1485   4.487   3.563   2.355
  152VAL     CA 1486   4.513   3.614   2.148
  152VAL     CB 1487   4.370   3.666   2.128
  152VAL    CG1 1488   4.338   3.709   1.985
  152VAL    CG2 1489   4.269   3.561   2.174
  152VAL      C 1490   4.612   3.729   2.127
  152VAL      O 1491   4.626   3.797   2.228
  153ASN      N 1492   4.672   3.758   2.012
  153ASN      H 1493   4.652   3.712   1.925
  153ASN     CA 1494   4.794   3.840   2.000
  153ASN     CB 1495   4.872   3.775   1.886
  153ASN     CG 1496   5.018   3.816   1.863
  153ASN    OD1 1497   5.110   3.816   1.945
  153ASN    ND2 1498   5.035   3.838   1.733
  153ASN   HD21 1499   4.961   3.817   1.669
  153ASN   HD22 1500   5.127   3.871   1.712
  153ASN      C 1501   4.773   3.992   1.999
  153ASN      O 1502   4.802   4.068   1.907
  154PHE      N 1503   4.703   4.038   2.103
  154PHE      H 1504   4.666   3.970   2.167
  154PHE     CA 1505   4.677   4.180   2.130
  154PHE     CB 1506   4.606   4.197   2.265
  154PHE     CG 1507   4.462   4.145   2.272
  154PHE    CD1 1508   4.360   4.236   2.247
  154PHE    HD1 1509   4.391   4.339   2.226
  154PHE    CD2 1510   4.432   4.015   2.309
  154PHE    HD2 1511   4.505   3.949   2.357
  154PHE    CE1 1512   4.229   4.190   2.253
  154PHE    HE1 1513   4.153   4.246   2.198
  154PHE    CE2 1514   4.301   3.971   2.320
  154PHE    HE2 1515   4.283   3.871   2.360
  154PHE     CZ 1516   4.199   4.059   2.287
  154PHE     HZ 1517   4.102   4.021   2.254
  154PHE      C 1518   4.808   4.259   2.128
  154PHE      O 1519   4.914   4.215   2.171
  155HISE     N 1520   4.800   4.372   2.058
  155HISE     H 1521   4.718   4.387   2.004
  155HISE    CA 1522   4.899   4.481   2.058
  155HISE    CB 1523   4.948   4.500   1.914
  155HISE    CG 1524   5.045   4.385   1.885
  155HISE   ND1 1525   5.169   4.387   1.932
  155HISE   CD2 1526   5.037   4.276   1.809
  155HISE   HD2 1527   4.951   4.248   1.747
  155HISE   CE1 1528   5.231   4.281   1.882
  155HISE   HE1 1529   5.338   4.261   1.885
  155HISE   NE2 1530   5.151   4.208   1.805
  155HISE   HE2 1531   5.173   4.123   1.757
  155HISE     C 1532   4.836   4.608   2.114
  155HISE     O 1533   4.721   4.636   2.082
  156PHE      N 1534   4.919   4.694   2.172
  156PHE      H 1535   5.014   4.670   2.194
  156PHE     CA 1536   4.877   4.817   2.241
  156PHE     CB 1537   4.896   4.797   2.391
  156PHE     CG 1538   4.828   4.912   2.465
  156PHE    CD1 1539   4.689   4.923   2.462
  156PHE    HD1 1540   4.625   4.848   2.414
  156PHE    CD2 1541   4.906   4.994   2.545
  156PHE    HD2 1542   5.012   4.989   2.518
  156PHE    CE1 1543   4.634   5.022   2.542
  156PHE    HE1 1544   4.525   5.026   2.545
  156PHE    CE2 1545   4.846   5.092   2.623
  156PHE    HE2 1546   4.902   5.159   2.687
  156PHE     CZ 1547   4.708   5.108   2.623
  156PHE     HZ 1548   4.654   5.180   2.685
  156PHE      C 1549   4.950   4.936   2.178
  156PHE      O 1550   5.053   4.964   2.238
  157ILE      N 1551   4.904   4.981   2.062
  157ILE      H 1552   4.808   4.972   2.036
  157ILE     CA 1553   4.972   5.084   1.982
  157ILE     CB 1554   4.961   5.043   1.835
  157ILE    CG1 1555   5.046   4.917   1.822
  157ILE    CG2 1556   5.007   5.152   1.738
  157ILE     CD 1557   4.983   4.814   1.729
  157ILE      C 1558   4.948   5.233   2.012
  157ILE      O 1559   4.840   5.291   2.007
  158LEU      N 1560   5.056   5.307   2.036
  158LEU      H 1561   5.145   5.264   2.024
  158LEU     CA 1562   5.062   5.453   2.057
  158LEU     CB 1563   5.186   5.485   2.140
  158LEU     CG 1564   5.207   5.630   2.183
  158LEU    CD1 1565   5.112   5.680   2.292
  158LEU    CD2 1566   5.347   5.667   2.233
  158LEU      C 1567   5.068   5.536   1.929
  158LEU      O 1568   5.122   5.504   1.823
  159PHE      N 1569   4.977   5.633   1.922
  159PHE      H 1570   4.893   5.634   1.976
  159PHE     CA 1571   4.980   5.738   1.819
  159PHE     CB 1572   4.864   5.722   1.720
  159PHE     CG 1573   4.856   5.591   1.641
  159PHE    CD1 1574   4.765   5.487   1.660
  159PHE    HD1 1575   4.692   5.493   1.740
  159PHE    CD2 1576   4.936   5.590   1.527
  159PHE    HD2 1577   4.974   5.680   1.479
  159PHE    CE1 1578   4.752   5.384   1.567
  159PHE    HE1 1579   4.681   5.302   1.573
  159PHE    CE2 1580   4.922   5.487   1.435
  159PHE    HE2 1581   4.975   5.489   1.340
  159PHE     CZ 1582   4.831   5.384   1.453
  159PHE     HZ 1583   4.820   5.309   1.374
  159PHE      C 1584   4.987   5.879   1.878
  159PHE      O 1585   4.896   5.916   1.952
  160ASN      N 1586   5.098   5.948   1.856
  160ASN      H 1587   5.171   5.901   1.806
  160ASN     CA 1588   5.122   6.085   1.904
  160ASN     CB 1589   5.200   6.070   2.034
  160ASN     CG 1590   5.342   6.014   2.034
  160ASN    OD1 1591   5.413   5.980   1.939
  160ASN    ND2 1592   5.404   6.015   2.152
  160ASN   HD21 1593   5.350   6.040   2.232
  160ASN   HD22 1594   5.488   5.963   2.163
  160ASN      C 1595   5.193   6.181   1.808
  160ASN      O 1596   5.216   6.152   1.690
  161ASN      N 1597   5.204   6.305   1.852
  161ASN      H 1598   5.164   6.335   1.939
  161ASN     CA 1599   5.278   6.411   1.781
  161ASN     CB 1600   5.197   6.541   1.785
  161ASN     CG 1601   5.244   6.650   1.689
  161ASN    OD1 1602   5.349   6.713   1.708
  161ASN    ND2 1603   5.195   6.651   1.565
  161ASN   HD21 1604   5.127   6.590   1.526
  161ASN   HD22 1605   5.228   6.727   1.509
  161ASN      C 1606   5.413   6.443   1.846
  161ASN      O 1607   5.419   6.485   1.961
  162VAL      N 1608   5.522   6.404   1.779
  162VAL      H 1609   5.512   6.381   1.682
  162VAL     CA 1610   5.657   6.420   1.834
  162VAL     CB 1611   5.713   6.292   1.896
  162VAL    CG1 1612   5.861   6.286   1.932
  162VAL    CG2 1613   5.634   6.261   2.023
  162VAL      C 1614   5.751   6.465   1.722
  162VAL      O 1615   5.757   6.400   1.617
  163ASP      N 1616   5.812   6.579   1.753
  163ASP      H 1617   5.812   6.616   1.846
  163ASP     CA 1618   5.893   6.658   1.659
  163ASP     CB 1619   6.027   6.586   1.646
  163ASP     CG 1620   6.122   6.680   1.570
  163ASP    OD1 1621   6.140   6.796   1.612
  163ASP    OD2 1622   6.177   6.630   1.470
  163ASP      C 1623   5.819   6.695   1.531
  163ASP      O 1624   5.856   6.655   1.421
  164GLY      N 1625   5.696   6.742   1.551
  164GLY      H 1626   5.656   6.765   1.639
  164GLY     CA 1627   5.607   6.775   1.438
  164GLY      C 1628   5.535   6.662   1.365
  164GLY      O 1629   5.444   6.694   1.289
  165HISE     N 1630   5.599   6.546   1.357
  165HISE     H 1631   5.693   6.529   1.389
  165HISE    CA 1632   5.549   6.427   1.287
  165HISE    CB 1633   5.670   6.344   1.242
  165HISE    CG 1634   5.722   6.400   1.110
  165HISE   ND1 1635   5.812   6.498   1.101
  165HISE   CD2 1636   5.699   6.356   0.987
  165HISE   HD2 1637   5.649   6.262   0.965
  165HISE   CE1 1638   5.845   6.507   0.973
  165HISE   HE1 1639   5.906   6.590   0.936
  165HISE   NE2 1640   5.774   6.423   0.899
  165HISE   HE2 1641   5.766   6.421   0.799
  165HISE     C 1642   5.459   6.336   1.370
  165HISE     O 1643   5.466   6.347   1.493
  166LEU      N 1644   5.355   6.284   1.306
  166LEU      H 1645   5.337   6.314   1.212
  166LEU     CA 1646   5.266   6.181   1.363
  166LEU     CB 1647   5.139   6.165   1.280
  166LEU     CG 1648   5.025   6.100   1.359
  166LEU    CD1 1649   5.038   5.961   1.423
  166LEU    CD2 1650   4.977   6.207   1.458
  166LEU      C 1651   5.350   6.054   1.375
  166LEU      O 1652   5.389   5.998   1.272
  167TYR      N 1653   5.383   6.012   1.496
  167TYR      H 1654   5.357   6.060   1.580
  167TYR     CA 1655   5.454   5.883   1.502
  167TYR     CB 1656   5.581   5.900   1.585
  167TYR     CG 1657   5.697   5.961   1.506
  167TYR    CD1 1658   5.778   5.887   1.421
  167TYR    HD1 1659   5.774   5.781   1.443
  167TYR    CD2 1660   5.730   6.095   1.523
  167TYR    HD2 1661   5.647   6.159   1.550
  167TYR    CE1 1662   5.889   5.933   1.350
  167TYR    HE1 1663   5.927   5.881   1.263
  167TYR    CE2 1664   5.841   6.147   1.457
  167TYR    HE2 1665   5.864   6.250   1.483
  167TYR     CZ 1666   5.917   6.068   1.372
  167TYR     OH 1667   6.018   6.131   1.307
  167TYR     HH 1668   5.998   6.229   1.298
  167TYR      C 1669   5.380   5.772   1.577
  167TYR      O 1670   5.339   5.791   1.692
  168GLU      N 1671   5.403   5.652   1.524
  168GLU      H 1672   5.449   5.645   1.435
  168GLU     CA 1673   5.345   5.524   1.565
  168GLU     CB 1674   5.290   5.449   1.444
  168GLU     CG 1675   5.208   5.324   1.476
  168GLU     CD 1676   5.211   5.223   1.360
  168GLU    OE1 1677   5.146   5.244   1.255
  168GLU    OE2 1678   5.284   5.124   1.382
  168GLU      C 1679   5.449   5.441   1.640
  168GLU      O 1680   5.558   5.402   1.599
  169LEU      N 1681   5.410   5.418   1.765
  169LEU      H 1682   5.321   5.444   1.803
  169LEU     CA 1683   5.499   5.345   1.857
  169LEU     CB 1684   5.550   5.419   1.981
  169LEU     CG 1685   5.668   5.512   1.953
  169LEU    CD1 1686   5.618   5.631   1.871
  169LEU    CD2 1687   5.749   5.540   2.080
  169LEU      C 1688   5.435   5.217   1.912
  169LEU      O 1689   5.321   5.222   1.957
  170ASP      N 1690   5.501   5.106   1.881
  170ASP      H 1691   5.565   5.108   1.804
  170ASP     CA 1692   5.474   4.966   1.917
  170ASP     CB 1693   5.471   4.909   1.775
  170ASP     CG 1694   5.425   4.764   1.780
  170ASP    OD1 1695   5.309   4.736   1.743
  170ASP    OD2 1696   5.498   4.676   1.832
  170ASP      C 1697   5.587   4.921   2.011
  170ASP      O 1698   5.703   4.956   1.993
  171GLY      N 1699   5.559   4.853   2.122
  171GLY      H 1700   5.466   4.820   2.137
  171GLY     CA 1701   5.663   4.807   2.216
  171GLY      C 1702   5.735   4.680   2.169
  171GLY      O 1703   5.848   4.651   2.208
  172ARG      N 1704   5.666   4.588   2.103
  172ARG      H 1705   5.567   4.585   2.090
  172ARG     CA 1706   5.720   4.462   2.049
  172ARG     CB 1707   5.624   4.344   2.052
  172ARG     CG 1708   5.580   4.294   2.190
  172ARG     CD 1709   5.518   4.156   2.210
  172ARG     NE 1710   5.392   4.139   2.136
  172ARG     HE 1711   5.413   4.094   2.049
  172ARG     CZ 1712   5.268   4.174   2.172
  172ARG    NH1 1713   5.241   4.253   2.276
  172ARG   HH11 1714   5.319   4.290   2.327
  172ARG   HH12 1715   5.147   4.278   2.301
  172ARG    NH2 1716   5.162   4.110   2.119
  172ARG   HH21 1717   5.155   4.025   2.067
  172ARG   HH22 1718   5.078   4.161   2.138
  172ARG      C 1719   5.790   4.468   1.913
  172ARG      O 1720   5.835   4.365   1.862
  173MET      N 1721   5.774   4.582   1.847
  173MET      H 1722   5.690   4.634   1.862
  173MET     CA 1723   5.850   4.613   1.725
  173MET     CB 1724   5.771   4.720   1.649
  173MET     CG 1725   5.655   4.666   1.565
  173MET     SD 1726   5.714   4.571   1.420
  173MET     CE 1727   5.558   4.499   1.372
  173MET      C 1728   5.993   4.663   1.743
  173MET      O 1729   6.023   4.729   1.843
  174PRO      N 1730   6.081   4.626   1.650
  174PRO     CA 1731   6.218   4.678   1.653
  174PRO     CB 1732   6.280   4.601   1.536
  174PRO     CG 1733   6.211   4.464   1.543
  174PRO     CD 1734   6.065   4.505   1.568
  174PRO      C 1735   6.238   4.829   1.642
  174PRO      O 1736   6.289   4.895   1.733
  175PHE      N 1737   6.162   4.882   1.547
  175PHE      H 1738   6.096   4.832   1.492
  175PHE     CA 1739   6.176   5.027   1.525
  175PHE     CB 1740   6.242   5.036   1.388
  175PHE     CG 1741   6.393   5.019   1.399
  175PHE    CD1 1742   6.450   4.896   1.369
  175PHE    HD1 1743   6.390   4.820   1.320
  175PHE    CD2 1744   6.470   5.130   1.432
  175PHE    HD2 1745   6.438   5.233   1.419
  175PHE    CE1 1746   6.586   4.880   1.393
  175PHE    HE1 1747   6.638   4.784   1.394
  175PHE    CE2 1748   6.607   5.112   1.452
  175PHE    HE2 1749   6.652   5.190   1.512
  175PHE     CZ 1750   6.665   4.987   1.433
  175PHE     HZ 1751   6.774   4.986   1.424
  175PHE      C 1752   6.041   5.099   1.509
  175PHE      O 1753   5.940   5.032   1.489
  176PRO      N 1754   6.033   5.230   1.526
  176PRO     CA 1755   5.905   5.301   1.514
  176PRO     CB 1756   5.936   5.437   1.579
  176PRO     CG 1757   6.060   5.419   1.667
  176PRO     CD 1758   6.137   5.310   1.592
  176PRO      C 1759   5.862   5.333   1.371
  176PRO      O 1760   5.945   5.340   1.280
  177VAL      N 1761   5.737   5.375   1.353
  177VAL      H 1762   5.678   5.358   1.432
  177VAL     CA 1763   5.680   5.411   1.223
  177VAL     CB 1764   5.570   5.309   1.194
  177VAL    CG1 1765   5.480   5.340   1.074
  177VAL    CG2 1766   5.640   5.176   1.167
  177VAL      C 1767   5.623   5.552   1.210
  177VAL      O 1768   5.574   5.602   1.312
  178ASN      N 1769   5.662   5.615   1.100
  178ASN      H 1770   5.699   5.564   1.023
  178ASN     CA 1771   5.618   5.753   1.075
  178ASN     CB 1772   5.736   5.821   1.004
  178ASN     CG 1773   5.729   5.974   1.001
  178ASN    OD1 1774   5.643   6.028   0.932
  178ASN    ND2 1775   5.852   6.024   1.005
  178ASN   HD21 1776   5.935   5.970   1.020
  178ASN   HD22 1777   5.864   6.123   0.993
  178ASN      C 1778   5.499   5.757   0.980
  178ASN      O 1779   5.480   5.662   0.903
  179HISE     N 1780   5.409   5.851   1.008
  179HISE     H 1781   5.422   5.915   1.084
  179HISE    CA 1782   5.285   5.860   0.930
  179HISE    CB 1783   5.166   5.825   1.019
  179HISE    CG 1784   5.146   5.674   1.024
  179HISE   ND1 1785   5.106   5.595   0.924
  179HISE   CD2 1786   5.167   5.594   1.128
  179HISE   HD2 1787   5.200   5.629   1.226
  179HISE   CE1 1788   5.112   5.468   0.964
  179HISE   HE1 1789   5.125   5.377   0.905
  179HISE   NE2 1790   5.140   5.468   1.094
  179HISE   HE2 1791   5.141   5.384   1.148
  179HISE     C 1792   5.270   6.004   0.879
  179HISE     O 1793   5.158   6.037   0.840
  180GLY      N 1794   5.379   6.078   0.861
  180GLY      H 1795   5.468   6.045   0.893
  180GLY     CA 1796   5.374   6.217   0.814
  180GLY      C 1797   5.333   6.332   0.906
  180GLY      O 1798   5.300   6.308   1.022
  181ALA      N 1799   5.352   6.454   0.857
  181ALA      H 1800   5.347   6.469   0.758
  181ALA     CA 1801   5.340   6.579   0.934
  181ALA     CB 1802   5.376   6.692   0.838
  181ALA      C 1803   5.200   6.595   0.994
  181ALA      O 1804   5.101   6.558   0.931
  182SER      N 1805   5.193   6.675   1.100
  182SER      H 1806   5.255   6.752   1.088
  182SER     CA 1807   5.071   6.692   1.181
  182SER     CB 1808   5.057   6.560   1.258
  182SER     OG 1809   4.964   6.574   1.365
  182SER     HG 1810   4.872   6.567   1.326
  182SER      C 1811   5.095   6.804   1.283
  182SER      O 1812   5.207   6.830   1.327
  183SER      N 1813   4.981   6.841   1.340
  183SER      H 1814   4.884   6.826   1.319
  183SER     CA 1815   4.981   6.940   1.448
  183SER     CB 1816   4.904   7.067   1.410
  183SER     OG 1817   4.873   7.151   1.521
  183SER     HG 1818   4.857   7.243   1.485
  183SER      C 1819   4.934   6.873   1.578
  183SER      O 1820   4.839   6.796   1.573
  184GLU      N 1821   4.980   6.935   1.686
  184GLU      H 1822   5.068   6.983   1.684
  184GLU     CA 1823   4.924   6.919   1.821
  184GLU     CB 1824   5.005   7.003   1.920
  184GLU     CG 1825   5.114   6.921   1.988
  184GLU     CD 1826   5.183   6.988   2.108
  184GLU    OE1 1827   5.296   6.945   2.138
  184GLU    OE2 1828   5.127   7.086   2.160
  184GLU      C 1829   4.774   6.936   1.845
  184GLU      O 1830   4.721   6.867   1.933
  185ASP      N 1831   4.714   7.033   1.777
  185ASP      H 1832   4.763   7.088   1.710
  185ASP     CA 1833   4.570   7.058   1.793
  185ASP     CB 1834   4.539   7.193   1.728
  185ASP     CG 1835   4.390   7.219   1.753
  185ASP    OD1 1836   4.366   7.298   1.848
  185ASP    OD2 1837   4.306   7.215   1.661
  185ASP      C 1838   4.487   6.948   1.725
  185ASP      O 1839   4.409   6.883   1.794
  186THR      N 1840   4.531   6.915   1.604
  186THR      H 1841   4.629   6.914   1.585
  186THR     CA 1842   4.462   6.811   1.527
  186THR     CB 1843   4.477   6.830   1.376
  186THR    OG1 1844   4.610   6.861   1.335
  186THR    HG1 1845   4.648   6.776   1.300
  186THR    CG2 1846   4.386   6.951   1.352
  186THR      C 1847   4.514   6.670   1.559
  186THR      O 1848   4.492   6.580   1.479
  187LEU      N 1849   4.565   6.644   1.679
  187LEU      H 1850   4.586   6.716   1.745
  187LEU     CA 1851   4.606   6.513   1.733
  187LEU     CB 1852   4.650   6.527   1.879
  187LEU     CG 1853   4.802   6.518   1.885
  187LEU    CD1 1854   4.854   6.531   2.028
  187LEU    CD2 1855   4.874   6.394   1.830
  187LEU      C 1856   4.506   6.398   1.724
  187LEU      O 1857   4.548   6.284   1.704
  188LEU      N 1858   4.376   6.420   1.743
  188LEU      H 1859   4.346   6.515   1.741
  188LEU     CA 1860   4.271   6.318   1.739
  188LEU     CB 1861   4.151   6.373   1.816
  188LEU     CG 1862   4.165   6.364   1.968
  188LEU    CD1 1863   4.039   6.418   2.036
  188LEU    CD2 1864   4.162   6.216   2.005
  188LEU      C 1865   4.257   6.270   1.594
  188LEU      O 1866   4.303   6.160   1.567
  189LYS      N 1867   4.222   6.364   1.506
  189LYS      H 1868   4.198   6.455   1.541
  189LYS     CA 1869   4.190   6.353   1.363
  189LYS     CB 1870   4.153   6.487   1.299
  189LYS     CG 1871   4.084   6.474   1.163
  189LYS     CD 1872   4.088   6.608   1.089
  189LYS     CE 1873   4.022   6.607   0.951
  189LYS     NZ 1874   4.057   6.497   0.859
  189LYS    HZ1 1875   4.152   6.494   0.830
  189LYS    HZ2 1876   4.034   6.412   0.907
  189LYS    HZ3 1877   3.996   6.508   0.780
  189LYS      C 1878   4.299   6.285   1.281
  189LYS      O 1879   4.283   6.178   1.222
  190ASP      N 1880   4.418   6.340   1.305
  190ASP      H 1881   4.433   6.415   1.369
  190ASP     CA 1882   4.535   6.289   1.232
  190ASP     CB 1883   4.661   6.375   1.245
  190ASP     CG 1884   4.666   6.508   1.169
  190ASP    OD1 1885   4.706   6.608   1.232
  190ASP    OD2 1886   4.640   6.515   1.047
  190ASP      C 1887   4.577   6.146   1.267
  190ASP      O 1888   4.577   6.057   1.182
  191ALA      N 1889   4.589   6.117   1.396
  191ALA      H 1890   4.579   6.187   1.466
  191ALA     CA 1891   4.597   5.980   1.449
  191ALA     CB 1892   4.618   5.976   1.600
  191ALA      C 1893   4.481   5.884   1.420
  191ALA      O 1894   4.503   5.768   1.384
  192ALA      N 1895   4.359   5.935   1.434
  192ALA      H 1896   4.339   6.018   1.486
  192ALA     CA 1897   4.234   5.862   1.407
  192ALA     CB 1898   4.108   5.934   1.456
  192ALA      C 1899   4.223   5.826   1.259
  192ALA      O 1900   4.166   5.719   1.243
  193LYS      N 1901   4.278   5.907   1.169
  193LYS      H 1902   4.275   6.006   1.183
  193LYS     CA 1903   4.269   5.858   1.031
  193LYS     CB 1904   4.305   5.972   0.935
  193LYS     CG 1905   4.321   5.943   0.785
  193LYS     CD 1906   4.413   6.047   0.719
  193LYS     CE 1907   4.556   5.993   0.724
  193LYS     NZ 1908   4.658   6.093   0.692
  193LYS    HZ1 1909   4.743   6.049   0.664
  193LYS    HZ2 1910   4.632   6.154   0.617
  193LYS    HZ3 1911   4.676   6.147   0.774
  193LYS      C 1912   4.359   5.737   1.005
  193LYS      O 1913   4.313   5.640   0.946
  194VAL      N 1914   4.479   5.735   1.064
  194VAL      H 1915   4.525   5.821   1.085
  194VAL     CA 1916   4.570   5.620   1.054
  194VAL     CB 1917   4.707   5.660   1.109
  194VAL    CG1 1918   4.808   5.550   1.073
  194VAL    CG2 1919   4.753   5.789   1.042
  194VAL      C 1920   4.523   5.493   1.125
  194VAL      O 1921   4.551   5.382   1.081
  195CYS      N 1922   4.463   5.516   1.242
  195CYS      H 1923   4.459   5.608   1.281
  195CYS     CA 1924   4.396   5.417   1.328
  195CYS     CB 1925   4.327   5.470   1.454
  195CYS     SG 1926   4.435   5.558   1.572
  195CYS     HG 1927   4.469   5.665   1.500
  195CYS      C 1928   4.291   5.334   1.254
  195CYS      O 1929   4.275   5.213   1.268
  196ARG      N 1930   4.215   5.410   1.175
  196ARG      H 1931   4.223   5.510   1.177
  196ARG     CA 1932   4.105   5.345   1.103
  196ARG     CB 1933   3.999   5.444   1.056
  196ARG     CG 1934   3.918   5.489   1.178
  196ARG     CD 1935   3.782   5.550   1.143
  196ARG     NE 1936   3.801   5.671   1.061
  196ARG     HE 1937   3.783   5.664   0.963
  196ARG     CZ 1938   3.852   5.789   1.097
  196ARG    NH1 1939   3.859   5.813   1.229
  196ARG   HH11 1940   3.822   5.748   1.296
  196ARG   HH12 1941   3.884   5.901   1.270
  196ARG    NH2 1942   3.899   5.885   1.017
  196ARG   HH21 1943   3.908   5.872   0.918
  196ARG   HH22 1944   3.933   5.966   1.065
  196ARG      C 1945   4.143   5.254   0.986
  196ARG      O 1946   4.113   5.135   0.990
  197GLU      N 1947   4.226   5.302   0.894
  197GLU      H 1948   4.250   5.399   0.884
  197GLU     CA 1949   4.289   5.219   0.790
  197GLU     CB 1950   4.356   5.311   0.687
  197GLU     CG 1951   4.459   5.409   0.743
  197GLU     CD 1952   4.575   5.443   0.649
  197GLU    OE1 1953   4.569   5.554   0.591
  197GLU    OE2 1954   4.672   5.365   0.644
  197GLU      C 1955   4.390   5.109   0.825
  197GLU      O 1956   4.416   5.015   0.750
  198PHE      N 1957   4.420   5.116   0.954
  198PHE      H 1958   4.423   5.205   1.000
  198PHE     CA 1959   4.474   5.003   1.031
  198PHE     CB 1960   4.552   5.039   1.158
  198PHE     CG 1961   4.691   4.978   1.178
  198PHE    CD1 1962   4.800   5.056   1.213
  198PHE    HD1 1963   4.790   5.164   1.199
  198PHE    CD2 1964   4.692   4.840   1.200
  198PHE    HD2 1965   4.632   4.768   1.144
  198PHE    CE1 1966   4.909   5.003   1.281
  198PHE    HE1 1967   4.990   5.071   1.307
  198PHE    CE2 1968   4.811   4.791   1.253
  198PHE    HE2 1969   4.823   4.684   1.267
  198PHE     CZ 1970   4.919   4.865   1.298
  198PHE     HZ 1971   5.002   4.829   1.359
  198PHE      C 1972   4.368   4.896   1.056
  198PHE      O 1973   4.384   4.785   1.006
  199THR      N 1974   4.267   4.926   1.138
  199THR      H 1975   4.274   5.008   1.194
  199THR     CA 1976   4.163   4.830   1.179
  199THR     CB 1977   4.092   4.872   1.308
  199THR    OG1 1978   4.006   4.765   1.348
  199THR    HG1 1979   4.070   4.695   1.378
  199THR    CG2 1980   4.022   5.008   1.301
  199THR      C 1981   4.065   4.791   1.068
  199THR      O 1982   4.044   4.671   1.049
  200GLU      N 1983   4.029   4.881   0.977
  200GLU      H 1984   4.078   4.968   0.973
  200GLU     CA 1985   3.931   4.860   0.869
  200GLU     CB 1986   3.926   4.991   0.790
  200GLU     CG 1987   3.827   5.100   0.831
  200GLU     CD 1988   3.854   5.239   0.772
  200GLU    OE1 1989   3.810   5.329   0.846
  200GLU    OE2 1990   3.893   5.251   0.654
  200GLU      C 1991   3.968   4.744   0.777
  200GLU      O 1992   3.879   4.691   0.710
  201ARG      N 1993   4.097   4.714   0.763
  201ARG      H 1994   4.166   4.784   0.783
  201ARG     CA 1995   4.157   4.604   0.686
  201ARG     CB 1996   4.307   4.631   0.688
  201ARG     CG 1997   4.348   4.741   0.590
  201ARG     CD 1998   4.491   4.735   0.537
  201ARG     NE 1999   4.592   4.745   0.643
  201ARG     HE 2000   4.596   4.660   0.695
  201ARG     CZ 2001   4.688   4.834   0.676
  201ARG    NH1 2002   4.690   4.958   0.625
  201ARG   HH11 2003   4.612   4.987   0.569
  201ARG   HH12 2004   4.770   5.016   0.639
  201ARG    NH2 2005   4.753   4.814   0.791
  201ARG   HH21 2006   4.737   4.729   0.841
  201ARG   HH22 2007   4.801   4.890   0.835
  201ARG      C 2008   4.122   4.463   0.733
  201ARG      O 2009   4.080   4.383   0.649
  202GLU      N 2010   4.119   4.445   0.864
  202GLU      H 2011   4.114   4.530   0.918
  202GLU     CA 2012   4.084   4.319   0.931
  202GLU     CB 2013   4.163   4.304   1.061
  202GLU     CG 2014   4.313   4.323   1.041
  202GLU     CD 2015   4.382   4.237   0.935
  202GLU    OE1 2016   4.445   4.308   0.853
  202GLU    OE2 2017   4.397   4.114   0.949
  202GLU      C 2018   3.934   4.289   0.940
  202GLU      O 2019   3.881   4.270   1.049
  203GLN      N 2020   3.869   4.290   0.824
  203GLN      H 2021   3.925   4.300   0.742
  203GLN     CA 2022   3.723   4.299   0.812
  203GLN     CB 2023   3.682   4.300   0.664
  203GLN     CG 2024   3.745   4.420   0.592
  203GLN     CD 2025   3.700   4.447   0.448
  203GLN    OE1 2026   3.741   4.391   0.347
  203GLN    NE2 2027   3.593   4.524   0.433
  203GLN   HE21 2028   3.542   4.564   0.510
  203GLN   HE22 2029   3.580   4.555   0.339
  203GLN      C 2030   3.638   4.197   0.889
  203GLN      O 2031   3.528   4.215   0.940
  204GLY      N 2032   3.703   4.081   0.899
  204GLY      H 2033   3.797   4.070   0.867
  204GLY     CA 2034   3.670   3.972   0.992
  204GLY      C 2035   3.673   3.987   1.145
  204GLY      O 2036   3.574   3.946   1.205
  205GLU      N 2037   3.764   4.067   1.200
  205GLU      H 2038   3.807   4.144   1.152
  205GLU     CA 2039   3.775   4.084   1.345
  205GLU     CB 2040   3.911   4.145   1.379
  205GLU     CG 2041   3.963   4.130   1.522
  205GLU     CD 2042   3.945   3.990   1.579
  205GLU    OE1 2043   3.841   3.955   1.639
  205GLU    OE2 2044   4.036   3.905   1.563
  205GLU      C 2045   3.669   4.169   1.416
  205GLU      O 2046   3.630   4.271   1.360
  206VAL      N 2047   3.624   4.116   1.529
  206VAL      H 2048   3.677   4.043   1.572
  206VAL     CA 2049   3.526   4.187   1.613
  206VAL     CB 2050   3.406   4.101   1.651
  206VAL    CG1 2051   3.310   4.086   1.533
  206VAL    CG2 2052   3.445   3.963   1.704
  206VAL      C 2053   3.590   4.256   1.733
  206VAL      O 2054   3.538   4.347   1.798
  207ARG      N 2055   3.713   4.219   1.767
  207ARG      H 2056   3.760   4.151   1.711
  207ARG     CA 2057   3.773   4.251   1.897
  207ARG     CB 2058   3.869   4.137   1.933
  207ARG     CG 2059   3.811   4.006   1.987
  207ARG     CD 2060   3.918   3.898   2.008
  207ARG     NE 2061   3.954   3.835   1.881
  207ARG     HE 2062   3.947   3.897   1.802
  207ARG     CZ 2063   3.975   3.705   1.856
  207ARG    NH1 2064   3.945   3.608   1.944
  207ARG   HH11 2065   3.907   3.618   2.036
  207ARG   HH12 2066   3.963   3.514   1.917
  207ARG    NH2 2067   4.001   3.664   1.731
  207ARG   HH21 2068   4.014   3.738   1.665
  207ARG   HH22 2069   4.016   3.571   1.697
  207ARG      C 2070   3.854   4.380   1.885
  207ARG      O 2071   3.954   4.375   1.813
  208PHE      N 2072   3.819   4.478   1.968
  208PHE      H 2073   3.748   4.457   2.035
  208PHE     CA 2074   3.881   4.612   1.970
  208PHE     CB 2075   3.855   4.683   1.837
  208PHE     CG 2076   3.712   4.703   1.787
  208PHE    CD1 2077   3.642   4.820   1.814
  208PHE    HD1 2078   3.686   4.896   1.878
  208PHE    CD2 2079   3.665   4.607   1.698
  208PHE    HD2 2080   3.723   4.516   1.680
  208PHE    CE1 2081   3.524   4.846   1.746
  208PHE    HE1 2082   3.478   4.945   1.743
  208PHE    CE2 2083   3.547   4.629   1.628
  208PHE    HE2 2084   3.492   4.555   1.571
  208PHE     CZ 2085   3.483   4.750   1.655
  208PHE     HZ 2086   3.377   4.750   1.628
  208PHE      C 2087   3.845   4.695   2.093
  208PHE      O 2088   3.737   4.684   2.151
  209SER      N 2089   3.951   4.767   2.129
  209SER      H 2090   4.041   4.730   2.105
  209SER     CA 2091   3.935   4.863   2.239
  209SER     CB 2092   3.968   4.806   2.377
  209SER     OG 2093   3.934   4.898   2.480
  209SER     HG 2094   3.913   4.847   2.563
  209SER      C 2095   4.019   4.988   2.210
  209SER      O 2096   4.137   4.978   2.177
  210ALA      N 2097   3.985   5.104   2.265
  210ALA      H 2098   3.893   5.108   2.304
  210ALA     CA 2099   4.060   5.229   2.245
  210ALA     CB 2100   4.003   5.301   2.122
  210ALA      C 2101   4.058   5.314   2.373
  210ALA      O 2102   3.956   5.307   2.442
  211VAL      N 2103   4.165   5.389   2.393
  211VAL      H 2104   4.222   5.417   2.315
  211VAL     CA 2105   4.186   5.469   2.515
  211VAL     CB 2106   4.247   5.387   2.629
  211VAL    CG1 2107   4.390   5.339   2.601
  211VAL    CG2 2108   4.244   5.461   2.763
  211VAL      C 2109   4.269   5.590   2.474
  211VAL      O 2110   4.359   5.591   2.391
  212ALA      N 2111   4.234   5.698   2.544
  212ALA      H 2112   4.153   5.699   2.603
  212ALA     CA 2113   4.294   5.831   2.524
  212ALA     CB 2114   4.205   5.927   2.445
  212ALA      C 2115   4.354   5.904   2.644
  212ALA      O 2116   4.287   5.907   2.747
  213LEU      N 2117   4.479   5.950   2.649
  213LEU      H 2118   4.537   5.946   2.568
  213LEU     CA 2119   4.534   6.030   2.760
  213LEU     CB 2120   4.685   6.006   2.764
  213LEU     CG 2121   4.763   5.983   2.894
  213LEU    CD1 2122   4.912   5.959   2.867
  213LEU    CD2 2123   4.761   6.113   2.974
  213LEU      C 2124   4.502   6.178   2.736
  213LEU      O 2125   4.577   6.240   2.661
  214CYS      N 2126   4.416   6.234   2.821
  214CYS      H 2127   4.391   6.175   2.897
  214CYS     CA 2128   4.352   6.366   2.815
  214CYS     CB 2129   4.214   6.361   2.749
  214CYS     SG 2130   4.230   6.324   2.570
  214CYS     HG 2131   4.230   6.451   2.531
  214CYS      C 2132   4.347   6.452   2.941
  214CYS      O 2133   4.332   6.402   3.053
  215LYS      N 2134   4.353   6.583   2.920
  215LYS      H 2135   4.368   6.621   2.829
  215LYS     CA 2136   4.354   6.684   3.027
  215LYS     CB 2137   4.372   6.820   2.959
  215LYS     CG 2138   4.379   6.937   3.057
  215LYS     CD 2139   4.496   6.922   3.154
  215LYS     CE 2140   4.512   7.041   3.249
  215LYS     NZ 2141   4.538   7.166   3.176
  215LYS    HZ1 2142   4.469   7.186   3.106
  215LYS    HZ2 2143   4.548   7.244   3.237
  215LYS    HZ3 2144   4.618   7.150   3.118
  215LYS      C 2145   4.223   6.676   3.106
  215LYS      O 2146   4.118   6.636   3.056
  216ALA      N 2147   4.244   6.678   3.238
  216ALA      H 2148   4.333   6.656   3.278
  216ALA     CA 2149   4.130   6.688   3.330
  216ALA     CB 2150   4.170   6.608   3.454
  216ALA      C 2151   4.104   6.834   3.366
  216ALA      O 2152   4.182   6.925   3.338
  217ALA      N 2153   3.995   6.850   3.441
  217ALA      H 2154   3.979   6.772   3.501
  217ALA     CA 2155   3.932   6.972   3.494
  217ALA     CB 2156   3.815   7.017   3.406
  217ALA      C 2157   3.896   6.945   3.640
  217ALA     O1 2158   3.864   7.040   3.715
  217ALA     O2 2159   3.896   6.828   3.685
   6.93416   6.93416   4.90318   0.00000   0.00000   0.00000   0.00000   3.46707   3.46707
