# Supplementary material for: Is There a Functional Role for the Knotted Topology in Protein UCH-L1?
Source: J Chem Inf Model. 2024 Jul 24;64(17):6827–37. doi: 10.1021/acs.jcim.4c00880 (PMC11388461; doi:10.1021/acs.jcim.4c00880)
Supplement: Supplementary file 2 — ci4c00880_si_002.zip [file ci4c00880_si_002.zip › UCH-L1_files/APO/APO_delta6/REP_4/traj_final.gro]

Protein in water t= 500000.00000 step= 5000000
 2159
    1GLU      N    1   5.511   3.700   2.220
    1GLU     H1    2   5.536   3.604   2.214
    1GLU     H2    3   5.479   3.724   2.128
    1GLU     H3    4   5.594   3.752   2.239
    1GLU     CA    5   5.410   3.731   2.322
    1GLU     CB    6   5.410   3.600   2.402
    1GLU     CG    7   5.279   3.562   2.470
    1GLU     CD    8   5.231   3.677   2.559
    1GLU    OE1    9   5.295   3.690   2.666
    1GLU    OE2   10   5.140   3.749   2.514
    1GLU      C   11   5.456   3.857   2.396
    1GLU      O   12   5.575   3.886   2.395
    2ILE      N   13   5.365   3.915   2.474
    2ILE      H   14   5.286   3.863   2.506
    2ILE     CA   15   5.394   4.038   2.549
    2ILE     CB   16   5.276   4.135   2.542
    2ILE    CG1   17   5.144   4.070   2.585
    2ILE    CG2   18   5.279   4.212   2.410
    2ILE     CD   19   5.036   4.168   2.632
    2ILE      C   20   5.460   4.036   2.686
    2ILE      O   21   5.411   4.067   2.795
    3ASN      N   22   5.560   3.948   2.690
    3ASN      H   23   5.602   3.913   2.606
    3ASN     CA   24   5.631   3.899   2.809
    3ASN     CB   25   5.660   3.752   2.781
    3ASN     CG   26   5.755   3.684   2.880
    3ASN    OD1   27   5.875   3.711   2.889
    3ASN    ND2   28   5.691   3.621   2.978
    3ASN   HD21   29   5.591   3.615   2.981
    3ASN   HD22   30   5.749   3.573   3.043
    3ASN      C   31   5.754   3.986   2.836
    3ASN      O   32   5.825   4.022   2.742
    4PRO      N   33   5.774   4.009   2.965
    4PRO     CA   34   5.880   4.104   3.002
    4PRO     CB   35   5.869   4.112   3.155
    4PRO     CG   36   5.716   4.121   3.162
    4PRO     CD   37   5.671   4.007   3.070
    4PRO      C   38   6.023   4.077   2.956
    4PRO      O   39   6.078   4.164   2.888
    5GLU      N   40   6.049   3.947   2.951
    5GLU      H   41   5.984   3.875   2.975
    5GLU     CA   42   6.179   3.903   2.900
    5GLU     CB   43   6.194   3.761   2.957
    5GLU     CG   44   6.236   3.768   3.104
    5GLU     CD   45   6.254   3.621   3.144
    5GLU    OE1   46   6.353   3.567   3.089
    5GLU    OE2   47   6.178   3.567   3.226
    5GLU      C   48   6.204   3.928   2.751
    5GLU      O   49   6.305   3.980   2.703
    6MET      N   50   6.104   3.892   2.672
    6MET      H   51   6.033   3.829   2.704
    6MET     CA   52   6.108   3.927   2.530
    6MET     CB   53   5.978   3.880   2.464
    6MET     CG   54   5.975   3.729   2.439
    6MET     SD   55   5.966   3.643   2.601
    6MET     CE   56   5.846   3.514   2.576
    6MET      C   57   6.111   4.078   2.501
    6MET      O   58   6.208   4.120   2.438
    7LEU      N   59   6.029   4.158   2.567
    7LEU      H   60   5.965   4.120   2.635
    7LEU     CA   61   6.016   4.305   2.560
    7LEU     CB   62   5.902   4.360   2.645
    7LEU     CG   63   5.762   4.322   2.596
    7LEU    CD1   64   5.670   4.367   2.710
    7LEU    CD2   65   5.745   4.389   2.460
    7LEU      C   66   6.146   4.369   2.609
    7LEU      O   67   6.199   4.455   2.539
    8ASN      N   68   6.211   4.319   2.713
    8ASN      H   69   6.176   4.246   2.772
    8ASN     CA   70   6.340   4.381   2.749
    8ASN     CB   71   6.384   4.341   2.890
    8ASN     CG   72   6.285   4.346   3.006
    8ASN    OD1   73   6.229   4.452   3.036
    8ASN    ND2   74   6.311   4.260   3.104
    8ASN   HD21   75   6.377   4.187   3.089
    8ASN   HD22   76   6.253   4.259   3.185
    8ASN      C   77   6.453   4.361   2.647
    8ASN      O   78   6.518   4.462   2.623
    9LYS      N   79   6.451   4.246   2.581
    9LYS      H   80   6.397   4.163   2.599
    9LYS     CA   81   6.540   4.211   2.470
    9LYS     CB   82   6.533   4.060   2.443
    9LYS     CG   83   6.595   3.977   2.555
    9LYS     CD   84   6.567   3.831   2.517
    9LYS     CE   85   6.585   3.741   2.640
    9LYS     NZ   86   6.725   3.744   2.684
    9LYS    HZ1   87   6.736   3.830   2.733
    9LYS    HZ2   88   6.738   3.666   2.745
    9LYS    HZ3   89   6.797   3.738   2.614
    9LYS      C   90   6.511   4.289   2.342
    9LYS      O   91   6.602   4.339   2.277
   10VAL      N   92   6.387   4.338   2.331
   10VAL      H   93   6.314   4.296   2.385
   10VAL     CA   94   6.346   4.427   2.221
   10VAL     CB   95   6.195   4.416   2.205
   10VAL    CG1   96   6.136   4.504   2.094
   10VAL    CG2   97   6.153   4.271   2.180
   10VAL      C   98   6.402   4.566   2.253
   10VAL      O   99   6.477   4.623   2.173
   11LEU      N  100   6.389   4.617   2.375
   11LEU      H  101   6.305   4.601   2.428
   11LEU     CA  102   6.459   4.739   2.416
   11LEU     CB  103   6.446   4.771   2.566
   11LEU     CG  104   6.305   4.804   2.615
   11LEU    CD1  105   6.306   4.852   2.760
   11LEU    CD2  106   6.242   4.919   2.537
   11LEU      C  107   6.608   4.736   2.384
   11LEU      O  108   6.660   4.843   2.353
   12SER      N  109   6.684   4.629   2.408
   12SER      H  110   6.638   4.561   2.464
   12SER     CA  111   6.825   4.606   2.373
   12SER     CB  112   6.876   4.471   2.425
   12SER     OG  113   7.017   4.449   2.420
   12SER     HG  114   7.054   4.456   2.513
   12SER      C  115   6.857   4.613   2.223
   12SER      O  116   6.928   4.709   2.196
   13ARG      N  117   6.774   4.557   2.135
   13ARG      H  118   6.710   4.490   2.173
   13ARG     CA  119   6.786   4.579   1.991
   13ARG     CB  120   6.722   4.473   1.901
   13ARG     CG  121   6.764   4.326   1.916
   13ARG     CD  122   6.914   4.314   1.885
   13ARG     NE  123   6.952   4.172   1.885
   13ARG     HE  124   6.967   4.134   1.794
   13ARG     CZ  125   7.008   4.110   1.990
   13ARG    NH1  126   7.030   4.173   2.107
   13ARG   HH11  127   7.017   4.270   2.125
   13ARG   HH12  128   7.058   4.120   2.186
   13ARG    NH2  129   7.061   3.988   1.976
   13ARG   HH21  130   7.051   3.950   1.884
   13ARG   HH22  131   7.094   3.927   2.048
   13ARG      C  132   6.748   4.719   1.943
   13ARG      O  133   6.829   4.780   1.873
   14LEU      N  134   6.651   4.776   2.015
   14LEU      H  135   6.591   4.719   2.070
   14LEU     CA  136   6.614   4.917   1.994
   14LEU     CB  137   6.464   4.932   2.022
   14LEU     CG  138   6.378   4.856   1.921
   14LEU    CD1  139   6.237   4.851   1.979
   14LEU    CD2  140   6.374   4.937   1.791
   14LEU      C  141   6.691   5.025   2.070
   14LEU      O  142   6.680   5.142   2.034
   15GLY      N  143   6.793   4.982   2.144
   15GLY      H  144   6.819   4.885   2.145
   15GLY     CA  145   6.901   5.067   2.194
   15GLY      C  146   6.866   5.153   2.316
   15GLY      O  147   6.920   5.263   2.326
   16VAL      N  148   6.768   5.111   2.395
   16VAL      H  149   6.713   5.030   2.372
   16VAL     CA  150   6.730   5.171   2.524
   16VAL     CB  151   6.582   5.173   2.562
   16VAL    CG1  152   6.549   5.232   2.699
   16VAL    CG2  153   6.506   5.242   2.449
   16VAL      C  154   6.814   5.098   2.630
   16VAL      O  155   6.801   4.976   2.638
   17ALA      N  156   6.890   5.182   2.700
   17ALA      H  157   6.905   5.271   2.658
   17ALA     CA  158   6.985   5.144   2.805
   17ALA     CB  159   7.018   5.279   2.871
   17ALA      C  160   6.916   5.067   2.918
   17ALA      O  161   6.812   5.103   2.971
   18GLY      N  162   7.002   4.986   2.978
   18GLY      H  163   7.098   5.005   2.999
   18GLY     CA  164   6.955   4.883   3.073
   18GLY      C  165   6.861   4.926   3.186
   18GLY      O  166   6.767   4.856   3.223
   19GLN      N  167   6.869   5.049   3.236
   19GLN      H  168   6.926   5.115   3.188
   19GLN     CA  169   6.783   5.102   3.343
   19GLN     CB  170   6.830   5.242   3.383
   19GLN     CG  171   6.975   5.250   3.433
   19GLN     CD  172   6.995   5.400   3.454
   19GLN    OE1  173   7.000   5.490   3.371
   19GLN    NE2  174   7.052   5.425   3.572
   19GLN   HE21  175   7.082   5.352   3.633
   19GLN   HE22  176   7.038   5.516   3.610
   19GLN      C  177   6.632   5.096   3.323
   19GLN      O  178   6.551   5.057   3.407
   20TRP      N  179   6.587   5.137   3.204
   20TRP      H  180   6.649   5.185   3.142
   20TRP     CA  181   6.445   5.123   3.168
   20TRP     CB  182   6.417   5.215   3.050
   20TRP     CG  183   6.435   5.365   3.078
   20TRP    CD1  184   6.537   5.449   3.068
   20TRP    HD1  185   6.630   5.434   3.013
   20TRP    CD2  186   6.335   5.435   3.143
   20TRP    NE1  187   6.516   5.557   3.143
   20TRP    HE1  188   6.588   5.621   3.170
   20TRP    CE2  189   6.393   5.552   3.192
   20TRP    CE3  190   6.197   5.416   3.142
   20TRP    HE3  191   6.155   5.316   3.138
   20TRP    CZ2  192   6.311   5.652   3.244
   20TRP    HZ2  193   6.348   5.750   3.272
   20TRP    CZ3  194   6.120   5.523   3.188
   20TRP    HZ3  195   6.011   5.521   3.182
   20TRP    CH2  196   6.172   5.636   3.248
   20TRP    HH2  197   6.118   5.671   3.336
   20TRP      C  198   6.406   4.981   3.128
   20TRP      O  199   6.464   4.931   3.031
   21ARG      N  200   6.331   4.925   3.222
   21ARG      H  201   6.282   4.985   3.285
   21ARG     CA  202   6.293   4.783   3.233
   21ARG     CB  203   6.340   4.714   3.361
   21ARG     CG  204   6.490   4.683   3.348
   21ARG     CD  205   6.500   4.557   3.261
   21ARG     NE  206   6.639   4.524   3.226
   21ARG     HE  207   6.698   4.516   3.306
   21ARG     CZ  208   6.693   4.525   3.104
   21ARG    NH1  209   6.616   4.564   3.001
   21ARG   HH11  210   6.518   4.583   3.011
   21ARG   HH12  211   6.672   4.607   2.930
   21ARG    NH2  212   6.824   4.527   3.078
   21ARG   HH21  213   6.896   4.521   3.147
   21ARG   HH22  214   6.859   4.514   2.985
   21ARG      C  215   6.142   4.759   3.235
   21ARG      O  216   6.071   4.855   3.266
   22PHE      N  217   6.090   4.642   3.200
   22PHE      H  218   6.144   4.578   3.145
   22PHE     CA  219   5.949   4.600   3.205
   22PHE     CB  220   5.906   4.516   3.085
   22PHE     CG  221   5.862   4.603   2.967
   22PHE    CD1  222   5.948   4.642   2.865
   22PHE    HD1  223   6.044   4.591   2.855
   22PHE    CD2  224   5.730   4.645   2.953
   22PHE    HD2  225   5.660   4.610   3.029
   22PHE    CE1  226   5.904   4.725   2.762
   22PHE    HE1  227   5.976   4.750   2.685
   22PHE    CE2  228   5.687   4.727   2.850
   22PHE    HE2  229   5.582   4.752   2.841
   22PHE     CZ  230   5.773   4.770   2.749
   22PHE     HZ  231   5.736   4.821   2.660
   22PHE      C  232   5.910   4.528   3.334
   22PHE      O  233   5.992   4.449   3.381
   23VAL      N  234   5.786   4.537   3.380
   23VAL      H  235   5.736   4.616   3.343
   23VAL     CA  236   5.733   4.467   3.498
   23VAL     CB  237   5.775   4.525   3.633
   23VAL    CG1  238   5.736   4.671   3.657
   23VAL    CG2  239   5.733   4.428   3.744
   23VAL      C  240   5.581   4.450   3.485
   23VAL      O  241   5.507   4.527   3.425
   24ASP      N  242   5.545   4.325   3.513
   24ASP      H  243   5.609   4.248   3.520
   24ASP     CA  244   5.405   4.281   3.512
   24ASP     CB  245   5.415   4.129   3.526
   24ASP     CG  246   5.278   4.061   3.535
   24ASP    OD1  247   5.178   4.113   3.482
   24ASP    OD2  248   5.275   3.946   3.584
   24ASP      C  249   5.331   4.354   3.624
   24ASP      O  250   5.376   4.359   3.738
   25VAL      N  251   5.217   4.415   3.593
   25VAL      H  252   5.196   4.435   3.497
   25VAL     CA  253   5.133   4.486   3.691
   25VAL     CB  254   5.051   4.606   3.643
   25VAL    CG1  255   5.132   4.707   3.562
   25VAL    CG2  256   4.938   4.559   3.550
   25VAL      C  257   5.044   4.404   3.784
   25VAL      O  258   4.994   4.461   3.881
   26LEU      N  259   5.038   4.273   3.760
   26LEU      H  260   5.112   4.242   3.701
   26LEU     CA  261   4.960   4.168   3.828
   26LEU     CB  262   5.006   4.144   3.972
   26LEU     CG  263   5.152   4.136   4.015
   26LEU    CD1  264   5.184   4.213   4.143
   26LEU    CD2  265   5.197   3.990   4.026
   26LEU      C  266   4.808   4.167   3.835
   26LEU      O  267   4.755   4.055   3.829
   27GLY      N  268   4.737   4.280   3.839
   27GLY      H  269   4.780   4.365   3.868
   27GLY     CA  270   4.591   4.282   3.850
   27GLY      C  271   4.530   4.415   3.805
   27GLY      O  272   4.537   4.511   3.882
   28LEU      N  273   4.476   4.426   3.684
   28LEU      H  274   4.483   4.364   3.606
   28LEU     CA  275   4.416   4.554   3.642
   28LEU     CB  276   4.394   4.555   3.491
   28LEU     CG  277   4.518   4.607   3.417
   28LEU    CD1  278   4.502   4.588   3.266
   28LEU    CD2  279   4.545   4.754   3.446
   28LEU      C  280   4.294   4.607   3.718
   28LEU      O  281   4.184   4.605   3.663
   29GLU      N  282   4.314   4.658   3.839
   29GLU      H  283   4.399   4.625   3.881
   29GLU     CA  284   4.212   4.702   3.935
   29GLU     CB  285   4.144   4.574   3.985
   29GLU     CG  286   4.036   4.590   4.092
   29GLU     CD  287   4.081   4.616   4.235
   29GLU    OE1  288   4.024   4.700   4.309
   29GLU    OE2  289   4.151   4.526   4.286
   29GLU      C  290   4.282   4.784   4.043
   29GLU      O  291   4.387   4.744   4.094
   30GLU      N  292   4.208   4.885   4.086
   30GLU      H  293   4.109   4.892   4.084
   30GLU     CA  294   4.265   5.002   4.155
   30GLU     CB  295   4.148   5.089   4.201
   30GLU     CG  296   4.080   5.154   4.081
   30GLU     CD  297   3.974   5.259   4.118
   30GLU    OE1  298   4.010   5.356   4.189
   30GLU    OE2  299   3.855   5.231   4.095
   30GLU      C  300   4.345   4.965   4.280
   30GLU      O  301   4.461   5.006   4.285
   31GLU      N  302   4.296   4.864   4.351
   31GLU      H  303   4.209   4.817   4.341
   31GLU     CA  304   4.380   4.808   4.458
   31GLU     CB  305   4.307   4.779   4.589
   31GLU     CG  306   4.251   4.903   4.659
   31GLU     CD  307   4.214   4.874   4.804
   31GLU    OE1  308   4.155   4.768   4.835
   31GLU    OE2  309   4.246   4.953   4.895
   31GLU      C  310   4.482   4.698   4.428
   31GLU      O  311   4.592   4.693   4.482
   32SER      N  312   4.439   4.605   4.343
   32SER      H  313   4.340   4.591   4.341
   32SER     CA  314   4.517   4.490   4.295
   32SER     CB  315   4.443   4.370   4.235
   32SER     OG  316   4.328   4.328   4.309
   32SER     HG  317   4.265   4.405   4.304
   32SER      C  318   4.643   4.511   4.211
   32SER      O  319   4.720   4.417   4.192
   33LEU      N  320   4.670   4.632   4.162
   33LEU      H  321   4.596   4.699   4.166
   33LEU     CA  322   4.795   4.669   4.095
   33LEU     CB  323   4.795   4.811   4.038
   33LEU     CG  324   4.660   4.850   3.977
   33LEU    CD1  325   4.646   5.002   3.984
   33LEU    CD2  326   4.655   4.802   3.832
   33LEU      C  327   4.920   4.660   4.183
   33LEU      O  328   4.931   4.711   4.294
   34GLY      N  329   5.023   4.613   4.115
   34GLY      H  330   5.012   4.574   4.023
   34GLY     CA  331   5.160   4.604   4.167
   34GLY      C  332   5.236   4.733   4.197
   34GLY      O  333   5.185   4.843   4.173
   35SER      N  334   5.354   4.705   4.251
   35SER      H  335   5.386   4.611   4.263
   35SER     CA  336   5.458   4.807   4.270
   35SER     CB  337   5.528   4.782   4.404
   35SER     OG  338   5.600   4.898   4.446
   35SER     HG  339   5.690   4.865   4.472
   35SER      C  340   5.556   4.798   4.153
   35SER      O  341   5.621   4.698   4.126
   36VAL      N  342   5.575   4.920   4.102
   36VAL      H  343   5.527   4.995   4.146
   36VAL     CA  344   5.655   4.957   3.984
   36VAL     CB  345   5.558   5.012   3.879
   36VAL    CG1  346   5.617   5.086   3.759
   36VAL    CG2  347   5.507   4.889   3.805
   36VAL      C  348   5.770   5.053   4.017
   36VAL      O  349   5.754   5.127   4.114
   37PRO      N  350   5.891   5.031   3.966
   37PRO     CA  351   6.005   5.122   3.982
   37PRO     CB  352   6.125   5.048   3.922
   37PRO     CG  353   6.094   4.902   3.955
   37PRO     CD  354   5.942   4.896   3.938
   37PRO      C  355   5.982   5.258   3.917
   37PRO      O  356   5.957   5.267   3.797
   38ALA      N  357   5.994   5.364   3.996
   38ALA      H  358   6.021   5.359   4.093
   38ALA     CA  359   5.987   5.503   3.948
   38ALA     CB  360   5.975   5.599   4.067
   38ALA      C  361   6.107   5.551   3.867
   38ALA      O  362   6.218   5.509   3.900
   39PRO      N  363   6.094   5.638   3.768
   39PRO     CA  364   5.966   5.689   3.717
   39PRO     CB  365   6.000   5.823   3.652
   39PRO     CG  366   6.148   5.810   3.614
   39PRO     CD  367   6.201   5.734   3.736
   39PRO      C  368   5.914   5.591   3.611
   39PRO      O  369   5.990   5.509   3.560
   40ALA      N  370   5.783   5.571   3.619
   40ALA      H  371   5.723   5.609   3.690
   40ALA     CA  372   5.715   5.487   3.520
   40ALA     CB  373   5.579   5.465   3.588
   40ALA      C  374   5.702   5.540   3.377
   40ALA      O  375   5.746   5.651   3.348
   41CYS      N  376   5.646   5.460   3.287
   41CYS      H  377   5.641   5.362   3.308
   41CYS     CA  378   5.600   5.487   3.150
   41CYS     CB  379   5.720   5.514   3.059
   41CYS     SG  380   5.672   5.611   2.912
   41CYS     HG  381   5.648   5.725   2.976
   41CYS      C  382   5.524   5.367   3.093
   41CYS      O  383   5.490   5.274   3.166
   42ALA      N  384   5.467   5.384   2.974
   42ALA      H  385   5.447   5.476   2.938
   42ALA     CA  386   5.417   5.284   2.878
   42ALA     CB  387   5.527   5.243   2.780
   42ALA      C  388   5.349   5.161   2.938
   42ALA      O  389   5.412   5.057   2.957
   43LEU      N  390   5.226   5.175   2.986
   43LEU      H  391   5.196   5.268   3.003
   43LEU     CA  392   5.142   5.061   3.027
   43LEU     CB  393   5.036   5.113   3.125
   43LEU     CG  394   5.060   5.042   3.258
   43LEU    CD1  395   5.150   5.136   3.339
   43LEU    CD2  396   4.925   5.043   3.330
   43LEU      C  397   5.079   4.988   2.908
   43LEU      O  398   4.972   5.025   2.860
   44LEU      N  399   5.145   4.882   2.860
   44LEU      H  400   5.232   4.854   2.900
   44LEU     CA  401   5.092   4.793   2.756
   44LEU     CB  402   5.208   4.738   2.672
   44LEU     CG  403   5.171   4.673   2.538
   44LEU    CD1  404   5.100   4.768   2.440
   44LEU    CD2  405   5.301   4.630   2.471
   44LEU      C  406   4.994   4.689   2.809
   44LEU      O  407   5.029   4.603   2.890
   45LEU      N  408   4.870   4.706   2.763
   45LEU      H  409   4.847   4.779   2.700
   45LEU     CA  410   4.761   4.612   2.793
   45LEU     CB  411   4.675   4.664   2.909
   45LEU     CG  412   4.624   4.808   2.908
   45LEU    CD1  413   4.500   4.836   2.823
   45LEU    CD2  414   4.604   4.854   3.053
   45LEU      C  415   4.673   4.562   2.679
   45LEU      O  416   4.699   4.598   2.564
   46LEU      N  417   4.589   4.465   2.714
   46LEU      H  418   4.576   4.432   2.807
   46LEU     CA  419   4.489   4.408   2.623
   46LEU     CB  420   4.507   4.261   2.587
   46LEU     CG  421   4.633   4.237   2.505
   46LEU    CD1  422   4.669   4.089   2.498
   46LEU    CD2  423   4.612   4.285   2.361
   46LEU      C  424   4.347   4.443   2.667
   46LEU      O  425   4.290   4.385   2.760
   47PHE      N  426   4.302   4.526   2.573
   47PHE      H  427   4.357   4.547   2.493
   47PHE     CA  428   4.177   4.602   2.590
   47PHE     CB  429   4.202   4.751   2.615
   47PHE     CG  430   4.091   4.856   2.619
   47PHE    CD1  431   4.003   4.859   2.727
   47PHE    HD1  432   4.023   4.789   2.808
   47PHE    CD2  433   4.063   4.943   2.514
   47PHE    HD2  434   4.136   4.966   2.437
   47PHE    CE1  435   3.894   4.946   2.729
   47PHE    HE1  436   3.847   4.952   2.827
   47PHE    CE2  437   3.946   5.017   2.509
   47PHE    HE2  438   3.950   5.089   2.426
   47PHE     CZ  439   3.861   5.022   2.618
   47PHE     HZ  440   3.791   5.104   2.634
   47PHE      C  441   4.081   4.592   2.472
   47PHE      O  442   4.121   4.586   2.356
   48PRO      N  443   3.957   4.554   2.502
   48PRO     CA  444   3.842   4.551   2.411
   48PRO     CB  445   3.728   4.485   2.490
   48PRO     CG  446   3.767   4.511   2.635
   48PRO     CD  447   3.919   4.501   2.634
   48PRO      C  448   3.799   4.691   2.370
   48PRO      O  449   3.750   4.768   2.452
   49LEU      N  450   3.806   4.722   2.240
   49LEU      H  451   3.844   4.658   2.174
   49LEU     CA  452   3.762   4.852   2.187
   49LEU     CB  453   3.816   4.871   2.045
   49LEU     CG  454   3.964   4.907   2.044
   49LEU    CD1  455   4.001   4.958   1.905
   49LEU    CD2  456   4.008   5.005   2.153
   49LEU      C  457   3.611   4.877   2.183
   49LEU      O  458   3.532   4.792   2.143
   50THR      N  459   3.580   4.987   2.252
   50THR      H  460   3.645   5.014   2.322
   50THR     CA  461   3.450   5.055   2.265
   50THR     CB  462   3.454   5.157   2.379
   50THR    OG1  463   3.515   5.284   2.354
   50THR    HG1  464   3.613   5.286   2.376
   50THR    CG2  465   3.504   5.098   2.511
   50THR      C  466   3.401   5.120   2.135
   50THR      O  467   3.482   5.148   2.047
   51ALA      N  468   3.270   5.143   2.131
   51ALA      H  469   3.212   5.112   2.206
   51ALA     CA  470   3.198   5.222   2.029
   51ALA     CB  471   3.056   5.236   2.085
   51ALA      C  472   3.259   5.361   2.010
   51ALA      O  473   3.278   5.400   1.895
   52GLN      N  474   3.299   5.437   2.112
   52GLN      H  475   3.257   5.423   2.202
   52GLN     CA  476   3.368   5.564   2.089
   52GLN     CB  477   3.383   5.647   2.217
   52GLN     CG  478   3.385   5.799   2.201
   52GLN     CD  479   3.449   5.878   2.316
   52GLN    OE1  480   3.521   5.820   2.398
   52GLN    NE2  481   3.440   6.010   2.318
   52GLN   HE21  482   3.384   6.062   2.253
   52GLN   HE22  483   3.487   6.058   2.393
   52GLN      C  484   3.508   5.550   2.028
   52GLN      O  485   3.535   5.614   1.927
   53HISE     N  486   3.577   5.452   2.087
   53HISE     H  487   3.547   5.401   2.167
   53HISE    CA  488   3.712   5.411   2.043
   53HISE    CB  489   3.774   5.310   2.139
   53HISE    CG  490   3.788   5.367   2.280
   53HISE   ND1  491   3.795   5.302   2.396
   53HISE   CD2  492   3.822   5.491   2.314
   53HISE   HD2  493   3.843   5.567   2.239
   53HISE   CE1  494   3.826   5.384   2.496
   53HISE   HE1  495   3.812   5.369   2.604
   53HISE   NE2  496   3.846   5.504   2.444
   53HISE   HE2  497   3.846   5.587   2.501
   53HISE     C  498   3.718   5.363   1.898
   53HISE     O  499   3.810   5.400   1.825
   54GLU      N  500   3.622   5.290   1.844
   54GLU      H  501   3.564   5.235   1.904
   54GLU     CA  502   3.610   5.253   1.702
   54GLU     CB  503   3.490   5.157   1.703
   54GLU     CG  504   3.443   5.105   1.567
   54GLU     CD  505   3.308   5.169   1.530
   54GLU    OE1  506   3.207   5.098   1.511
   54GLU    OE2  507   3.311   5.286   1.487
   54GLU      C  508   3.593   5.372   1.608
   54GLU      O  509   3.682   5.404   1.530
   55ASN      N  510   3.510   5.468   1.648
   55ASN      H  511   3.451   5.455   1.728
   55ASN     CA  512   3.488   5.593   1.574
   55ASN     CB  513   3.371   5.674   1.631
   55ASN     CG  514   3.231   5.654   1.575
   55ASN    OD1  515   3.150   5.743   1.601
   55ASN    ND2  516   3.189   5.543   1.513
   55ASN   HD21  517   3.246   5.462   1.498
   55ASN   HD22  518   3.100   5.536   1.468
   55ASN      C  519   3.613   5.681   1.570
   55ASN      O  520   3.647   5.745   1.471
   56PHE      N  521   3.668   5.687   1.691
   56PHE      H  522   3.618   5.656   1.772
   56PHE     CA  523   3.803   5.739   1.715
   56PHE     CB  524   3.853   5.756   1.858
   56PHE     CG  525   3.844   5.903   1.900
   56PHE    CD1  526   3.941   5.993   1.859
   56PHE    HD1  527   3.990   5.984   1.762
   56PHE    CD2  528   3.759   5.935   2.006
   56PHE    HD2  529   3.659   5.894   2.022
   56PHE    CE1  530   3.952   6.119   1.918
   56PHE    HE1  531   3.995   6.205   1.866
   56PHE    CE2  532   3.776   6.055   2.074
   56PHE    HE2  533   3.706   6.083   2.152
   56PHE     CZ  534   3.877   6.141   2.032
   56PHE     HZ  535   3.906   6.217   2.105
   56PHE      C  536   3.920   5.674   1.640
   56PHE      O  537   3.990   5.751   1.575
   57ARG      N  538   3.928   5.541   1.634
   57ARG      H  539   3.866   5.481   1.684
   57ARG     CA  540   4.026   5.475   1.546
   57ARG     CB  541   4.057   5.328   1.575
   57ARG     CG  542   4.089   5.298   1.721
   57ARG     CD  543   4.198   5.396   1.764
   57ARG     NE  544   4.255   5.349   1.890
   57ARG     HE  545   4.340   5.297   1.876
   57ARG     CZ  546   4.217   5.384   2.014
   57ARG    NH1  547   4.126   5.481   2.034
   57ARG   HH11  548   4.081   5.542   1.970
   57ARG   HH12  549   4.130   5.508   2.130
   57ARG    NH2  550   4.228   5.294   2.112
   57ARG   HH21  551   4.267   5.204   2.094
   57ARG   HH22  552   4.173   5.311   2.194
   57ARG      C  553   3.999   5.481   1.396
   57ARG      O  554   4.092   5.481   1.316
   58LYS      N  555   3.870   5.493   1.364
   58LYS      H  556   3.796   5.469   1.427
   58LYS     CA  557   3.818   5.532   1.232
   58LYS     CB  558   3.666   5.524   1.212
   58LYS     CG  559   3.605   5.383   1.208
   58LYS     CD  560   3.454   5.359   1.209
   58LYS     CE  561   3.402   5.227   1.151
   58LYS     NZ  562   3.259   5.242   1.122
   58LYS    HZ1  563   3.244   5.293   1.038
   58LYS    HZ2  564   3.211   5.154   1.121
   58LYS    HZ3  565   3.224   5.283   1.207
   58LYS      C  566   3.866   5.669   1.185
   58LYS      O  567   3.928   5.676   1.079
   59LYS      N  568   3.865   5.770   1.272
   59LYS      H  569   3.811   5.764   1.356
   59LYS     CA  570   3.920   5.903   1.247
   59LYS     CB  571   3.871   6.007   1.348
   59LYS     CG  572   3.720   6.014   1.321
   59LYS     CD  573   3.634   6.106   1.408
   59LYS     CE  574   3.484   6.133   1.387
   59LYS     NZ  575   3.448   6.123   1.245
   59LYS    HZ1  576   3.374   6.186   1.219
   59LYS    HZ2  577   3.519   6.150   1.181
   59LYS    HZ3  578   3.414   6.035   1.214
   59LYS      C  579   4.071   5.922   1.255
   59LYS      O  580   4.131   5.979   1.164
   60GLN      N  581   4.126   5.846   1.350
   60GLN      H  582   4.071   5.812   1.426
   60GLN     CA  583   4.272   5.845   1.368
   60GLN     CB  584   4.318   5.780   1.499
   60GLN     CG  585   4.265   5.855   1.621
   60GLN     CD  586   4.299   5.807   1.763
   60GLN    OE1  587   4.209   5.767   1.837
   60GLN    NE2  588   4.422   5.764   1.792
   60GLN   HE21  589   4.491   5.757   1.721
   60GLN   HE22  590   4.441   5.735   1.886
   60GLN      C  591   4.343   5.790   1.244
   60GLN      O  592   4.447   5.847   1.215
   61ILE      N  593   4.292   5.689   1.173
   61ILE      H  594   4.214   5.631   1.196
   61ILE     CA  595   4.364   5.624   1.063
   61ILE     CB  596   4.317   5.478   1.069
   61ILE    CG1  597   4.405   5.391   0.979
   61ILE    CG2  598   4.171   5.467   1.024
   61ILE     CD  599   4.546   5.389   1.038
   61ILE      C  600   4.341   5.691   0.928
   61ILE      O  601   4.397   5.649   0.827
   62GLU      N  602   4.247   5.786   0.928
   62GLU      H  603   4.175   5.800   0.996
   62GLU     CA  604   4.245   5.887   0.821
   62GLU     CB  605   4.111   5.958   0.797
   62GLU     CG  606   4.107   6.069   0.693
   62GLU     CD  607   3.973   6.144   0.688
   62GLU    OE1  608   3.878   6.072   0.651
   62GLU    OE2  609   3.959   6.256   0.743
   62GLU      C  610   4.344   5.995   0.865
   62GLU      O  611   4.448   6.006   0.800
   63GLU      N  612   4.312   6.080   0.962
   63GLU      H  613   4.240   6.045   1.022
   63GLU     CA  614   4.384   6.194   1.021
   63GLU     CB  615   4.426   6.297   0.915
   63GLU     CG  616   4.555   6.357   0.970
   63GLU     CD  617   4.607   6.472   0.885
   63GLU    OE1  618   4.617   6.453   0.761
   63GLU    OE2  619   4.669   6.564   0.943
   63GLU      C  620   4.294   6.256   1.127
   63GLU      O  621   4.179   6.292   1.099
   64LEU      N  622   4.351   6.294   1.241
   64LEU      H  623   4.450   6.303   1.251
   64LEU     CA  624   4.266   6.354   1.345
   64LEU     CB  625   4.261   6.263   1.468
   64LEU     CG  626   4.209   6.326   1.598
   64LEU    CD1  627   4.059   6.350   1.590
   64LEU    CD2  628   4.246   6.236   1.716
   64LEU      C  629   4.322   6.493   1.375
   64LEU      O  630   4.444   6.512   1.369
   65LYS      N  631   4.227   6.586   1.382
   65LYS      H  632   4.134   6.554   1.364
   65LYS     CA  633   4.258   6.729   1.385
   65LYS     CB  634   4.217   6.806   1.260
   65LYS     CG  635   4.266   6.735   1.134
   65LYS     CD  636   4.188   6.785   1.012
   65LYS     CE  637   4.206   6.681   0.901
   65LYS     NZ  638   4.128   6.711   0.780
   65LYS    HZ1  639   4.166   6.668   0.698
   65LYS    HZ2  640   4.036   6.677   0.797
   65LYS    HZ3  641   4.109   6.808   0.767
   65LYS      C  642   4.206   6.800   1.511
   65LYS      O  643   4.093   6.770   1.547
   66GLY      N  644   4.289   6.871   1.587
   66GLY      H  645   4.387   6.878   1.565
   66GLY     CA  646   4.239   6.942   1.705
   66GLY      C  647   4.343   6.954   1.817
   66GLY      O  648   4.385   6.855   1.876
   67GLN      N  649   4.393   7.075   1.841
   67GLN      H  650   4.407   7.138   1.765
   67GLN     CA  651   4.479   7.101   1.958
   67GLN     CB  652   4.547   7.238   1.962
   67GLN     CG  653   4.648   7.226   1.848
   67GLN     CD  654   4.711   7.362   1.817
   67GLN    OE1  655   4.673   7.429   1.721
   67GLN    NE2  656   4.801   7.404   1.906
   67GLN   HE21  657   4.834   7.346   1.980
   67GLN   HE22  658   4.835   7.497   1.913
   67GLN      C  659   4.441   7.068   2.102
   67GLN      O  660   4.508   7.107   2.197
   68GLU      N  661   4.313   7.034   2.112
   68GLU      H  662   4.247   7.039   2.037
   68GLU     CA  663   4.255   6.986   2.239
   68GLU     CB  664   4.123   7.059   2.263
   68GLU     CG  665   3.997   7.017   2.187
   68GLU     CD  666   4.024   7.043   2.039
   68GLU    OE1  667   4.041   7.158   1.992
   68GLU    OE2  668   4.062   6.948   1.968
   68GLU      C  669   4.245   6.834   2.246
   68GLU      O  670   4.298   6.782   2.344
   69VAL      N  671   4.198   6.761   2.145
   69VAL      H  672   4.165   6.811   2.065
   69VAL     CA  673   4.188   6.615   2.133
   69VAL     CB  674   4.075   6.559   2.045
   69VAL    CG1  675   3.935   6.582   2.101
   69VAL    CG2  676   4.085   6.612   1.902
   69VAL      C  677   4.319   6.539   2.109
   69VAL      O  678   4.337   6.430   2.164
   70SER      N  679   4.407   6.596   2.028
   70SER      H  680   4.383   6.675   1.972
   70SER     CA  681   4.544   6.549   2.001
   70SER     CB  682   4.543   6.465   1.873
   70SER     OG  683   4.659   6.381   1.864
   70SER     HG  684   4.635   6.294   1.905
   70SER      C  685   4.636   6.671   1.991
   70SER      O  686   4.656   6.728   1.883
   71PRO      N  687   4.693   6.719   2.101
   71PRO     CA  688   4.807   6.812   2.104
   71PRO     CB  689   4.824   6.846   2.252
   71PRO     CG  690   4.686   6.819   2.312
   71PRO     CD  691   4.650   6.690   2.238
   71PRO      C  692   4.933   6.749   2.045
   71PRO      O  693   4.937   6.629   2.020
   72LYS      N  694   5.034   6.834   2.027
   72LYS      H  695   5.032   6.910   2.092
   72LYS     CA  696   5.159   6.809   1.954
   72LYS     CB  697   5.211   6.945   1.909
   72LYS     CG  698   5.156   6.972   1.768
   72LYS     CD  699   5.201   7.109   1.718
   72LYS     CE  700   5.123   7.231   1.768
   72LYS     NZ  701   5.175   7.355   1.708
   72LYS    HZ1  702   5.109   7.430   1.706
   72LYS    HZ2  703   5.252   7.389   1.762
   72LYS    HZ3  704   5.209   7.350   1.613
   72LYS      C  705   5.269   6.712   1.999
   72LYS      O  706   5.384   6.751   2.015
   73VAL      N  707   5.235   6.584   2.005
   73VAL      H  708   5.149   6.553   1.964
   73VAL     CA  709   5.300   6.464   2.061
   73VAL     CB  710   5.209   6.396   2.163
   73VAL    CG1  711   5.282   6.288   2.244
   73VAL    CG2  712   5.130   6.486   2.257
   73VAL      C  713   5.349   6.376   1.946
   73VAL      O  714   5.275   6.353   1.851
   74TYR      N  715   5.468   6.317   1.953
   74TYR      H  716   5.511   6.306   2.043
   74TYR     CA  717   5.538   6.236   1.852
   74TYR     CB  718   5.690   6.249   1.868
   74TYR     CG  719   5.777   6.247   1.742
   74TYR    CD1  720   5.808   6.124   1.684
   74TYR    HD1  721   5.746   6.039   1.711
   74TYR    CD2  722   5.814   6.365   1.679
   74TYR    HD2  723   5.770   6.457   1.716
   74TYR    CE1  724   5.891   6.122   1.572
   74TYR    HE1  725   5.936   6.028   1.540
   74TYR    CE2  726   5.886   6.364   1.560
   74TYR    HE2  727   5.935   6.458   1.536
   74TYR     CZ  728   5.932   6.241   1.513
   74TYR     OH  729   6.029   6.232   1.418
   74TYR     HH  730   6.055   6.138   1.396
   74TYR      C  731   5.485   6.092   1.851
   74TYR      O  732   5.472   6.037   1.960
   75PHE      N  733   5.491   6.029   1.734
   75PHE      H  734   5.534   6.073   1.655
   75PHE     CA  735   5.447   5.892   1.710
   75PHE     CB  736   5.294   5.891   1.709
   75PHE     CG  737   5.227   5.996   1.620
   75PHE    CD1  738   5.179   5.950   1.497
   75PHE    HD1  739   5.215   5.855   1.458
   75PHE    CD2  740   5.179   6.116   1.670
   75PHE    HD2  741   5.231   6.157   1.757
   75PHE    CE1  742   5.076   6.021   1.435
   75PHE    HE1  743   5.038   5.979   1.343
   75PHE    CE2  744   5.075   6.187   1.611
   75PHE    HE2  745   5.020   6.268   1.660
   75PHE     CZ  746   5.024   6.137   1.492
   75PHE     HZ  747   4.934   6.180   1.449
   75PHE      C  748   5.496   5.834   1.577
   75PHE      O  749   5.544   5.901   1.485
   76MET      N  750   5.497   5.702   1.569
   76MET      H  751   5.457   5.649   1.644
   76MET     CA  752   5.522   5.624   1.446
   76MET     CB  753   5.539   5.481   1.498
   76MET     CG  754   5.569   5.378   1.389
   76MET     SD  755   5.679   5.432   1.253
   76MET     CE  756   5.826   5.333   1.273
   76MET      C  757   5.423   5.645   1.332
   76MET      O  758   5.310   5.603   1.356
   77LYS      N  759   5.464   5.690   1.213
   77LYS      H  760   5.552   5.738   1.208
   77LYS     CA  761   5.364   5.703   1.106
   77LYS     CB  762   5.408   5.819   1.016
   77LYS     CG  763   5.366   5.955   1.073
   77LYS     CD  764   5.215   5.975   1.060
   77LYS     CE  765   5.172   6.013   0.918
   77LYS     NZ  766   5.120   6.150   0.915
   77LYS    HZ1  767   5.030   6.155   0.871
   77LYS    HZ2  768   5.120   6.196   1.004
   77LYS    HZ3  769   5.187   6.203   0.862
   77LYS      C  770   5.322   5.583   1.022
   77LYS      O  771   5.215   5.599   0.963
   78GLN      N  772   5.394   5.471   1.028
   78GLN      H  773   5.463   5.460   1.099
   78GLN     CA  774   5.366   5.350   0.949
   78GLN     CB  775   5.473   5.316   0.846
   78GLN     CG  776   5.470   5.411   0.725
   78GLN     CD  777   5.589   5.389   0.631
   78GLN    OE1  778   5.656   5.483   0.589
   78GLN    NE2  779   5.626   5.265   0.603
   78GLN   HE21  780   5.580   5.187   0.646
   78GLN   HE22  781   5.699   5.247   0.537
   78GLN      C  782   5.338   5.219   1.023
   78GLN      O  783   5.407   5.193   1.121
   79THR      N  784   5.246   5.137   0.974
   79THR      H  785   5.185   5.164   0.899
   79THR     CA  786   5.211   5.008   1.037
   79THR     CB  787   5.073   4.957   0.996
   79THR    OG1  788   4.984   5.067   0.976
   79THR    HG1  789   4.891   5.031   0.981
   79THR    CG2  790   5.021   4.880   1.118
   79THR      C  791   5.322   4.912   0.992
   79THR      O  792   5.315   4.854   0.884
   80ILE      N  793   5.423   4.901   1.079
   80ILE      H  794   5.419   4.946   1.168
   80ILE     CA  795   5.545   4.828   1.042
   80ILE     CB  796   5.672   4.898   1.090
   80ILE    CG1  797   5.680   4.951   1.233
   80ILE    CG2  798   5.702   5.011   0.992
   80ILE     CD  799   5.826   4.972   1.276
   80ILE      C  800   5.554   4.678   1.073
   80ILE      O  801   5.538   4.645   1.190
   81GLY      N  802   5.570   4.596   0.969
   81GLY      H  803   5.601   4.621   0.877
   81GLY     CA  804   5.573   4.453   1.000
   81GLY      C  805   5.437   4.413   1.058
   81GLY      O  806   5.340   4.444   0.989
   82ASN      N  807   5.443   4.313   1.144
   82ASN      H  808   5.531   4.283   1.181
   82ASN     CA  809   5.318   4.247   1.186
   82ASN     CB  810   5.313   4.101   1.142
   82ASN     CG  811   5.322   4.101   0.989
   82ASN    OD1  812   5.425   4.077   0.926
   82ASN    ND2  813   5.205   4.113   0.927
   82ASN   HD21  814   5.134   4.155   0.984
   82ASN   HD22  815   5.188   4.079   0.835
   82ASN      C  816   5.292   4.253   1.337
   82ASN      O  817   5.179   4.273   1.381
   83SER      N  818   5.392   4.273   1.421
   83SER      H  819   5.488   4.276   1.391
   83SER     CA  820   5.389   4.285   1.568
   83SER     CB  821   5.513   4.240   1.646
   83SER     OG  822   5.460   4.233   1.779
   83SER     HG  823   5.454   4.135   1.798
   83SER      C  824   5.360   4.429   1.611
   83SER      O  825   5.442   4.519   1.595
   84CYS      N  826   5.237   4.440   1.661
   84CYS      H  827   5.168   4.377   1.626
   84CYS     CA  828   5.184   4.555   1.735
   84CYS     CB  829   5.038   4.525   1.770
   84CYS     SG  830   4.945   4.523   1.612
   84CYS     HG  831   4.851   4.443   1.661
   84CYS      C  832   5.263   4.588   1.862
   84CYS      O  833   5.293   4.704   1.889
   85GLY      N  834   5.331   4.482   1.907
   85GLY      H  835   5.296   4.393   1.879
   85GLY     CA  836   5.422   4.485   2.022
   85GLY      C  837   5.557   4.556   2.010
   85GLY      O  838   5.586   4.639   2.096
   86THR      N  839   5.617   4.538   1.892
   86THR      H  840   5.595   4.456   1.840
   86THR     CA  841   5.726   4.623   1.843
   86THR     CB  842   5.794   4.568   1.717
   86THR    OG1  843   5.766   4.429   1.693
   86THR    HG1  844   5.800   4.394   1.606
   86THR    CG2  845   5.945   4.591   1.729
   86THR      C  846   5.696   4.771   1.817
   86THR      O  847   5.748   4.853   1.893
   87ILE      N  848   5.581   4.792   1.753
   87ILE      H  849   5.540   4.715   1.704
   87ILE     CA  850   5.544   4.931   1.726
   87ILE     CB  851   5.437   4.933   1.617
   87ILE    CG1  852   5.466   4.837   1.502
   87ILE    CG2  853   5.424   5.076   1.563
   87ILE     CD  854   5.349   4.828   1.404
   87ILE      C  855   5.492   5.004   1.850
   87ILE      O  856   5.505   5.127   1.849
   88GLY      N  857   5.439   4.938   1.952
   88GLY      H  858   5.412   4.843   1.936
   88GLY     CA  859   5.400   4.985   2.086
   88GLY      C  860   5.518   5.057   2.153
   88GLY      O  861   5.517   5.176   2.187
   89LEU      N  862   5.620   4.976   2.177
   89LEU      H  863   5.603   4.878   2.183
   89LEU     CA  864   5.744   5.028   2.237
   89LEU     CB  865   5.849   4.917   2.228
   89LEU     CG  866   5.849   4.828   2.352
   89LEU    CD1  867   5.725   4.743   2.378
   89LEU    CD2  868   5.964   4.727   2.354
   89LEU      C  869   5.802   5.151   2.166
   89LEU      O  870   5.833   5.253   2.228
   90ILE      N  871   5.785   5.155   2.034
   90ILE      H  872   5.754   5.075   1.983
   90ILE     CA  873   5.833   5.265   1.949
   90ILE     CB  874   5.845   5.223   1.803
   90ILE    CG1  875   5.936   5.102   1.777
   90ILE    CG2  876   5.891   5.338   1.714
   90ILE     CD  877   5.893   5.036   1.647
   90ILE      C  878   5.752   5.393   1.969
   90ILE      O  879   5.804   5.504   1.980
   91HISE     N  880   5.620   5.379   1.959
   91HISE     H  881   5.575   5.293   1.935
   91HISE    CA  882   5.535   5.490   2.004
   91HISE    CB  883   5.389   5.448   1.993
   91HISE    CG  884   5.340   5.444   1.848
   91HISE   ND1  885   5.311   5.549   1.773
   91HISE   CD2  886   5.279   5.339   1.792
   91HISE   HD2  887   5.316   5.237   1.794
   91HISE   CE1  888   5.219   5.516   1.682
   91HISE   HE1  889   5.171   5.591   1.620
   91HISE   NE2  890   5.201   5.384   1.695
   91HISE   HE2  891   5.148   5.325   1.634
   91HISE     C  892   5.564   5.547   2.144
   91HISE     O  893   5.560   5.668   2.166
   92ALA      N  894   5.588   5.454   2.236
   92ALA      H  895   5.561   5.359   2.223
   92ALA     CA  896   5.617   5.500   2.373
   92ALA     CB  897   5.614   5.377   2.463
   92ALA      C  898   5.747   5.578   2.394
   92ALA      O  899   5.745   5.684   2.456
   93VAL      N  900   5.859   5.537   2.336
   93VAL      H  901   5.859   5.440   2.311
   93VAL     CA  902   5.985   5.611   2.322
   93VAL     CB  903   6.085   5.533   2.236
   93VAL    CG1  904   6.218   5.609   2.234
   93VAL    CG2  905   6.110   5.392   2.290
   93VAL      C  906   5.962   5.749   2.260
   93VAL      O  907   5.998   5.850   2.319
   94ALA      N  908   5.880   5.749   2.155
   94ALA      H  909   5.843   5.666   2.114
   94ALA     CA  910   5.839   5.874   2.089
   94ALA     CB  911   5.770   5.836   1.958
   94ALA      C  912   5.754   5.976   2.165
   94ALA      O  913   5.804   6.082   2.203
   95ASN      N  914   5.653   5.910   2.220
   95ASN      H  915   5.648   5.811   2.218
   95ASN     CA  916   5.572   5.974   2.326
   95ASN     CB  917   5.472   5.871   2.380
   95ASN     CG  918   5.351   5.947   2.435
   95ASN    OD1  919   5.337   5.975   2.554
   95ASN    ND2  920   5.258   5.983   2.347
   95ASN   HD21  921   5.271   5.960   2.250
   95ASN   HD22  922   5.188   6.053   2.366
   95ASN      C  923   5.654   6.035   2.439
   95ASN      O  924   5.647   6.156   2.459
   96ASN      N  925   5.738   5.960   2.511
   96ASN      H  926   5.727   5.861   2.501
   96ASN     CA  927   5.824   6.006   2.621
   96ASN     CB  928   5.807   5.909   2.738
   96ASN     CG  929   5.721   5.976   2.845
   96ASN    OD1  930   5.640   5.905   2.904
   96ASN    ND2  931   5.752   6.099   2.886
   96ASN   HD21  932   5.818   6.155   2.836
   96ASN   HD22  933   5.694   6.132   2.961
   96ASN      C  934   5.971   6.035   2.588
   96ASN      O  935   6.060   5.982   2.654
   97GLN      N  936   6.000   6.101   2.476
   97GLN      H  937   5.933   6.122   2.405
   97GLN     CA  938   6.138   6.143   2.447
   97GLN     CB  939   6.140   6.242   2.330
   97GLN     CG  940   6.157   6.161   2.201
   97GLN     CD  941   6.156   6.276   2.100
   97GLN    OE1  942   6.256   6.327   2.051
   97GLN    NE2  943   6.034   6.301   2.052
   97GLN   HE21  944   5.969   6.232   2.084
   97GLN   HE22  945   6.006   6.373   1.989
   97GLN      C  946   6.224   6.205   2.557
   97GLN      O  947   6.343   6.175   2.570
   98ASP      N  948   6.167   6.275   2.654
   98ASP      H  949   6.075   6.314   2.649
   98ASP     CA  950   6.226   6.322   2.781
   98ASP     CB  951   6.136   6.425   2.850
   98ASP     CG  952   5.989   6.385   2.853
   98ASP    OD1  953   5.917   6.404   2.753
   98ASP    OD2  954   5.952   6.316   2.951
   98ASP      C  955   6.263   6.208   2.876
   98ASP      O  956   6.375   6.209   2.927
   99LYS      N  957   6.177   6.108   2.896
   99LYS      H  958   6.082   6.119   2.868
   99LYS     CA  959   6.197   5.987   2.975
   99LYS     CB  960   6.062   5.925   3.012
   99LYS     CG  961   6.011   5.967   3.150
   99LYS     CD  962   5.868   5.932   3.192
   99LYS     CE  963   5.823   5.972   3.333
   99LYS     NZ  964   5.689   5.923   3.367
   99LYS    HZ1  965   5.617   5.980   3.326
   99LYS    HZ2  966   5.676   5.828   3.339
   99LYS    HZ3  967   5.674   5.923   3.466
   99LYS      C  968   6.283   5.872   2.921
   99LYS      O  969   6.381   5.835   2.985
  100LEU      N  970   6.254   5.801   2.812
  100LEU      H  971   6.180   5.842   2.759
  100LEU     CA  972   6.335   5.687   2.768
  100LEU     CB  973   6.274   5.624   2.643
  100LEU     CG  974   6.159   5.525   2.667
  100LEU    CD1  975   6.221   5.392   2.710
  100LEU    CD2  976   6.044   5.574   2.756
  100LEU      C  977   6.479   5.725   2.734
  100LEU      O  978   6.513   5.810   2.652
  101GLY      N  979   6.567   5.650   2.801
  101GLY      H  980   6.536   5.586   2.871
  101GLY     CA  981   6.712   5.659   2.779
  101GLY      C  982   6.762   5.601   2.647
  101GLY      O  983   6.826   5.497   2.659
  102PHE      N  984   6.720   5.655   2.533
  102PHE      H  985   6.657   5.732   2.542
  102PHE     CA  986   6.778   5.612   2.404
  102PHE     CB  987   6.689   5.635   2.282
  102PHE     CG  988   6.634   5.778   2.273
  102PHE    CD1  989   6.708   5.880   2.213
  102PHE    HD1  990   6.807   5.860   2.171
  102PHE    CD2  991   6.515   5.801   2.340
  102PHE    HD2  992   6.446   5.719   2.363
  102PHE    CE1  993   6.648   6.005   2.203
  102PHE    HE1  994   6.669   6.066   2.115
  102PHE    CE2  995   6.466   5.931   2.343
  102PHE    HE2  996   6.377   5.957   2.401
  102PHE     CZ  997   6.530   6.031   2.271
  102PHE     HZ  998   6.483   6.129   2.281
  102PHE      C  999   6.911   5.680   2.373
  102PHE      O 1000   6.924   5.801   2.389
  103GLU      N 1001   7.012   5.598   2.346
  103GLU      H 1002   7.003   5.498   2.346
  103GLU     CA 1003   7.146   5.644   2.309
  103GLU     CB 1004   7.248   5.534   2.340
  103GLU     CG 1005   7.221   5.411   2.253
  103GLU     CD 1006   7.347   5.367   2.179
  103GLU    OE1 1007   7.401   5.266   2.231
  103GLU    OE2 1008   7.390   5.440   2.086
  103GLU      C 1009   7.159   5.694   2.165
  103GLU      O 1010   7.097   5.639   2.074
  104ASP      N 1011   7.264   5.773   2.140
  104ASP      H 1012   7.350   5.774   2.190
  104ASP     CA 1013   7.284   5.836   2.009
  104ASP     CB 1014   7.399   5.937   2.015
  104ASP     CG 1015   7.527   5.881   2.077
  104ASP    OD1 1016   7.620   5.838   2.006
  104ASP    OD2 1017   7.535   5.861   2.200
  104ASP      C 1018   7.303   5.750   1.883
  104ASP      O 1019   7.264   5.789   1.774
  105GLY      N 1020   7.343   5.624   1.900
  105GLY      H 1021   7.364   5.592   1.993
  105GLY     CA 1022   7.343   5.517   1.798
  105GLY      C 1023   7.224   5.422   1.783
  105GLY      O 1024   7.244   5.315   1.726
  106SER      N 1025   7.117   5.441   1.860
  106SER      H 1026   7.114   5.510   1.932
  106SER     CA 1027   6.994   5.361   1.844
  106SER     CB 1028   6.905   5.406   1.960
  106SER     OG 1029   6.767   5.377   1.937
  106SER     HG 1030   6.731   5.312   2.003
  106SER      C 1031   6.920   5.387   1.713
  106SER      O 1032   6.924   5.496   1.656
  107VAL      N 1033   6.844   5.286   1.670
  107VAL      H 1034   6.821   5.207   1.727
  107VAL     CA 1035   6.762   5.299   1.548
  107VAL     CB 1036   6.702   5.160   1.525
  107VAL    CG1 1037   6.590   5.123   1.622
  107VAL    CG2 1038   6.651   5.148   1.382
  107VAL      C 1039   6.663   5.414   1.563
  107VAL      O 1040   6.631   5.484   1.467
  108LEU      N 1041   6.622   5.453   1.683
  108LEU      H 1042   6.647   5.403   1.766
  108LEU     CA 1043   6.528   5.563   1.711
  108LEU     CB 1044   6.489   5.546   1.858
  108LEU     CG 1045   6.423   5.409   1.877
  108LEU    CD1 1046   6.430   5.377   2.026
  108LEU    CD2 1047   6.278   5.412   1.826
  108LEU      C 1048   6.577   5.701   1.668
  108LEU      O 1049   6.502   5.780   1.610
  109LYS      N 1050   6.703   5.739   1.682
  109LYS      H 1051   6.778   5.678   1.708
  109LYS     CA 1052   6.750   5.876   1.658
  109LYS     CB 1053   6.895   5.886   1.704
  109LYS     CG 1054   6.954   6.026   1.686
  109LYS     CD 1055   6.881   6.130   1.771
  109LYS     CE 1056   6.903   6.109   1.921
  109LYS     NZ 1057   6.994   6.210   1.976
  109LYS    HZ1 1058   7.076   6.211   1.918
  109LYS    HZ2 1059   6.949   6.300   1.976
  109LYS    HZ3 1060   7.023   6.198   2.071
  109LYS      C 1061   6.731   5.925   1.514
  109LYS      O 1062   6.686   6.037   1.488
  110GLN      N 1063   6.747   5.832   1.420
  110GLN      H 1064   6.804   5.753   1.443
  110GLN     CA 1065   6.714   5.846   1.278
  110GLN     CB 1066   6.775   5.732   1.195
  110GLN     CG 1067   6.744   5.746   1.046
  110GLN     CD 1068   6.846   5.652   0.980
  110GLN    OE1 1069   6.926   5.584   1.044
  110GLN    NE2 1070   6.844   5.645   0.847
  110GLN   HE21 1071   6.775   5.694   0.795
  110GLN   HE22 1072   6.911   5.589   0.799
  110GLN      C 1073   6.564   5.863   1.252
  110GLN      O 1074   6.520   5.932   1.161
  111PHE      N 1075   6.476   5.802   1.331
  111PHE      H 1076   6.500   5.747   1.412
  111PHE     CA 1077   6.331   5.824   1.329
  111PHE     CB 1078   6.264   5.702   1.390
  111PHE     CG 1079   6.122   5.716   1.447
  111PHE    CD1 1080   6.019   5.714   1.355
  111PHE    HD1 1081   6.035   5.755   1.255
  111PHE    CD2 1082   6.104   5.711   1.585
  111PHE    HD2 1083   6.186   5.689   1.653
  111PHE    CE1 1084   5.893   5.697   1.411
  111PHE    HE1 1085   5.815   5.646   1.354
  111PHE    CE2 1086   5.975   5.712   1.637
  111PHE    HE2 1087   5.969   5.718   1.746
  111PHE     CZ 1088   5.869   5.708   1.547
  111PHE     HZ 1089   5.768   5.715   1.587
  111PHE      C 1090   6.281   5.948   1.404
  111PHE      O 1091   6.180   6.009   1.371
  112LEU      N 1092   6.344   5.966   1.520
  112LEU      H 1093   6.420   5.911   1.556
  112LEU     CA 1094   6.316   6.089   1.596
  112LEU     CB 1095   6.362   6.079   1.742
  112LEU     CG 1096   6.292   5.964   1.816
  112LEU    CD1 1097   6.366   5.932   1.946
  112LEU    CD2 1098   6.148   6.011   1.832
  112LEU      C 1099   6.370   6.221   1.541
  112LEU      O 1100   6.478   6.271   1.572
  113SER      N 1101   6.300   6.283   1.446
  113SER      H 1102   6.205   6.258   1.430
  113SER     CA 1103   6.343   6.414   1.394
  113SER     CB 1104   6.242   6.448   1.285
  113SER     OG 1105   6.308   6.536   1.193
  113SER     HG 1106   6.293   6.630   1.222
  113SER      C 1107   6.326   6.516   1.507
  113SER      O 1108   6.267   6.478   1.608
  114GLU      N 1109   6.391   6.628   1.481
  114GLU      H 1110   6.422   6.648   1.387
  114GLU     CA 1111   6.407   6.746   1.568
  114GLU     CB 1112   6.506   6.847   1.511
  114GLU     CG 1113   6.456   6.942   1.402
  114GLU     CD 1114   6.444   6.878   1.264
  114GLU    OE1 1115   6.345   6.804   1.245
  114GLU    OE2 1116   6.515   6.915   1.168
  114GLU      C 1117   6.278   6.812   1.618
  114GLU      O 1118   6.273   6.863   1.729
  115THR      N 1119   6.171   6.798   1.540
  115THR      H 1120   6.173   6.759   1.449
  115THR     CA 1121   6.049   6.878   1.563
  115THR     CB 1122   5.982   6.930   1.436
  115THR    OG1 1123   5.973   6.832   1.332
  115THR    HG1 1124   5.882   6.818   1.294
  115THR    CG2 1125   6.065   7.050   1.390
  115THR      C 1126   5.951   6.796   1.647
  115THR      O 1127   5.963   6.678   1.679
  116GLU      N 1128   5.840   6.859   1.683
  116GLU      H 1129   5.835   6.959   1.673
  116GLU     CA 1130   5.727   6.800   1.756
  116GLU     CB 1131   5.660   6.904   1.846
  116GLU     CG 1132   5.595   7.029   1.788
  116GLU     CD 1133   5.672   7.105   1.679
  116GLU    OE1 1134   5.628   7.114   1.563
  116GLU    OE2 1135   5.788   7.144   1.706
  116GLU      C 1136   5.624   6.717   1.678
  116GLU      O 1137   5.574   6.616   1.728
  117LYS      N 1138   5.586   6.761   1.559
  117LYS      H 1139   5.620   6.848   1.523
  117LYS     CA 1140   5.495   6.690   1.468
  117LYS     CB 1141   5.443   6.784   1.359
  117LYS     CG 1142   5.326   6.868   1.413
  117LYS     CD 1143   5.254   6.942   1.299
  117LYS     CE 1144   5.335   7.063   1.252
  117LYS     NZ 1145   5.263   7.164   1.171
  117LYS    HZ1 1146   5.177   7.170   1.222
  117LYS    HZ2 1147   5.314   7.249   1.159
  117LYS    HZ3 1148   5.248   7.117   1.084
  117LYS      C 1149   5.553   6.569   1.394
  117LYS      O 1150   5.657   6.568   1.329
  118MET      N 1151   5.465   6.470   1.407
  118MET      H 1152   5.393   6.475   1.477
  118MET     CA 1153   5.471   6.337   1.345
  118MET     CB 1154   5.335   6.297   1.288
  118MET     CG 1155   5.240   6.391   1.214
  118MET     SD 1156   5.091   6.320   1.136
  118MET     CE 1157   4.972   6.452   1.147
  118MET      C 1158   5.584   6.297   1.250
  118MET      O 1159   5.590   6.350   1.140
  119SER      N 1160   5.630   6.172   1.260
  119SER      H 1161   5.597   6.103   1.323
  119SER     CA 1162   5.757   6.131   1.197
  119SER     CB 1163   5.798   5.991   1.245
  119SER     OG 1164   5.687   5.904   1.222
  119SER     HG 1165   5.674   5.907   1.123
  119SER      C 1166   5.755   6.133   1.044
  119SER      O 1167   5.686   6.049   0.986
  120PRO      N 1168   5.865   6.189   0.994
  120PRO     CA 1169   5.883   6.203   0.849
  120PRO     CB 1170   6.000   6.299   0.822
  120PRO     CG 1171   6.032   6.358   0.959
  120PRO     CD 1172   5.968   6.267   1.064
  120PRO      C 1173   5.909   6.070   0.778
  120PRO      O 1174   5.973   5.986   0.842
  121GLU      N 1175   5.816   6.047   0.686
  121GLU      H 1176   5.746   6.115   0.665
  121GLU     CA 1177   5.802   5.921   0.611
  121GLU     CB 1178   5.682   5.957   0.523
  121GLU     CG 1179   5.547   5.978   0.592
  121GLU     CD 1180   5.457   6.073   0.512
  121GLU    OE1 1181   5.458   6.188   0.560
  121GLU    OE2 1182   5.380   6.033   0.422
  121GLU      C 1183   5.922   5.866   0.534
  121GLU      O 1184   5.943   5.746   0.548
  122ASP      N 1185   6.015   5.957   0.507
  122ASP      H 1186   6.003   6.056   0.519
  122ASP     CA 1187   6.150   5.922   0.459
  122ASP     CB 1188   6.236   6.042   0.420
  122ASP     CG 1189   6.270   6.144   0.529
  122ASP    OD1 1190   6.178   6.183   0.605
  122ASP    OD2 1191   6.391   6.173   0.542
  122ASP      C 1192   6.228   5.832   0.555
  122ASP      O 1193   6.288   5.730   0.522
  123ARG      N 1194   6.236   5.884   0.677
  123ARG      H 1195   6.236   5.984   0.683
  123ARG     CA 1196   6.284   5.821   0.801
  123ARG     CB 1197   6.284   5.930   0.908
  123ARG     CG 1198   6.382   6.042   0.874
  123ARG     CD 1199   6.383   6.146   0.986
  123ARG     NE 1200   6.479   6.255   0.962
  123ARG     HE 1201   6.451   6.324   0.895
  123ARG     CZ 1202   6.592   6.281   1.030
  123ARG    NH1 1203   6.642   6.207   1.130
  123ARG   HH11 1204   6.597   6.119   1.148
  123ARG   HH12 1205   6.719   6.233   1.187
  123ARG    NH2 1206   6.665   6.388   0.995
  123ARG   HH21 1207   6.636   6.460   0.932
  123ARG   HH22 1208   6.749   6.409   1.044
  123ARG      C 1209   6.198   5.705   0.852
  123ARG      O 1210   6.265   5.605   0.874
  124ALA      N 1211   6.065   5.704   0.860
  124ALA      H 1212   6.015   5.790   0.867
  124ALA     CA 1213   5.990   5.582   0.892
  124ALA     CB 1214   5.842   5.619   0.900
  124ALA      C 1215   6.023   5.474   0.789
  124ALA      O 1216   6.062   5.362   0.822
  125LYS      N 1217   6.039   5.506   0.661
  125LYS      H 1218   5.994   5.582   0.613
  125LYS     CA 1219   6.095   5.414   0.561
  125LYS     CB 1220   6.073   5.456   0.415
  125LYS     CG 1221   5.923   5.448   0.387
  125LYS     CD 1222   5.885   5.490   0.245
  125LYS     CE 1223   5.906   5.636   0.202
  125LYS     NZ 1224   5.872   5.663   0.061
  125LYS    HZ1 1225   5.944   5.622   0.005
  125LYS    HZ2 1226   5.785   5.620   0.038
  125LYS    HZ3 1227   5.871   5.762   0.044
  125LYS      C 1228   6.238   5.363   0.581
  125LYS      O 1229   6.253   5.241   0.580
  126CYS      N 1230   6.325   5.450   0.633
  126CYS      H 1231   6.309   5.545   0.657
  126CYS     CA 1232   6.461   5.408   0.669
  126CYS     CB 1233   6.549   5.530   0.698
  126CYS     SG 1234   6.604   5.611   0.544
  126CYS     HG 1235   6.661   5.709   0.612
  126CYS      C 1236   6.479   5.320   0.793
  126CYS      O 1237   6.585   5.261   0.814
  127PHE      N 1238   6.377   5.332   0.878
  127PHE      H 1239   6.315   5.411   0.879
  127PHE     CA 1240   6.367   5.251   1.000
  127PHE     CB 1241   6.283   5.329   1.102
  127PHE     CG 1242   6.278   5.267   1.242
  127PHE    CD1 1243   6.335   5.342   1.344
  127PHE    HD1 1244   6.394   5.433   1.328
  127PHE    CD2 1245   6.187   5.166   1.270
  127PHE    HD2 1246   6.142   5.115   1.185
  127PHE    CE1 1247   6.316   5.295   1.473
  127PHE    HE1 1248   6.335   5.363   1.556
  127PHE    CE2 1249   6.169   5.118   1.399
  127PHE    HE2 1250   6.086   5.052   1.425
  127PHE     CZ 1251   6.229   5.190   1.501
  127PHE     HZ 1252   6.191   5.164   1.600
  127PHE      C 1253   6.324   5.108   0.969
  127PHE      O 1254   6.407   5.023   1.002
  128GLU      N 1255   6.207   5.088   0.908
  128GLU      H 1256   6.157   5.171   0.884
  128GLU     CA 1257   6.142   4.966   0.859
  128GLU     CB 1258   6.057   5.001   0.737
  128GLU     CG 1259   5.932   4.914   0.718
  128GLU     CD 1260   5.851   4.923   0.589
  128GLU    OE1 1261   5.902   4.869   0.488
  128GLU    OE2 1262   5.730   4.955   0.597
  128GLU      C 1263   6.242   4.859   0.813
  128GLU      O 1264   6.220   4.741   0.839
  129LYS      N 1265   6.336   4.907   0.732
  129LYS      H 1266   6.337   5.005   0.711
  129LYS     CA 1267   6.445   4.830   0.672
  129LYS     CB 1268   6.494   4.886   0.538
  129LYS     CG 1269   6.539   5.032   0.549
  129LYS     CD 1270   6.537   5.100   0.412
  129LYS     CE 1271   6.648   5.035   0.330
  129LYS     NZ 1272   6.658   5.109   0.203
  129LYS    HZ1 1273   6.663   5.209   0.212
  129LYS    HZ2 1274   6.729   5.069   0.145
  129LYS    HZ3 1275   6.573   5.091   0.154
  129LYS      C 1276   6.563   4.801   0.766
  129LYS      O 1277   6.615   4.690   0.758
  130ASN      N 1278   6.582   4.877   0.873
  130ASN      H 1279   6.518   4.947   0.905
  130ASN     CA 1280   6.705   4.863   0.953
  130ASN     CB 1281   6.714   4.973   1.059
  130ASN     CG 1282   6.847   4.987   1.132
  130ASN    OD1 1283   6.901   4.897   1.196
  130ASN    ND2 1284   6.897   5.109   1.149
  130ASN   HD21 1285   6.859   5.192   1.108
  130ASN   HD22 1286   6.987   5.102   1.193
  130ASN      C 1287   6.711   4.728   1.024
  130ASN      O 1288   6.625   4.685   1.101
  131GLU      N 1289   6.834   4.677   1.027
  131GLU      H 1290   6.911   4.710   0.972
  131GLU     CA 1291   6.867   4.546   1.086
  131GLU     CB 1292   7.019   4.525   1.091
  131GLU     CG 1293   7.075   4.489   0.954
  131GLU     CD 1294   7.062   4.598   0.847
  131GLU    OE1 1295   7.026   4.565   0.732
  131GLU    OE2 1296   7.080   4.718   0.875
  131GLU      C 1297   6.818   4.533   1.231
  131GLU      O 1298   6.768   4.429   1.273
  132ALA      N 1299   6.834   4.644   1.302
  132ALA      H 1300   6.883   4.727   1.275
  132ALA     CA 1301   6.770   4.667   1.433
  132ALA     CB 1302   6.820   4.801   1.486
  132ALA      C 1303   6.622   4.642   1.459
  132ALA      O 1304   6.592   4.597   1.570
  133ILE      N 1305   6.536   4.649   1.357
  133ILE      H 1306   6.566   4.689   1.271
  133ILE     CA 1307   6.390   4.645   1.371
  133ILE     CB 1308   6.321   4.771   1.319
  133ILE    CG1 1309   6.176   4.779   1.365
  133ILE    CG2 1310   6.317   4.774   1.166
  133ILE     CD 1311   6.153   4.760   1.515
  133ILE      C 1312   6.336   4.508   1.328
  133ILE      O 1313   6.280   4.437   1.410
  134GLN      N 1314   6.415   4.450   1.237
  134GLN      H 1315   6.476   4.508   1.182
  134GLN     CA 1316   6.407   4.307   1.207
  134GLN     CB 1317   6.508   4.282   1.095
  134GLN     CG 1318   6.471   4.366   0.973
  134GLN     CD 1319   6.555   4.329   0.850
  134GLN    OE1 1320   6.671   4.290   0.855
  134GLN    NE2 1321   6.503   4.351   0.729
  134GLN   HE21 1322   6.419   4.406   0.722
  134GLN   HE22 1323   6.539   4.310   0.645
  134GLN      C 1324   6.444   4.215   1.324
  134GLN      O 1325   6.357   4.146   1.377
  135ALA      N 1326   6.562   4.249   1.376
  135ALA      H 1327   6.614   4.323   1.334
  135ALA     CA 1328   6.606   4.181   1.499
  135ALA     CB 1329   6.745   4.225   1.546
  135ALA      C 1330   6.517   4.195   1.622
  135ALA      O 1331   6.529   4.111   1.712
  136ALA      N 1332   6.458   4.312   1.643
  136ALA      H 1333   6.477   4.389   1.582
  136ALA     CA 1334   6.358   4.351   1.744
  136ALA     CB 1335   6.332   4.501   1.757
  136ALA      C 1336   6.234   4.262   1.738
  136ALA      O 1337   6.214   4.188   1.835
  137HISE     N 1338   6.177   4.249   1.619
  137HISE     H 1339   6.210   4.302   1.541
  137HISE    CA 1340   6.063   4.159   1.595
  137HISE    CB 1341   6.005   4.163   1.454
  137HISE    CG 1342   5.968   4.297   1.390
  137HISE   ND1 1343   5.863   4.370   1.428
  137HISE   CD2 1344   6.033   4.359   1.292
  137HISE   HD2 1345   6.129   4.329   1.252
  137HISE   CE1 1346   5.858   4.470   1.341
  137HISE   HE1 1347   5.776   4.541   1.335
  137HISE   NE2 1348   5.965   4.470   1.262
  137HISE   HE2 1349   5.975   4.529   1.181
  137HISE     C 1350   6.087   4.010   1.621
  137HISE     O 1351   6.012   3.950   1.698
  138ASP      N 1352   6.207   3.959   1.592
  138ASP      H 1353   6.277   4.021   1.556
  138ASP     CA 1354   6.259   3.825   1.618
  138ASP     CB 1355   6.396   3.820   1.550
  138ASP     CG 1356   6.457   3.680   1.548
  138ASP    OD1 1357   6.542   3.652   1.635
  138ASP    OD2 1358   6.425   3.608   1.451
  138ASP      C 1359   6.268   3.781   1.765
  138ASP      O 1360   6.223   3.671   1.799
  139ALA      N 1361   6.304   3.872   1.855
  139ALA      H 1362   6.372   3.936   1.819
  139ALA     CA 1363   6.299   3.857   2.001
  139ALA     CB 1364   6.377   3.975   2.057
  139ALA      C 1365   6.158   3.853   2.062
  139ALA      O 1366   6.140   3.788   2.165
  140VAL      N 1367   6.070   3.947   2.029
  140VAL      H 1368   6.107   4.025   1.980
  140VAL     CA 1369   5.930   3.945   2.075
  140VAL     CB 1370   5.868   4.079   2.034
  140VAL    CG1 1371   5.811   4.094   1.893
  140VAL    CG2 1372   5.774   4.130   2.143
  140VAL      C 1373   5.846   3.828   2.024
  140VAL      O 1374   5.771   3.779   2.109
  141ALA      N 1375   5.873   3.781   1.903
  141ALA      H 1376   5.947   3.821   1.849
  141ALA     CA 1377   5.810   3.659   1.851
  141ALA     CB 1378   5.865   3.643   1.709
  141ALA      C 1379   5.813   3.521   1.917
  141ALA      O 1380   5.765   3.423   1.861
  142GLN      N 1381   5.883   3.514   2.030
  142GLN      H 1382   5.937   3.588   2.070
  142GLN     CA 1383   5.878   3.402   2.126
  142GLN     CB 1384   5.978   3.423   2.240
  142GLN     CG 1385   6.125   3.428   2.198
  142GLN     CD 1386   6.228   3.441   2.310
  142GLN    OE1 1387   6.268   3.351   2.383
  142GLN    NE2 1388   6.258   3.570   2.326
  142GLN   HE21 1389   6.211   3.639   2.271
  142GLN   HE22 1390   6.333   3.595   2.386
  142GLN      C 1391   5.737   3.393   2.185
  142GLN      O 1392   5.691   3.488   2.247
  143GLU      N 1393   5.690   3.268   2.190
  143GLU      H 1394   5.748   3.187   2.189
  143GLU     CA 1395   5.558   3.220   2.233
  143GLU     CB 1396   5.538   3.225   2.384
  143GLU     CG 1397   5.574   3.091   2.449
  143GLU     CD 1398   5.460   2.989   2.450
  143GLU    OE1 1399   5.477   2.897   2.533
  143GLU    OE2 1400   5.354   3.010   2.387
  143GLU      C 1401   5.439   3.289   2.166
  143GLU      O 1402   5.436   3.411   2.148
  144GLY      N 1403   5.327   3.218   2.168
  144GLY      H 1404   5.330   3.132   2.220
  144GLY     CA 1405   5.195   3.244   2.110
  144GLY      C 1406   5.108   3.349   2.177
  144GLY      O 1407   5.050   3.332   2.284
  145GLN      N 1408   5.113   3.467   2.116
  145GLN      H 1409   5.150   3.472   2.024
  145GLN     CA 1410   5.050   3.593   2.159
  145GLN     CB 1411   5.024   3.673   2.031
  145GLN     CG 1412   5.144   3.767   2.016
  145GLN     CD 1413   5.125   3.865   1.900
  145GLN    OE1 1414   5.195   3.966   1.898
  145GLN    NE2 1415   5.053   3.826   1.795
  145GLN   HE21 1416   5.003   3.741   1.782
  145GLN   HE22 1417   5.062   3.867   1.704
  145GLN      C 1418   4.916   3.571   2.230
  145GLN      O 1419   4.824   3.506   2.182
  146CYS      N 1420   4.910   3.627   2.351
  146CYS      H 1421   4.995   3.667   2.384
  146CYS     CA 1422   4.790   3.611   2.435
  146CYS     CB 1423   4.820   3.640   2.582
  146CYS     SG 1424   4.902   3.799   2.622
  146CYS     HG 1425   5.011   3.778   2.548
  146CYS      C 1426   4.670   3.699   2.399
  146CYS      O 1427   4.693   3.807   2.345
  147ARG      N 1428   4.551   3.649   2.428
  147ARG      H 1429   4.546   3.551   2.446
  147ARG     CA 1430   4.420   3.715   2.431
  147ARG     CB 1431   4.422   3.815   2.547
  147ARG     CG 1432   4.298   3.804   2.635
  147ARG     CD 1433   4.285   3.669   2.705
  147ARG     NE 1434   4.171   3.634   2.792
  147ARG     HE 1435   4.152   3.714   2.849
  147ARG     CZ 1436   4.121   3.512   2.815
  147ARG    NH1 1437   4.177   3.407   2.753
  147ARG   HH11 1438   4.260   3.408   2.698
  147ARG   HH12 1439   4.124   3.323   2.764
  147ARG    NH2 1440   4.004   3.497   2.878
  147ARG   HH21 1441   3.951   3.578   2.904
  147ARG   HH22 1442   3.960   3.408   2.886
  147ARG      C 1443   4.358   3.780   2.307
  147ARG      O 1444   4.238   3.803   2.307
  148VAL      N 1445   4.451   3.814   2.218
  148VAL      H 1446   4.548   3.810   2.242
  148VAL     CA 1447   4.425   3.889   2.094
  148VAL     CB 1448   4.563   3.915   2.034
  148VAL    CG1 1449   4.552   3.968   1.891
  148VAL    CG2 1450   4.647   4.006   2.123
  148VAL      C 1451   4.324   3.823   1.999
  148VAL      O 1452   4.358   3.716   1.949
  149ASP      N 1453   4.202   3.874   1.993
  149ASP      H 1454   4.167   3.943   2.057
  149ASP     CA 1455   4.110   3.836   1.885
  149ASP     CB 1456   4.032   3.711   1.926
  149ASP     CG 1457   3.953   3.655   1.807
  149ASP    OD1 1458   4.018   3.587   1.725
  149ASP    OD2 1459   3.835   3.695   1.793
  149ASP      C 1460   4.024   3.951   1.831
  149ASP      O 1461   3.996   4.041   1.910
  150ASP      N 1462   3.996   3.939   1.702
  150ASP      H 1463   4.026   3.857   1.654
  150ASP     CA 1464   3.926   4.044   1.626
  150ASP     CB 1465   3.961   4.039   1.477
  150ASP     CG 1466   3.965   3.903   1.406
  150ASP    OD1 1467   4.064   3.830   1.388
  150ASP    OD2 1468   3.868   3.887   1.328
  150ASP      C 1469   3.774   4.036   1.641
  150ASP      O 1470   3.709   4.134   1.608
  151LYS      N 1471   3.720   3.926   1.693
  151LYS      H 1472   3.769   3.841   1.712
  151LYS     CA 1473   3.576   3.907   1.718
  151LYS     CB 1474   3.554   3.756   1.713
  151LYS     CG 1475   3.593   3.672   1.591
  151LYS     CD 1476   3.618   3.529   1.639
  151LYS     CE 1477   3.682   3.439   1.533
  151LYS     NZ 1478   3.819   3.474   1.493
  151LYS    HZ1 1479   3.823   3.535   1.414
  151LYS    HZ2 1480   3.865   3.524   1.567
  151LYS    HZ3 1481   3.874   3.395   1.466
  151LYS      C 1482   3.531   3.963   1.853
  151LYS      O 1483   3.413   3.975   1.885
  152VAL      N 1484   3.624   3.962   1.949
  152VAL      H 1485   3.705   3.905   1.937
  152VAL     CA 1486   3.605   4.012   2.085
  152VAL     CB 1487   3.665   3.921   2.192
  152VAL    CG1 1488   3.583   3.792   2.187
  152VAL    CG2 1489   3.810   3.883   2.160
  152VAL      C 1490   3.645   4.157   2.117
  152VAL      O 1491   3.636   4.208   2.228
  153ASN      N 1492   3.672   4.230   2.009
  153ASN      H 1493   3.648   4.199   1.918
  153ASN     CA 1494   3.729   4.366   2.005
  153ASN     CB 1495   3.618   4.467   2.035
  153ASN     CG 1496   3.547   4.499   1.903
  153ASN    OD1 1497   3.522   4.416   1.816
  153ASN    ND2 1498   3.499   4.623   1.900
  153ASN   HD21 1499   3.517   4.683   1.979
  153ASN   HD22 1500   3.428   4.651   1.836
  153ASN      C 1501   3.862   4.404   2.071
  153ASN      O 1502   3.909   4.518   2.073
  154PHE      N 1503   3.936   4.296   2.090
  154PHE      H 1504   3.938   4.225   2.019
  154PHE     CA 1505   4.058   4.297   2.172
  154PHE     CB 1506   4.085   4.160   2.233
  154PHE     CG 1507   4.057   4.159   2.383
  154PHE    CD1 1508   3.932   4.149   2.443
  154PHE    HD1 1509   3.842   4.137   2.383
  154PHE    CD2 1510   4.173   4.150   2.459
  154PHE    HD2 1511   4.267   4.131   2.407
  154PHE    CE1 1512   3.914   4.131   2.580
  154PHE    HE1 1513   3.814   4.152   2.619
  154PHE    CE2 1514   4.154   4.129   2.595
  154PHE    HE2 1515   4.238   4.149   2.662
  154PHE     CZ 1516   4.030   4.113   2.655
  154PHE     HZ 1517   4.015   4.079   2.757
  154PHE      C 1518   4.181   4.346   2.094
  154PHE      O 1519   4.211   4.288   1.989
  155HISE     N 1520   4.258   4.440   2.147
  155HISE     H 1521   4.224   4.499   2.220
  155HISE    CA 1522   4.379   4.496   2.085
  155HISE    CB 1523   4.328   4.598   1.983
  155HISE    CG 1524   4.429   4.670   1.894
  155HISE   ND1 1525   4.536   4.621   1.831
  155HISE   CD2 1526   4.437   4.802   1.883
  155HISE   HD2 1527   4.365   4.869   1.931
  155HISE   CE1 1528   4.599   4.724   1.775
  155HISE   HE1 1529   4.694   4.723   1.723
  155HISE   NE2 1530   4.540   4.839   1.807
  155HISE   HE2 1531   4.558   4.935   1.784
  155HISE     C 1532   4.472   4.562   2.187
  155HISE     O 1533   4.436   4.596   2.300
  156PHE      N 1534   4.592   4.586   2.135
  156PHE      H 1535   4.609   4.584   2.037
  156PHE     CA 1536   4.706   4.635   2.215
  156PHE     CB 1537   4.838   4.608   2.143
  156PHE     CG 1538   4.883   4.462   2.133
  156PHE    CD1 1539   4.968   4.402   2.225
  156PHE    HD1 1540   5.009   4.466   2.302
  156PHE    CD2 1541   4.845   4.389   2.021
  156PHE    HD2 1542   4.761   4.425   1.961
  156PHE    CE1 1543   5.010   4.270   2.211
  156PHE    HE1 1544   5.041   4.220   2.303
  156PHE    CE2 1545   4.890   4.259   2.004
  156PHE    HE2 1546   4.859   4.209   1.911
  156PHE     CZ 1547   4.969   4.198   2.099
  156PHE     HZ 1548   5.024   4.106   2.076
  156PHE      C 1549   4.701   4.786   2.240
  156PHE      O 1550   4.719   4.870   2.153
  157ILE      N 1551   4.661   4.816   2.363
  157ILE      H 1552   4.662   4.743   2.432
  157ILE     CA 1553   4.639   4.956   2.404
  157ILE     CB 1554   4.495   4.986   2.442
  157ILE    CG1 1555   4.406   4.953   2.322
  157ILE    CG2 1556   4.473   5.126   2.501
  157ILE     CD 1557   4.429   5.026   2.190
  157ILE      C 1558   4.743   4.993   2.510
  157ILE      O 1559   4.779   4.922   2.604
  158LEU      N 1560   4.823   5.091   2.468
  158LEU      H 1561   4.806   5.144   2.385
  158LEU     CA 1562   4.934   5.142   2.550
  158LEU     CB 1563   5.043   5.178   2.449
  158LEU     CG 1564   5.170   5.228   2.519
  158LEU    CD1 1565   5.233   5.105   2.584
  158LEU    CD2 1566   5.266   5.298   2.423
  158LEU      C 1567   4.880   5.267   2.621
  158LEU      O 1568   4.850   5.368   2.558
  159PHE      N 1569   4.891   5.280   2.753
  159PHE      H 1570   4.948   5.214   2.802
  159PHE     CA 1571   4.845   5.403   2.819
  159PHE     CB 1572   4.735   5.374   2.920
  159PHE     CG 1573   4.592   5.348   2.870
  159PHE    CD1 1574   4.542   5.219   2.883
  159PHE    HD1 1575   4.604   5.132   2.905
  159PHE    CD2 1576   4.514   5.457   2.836
  159PHE    HD2 1577   4.555   5.558   2.845
  159PHE    CE1 1578   4.407   5.197   2.858
  159PHE    HE1 1579   4.370   5.097   2.884
  159PHE    CE2 1580   4.379   5.437   2.810
  159PHE    HE2 1581   4.310   5.514   2.777
  159PHE     CZ 1582   4.331   5.307   2.820
  159PHE     HZ 1583   4.224   5.289   2.804
  159PHE      C 1584   4.962   5.479   2.883
  159PHE      O 1585   5.044   5.412   2.945
  160ASN      N 1586   4.976   5.607   2.849
  160ASN      H 1587   4.929   5.635   2.765
  160ASN     CA 1588   5.090   5.688   2.896
  160ASN     CB 1589   5.206   5.672   2.797
  160ASN     CG 1590   5.332   5.732   2.860
  160ASN    OD1 1591   5.369   5.712   2.976
  160ASN    ND2 1592   5.402   5.808   2.777
  160ASN   HD21 1593   5.371   5.843   2.689
  160ASN   HD22 1594   5.491   5.839   2.811
  160ASN      C 1595   5.052   5.830   2.937
  160ASN      O 1596   4.941   5.877   2.909
  161ASN      N 1597   5.143   5.887   3.015
  161ASN      H 1598   5.231   5.840   3.024
  161ASN     CA 1599   5.126   6.019   3.078
  161ASN     CB 1600   5.119   6.029   3.231
  161ASN     CG 1601   5.053   6.158   3.278
  161ASN    OD1 1602   5.108   6.268   3.269
  161ASN    ND2 1603   4.949   6.147   3.359
  161ASN   HD21 1604   4.907   6.066   3.400
  161ASN   HD22 1605   4.890   6.227   3.376
  161ASN      C 1606   5.236   6.116   3.033
  161ASN      O 1607   5.351   6.095   3.070
  162VAL      N 1608   5.190   6.221   2.966
  162VAL      H 1609   5.098   6.222   2.928
  162VAL     CA 1610   5.281   6.324   2.914
  162VAL     CB 1611   5.303   6.315   2.763
  162VAL    CG1 1612   5.367   6.436   2.696
  162VAL    CG2 1613   5.396   6.195   2.744
  162VAL      C 1614   5.248   6.463   2.969
  162VAL      O 1615   5.161   6.535   2.920
  163ASP      N 1616   5.341   6.510   3.051
  163ASP      H 1617   5.425   6.461   3.071
  163ASP     CA 1618   5.321   6.616   3.152
  163ASP     CB 1619   5.392   6.737   3.090
  163ASP     CG 1620   5.541   6.737   3.126
  163ASP    OD1 1621   5.621   6.652   3.079
  163ASP    OD2 1622   5.586   6.827   3.200
  163ASP      C 1623   5.180   6.645   3.202
  163ASP      O 1624   5.102   6.719   3.143
  164GLY      N 1625   5.142   6.572   3.307
  164GLY      H 1626   5.210   6.509   3.346
  164GLY     CA 1627   5.013   6.581   3.376
  164GLY      C 1628   4.890   6.550   3.291
  164GLY      O 1629   4.779   6.572   3.339
  165HISE     N 1630   4.904   6.470   3.186
  165HISE     H 1631   4.979   6.403   3.191
  165HISE    CA 1632   4.806   6.462   3.077
  165HISE    CB 1633   4.823   6.561   2.961
  165HISE    CG 1634   4.738   6.687   2.980
  165HISE   ND1 1635   4.614   6.713   2.937
  165HISE   CD2 1636   4.775   6.785   3.061
  165HISE   HD2 1637   4.868   6.787   3.119
  165HISE   CE1 1638   4.578   6.833   2.981
  165HISE   HE1 1639   4.488   6.894   2.970
  165HISE   NE2 1640   4.683   6.880   3.048
  165HISE   HE2 1641   4.687   6.967   3.097
  165HISE     C 1642   4.797   6.325   3.010
  165HISE     O 1643   4.891   6.279   2.945
  166LEU      N 1644   4.676   6.271   3.014
  166LEU      H 1645   4.606   6.322   3.064
  166LEU     CA 1646   4.660   6.128   2.987
  166LEU     CB 1647   4.537   6.073   3.060
  166LEU     CG 1648   4.535   5.922   3.084
  166LEU    CD1 1649   4.647   5.880   3.180
  166LEU    CD2 1650   4.414   5.863   3.156
  166LEU      C 1651   4.649   6.090   2.839
  166LEU      O 1652   4.538   6.099   2.787
  167TYR      N 1653   4.740   6.011   2.783
  167TYR      H 1654   4.804   5.961   2.842
  167TYR     CA 1655   4.762   5.994   2.639
  167TYR     CB 1656   4.895   6.057   2.600
  167TYR     CG 1657   4.875   6.207   2.578
  167TYR    CD1 1658   4.796   6.250   2.471
  167TYR    HD1 1659   4.710   6.189   2.445
  167TYR    CD2 1660   4.950   6.299   2.650
  167TYR    HD2 1661   4.992   6.255   2.741
  167TYR    CE1 1662   4.799   6.387   2.450
  167TYR    HE1 1663   4.749   6.415   2.357
  167TYR    CE2 1664   4.950   6.436   2.629
  167TYR    HE2 1665   5.000   6.501   2.701
  167TYR     CZ 1666   4.863   6.481   2.530
  167TYR     OH 1667   4.809   6.605   2.523
  167TYR     HH 1668   4.886   6.658   2.559
  167TYR      C 1669   4.745   5.847   2.600
  167TYR      O 1670   4.833   5.765   2.628
  168GLU      N 1671   4.620   5.824   2.561
  168GLU      H 1672   4.557   5.902   2.560
  168GLU     CA 1673   4.581   5.697   2.499
  168GLU     CB 1674   4.428   5.692   2.494
  168GLU     CG 1675   4.369   5.562   2.438
  168GLU     CD 1676   4.230   5.601   2.390
  168GLU    OE1 1677   4.203   5.636   2.273
  168GLU    OE2 1678   4.139   5.571   2.470
  168GLU      C 1679   4.635   5.663   2.360
  168GLU      O 1680   4.599   5.728   2.261
  169LEU      N 1681   4.705   5.550   2.350
  169LEU      H 1682   4.735   5.501   2.432
  169LEU     CA 1683   4.794   5.519   2.237
  169LEU     CB 1684   4.944   5.520   2.267
  169LEU     CG 1685   5.000   5.646   2.333
  169LEU    CD1 1686   5.139   5.637   2.396
  169LEU    CD2 1687   4.980   5.752   2.224
  169LEU      C 1688   4.761   5.377   2.192
  169LEU      O 1689   4.706   5.291   2.261
  170ASP      N 1690   4.785   5.363   2.062
  170ASP      H 1691   4.816   5.437   2.001
  170ASP     CA 1692   4.749   5.239   1.992
  170ASP     CB 1693   4.627   5.268   1.904
  170ASP     CG 1694   4.558   5.150   1.837
  170ASP    OD1 1695   4.608   5.091   1.739
  170ASP    OD2 1696   4.458   5.105   1.897
  170ASP      C 1697   4.871   5.186   1.917
  170ASP      O 1698   4.938   5.262   1.846
  171GLY      N 1699   4.892   5.055   1.913
  171GLY      H 1700   4.847   4.994   1.978
  171GLY     CA 1701   5.000   5.005   1.826
  171GLY      C 1702   4.985   5.011   1.674
  171GLY      O 1703   5.089   5.029   1.611
  172ARG      N 1704   4.863   5.000   1.623
  172ARG      H 1705   4.781   5.016   1.678
  172ARG     CA 1706   4.843   4.992   1.477
  172ARG     CB 1707   4.730   4.890   1.460
  172ARG     CG 1708   4.719   4.840   1.316
  172ARG     CD 1709   4.587   4.773   1.278
  172ARG     NE 1710   4.559   4.648   1.350
  172ARG     HE 1711   4.465   4.634   1.381
  172ARG     CZ 1712   4.640   4.542   1.364
  172ARG    NH1 1713   4.761   4.534   1.306
  172ARG   HH11 1714   4.791   4.602   1.239
  172ARG   HH12 1715   4.814   4.451   1.321
  172ARG    NH2 1716   4.586   4.438   1.428
  172ARG   HH21 1717   4.495   4.430   1.470
  172ARG   HH22 1718   4.649   4.361   1.434
  172ARG      C 1719   4.812   5.125   1.408
  172ARG      O 1720   4.854   5.137   1.294
  173MET      N 1721   4.746   5.212   1.484
  173MET      H 1722   4.716   5.189   1.576
  173MET     CA 1723   4.686   5.341   1.446
  173MET     CB 1724   4.545   5.368   1.501
  173MET     CG 1725   4.435   5.313   1.410
  173MET     SD 1726   4.442   5.130   1.398
  173MET     CE 1727   4.314   5.121   1.274
  173MET      C 1728   4.772   5.457   1.495
  173MET      O 1729   4.793   5.471   1.615
  174PRO      N 1730   4.795   5.561   1.414
  174PRO     CA 1731   4.859   5.686   1.458
  174PRO     CB 1732   4.892   5.761   1.329
  174PRO     CG 1733   4.782   5.708   1.236
  174PRO     CD 1734   4.779   5.559   1.268
  174PRO      C 1735   4.771   5.767   1.553
  174PRO      O 1736   4.661   5.728   1.591
  175PHE      N 1737   4.837   5.863   1.618
  175PHE      H 1738   4.936   5.858   1.628
  175PHE     CA 1739   4.779   5.962   1.709
  175PHE     CB 1740   4.656   6.034   1.653
  175PHE     CG 1741   4.664   6.111   1.522
  175PHE    CD1 1742   4.707   6.243   1.535
  175PHE    HD1 1743   4.698   6.292   1.632
  175PHE    CD2 1744   4.642   6.052   1.398
  175PHE    HD2 1745   4.599   5.951   1.396
  175PHE    CE1 1746   4.733   6.317   1.420
  175PHE    HE1 1747   4.731   6.426   1.427
  175PHE    CE2 1748   4.677   6.126   1.286
  175PHE    HE2 1749   4.675   6.076   1.189
  175PHE     CZ 1750   4.714   6.260   1.295
  175PHE     HZ 1751   4.748   6.321   1.212
  175PHE      C 1752   4.746   5.919   1.852
  175PHE      O 1753   4.700   5.806   1.867
  176PRO      N 1754   4.803   5.994   1.947
  176PRO     CA 1755   4.751   5.986   2.084
  176PRO     CB 1756   4.859   6.062   2.161
  176PRO     CG 1757   4.902   6.173   2.066
  176PRO     CD 1758   4.909   6.094   1.935
  176PRO      C 1759   4.618   6.058   2.106
  176PRO      O 1760   4.579   6.153   2.039
  177VAL      N 1761   4.541   6.004   2.201
  177VAL      H 1762   4.548   5.910   2.234
  177VAL     CA 1763   4.424   6.076   2.253
  177VAL     CB 1764   4.298   5.991   2.235
  177VAL    CG1 1765   4.175   6.068   2.286
  177VAL    CG2 1766   4.278   5.959   2.087
  177VAL      C 1767   4.431   6.134   2.395
  177VAL      O 1768   4.458   6.059   2.489
  178ASN      N 1769   4.422   6.266   2.393
  178ASN      H 1770   4.387   6.321   2.317
  178ASN     CA 1771   4.410   6.332   2.524
  178ASN     CB 1772   4.424   6.482   2.496
  178ASN     CG 1773   4.452   6.550   2.630
  178ASN    OD1 1774   4.371   6.602   2.706
  178ASN    ND2 1775   4.580   6.573   2.659
  178ASN   HD21 1776   4.660   6.555   2.602
  178ASN   HD22 1777   4.596   6.580   2.758
  178ASN      C 1778   4.277   6.311   2.596
  178ASN      O 1779   4.168   6.349   2.553
  179HISE     N 1780   4.295   6.242   2.709
  179HISE     H 1781   4.384   6.197   2.714
  179HISE    CA 1782   4.191   6.213   2.809
  179HISE    CB 1783   4.193   6.068   2.858
  179HISE    CG 1784   4.129   5.958   2.774
  179HISE   ND1 1785   4.008   5.910   2.802
  179HISE   CD2 1786   4.183   5.890   2.673
  179HISE   HD2 1787   4.269   5.918   2.611
  179HISE   CE1 1788   3.989   5.809   2.717
  179HISE   HE1 1789   3.895   5.760   2.692
  179HISE   NE2 1790   4.098   5.793   2.642
  179HISE   HE2 1791   4.115   5.718   2.577
  179HISE     C 1792   4.187   6.315   2.923
  179HISE     O 1793   4.118   6.281   3.019
  180GLY      N 1794   4.257   6.427   2.914
  180GLY      H 1795   4.284   6.461   2.824
  180GLY     CA 1796   4.255   6.530   3.019
  180GLY      C 1797   4.337   6.522   3.148
  180GLY      O 1798   4.404   6.424   3.177
  181ALA      N 1799   4.332   6.634   3.220
  181ALA      H 1800   4.288   6.718   3.189
  181ALA     CA 1801   4.415   6.656   3.339
  181ALA     CB 1802   4.381   6.788   3.410
  181ALA      C 1803   4.417   6.546   3.445
  181ALA      O 1804   4.328   6.528   3.528
  182SER      N 1805   4.530   6.475   3.441
  182SER      H 1806   4.591   6.477   3.362
  182SER     CA 1807   4.572   6.371   3.536
  182SER     CB 1808   4.517   6.233   3.501
  182SER     OG 1809   4.528   6.143   3.612
  182SER     HG 1810   4.492   6.053   3.589
  182SER      C 1811   4.723   6.364   3.560
  182SER      O 1812   4.791   6.327   3.464
  183SER      N 1813   4.770   6.349   3.684
  183SER      H 1814   4.699   6.352   3.753
  183SER     CA 1815   4.913   6.353   3.718
  183SER     CB 1816   4.936   6.360   3.869
  183SER     OG 1817   4.871   6.259   3.948
  183SER     HG 1818   4.847   6.175   3.900
  183SER      C 1819   5.003   6.238   3.671
  183SER      O 1820   4.966   6.122   3.688
  184GLU      N 1821   5.130   6.277   3.657
  184GLU      H 1822   5.152   6.374   3.654
  184GLU     CA 1823   5.229   6.180   3.610
  184GLU     CB 1824   5.369   6.240   3.621
  184GLU     CG 1825   5.397   6.359   3.529
  184GLU     CD 1826   5.402   6.492   3.605
  184GLU    OE1 1827   5.503   6.567   3.603
  184GLU    OE2 1828   5.294   6.542   3.641
  184GLU      C 1829   5.234   6.050   3.691
  184GLU      O 1830   5.206   5.939   3.647
  185ASP      N 1831   5.231   6.080   3.821
  185ASP      H 1832   5.240   6.177   3.843
  185ASP     CA 1833   5.243   5.978   3.926
  185ASP     CB 1834   5.229   6.038   4.066
  185ASP     CG 1835   5.313   6.165   4.077
  185ASP    OD1 1836   5.254   6.274   4.060
  185ASP    OD2 1837   5.438   6.157   4.081
  185ASP      C 1838   5.140   5.864   3.923
  185ASP      O 1839   5.167   5.754   3.970
  186THR      N 1840   5.018   5.897   3.882
  186THR      H 1841   4.993   5.982   3.837
  186THR     CA 1842   4.905   5.804   3.894
  186THR     CB 1843   4.780   5.878   3.941
  186THR    OG1 1844   4.748   5.993   3.861
  186THR    HG1 1845   4.685   5.947   3.799
  186THR    CG2 1846   4.796   5.936   4.082
  186THR      C 1847   4.875   5.714   3.773
  186THR      O 1848   4.766   5.658   3.767
  187LEU      N 1849   4.976   5.674   3.696
  187LEU      H 1850   5.071   5.699   3.711
  187LEU     CA 1851   4.954   5.605   3.568
  187LEU     CB 1852   5.092   5.588   3.503
  187LEU     CG 1853   5.100   5.551   3.354
  187LEU    CD1 1854   5.051   5.664   3.264
  187LEU    CD2 1855   5.241   5.506   3.316
  187LEU      C 1856   4.882   5.471   3.581
  187LEU      O 1857   4.783   5.449   3.511
  188LEU      N 1858   4.934   5.384   3.667
  188LEU      H 1859   5.013   5.418   3.719
  188LEU     CA 1860   4.876   5.252   3.698
  188LEU     CB 1861   4.968   5.183   3.798
  188LEU     CG 1862   5.096   5.121   3.741
  188LEU    CD1 1863   5.225   5.204   3.748
  188LEU    CD2 1864   5.122   4.998   3.828
  188LEU      C 1865   4.729   5.247   3.740
  188LEU      O 1866   4.647   5.200   3.661
  189LYS      N 1867   4.696   5.342   3.827
  189LYS      H 1868   4.771   5.383   3.878
  189LYS     CA 1869   4.559   5.376   3.867
  189LYS     CB 1870   4.575   5.455   3.997
  189LYS     CG 1871   4.622   5.365   4.112
  189LYS     CD 1872   4.640   5.436   4.246
  189LYS     CE 1873   4.672   5.328   4.349
  189LYS     NZ 1874   4.696   5.379   4.485
  189LYS    HZ1 1875   4.611   5.423   4.515
  189LYS    HZ2 1876   4.725   5.305   4.546
  189LYS    HZ3 1877   4.772   5.444   4.490
  189LYS      C 1878   4.475   5.445   3.759
  189LYS      O 1879   4.379   5.379   3.720
  190ASP      N 1880   4.513   5.547   3.684
  190ASP      H 1881   4.599   5.595   3.702
  190ASP     CA 1882   4.442   5.604   3.568
  190ASP     CB 1883   4.515   5.724   3.509
  190ASP     CG 1884   4.500   5.851   3.593
  190ASP    OD1 1885   4.388   5.906   3.584
  190ASP    OD2 1886   4.590   5.890   3.671
  190ASP      C 1887   4.405   5.502   3.460
  190ASP      O 1888   4.294   5.505   3.406
  191ALA      N 1889   4.501   5.422   3.416
  191ALA      H 1890   4.597   5.443   3.436
  191ALA     CA 1891   4.488   5.314   3.317
  191ALA     CB 1892   4.626   5.251   3.294
  191ALA      C 1893   4.386   5.205   3.347
  191ALA      O 1894   4.300   5.190   3.260
  192ALA      N 1895   4.386   5.156   3.471
  192ALA      H 1896   4.460   5.198   3.523
  192ALA     CA 1897   4.286   5.071   3.536
  192ALA     CB 1898   4.332   5.022   3.673
  192ALA      C 1899   4.152   5.146   3.541
  192ALA      O 1900   4.054   5.091   3.492
  193LYS      N 1901   4.152   5.271   3.588
  193LYS      H 1902   4.226   5.317   3.638
  193LYS     CA 1903   4.026   5.345   3.598
  193LYS     CB 1904   4.044   5.477   3.674
  193LYS     CG 1905   4.085   5.466   3.821
  193LYS     CD 1906   4.119   5.607   3.869
  193LYS     CE 1907   4.178   5.611   4.010
  193LYS     NZ 1908   4.223   5.742   4.061
  193LYS    HZ1 1909   4.257   5.723   4.153
  193LYS    HZ2 1910   4.295   5.779   4.003
  193LYS    HZ3 1911   4.155   5.815   4.065
  193LYS      C 1912   3.959   5.365   3.462
  193LYS      O 1913   3.839   5.337   3.454
  194VAL      N 1914   4.033   5.408   3.361
  194VAL      H 1915   4.124   5.443   3.384
  194VAL     CA 1916   3.992   5.424   3.221
  194VAL     CB 1917   4.092   5.480   3.119
  194VAL    CG1 1918   4.034   5.479   2.977
  194VAL    CG2 1919   4.131   5.620   3.167
  194VAL      C 1920   3.941   5.288   3.172
  194VAL      O 1921   3.819   5.284   3.154
  195CYS      N 1922   4.020   5.182   3.166
  195CYS      H 1923   4.111   5.179   3.209
  195CYS     CA 1924   3.970   5.049   3.128
  195CYS     CB 1925   4.065   4.938   3.175
  195CYS     SG 1926   4.231   4.946   3.099
  195CYS     HG 1927   4.268   5.057   3.163
  195CYS      C 1928   3.840   5.014   3.201
  195CYS      O 1929   3.745   4.998   3.125
  196ARG      N 1930   3.833   5.010   3.334
  196ARG      H 1931   3.904   5.043   3.397
  196ARG     CA 1932   3.710   4.981   3.409
  196ARG     CB 1933   3.743   4.994   3.559
  196ARG     CG 1934   3.823   4.885   3.630
  196ARG     CD 1935   3.748   4.752   3.628
  196ARG     NE 1936   3.640   4.755   3.728
  196ARG     HE 1937   3.593   4.843   3.731
  196ARG     CZ 1938   3.597   4.657   3.808
  196ARG    NH1 1939   3.655   4.537   3.798
  196ARG   HH11 1940   3.723   4.536   3.725
  196ARG   HH12 1941   3.639   4.456   3.855
  196ARG    NH2 1942   3.499   4.680   3.898
  196ARG   HH21 1943   3.457   4.770   3.888
  196ARG   HH22 1944   3.461   4.613   3.962
  196ARG      C 1945   3.586   5.068   3.386
  196ARG      O 1946   3.491   5.010   3.334
  197GLU      N 1947   3.600   5.199   3.365
  197GLU      H 1948   3.686   5.248   3.380
  197GLU     CA 1949   3.484   5.274   3.317
  197GLU     CB 1950   3.515   5.423   3.334
  197GLU     CG 1951   3.528   5.462   3.481
  197GLU     CD 1952   3.461   5.597   3.507
  197GLU    OE1 1953   3.345   5.592   3.552
  197GLU    OE2 1954   3.533   5.697   3.486
  197GLU      C 1955   3.437   5.258   3.172
  197GLU      O 1956   3.317   5.238   3.156
  198PHE      N 1957   3.529   5.253   3.076
  198PHE      H 1958   3.624   5.248   3.107
  198PHE     CA 1959   3.502   5.236   2.933
  198PHE     CB 1960   3.623   5.260   2.842
  198PHE     CG 1961   3.622   5.404   2.792
  198PHE    CD1 1962   3.671   5.505   2.874
  198PHE    HD1 1963   3.706   5.477   2.974
  198PHE    CD2 1964   3.562   5.442   2.672
  198PHE    HD2 1965   3.560   5.366   2.594
  198PHE    CE1 1966   3.665   5.638   2.835
  198PHE    HE1 1967   3.712   5.713   2.900
  198PHE    CE2 1968   3.553   5.575   2.634
  198PHE    HE2 1969   3.498   5.601   2.544
  198PHE     CZ 1970   3.606   5.675   2.715
  198PHE     HZ 1971   3.595   5.782   2.694
  198PHE      C 1972   3.443   5.098   2.907
  198PHE      O 1973   3.347   5.077   2.832
  199THR      N 1974   3.500   4.998   2.973
  199THR      H 1975   3.557   5.017   3.053
  199THR     CA 1976   3.443   4.862   2.966
  199THR     CB 1977   3.532   4.754   3.028
  199THR    OG1 1978   3.561   4.790   3.163
  199THR    HG1 1979   3.657   4.818   3.157
  199THR    CG2 1980   3.657   4.726   2.944
  199THR      C 1981   3.302   4.850   3.022
  199THR      O 1982   3.217   4.818   2.939
  200GLU      N 1983   3.285   4.896   3.146
  200GLU      H 1984   3.356   4.929   3.208
  200GLU     CA 1985   3.159   4.876   3.218
  200GLU     CB 1986   3.172   4.952   3.350
  200GLU     CG 1987   3.061   4.906   3.445
  200GLU     CD 1988   3.075   4.953   3.590
  200GLU    OE1 1989   3.110   4.870   3.677
  200GLU    OE2 1990   3.054   5.075   3.604
  200GLU      C 1991   3.030   4.922   3.150
  200GLU      O 1992   2.932   4.848   3.144
  201ARG      N 1993   3.046   5.032   3.076
  201ARG      H 1994   3.088   5.109   3.124
  201ARG     CA 1995   2.942   5.086   2.988
  201ARG     CB 1996   3.003   5.212   2.925
  201ARG     CG 1997   3.047   5.314   3.030
  201ARG     CD 1998   3.058   5.454   2.970
  201ARG     NE 1999   3.126   5.543   3.065
  201ARG     HE 2000   3.109   5.531   3.163
  201ARG     CZ 2001   3.234   5.617   3.037
  201ARG    NH1 2002   3.274   5.630   2.910
  201ARG   HH11 2003   3.239   5.576   2.833
  201ARG   HH12 2004   3.344   5.700   2.896
  201ARG    NH2 2005   3.309   5.673   3.132
  201ARG   HH21 2006   3.283   5.655   3.227
  201ARG   HH22 2007   3.392   5.722   3.107
  201ARG      C 2008   2.890   5.000   2.873
  201ARG      O 2009   2.773   5.011   2.837
  202GLU      N 2010   2.969   4.905   2.823
  202GLU      H 2011   3.061   4.899   2.862
  202GLU     CA 2012   2.948   4.826   2.701
  202GLU     CB 2013   2.945   4.918   2.579
  202GLU     CG 2014   3.078   4.990   2.557
  202GLU     CD 2015   3.089   5.032   2.410
  202GLU    OE1 2016   3.074   5.155   2.395
  202GLU    OE2 2017   3.113   4.949   2.320
  202GLU      C 2018   3.023   4.699   2.663
  202GLU      O 2019   2.983   4.626   2.572
  203GLN      N 2020   3.146   4.691   2.714
  203GLN      H 2021   3.177   4.749   2.790
  203GLN     CA 2022   3.237   4.585   2.668
  203GLN     CB 2023   3.361   4.649   2.603
  203GLN     CG 2024   3.344   4.702   2.461
  203GLN     CD 2025   3.280   4.613   2.353
  203GLN    OE1 2026   3.317   4.499   2.325
  203GLN    NE2 2027   3.206   4.666   2.256
  203GLN   HE21 2028   3.191   4.765   2.267
  203GLN   HE22 2029   3.179   4.631   2.167
  203GLN      C 2030   3.292   4.485   2.770
  203GLN      O 2031   3.299   4.516   2.888
  204GLY      N 2032   3.335   4.368   2.723
  204GLY      H 2033   3.375   4.367   2.631
  204GLY     CA 2034   3.391   4.258   2.803
  204GLY      C 2035   3.509   4.295   2.893
  204GLY      O 2036   3.584   4.392   2.879
  205GLU      N 2037   3.520   4.201   2.986
  205GLU      H 2038   3.462   4.119   2.990
  205GLU     CA 2039   3.627   4.209   3.087
  205GLU     CB 2040   3.586   4.127   3.209
  205GLU     CG 2041   3.476   4.198   3.290
  205GLU     CD 2042   3.332   4.155   3.265
  205GLU    OE1 2043   3.286   4.070   3.345
  205GLU    OE2 2044   3.260   4.208   3.177
  205GLU      C 2045   3.769   4.185   3.035
  205GLU      O 2046   3.801   4.092   2.961
  206VAL      N 2047   3.855   4.277   3.077
  206VAL      H 2048   3.831   4.336   3.153
  206VAL     CA 2049   3.997   4.280   3.039
  206VAL     CB 2050   4.055   4.420   3.060
  206VAL    CG1 2051   3.995   4.533   2.978
  206VAL    CG2 2052   4.052   4.470   3.205
  206VAL      C 2053   4.096   4.185   3.108
  206VAL      O 2054   4.062   4.120   3.206
  207ARG      N 2055   4.208   4.162   3.039
  207ARG      H 2056   4.211   4.217   2.956
  207ARG     CA 2057   4.326   4.087   3.084
  207ARG     CB 2058   4.425   4.049   2.974
  207ARG     CG 2059   4.523   3.937   3.009
  207ARG     CD 2060   4.628   3.913   2.901
  207ARG     NE 2061   4.752   3.858   2.958
  207ARG     HE 2062   4.740   3.782   3.023
  207ARG     CZ 2063   4.874   3.912   2.951
  207ARG    NH1 2064   4.895   4.025   2.882
  207ARG   HH11 2065   4.813   4.064   2.840
  207ARG   HH12 2066   4.988   4.059   2.896
  207ARG    NH2 2067   4.973   3.848   3.016
  207ARG   HH21 2068   4.965   3.765   3.071
  207ARG   HH22 2069   5.061   3.894   3.010
  207ARG      C 2070   4.393   4.150   3.207
  207ARG      O 2071   4.459   4.254   3.201
  208PHE      N 2072   4.381   4.072   3.314
  208PHE      H 2073   4.334   3.983   3.310
  208PHE     CA 2074   4.434   4.107   3.446
  208PHE     CB 2075   4.423   4.005   3.560
  208PHE     CG 2076   4.283   4.016   3.622
  208PHE    CD1 2077   4.272   4.079   3.745
  208PHE    HD1 2078   4.360   4.103   3.805
  208PHE    CD2 2079   4.170   3.964   3.561
  208PHE    HD2 2080   4.181   3.894   3.478
  208PHE    CE1 2081   4.149   4.098   3.807
  208PHE    HE1 2082   4.150   4.140   3.908
  208PHE    CE2 2083   4.046   3.976   3.623
  208PHE    HE2 2084   3.958   3.943   3.569
  208PHE     CZ 2085   4.038   4.046   3.743
  208PHE     HZ 2086   3.955   4.034   3.813
  208PHE      C 2087   4.580   4.153   3.441
  208PHE      O 2088   4.613   4.262   3.488
  209SER      N 2089   4.662   4.056   3.402
  209SER      H 2090   4.636   3.960   3.388
  209SER     CA 2091   4.803   4.088   3.377
  209SER     CB 2092   4.901   3.971   3.372
  209SER     OG 2093   4.944   3.944   3.506
  209SER     HG 2094   5.034   3.988   3.505
  209SER      C 2095   4.820   4.172   3.250
  209SER      O 2096   4.750   4.158   3.150
  210ALA      N 2097   4.920   4.259   3.257
  210ALA      H 2098   4.992   4.253   3.326
  210ALA     CA 2099   4.950   4.370   3.165
  210ALA     CB 2100   4.852   4.483   3.197
  210ALA      C 2101   5.088   4.422   3.205
  210ALA      O 2102   5.128   4.410   3.320
  211VAL      N 2103   5.154   4.489   3.110
  211VAL      H 2104   5.125   4.502   3.016
  211VAL     CA 2105   5.296   4.526   3.123
  211VAL     CB 2106   5.382   4.449   3.024
  211VAL    CG1 2107   5.420   4.316   3.090
  211VAL    CG2 2108   5.322   4.406   2.889
  211VAL      C 2109   5.331   4.675   3.120
  211VAL      O 2110   5.323   4.739   3.015
  212ALA      N 2111   5.399   4.695   3.233
  212ALA      H 2112   5.410   4.619   3.297
  212ALA     CA 2113   5.450   4.830   3.263
  212ALA     CB 2114   5.426   4.863   3.410
  212ALA      C 2115   5.597   4.854   3.232
  212ALA      O 2116   5.678   4.781   3.289
  213LEU      N 2117   5.638   4.954   3.154
  213LEU      H 2118   5.568   5.014   3.115
  213LEU     CA 2119   5.777   5.003   3.155
  213LEU     CB 2120   5.787   5.077   3.022
  213LEU     CG 2121   5.929   5.120   2.982
  213LEU    CD1 2122   6.032   5.008   2.984
  213LEU    CD2 2123   5.932   5.179   2.841
  213LEU      C 2124   5.813   5.089   3.277
  213LEU      O 2125   5.740   5.180   3.316
  214CYS      N 2126   5.927   5.066   3.341
  214CYS      H 2127   5.983   4.991   3.307
  214CYS     CA 2128   5.966   5.124   3.470
  214CYS     CB 2129   5.936   5.031   3.588
  214CYS     SG 2130   6.026   4.872   3.567
  214CYS     HG 2131   5.997   4.861   3.438
  214CYS      C 2132   6.117   5.147   3.461
  214CYS      O 2133   6.187   5.066   3.399
  215LYS      N 2134   6.168   5.255   3.521
  215LYS      H 2135   6.096   5.320   3.546
  215LYS     CA 2136   6.307   5.293   3.547
  215LYS     CB 2137   6.339   5.443   3.553
  215LYS     CG 2138   6.491   5.458   3.544
  215LYS     CD 2139   6.536   5.589   3.609
  215LYS     CE 2140   6.689   5.602   3.611
  215LYS     NZ 2141   6.733   5.731   3.665
  215LYS    HZ1 2142   6.755   5.799   3.595
  215LYS    HZ2 2143   6.658   5.770   3.720
  215LYS    HZ3 2144   6.815   5.716   3.720
  215LYS      C 2145   6.358   5.219   3.671
  215LYS      O 2146   6.332   5.260   3.784
  216ALA      N 2147   6.441   5.118   3.646
  216ALA      H 2148   6.477   5.104   3.554
  216ALA     CA 2149   6.499   5.032   3.750
  216ALA     CB 2150   6.570   4.921   3.671
  216ALA      C 2151   6.613   5.107   3.819
  216ALA      O 2152   6.653   5.216   3.779
  217ALA      N 2153   6.642   5.062   3.941
  217ALA      H 2154   6.586   4.997   3.992
  217ALA     CA 2155   6.765   5.108   4.008
  217ALA     CB 2156   6.725   5.194   4.127
  217ALA      C 2157   6.856   4.993   4.052
  217ALA     O1 2158   6.814   4.875   4.051
  217ALA     O2 2159   6.975   5.013   4.086
   6.92899   6.92899   4.89958   0.00000   0.00000   0.00000   0.00000   3.46447   3.46447
