# Supplementary material for: Is There a Functional Role for the Knotted Topology in Protein UCH-L1?
Source: J Chem Inf Model. 2024 Jul 24;64(17):6827–37. doi: 10.1021/acs.jcim.4c00880 (PMC11388461; doi:10.1021/acs.jcim.4c00880)
Supplement: Supplementary file 2 — ci4c00880_si_002.zip [file ci4c00880_si_002.zip › UCH-L1_files/APO/APO_delta6/REP_4/traj_initial.gro]

Protein in water t=   0.00000 step= 0
 2159
    1GLU      N    1   4.335   4.362   3.293
    1GLU     H1    2   4.397   4.326   3.224
    1GLU     H2    3   4.387   4.417   3.358
    1GLU     H3    4   4.301   4.286   3.349
    1GLU     CA    5   4.222   4.439   3.240
    1GLU     CB    6   4.126   4.457   3.358
    1GLU     CG    7   3.991   4.525   3.335
    1GLU     CD    8   3.886   4.488   3.440
    1GLU    OE1    9   3.771   4.469   3.396
    1GLU    OE2   10   3.910   4.481   3.562
    1GLU      C   11   4.272   4.575   3.190
    1GLU      O   12   4.294   4.668   3.267
    2ILE      N   13   4.279   4.585   3.058
    2ILE      H   14   4.267   4.508   2.995
    2ILE     CA   15   4.326   4.714   3.005
    2ILE     CB   16   4.429   4.682   2.897
    2ILE    CG1   17   4.546   4.598   2.948
    2ILE    CG2   18   4.479   4.810   2.831
    2ILE     CD   19   4.635   4.677   3.044
    2ILE      C   20   4.207   4.801   2.964
    2ILE      O   21   4.145   4.794   2.858
    3ASN      N   22   4.198   4.914   3.034
    3ASN      H   23   4.274   4.930   3.097
    3ASN     CA   24   4.094   5.018   3.034
    3ASN     CB   25   3.962   4.965   3.089
    3ASN     CG   26   3.943   4.936   3.238
    3ASN    OD1   27   4.019   4.982   3.323
    3ASN    ND2   28   3.847   4.854   3.279
    3ASN   HD21   29   3.797   4.799   3.212
    3ASN   HD22   30   3.799   4.887   3.360
    3ASN      C   31   4.129   5.153   3.098
    3ASN      O   32   4.224   5.149   3.176
    4PRO      N   33   4.067   5.269   3.079
    4PRO     CA   34   4.104   5.399   3.137
    4PRO     CB   35   4.006   5.502   3.082
    4PRO     CG   36   3.960   5.436   2.952
    4PRO     CD   37   3.955   5.287   2.986
    4PRO      C   38   4.111   5.402   3.290
    4PRO      O   39   4.216   5.431   3.346
    5GLU      N   40   4.010   5.353   3.362
    5GLU      H   41   3.916   5.347   3.328
    5GLU     CA   42   4.008   5.339   3.508
    5GLU     CB   43   3.878   5.264   3.539
    5GLU     CG   44   3.843   5.265   3.688
    5GLU     CD   45   3.736   5.163   3.729
    5GLU    OE1   46   3.763   5.041   3.729
    5GLU    OE2   47   3.627   5.206   3.771
    5GLU      C   48   4.132   5.267   3.561
    5GLU      O   49   4.205   5.323   3.642
    6MET      N   50   4.158   5.144   3.517
    6MET      H   51   4.103   5.084   3.460
    6MET     CA   52   4.280   5.079   3.567
    6MET     CB   53   4.288   4.934   3.521
    6MET     CG   54   4.167   4.850   3.561
    6MET     SD   55   4.084   4.888   3.720
    6MET     CE   56   3.956   4.770   3.684
    6MET      C   57   4.416   5.135   3.522
    6MET      O   58   4.509   5.130   3.602
    7LEU      N   59   4.422   5.204   3.409
    7LEU      H   60   4.339   5.209   3.352
    7LEU     CA   61   4.536   5.279   3.356
    7LEU     CB   62   4.537   5.291   3.203
    7LEU     CG   63   4.610   5.170   3.144
    7LEU    CD1   64   4.518   5.048   3.139
    7LEU    CD2   65   4.649   5.187   2.997
    7LEU      C   66   4.571   5.405   3.436
    7LEU      O   67   4.687   5.432   3.469
    8ASN      N   68   4.466   5.472   3.482
    8ASN      H   69   4.375   5.456   3.443
    8ASN     CA   70   4.470   5.576   3.585
    8ASN     CB   71   4.338   5.652   3.601
    8ASN     CG   72   4.302   5.737   3.479
    8ASN    OD1   73   4.381   5.791   3.402
    8ASN    ND2   74   4.174   5.765   3.457
    8ASN   HD21   75   4.102   5.741   3.521
    8ASN   HD22   76   4.147   5.814   3.374
    8ASN      C   77   4.519   5.531   3.723
    8ASN      O   78   4.612   5.589   3.779
    9LYS      N   79   4.474   5.415   3.771
    9LYS      H   80   4.382   5.382   3.753
    9LYS     CA   81   4.536   5.350   3.887
    9LYS     CB   82   4.458   5.221   3.913
    9LYS     CG   83   4.315   5.254   3.956
    9LYS     CD   84   4.223   5.132   3.972
    9LYS     CE   85   4.078   5.166   3.939
    9LYS     NZ   86   3.994   5.046   3.954
    9LYS    HZ1   87   3.902   5.085   3.958
    9LYS    HZ2   88   4.007   4.991   3.872
    9LYS    HZ3   89   4.009   4.990   4.036
    9LYS      C   90   4.686   5.325   3.869
    9LYS      O   91   4.757   5.347   3.967
   10VAL      N   92   4.737   5.293   3.750
   10VAL      H   93   4.673   5.258   3.681
   10VAL     CA   94   4.882   5.278   3.735
   10VAL     CB   95   4.923   5.211   3.604
   10VAL    CG1   96   5.068   5.162   3.608
   10VAL    CG2   97   4.832   5.094   3.565
   10VAL      C   98   4.957   5.410   3.759
   10VAL      O   99   5.060   5.410   3.827
   11LEU      N  100   4.914   5.517   3.692
   11LEU      H  101   4.841   5.508   3.625
   11LEU     CA  102   4.962   5.654   3.711
   11LEU     CB  103   4.875   5.752   3.632
   11LEU     CG  104   4.890   5.731   3.481
   11LEU    CD1  105   4.775   5.814   3.423
   11LEU    CD2  106   5.031   5.766   3.432
   11LEU      C  107   4.967   5.694   3.859
   11LEU      O  108   5.064   5.753   3.907
   12SER      N  109   4.860   5.658   3.929
   12SER      H  110   4.775   5.631   3.883
   12SER     CA  111   4.851   5.674   4.074
   12SER     CB  112   4.720   5.612   4.123
   12SER     OG  113   4.688   5.645   4.258
   12SER     HG  114   4.598   5.613   4.287
   12SER      C  115   4.968   5.609   4.148
   12SER      O  116   5.049   5.688   4.195
   13ARG      N  117   4.987   5.478   4.138
   13ARG      H  118   4.913   5.425   4.095
   13ARG     CA  119   5.098   5.398   4.193
   13ARG     CB  120   5.069   5.252   4.161
   13ARG     CG  121   4.952   5.185   4.235
   13ARG     CD  122   4.978   5.035   4.247
   13ARG     NE  123   4.875   4.972   4.331
   13ARG     HE  124   4.785   5.000   4.297
   13ARG     CZ  125   4.892   4.900   4.443
   13ARG    NH1  126   5.004   4.885   4.514
   13ARG   HH11  127   5.090   4.925   4.482
   13ARG   HH12  128   4.998   4.854   4.609
   13ARG    NH2  129   4.782   4.884   4.518
   13ARG   HH21  130   4.692   4.918   4.490
   13ARG   HH22  131   4.779   4.837   4.606
   13ARG      C  132   5.241   5.432   4.151
   13ARG      O  133   5.337   5.429   4.227
   14LEU      N  134   5.250   5.485   4.029
   14LEU      H  135   5.171   5.482   3.967
   14LEU     CA  136   5.384   5.511   3.974
   14LEU     CB  137   5.397   5.504   3.822
   14LEU     CG  138   5.404   5.362   3.766
   14LEU    CD1  139   5.388   5.370   3.614
   14LEU    CD2  140   5.541   5.298   3.793
   14LEU      C  141   5.438   5.650   4.010
   14LEU      O  142   5.554   5.674   3.976
   15GLY      N  143   5.356   5.735   4.071
   15GLY      H  144   5.265   5.700   4.092
   15GLY     CA  145   5.393   5.871   4.111
   15GLY      C  146   5.398   5.977   4.001
   15GLY      O  147   5.502   6.040   3.983
   16VAL      N  148   5.278   6.019   3.962
   16VAL      H  149   5.192   5.983   3.998
   16VAL     CA  150   5.252   6.113   3.852
   16VAL     CB  151   5.205   6.035   3.729
   16VAL    CG1  152   5.210   6.125   3.605
   16VAL    CG2  153   5.287   5.910   3.699
   16VAL      C  154   5.134   6.203   3.890
   16VAL      O  155   5.038   6.158   3.951
   17ALA      N  156   5.140   6.330   3.851
   17ALA      H  157   5.223   6.359   3.804
   17ALA     CA  158   5.043   6.436   3.881
   17ALA     CB  159   5.107   6.575   3.870
   17ALA      C  160   4.916   6.426   3.796
   17ALA      O  161   4.915   6.356   3.695
   18GLY      N  162   4.807   6.442   3.870
   18GLY      H  163   4.814   6.469   3.966
   18GLY     CA  164   4.672   6.415   3.817
   18GLY      C  165   4.611   6.504   3.709
   18GLY      O  166   4.502   6.477   3.659
   19GLN      N  167   4.675   6.613   3.667
   19GLN      H  168   4.736   6.645   3.740
   19GLN     CA  169   4.643   6.708   3.560
   19GLN     CB  170   4.765   6.798   3.540
   19GLN     CG  171   4.795   6.882   3.665
   19GLN     CD  172   4.842   7.024   3.636
   19GLN    OE1  173   4.795   7.121   3.696
   19GLN    NE2  174   4.957   7.043   3.572
   19GLN   HE21  175   5.006   6.957   3.560
   19GLN   HE22  176   5.003   7.131   3.560
   19GLN      C  177   4.619   6.646   3.422
   19GLN      O  178   4.531   6.684   3.345
   20TRP      N  179   4.688   6.538   3.390
   20TRP      H  180   4.747   6.495   3.459
   20TRP     CA  181   4.671   6.475   3.258
   20TRP     CB  182   4.794   6.479   3.167
   20TRP     CG  183   4.813   6.619   3.108
   20TRP    CD1  184   4.893   6.716   3.152
   20TRP    HD1  185   4.941   6.716   3.250
   20TRP    CD2  186   4.779   6.664   2.981
   20TRP    NE1  187   4.905   6.820   3.070
   20TRP    HE1  188   4.953   6.906   3.088
   20TRP    CE2  189   4.831   6.792   2.963
   20TRP    CE3  190   4.702   6.608   2.880
   20TRP    HE3  191   4.639   6.520   2.888
   20TRP    CZ2  192   4.810   6.865   2.847
   20TRP    HZ2  193   4.842   6.969   2.844
   20TRP    CZ3  194   4.677   6.682   2.765
   20TRP    HZ3  195   4.608   6.641   2.691
   20TRP    CH2  196   4.732   6.808   2.747
   20TRP    HH2  197   4.711   6.872   2.661
   20TRP      C  198   4.643   6.328   3.289
   20TRP      O  199   4.730   6.263   3.347
   21ARG      N  200   4.523   6.284   3.252
   21ARG      H  201   4.460   6.340   3.197
   21ARG     CA  202   4.474   6.147   3.270
   21ARG     CB  203   4.369   6.153   3.381
   21ARG     CG  204   4.429   6.181   3.519
   21ARG     CD  205   4.465   6.044   3.578
   21ARG     NE  206   4.582   6.052   3.666
   21ARG     HE  207   4.665   6.087   3.623
   21ARG     CZ  208   4.586   6.040   3.800
   21ARG    NH1  209   4.487   6.000   3.881
   21ARG   HH11  210   4.401   5.969   3.842
   21ARG   HH12  211   4.494   5.982   3.979
   21ARG    NH2  212   4.703   6.075   3.854
   21ARG   HH21  213   4.770   6.113   3.790
   21ARG   HH22  214   4.730   6.059   3.949
   21ARG      C  215   4.410   6.073   3.153
   21ARG      O  216   4.370   6.137   3.056
   22PHE      N  217   4.383   5.943   3.161
   22PHE      H  218   4.403   5.890   3.244
   22PHE     CA  219   4.313   5.870   3.055
   22PHE     CB  220   4.343   5.720   3.069
   22PHE     CG  221   4.485   5.671   3.043
   22PHE    CD1  222   4.580   5.663   3.144
   22PHE    HD1  223   4.559   5.703   3.243
   22PHE    CD2  224   4.517   5.638   2.912
   22PHE    HD2  225   4.459   5.679   2.829
   22PHE    CE1  226   4.708   5.615   3.118
   22PHE    HE1  227   4.788   5.632   3.190
   22PHE    CE2  228   4.639   5.576   2.886
   22PHE    HE2  229   4.669   5.556   2.783
   22PHE     CZ  230   4.730   5.566   2.990
   22PHE     HZ  231   4.826   5.518   2.969
   22PHE      C  232   4.163   5.899   3.072
   22PHE      O  233   4.106   5.906   3.180
   23VAL      N  234   4.106   5.904   2.952
   23VAL      H  235   4.158   5.915   2.867
   23VAL     CA  236   3.961   5.904   2.928
   23VAL     CB  237   3.918   6.042   2.877
   23VAL    CG1  238   3.899   6.139   2.994
   23VAL    CG2  239   4.011   6.103   2.772
   23VAL      C  240   3.922   5.798   2.825
   23VAL      O  241   3.988   5.782   2.722
   24ASP      N  242   3.799   5.749   2.833
   24ASP      H  243   3.735   5.758   2.909
   24ASP     CA  244   3.742   5.650   2.740
   24ASP     CB  245   3.616   5.581   2.793
   24ASP     CG  246   3.611   5.549   2.942
   24ASP    OD1  247   3.595   5.638   3.029
   24ASP    OD2  248   3.606   5.427   2.970
   24ASP      C  249   3.706   5.704   2.601
   24ASP      O  250   3.631   5.801   2.593
   25VAL      N  251   3.736   5.634   2.493
   25VAL      H  252   3.800   5.557   2.499
   25VAL     CA  253   3.683   5.672   2.361
   25VAL     CB  254   3.795   5.669   2.256
   25VAL    CG1  255   3.767   5.715   2.113
   25VAL    CG2  256   3.913   5.754   2.305
   25VAL      C  257   3.578   5.577   2.304
   25VAL      O  258   3.590   5.456   2.285
   26LEU      N  259   3.458   5.627   2.275
   26LEU      H  260   3.451   5.726   2.284
   26LEU     CA  261   3.339   5.554   2.230
   26LEU     CB  262   3.221   5.626   2.296
   26LEU     CG  263   3.207   5.592   2.444
   26LEU    CD1  264   3.103   5.691   2.496
   26LEU    CD2  265   3.192   5.444   2.479
   26LEU      C  266   3.300   5.518   2.086
   26LEU      O  267   3.205   5.443   2.065
   27GLY      N  268   3.401   5.551   2.007
   27GLY      H  269   3.485   5.594   2.039
   27GLY     CA  270   3.394   5.535   1.861
   27GLY      C  271   3.516   5.592   1.787
   27GLY      O  272   3.603   5.655   1.845
   28LEU      N  273   3.520   5.536   1.666
   28LEU      H  274   3.440   5.500   1.618
   28LEU     CA  275   3.629   5.559   1.570
   28LEU     CB  276   3.665   5.438   1.484
   28LEU     CG  277   3.712   5.311   1.557
   28LEU    CD1  278   3.713   5.191   1.463
   28LEU    CD2  279   3.853   5.344   1.605
   28LEU      C  280   3.633   5.688   1.487
   28LEU      O  281   3.738   5.725   1.435
   29GLU      N  282   3.511   5.735   1.461
   29GLU      H  283   3.437   5.713   1.524
   29GLU     CA  284   3.478   5.825   1.350
   29GLU     CB  285   3.327   5.821   1.325
   29GLU     CG  286   3.259   5.687   1.298
   29GLU     CD  287   3.200   5.616   1.420
   29GLU    OE1  288   3.076   5.620   1.438
   29GLU    OE2  289   3.270   5.542   1.492
   29GLU      C  290   3.517   5.971   1.376
   29GLU      O  291   3.596   5.999   1.467
   30GLU      N  292   3.493   6.049   1.271
   30GLU      H  293   3.479   6.017   1.178
   30GLU     CA  294   3.507   6.195   1.288
   30GLU     CB  295   3.475   6.273   1.160
   30GLU     CG  296   3.563   6.253   1.037
   30GLU     CD  297   3.710   6.290   1.059
   30GLU    OE1  298   3.799   6.242   0.986
   30GLU    OE2  299   3.739   6.372   1.149
   30GLU      C  300   3.432   6.256   1.406
   30GLU      O  301   3.488   6.322   1.493
   31GLU      N  302   3.307   6.209   1.413
   31GLU      H  303   3.268   6.163   1.334
   31GLU     CA  304   3.216   6.219   1.528
   31GLU     CB  305   3.076   6.180   1.481
   31GLU     CG  306   2.965   6.221   1.578
   31GLU     CD  307   2.962   6.368   1.621
   31GLU    OE1  308   2.905   6.448   1.543
   31GLU    OE2  309   3.019   6.401   1.727
   31GLU      C  310   3.258   6.137   1.650
   31GLU      O  311   3.362   6.071   1.653
   32SER      N  312   3.193   6.148   1.766
   32SER      H  313   3.109   6.200   1.783
   32SER     CA  314   3.235   6.087   1.893
   32SER     CB  315   3.243   5.935   1.878
   32SER     OG  316   3.218   5.870   2.003
   32SER     HG  317   3.118   5.871   2.007
   32SER      C  318   3.358   6.148   1.960
   32SER      O  319   3.372   6.157   2.082
   33LEU      N  320   3.452   6.188   1.874
   33LEU      H  321   3.437   6.161   1.779
   33LEU     CA  322   3.577   6.258   1.907
   33LEU     CB  323   3.664   6.250   1.782
   33LEU     CG  324   3.735   6.120   1.745
   33LEU    CD1  325   3.820   6.148   1.621
   33LEU    CD2  326   3.834   6.072   1.852
   33LEU      C  327   3.583   6.396   1.973
   33LEU      O  328   3.685   6.431   2.032
   34GLY      N  329   3.477   6.474   1.949
   34GLY      H  330   3.421   6.477   1.867
   34GLY     CA  331   3.458   6.600   2.022
   34GLY      C  332   3.413   6.577   2.166
   34GLY      O  333   3.425   6.667   2.249
   35SER      N  334   3.359   6.461   2.200
   35SER      H  335   3.314   6.398   2.136
   35SER     CA  336   3.340   6.428   2.342
   35SER     CB  337   3.261   6.299   2.364
   35SER     OG  338   3.250   6.274   2.505
   35SER     HG  339   3.166   6.219   2.510
   35SER      C  340   3.469   6.418   2.424
   35SER      O  341   3.478   6.490   2.523
   36VAL      N  342   3.579   6.367   2.369
   36VAL      H  343   3.579   6.347   2.271
   36VAL     CA  344   3.711   6.347   2.430
   36VAL     CB  345   3.804   6.254   2.352
   36VAL    CG1  346   3.947   6.236   2.403
   36VAL    CG2  347   3.742   6.114   2.347
   36VAL      C  348   3.779   6.480   2.464
   36VAL      O  349   3.808   6.557   2.372
   37PRO      N  350   3.785   6.514   2.592
   37PRO     CA  351   3.830   6.646   2.638
   37PRO     CB  352   3.837   6.638   2.791
   37PRO     CG  353   3.842   6.489   2.825
   37PRO     CD  354   3.772   6.423   2.706
   37PRO      C  355   3.957   6.705   2.575
   37PRO      O  356   4.067   6.674   2.620
   38ALA      N  357   3.944   6.812   2.497
   38ALA      H  358   3.862   6.835   2.444
   38ALA     CA  359   4.057   6.900   2.466
   38ALA     CB  360   4.019   6.989   2.348
   38ALA      C  361   4.113   6.971   2.589
   38ALA      O  362   4.040   6.998   2.684
   39PRO      N  363   4.245   6.988   2.587
   39PRO     CA  364   4.349   6.926   2.504
   39PRO     CB  365   4.474   7.009   2.537
   39PRO     CG  366   4.462   7.042   2.686
   39PRO     CD  367   4.311   7.065   2.694
   39PRO      C  368   4.381   6.777   2.509
   39PRO      O  369   4.398   6.728   2.620
   40ALA      N  370   4.414   6.713   2.397
   40ALA      H  371   4.409   6.756   2.307
   40ALA     CA  372   4.468   6.576   2.399
   40ALA     CB  373   4.380   6.498   2.300
   40ALA      C  374   4.617   6.556   2.372
   40ALA      O  375   4.679   6.646   2.316
   41CYS      N  376   4.682   6.457   2.432
   41CYS      H  377   4.633   6.389   2.487
   41CYS     CA  378   4.826   6.435   2.413
   41CYS     CB  379   4.908   6.467   2.538
   41CYS     SG  380   4.874   6.369   2.689
   41CYS     HG  381   4.928   6.454   2.775
   41CYS      C  382   4.878   6.302   2.358
   41CYS      O  383   4.985   6.302   2.298
   42ALA      N  384   4.791   6.201   2.354
   42ALA      H  385   4.693   6.222   2.351
   42ALA     CA  386   4.828   6.067   2.305
   42ALA     CB  387   4.949   6.011   2.380
   42ALA      C  388   4.714   5.965   2.308
   42ALA      O  389   4.653   5.938   2.411
   43LEU      N  390   4.714   5.894   2.196
   43LEU      H  391   4.768   5.912   2.114
   43LEU     CA  392   4.612   5.789   2.177
   43LEU     CB  393   4.544   5.809   2.041
   43LEU     CG  394   4.406   5.743   2.031
   43LEU    CD1  395   4.302   5.835   1.967
   43LEU    CD2  396   4.406   5.613   1.949
   43LEU      C  397   4.682   5.654   2.191
   43LEU      O  398   4.774   5.631   2.113
   44LEU      N  399   4.603   5.563   2.248
   44LEU      H  400   4.508   5.582   2.274
   44LEU     CA  401   4.639   5.424   2.278
   44LEU     CB  402   4.673   5.406   2.426
   44LEU     CG  403   4.769   5.511   2.483
   44LEU    CD1  404   4.689   5.625   2.545
   44LEU    CD2  405   4.872   5.444   2.576
   44LEU      C  406   4.526   5.331   2.233
   44LEU      O  407   4.409   5.343   2.267
   45LEU      N  408   4.563   5.250   2.135
   45LEU      H  409   4.658   5.234   2.107
   45LEU     CA  410   4.478   5.156   2.059
   45LEU     CB  411   4.494   5.181   1.909
   45LEU     CG  412   4.410   5.096   1.813
   45LEU    CD1  413   4.262   5.132   1.826
   45LEU    CD2  414   4.471   5.106   1.673
   45LEU      C  415   4.512   5.013   2.102
   45LEU      O  416   4.631   4.981   2.097
   46LEU      N  417   4.407   4.933   2.115
   46LEU      H  418   4.317   4.971   2.096
   46LEU     CA  419   4.402   4.791   2.154
   46LEU     CB  420   4.334   4.780   2.291
   46LEU     CG  421   4.353   4.639   2.346
   46LEU    CD1  422   4.489   4.612   2.412
   46LEU    CD2  423   4.242   4.612   2.447
   46LEU      C  424   4.334   4.708   2.046
   46LEU      O  425   4.224   4.742   2.001
   47PHE      N  426   4.422   4.632   1.982
   47PHE      H  427   4.520   4.646   1.993
   47PHE     CA  428   4.382   4.544   1.871
   47PHE     CB  429   4.373   4.627   1.743
   47PHE     CG  430   4.305   4.560   1.624
   47PHE    CD1  431   4.172   4.595   1.606
   47PHE    HD1  432   4.113   4.630   1.691
   47PHE    CD2  433   4.373   4.495   1.521
   47PHE    HD2  434   4.480   4.481   1.535
   47PHE    CE1  435   4.107   4.553   1.490
   47PHE    HE1  436   3.998   4.561   1.489
   47PHE    CE2  437   4.312   4.458   1.402
   47PHE    HE2  438   4.372   4.395   1.337
   47PHE     CZ  439   4.175   4.482   1.392
   47PHE     HZ  440   4.119   4.460   1.301
   47PHE      C  441   4.461   4.413   1.864
   47PHE      O  442   4.582   4.415   1.890
   48PRO      N  443   4.409   4.300   1.819
   48PRO     CA  444   4.474   4.175   1.778
   48PRO     CB  445   4.369   4.068   1.807
   48PRO     CG  446   4.241   4.139   1.762
   48PRO     CD  447   4.264   4.274   1.830
   48PRO      C  448   4.528   4.180   1.634
   48PRO      O  449   4.461   4.203   1.534
   49LEU      N  450   4.660   4.161   1.631
   49LEU      H  451   4.726   4.135   1.701
   49LEU     CA  452   4.732   4.175   1.504
   49LEU     CB  453   4.838   4.284   1.519
   49LEU     CG  454   4.778   4.422   1.491
   49LEU    CD1  455   4.891   4.524   1.505
   49LEU    CD2  456   4.711   4.440   1.355
   49LEU      C  457   4.797   4.045   1.458
   49LEU      O  458   4.884   3.984   1.522
   50THR      N  459   4.756   4.010   1.337
   50THR      H  460   4.716   4.080   1.278
   50THR     CA  461   4.790   3.880   1.278
   50THR     CB  462   4.704   3.853   1.154
   50THR    OG1  463   4.758   3.936   1.050
   50THR    HG1  464   4.733   4.030   1.073
   50THR    CG2  465   4.558   3.886   1.183
   50THR      C  466   4.939   3.846   1.264
   50THR      O  467   5.018   3.928   1.217
   51ALA      N  468   4.978   3.722   1.289
   51ALA      H  469   4.912   3.662   1.337
   51ALA     CA  470   5.111   3.664   1.264
   51ALA     CB  471   5.100   3.513   1.286
   51ALA      C  472   5.152   3.701   1.121
   51ALA      O  473   5.270   3.731   1.106
   52GLN      N  474   5.067   3.685   1.020
   52GLN      H  475   4.981   3.636   1.039
   52GLN     CA  476   5.102   3.708   0.880
   52GLN     CB  477   4.986   3.667   0.789
   52GLN     CG  478   4.918   3.530   0.805
   52GLN     CD  479   4.801   3.520   0.903
   52GLN    OE1  480   4.823   3.518   1.024
   52GLN    NE2  481   4.679   3.529   0.851
   52GLN   HE21  482   4.665   3.528   0.752
   52GLN   HE22  483   4.597   3.553   0.902
   52GLN      C  484   5.138   3.855   0.854
   52GLN      O  485   5.248   3.884   0.809
   53HISE     N  486   5.056   3.940   0.915
   53HISE     H  487   4.988   3.907   0.980
   53HISE    CA  488   5.082   4.084   0.903
   53HISE    CB  489   4.952   4.165   0.913
   53HISE    CG  490   4.976   4.316   0.917
   53HISE   ND1  491   4.928   4.388   1.018
   53HISE   CD2  492   5.020   4.395   0.819
   53HISE   HD2  493   5.051   4.359   0.721
   53HISE   CE1  494   4.932   4.515   0.978
   53HISE   HE1  495   4.884   4.592   1.038
   53HISE   NE2  496   5.000   4.518   0.864
   53HISE   HE2  497   5.011   4.604   0.813
   53HISE     C  498   5.194   4.135   0.993
   53HISE     O  499   5.268   4.222   0.947
   54GLU      N  500   5.213   4.073   1.109
   54GLU      H  501   5.149   4.004   1.141
   54GLU     CA  502   5.314   4.125   1.203
   54GLU     CB  503   5.280   4.073   1.343
   54GLU     CG  504   5.386   4.084   1.453
   54GLU     CD  505   5.356   4.003   1.579
   54GLU    OE1  506   5.400   3.886   1.576
   54GLU    OE2  507   5.282   4.049   1.669
   54GLU      C  508   5.452   4.072   1.163
   54GLU      O  509   5.538   4.159   1.156
   55ASN      N  510   5.463   3.951   1.109
   55ASN      H  511   5.391   3.886   1.134
   55ASN     CA  512   5.583   3.899   1.043
   55ASN     CB  513   5.571   3.757   0.987
   55ASN     CG  514   5.612   3.644   1.082
   55ASN    OD1  515   5.727   3.600   1.080
   55ASN    ND2  516   5.506   3.585   1.138
   55ASN   HD21  517   5.416   3.616   1.108
   55ASN   HD22  518   5.507   3.513   1.207
   55ASN      C  519   5.636   3.993   0.934
   55ASN      O  520   5.756   4.014   0.922
   56PHE      N  521   5.545   4.035   0.847
   56PHE      H  522   5.452   3.999   0.859
   56PHE     CA  523   5.566   4.131   0.737
   56PHE     CB  524   5.436   4.152   0.660
   56PHE     CG  525   5.459   4.211   0.520
   56PHE    CD1  526   5.485   4.348   0.514
   56PHE    HD1  527   5.433   4.414   0.583
   56PHE    CD2  528   5.457   4.134   0.405
   56PHE    HD2  529   5.473   4.026   0.414
   56PHE    CE1  530   5.528   4.403   0.393
   56PHE    HE1  531   5.606   4.478   0.399
   56PHE    CE2  532   5.485   4.192   0.282
   56PHE    HE2  533   5.487   4.137   0.188
   56PHE     CZ  534   5.521   4.326   0.277
   56PHE     HZ  535   5.545   4.374   0.182
   56PHE      C  536   5.608   4.269   0.789
   56PHE      O  537   5.724   4.306   0.772
   57ARG      N  538   5.528   4.319   0.883
   57ARG      H  539   5.436   4.282   0.900
   57ARG     CA  540   5.552   4.442   0.959
   57ARG     CB  541   5.439   4.470   1.058
   57ARG     CG  542   5.434   4.616   1.105
   57ARG     CD  543   5.394   4.706   0.988
   57ARG     NE  544   5.401   4.849   1.020
   57ARG     HE  545   5.464   4.901   0.962
   57ARG     CZ  546   5.329   4.924   1.105
   57ARG    NH1  547   5.250   4.869   1.198
   57ARG   HH11  548   5.235   4.771   1.212
   57ARG   HH12  549   5.219   4.935   1.267
   57ARG    NH2  550   5.323   5.057   1.092
   57ARG   HH21  551   5.377   5.108   1.025
   57ARG   HH22  552   5.294   5.105   1.175
   57ARG      C  553   5.688   4.465   1.025
   57ARG      O  554   5.754   4.568   1.012
   58LYS      N  555   5.724   4.357   1.094
   58LYS      H  556   5.665   4.276   1.101
   58LYS     CA  557   5.854   4.356   1.162
   58LYS     CB  558   5.884   4.229   1.242
   58LYS     CG  559   5.804   4.213   1.372
   58LYS     CD  560   5.826   4.065   1.401
   58LYS     CE  561   5.728   4.009   1.504
   58LYS     NZ  562   5.754   4.040   1.646
   58LYS    HZ1  563   5.711   3.977   1.711
   58LYS    HZ2  564   5.852   4.050   1.660
   58LYS    HZ3  565   5.699   4.122   1.664
   58LYS      C  566   5.971   4.373   1.065
   58LYS      O  567   6.048   4.467   1.082
   59LYS      N  568   5.962   4.311   0.948
   59LYS      H  569   5.895   4.239   0.932
   59LYS     CA  570   6.067   4.327   0.846
   59LYS     CB  571   6.075   4.221   0.735
   59LYS     CG  572   6.121   4.095   0.809
   59LYS     CD  573   6.131   3.970   0.721
   59LYS     CE  574   6.153   3.840   0.799
   59LYS     NZ  575   6.155   3.730   0.701
   59LYS    HZ1  576   6.065   3.694   0.677
   59LYS    HZ2  577   6.189   3.769   0.615
   59LYS    HZ3  578   6.217   3.659   0.734
   59LYS      C  579   6.052   4.461   0.773
   59LYS      O  580   6.151   4.528   0.746
   60GLN      N  581   5.931   4.496   0.729
   60GLN      H  582   5.845   4.446   0.742
   60GLN     CA  583   5.899   4.621   0.659
   60GLN     CB  584   5.748   4.627   0.635
   60GLN     CG  585   5.694   4.764   0.591
   60GLN     CD  586   5.542   4.770   0.574
   60GLN    OE1  587   5.465   4.752   0.669
   60GLN    NE2  588   5.510   4.773   0.445
   60GLN   HE21  589   5.583   4.750   0.380
   60GLN   HE22  590   5.425   4.809   0.406
   60GLN      C  591   5.941   4.747   0.734
   60GLN      O  592   5.990   4.835   0.662
   61ILE      N  593   5.938   4.758   0.866
   61ILE      H  594   5.870   4.710   0.922
   61ILE     CA  595   5.998   4.872   0.937
   61ILE     CB  596   5.930   4.895   1.072
   61ILE    CG1  597   5.778   4.884   1.075
   61ILE    CG2  598   5.973   5.036   1.115
   61ILE     CD  599   5.726   4.855   1.216
   61ILE      C  600   6.148   4.854   0.956
   61ILE      O  601   6.222   4.945   0.919
   62GLU      N  602   6.184   4.735   1.004
   62GLU      H  603   6.122   4.661   1.030
   62GLU     CA  604   6.327   4.705   1.023
   62GLU     CB  605   6.339   4.558   1.061
   62GLU     CG  606   6.477   4.495   1.076
   62GLU     CD  607   6.535   4.516   1.216
   62GLU    OE1  608   6.535   4.414   1.289
   62GLU    OE2  609   6.582   4.627   1.250
   62GLU      C  610   6.424   4.735   0.909
   62GLU      O  611   6.529   4.794   0.933
   63GLU      N  612   6.380   4.715   0.785
   63GLU      H  613   6.288   4.682   0.764
   63GLU     CA  614   6.461   4.745   0.667
   63GLU     CB  615   6.385   4.677   0.553
   63GLU     CG  616   6.459   4.667   0.420
   63GLU     CD  617   6.382   4.580   0.321
   63GLU    OE1  618   6.310   4.641   0.239
   63GLU    OE2  619   6.399   4.456   0.323
   63GLU      C  620   6.500   4.891   0.640
   63GLU      O  621   6.620   4.909   0.618
   64LEU      N  622   6.427   4.980   0.704
   64LEU      H  623   6.332   4.954   0.724
   64LEU     CA  624   6.447   5.125   0.718
   64LEU     CB  625   6.310   5.190   0.739
   64LEU     CG  626   6.231   5.189   0.607
   64LEU    CD1  627   6.083   5.212   0.637
   64LEU    CD2  628   6.290   5.296   0.515
   64LEU      C  629   6.550   5.179   0.817
   64LEU      O  630   6.590   5.295   0.825
   65LYS      N  631   6.575   5.090   0.912
   65LYS      H  632   6.516   5.009   0.914
   65LYS     CA  633   6.674   5.108   1.019
   65LYS     CB  634   6.813   5.074   0.965
   65LYS     CG  635   6.835   4.927   0.930
   65LYS     CD  636   6.839   4.839   1.055
   65LYS     CE  637   6.858   4.692   1.019
   65LYS     NZ  638   6.833   4.598   1.129
   65LYS    HZ1  639   6.738   4.607   1.158
   65LYS    HZ2  640   6.842   4.502   1.101
   65LYS    HZ3  641   6.888   4.605   1.212
   65LYS      C  642   6.669   5.244   1.089
   65LYS      O  643   6.764   5.323   1.096
   66GLY      N  644   6.546   5.280   1.125
   66GLY      H  645   6.470   5.215   1.125
   66GLY     CA  646   6.505   5.408   1.185
   66GLY      C  647   6.538   5.545   1.125
   66GLY      O  648   6.549   5.644   1.196
   67GLN      N  649   6.553   5.550   0.993
   67GLN      H  650   6.540   5.467   0.939
   67GLN     CA  651   6.609   5.665   0.921
   67GLN     CB  652   6.628   5.633   0.772
   67GLN     CG  653   6.722   5.720   0.687
   67GLN     CD  654   6.745   5.652   0.552
   67GLN    OE1  655   6.856   5.667   0.501
   67GLN    NE2  656   6.643   5.587   0.496
   67GLN   HE21  657   6.555   5.573   0.541
   67GLN   HE22  658   6.659   5.546   0.406
   67GLN      C  659   6.521   5.789   0.936
   67GLN      O  660   6.562   5.878   1.010
   68GLU      N  661   6.396   5.783   0.890
   68GLU      H  662   6.361   5.697   0.854
   68GLU     CA  663   6.299   5.893   0.896
   68GLU     CB  664   6.193   5.863   0.789
   68GLU     CG  665   6.251   5.915   0.658
   68GLU     CD  666   6.157   5.886   0.540
   68GLU    OE1  667   6.034   5.907   0.550
   68GLU    OE2  668   6.207   5.815   0.450
   68GLU      C  669   6.229   5.924   1.028
   68GLU      O  670   6.117   5.975   1.031
   69VAL      N  671   6.293   5.874   1.134
   69VAL      H  672   6.388   5.843   1.138
   69VAL     CA  673   6.239   5.879   1.271
   69VAL     CB  674   6.252   5.738   1.330
   69VAL    CG1  675   6.181   5.731   1.465
   69VAL    CG2  676   6.187   5.632   1.240
   69VAL      C  677   6.331   5.972   1.349
   69VAL      O  678   6.452   5.949   1.355
   70SER      N  679   6.269   6.074   1.407
   70SER      H  680   6.175   6.088   1.377
   70SER     CA  681   6.336   6.184   1.479
   70SER     CB  682   6.239   6.269   1.562
   70SER     OG  683   6.316   6.367   1.632
   70SER     HG  684   6.274   6.453   1.603
   70SER      C  685   6.438   6.132   1.581
   70SER      O  686   6.400   6.037   1.650
   71PRO      N  687   6.549   6.202   1.600
   71PRO     CA  688   6.643   6.162   1.706
   71PRO     CB  689   6.762   6.257   1.694
   71PRO     CG  690   6.761   6.290   1.544
   71PRO     CD  691   6.612   6.301   1.511
   71PRO      C  692   6.590   6.185   1.848
   71PRO      O  693   6.630   6.105   1.933
   72LYS      N  694   6.485   6.263   1.873
   72LYS      H  695   6.453   6.325   1.801
   72LYS     CA  696   6.428   6.281   2.007
   72LYS     CB  697   6.364   6.420   2.005
   72LYS     CG  698   6.468   6.529   1.979
   72LYS     CD  699   6.412   6.671   1.994
   72LYS     CE  700   6.315   6.688   1.877
   72LYS     NZ  701   6.254   6.822   1.882
   72LYS    HZ1  702   6.193   6.832   1.803
   72LYS    HZ2  703   6.207   6.848   1.966
   72LYS    HZ3  704   6.319   6.894   1.857
   72LYS      C  705   6.337   6.178   2.074
   72LYS      O  706   6.307   6.185   2.193
   73VAL      N  707   6.284   6.089   1.990
   73VAL      H  708   6.312   6.083   1.894
   73VAL     CA  709   6.185   5.992   2.039
   73VAL     CB  710   6.118   5.940   1.912
   73VAL    CG1  711   5.997   5.851   1.945
   73VAL    CG2  712   6.070   6.037   1.804
   73VAL      C  713   6.243   5.876   2.120
   73VAL      O  714   6.330   5.802   2.073
   74TYR      N  715   6.198   5.878   2.245
   74TYR      H  716   6.134   5.948   2.278
   74TYR     CA  717   6.221   5.772   2.344
   74TYR     CB  718   6.166   5.813   2.481
   74TYR     CG  719   6.208   5.717   2.592
   74TYR    CD1  720   6.119   5.617   2.628
   74TYR    HD1  721   6.035   5.593   2.562
   74TYR    CD2  722   6.313   5.741   2.681
   74TYR    HD2  723   6.376   5.827   2.660
   74TYR    CE1  724   6.147   5.546   2.745
   74TYR    HE1  725   6.070   5.477   2.779
   74TYR    CE2  726   6.346   5.673   2.797
   74TYR    HE2  727   6.409   5.717   2.875
   74TYR     CZ  728   6.259   5.568   2.823
   74TYR     OH  729   6.283   5.462   2.905
   74TYR     HH  730   6.348   5.491   2.976
   74TYR      C  731   6.156   5.640   2.301
   74TYR      O  732   6.033   5.643   2.305
   75PHE      N  733   6.235   5.540   2.265
   75PHE      H  734   6.334   5.534   2.249
   75PHE     CA  735   6.174   5.408   2.240
   75PHE     CB  736   6.176   5.376   2.091
   75PHE     CG  737   6.111   5.248   2.038
   75PHE    CD1  738   5.972   5.250   2.031
   75PHE    HD1  739   5.919   5.344   2.024
   75PHE    CD2  740   6.186   5.137   2.001
   75PHE    HD2  741   6.294   5.140   1.990
   75PHE    CE1  742   5.908   5.137   1.980
   75PHE    HE1  743   5.803   5.143   1.953
   75PHE    CE2  744   6.117   5.021   1.966
   75PHE    HE2  745   6.179   4.932   1.961
   75PHE     CZ  746   5.979   5.021   1.950
   75PHE     HZ  747   5.922   4.929   1.945
   75PHE      C  748   6.239   5.299   2.326
   75PHE      O  749   6.356   5.314   2.361
   76MET      N  750   6.157   5.209   2.379
   76MET      H  751   6.059   5.228   2.389
   76MET     CA  752   6.204   5.089   2.451
   76MET     CB  753   6.184   5.112   2.601
   76MET     CG  754   6.046   5.085   2.661
   76MET     SD  755   6.050   5.112   2.842
   76MET     CE  756   6.170   4.998   2.908
   76MET      C  757   6.135   4.959   2.409
   76MET      O  758   6.029   4.968   2.347
   77LYS      N  759   6.207   4.848   2.414
   77LYS      H  760   6.288   4.847   2.473
   77LYS     CA  761   6.166   4.722   2.349
   77LYS     CB  762   6.288   4.654   2.287
   77LYS     CG  763   6.331   4.732   2.162
   77LYS     CD  764   6.450   4.664   2.093
   77LYS     CE  765   6.468   4.735   1.959
   77LYS     NZ  766   6.573   4.666   1.883
   77LYS    HZ1  767   6.565   4.681   1.784
   77LYS    HZ2  768   6.665   4.696   1.908
   77LYS    HZ3  769   6.563   4.570   1.910
   77LYS      C  770   6.116   4.630   2.461
   77LYS      O  771   6.175   4.617   2.568
   78GLN      N  772   6.001   4.577   2.419
   78GLN      H  773   5.947   4.606   2.340
   78GLN     CA  774   5.921   4.498   2.513
   78GLN     CB  775   5.771   4.511   2.482
   78GLN     CG  776   5.680   4.497   2.604
   78GLN     CD  777   5.538   4.452   2.567
   78GLN    OE1  778   5.481   4.481   2.462
   78GLN    NE2  779   5.465   4.387   2.656
   78GLN   HE21  780   5.496   4.384   2.751
   78GLN   HE22  781   5.378   4.346   2.629
   78GLN      C  782   5.971   4.353   2.519
   78GLN      O  783   5.916   4.263   2.456
   79THR      N  784   6.078   4.329   2.594
   79THR      H  785   6.138   4.402   2.626
   79THR     CA  786   6.131   4.195   2.624
   79THR     CB  787   6.269   4.208   2.688
   79THR    OG1  788   6.272   4.307   2.792
   79THR    HG1  789   6.357   4.295   2.843
   79THR    CG2  790   6.363   4.245   2.574
   79THR      C  791   6.049   4.113   2.725
   79THR      O  792   6.052   3.991   2.713
   80ILE      N  793   5.990   4.172   2.828
   80ILE      H  794   6.034   4.256   2.860
   80ILE     CA  795   5.911   4.098   2.928
   80ILE     CB  796   5.927   4.138   3.075
   80ILE    CG1  797   6.077   4.134   3.105
   80ILE    CG2  798   5.839   4.071   3.180
   80ILE     CD  799   6.146   3.998   3.111
   80ILE      C  800   5.764   4.092   2.889
   80ILE      O  801   5.708   4.189   2.839
   81GLY      N  802   5.706   3.972   2.900
   81GLY      H  803   5.757   3.888   2.916
   81GLY     CA  804   5.565   3.946   2.867
   81GLY      C  805   5.461   4.013   2.957
   81GLY      O  806   5.488   4.046   3.072
   82ASN      N  807   5.335   4.017   2.913
   82ASN      H  808   5.310   3.986   2.822
   82ASN     CA  809   5.214   4.062   2.983
   82ASN     CB  810   5.165   3.952   3.077
   82ASN     CG  811   5.056   3.870   3.008
   82ASN    OD1  812   4.942   3.909   2.983
   82ASN    ND2  813   5.103   3.764   2.943
   82ASN   HD21  814   5.195   3.737   2.970
   82ASN   HD22  815   5.034   3.709   2.896
   82ASN      C  816   5.233   4.198   3.050
   82ASN      O  817   5.234   4.198   3.173
   83SER      N  818   5.289   4.288   2.969
   83SER      H  819   5.353   4.254   2.901
   83SER     CA  820   5.307   4.426   3.016
   83SER     CB  821   5.457   4.447   3.042
   83SER     OG  822   5.523   4.408   2.922
   83SER     HG  823   5.617   4.441   2.929
   83SER      C  824   5.260   4.546   2.934
   83SER      O  825   5.306   4.655   2.969
   84CYS      N  826   5.182   4.514   2.832
   84CYS      H  827   5.158   4.417   2.824
   84CYS     CA  828   5.140   4.604   2.723
   84CYS     CB  829   5.036   4.544   2.628
   84CYS     SG  830   4.890   4.475   2.714
   84CYS     HG  831   4.891   4.366   2.638
   84CYS      C  832   5.081   4.738   2.768
   84CYS      O  833   5.139   4.834   2.717
   85GLY      N  834   4.985   4.741   2.861
   85GLY      H  835   4.951   4.652   2.889
   85GLY     CA  836   4.920   4.863   2.912
   85GLY      C  837   5.018   4.963   2.973
   85GLY      O  838   5.041   5.068   2.912
   86THR      N  839   5.105   4.905   3.055
   86THR      H  840   5.113   4.807   3.073
   86THR     CA  841   5.215   4.976   3.123
   86THR     CB  842   5.285   4.888   3.227
   86THR    OG1  843   5.184   4.793   3.264
   86THR    HG1  844   5.223   4.721   3.320
   86THR    CG2  845   5.329   4.957   3.356
   86THR      C  846   5.329   5.018   3.030
   86THR      O  847   5.377   5.130   3.044
   87ILE      N  848   5.367   4.936   2.932
   87ILE      H  849   5.361   4.837   2.925
   87ILE     CA  850   5.469   4.978   2.835
   87ILE     CB  851   5.534   4.867   2.752
   87ILE    CG1  852   5.614   4.762   2.829
   87ILE    CG2  853   5.611   4.912   2.628
   87ILE     CD  854   5.746   4.807   2.891
   87ILE      C  855   5.418   5.091   2.745
   87ILE      O  856   5.482   5.195   2.732
   88GLY      N  857   5.291   5.077   2.708
   88GLY      H  858   5.238   4.994   2.723
   88GLY     CA  859   5.216   5.187   2.645
   88GLY      C  860   5.203   5.322   2.716
   88GLY      O  861   5.233   5.428   2.662
   89LEU      N  862   5.182   5.309   2.847
   89LEU      H  863   5.171   5.216   2.883
   89LEU     CA  864   5.191   5.409   2.954
   89LEU     CB  865   5.140   5.340   3.081
   89LEU     CG  866   5.127   5.436   3.199
   89LEU    CD1  867   4.997   5.415   3.277
   89LEU    CD2  868   5.254   5.439   3.284
   89LEU      C  869   5.327   5.477   2.973
   89LEU      O  870   5.330   5.599   2.967
   90ILE      N  871   5.431   5.396   2.958
   90ILE      H  872   5.426   5.296   2.961
   90ILE     CA  873   5.571   5.442   2.959
   90ILE     CB  874   5.667   5.326   2.987
   90ILE    CG1  875   5.639   5.269   3.126
   90ILE    CG2  876   5.814   5.365   2.975
   90ILE     CD  877   5.717   5.140   3.149
   90ILE      C  878   5.616   5.535   2.846
   90ILE      O  879   5.655   5.649   2.870
   91HISE     N  880   5.593   5.492   2.723
   91HISE     H  881   5.551   5.404   2.701
   91HISE    CA  882   5.616   5.571   2.601
   91HISE    CB  883   5.563   5.491   2.482
   91HISE    CG  884   5.641   5.370   2.428
   91HISE   ND1  885   5.632   5.244   2.470
   91HISE   CD2  886   5.729   5.376   2.329
   91HISE   HD2  887   5.728   5.457   2.256
   91HISE   CE1  888   5.713   5.171   2.394
   91HISE   HE1  889   5.747   5.071   2.420
   91HISE   NE2  890   5.773   5.252   2.308
   91HISE   HE2  891   5.847   5.226   2.245
   91HISE     C  892   5.550   5.709   2.600
   91HISE     O  893   5.613   5.814   2.615
   92ALA      N  894   5.421   5.701   2.632
   92ALA      H  895   5.371   5.615   2.621
   92ALA     CA  896   5.332   5.817   2.645
   92ALA     CB  897   5.198   5.767   2.700
   92ALA      C  898   5.377   5.930   2.738
   92ALA      O  899   5.421   6.035   2.692
   93VAL      N  900   5.415   5.894   2.861
   93VAL      H  901   5.405   5.800   2.893
   93VAL     CA  902   5.468   5.986   2.962
   93VAL     CB  903   5.438   5.926   3.099
   93VAL    CG1  904   5.504   6.006   3.211
   93VAL    CG2  905   5.290   5.894   3.122
   93VAL      C  906   5.610   6.037   2.938
   93VAL      O  907   5.635   6.157   2.926
   94ALA      N  908   5.693   5.944   2.890
   94ALA      H  909   5.669   5.847   2.883
   94ALA     CA  910   5.831   5.982   2.857
   94ALA     CB  911   5.912   5.856   2.826
   94ALA      C  912   5.867   6.088   2.752
   94ALA      O  913   5.920   6.192   2.792
   95ASN      N  914   5.783   6.076   2.650
   95ASN      H  915   5.716   6.002   2.645
   95ASN     CA  916   5.778   6.173   2.539
   95ASN     CB  917   5.737   6.094   2.414
   95ASN     CG  918   5.848   5.997   2.375
   95ASN    OD1  919   5.939   6.030   2.298
   95ASN    ND2  920   5.832   5.870   2.410
   95ASN   HD21  921   5.747   5.850   2.459
   95ASN   HD22  922   5.867   5.792   2.358
   95ASN      C  923   5.695   6.300   2.559
   95ASN      O  924   5.672   6.382   2.471
   96ASN      N  925   5.642   6.310   2.680
   96ASN      H  926   5.611   6.223   2.719
   96ASN     CA  927   5.556   6.425   2.713
   96ASN     CB  928   5.411   6.380   2.694
   96ASN     CG  929   5.378   6.359   2.546
   96ASN    OD1  930   5.358   6.450   2.466
   96ASN    ND2  931   5.351   6.237   2.499
   96ASN   HD21  932   5.342   6.163   2.565
   96ASN   HD22  933   5.343   6.224   2.400
   96ASN      C  934   5.578   6.493   2.848
   96ASN      O  935   5.484   6.543   2.910
   97GLN      N  936   5.701   6.494   2.899
   97GLN      H  937   5.768   6.434   2.856
   97GLN     CA  938   5.751   6.557   3.022
   97GLN     CB  939   5.898   6.516   3.029
   97GLN     CG  940   5.918   6.369   3.064
   97GLN     CD  941   6.065   6.330   3.082
   97GLN    OE1  942   6.133   6.388   3.166
   97GLN    NE2  943   6.097   6.221   3.013
   97GLN   HE21  944   6.027   6.196   2.946
   97GLN   HE22  945   6.188   6.179   3.012
   97GLN      C  946   5.743   6.709   3.038
   97GLN      O  947   5.779   6.753   3.147
   98ASP      N  948   5.720   6.778   2.927
   98ASP      H  949   5.696   6.732   2.841
   98ASP     CA  950   5.684   6.921   2.924
   98ASP     CB  951   5.705   6.951   2.775
   98ASP     CG  952   5.610   6.902   2.666
   98ASP    OD1  953   5.572   6.990   2.585
   98ASP    OD2  954   5.562   6.787   2.671
   98ASP      C  955   5.540   6.951   2.967
   98ASP      O  956   5.520   7.062   3.014
   99LYS      N  957   5.448   6.869   2.917
   99LYS      H  958   5.469   6.822   2.831
   99LYS     CA  959   5.307   6.880   2.958
   99LYS     CB  960   5.241   6.779   2.864
   99LYS     CG  961   5.220   6.831   2.721
   99LYS     CD  962   5.172   6.727   2.619
   99LYS     CE  963   5.218   6.766   2.478
   99LYS     NZ  964   5.361   6.747   2.454
   99LYS    HZ1  965   5.400   6.759   2.362
   99LYS    HZ2  966   5.414   6.809   2.512
   99LYS    HZ3  967   5.385   6.656   2.489
   99LYS      C  968   5.272   6.844   3.102
   99LYS      O  969   5.190   6.910   3.166
  100LEU      N  970   5.327   6.730   3.143
  100LEU      H  971   5.371   6.670   3.077
  100LEU     CA  972   5.303   6.678   3.278
  100LEU     CB  973   5.211   6.555   3.268
  100LEU     CG  974   5.161   6.481   3.391
  100LEU    CD1  975   5.078   6.568   3.486
  100LEU    CD2  976   5.107   6.342   3.355
  100LEU      C  977   5.433   6.642   3.351
  100LEU      O  978   5.521   6.572   3.302
  101GLY      N  979   5.426   6.666   3.481
  101GLY      H  980   5.338   6.684   3.525
  101GLY     CA  981   5.533   6.647   3.581
  101GLY      C  982   5.497   6.543   3.687
  101GLY      O  983   5.390   6.483   3.677
  102PHE      N  984   5.595   6.510   3.771
  102PHE      H  985   5.684   6.555   3.780
  102PHE     CA  986   5.583   6.398   3.865
  102PHE     CB  987   5.698   6.299   3.842
  102PHE     CG  988   5.714   6.243   3.700
  102PHE    CD1  989   5.642   6.128   3.672
  102PHE    HD1  990   5.582   6.070   3.742
  102PHE    CD2  991   5.788   6.308   3.602
  102PHE    HD2  992   5.855   6.385   3.641
  102PHE    CE1  993   5.643   6.084   3.540
  102PHE    HE1  994   5.572   6.007   3.509
  102PHE    CE2  995   5.803   6.255   3.474
  102PHE    HE2  996   5.879   6.287   3.404
  102PHE     CZ  997   5.720   6.148   3.443
  102PHE     HZ  998   5.716   6.115   3.339
  102PHE      C  999   5.572   6.443   4.010
  102PHE      O 1000   5.551   6.563   4.030
  103GLU      N 1001   5.592   6.357   4.110
  103GLU      H 1002   5.585   6.261   4.085
  103GLU     CA 1003   5.601   6.387   4.254
  103GLU     CB 1004   5.465   6.360   4.319
  103GLU     CG 1005   5.432   6.211   4.327
  103GLU     CD 1006   5.318   6.161   4.417
  103GLU    OE1 1007   5.226   6.240   4.449
  103GLU    OE2 1008   5.319   6.041   4.450
  103GLU      C 1009   5.729   6.333   4.317
  103GLU      O 1010   5.808   6.272   4.245
  104ASP      N 1011   5.755   6.376   4.440
  104ASP      H 1012   5.704   6.451   4.483
  104ASP     CA 1013   5.868   6.334   4.523
  104ASP     CB 1014   5.853   6.397   4.662
  104ASP     CG 1015   5.860   6.550   4.660
  104ASP    OD1 1016   5.953   6.610   4.718
  104ASP    OD2 1017   5.774   6.612   4.594
  104ASP      C 1018   5.865   6.182   4.536
  104ASP      O 1019   5.764   6.119   4.565
  105GLY      N 1020   5.983   6.125   4.513
  105GLY      H 1021   6.067   6.179   4.508
  105GLY     CA 1022   5.997   5.979   4.521
  105GLY      C 1023   5.928   5.903   4.408
  105GLY      O 1024   5.914   5.782   4.427
  106SER      N 1025   5.903   5.965   4.293
  106SER      H 1026   5.916   6.064   4.286
  106SER     CA 1027   5.842   5.906   4.173
  106SER     CB 1028   5.816   5.994   4.051
  106SER     OG 1029   5.745   5.920   3.952
  106SER     HG 1030   5.660   5.886   3.993
  106SER      C 1031   5.921   5.788   4.117
  106SER      O 1032   6.026   5.804   4.055
  107VAL      N 1033   5.867   5.667   4.118
  107VAL      H 1034   5.772   5.650   4.144
  107VAL     CA 1035   5.929   5.552   4.050
  107VAL     CB 1036   5.839   5.429   4.066
  107VAL    CG1 1037   5.898   5.302   4.004
  107VAL    CG2 1038   5.815   5.395   4.213
  107VAL      C 1039   5.942   5.579   3.900
  107VAL      O 1040   6.047   5.566   3.839
  108LEU      N 1041   5.836   5.639   3.846
  108LEU      H 1042   5.758   5.665   3.903
  108LEU     CA 1043   5.831   5.673   3.703
  108LEU     CB 1044   5.691   5.720   3.664
  108LEU     CG 1045   5.666   5.714   3.513
  108LEU    CD1 1046   5.685   5.572   3.461
  108LEU    CD2 1047   5.525   5.765   3.484
  108LEU      C 1048   5.940   5.772   3.662
  108LEU      O 1049   6.023   5.738   3.578
  109LYS      N 1050   5.953   5.884   3.734
  109LYS      H 1051   5.899   5.896   3.817
  109LYS     CA 1052   6.061   5.981   3.712
  109LYS     CB 1053   6.043   6.087   3.821
  109LYS     CG 1054   6.136   6.209   3.824
  109LYS     CD 1055   6.148   6.290   3.695
  109LYS     CE 1056   6.288   6.352   3.694
  109LYS     NZ 1057   6.299   6.441   3.577
  109LYS    HZ1 1058   6.364   6.510   3.607
  109LYS    HZ2 1059   6.352   6.388   3.510
  109LYS    HZ3 1060   6.210   6.467   3.541
  109LYS      C 1061   6.202   5.923   3.727
  109LYS      O 1062   6.280   5.929   3.632
  110GLN      N 1063   6.222   5.837   3.827
  110GLN      H 1064   6.158   5.831   3.904
  110GLN     CA 1065   6.347   5.765   3.852
  110GLN     CB 1066   6.328   5.673   3.973
  110GLN     CG 1067   6.462   5.635   4.036
  110GLN     CD 1068   6.535   5.520   3.967
  110GLN    OE1 1069   6.467   5.420   3.942
  110GLN    NE2 1070   6.644   5.547   3.895
  110GLN   HE21 1071   6.683   5.638   3.884
  110GLN   HE22 1072   6.693   5.479   3.841
  110GLN      C 1073   6.408   5.688   3.734
  110GLN      O 1074   6.505   5.733   3.674
  111PHE      N 1075   6.322   5.600   3.684
  111PHE      H 1076   6.236   5.597   3.736
  111PHE     CA 1077   6.335   5.512   3.567
  111PHE     CB 1078   6.220   5.412   3.560
  111PHE     CG 1079   6.234   5.315   3.442
  111PHE    CD1 1080   6.307   5.198   3.455
  111PHE    HD1 1081   6.344   5.167   3.553
  111PHE    CD2 1082   6.182   5.338   3.315
  111PHE    HD2 1083   6.122   5.426   3.293
  111PHE    CE1 1084   6.336   5.107   3.354
  111PHE    HE1 1085   6.387   5.017   3.390
  111PHE    CE2 1086   6.207   5.247   3.213
  111PHE    HE2 1087   6.156   5.261   3.118
  111PHE     CZ 1088   6.288   5.135   3.227
  111PHE     HZ 1089   6.311   5.065   3.147
  111PHE      C 1090   6.356   5.584   3.434
  111PHE      O 1091   6.451   5.560   3.360
  112LEU      N 1092   6.277   5.687   3.408
  112LEU      H 1093   6.196   5.705   3.464
  112LEU     CA 1094   6.291   5.771   3.288
  112LEU     CB 1095   6.164   5.854   3.270
  112LEU     CG 1096   6.035   5.776   3.244
  112LEU    CD1 1097   5.913   5.862   3.209
  112LEU    CD2 1098   6.043   5.655   3.152
  112LEU      C 1099   6.412   5.865   3.285
  112LEU      O 1100   6.471   5.892   3.180
  113SER      N 1101   6.443   5.924   3.400
  113SER      H 1102   6.372   5.945   3.466
  113SER     CA 1103   6.567   5.999   3.426
  113SER     CB 1104   6.569   6.049   3.571
  113SER     OG 1105   6.665   6.155   3.587
  113SER     HG 1106   6.758   6.123   3.569
  113SER      C 1107   6.694   5.915   3.414
  113SER      O 1108   6.768   5.947   3.321
  114GLU      N 1109   6.687   5.796   3.473
  114GLU      H 1110   6.620   5.783   3.546
  114GLU     CA 1111   6.790   5.693   3.456
  114GLU     CB 1112   6.770   5.572   3.548
  114GLU     CG 1113   6.894   5.482   3.559
  114GLU     CD 1114   6.899   5.387   3.679
  114GLU    OE1 1115   6.800   5.379   3.754
  114GLU    OE2 1116   7.004   5.328   3.711
  114GLU      C 1117   6.805   5.644   3.312
  114GLU      O 1118   6.916   5.649   3.258
  115THR      N 1119   6.696   5.628   3.237
  115THR      H 1120   6.606   5.619   3.280
  115THR     CA 1121   6.697   5.579   3.099
  115THR     CB 1122   6.590   5.474   3.068
  115THR    OG1 1123   6.453   5.512   3.087
  115THR    HG1 1124   6.434   5.529   3.184
  115THR    CG2 1125   6.625   5.343   3.139
  115THR      C 1126   6.709   5.671   2.977
  115THR      O 1127   6.701   5.623   2.865
  116GLU      N 1128   6.772   5.788   2.990
  116GLU      H 1129   6.838   5.812   3.062
  116GLU     CA 1130   6.770   5.894   2.889
  116GLU     CB 1131   6.777   6.030   2.959
  116GLU     CG 1132   6.781   6.144   2.857
  116GLU     CD 1133   6.786   6.289   2.904
  116GLU    OE1 1134   6.819   6.318   3.021
  116GLU    OE2 1135   6.715   6.366   2.835
  116GLU      C 1136   6.862   5.874   2.768
  116GLU      O 1137   6.811   5.845   2.660
  117LYS      N 1138   6.993   5.875   2.792
  117LYS      H 1139   7.029   5.886   2.885
  117LYS     CA 1140   7.096   5.868   2.688
  117LYS     CB 1141   7.214   5.959   2.719
  117LYS     CG 1142   7.159   6.096   2.679
  117LYS     CD 1143   7.268   6.203   2.697
  117LYS     CE 1144   7.400   6.163   2.632
  117LYS     NZ 1145   7.397   6.168   2.485
  117LYS    HZ1 1146   7.491   6.161   2.451
  117LYS    HZ2 1147   7.354   6.082   2.457
  117LYS    HZ3 1148   7.343   6.243   2.446
  117LYS      C 1149   7.144   5.724   2.670
  117LYS      O 1150   7.253   5.697   2.721
  118MET      N 1151   7.075   5.642   2.591
  118MET      H 1152   7.008   5.669   2.522
  118MET     CA 1153   7.104   5.499   2.574
  118MET     CB 1154   7.102   5.413   2.700
  118MET     CG 1155   6.971   5.420   2.780
  118MET     SD 1156   6.982   5.315   2.930
  118MET     CE 1157   7.132   5.376   3.005
  118MET      C 1158   7.003   5.430   2.482
  118MET      O 1159   6.899   5.487   2.447
  119SER      N 1160   7.037   5.314   2.426
  119SER      H 1161   7.112   5.265   2.469
  119SER     CA 1162   6.955   5.242   2.327
  119SER     CB 1163   7.038   5.127   2.269
  119SER     OG 1164   7.036   5.017   2.361
  119SER     HG 1165   7.123   5.022   2.410
  119SER      C 1166   6.825   5.189   2.388
  119SER      O 1167   6.818   5.176   2.510
  120PRO      N 1168   6.723   5.159   2.308
  120PRO     CA 1169   6.604   5.081   2.343
  120PRO     CB 1170   6.520   5.067   2.216
  120PRO     CG 1171   6.546   5.200   2.145
  120PRO     CD 1172   6.692   5.227   2.181
  120PRO      C 1173   6.641   4.945   2.403
  120PRO      O 1174   6.575   4.908   2.500
  121GLU      N 1175   6.742   4.873   2.355
  121GLU      H 1176   6.784   4.903   2.270
  121GLU     CA 1177   6.797   4.746   2.407
  121GLU     CB 1178   6.917   4.709   2.320
  121GLU     CG 1179   6.870   4.655   2.185
  121GLU     CD 1180   6.868   4.758   2.071
  121GLU    OE1 1181   6.830   4.875   2.087
  121GLU    OE2 1182   6.856   4.705   1.959
  121GLU      C 1183   6.847   4.765   2.550
  121GLU      O 1184   6.819   4.690   2.644
  122ASP      N 1185   6.912   4.878   2.576
  122ASP      H 1186   6.932   4.950   2.509
  122ASP     CA 1187   6.957   4.928   2.707
  122ASP     CB 1188   7.059   5.042   2.700
  122ASP     CG 1189   7.200   5.007   2.652
  122ASP    OD1 1190   7.284   4.945   2.720
  122ASP    OD2 1191   7.230   5.066   2.546
  122ASP      C 1192   6.853   4.967   2.812
  122ASP      O 1193   6.853   4.931   2.929
  123ARG      N 1194   6.747   5.026   2.757
  123ARG      H 1195   6.738   5.061   2.664
  123ARG     CA 1196   6.627   5.051   2.839
  123ARG     CB 1197   6.526   5.143   2.770
  123ARG     CG 1198   6.598   5.264   2.711
  123ARG     CD 1199   6.500   5.363   2.648
  123ARG     NE 1200   6.564   5.494   2.632
  123ARG     HE 1201   6.619   5.535   2.704
  123ARG     CZ 1202   6.591   5.552   2.514
  123ARG    NH1 1203   6.565   5.491   2.398
  123ARG   HH11 1204   6.517   5.404   2.389
  123ARG   HH12 1205   6.609   5.524   2.314
  123ARG    NH2 1206   6.642   5.676   2.506
  123ARG   HH21 1207   6.675   5.730   2.584
  123ARG   HH22 1208   6.655   5.723   2.419
  123ARG      C 1209   6.554   4.921   2.874
  123ARG      O 1210   6.493   4.908   2.980
  124ALA      N 1211   6.553   4.825   2.782
  124ALA      H 1212   6.578   4.832   2.686
  124ALA     CA 1213   6.502   4.689   2.808
  124ALA     CB 1214   6.500   4.614   2.675
  124ALA      C 1215   6.575   4.616   2.921
  124ALA      O 1216   6.508   4.590   3.021
  125LYS      N 1217   6.708   4.610   2.913
  125LYS      H 1218   6.749   4.652   2.832
  125LYS     CA 1219   6.791   4.559   3.023
  125LYS     CB 1220   6.938   4.576   2.986
  125LYS     CG 1221   6.993   4.469   2.891
  125LYS     CD 1222   6.963   4.326   2.936
  125LYS     CE 1223   7.007   4.219   2.835
  125LYS     NZ 1224   6.966   4.082   2.869
  125LYS    HZ1 1225   7.036   4.055   2.935
  125LYS    HZ2 1226   6.873   4.080   2.905
  125LYS    HZ3 1227   6.975   4.031   2.784
  125LYS      C 1228   6.765   4.627   3.158
  125LYS      O 1229   6.761   4.556   3.259
  126CYS      N 1230   6.750   4.759   3.156
  126CYS      H 1231   6.785   4.803   3.073
  126CYS     CA 1232   6.707   4.838   3.272
  126CYS     CB 1233   6.718   4.989   3.247
  126CYS     SG 1234   6.888   5.047   3.212
  126CYS     HG 1235   6.894   5.006   3.086
  126CYS      C 1236   6.570   4.807   3.331
  126CYS      O 1237   6.538   4.804   3.450
  127PHE      N 1238   6.480   4.772   3.239
  127PHE      H 1239   6.499   4.775   3.141
  127PHE     CA 1240   6.344   4.729   3.274
  127PHE     CB 1241   6.251   4.740   3.153
  127PHE     CG 1242   6.106   4.714   3.194
  127PHE    CD1 1243   6.018   4.822   3.199
  127PHE    HD1 1244   6.060   4.919   3.170
  127PHE    CD2 1245   6.052   4.589   3.222
  127PHE    HD2 1246   6.127   4.509   3.220
  127PHE    CE1 1247   5.887   4.799   3.237
  127PHE    HE1 1248   5.827   4.886   3.265
  127PHE    CE2 1249   5.923   4.565   3.266
  127PHE    HE2 1250   5.889   4.462   3.283
  127PHE     CZ 1251   5.837   4.674   3.272
  127PHE     HZ 1252   5.731   4.653   3.284
  127PHE      C 1253   6.334   4.586   3.329
  127PHE      O 1254   6.281   4.554   3.435
  128GLU      N 1255   6.423   4.506   3.270
  128GLU      H 1256   6.463   4.525   3.180
  128GLU     CA 1257   6.445   4.366   3.308
  128GLU     CB 1258   6.555   4.299   3.225
  128GLU     CG 1259   6.484   4.248   3.099
  128GLU     CD 1260   6.578   4.209   2.984
  128GLU    OE1 1261   6.679   4.141   3.012
  128GLU    OE2 1262   6.550   4.250   2.869
  128GLU      C 1263   6.497   4.362   3.452
  128GLU      O 1264   6.473   4.265   3.524
  129LYS      N 1265   6.569   4.469   3.484
  129LYS      H 1266   6.579   4.547   3.422
  129LYS     CA 1267   6.630   4.487   3.617
  129LYS     CB 1268   6.769   4.552   3.619
  129LYS     CG 1269   6.882   4.479   3.546
  129LYS     CD 1270   7.005   4.567   3.566
  129LYS     CE 1271   7.048   4.594   3.421
  129LYS     NZ 1272   7.163   4.684   3.411
  129LYS    HZ1 1273   7.151   4.775   3.451
  129LYS    HZ2 1274   7.246   4.634   3.436
  129LYS    HZ3 1275   7.173   4.699   3.313
  129LYS      C 1276   6.535   4.546   3.721
  129LYS      O 1277   6.561   4.524   3.839
  130ASN      N 1278   6.431   4.623   3.688
  130ASN      H 1279   6.376   4.607   3.606
  130ASN     CA 1280   6.348   4.692   3.787
  130ASN     CB 1281   6.260   4.799   3.721
  130ASN     CG 1282   6.235   4.921   3.810
  130ASN    OD1 1283   6.151   4.903   3.898
  130ASN    ND2 1284   6.321   5.022   3.810
  130ASN   HD21 1285   6.405   5.025   3.755
  130ASN   HD22 1286   6.292   5.096   3.870
  130ASN      C 1287   6.264   4.597   3.872
  130ASN      O 1288   6.172   4.533   3.822
  131GLU      N 1289   6.277   4.608   4.004
  131GLU      H 1290   6.330   4.686   4.038
  131GLU     CA 1291   6.189   4.543   4.101
  131GLU     CB 1292   6.263   4.520   4.233
  131GLU     CG 1293   6.397   4.446   4.231
  131GLU     CD 1294   6.384   4.295   4.253
  131GLU    OE1 1295   6.337   4.247   4.359
  131GLU    OE2 1296   6.407   4.221   4.155
  131GLU      C 1297   6.063   4.621   4.139
  131GLU      O 1298   5.958   4.571   4.177
  132ALA      N 1299   6.069   4.754   4.134
  132ALA      H 1300   6.119   4.790   4.055
  132ALA     CA 1301   5.965   4.846   4.185
  132ALA     CB 1302   6.017   4.988   4.207
  132ALA      C 1303   5.843   4.852   4.092
  132ALA      O 1304   5.733   4.815   4.133
  133ILE      N 1305   5.866   4.868   3.962
  133ILE      H 1306   5.951   4.911   3.931
  133ILE     CA 1307   5.761   4.855   3.860
  133ILE     CB 1308   5.815   4.886   3.721
  133ILE    CG1 1309   5.864   5.031   3.708
  133ILE    CG2 1310   5.720   4.852   3.606
  133ILE     CD 1311   5.956   5.074   3.593
  133ILE      C 1312   5.682   4.724   3.860
  133ILE      O 1313   5.560   4.729   3.869
  134GLN      N 1314   5.753   4.612   3.869
  134GLN      H 1315   5.853   4.614   3.864
  134GLN     CA 1316   5.683   4.483   3.876
  134GLN     CB 1317   5.781   4.366   3.864
  134GLN     CG 1318   5.859   4.352   3.734
  134GLN     CD 1319   5.953   4.233   3.754
  134GLN    OE1 1320   5.913   4.118   3.734
  134GLN    NE2 1321   6.081   4.253   3.786
  134GLN   HE21 1322   6.121   4.341   3.810
  134GLN   HE22 1323   6.149   4.183   3.806
  134GLN      C 1324   5.589   4.454   3.993
  134GLN      O 1325   5.474   4.412   3.977
  135ALA      N 1326   5.634   4.504   4.108
  135ALA      H 1327   5.723   4.549   4.119
  135ALA     CA 1328   5.552   4.502   4.229
  135ALA     CB 1329   5.642   4.544   4.346
  135ALA      C 1330   5.426   4.589   4.222
  135ALA      O 1331   5.322   4.549   4.274
  136ALA      N 1332   5.443   4.708   4.165
  136ALA      H 1333   5.527   4.759   4.150
  136ALA     CA 1334   5.331   4.796   4.127
  136ALA     CB 1335   5.369   4.941   4.095
  136ALA      C 1336   5.233   4.755   4.017
  136ALA      O 1337   5.114   4.746   4.049
  137HISE     N 1338   5.292   4.688   3.919
  137HISE     H 1339   5.388   4.701   3.893
  137HISE    CA 1340   5.227   4.625   3.803
  137HISE    CB 1341   5.331   4.586   3.697
  137HISE    CG 1342   5.262   4.530   3.572
  137HISE   ND1 1343   5.216   4.600   3.469
  137HISE   CD2 1344   5.271   4.400   3.545
  137HISE   HD2 1345   5.329   4.325   3.598
  137HISE   CE1 1346   5.190   4.508   3.377
  137HISE   HE1 1347   5.129   4.520   3.287
  137HISE   NE2 1348   5.224   4.387   3.421
  137HISE   HE2 1349   5.238   4.297   3.381
  137HISE     C 1350   5.135   4.510   3.843
  137HISE     O 1351   5.014   4.511   3.821
  138ASP      N 1352   5.200   4.415   3.910
  138ASP      H 1353   5.299   4.419   3.925
  138ASP     CA 1354   5.130   4.303   3.974
  138ASP     CB 1355   5.220   4.185   4.011
  138ASP     CG 1356   5.245   4.105   3.882
  138ASP    OD1 1357   5.355   4.124   3.825
  138ASP    OD2 1358   5.161   4.017   3.854
  138ASP      C 1359   5.024   4.332   4.080
  138ASP      O 1360   4.912   4.280   4.070
  139ALA      N 1361   5.037   4.449   4.142
  139ALA      H 1362   5.128   4.489   4.153
  139ALA     CA 1363   4.944   4.506   4.241
  139ALA     CB 1364   5.017   4.616   4.319
  139ALA      C 1365   4.824   4.561   4.164
  139ALA      O 1366   4.713   4.518   4.197
  140VAL      N 1367   4.846   4.638   4.058
  140VAL      H 1368   4.936   4.675   4.038
  140VAL     CA 1369   4.736   4.678   3.968
  140VAL     CB 1370   4.779   4.786   3.868
  140VAL    CG1 1371   4.670   4.835   3.773
  140VAL    CG2 1372   4.840   4.910   3.935
  140VAL      C 1373   4.667   4.560   3.901
  140VAL      O 1374   4.544   4.549   3.895
  141ALA      N 1375   4.743   4.464   3.849
  141ALA      H 1376   4.837   4.488   3.826
  141ALA     CA 1377   4.688   4.345   3.781
  141ALA     CB 1378   4.801   4.255   3.731
  141ALA      C 1379   4.595   4.260   3.867
  141ALA      O 1380   4.511   4.190   3.811
  142GLN      N 1381   4.621   4.257   3.998
  142GLN      H 1382   4.714   4.273   4.030
  142GLN     CA 1383   4.534   4.196   4.099
  142GLN     CB 1384   4.615   4.166   4.226
  142GLN     CG 1385   4.691   4.035   4.206
  142GLN     CD 1386   4.788   4.016   4.323
  142GLN    OE1 1387   4.747   3.964   4.427
  142GLN    NE2 1388   4.915   4.052   4.305
  142GLN   HE21 1389   4.942   4.112   4.230
  142GLN   HE22 1390   4.979   4.025   4.377
  142GLN      C 1391   4.413   4.274   4.149
  142GLN      O 1392   4.309   4.217   4.180
  143GLU      N 1393   4.428   4.406   4.159
  143GLU      H 1394   4.520   4.436   4.185
  143GLU     CA 1395   4.316   4.500   4.173
  143GLU     CB 1396   4.381   4.638   4.189
  143GLU     CG 1397   4.307   4.702   4.306
  143GLU     CD 1398   4.326   4.854   4.300
  143GLU    OE1 1399   4.235   4.916   4.240
  143GLU    OE2 1400   4.430   4.900   4.351
  143GLU      C 1401   4.209   4.493   4.064
  143GLU      O 1402   4.092   4.515   4.096
  144GLY      N 1403   4.250   4.493   3.938
  144GLY      H 1404   4.345   4.513   3.914
  144GLY     CA 1405   4.160   4.468   3.824
  144GLY      C 1406   4.097   4.329   3.822
  144GLY      O 1407   4.161   4.223   3.828
  145GLN      N 1408   3.964   4.331   3.818
  145GLN      H 1409   3.915   4.408   3.778
  145GLN     CA 1410   3.880   4.217   3.857
  145GLN     CB 1411   3.749   4.272   3.913
  145GLN     CG 1412   3.675   4.364   3.815
  145GLN     CD 1413   3.527   4.379   3.850
  145GLN    OE1 1414   3.473   4.302   3.930
  145GLN    NE2 1415   3.463   4.493   3.825
  145GLN   HE21 1416   3.526   4.566   3.797
  145GLN   HE22 1417   3.368   4.506   3.853
  145GLN      C 1418   3.874   4.106   3.751
  145GLN      O 1419   3.841   3.992   3.783
  146CYS      N 1420   3.904   4.154   3.631
  146CYS      H 1421   3.930   4.250   3.624
  146CYS     CA 1422   3.902   4.064   3.514
  146CYS     CB 1423   3.835   4.116   3.387
  146CYS     SG 1424   3.678   4.206   3.413
  146CYS     HG 1425   3.733   4.327   3.416
  146CYS      C 1426   4.042   4.032   3.460
  146CYS      O 1427   4.139   4.108   3.461
  147ARG      N 1428   4.051   3.900   3.448
  147ARG      H 1429   3.996   3.840   3.506
  147ARG     CA 1430   4.165   3.835   3.382
  147ARG     CB 1431   4.226   3.740   3.485
  147ARG     CG 1432   4.378   3.725   3.490
  147ARG     CD 1433   4.444   3.849   3.549
  147ARG     NE 1434   4.418   3.878   3.691
  147ARG     HE 1435   4.323   3.896   3.717
  147ARG     CZ 1436   4.511   3.893   3.786
  147ARG    NH1 1437   4.642   3.876   3.762
  147ARG   HH11 1438   4.676   3.867   3.668
  147ARG   HH12 1439   4.709   3.880   3.836
  147ARG    NH2 1440   4.468   3.886   3.913
  147ARG   HH21 1441   4.369   3.874   3.915
  147ARG   HH22 1442   4.531   3.875   3.990
  147ARG      C 1443   4.148   3.779   3.240
  147ARG      O 1444   4.161   3.856   3.146
  148VAL      N 1445   4.127   3.648   3.233
  148VAL      H 1446   4.131   3.594   3.317
  148VAL     CA 1447   4.083   3.570   3.116
  148VAL     CB 1448   3.936   3.585   3.078
  148VAL    CG1 1449   3.886   3.481   2.978
  148VAL    CG2 1450   3.850   3.574   3.204
  148VAL      C 1451   4.179   3.582   2.997
  148VAL      O 1452   4.168   3.664   2.907
  149ASP      N 1453   4.275   3.489   2.994
  149ASP      H 1454   4.293   3.433   3.075
  149ASP     CA 1455   4.384   3.488   2.895
  149ASP     CB 1456   4.523   3.487   2.958
  149ASP     CG 1457   4.633   3.547   2.870
  149ASP    OD1 1458   4.672   3.664   2.888
  149ASP    OD2 1459   4.667   3.473   2.775
  149ASP      C 1460   4.372   3.380   2.788
  149ASP      O 1461   4.416   3.266   2.804
  150ASP      N 1462   4.299   3.429   2.688
  150ASP      H 1463   4.283   3.527   2.675
  150ASP     CA 1464   4.269   3.345   2.572
  150ASP     CB 1465   4.137   3.397   2.514
  150ASP     CG 1466   4.129   3.545   2.477
  150ASP    OD1 1467   4.234   3.606   2.450
  150ASP    OD2 1468   4.023   3.606   2.503
  150ASP      C 1469   4.373   3.332   2.461
  150ASP      O 1470   4.348   3.277   2.354
  151LYS      N 1471   4.488   3.385   2.502
  151LYS      H 1472   4.491   3.427   2.593
  151LYS     CA 1473   4.615   3.394   2.428
  151LYS     CB 1474   4.671   3.257   2.392
  151LYS     CG 1475   4.710   3.172   2.513
  151LYS     CD 1476   4.816   3.242   2.599
  151LYS     CE 1477   4.831   3.176   2.736
  151LYS     NZ 1478   4.702   3.136   2.794
  151LYS    HZ1 1479   4.639   3.210   2.768
  151LYS    HZ2 1480   4.668   3.047   2.764
  151LYS    HZ3 1481   4.715   3.131   2.893
  151LYS      C 1482   4.617   3.475   2.298
  151LYS      O 1483   4.711   3.460   2.220
  152VAL      N 1484   4.520   3.562   2.273
  152VAL      H 1485   4.444   3.570   2.338
  152VAL     CA 1486   4.496   3.642   2.152
  152VAL     CB 1487   4.346   3.672   2.145
  152VAL    CG1 1488   4.302   3.747   2.019
  152VAL    CG2 1489   4.256   3.549   2.144
  152VAL      C 1490   4.597   3.757   2.147
  152VAL      O 1491   4.625   3.827   2.244
  153ASN      N 1492   4.657   3.770   2.030
  153ASN      H 1493   4.628   3.716   1.951
  153ASN     CA 1494   4.768   3.864   2.007
  153ASN     CB 1495   4.823   3.830   1.868
  153ASN     CG 1496   4.973   3.859   1.862
  153ASN    OD1 1497   5.051   3.832   1.954
  153ASN    ND2 1498   5.035   3.894   1.750
  153ASN   HD21 1499   4.973   3.909   1.673
  153ASN   HD22 1500   5.134   3.879   1.750
  153ASN      C 1501   4.742   4.015   2.009
  153ASN      O 1502   4.763   4.092   1.915
  154PHE      N 1503   4.702   4.056   2.129
  154PHE      H 1504   4.661   3.993   2.195
  154PHE     CA 1505   4.672   4.196   2.160
  154PHE     CB 1506   4.580   4.205   2.282
  154PHE     CG 1507   4.430   4.176   2.265
  154PHE    CD1 1508   4.354   4.279   2.211
  154PHE    HD1 1509   4.407   4.359   2.159
  154PHE    CD2 1510   4.372   4.057   2.307
  154PHE    HD2 1511   4.440   3.976   2.335
  154PHE    CE1 1512   4.216   4.264   2.196
  154PHE    HE1 1513   4.150   4.339   2.152
  154PHE    CE2 1514   4.235   4.039   2.295
  154PHE    HE2 1515   4.186   3.959   2.350
  154PHE     CZ 1516   4.161   4.144   2.241
  154PHE     HZ 1517   4.054   4.149   2.262
  154PHE      C 1518   4.796   4.285   2.175
  154PHE      O 1519   4.861   4.281   2.279
  155HISE     N 1520   4.791   4.384   2.087
  155HISE     H 1521   4.724   4.396   2.014
  155HISE    CA 1522   4.892   4.491   2.084
  155HISE    CB 1523   4.938   4.496   1.938
  155HISE    CG 1524   5.029   4.375   1.916
  155HISE   ND1 1525   5.160   4.379   1.941
  155HISE   CD2 1526   5.003   4.269   1.840
  155HISE   HD2 1527   4.911   4.244   1.786
  155HISE   CE1 1528   5.211   4.271   1.883
  155HISE   HE1 1529   5.319   4.255   1.888
  155HISE   NE2 1530   5.116   4.203   1.819
  155HISE   HE2 1531   5.138   4.124   1.761
  155HISE     C 1532   4.843   4.628   2.130
  155HISE     O 1533   4.726   4.657   2.107
  156PHE      N 1534   4.927   4.698   2.207
  156PHE      H 1535   5.014   4.661   2.238
  156PHE     CA 1536   4.878   4.830   2.250
  156PHE     CB 1537   4.870   4.816   2.402
  156PHE     CG 1538   4.806   4.940   2.466
  156PHE    CD1 1539   4.669   4.959   2.464
  156PHE    HD1 1540   4.613   4.896   2.394
  156PHE    CD2 1541   4.883   5.005   2.561
  156PHE    HD2 1542   4.989   4.981   2.564
  156PHE    CE1 1543   4.609   5.048   2.552
  156PHE    HE1 1544   4.505   5.077   2.537
  156PHE    CE2 1545   4.825   5.103   2.641
  156PHE    HE2 1546   4.887   5.160   2.710
  156PHE     CZ 1547   4.687   5.117   2.644
  156PHE     HZ 1548   4.640   5.182   2.718
  156PHE      C 1549   4.956   4.953   2.202
  156PHE      O 1550   5.033   5.003   2.283
  157ILE      N 1551   4.917   4.997   2.082
  157ILE      H 1552   4.822   4.980   2.055
  157ILE     CA 1553   4.989   5.081   1.986
  157ILE     CB 1554   4.935   5.055   1.845
  157ILE    CG1 1555   4.912   4.906   1.818
  157ILE    CG2 1556   5.041   5.111   1.750
  157ILE     CD 1557   4.881   4.875   1.672
  157ILE      C 1558   4.963   5.227   2.022
  157ILE      O 1559   4.847   5.268   2.020
  158LEU      N 1560   5.069   5.308   2.020
  158LEU      H 1561   5.159   5.270   2.002
  158LEU     CA 1562   5.063   5.452   2.049
  158LEU     CB 1563   5.168   5.486   2.155
  158LEU     CG 1564   5.176   5.627   2.212
  158LEU    CD1 1565   5.046   5.656   2.288
  158LEU    CD2 1566   5.298   5.639   2.305
  158LEU      C 1567   5.068   5.541   1.925
  158LEU      O 1568   5.163   5.522   1.849
  159PHE      N 1569   4.983   5.644   1.926
  159PHE      H 1570   4.906   5.639   1.990
  159PHE     CA 1571   4.975   5.743   1.818
  159PHE     CB 1572   4.835   5.728   1.759
  159PHE     CG 1573   4.819   5.588   1.699
  159PHE    CD1 1574   4.759   5.483   1.767
  159PHE    HD1 1575   4.758   5.483   1.876
  159PHE    CD2 1576   4.852   5.573   1.565
  159PHE    HD2 1577   4.920   5.641   1.514
  159PHE    CE1 1578   4.735   5.362   1.703
  159PHE    HE1 1579   4.716   5.265   1.750
  159PHE    CE2 1580   4.836   5.449   1.503
  159PHE    HE2 1581   4.857   5.432   1.398
  159PHE     CZ 1582   4.781   5.343   1.574
  159PHE     HZ 1583   4.767   5.241   1.538
  159PHE      C 1584   4.983   5.885   1.875
  159PHE      O 1585   4.894   5.930   1.948
  160ASN      N 1586   5.106   5.936   1.873
  160ASN      H 1587   5.174   5.911   1.804
  160ASN     CA 1588   5.126   6.074   1.920
  160ASN     CB 1589   5.175   6.077   2.065
  160ASN     CG 1590   5.312   6.010   2.070
  160ASN    OD1 1591   5.352   5.916   2.001
  160ASN    ND2 1592   5.405   6.072   2.142
  160ASN   HD21 1593   5.385   6.155   2.195
  160ASN   HD22 1594   5.500   6.053   2.116
  160ASN      C 1595   5.218   6.154   1.827
  160ASN      O 1596   5.273   6.093   1.736
  161ASN      N 1597   5.231   6.284   1.852
  161ASN      H 1598   5.192   6.331   1.931
  161ASN     CA 1599   5.311   6.380   1.775
  161ASN     CB 1600   5.215   6.494   1.739
  161ASN     CG 1601   5.268   6.604   1.648
  161ASN    OD1 1602   5.388   6.633   1.652
  161ASN    ND2 1603   5.184   6.645   1.554
  161ASN   HD21 1604   5.095   6.608   1.528
  161ASN   HD22 1605   5.225   6.706   1.487
  161ASN      C 1606   5.434   6.424   1.855
  161ASN      O 1607   5.421   6.474   1.966
  162VAL      N 1608   5.541   6.431   1.775
  162VAL      H 1609   5.532   6.430   1.676
  162VAL     CA 1610   5.675   6.471   1.820
  162VAL     CB 1611   5.762   6.360   1.880
  162VAL    CG1 1612   5.912   6.388   1.878
  162VAL    CG2 1613   5.715   6.338   2.024
  162VAL      C 1614   5.738   6.538   1.697
  162VAL      O 1615   5.734   6.478   1.590
  163ASP      N 1616   5.805   6.652   1.710
  163ASP      H 1617   5.792   6.707   1.793
  163ASP     CA 1618   5.897   6.712   1.613
  163ASP     CB 1619   6.020   6.623   1.598
  163ASP     CG 1620   6.153   6.686   1.555
  163ASP    OD1 1621   6.162   6.808   1.579
  163ASP    OD2 1622   6.240   6.606   1.512
  163ASP      C 1623   5.819   6.736   1.484
  163ASP      O 1624   5.864   6.725   1.370
  164GLY      N 1625   5.698   6.787   1.505
  164GLY      H 1626   5.655   6.791   1.595
  164GLY     CA 1627   5.610   6.834   1.397
  164GLY      C 1628   5.551   6.728   1.303
  164GLY      O 1629   5.462   6.751   1.221
  165HISE     N 1630   5.575   6.605   1.347
  165HISE     H 1631   5.615   6.587   1.437
  165HISE    CA 1632   5.521   6.482   1.287
  165HISE    CB 1633   5.647   6.409   1.240
  165HISE    CG 1634   5.696   6.467   1.107
  165HISE   ND1 1635   5.777   6.572   1.097
  165HISE   CD2 1636   5.686   6.415   0.985
  165HISE   HD2 1637   5.644   6.316   0.970
  165HISE   CE1 1638   5.826   6.574   0.974
  165HISE   HE1 1639   5.927   6.611   0.954
  165HISE   NE2 1640   5.762   6.484   0.900
  165HISE   HE2 1641   5.773   6.473   0.801
  165HISE     C 1642   5.446   6.383   1.377
  165HISE     O 1643   5.482   6.357   1.492
  166LEU      N 1644   5.366   6.310   1.300
  166LEU      H 1645   5.365   6.330   1.202
  166LEU     CA 1646   5.280   6.202   1.351
  166LEU     CB 1647   5.158   6.186   1.260
  166LEU     CG 1648   5.037   6.117   1.323
  166LEU    CD1 1649   5.054   5.975   1.378
  166LEU    CD2 1650   4.972   6.204   1.431
  166LEU      C 1651   5.350   6.068   1.368
  166LEU      O 1652   5.392   6.009   1.268
  167TYR      N 1653   5.394   6.026   1.486
  167TYR      H 1654   5.358   6.060   1.573
  167TYR     CA 1655   5.457   5.894   1.506
  167TYR     CB 1656   5.583   5.898   1.592
  167TYR     CG 1657   5.701   5.976   1.533
  167TYR    CD1 1658   5.787   5.905   1.450
  167TYR    HD1 1659   5.795   5.796   1.444
  167TYR    CD2 1660   5.716   6.111   1.561
  167TYR    HD2 1661   5.645   6.160   1.629
  167TYR    CE1 1662   5.881   5.980   1.381
  167TYR    HE1 1663   5.922   5.943   1.287
  167TYR    CE2 1664   5.816   6.182   1.496
  167TYR    HE2 1665   5.816   6.291   1.499
  167TYR     CZ 1666   5.899   6.116   1.407
  167TYR     OH 1667   6.006   6.167   1.340
  167TYR     HH 1668   5.996   6.266   1.345
  167TYR      C 1669   5.362   5.788   1.563
  167TYR      O 1670   5.277   5.815   1.648
  168GLU      N 1671   5.382   5.670   1.506
  168GLU      H 1672   5.433   5.663   1.420
  168GLU     CA 1673   5.323   5.548   1.563
  168GLU     CB 1674   5.245   5.471   1.456
  168GLU     CG 1675   5.182   5.339   1.499
  168GLU     CD 1676   5.152   5.259   1.371
  168GLU    OE1 1677   5.086   5.320   1.284
  168GLU    OE2 1678   5.200   5.145   1.354
  168GLU      C 1679   5.434   5.465   1.628
  168GLU      O 1680   5.534   5.426   1.568
  169LEU      N 1681   5.410   5.445   1.757
  169LEU      H 1682   5.326   5.478   1.800
  169LEU     CA 1683   5.500   5.364   1.840
  169LEU     CB 1684   5.565   5.438   1.956
  169LEU     CG 1685   5.664   5.548   1.915
  169LEU    CD1 1686   5.599   5.674   1.858
  169LEU    CD2 1687   5.775   5.570   2.018
  169LEU      C 1688   5.426   5.245   1.901
  169LEU      O 1689   5.334   5.256   1.982
  170ASP      N 1690   5.499   5.135   1.885
  170ASP      H 1691   5.570   5.144   1.815
  170ASP     CA 1692   5.464   4.997   1.924
  170ASP     CB 1693   5.450   4.918   1.794
  170ASP     CG 1694   5.392   4.780   1.826
  170ASP    OD1 1695   5.270   4.761   1.810
  170ASP    OD2 1696   5.471   4.697   1.877
  170ASP      C 1697   5.573   4.935   2.012
  170ASP      O 1698   5.685   4.917   1.966
  171GLY      N 1699   5.543   4.894   2.135
  171GLY      H 1700   5.450   4.919   2.163
  171GLY     CA 1701   5.634   4.823   2.226
  171GLY      C 1702   5.704   4.693   2.186
  171GLY      O 1703   5.824   4.687   2.215
  172ARG      N 1704   5.657   4.620   2.086
  172ARG      H 1705   5.581   4.645   2.026
  172ARG     CA 1706   5.719   4.493   2.042
  172ARG     CB 1707   5.618   4.379   2.052
  172ARG     CG 1708   5.580   4.324   2.190
  172ARG     CD 1709   5.521   4.184   2.201
  172ARG     NE 1710   5.382   4.173   2.155
  172ARG     HE 1711   5.365   4.123   2.070
  172ARG     CZ 1712   5.269   4.215   2.213
  172ARG    NH1 1713   5.271   4.293   2.322
  172ARG   HH11 1714   5.360   4.294   2.368
  172ARG   HH12 1715   5.199   4.360   2.341
  172ARG    NH2 1716   5.156   4.146   2.199
  172ARG   HH21 1717   5.142   4.061   2.148
  172ARG   HH22 1718   5.080   4.170   2.260
  172ARG      C 1719   5.791   4.504   1.908
  172ARG      O 1720   5.864   4.413   1.870
  173MET      N 1721   5.771   4.608   1.827
  173MET      H 1722   5.697   4.674   1.839
  173MET     CA 1723   5.846   4.630   1.702
  173MET     CB 1724   5.768   4.734   1.622
  173MET     CG 1725   5.638   4.682   1.560
  173MET     SD 1726   5.673   4.541   1.450
  173MET     CE 1727   5.517   4.455   1.439
  173MET      C 1728   5.994   4.660   1.725
  173MET      O 1729   6.033   4.734   1.815
  174PRO      N 1730   6.080   4.609   1.638
  174PRO     CA 1731   6.222   4.648   1.636
  174PRO     CB 1732   6.291   4.550   1.541
  174PRO     CG 1733   6.206   4.424   1.548
  174PRO     CD 1734   6.065   4.476   1.578
  174PRO      C 1735   6.248   4.794   1.598
  174PRO      O 1736   6.354   4.842   1.636
  175PHE      N 1737   6.147   4.849   1.530
  175PHE      H 1738   6.082   4.797   1.475
  175PHE     CA 1739   6.156   4.994   1.504
  175PHE     CB 1740   6.220   5.004   1.365
  175PHE     CG 1741   6.370   5.033   1.373
  175PHE    CD1 1742   6.450   4.925   1.337
  175PHE    HD1 1743   6.408   4.825   1.337
  175PHE    CD2 1744   6.420   5.150   1.429
  175PHE    HD2 1745   6.350   5.223   1.469
  175PHE    CE1 1746   6.587   4.946   1.351
  175PHE    HE1 1747   6.656   4.891   1.287
  175PHE    CE2 1748   6.555   5.158   1.461
  175PHE    HE2 1749   6.607   5.245   1.501
  175PHE     CZ 1750   6.638   5.053   1.423
  175PHE     HZ 1751   6.744   5.062   1.446
  175PHE      C 1752   6.023   5.070   1.508
  175PHE      O 1753   5.921   5.008   1.480
  176PRO      N 1754   6.011   5.200   1.534
  176PRO     CA 1755   5.879   5.264   1.530
  176PRO     CB 1756   5.889   5.377   1.633
  176PRO     CG 1757   6.035   5.422   1.625
  176PRO     CD 1758   6.110   5.294   1.588
  176PRO      C 1759   5.854   5.336   1.397
  176PRO      O 1760   5.942   5.356   1.313
  177VAL      N 1761   5.733   5.387   1.375
  177VAL      H 1762   5.670   5.413   1.448
  177VAL     CA 1763   5.687   5.426   1.241
  177VAL     CB 1764   5.569   5.334   1.207
  177VAL    CG1 1765   5.518   5.362   1.065
  177VAL    CG2 1766   5.594   5.186   1.236
  177VAL      C 1767   5.639   5.571   1.232
  177VAL      O 1768   5.578   5.624   1.325
  178ASN      N 1769   5.677   5.642   1.127
  178ASN      H 1770   5.742   5.607   1.059
  178ASN     CA 1771   5.636   5.780   1.097
  178ASN     CB 1772   5.762   5.840   1.035
  178ASN     CG 1773   5.750   5.989   1.001
  178ASN    OD1 1774   5.647   6.038   0.955
  178ASN    ND2 1775   5.862   6.061   0.999
  178ASN   HD21 1776   5.955   6.036   1.026
  178ASN   HD22 1777   5.844   6.158   0.980
  178ASN      C 1778   5.519   5.788   0.999
  178ASN      O 1779   5.502   5.699   0.916
  179HISE     N 1780   5.423   5.875   1.028
  179HISE     H 1781   5.432   5.938   1.106
  179HISE    CA 1782   5.305   5.908   0.947
  179HISE    CB 1783   5.173   5.876   1.016
  179HISE    CG 1784   5.149   5.725   1.021
  179HISE   ND1 1785   5.139   5.635   0.924
  179HISE   CD2 1786   5.153   5.659   1.137
  179HISE   HD2 1787   5.158   5.710   1.233
  179HISE   CE1 1788   5.138   5.516   0.982
  179HISE   HE1 1789   5.149   5.421   0.929
  179HISE   NE2 1790   5.141   5.529   1.114
  179HISE   HE2 1791   5.125   5.456   1.181
  179HISE     C 1792   5.292   6.049   0.890
  179HISE     O 1793   5.189   6.091   0.837
  180GLY      N 1794   5.405   6.120   0.882
  180GLY      H 1795   5.495   6.081   0.900
  180GLY     CA 1796   5.402   6.251   0.816
  180GLY      C 1797   5.363   6.362   0.914
  180GLY      O 1798   5.376   6.342   1.035
  181ALA      N 1799   5.381   6.479   0.854
  181ALA      H 1800   5.406   6.489   0.757
  181ALA     CA 1801   5.346   6.609   0.912
  181ALA     CB 1802   5.362   6.723   0.812
  181ALA      C 1803   5.210   6.612   0.982
  181ALA      O 1804   5.112   6.550   0.942
  182SER      N 1805   5.220   6.683   1.094
  182SER      H 1806   5.293   6.750   1.109
  182SER     CA 1807   5.103   6.695   1.183
  182SER     CB 1808   5.076   6.561   1.252
  182SER     OG 1809   4.993   6.559   1.368
  182SER     HG 1810   4.902   6.567   1.327
  182SER      C 1811   5.113   6.810   1.284
  182SER      O 1812   5.220   6.843   1.335
  183SER      N 1813   4.999   6.875   1.305
  183SER      H 1814   4.912   6.843   1.268
  183SER     CA 1815   4.984   6.978   1.410
  183SER     CB 1816   4.884   7.086   1.367
  183SER     OG 1817   4.847   7.178   1.470
  183SER     HG 1818   4.931   7.231   1.476
  183SER      C 1819   4.930   6.913   1.537
  183SER      O 1820   4.846   6.822   1.547
  184GLU      N 1821   5.007   6.947   1.640
  184GLU      H 1822   5.105   6.965   1.631
  184GLU     CA 1823   4.967   6.918   1.778
  184GLU     CB 1824   5.078   6.988   1.858
  184GLU     CG 1825   5.063   6.973   2.010
  184GLU     CD 1826   5.188   7.023   2.083
  184GLU    OE1 1827   5.294   6.957   2.098
  184GLU    OE2 1828   5.187   7.139   2.130
  184GLU      C 1829   4.825   6.954   1.823
  184GLU      O 1830   4.772   6.875   1.900
  185ASP      N 1831   4.765   7.059   1.767
  185ASP      H 1832   4.810   7.117   1.699
  185ASP     CA 1833   4.622   7.081   1.797
  185ASP     CB 1834   4.606   7.225   1.747
  185ASP     CG 1835   4.467   7.287   1.764
  185ASP    OD1 1836   4.436   7.349   1.868
  185ASP    OD2 1837   4.405   7.282   1.655
  185ASP      C 1838   4.523   6.994   1.720
  185ASP      O 1839   4.417   6.973   1.778
  186THR      N 1840   4.562   6.936   1.607
  186THR      H 1841   4.647   6.947   1.556
  186THR     CA 1842   4.471   6.846   1.534
  186THR     CB 1843   4.489   6.860   1.383
  186THR    OG1 1844   4.622   6.852   1.333
  186THR    HG1 1845   4.644   6.754   1.331
  186THR    CG2 1846   4.429   6.996   1.346
  186THR      C 1847   4.475   6.695   1.562
  186THR      O 1848   4.439   6.612   1.478
  187LEU      N 1849   4.529   6.660   1.678
  187LEU      H 1850   4.575   6.729   1.733
  187LEU     CA 1851   4.560   6.521   1.715
  187LEU     CB 1852   4.624   6.513   1.854
  187LEU     CG 1853   4.774   6.543   1.865
  187LEU    CD1 1854   4.819   6.537   2.011
  187LEU    CD2 1855   4.853   6.431   1.797
  187LEU      C 1856   4.456   6.410   1.703
  187LEU      O 1857   4.490   6.312   1.637
  188LEU      N 1858   4.334   6.448   1.740
  188LEU      H 1859   4.309   6.544   1.755
  188LEU     CA 1860   4.219   6.357   1.725
  188LEU     CB 1861   4.103   6.408   1.810
  188LEU     CG 1862   4.133   6.390   1.959
  188LEU    CD1 1863   4.021   6.460   2.038
  188LEU    CD2 1864   4.131   6.246   2.009
  188LEU      C 1865   4.190   6.317   1.581
  188LEU      O 1866   4.193   6.196   1.560
  189LYS      N 1867   4.194   6.417   1.493
  189LYS      H 1868   4.184   6.510   1.530
  189LYS     CA 1869   4.186   6.396   1.348
  189LYS     CB 1870   4.175   6.534   1.284
  189LYS     CG 1871   4.083   6.523   1.163
  189LYS     CD 1872   4.107   6.644   1.072
  189LYS     CE 1873   4.050   6.625   0.931
  189LYS     NZ 1874   4.122   6.525   0.851
  189LYS    HZ1 1875   4.117   6.537   0.752
  189LYS    HZ2 1876   4.217   6.505   0.874
  189LYS    HZ3 1877   4.078   6.436   0.862
  189LYS      C 1878   4.306   6.319   1.292
  189LYS      O 1879   4.283   6.226   1.214
  190ASP      N 1880   4.430   6.364   1.309
  190ASP      H 1881   4.433   6.450   1.359
  190ASP     CA 1882   4.557   6.311   1.259
  190ASP     CB 1883   4.678   6.398   1.296
  190ASP     CG 1884   4.684   6.529   1.218
  190ASP    OD1 1885   4.760   6.621   1.255
  190ASP    OD2 1886   4.608   6.539   1.119
  190ASP      C 1887   4.583   6.169   1.309
  190ASP      O 1888   4.606   6.080   1.228
  191ALA      N 1889   4.560   6.141   1.437
  191ALA      H 1890   4.564   6.203   1.516
  191ALA     CA 1891   4.574   6.002   1.484
  191ALA     CB 1892   4.588   5.996   1.636
  191ALA      C 1893   4.463   5.905   1.441
  191ALA      O 1894   4.495   5.810   1.370
  192ALA      N 1895   4.339   5.952   1.452
  192ALA      H 1896   4.311   6.028   1.511
  192ALA     CA 1897   4.219   5.876   1.414
  192ALA     CB 1898   4.090   5.948   1.452
  192ALA      C 1899   4.209   5.838   1.266
  192ALA      O 1900   4.137   5.747   1.225
  193LYS      N 1901   4.266   5.921   1.180
  193LYS      H 1902   4.284   6.018   1.199
  193LYS     CA 1903   4.288   5.888   1.038
  193LYS     CB 1904   4.342   6.008   0.960
  193LYS     CG 1905   4.298   6.003   0.813
  193LYS     CD 1906   4.385   6.061   0.702
  193LYS     CE 1907   4.529   6.010   0.715
  193LYS     NZ 1908   4.634   6.034   0.615
  193LYS    HZ1 1909   4.719   6.059   0.661
  193LYS    HZ2 1910   4.653   5.949   0.566
  193LYS    HZ3 1911   4.616   6.109   0.551
  193LYS      C 1912   4.369   5.761   1.012
  193LYS      O 1913   4.314   5.663   0.961
  194VAL      N 1914   4.487   5.761   1.074
  194VAL      H 1915   4.514   5.839   1.130
  194VAL     CA 1916   4.584   5.652   1.068
  194VAL     CB 1917   4.718   5.690   1.132
  194VAL    CG1 1918   4.813   5.570   1.128
  194VAL    CG2 1919   4.783   5.815   1.074
  194VAL      C 1920   4.523   5.529   1.135
  194VAL      O 1921   4.517   5.426   1.068
  195CYS      N 1922   4.461   5.550   1.251
  195CYS      H 1923   4.452   5.644   1.283
  195CYS     CA 1924   4.403   5.441   1.330
  195CYS     CB 1925   4.339   5.479   1.464
  195CYS     SG 1926   4.460   5.553   1.580
  195CYS     HG 1927   4.564   5.484   1.536
  195CYS      C 1928   4.290   5.368   1.258
  195CYS      O 1929   4.285   5.246   1.269
  196ARG      N 1930   4.198   5.433   1.185
  196ARG      H 1931   4.191   5.529   1.210
  196ARG     CA 1932   4.094   5.387   1.093
  196ARG     CB 1933   4.019   5.506   1.032
  196ARG     CG 1934   3.926   5.543   1.147
  196ARG     CD 1935   3.813   5.640   1.109
  196ARG     NE 1936   3.865   5.758   1.039
  196ARG     HE 1937   3.884   5.742   0.942
  196ARG     CZ 1938   3.872   5.881   1.090
  196ARG    NH1 1939   3.853   5.903   1.221
  196ARG   HH11 1940   3.817   5.840   1.290
  196ARG   HH12 1941   3.870   5.998   1.248
  196ARG    NH2 1942   3.924   5.979   1.015
  196ARG   HH21 1943   3.975   5.956   0.932
  196ARG   HH22 1944   3.904   6.076   1.029
  196ARG      C 1945   4.146   5.312   0.970
  196ARG      O 1946   4.144   5.189   0.975
  197GLU      N 1947   4.238   5.370   0.893
  197GLU      H 1948   4.228   5.470   0.893
  197GLU     CA 1949   4.307   5.301   0.784
  197GLU     CB 1950   4.381   5.395   0.689
  197GLU     CG 1951   4.490   5.491   0.737
  197GLU     CD 1952   4.564   5.576   0.634
  197GLU    OE1 1953   4.524   5.692   0.610
  197GLU    OE2 1954   4.665   5.520   0.586
  197GLU      C 1955   4.393   5.184   0.833
  197GLU      O 1956   4.424   5.098   0.751
  198PHE      N 1957   4.440   5.175   0.957
  198PHE      H 1958   4.440   5.258   1.013
  198PHE     CA 1959   4.515   5.060   1.012
  198PHE     CB 1960   4.601   5.115   1.125
  198PHE     CG 1961   4.701   5.032   1.207
  198PHE    CD1 1962   4.783   5.107   1.290
  198PHE    HD1 1963   4.773   5.214   1.307
  198PHE    CD2 1964   4.730   4.899   1.178
  198PHE    HD2 1965   4.653   4.832   1.141
  198PHE    CE1 1966   4.892   5.040   1.345
  198PHE    HE1 1967   4.959   5.091   1.414
  198PHE    CE2 1968   4.843   4.833   1.225
  198PHE    HE2 1969   4.861   4.728   1.202
  198PHE     CZ 1970   4.921   4.908   1.313
  198PHE     HZ 1971   4.998   4.852   1.365
  198PHE      C 1972   4.417   4.952   1.058
  198PHE      O 1973   4.413   4.845   0.997
  199THR      N 1974   4.312   4.985   1.133
  199THR      H 1975   4.290   5.080   1.154
  199THR     CA 1976   4.212   4.889   1.182
  199THR     CB 1977   4.128   4.932   1.302
  199THR    OG1 1978   4.050   4.826   1.358
  199THR    HG1 1979   4.103   4.741   1.361
  199THR    CG2 1980   4.033   5.050   1.282
  199THR      C 1981   4.112   4.838   1.077
  199THR      O 1982   4.085   4.718   1.070
  200GLU      N 1983   4.086   4.926   0.981
  200GLU      H 1984   4.132   5.014   0.975
  200GLU     CA 1985   3.980   4.890   0.886
  200GLU     CB 1986   3.956   5.000   0.782
  200GLU     CG 1987   3.868   5.106   0.847
  200GLU     CD 1988   3.837   5.229   0.762
  200GLU    OE1 1989   3.717   5.262   0.759
  200GLU    OE2 1990   3.929   5.301   0.717
  200GLU      C 1991   4.011   4.770   0.795
  200GLU      O 1992   3.930   4.704   0.731
  201ARG      N 1993   4.136   4.726   0.784
  201ARG      H 1994   4.207   4.752   0.850
  201ARG     CA 1995   4.177   4.631   0.680
  201ARG     CB 1996   4.329   4.626   0.666
  201ARG     CG 1997   4.403   4.728   0.579
  201ARG     CD 1998   4.555   4.720   0.594
  201ARG     NE 1999   4.604   4.751   0.729
  201ARG     HE 2000   4.540   4.733   0.804
  201ARG     CZ 2001   4.720   4.812   0.754
  201ARG    NH1 2002   4.805   4.849   0.657
  201ARG   HH11 2003   4.785   4.839   0.560
  201ARG   HH12 2004   4.890   4.891   0.689
  201ARG    NH2 2005   4.768   4.798   0.878
  201ARG   HH21 2006   4.719   4.738   0.941
  201ARG   HH22 2007   4.855   4.841   0.904
  201ARG      C 2008   4.122   4.489   0.696
  201ARG      O 2009   4.063   4.432   0.604
  202GLU      N 2010   4.142   4.439   0.817
  202GLU      H 2011   4.190   4.498   0.882
  202GLU     CA 2012   4.099   4.310   0.872
  202GLU     CB 2013   4.158   4.293   1.013
  202GLU     CG 2014   4.285   4.207   1.014
  202GLU     CD 2015   4.408   4.265   0.945
  202GLU    OE1 2016   4.486   4.342   1.006
  202GLU    OE2 2017   4.439   4.210   0.837
  202GLU      C 2018   3.948   4.315   0.897
  202GLU      O 2019   3.897   4.297   1.007
  203GLN      N 2020   3.874   4.319   0.787
  203GLN      H 2021   3.908   4.327   0.693
  203GLN     CA 2022   3.727   4.327   0.780
  203GLN     CB 2023   3.680   4.345   0.636
  203GLN     CG 2024   3.733   4.465   0.558
  203GLN     CD 2025   3.695   4.474   0.410
  203GLN    OE1 2026   3.761   4.431   0.316
  203GLN    NE2 2027   3.592   4.553   0.381
  203GLN   HE21 2028   3.533   4.583   0.456
  203GLN   HE22 2029   3.605   4.621   0.309
  203GLN      C 2030   3.644   4.226   0.860
  203GLN      O 2031   3.541   4.264   0.915
  204GLY      N 2032   3.694   4.104   0.879
  204GLY      H 2033   3.768   4.066   0.824
  204GLY     CA 2034   3.629   4.012   0.973
  204GLY      C 2035   3.663   4.033   1.121
  204GLY      O 2036   3.588   3.966   1.192
  205GLU      N 2037   3.749   4.124   1.168
  205GLU      H 2038   3.782   4.188   1.099
  205GLU     CA 2039   3.772   4.140   1.312
  205GLU     CB 2040   3.921   4.171   1.328
  205GLU     CG 2041   3.976   4.171   1.471
  205GLU     CD 2042   3.957   4.039   1.546
  205GLU    OE1 2043   3.854   4.029   1.616
  205GLU    OE2 2044   4.042   3.948   1.536
  205GLU      C 2045   3.676   4.241   1.374
  205GLU      O 2046   3.666   4.357   1.336
  206VAL      N 2047   3.625   4.191   1.486
  206VAL      H 2048   3.658   4.100   1.514
  206VAL     CA 2049   3.542   4.265   1.582
  206VAL     CB 2050   3.414   4.192   1.622
  206VAL    CG1 2051   3.319   4.181   1.502
  206VAL    CG2 2052   3.439   4.050   1.670
  206VAL      C 2053   3.615   4.295   1.713
  206VAL      O 2054   3.564   4.383   1.783
  207ARG      N 2055   3.729   4.243   1.756
  207ARG      H 2056   3.769   4.171   1.699
  207ARG     CA 2057   3.805   4.289   1.874
  207ARG     CB 2058   3.898   4.172   1.904
  207ARG     CG 2059   3.827   4.087   2.009
  207ARG     CD 2060   3.907   3.957   2.024
  207ARG     NE 2061   3.893   3.883   1.898
  207ARG     HE 2062   3.858   3.943   1.826
  207ARG     CZ 2063   3.945   3.762   1.873
  207ARG    NH1 2064   3.984   3.682   1.974
  207ARG   HH11 2065   3.972   3.715   2.067
  207ARG   HH12 2066   4.017   3.591   1.950
  207ARG    NH2 2067   4.011   3.741   1.758
  207ARG   HH21 2068   4.018   3.806   1.683
  207ARG   HH22 2069   4.069   3.660   1.752
  207ARG      C 2070   3.871   4.426   1.855
  207ARG      O 2071   3.968   4.429   1.779
  208PHE      N 2072   3.834   4.523   1.938
  208PHE      H 2073   3.775   4.507   2.017
  208PHE     CA 2074   3.904   4.653   1.938
  208PHE     CB 2075   3.868   4.727   1.809
  208PHE     CG 2076   3.733   4.708   1.738
  208PHE    CD1 2077   3.621   4.773   1.787
  208PHE    HD1 2078   3.617   4.818   1.887
  208PHE    CD2 2079   3.719   4.625   1.628
  208PHE    HD2 2080   3.808   4.570   1.598
  208PHE    CE1 2081   3.503   4.769   1.714
  208PHE    HE1 2082   3.408   4.808   1.750
  208PHE    CE2 2083   3.599   4.617   1.558
  208PHE    HE2 2084   3.592   4.551   1.471
  208PHE     CZ 2085   3.489   4.689   1.600
  208PHE     HZ 2086   3.386   4.662   1.578
  208PHE      C 2087   3.858   4.731   2.061
  208PHE      O 2088   3.742   4.725   2.101
  209SER      N 2089   3.952   4.820   2.094
  209SER      H 2090   4.045   4.785   2.085
  209SER     CA 2091   3.926   4.921   2.197
  209SER     CB 2092   3.960   4.864   2.335
  209SER     OG 2093   3.903   4.950   2.434
  209SER     HG 2094   3.913   4.919   2.528
  209SER      C 2095   4.027   5.034   2.177
  209SER      O 2096   4.140   5.016   2.131
  210ALA      N 2097   3.984   5.151   2.224
  210ALA      H 2098   3.915   5.139   2.295
  210ALA     CA 2099   4.047   5.282   2.202
  210ALA     CB 2100   3.982   5.368   2.094
  210ALA      C 2101   4.041   5.358   2.335
  210ALA      O 2102   3.936   5.371   2.398
  211VAL      N 2103   4.155   5.415   2.373
  211VAL      H 2104   4.236   5.402   2.316
  211VAL     CA 2105   4.172   5.501   2.491
  211VAL     CB 2106   4.224   5.424   2.612
  211VAL    CG1 2107   4.349   5.342   2.579
  211VAL    CG2 2108   4.234   5.498   2.745
  211VAL      C 2109   4.254   5.625   2.455
  211VAL      O 2110   4.340   5.609   2.368
  212ALA      N 2111   4.234   5.738   2.522
  212ALA      H 2112   4.171   5.751   2.598
  212ALA     CA 2113   4.307   5.863   2.494
  212ALA     CB 2114   4.219   5.954   2.409
  212ALA      C 2115   4.343   5.936   2.624
  212ALA      O 2116   4.269   5.938   2.722
  213LEU      N 2117   4.464   5.990   2.616
  213LEU      H 2118   4.518   5.968   2.535
  213LEU     CA 2119   4.527   6.077   2.717
  213LEU     CB 2120   4.680   6.062   2.714
  213LEU     CG 2121   4.733   5.961   2.815
  213LEU    CD1 2122   4.870   5.905   2.773
  213LEU    CD2 2123   4.745   6.029   2.951
  213LEU      C 2124   4.488   6.224   2.699
  213LEU      O 2125   4.507   6.284   2.593
  214CYS      N 2126   4.425   6.282   2.800
  214CYS      H 2127   4.402   6.234   2.884
  214CYS     CA 2128   4.363   6.416   2.797
  214CYS     CB 2129   4.214   6.402   2.766
  214CYS     SG 2130   4.184   6.394   2.585
  214CYS     HG 2131   4.215   6.520   2.555
  214CYS      C 2132   4.391   6.485   2.930
  214CYS      O 2133   4.429   6.428   3.032
  215LYS      N 2134   4.376   6.617   2.930
  215LYS      H 2135   4.362   6.664   2.843
  215LYS     CA 2136   4.361   6.697   3.052
  215LYS     CB 2137   4.385   6.842   3.009
  215LYS     CG 2138   4.410   6.940   3.124
  215LYS     CD 2139   4.559   6.956   3.155
  215LYS     CE 2140   4.570   7.021   3.294
  215LYS     NZ 2141   4.483   7.136   3.321
  215LYS    HZ1 2142   4.509   7.216   3.267
  215LYS    HZ2 2143   4.385   7.125   3.305
  215LYS    HZ3 2144   4.499   7.158   3.417
  215LYS      C 2145   4.244   6.677   3.149
  215LYS      O 2146   4.140   6.631   3.103
  216ALA      N 2147   4.273   6.691   3.279
  216ALA      H 2148   4.370   6.696   3.300
  216ALA     CA 2149   4.176   6.704   3.389
  216ALA     CB 2150   4.243   6.650   3.515
  216ALA      C 2151   4.131   6.846   3.422
  216ALA      O 2152   4.172   6.945   3.361
  217ALA      N 2153   4.036   6.858   3.514
  217ALA      H 2154   3.999   6.788   3.575
  217ALA     CA 2155   3.981   6.988   3.553
  217ALA     CB 2156   3.877   7.044   3.455
  217ALA      C 2157   3.905   6.961   3.684
  217ALA     O1 2158   3.909   7.062   3.758
  217ALA     O2 2159   3.848   6.853   3.707
   6.93086   6.93086   4.90086   0.00000   0.00000   0.00000   0.00000   3.46543   3.46543
