# Supplementary material for: Is There a Functional Role for the Knotted Topology in Protein UCH-L1?
Source: J Chem Inf Model. 2024 Jul 24;64(17):6827–37. doi: 10.1021/acs.jcim.4c00880 (PMC11388461; doi:10.1021/acs.jcim.4c00880)
Supplement: Supplementary file 2 — ci4c00880_si_002.zip [file ci4c00880_si_002.zip › UCH-L1_files/APO/APO_delta6/REP_5/traj_final.gro]

Protein in water t= 500000.00000 step= 5000000
 2159
    1GLU      N    1   4.071   4.638   2.755
    1GLU     H1    2   4.071   4.558   2.816
    1GLU     H2    3   3.990   4.696   2.764
    1GLU     H3    4   4.078   4.601   2.663
    1GLU     CA    5   4.186   4.724   2.784
    1GLU     CB    6   4.143   4.859   2.842
    1GLU     CG    7   4.079   4.863   2.981
    1GLU     CD    8   4.051   5.006   3.028
    1GLU    OE1    9   4.117   5.067   3.115
    1GLU    OE2   10   3.952   5.065   2.980
    1GLU      C   11   4.267   4.644   2.886
    1GLU      O   12   4.224   4.540   2.937
    2ILE      N   13   4.387   4.691   2.918
    2ILE      H   14   4.422   4.776   2.879
    2ILE     CA   15   4.484   4.633   3.012
    2ILE     CB   16   4.619   4.616   2.941
    2ILE    CG1   17   4.656   4.741   2.861
    2ILE    CG2   18   4.614   4.497   2.846
    2ILE     CD   19   4.807   4.743   2.832
    2ILE      C   20   4.508   4.691   3.152
    2ILE      O   21   4.501   4.811   3.178
    3ASN      N   22   4.538   4.595   3.239
    3ASN      H   23   4.575   4.508   3.206
    3ASN     CA   24   4.549   4.606   3.385
    3ASN     CB   25   4.497   4.480   3.455
    3ASN     CG   26   4.508   4.492   3.607
    3ASN    OD1   27   4.568   4.411   3.678
    3ASN    ND2   28   4.449   4.596   3.664
    3ASN   HD21   29   4.393   4.666   3.621
    3ASN   HD22   30   4.459   4.597   3.764
    3ASN      C   31   4.679   4.666   3.437
    3ASN      O   32   4.784   4.602   3.425
    4PRO      N   33   4.683   4.790   3.487
    4PRO     CA   34   4.801   4.849   3.553
    4PRO     CB   35   4.747   4.969   3.631
    4PRO     CG   36   4.635   5.022   3.541
    4PRO     CD   37   4.575   4.888   3.496
    4PRO      C   38   4.878   4.760   3.650
    4PRO      O   39   5.000   4.752   3.633
    5GLU      N   40   4.808   4.704   3.748
    5GLU      H   41   4.725   4.745   3.786
    5GLU     CA   42   4.864   4.609   3.845
    5GLU     CB   43   4.761   4.548   3.941
    5GLU     CG   44   4.836   4.496   4.064
    5GLU     CD   45   4.735   4.434   4.161
    5GLU    OE1   46   4.699   4.315   4.154
    5GLU    OE2   47   4.706   4.509   4.256
    5GLU      C   48   4.945   4.492   3.788
    5GLU      O   49   5.057   4.462   3.830
    6MET      N   50   4.894   4.426   3.685
    6MET      H   51   4.797   4.420   3.660
    6MET     CA   52   4.964   4.313   3.622
    6MET     CB   53   4.875   4.237   3.524
    6MET     CG   54   4.761   4.153   3.583
    6MET     SD   55   4.849   3.997   3.619
    6MET     CE   56   4.917   3.950   3.461
    6MET      C   57   5.080   4.364   3.535
    6MET      O   58   5.176   4.288   3.535
    7LEU      N   59   5.075   4.476   3.464
    7LEU      H   60   4.989   4.514   3.430
    7LEU     CA   61   5.200   4.525   3.402
    7LEU     CB   62   5.172   4.661   3.337
    7LEU     CG   63   5.067   4.654   3.226
    7LEU    CD1   64   4.996   4.787   3.198
    7LEU    CD2   65   5.126   4.602   3.095
    7LEU      C   66   5.312   4.551   3.503
    7LEU      O   67   5.425   4.504   3.490
    8ASN      N   68   5.277   4.611   3.617
    8ASN      H   69   5.191   4.661   3.628
    8ASN     CA   70   5.363   4.621   3.735
    8ASN     CB   71   5.309   4.703   3.853
    8ASN     CG   72   5.294   4.850   3.815
    8ASN    OD1   73   5.378   4.914   3.752
    8ASN    ND2   74   5.177   4.902   3.850
    8ASN   HD21   75   5.120   4.830   3.891
    8ASN   HD22   76   5.152   4.999   3.856
    8ASN      C   77   5.413   4.489   3.796
    8ASN      O   78   5.534   4.471   3.806
    9LYS      N   79   5.319   4.397   3.814
    9LYS      H   80   5.223   4.425   3.812
    9LYS     CA   81   5.354   4.262   3.860
    9LYS     CB   82   5.238   4.163   3.873
    9LYS     CG   83   5.157   4.182   4.001
    9LYS     CD   84   5.052   4.071   4.010
    9LYS     CE   85   4.967   4.093   4.135
    9LYS     NZ   86   4.871   3.984   4.159
    9LYS    HZ1   87   4.804   4.013   4.227
    9LYS    HZ2   88   4.817   3.975   4.075
    9LYS    HZ3   89   4.909   3.894   4.180
    9LYS      C   90   5.460   4.194   3.774
    9LYS      O   91   5.540   4.112   3.816
   10VAL      N   92   5.451   4.205   3.641
   10VAL      H   93   5.374   4.259   3.608
   10VAL     CA   94   5.550   4.154   3.545
   10VAL     CB   95   5.487   4.104   3.414
   10VAL    CG1   96   5.595   4.036   3.330
   10VAL    CG2   97   5.364   4.017   3.442
   10VAL      C   98   5.670   4.245   3.522
   10VAL      O   99   5.781   4.194   3.533
   11LEU      N  100   5.658   4.374   3.554
   11LEU      H  101   5.571   4.422   3.550
   11LEU     CA  102   5.769   4.470   3.558
   11LEU     CB  103   5.707   4.609   3.544
   11LEU     CG  104   5.793   4.736   3.534
   11LEU    CD1  105   5.847   4.754   3.392
   11LEU    CD2  106   5.722   4.860   3.587
   11LEU      C  107   5.875   4.459   3.668
   11LEU      O  108   5.997   4.457   3.650
   12SER      N  109   5.828   4.433   3.790
   12SER      H  110   5.731   4.440   3.812
   12SER     CA  111   5.901   4.400   3.913
   12SER     CB  112   5.788   4.373   4.012
   12SER     OG  113   5.726   4.500   4.038
   12SER     HG  114   5.670   4.513   4.119
   12SER      C  115   5.980   4.270   3.894
   12SER      O  116   6.095   4.276   3.938
   13ARG      N  117   5.921   4.169   3.832
   13ARG      H  118   5.821   4.169   3.835
   13ARG     CA  119   5.993   4.045   3.801
   13ARG     CB  120   5.898   3.927   3.776
   13ARG     CG  121   5.834   3.868   3.901
   13ARG     CD  122   5.713   3.780   3.866
   13ARG     NE  123   5.661   3.712   3.985
   13ARG     HE  124   5.634   3.777   4.057
   13ARG     CZ  125   5.659   3.580   4.012
   13ARG    NH1  126   5.690   3.482   3.927
   13ARG   HH11  127   5.706   3.496   3.829
   13ARG   HH12  128   5.687   3.386   3.957
   13ARG    NH2  129   5.585   3.540   4.116
   13ARG   HH21  130   5.554   3.617   4.172
   13ARG   HH22  131   5.545   3.450   4.132
   13ARG      C  132   6.094   4.042   3.686
   13ARG      O  133   6.193   3.970   3.690
   14LEU      N  134   6.067   4.127   3.587
   14LEU      H  135   5.970   4.138   3.567
   14LEU     CA  136   6.164   4.147   3.478
   14LEU     CB  137   6.094   4.227   3.368
   14LEU     CG  138   5.983   4.159   3.288
   14LEU    CD1  139   5.929   4.233   3.166
   14LEU    CD2  140   6.030   4.024   3.232
   14LEU      C  141   6.302   4.204   3.511
   14LEU      O  142   6.406   4.141   3.495
   15GLY      N  143   6.301   4.292   3.611
   15GLY      H  144   6.212   4.311   3.654
   15GLY     CA  145   6.415   4.347   3.684
   15GLY      C  146   6.470   4.483   3.640
   15GLY      O  147   6.545   4.492   3.543
   16VAL      N  148   6.432   4.585   3.717
   16VAL      H  149   6.384   4.572   3.803
   16VAL     CA  150   6.456   4.728   3.690
   16VAL     CB  151   6.339   4.799   3.622
   16VAL    CG1  152   6.319   4.737   3.483
   16VAL    CG2  153   6.206   4.777   3.695
   16VAL      C  154   6.499   4.798   3.819
   16VAL      O  155   6.445   4.766   3.924
   17ALA      N  156   6.602   4.882   3.807
   17ALA      H  157   6.667   4.871   3.732
   17ALA     CA  158   6.646   4.975   3.911
   17ALA     CB  159   6.798   4.990   3.925
   17ALA      C  160   6.592   5.118   3.897
   17ALA      O  161   6.646   5.209   3.958
   18GLY      N  162   6.504   5.138   3.799
   18GLY      H  163   6.511   5.092   3.710
   18GLY     CA  164   6.440   5.268   3.773
   18GLY      C  165   6.290   5.266   3.801
   18GLY      O  166   6.209   5.183   3.760
   19GLN      N  167   6.253   5.364   3.883
   19GLN      H  168   6.314   5.442   3.868
   19GLN     CA  169   6.131   5.381   3.962
   19GLN     CB  170   6.144   5.481   4.077
   19GLN     CG  171   6.181   5.626   4.045
   19GLN     CD  172   6.135   5.730   4.147
   19GLN    OE1  173   6.049   5.718   4.234
   19GLN    NE2  174   6.186   5.853   4.138
   19GLN   HE21  175   6.254   5.880   4.069
   19GLN   HE22  176   6.151   5.927   4.194
   19GLN      C  177   5.991   5.387   3.901
   19GLN      O  178   5.894   5.406   3.974
   20TRP      N  179   5.992   5.370   3.769
   20TRP      H  180   6.072   5.347   3.713
   20TRP     CA  181   5.868   5.404   3.697
   20TRP     CB  182   5.902   5.433   3.551
   20TRP     CG  183   6.009   5.539   3.526
   20TRP    CD1  184   6.140   5.520   3.538
   20TRP    HD1  185   6.182   5.424   3.569
   20TRP    CD2  186   5.987   5.676   3.519
   20TRP    NE1  187   6.200   5.639   3.537
   20TRP    HE1  188   6.299   5.652   3.535
   20TRP    CE2  189   6.112   5.738   3.528
   20TRP    CE3  190   5.877   5.758   3.494
   20TRP    HE3  191   5.777   5.731   3.526
   20TRP    CZ2  192   6.122   5.875   3.511
   20TRP    HZ2  193   6.217   5.921   3.540
   20TRP    CZ3  194   5.889   5.894   3.469
   20TRP    HZ3  195   5.801   5.955   3.452
   20TRP    CH2  196   6.014   5.955   3.477
   20TRP    HH2  197   6.032   6.057   3.442
   20TRP      C  198   5.766   5.290   3.709
   20TRP      O  199   5.804   5.174   3.723
   21ARG      N  200   5.642   5.333   3.732
   21ARG      H  201   5.615   5.429   3.732
   21ARG     CA  202   5.528   5.245   3.762
   21ARG     CB  203   5.479   5.255   3.906
   21ARG     CG  204   5.576   5.190   4.005
   21ARG     CD  205   5.527   5.048   4.033
   21ARG     NE  206   5.615   4.977   4.127
   21ARG     HE  207   5.643   5.014   4.216
   21ARG     CZ  208   5.667   4.858   4.092
   21ARG    NH1  209   5.646   4.802   3.972
   21ARG   HH11  210   5.590   4.841   3.899
   21ARG   HH12  211   5.680   4.709   3.961
   21ARG    NH2  212   5.735   4.801   4.192
   21ARG   HH21  213   5.737   4.835   4.286
   21ARG   HH22  214   5.813   4.746   4.160
   21ARG      C  215   5.403   5.268   3.675
   21ARG      O  216   5.388   5.378   3.623
   22PHE      N  217   5.320   5.165   3.659
   22PHE      H  218   5.344   5.072   3.684
   22PHE     CA  219   5.195   5.192   3.587
   22PHE     CB  220   5.142   5.085   3.491
   22PHE     CG  221   5.242   5.052   3.380
   22PHE    CD1  222   5.220   5.107   3.254
   22PHE    HD1  223   5.153   5.192   3.245
   22PHE    CD2  224   5.340   4.955   3.402
   22PHE    HD2  225   5.350   4.928   3.507
   22PHE    CE1  226   5.300   5.057   3.152
   22PHE    HE1  227   5.295   5.118   3.062
   22PHE    CE2  228   5.422   4.912   3.298
   22PHE    HE2  229   5.517   4.870   3.330
   22PHE     CZ  230   5.398   4.960   3.170
   22PHE     HZ  231   5.463   4.931   3.087
   22PHE      C  232   5.077   5.226   3.678
   22PHE      O  233   5.047   5.151   3.771
   23VAL      N  234   5.031   5.348   3.650
   23VAL      H  235   5.083   5.411   3.594
   23VAL     CA  236   4.903   5.397   3.705
   23VAL     CB  237   4.924   5.515   3.799
   23VAL    CG1  238   4.964   5.463   3.937
   23VAL    CG2  239   5.020   5.625   3.754
   23VAL      C  240   4.810   5.440   3.592
   23VAL      O  241   4.837   5.437   3.472
   24ASP      N  242   4.687   5.431   3.641
   24ASP      H  243   4.654   5.390   3.726
   24ASP     CA  244   4.574   5.481   3.560
   24ASP     CB  245   4.470   5.369   3.556
   24ASP     CG  246   4.403   5.328   3.687
   24ASP    OD1  247   4.479   5.321   3.785
   24ASP    OD2  248   4.279   5.340   3.700
   24ASP      C  249   4.521   5.620   3.596
   24ASP      O  250   4.500   5.659   3.711
   25VAL      N  251   4.510   5.702   3.493
   25VAL      H  252   4.506   5.664   3.400
   25VAL     CA  253   4.487   5.847   3.503
   25VAL     CB  254   4.603   5.922   3.438
   25VAL    CG1  255   4.726   5.908   3.527
   25VAL    CG2  256   4.622   5.900   3.287
   25VAL      C  257   4.352   5.895   3.449
   25VAL      O  258   4.305   5.842   3.349
   26LEU      N  259   4.285   5.977   3.529
   26LEU      H  260   4.333   6.029   3.600
   26LEU     CA  261   4.155   6.038   3.497
   26LEU     CB  262   4.042   6.013   3.597
   26LEU     CG  263   3.976   5.876   3.587
   26LEU    CD1  264   3.874   5.864   3.701
   26LEU    CD2  265   3.896   5.864   3.458
   26LEU      C  266   4.152   6.187   3.462
   26LEU      O  267   4.228   6.265   3.519
   27GLY      N  268   4.048   6.225   3.387
   27GLY      H  269   3.979   6.155   3.370
   27GLY     CA  270   4.009   6.360   3.341
   27GLY      C  271   4.105   6.415   3.236
   27GLY      O  272   4.158   6.524   3.259
   28LEU      N  273   4.132   6.340   3.130
   28LEU      H  274   4.082   6.259   3.098
   28LEU     CA  275   4.248   6.370   3.045
   28LEU     CB  276   4.276   6.245   2.961
   28LEU     CG  277   4.424   6.237   2.927
   28LEU    CD1  278   4.497   6.204   3.058
   28LEU    CD2  279   4.448   6.143   2.809
   28LEU      C  280   4.235   6.494   2.957
   28LEU      O  281   4.237   6.498   2.834
   29GLU      N  282   4.211   6.606   3.024
   29GLU      H  283   4.182   6.593   3.119
   29GLU     CA  284   4.179   6.738   2.968
   29GLU     CB  285   4.028   6.751   2.946
   29GLU     CG  286   3.979   6.892   2.910
   29GLU     CD  287   3.958   6.967   3.041
   29GLU    OE1  288   3.984   7.089   3.041
   29GLU    OE2  289   3.914   6.914   3.145
   29GLU      C  290   4.246   6.845   3.056
   29GLU      O  291   4.229   6.836   3.178
   30GLU      N  292   4.288   6.950   2.986
   30GLU      H  293   4.241   6.977   2.902
   30GLU     CA  294   4.379   7.052   3.038
   30GLU     CB  295   4.413   7.147   2.923
   30GLU     CG  296   4.468   7.075   2.800
   30GLU     CD  297   4.363   7.073   2.688
   30GLU    OE1  298   4.393   7.136   2.584
   30GLU    OE2  299   4.249   7.023   2.698
   30GLU      C  300   4.359   7.128   3.170
   30GLU      O  301   4.439   7.123   3.263
   31GLU      N  302   4.233   7.161   3.193
   31GLU      H  303   4.161   7.139   3.127
   31GLU     CA  304   4.194   7.227   3.318
   31GLU     CB  305   4.078   7.326   3.311
   31GLU     CG  306   4.105   7.427   3.200
   31GLU     CD  307   3.977   7.506   3.172
   31GLU    OE1  308   3.957   7.611   3.237
   31GLU    OE2  309   3.917   7.496   3.063
   31GLU      C  310   4.165   7.130   3.433
   31GLU      O  311   4.203   7.145   3.549
   32SER      N  312   4.126   7.012   3.388
   32SER      H  313   4.084   6.997   3.298
   32SER     CA  314   4.105   6.901   3.482
   32SER     CB  315   4.023   6.785   3.424
   32SER     OG  316   3.890   6.834   3.409
   32SER     HG  317   3.890   6.866   3.314
   32SER      C  318   4.234   6.845   3.541
   32SER      O  319   4.233   6.786   3.649
   33LEU      N  320   4.345   6.874   3.474
   33LEU      H  321   4.337   6.919   3.385
   33LEU     CA  322   4.482   6.832   3.510
   33LEU     CB  323   4.552   6.800   3.378
   33LEU     CG  324   4.527   6.657   3.329
   33LEU    CD1  325   4.557   6.653   3.179
   33LEU    CD2  326   4.620   6.561   3.403
   33LEU      C  327   4.556   6.946   3.580
   33LEU      O  328   4.671   6.921   3.614
   34GLY      N  329   4.491   7.054   3.625
   34GLY      H  330   4.392   7.069   3.619
   34GLY     CA  331   4.558   7.168   3.689
   34GLY      C  332   4.686   7.212   3.616
   34GLY      O  333   4.696   7.225   3.495
   35SER      N  334   4.779   7.266   3.693
   35SER      H  335   4.772   7.279   3.792
   35SER     CA  336   4.906   7.322   3.642
   35SER     CB  337   4.974   7.419   3.738
   35SER     OG  338   5.009   7.357   3.862
   35SER     HG  339   5.053   7.432   3.910
   35SER      C  340   5.001   7.210   3.600
   35SER      O  341   5.021   7.201   3.479
   36VAL      N  342   5.066   7.144   3.695
   36VAL      H  343   5.068   7.189   3.785
   36VAL     CA  344   5.143   7.021   3.675
   36VAL     CB  345   5.283   7.018   3.735
   36VAL    CG1  346   5.360   7.129   3.665
   36VAL    CG2  347   5.301   7.021   3.887
   36VAL      C  348   5.064   6.896   3.718
   36VAL      O  349   4.995   6.898   3.820
   37PRO      N  350   5.051   6.810   3.617
   37PRO     CA  351   4.989   6.678   3.629
   37PRO     CB  352   4.963   6.622   3.489
   37PRO     CG  353   4.959   6.752   3.408
   37PRO     CD  354   5.056   6.849   3.476
   37PRO      C  355   5.102   6.596   3.691
   37PRO      O  356   5.217   6.639   3.700
   38ALA      N  357   5.067   6.469   3.709
   38ALA      H  358   4.976   6.446   3.744
   38ALA     CA  359   5.162   6.363   3.746
   38ALA     CB  360   5.089   6.234   3.786
   38ALA      C  361   5.270   6.330   3.643
   38ALA      O  362   5.233   6.307   3.528
   39PRO      N  363   5.393   6.315   3.691
   39PRO     CA  364   5.502   6.300   3.594
   39PRO     CB  365   5.628   6.329   3.677
   39PRO     CG  366   5.588   6.282   3.817
   39PRO     CD  367   5.438   6.308   3.831
   39PRO      C  368   5.518   6.169   3.515
   39PRO      O  369   5.571   6.070   3.565
   40ALA      N  370   5.496   6.180   3.385
   40ALA      H  371   5.491   6.269   3.339
   40ALA     CA  372   5.487   6.061   3.300
   40ALA     CB  373   5.351   6.052   3.230
   40ALA      C  374   5.595   6.074   3.192
   40ALA      O  375   5.630   6.179   3.138
   41CYS      N  376   5.657   5.961   3.162
   41CYS      H  377   5.638   5.878   3.216
   41CYS     CA  378   5.760   5.959   3.058
   41CYS     CB  379   5.884   5.882   3.106
   41CYS     SG  380   5.862   5.706   3.151
   41CYS     HG  381   5.964   5.706   3.238
   41CYS      C  382   5.695   5.897   2.935
   41CYS      O  383   5.726   5.940   2.824
   42ALA      N  384   5.603   5.804   2.956
   42ALA      H  385   5.601   5.742   3.035
   42ALA     CA  386   5.515   5.762   2.845
   42ALA     CB  387   5.558   5.625   2.792
   42ALA      C  388   5.369   5.751   2.889
   42ALA      O  389   5.356   5.705   3.002
   43LEU      N  390   5.273   5.807   2.816
   43LEU      H  391   5.295   5.859   2.733
   43LEU     CA  392   5.129   5.780   2.831
   43LEU     CB  393   5.043   5.906   2.823
   43LEU     CG  394   4.894   5.876   2.841
   43LEU    CD1  395   4.857   5.827   2.981
   43LEU    CD2  396   4.810   5.998   2.800
   43LEU      C  397   5.085   5.673   2.731
   43LEU      O  398   5.123   5.688   2.615
   44LEU      N  399   5.045   5.558   2.783
   44LEU      H  400   5.025   5.537   2.879
   44LEU     CA  401   4.982   5.453   2.702
   44LEU     CB  402   4.992   5.322   2.781
   44LEU     CG  403   5.119   5.237   2.771
   44LEU    CD1  404   5.236   5.288   2.855
   44LEU    CD2  405   5.078   5.091   2.790
   44LEU      C  406   4.833   5.483   2.684
   44LEU      O  407   4.775   5.516   2.787
   45LEU      N  408   4.793   5.500   2.558
   45LEU      H  409   4.855   5.520   2.482
   45LEU     CA  410   4.650   5.532   2.539
   45LEU     CB  411   4.634   5.667   2.468
   45LEU     CG  412   4.503   5.741   2.495
   45LEU    CD1  413   4.514   5.808   2.632
   45LEU    CD2  414   4.449   5.829   2.382
   45LEU      C  415   4.586   5.417   2.463
   45LEU      O  416   4.604   5.417   2.341
   46LEU      N  417   4.492   5.348   2.527
   46LEU      H  418   4.457   5.371   2.618
   46LEU     CA  419   4.408   5.254   2.451
   46LEU     CB  420   4.400   5.116   2.516
   46LEU     CG  421   4.514   5.020   2.481
   46LEU    CD1  422   4.623   5.057   2.582
   46LEU    CD2  423   4.490   4.869   2.484
   46LEU      C  424   4.273   5.315   2.410
   46LEU      O  425   4.181   5.324   2.491
   47PHE      N  426   4.264   5.363   2.287
   47PHE      H  427   4.347   5.363   2.232
   47PHE     CA  428   4.139   5.414   2.229
   47PHE     CB  429   4.162   5.550   2.164
   47PHE     CG  430   4.200   5.551   2.015
   47PHE    CD1  431   4.330   5.533   1.969
   47PHE    HD1  432   4.397   5.473   2.031
   47PHE    CD2  433   4.116   5.609   1.922
   47PHE    HD2  434   4.007   5.606   1.934
   47PHE    CE1  435   4.371   5.588   1.848
   47PHE    HE1  436   4.479   5.587   1.828
   47PHE    CE2  437   4.157   5.659   1.799
   47PHE    HE2  438   4.076   5.700   1.739
   47PHE     CZ  439   4.290   5.654   1.757
   47PHE     HZ  440   4.324   5.699   1.664
   47PHE      C  441   4.077   5.308   2.137
   47PHE      O  442   4.155   5.238   2.073
   48PRO      N  443   3.944   5.300   2.131
   48PRO     CA  444   3.869   5.224   2.031
   48PRO     CB  445   3.723   5.260   2.060
   48PRO     CG  446   3.721   5.255   2.213
   48PRO     CD  447   3.848   5.338   2.236
   48PRO      C  448   3.892   5.267   1.886
   48PRO      O  449   3.891   5.383   1.843
   49LEU      N  450   3.918   5.166   1.804
   49LEU      H  451   3.933   5.073   1.838
   49LEU     CA  452   3.961   5.187   1.665
   49LEU     CB  453   4.078   5.092   1.641
   49LEU     CG  454   4.153   5.119   1.510
   49LEU    CD1  455   4.217   5.257   1.505
   49LEU    CD2  456   4.265   5.017   1.485
   49LEU      C  457   3.840   5.162   1.574
   49LEU      O  458   3.809   5.050   1.532
   50THR      N  459   3.788   5.277   1.533
   50THR      H  460   3.807   5.361   1.583
   50THR     CA  461   3.673   5.282   1.442
   50THR     CB  462   3.558   5.369   1.494
   50THR    OG1  463   3.593   5.436   1.616
   50THR    HG1  464   3.602   5.534   1.596
   50THR    CG2  465   3.441   5.272   1.509
   50THR      C  466   3.718   5.332   1.304
   50THR      O  467   3.814   5.409   1.297
   51ALA      N  468   3.656   5.292   1.193
   51ALA      H  469   3.574   5.237   1.202
   51ALA     CA  470   3.698   5.337   1.060
   51ALA     CB  471   3.593   5.286   0.960
   51ALA      C  472   3.722   5.487   1.042
   51ALA      O  473   3.820   5.519   0.975
   52GLN      N  474   3.629   5.569   1.089
   52GLN      H  475   3.533   5.549   1.110
   52GLN     CA  476   3.656   5.714   1.087
   52GLN     CB  477   3.531   5.796   1.119
   52GLN     CG  478   3.556   5.946   1.107
   52GLN     CD  479   3.426   6.024   1.130
   52GLN    OE1  480   3.381   6.047   1.242
   52GLN    NE2  481   3.376   6.081   1.021
   52GLN   HE21  482   3.420   6.064   0.933
   52GLN   HE22  483   3.304   6.150   1.025
   52GLN      C  484   3.777   5.753   1.171
   52GLN      O  485   3.863   5.821   1.116
   53HISE     N  486   3.789   5.700   1.293
   53HISE     H  487   3.709   5.686   1.352
   53HISE    CA  488   3.906   5.717   1.380
   53HISE    CB  489   3.889   5.650   1.516
   53HISE    CG  490   3.761   5.687   1.591
   53HISE   ND1  491   3.640   5.687   1.536
   53HISE   CD2  492   3.750   5.718   1.720
   53HISE   HD2  493   3.842   5.741   1.774
   53HISE   CE1  494   3.552   5.719   1.631
   53HISE   HE1  495   3.443   5.726   1.630
   53HISE   NE2  496   3.620   5.739   1.743
   53HISE   HE2  497   3.576   5.732   1.833
   53HISE     C  498   4.040   5.664   1.328
   53HISE     O  499   4.137   5.737   1.348
   54GLU      N  500   4.041   5.549   1.262
   54GLU      H  501   3.959   5.493   1.254
   54GLU     CA  502   4.155   5.497   1.184
   54GLU     CB  503   4.126   5.352   1.145
   54GLU     CG  504   4.249   5.288   1.080
   54GLU     CD  505   4.249   5.135   1.082
   54GLU    OE1  506   4.219   5.064   0.983
   54GLU    OE2  507   4.316   5.090   1.177
   54GLU      C  508   4.189   5.590   1.067
   54GLU      O  509   4.305   5.630   1.056
   55ASN      N  510   4.097   5.625   0.977
   55ASN      H  511   4.012   5.576   0.959
   55ASN     CA  512   4.120   5.732   0.878
   55ASN     CB  513   3.999   5.750   0.786
   55ASN     CG  514   4.051   5.805   0.652
   55ASN    OD1  515   4.112   5.728   0.579
   55ASN    ND2  516   4.032   5.934   0.627
   55ASN   HD21  517   3.989   5.995   0.694
   55ASN   HD22  518   4.035   5.964   0.532
   55ASN      C  519   4.172   5.867   0.926
   55ASN      O  520   4.282   5.908   0.887
   56PHE      N  521   4.125   5.912   1.042
   56PHE      H  522   4.034   5.880   1.069
   56PHE     CA  523   4.185   6.022   1.119
   56PHE     CB  524   4.078   6.063   1.220
   56PHE     CG  525   4.013   6.198   1.188
   56PHE    CD1  526   4.078   6.314   1.230
   56PHE    HD1  527   4.160   6.314   1.301
   56PHE    CD2  528   3.894   6.202   1.116
   56PHE    HD2  529   3.864   6.110   1.065
   56PHE    CE1  530   4.019   6.432   1.184
   56PHE    HE1  531   4.070   6.528   1.183
   56PHE    CE2  532   3.839   6.322   1.073
   56PHE    HE2  533   3.737   6.320   1.033
   56PHE     CZ  534   3.903   6.440   1.108
   56PHE     HZ  535   3.885   6.531   1.051
   56PHE      C  536   4.323   5.992   1.177
   56PHE      O  537   4.406   6.080   1.154
   57ARG      N  538   4.341   5.878   1.243
   57ARG      H  539   4.262   5.822   1.265
   57ARG     CA  540   4.472   5.837   1.295
   57ARG     CB  541   4.469   5.697   1.357
   57ARG     CG  542   4.591   5.665   1.444
   57ARG     CD  543   4.626   5.768   1.551
   57ARG     NE  544   4.772   5.759   1.568
   57ARG     HE  545   4.806   5.668   1.543
   57ARG     CZ  546   4.875   5.841   1.590
   57ARG    NH1  547   4.841   5.970   1.609
   57ARG   HH11  548   4.747   6.002   1.600
   57ARG   HH12  549   4.916   6.035   1.598
   57ARG    NH2  550   5.004   5.806   1.585
   57ARG   HH21  551   5.021   5.709   1.566
   57ARG   HH22  552   5.081   5.868   1.600
   57ARG      C  553   4.570   5.824   1.178
   57ARG      O  554   4.672   5.891   1.192
   58LYS      N  555   4.533   5.761   1.067
   58LYS      H  556   4.443   5.718   1.059
   58LYS     CA  557   4.623   5.743   0.952
   58LYS     CB  558   4.558   5.663   0.839
   58LYS     CG  559   4.533   5.518   0.882
   58LYS     CD  560   4.657   5.441   0.927
   58LYS     CE  561   4.622   5.300   0.974
   58LYS     NZ  562   4.734   5.217   1.020
   58LYS    HZ1  563   4.801   5.272   1.071
   58LYS    HZ2  564   4.700   5.149   1.085
   58LYS    HZ3  565   4.767   5.170   0.938
   58LYS      C  566   4.662   5.879   0.894
   58LYS      O  567   4.779   5.893   0.859
   59LYS      N  568   4.568   5.968   0.861
   59LYS      H  569   4.471   5.945   0.864
   59LYS     CA  570   4.586   6.105   0.812
   59LYS     CB  571   4.457   6.182   0.781
   59LYS     CG  572   4.372   6.141   0.661
   59LYS     CD  573   4.444   6.132   0.526
   59LYS     CE  574   4.338   6.100   0.420
   59LYS     NZ  575   4.383   6.000   0.322
   59LYS    HZ1  576   4.428   6.042   0.243
   59LYS    HZ2  577   4.439   5.929   0.366
   59LYS    HZ3  578   4.306   5.952   0.280
   59LYS      C  579   4.674   6.203   0.890
   59LYS      O  580   4.756   6.278   0.837
   60GLN      N  581   4.655   6.211   1.022
   60GLN      H  582   4.583   6.155   1.063
   60GLN     CA  583   4.743   6.279   1.118
   60GLN     CB  584   4.682   6.256   1.256
   60GLN     CG  585   4.733   6.345   1.370
   60GLN     CD  586   4.825   6.262   1.460
   60GLN    OE1  587   4.895   6.174   1.411
   60GLN    NE2  588   4.836   6.298   1.588
   60GLN   HE21  589   4.808   6.389   1.620
   60GLN   HE22  590   4.900   6.240   1.638
   60GLN      C  591   4.891   6.239   1.123
   60GLN      O  592   4.971   6.327   1.091
   61ILE      N  593   4.910   6.107   1.118
   61ILE      H  594   4.833   6.046   1.134
   61ILE     CA  595   5.041   6.050   1.084
   61ILE     CB  596   5.070   5.903   1.111
   61ILE    CG1  597   5.013   5.847   1.242
   61ILE    CG2  598   5.220   5.887   1.087
   61ILE     CD  599   5.050   5.700   1.264
   61ILE      C  600   5.091   6.099   0.948
   61ILE      O  601   5.188   6.174   0.941
   62GLU      N  602   5.021   6.068   0.839
   62GLU      H  603   4.927   6.034   0.842
   62GLU     CA  604   5.059   6.102   0.701
   62GLU     CB  605   4.939   6.066   0.614
   62GLU     CG  606   4.945   5.919   0.573
   62GLU     CD  607   4.836   5.874   0.475
   62GLU    OE1  608   4.758   5.780   0.504
   62GLU    OE2  609   4.823   5.943   0.372
   62GLU      C  610   5.099   6.249   0.685
   62GLU      O  611   5.186   6.291   0.609
   63GLU      N  612   5.019   6.330   0.753
   63GLU      H  613   4.925   6.305   0.776
   63GLU     CA  614   5.048   6.474   0.761
   63GLU     CB  615   4.922   6.548   0.808
   63GLU     CG  616   4.810   6.555   0.705
   63GLU     CD  617   4.714   6.672   0.729
   63GLU    OE1  618   4.730   6.767   0.808
   63GLU    OE2  619   4.618   6.676   0.649
   63GLU      C  620   5.169   6.526   0.839
   63GLU      O  621   5.231   6.618   0.785
   64LEU      N  622   5.196   6.465   0.954
   64LEU      H  623   5.129   6.399   0.987
   64LEU     CA  624   5.307   6.499   1.044
   64LEU     CB  625   5.277   6.481   1.193
   64LEU     CG  626   5.210   6.610   1.239
   64LEU    CD1  627   5.090   6.564   1.323
   64LEU    CD2  628   5.295   6.683   1.344
   64LEU      C  629   5.446   6.442   1.017
   64LEU      O  630   5.536   6.525   1.003
   65LYS      N  631   5.443   6.320   0.963
   65LYS      H  632   5.357   6.270   0.955
   65LYS     CA  633   5.567   6.243   0.945
   65LYS     CB  634   5.652   6.303   0.833
   65LYS     CG  635   5.576   6.315   0.701
   65LYS     CD  636   5.570   6.185   0.621
   65LYS     CE  637   5.486   6.191   0.492
   65LYS     NZ  638   5.507   6.064   0.422
   65LYS    HZ1  639   5.598   6.065   0.381
   65LYS    HZ2  640   5.498   5.985   0.483
   65LYS    HZ3  641   5.446   6.059   0.344
   65LYS      C  642   5.653   6.211   1.068
   65LYS      O  643   5.687   6.283   1.162
   66GLY      N  644   5.669   6.079   1.066
   66GLY      H  645   5.599   6.034   1.011
   66GLY     CA  646   5.758   6.001   1.153
   66GLY      C  647   5.908   6.002   1.122
   66GLY      O  648   5.960   5.922   1.045
   67GLN      N  649   5.973   6.098   1.187
   67GLN      H  650   5.926   6.155   1.253
   67GLN     CA  651   6.120   6.105   1.201
   67GLN     CB  652   6.164   6.244   1.247
   67GLN     CG  653   6.076   6.327   1.341
   67GLN     CD  654   6.140   6.463   1.373
   67GLN    OE1  655   6.252   6.479   1.422
   67GLN    NE2  656   6.072   6.559   1.310
   67GLN   HE21  657   5.990   6.527   1.263
   67GLN   HE22  658   6.103   6.651   1.332
   67GLN      C  659   6.197   5.986   1.256
   67GLN      O  660   6.267   6.006   1.355
   68GLU      N  661   6.212   5.878   1.179
   68GLU      H  662   6.147   5.872   1.102
   68GLU     CA  663   6.291   5.760   1.213
   68GLU     CB  664   6.250   5.649   1.116
   68GLU     CG  665   6.103   5.609   1.134
   68GLU     CD  666   6.066   5.489   1.048
   68GLU    OE1  667   5.994   5.515   0.949
   68GLU    OE2  668   6.119   5.377   1.065
   68GLU      C  669   6.442   5.784   1.212
   68GLU      O  670   6.509   5.719   1.292
   69VAL      N  671   6.485   5.901   1.165
   69VAL      H  672   6.434   5.941   1.088
   69VAL     CA  673   6.620   5.946   1.199
   69VAL     CB  674   6.680   6.052   1.106
   69VAL    CG1  675   6.710   5.977   0.977
   69VAL    CG2  676   6.606   6.186   1.098
   69VAL      C  677   6.649   5.989   1.342
   69VAL      O  678   6.766   5.998   1.382
   70SER      N  679   6.548   6.002   1.427
   70SER      H  680   6.462   5.960   1.396
   70SER     CA  681   6.555   6.040   1.569
   70SER     CB  682   6.418   6.072   1.629
   70SER     OG  683   6.359   6.187   1.569
   70SER     HG  684   6.306   6.155   1.490
   70SER      C  685   6.607   5.932   1.665
   70SER      O  686   6.571   5.816   1.645
   71PRO      N  687   6.678   5.977   1.768
   71PRO     CA  688   6.745   5.887   1.863
   71PRO     CB  689   6.845   5.977   1.937
   71PRO     CG  690   6.759   6.103   1.947
   71PRO     CD  691   6.703   6.117   1.805
   71PRO      C  692   6.636   5.836   1.957
   71PRO      O  693   6.519   5.874   1.960
   72LYS      N  694   6.684   5.730   2.022
   72LYS      H  695   6.766   5.682   1.989
   72LYS     CA  696   6.629   5.668   2.143
   72LYS     CB  697   6.658   5.759   2.263
   72LYS     CG  698   6.807   5.782   2.284
   72LYS     CD  699   6.828   5.903   2.375
   72LYS     CE  700   6.853   5.870   2.522
   72LYS     NZ  701   6.905   5.989   2.591
   72LYS    HZ1  702   6.847   6.066   2.564
   72LYS    HZ2  703   6.902   5.976   2.690
   72LYS    HZ3  704   7.001   6.004   2.566
   72LYS      C  705   6.486   5.615   2.150
   72LYS      O  706   6.443   5.557   2.251
   73VAL      N  707   6.409   5.638   2.045
   73VAL      H  708   6.418   5.719   1.987
   73VAL     CA  709   6.281   5.568   2.024
   73VAL     CB  710   6.178   5.636   1.934
   73VAL    CG1  711   6.133   5.762   2.007
   73VAL    CG2  712   6.248   5.665   1.801
   73VAL      C  713   6.305   5.425   1.976
   73VAL      O  714   6.412   5.388   1.927
   74TYR      N  715   6.207   5.338   2.000
   74TYR      H  716   6.119   5.370   2.036
   74TYR     CA  717   6.212   5.197   1.961
   74TYR     CB  718   6.222   5.115   2.090
   74TYR     CG  719   6.247   4.964   2.085
   74TYR    CD1  720   6.380   4.927   2.097
   74TYR    HD1  721   6.456   5.005   2.092
   74TYR    CD2  722   6.147   4.868   2.091
   74TYR    HD2  723   6.040   4.892   2.086
   74TYR    CE1  724   6.412   4.792   2.103
   74TYR    HE1  725   6.512   4.761   2.134
   74TYR    CE2  726   6.177   4.732   2.099
   74TYR    HE2  727   6.101   4.662   2.134
   74TYR     CZ  728   6.311   4.697   2.111
   74TYR     OH  729   6.332   4.568   2.150
   74TYR     HH  730   6.428   4.553   2.125
   74TYR      C  731   6.095   5.145   1.879
   74TYR      O  732   5.978   5.153   1.916
   75PHE      N  733   6.125   5.073   1.771
   75PHE      H  734   6.218   5.045   1.749
   75PHE     CA  735   6.020   5.026   1.680
   75PHE     CB  736   6.083   5.007   1.541
   75PHE     CG  737   6.150   5.130   1.480
   75PHE    CD1  738   6.109   5.262   1.480
   75PHE    HD1  739   6.015   5.299   1.520
   75PHE    CD2  740   6.272   5.102   1.418
   75PHE    HD2  741   6.296   4.999   1.392
   75PHE    CE1  742   6.188   5.361   1.422
   75PHE    HE1  743   6.140   5.457   1.401
   75PHE    CE2  744   6.352   5.202   1.364
   75PHE    HE2  745   6.444   5.178   1.310
   75PHE     CZ  746   6.313   5.335   1.366
   75PHE     HZ  747   6.375   5.408   1.315
   75PHE      C  748   5.962   4.894   1.732
   75PHE      O  749   6.031   4.793   1.741
   76MET      N  750   5.829   4.891   1.740
   76MET      H  751   5.778   4.969   1.704
   76MET     CA  752   5.760   4.769   1.783
   76MET     CB  753   5.750   4.775   1.935
   76MET     CG  754   5.858   4.685   1.995
   76MET     SD  755   5.782   4.519   2.008
   76MET     CE  756   5.730   4.500   2.177
   76MET      C  757   5.620   4.758   1.721
   76MET      O  758   5.562   4.851   1.666
   77LYS      N  759   5.563   4.638   1.735
   77LYS      H  760   5.602   4.576   1.802
   77LYS     CA  761   5.443   4.595   1.662
   77LYS     CB  762   5.466   4.489   1.553
   77LYS     CG  763   5.367   4.492   1.437
   77LYS     CD  764   5.372   4.618   1.351
   77LYS     CE  765   5.271   4.612   1.237
   77LYS     NZ  766   5.319   4.530   1.125
   77LYS    HZ1  767   5.414   4.550   1.100
   77LYS    HZ2  768   5.315   4.437   1.161
   77LYS    HZ3  769   5.261   4.543   1.045
   77LYS      C  770   5.328   4.554   1.753
   77LYS      O  771   5.340   4.455   1.825
   78GLN      N  772   5.212   4.619   1.753
   78GLN      H  773   5.209   4.708   1.708
   78GLN     CA  774   5.098   4.571   1.832
   78GLN     CB  775   4.984   4.671   1.850
   78GLN     CG  776   4.851   4.622   1.908
   78GLN     CD  777   4.740   4.724   1.937
   78GLN    OE1  778   4.734   4.833   1.881
   78GLN    NE2  779   4.652   4.678   2.026
   78GLN   HE21  780   4.653   4.583   2.057
   78GLN   HE22  781   4.579   4.744   2.046
   78GLN      C  782   5.048   4.442   1.768
   78GLN      O  783   4.973   4.450   1.671
   79THR      N  784   5.080   4.326   1.826
   79THR      H  785   5.161   4.313   1.883
   79THR     CA  786   5.023   4.202   1.772
   79THR     CB  787   5.099   4.084   1.832
   79THR    OG1  788   5.111   4.099   1.973
   79THR    HG1  789   5.182   4.039   2.010
   79THR    CG2  790   5.230   4.067   1.755
   79THR      C  791   4.872   4.190   1.794
   79THR      O  792   4.800   4.168   1.697
   80ILE      N  793   4.835   4.154   1.917
   80ILE      H  794   4.904   4.136   1.987
   80ILE     CA  795   4.700   4.133   1.971
   80ILE     CB  796   4.707   4.036   2.089
   80ILE    CG1  797   4.778   3.907   2.048
   80ILE    CG2  798   4.570   4.009   2.150
   80ILE     CD  799   4.807   3.815   2.167
   80ILE      C  800   4.625   4.262   2.005
   80ILE      O  801   4.688   4.364   2.034
   81GLY      N  802   4.494   4.268   1.984
   81GLY      H  803   4.453   4.204   1.919
   81GLY     CA  804   4.411   4.387   2.008
   81GLY      C  805   4.392   4.416   2.157
   81GLY      O  806   4.482   4.467   2.224
   82ASN      N  807   4.282   4.365   2.210
   82ASN      H  808   4.213   4.319   2.155
   82ASN     CA  809   4.231   4.403   2.343
   82ASN     CB  810   4.091   4.346   2.365
   82ASN     CG  811   4.036   4.385   2.502
   82ASN    OD1  812   4.023   4.503   2.534
   82ASN    ND2  813   4.024   4.290   2.594
   82ASN   HD21  814   4.061   4.197   2.596
   82ASN   HD22  815   3.972   4.312   2.677
   82ASN      C  816   4.325   4.368   2.459
   82ASN      O  817   4.369   4.456   2.533
   83SER      N  818   4.373   4.245   2.468
   83SER      H  819   4.356   4.175   2.399
   83SER     CA  820   4.470   4.204   2.571
   83SER     CB  821   4.439   4.075   2.646
   83SER     OG  822   4.474   3.967   2.559
   83SER     HG  823   4.573   3.959   2.559
   83SER      C  824   4.621   4.218   2.549
   83SER      O  825   4.704   4.144   2.602
   84CYS      N  826   4.657   4.337   2.502
   84CYS      H  827   4.603   4.421   2.506
   84CYS     CA  828   4.792   4.359   2.448
   84CYS     CB  829   4.789   4.455   2.329
   84CYS     SG  830   4.700   4.613   2.350
   84CYS     HG  831   4.587   4.549   2.321
   84CYS      C  832   4.901   4.390   2.550
   84CYS      O  833   5.008   4.435   2.509
   85GLY      N  834   4.891   4.325   2.666
   85GLY      H  835   4.840   4.239   2.663
   85GLY     CA  836   4.978   4.344   2.782
   85GLY      C  837   5.130   4.340   2.766
   85GLY      O  838   5.194   4.437   2.805
   86THR      N  839   5.176   4.226   2.714
   86THR      H  840   5.113   4.149   2.708
   86THR     CA  841   5.313   4.194   2.673
   86THR     CB  842   5.321   4.054   2.613
   86THR    OG1  843   5.228   4.049   2.505
   86THR    HG1  844   5.217   3.957   2.467
   86THR    CG2  845   5.303   3.934   2.706
   86THR      C  846   5.377   4.292   2.574
   86THR      O  847   5.482   4.340   2.616
   87ILE      N  848   5.307   4.334   2.469
   87ILE      H  849   5.250   4.263   2.428
   87ILE     CA  850   5.342   4.447   2.382
   87ILE     CB  851   5.257   4.468   2.257
   87ILE    CG1  852   5.228   4.339   2.179
   87ILE    CG2  853   5.329   4.559   2.158
   87ILE     CD  854   5.106   4.263   2.231
   87ILE      C  855   5.343   4.584   2.451
   87ILE      O  856   5.448   4.644   2.472
   88GLY      N  857   5.237   4.597   2.531
   88GLY      H  858   5.156   4.538   2.532
   88GLY     CA  859   5.217   4.714   2.617
   88GLY      C  860   5.331   4.735   2.717
   88GLY      O  861   5.406   4.831   2.704
   89LEU      N  862   5.376   4.625   2.777
   89LEU      H  863   5.309   4.552   2.790
   89LEU     CA  864   5.489   4.635   2.871
   89LEU     CB  865   5.491   4.515   2.966
   89LEU     CG  866   5.597   4.515   3.076
   89LEU    CD1  867   5.543   4.594   3.196
   89LEU    CD2  868   5.615   4.366   3.104
   89LEU      C  869   5.622   4.660   2.800
   89LEU      O  870   5.682   4.766   2.817
   90ILE      N  871   5.659   4.572   2.707
   90ILE      H  872   5.598   4.496   2.685
   90ILE     CA  873   5.791   4.574   2.643
   90ILE     CB  874   5.817   4.439   2.576
   90ILE    CG1  875   5.818   4.325   2.678
   90ILE    CG2  876   5.952   4.441   2.503
   90ILE     CD  877   5.923   4.359   2.784
   90ILE      C  878   5.827   4.705   2.571
   90ILE      O  879   5.933   4.761   2.598
   91HISE     N  880   5.730   4.755   2.495
   91HISE     H  881   5.644   4.704   2.491
   91HISE    CA  882   5.746   4.867   2.402
   91HISE    CB  883   5.623   4.864   2.311
   91HISE    CG  884   5.627   4.964   2.195
   91HISE   ND1  885   5.731   5.039   2.159
   91HISE   CD2  886   5.526   4.993   2.115
   91HISE   HD2  887   5.424   4.958   2.136
   91HISE   CE1  888   5.692   5.105   2.051
   91HISE   HE1  889   5.746   5.187   2.002
   91HISE   NE2  890   5.565   5.080   2.022
   91HISE   HE2  891   5.524   5.104   1.934
   91HISE     C  892   5.768   4.994   2.486
   91HISE     O  893   5.862   5.066   2.452
   92ALA      N  894   5.702   5.009   2.600
   92ALA      H  895   5.622   4.951   2.617
   92ALA     CA  896   5.718   5.120   2.695
   92ALA     CB  897   5.600   5.128   2.792
   92ALA      C  898   5.849   5.117   2.775
   92ALA      O  899   5.905   5.217   2.819
   93VAL      N  900   5.888   4.998   2.818
   93VAL      H  901   5.814   4.932   2.814
   93VAL     CA  902   6.020   4.972   2.880
   93VAL     CB  903   6.016   4.829   2.934
   93VAL    CG1  904   6.148   4.782   2.995
   93VAL    CG2  905   5.905   4.810   3.037
   93VAL      C  906   6.133   5.002   2.782
   93VAL      O  907   6.214   5.088   2.815
   94ALA      N  908   6.120   4.945   2.662
   94ALA      H  909   6.045   4.884   2.635
   94ALA     CA  910   6.212   4.964   2.550
   94ALA     CB  911   6.210   4.859   2.438
   94ALA      C  912   6.235   5.108   2.503
   94ALA      O  913   6.344   5.137   2.455
   95ASN      N  914   6.130   5.189   2.504
   95ASN      H  915   6.037   5.156   2.523
   95ASN     CA  916   6.134   5.331   2.464
   95ASN     CB  917   6.003   5.395   2.421
   95ASN     CG  918   5.962   5.366   2.276
   95ASN    OD1  919   5.982   5.441   2.180
   95ASN    ND2  920   5.902   5.251   2.248
   95ASN   HD21  921   5.875   5.181   2.314
   95ASN   HD22  922   5.889   5.235   2.150
   95ASN      C  923   6.200   5.419   2.571
   95ASN      O  924   6.244   5.526   2.531
   96ASN      N  925   6.194   5.374   2.696
   96ASN      H  926   6.187   5.277   2.715
   96ASN     CA  927   6.248   5.452   2.809
   96ASN     CB  928   6.136   5.482   2.910
   96ASN     CG  929   6.041   5.573   2.832
   96ASN    OD1  930   6.071   5.691   2.815
   96ASN    ND2  931   5.932   5.521   2.778
   96ASN   HD21  932   5.913   5.423   2.794
   96ASN   HD22  933   5.877   5.568   2.709
   96ASN      C  934   6.354   5.373   2.885
   96ASN      O  935   6.368   5.363   3.007
   97GLN      N  936   6.450   5.344   2.797
   97GLN      H  937   6.450   5.397   2.712
   97GLN     CA  938   6.559   5.256   2.839
   97GLN     CB  939   6.665   5.224   2.733
   97GLN     CG  940   6.615   5.131   2.623
   97GLN     CD  941   6.674   5.171   2.487
   97GLN    OE1  942   6.794   5.189   2.467
   97GLN    NE2  943   6.598   5.164   2.378
   97GLN   HE21  944   6.509   5.119   2.390
   97GLN   HE22  945   6.620   5.190   2.284
   97GLN      C  946   6.647   5.304   2.954
   97GLN      O  947   6.655   5.236   3.056
   98ASP      N  948   6.700   5.426   2.947
   98ASP      H  949   6.696   5.476   2.860
   98ASP     CA  950   6.781   5.489   3.052
   98ASP     CB  951   6.838   5.620   2.997
   98ASP     CG  952   6.752   5.699   2.897
   98ASP    OD1  953   6.631   5.714   2.923
   98ASP    OD2  954   6.801   5.734   2.788
   98ASP      C  955   6.706   5.522   3.181
   98ASP      O  956   6.765   5.544   3.286
   99LYS      N  957   6.579   5.559   3.164
   99LYS      H  958   6.562   5.591   3.071
   99LYS     CA  959   6.476   5.576   3.268
   99LYS     CB  960   6.351   5.647   3.217
   99LYS     CG  961   6.374   5.798   3.204
   99LYS     CD  962   6.280   5.854   3.098
   99LYS     CE  963   6.342   5.868   2.958
   99LYS     NZ  964   6.235   5.903   2.864
   99LYS    HZ1  965   6.151   5.849   2.860
   99LYS    HZ2  966   6.218   6.001   2.876
   99LYS    HZ3  967   6.267   5.896   2.769
   99LYS      C  968   6.436   5.456   3.354
   99LYS      O  969   6.432   5.455   3.477
  100LEU      N  970   6.426   5.344   3.282
  100LEU      H  971   6.423   5.356   3.183
  100LEU     CA  972   6.406   5.216   3.352
  100LEU     CB  973   6.323   5.120   3.267
  100LEU     CG  974   6.172   5.144   3.281
  100LEU    CD1  975   6.132   5.126   3.427
  100LEU    CD2  976   6.109   5.271   3.225
  100LEU      C  977   6.531   5.155   3.417
  100LEU      O  978   6.514   5.103   3.527
  101GLY      N  979   6.640   5.156   3.341
  101GLY      H  980   6.639   5.198   3.250
  101GLY     CA  981   6.778   5.127   3.381
  101GLY      C  982   6.789   4.985   3.437
  101GLY      O  983   6.792   4.950   3.555
  102PHE      N  984   6.813   4.892   3.345
  102PHE      H  985   6.845   4.911   3.252
  102PHE     CA  986   6.795   4.748   3.371
  102PHE     CB  987   6.765   4.659   3.251
  102PHE     CG  988   6.673   4.726   3.149
  102PHE    CD1  989   6.542   4.759   3.181
  102PHE    HD1  990   6.495   4.737   3.277
  102PHE    CD2  991   6.727   4.775   3.030
  102PHE    HD2  992   6.821   4.738   2.991
  102PHE    CE1  993   6.471   4.842   3.096
  102PHE    HE1  994   6.373   4.875   3.131
  102PHE    CE2  995   6.655   4.857   2.944
  102PHE    HE2  996   6.702   4.898   2.854
  102PHE     CZ  997   6.525   4.892   2.978
  102PHE     HZ  998   6.471   4.967   2.921
  102PHE      C  999   6.916   4.690   3.445
  102PHE      O 1000   7.028   4.721   3.404
  103GLU      N 1001   6.887   4.572   3.499
  103GLU      H 1002   6.800   4.528   3.477
  103GLU     CA 1003   6.972   4.484   3.581
  103GLU     CB 1004   6.886   4.425   3.693
  103GLU     CG 1005   6.826   4.517   3.800
  103GLU     CD 1006   6.770   4.424   3.908
  103GLU    OE1 1007   6.848   4.406   4.004
  103GLU    OE2 1008   6.648   4.396   3.899
  103GLU      C 1009   7.042   4.365   3.513
  103GLU      O 1010   7.008   4.307   3.411
  104ASP      N 1011   7.136   4.328   3.600
  104ASP      H 1012   7.154   4.374   3.687
  104ASP     CA 1013   7.202   4.199   3.577
  104ASP     CB 1014   7.331   4.198   3.660
  104ASP     CG 1015   7.448   4.288   3.620
  104ASP    OD1 1016   7.489   4.288   3.502
  104ASP    OD2 1017   7.485   4.374   3.703
  104ASP      C 1018   7.117   4.072   3.589
  104ASP      O 1019   7.013   4.076   3.654
  105GLY      N 1020   7.146   3.973   3.505
  105GLY      H 1021   7.220   3.981   3.438
  105GLY     CA 1022   7.066   3.851   3.490
  105GLY      C 1023   6.920   3.861   3.446
  105GLY      O 1024   6.869   3.758   3.401
  106SER      N 1025   6.879   3.985   3.425
  106SER      H 1026   6.911   4.067   3.472
  106SER     CA 1027   6.747   4.006   3.363
  106SER     CB 1028   6.703   4.152   3.347
  106SER     OG 1029   6.568   4.160   3.301
  106SER     HG 1030   6.506   4.170   3.379
  106SER      C 1031   6.727   3.944   3.225
  106SER      O 1032   6.797   3.976   3.128
  107VAL      N 1033   6.618   3.869   3.218
  107VAL      H 1034   6.568   3.839   3.299
  107VAL     CA 1035   6.566   3.808   3.094
  107VAL     CB 1036   6.453   3.710   3.122
  107VAL    CG1 1037   6.491   3.582   3.197
  107VAL    CG2 1038   6.336   3.768   3.202
  107VAL      C 1039   6.522   3.917   2.996
  107VAL      O 1040   6.555   3.912   2.878
  108LEU      N 1041   6.477   4.033   3.045
  108LEU      H 1042   6.466   4.055   3.141
  108LEU     CA 1043   6.450   4.155   2.968
  108LEU     CB 1044   6.397   4.262   3.064
  108LEU     CG 1045   6.293   4.358   3.006
  108LEU    CD1 1046   6.291   4.470   3.110
  108LEU    CD2 1047   6.322   4.422   2.870
  108LEU      C 1048   6.575   4.204   2.894
  108LEU      O 1049   6.579   4.214   2.772
  109LYS      N 1050   6.682   4.222   2.971
  109LYS      H 1051   6.666   4.240   3.068
  109LYS     CA 1052   6.812   4.258   2.910
  109LYS     CB 1053   6.914   4.254   3.024
  109LYS     CG 1054   7.058   4.283   2.981
  109LYS     CD 1055   7.144   4.260   3.106
  109LYS     CE 1056   7.295   4.252   3.086
  109LYS     NZ 1057   7.355   4.378   3.040
  109LYS    HZ1 1058   7.363   4.384   2.940
  109LYS    HZ2 1059   7.313   4.457   3.084
  109LYS    HZ3 1060   7.448   4.373   3.078
  109LYS      C 1061   6.859   4.171   2.793
  109LYS      O 1062   6.892   4.213   2.683
  110GLN      N 1063   6.869   4.041   2.815
  110GLN      H 1064   6.884   4.004   2.907
  110GLN     CA 1065   6.910   3.947   2.709
  110GLN     CB 1066   6.901   3.804   2.763
  110GLN     CG 1067   6.982   3.787   2.891
  110GLN     CD 1068   6.970   3.648   2.955
  110GLN    OE1 1069   6.871   3.576   2.952
  110GLN    NE2 1070   7.074   3.616   3.031
  110GLN   HE21 1071   7.152   3.678   3.022
  110GLN   HE22 1072   7.091   3.533   3.084
  110GLN      C 1073   6.820   3.957   2.586
  110GLN      O 1074   6.865   3.947   2.471
  111PHE      N 1075   6.689   3.944   2.602
  111PHE      H 1076   6.652   3.930   2.694
  111PHE     CA 1077   6.593   3.964   2.493
  111PHE     CB 1078   6.455   3.910   2.531
  111PHE     CG 1079   6.425   3.760   2.534
  111PHE    CD1 1080   6.355   3.708   2.426
  111PHE    HD1 1081   6.323   3.777   2.348
  111PHE    CD2 1082   6.473   3.675   2.633
  111PHE    HD2 1083   6.512   3.728   2.720
  111PHE    CE1 1084   6.316   3.575   2.432
  111PHE    HE1 1085   6.263   3.525   2.351
  111PHE    CE2 1086   6.435   3.541   2.637
  111PHE    HE2 1087   6.456   3.486   2.729
  111PHE     CZ 1088   6.359   3.490   2.533
  111PHE     HZ 1089   6.318   3.389   2.538
  111PHE      C 1090   6.585   4.098   2.420
  111PHE      O 1091   6.559   4.097   2.300
  112LEU      N 1092   6.627   4.209   2.479
  112LEU      H 1093   6.644   4.222   2.577
  112LEU     CA 1094   6.673   4.327   2.405
  112LEU     CB 1095   6.713   4.437   2.504
  112LEU     CG 1096   6.599   4.502   2.583
  112LEU    CD1 1097   6.654   4.548   2.719
  112LEU    CD2 1098   6.532   4.612   2.501
  112LEU      C 1099   6.782   4.298   2.302
  112LEU      O 1100   6.764   4.337   2.187
  113SER      N 1101   6.896   4.241   2.340
  113SER      H 1102   6.927   4.220   2.433
  113SER     CA 1103   7.003   4.226   2.241
  113SER     CB 1104   7.137   4.207   2.313
  113SER     OG 1105   7.144   4.097   2.403
  113SER     HG 1106   7.189   4.024   2.352
  113SER      C 1107   6.981   4.121   2.132
  113SER      O 1108   7.024   4.121   2.017
  114GLU      N 1109   6.926   4.013   2.187
  114GLU      H 1110   6.905   4.005   2.285
  114GLU     CA 1111   6.883   3.909   2.093
  114GLU     CB 1112   6.816   3.791   2.163
  114GLU     CG 1113   6.910   3.703   2.247
  114GLU     CD 1114   7.010   3.616   2.172
  114GLU    OE1 1115   6.979   3.497   2.152
  114GLU    OE2 1116   7.125   3.665   2.157
  114GLU      C 1117   6.785   3.949   1.982
  114GLU      O 1118   6.787   3.900   1.869
  115THR      N 1119   6.696   4.043   2.012
  115THR      H 1120   6.677   4.073   2.105
  115THR     CA 1121   6.606   4.098   1.909
  115THR     CB 1122   6.477   4.151   1.972
  115THR    OG1 1123   6.496   4.257   2.065
  115THR    HG1 1124   6.492   4.215   2.156
  115THR    CG2 1125   6.383   4.040   2.020
  115THR      C 1126   6.662   4.210   1.821
  115THR      O 1127   6.591   4.250   1.729
  116GLU      N 1128   6.793   4.234   1.826
  116GLU      H 1129   6.848   4.202   1.903
  116GLU     CA 1130   6.834   4.358   1.759
  116GLU     CB 1131   6.984   4.386   1.774
  116GLU     CG 1132   7.049   4.514   1.721
  116GLU     CD 1133   7.202   4.508   1.726
  116GLU    OE1 1134   7.253   4.435   1.639
  116GLU    OE2 1135   7.261   4.579   1.810
  116GLU      C 1136   6.803   4.363   1.609
  116GLU      O 1137   6.743   4.464   1.573
  117LYS      N 1138   6.838   4.261   1.532
  117LYS      H 1139   6.877   4.173   1.561
  117LYS     CA 1140   6.807   4.250   1.389
  117LYS     CB 1141   6.898   4.147   1.324
  117LYS     CG 1142   7.044   4.193   1.331
  117LYS     CD 1143   7.116   4.062   1.298
  117LYS     CE 1144   7.265   4.090   1.319
  117LYS     NZ 1145   7.332   4.192   1.237
  117LYS    HZ1 1146   7.427   4.164   1.220
  117LYS    HZ2 1147   7.282   4.198   1.151
  117LYS    HZ3 1148   7.333   4.283   1.279
  117LYS      C 1149   6.661   4.231   1.346
  117LYS      O 1150   6.627   4.248   1.229
  118MET      N 1151   6.579   4.194   1.444
  118MET      H 1152   6.595   4.210   1.541
  118MET     CA 1153   6.439   4.159   1.422
  118MET     CB 1154   6.392   4.061   1.530
  118MET     CG 1155   6.426   3.918   1.487
  118MET     SD 1156   6.461   3.814   1.633
  118MET     CE 1157   6.590   3.702   1.581
  118MET      C 1158   6.336   4.268   1.393
  118MET      O 1159   6.328   4.373   1.458
  119SER      N 1160   6.257   4.236   1.291
  119SER      H 1161   6.286   4.169   1.224
  119SER     CA 1162   6.137   4.315   1.259
  119SER     CB 1163   6.055   4.241   1.152
  119SER     OG 1164   5.924   4.298   1.144
  119SER     HG 1165   5.887   4.278   1.053
  119SER      C 1166   6.041   4.337   1.376
  119SER      O 1167   6.040   4.258   1.470
  120PRO      N 1168   5.987   4.458   1.388
  120PRO     CA 1169   5.874   4.484   1.479
  120PRO     CB 1170   5.798   4.600   1.415
  120PRO     CG 1171   5.898   4.677   1.328
  120PRO     CD 1172   6.003   4.571   1.296
  120PRO      C 1173   5.771   4.374   1.507
  120PRO      O 1174   5.736   4.337   1.619
  121GLU      N 1175   5.741   4.290   1.409
  121GLU      H 1176   5.792   4.283   1.323
  121GLU     CA 1177   5.646   4.180   1.433
  121GLU     CB 1178   5.589   4.137   1.298
  121GLU     CG 1179   5.494   4.018   1.301
  121GLU     CD 1180   5.469   3.962   1.161
  121GLU    OE1 1181   5.388   4.018   1.084
  121GLU    OE2 1182   5.503   3.844   1.140
  121GLU      C 1183   5.712   4.070   1.516
  121GLU      O 1184   5.661   4.017   1.615
  122ASP      N 1185   5.828   4.032   1.464
  122ASP      H 1186   5.830   4.028   1.364
  122ASP     CA 1187   5.924   3.936   1.521
  122ASP     CB 1188   6.048   3.932   1.431
  122ASP     CG 1189   6.029   3.886   1.287
  122ASP    OD1 1190   5.914   3.896   1.238
  122ASP    OD2 1191   6.134   3.848   1.230
  122ASP      C 1192   5.973   3.965   1.664
  122ASP      O 1193   5.953   3.883   1.753
  123ARG      N 1194   5.998   4.093   1.691
  123ARG      H 1195   6.001   4.150   1.610
  123ARG     CA 1196   6.016   4.142   1.829
  123ARG     CB 1197   6.051   4.291   1.830
  123ARG     CG 1198   6.190   4.322   1.774
  123ARG     CD 1199   6.197   4.475   1.787
  123ARG     NE 1200   6.317   4.513   1.711
  123ARG     HE 1201   6.339   4.448   1.637
  123ARG     CZ 1202   6.376   4.632   1.721
  123ARG    NH1 1203   6.340   4.732   1.803
  123ARG   HH11 1204   6.266   4.716   1.868
  123ARG   HH12 1205   6.387   4.821   1.807
  123ARG    NH2 1206   6.481   4.646   1.639
  123ARG   HH21 1207   6.504   4.563   1.588
  123ARG   HH22 1208   6.543   4.724   1.643
  123ARG      C 1209   5.896   4.115   1.919
  123ARG      O 1210   5.914   4.039   2.015
  124ALA      N 1211   5.777   4.155   1.875
  124ALA      H 1212   5.765   4.212   1.794
  124ALA     CA 1213   5.657   4.129   1.955
  124ALA     CB 1214   5.534   4.208   1.909
  124ALA      C 1215   5.628   3.981   1.980
  124ALA      O 1216   5.577   3.947   2.086
  125LYS      N 1217   5.653   3.898   1.879
  125LYS      H 1218   5.620   3.930   1.790
  125LYS     CA 1219   5.652   3.752   1.900
  125LYS     CB 1220   5.658   3.678   1.766
  125LYS     CG 1221   5.543   3.696   1.667
  125LYS     CD 1222   5.579   3.650   1.526
  125LYS     CE 1223   5.460   3.644   1.430
  125LYS     NZ 1224   5.504   3.570   1.311
  125LYS    HZ1 1225   5.512   3.473   1.333
  125LYS    HZ2 1226   5.446   3.591   1.232
  125LYS    HZ3 1227   5.601   3.590   1.292
  125LYS      C 1228   5.762   3.708   1.997
  125LYS      O 1229   5.730   3.643   2.096
  126CYS      N 1230   5.892   3.727   1.973
  126CYS      H 1231   5.918   3.778   1.891
  126CYS     CA 1232   6.007   3.679   2.052
  126CYS     CB 1233   6.124   3.767   2.007
  126CYS     SG 1234   6.287   3.713   2.071
  126CYS     HG 1235   6.284   3.592   2.017
  126CYS      C 1236   5.994   3.702   2.203
  126CYS      O 1237   6.006   3.605   2.278
  127PHE      N 1238   5.964   3.825   2.242
  127PHE      H 1239   5.965   3.900   2.176
  127PHE     CA 1240   5.946   3.860   2.383
  127PHE     CB 1241   5.909   4.007   2.407
  127PHE     CG 1242   6.008   4.119   2.371
  127PHE    CD1 1243   5.984   4.191   2.256
  127PHE    HD1 1244   5.887   4.187   2.205
  127PHE    CD2 1245   6.129   4.139   2.435
  127PHE    HD2 1246   6.153   4.081   2.524
  127PHE    CE1 1247   6.068   4.292   2.208
  127PHE    HE1 1248   6.040   4.352   2.122
  127PHE    CE2 1249   6.218   4.235   2.388
  127PHE    HE2 1250   6.317   4.244   2.431
  127PHE     CZ 1251   6.192   4.303   2.270
  127PHE     HZ 1252   6.270   4.346   2.206
  127PHE      C 1253   5.843   3.772   2.455
  127PHE      O 1254   5.866   3.717   2.563
  128GLU      N 1255   5.743   3.736   2.375
  128GLU      H 1256   5.735   3.782   2.287
  128GLU     CA 1257   5.634   3.653   2.429
  128GLU     CB 1258   5.500   3.691   2.366
  128GLU     CG 1259   5.379   3.633   2.440
  128GLU     CD 1260   5.246   3.693   2.396
  128GLU    OE1 1261   5.147   3.621   2.370
  128GLU    OE2 1262   5.234   3.817   2.395
  128GLU      C 1263   5.662   3.502   2.431
  128GLU      O 1264   5.601   3.421   2.500
  129LYS      N 1265   5.763   3.457   2.358
  129LYS      H 1266   5.810   3.515   2.291
  129LYS     CA 1267   5.796   3.314   2.362
  129LYS     CB 1268   5.896   3.293   2.249
  129LYS     CG 1269   5.817   3.292   2.118
  129LYS     CD 1270   5.715   3.181   2.092
  129LYS     CE 1271   5.662   3.180   1.948
  129LYS     NZ 1272   5.761   3.112   1.864
  129LYS    HZ1 1273   5.773   3.015   1.884
  129LYS    HZ2 1274   5.743   3.126   1.767
  129LYS    HZ3 1275   5.849   3.160   1.869
  129LYS      C 1276   5.846   3.264   2.498
  129LYS      O 1277   5.822   3.153   2.545
  130ASN      N 1278   5.919   3.352   2.568
  130ASN      H 1279   5.947   3.434   2.519
  130ASN     CA 1280   5.964   3.331   2.706
  130ASN     CB 1281   6.080   3.424   2.740
  130ASN     CG 1282   6.148   3.394   2.874
  130ASN    OD1 1283   6.101   3.440   2.978
  130ASN    ND2 1284   6.248   3.307   2.882
  130ASN   HD21 1285   6.280   3.264   2.798
  130ASN   HD22 1286   6.277   3.283   2.975
  130ASN      C 1287   5.857   3.339   2.815
  130ASN      O 1288   5.814   3.450   2.844
  131GLU      N 1289   5.873   3.239   2.902
  131GLU      H 1290   5.955   3.182   2.900
  131GLU     CA 1291   5.787   3.221   3.019
  131GLU     CB 1292   5.833   3.091   3.086
  131GLU     CG 1293   5.719   3.007   3.143
  131GLU     CD 1294   5.776   2.893   3.228
  131GLU    OE1 1295   5.787   2.891   3.352
  131GLU    OE2 1296   5.787   2.786   3.162
  131GLU      C 1297   5.787   3.334   3.122
  131GLU      O 1298   5.678   3.376   3.162
  132ALA      N 1299   5.903   3.387   3.160
  132ALA      H 1300   5.984   3.368   3.105
  132ALA     CA 1301   5.920   3.495   3.259
  132ALA     CB 1302   6.062   3.502   3.317
  132ALA      C 1303   5.872   3.631   3.209
  132ALA      O 1304   5.808   3.701   3.287
  133ILE      N 1305   5.890   3.664   3.081
  133ILE      H 1306   5.923   3.592   3.021
  133ILE     CA 1307   5.830   3.774   3.004
  133ILE     CB 1308   5.924   3.793   2.885
  133ILE    CG1 1309   6.074   3.798   2.915
  133ILE    CG2 1310   5.879   3.923   2.818
  133ILE     CD 1311   6.161   3.789   2.790
  133ILE      C 1312   5.681   3.754   2.975
  133ILE      O 1313   5.615   3.858   2.981
  134GLN      N 1314   5.627   3.638   2.940
  134GLN      H 1315   5.682   3.569   2.892
  134GLN     CA 1316   5.482   3.626   2.923
  134GLN     CB 1317   5.436   3.481   2.906
  134GLN     CG 1318   5.297   3.478   2.842
  134GLN     CD 1319   5.215   3.350   2.839
  134GLN    OE1 1320   5.118   3.333   2.912
  134GLN    NE2 1321   5.221   3.260   2.741
  134GLN   HE21 1322   5.277   3.273   2.659
  134GLN   HE22 1323   5.168   3.179   2.765
  134GLN      C 1324   5.402   3.678   3.043
  134GLN      O 1325   5.420   3.629   3.154
  135ALA      N 1326   5.356   3.803   3.034
  135ALA      H 1327   5.418   3.866   2.986
  135ALA     CA 1328   5.239   3.862   3.100
  135ALA     CB 1329   5.221   4.013   3.084
  135ALA      C 1330   5.109   3.792   3.059
  135ALA      O 1331   5.053   3.826   2.955
  136ALA      N 1332   5.064   3.698   3.142
  136ALA      H 1333   5.129   3.662   3.208
  136ALA     CA 1334   4.942   3.618   3.126
  136ALA     CB 1335   4.894   3.551   3.255
  136ALA      C 1336   4.824   3.694   3.065
  136ALA      O 1337   4.755   3.769   3.134
  137HISE     N 1338   4.775   3.640   2.954
  137HISE     H 1339   4.787   3.543   2.935
  137HISE    CA 1340   4.670   3.704   2.873
  137HISE    CB 1341   4.653   3.639   2.736
  137HISE    CG 1342   4.759   3.694   2.640
  137HISE   ND1 1343   4.782   3.822   2.615
  137HISE   CD2 1344   4.849   3.624   2.572
  137HISE   HD2 1345   4.861   3.515   2.570
  137HISE   CE1 1346   4.887   3.830   2.533
  137HISE   HE1 1347   4.912   3.923   2.483
  137HISE   NE2 1348   4.929   3.707   2.506
  137HISE   HE2 1349   5.013   3.680   2.458
  137HISE     C 1350   4.529   3.709   2.932
  137HISE     O 1351   4.450   3.798   2.899
  138ASP      N 1352   4.509   3.640   3.043
  138ASP      H 1353   4.593   3.597   3.075
  138ASP     CA 1354   4.384   3.618   3.118
  138ASP     CB 1355   4.386   3.477   3.179
  138ASP     CG 1356   4.501   3.426   3.265
  138ASP    OD1 1357   4.519   3.475   3.379
  138ASP    OD2 1358   4.584   3.350   3.211
  138ASP      C 1359   4.370   3.732   3.219
  138ASP      O 1360   4.292   3.827   3.215
  139ALA      N 1361   4.456   3.732   3.321
  139ALA      H 1362   4.508   3.649   3.339
  139ALA     CA 1363   4.461   3.835   3.426
  139ALA     CB 1364   4.566   3.809   3.533
  139ALA      C 1365   4.490   3.977   3.376
  139ALA      O 1366   4.473   4.076   3.446
  140VAL      N 1367   4.562   3.985   3.264
  140VAL      H 1368   4.593   3.904   3.214
  140VAL     CA 1369   4.591   4.115   3.202
  140VAL     CB 1370   4.718   4.109   3.116
  140VAL    CG1 1371   4.695   4.096   2.965
  140VAL    CG2 1372   4.812   4.225   3.143
  140VAL      C 1373   4.479   4.200   3.143
  140VAL      O 1374   4.500   4.321   3.137
  141ALA      N 1375   4.365   4.142   3.110
  141ALA      H 1376   4.360   4.042   3.106
  141ALA     CA 1377   4.250   4.217   3.057
  141ALA     CB 1378   4.170   4.124   2.966
  141ALA      C 1379   4.157   4.267   3.167
  141ALA      O 1380   4.140   4.206   3.272
  142GLN      N 1381   4.103   4.386   3.141
  142GLN      H 1382   4.123   4.442   3.060
  142GLN     CA 1383   4.001   4.451   3.224
  142GLN     CB 1384   4.072   4.529   3.335
  142GLN     CG 1385   4.156   4.648   3.289
  142GLN     CD 1386   4.187   4.739   3.408
  142GLN    OE1 1387   4.238   4.704   3.514
  142GLN    NE2 1388   4.205   4.868   3.381
  142GLN   HE21 1389   4.202   4.900   3.287
  142GLN   HE22 1390   4.219   4.939   3.451
  142GLN      C 1391   3.906   4.546   3.151
  142GLN      O 1392   3.943   4.592   3.043
  143GLU      N 1393   3.778   4.563   3.185
  143GLU      H 1394   3.731   4.506   3.252
  143GLU     CA 1395   3.699   4.674   3.130
  143GLU     CB 1396   3.549   4.660   3.156
  143GLU     CG 1397   3.487   4.537   3.089
  143GLU     CD 1398   3.505   4.398   3.149
  143GLU    OE1 1399   3.486   4.387   3.272
  143GLU    OE2 1400   3.540   4.309   3.069
  143GLU      C 1401   3.742   4.819   3.157
  143GLU      O 1402   3.721   4.911   3.078
  144GLY      N 1403   3.790   4.826   3.281
  144GLY      H 1404   3.776   4.746   3.338
  144GLY     CA 1405   3.859   4.942   3.339
  144GLY      C 1406   3.782   5.074   3.326
  144GLY      O 1407   3.663   5.079   3.353
  145GLN      N 1408   3.856   5.158   3.254
  145GLN      H 1409   3.922   5.113   3.193
  145GLN     CA 1410   3.822   5.298   3.228
  145GLN     CB 1411   3.942   5.380   3.180
  145GLN     CG 1412   3.937   5.526   3.225
  145GLN     CD 1413   4.074   5.595   3.227
  145GLN    OE1 1414   4.110   5.632   3.115
  145GLN    NE2 1415   4.153   5.606   3.333
  145GLN   HE21 1416   4.122   5.581   3.425
  145GLN   HE22 1417   4.240   5.653   3.329
  145GLN      C 1418   3.717   5.319   3.119
  145GLN      O 1419   3.622   5.395   3.135
  146CYS      N 1420   3.736   5.247   3.009
  146CYS      H 1421   3.808   5.178   3.007
  146CYS     CA 1422   3.642   5.240   2.896
  146CYS     CB 1423   3.707   5.171   2.776
  146CYS     SG 1424   3.755   4.999   2.815
  146CYS     HG 1425   3.867   5.021   2.883
  146CYS      C 1426   3.507   5.174   2.923
  146CYS      O 1427   3.413   5.195   2.846
  147ARG      N 1428   3.506   5.071   3.007
  147ARG      H 1429   3.590   5.027   3.039
  147ARG     CA 1430   3.383   5.000   3.044
  147ARG     CB 1431   3.283   5.079   3.129
  147ARG     CG 1432   3.332   5.096   3.273
  147ARG     CD 1433   3.320   4.971   3.359
  147ARG     NE 1434   3.381   4.993   3.491
  147ARG     HE 1435   3.378   5.081   3.537
  147ARG     CZ 1436   3.462   4.908   3.556
  147ARG    NH1 1437   3.463   4.775   3.538
  147ARG   HH11 1438   3.392   4.724   3.491
  147ARG   HH12 1439   3.530   4.720   3.588
  147ARG    NH2 1440   3.550   4.962   3.642
  147ARG   HH21 1441   3.570   5.060   3.652
  147ARG   HH22 1442   3.603   4.904   3.703
  147ARG      C 1443   3.325   4.908   2.937
  147ARG      O 1444   3.241   4.824   2.969
  148VAL      N 1445   3.378   4.916   2.815
  148VAL      H 1446   3.477   4.920   2.805
  148VAL     CA 1447   3.322   4.857   2.692
  148VAL     CB 1448   3.389   4.915   2.567
  148VAL    CG1 1449   3.342   4.851   2.436
  148VAL    CG2 1450   3.373   5.066   2.552
  148VAL      C 1451   3.311   4.705   2.697
  148VAL      O 1452   3.417   4.645   2.678
  149ASP      N 1453   3.188   4.656   2.703
  149ASP      H 1454   3.105   4.712   2.695
  149ASP     CA 1455   3.151   4.514   2.704
  149ASP     CB 1456   2.999   4.501   2.694
  149ASP     CG 1457   2.939   4.551   2.563
  149ASP    OD1 1458   2.908   4.671   2.549
  149ASP    OD2 1459   2.921   4.467   2.471
  149ASP      C 1460   3.236   4.414   2.625
  149ASP      O 1461   3.307   4.348   2.701
  150ASP      N 1462   3.212   4.394   2.496
  150ASP      H 1463   3.131   4.434   2.452
  150ASP     CA 1464   3.292   4.301   2.415
  150ASP     CB 1465   3.213   4.298   2.284
  150ASP     CG 1466   3.203   4.178   2.189
  150ASP    OD1 1467   3.100   4.153   2.122
  150ASP    OD2 1468   3.304   4.106   2.180
  150ASP      C 1469   3.434   4.344   2.378
  150ASP      O 1470   3.469   4.459   2.404
  151LYS      N 1471   3.506   4.251   2.317
  151LYS      H 1472   3.461   4.190   2.252
  151LYS     CA 1473   3.652   4.265   2.312
  151LYS     CB 1474   3.718   4.128   2.324
  151LYS     CG 1475   3.736   4.081   2.468
  151LYS     CD 1476   3.615   4.001   2.517
  151LYS     CE 1477   3.651   3.940   2.653
  151LYS     NZ 1478   3.541   3.888   2.735
  151LYS    HZ1 1479   3.473   3.959   2.753
  151LYS    HZ2 1480   3.501   3.798   2.717
  151LYS    HZ3 1481   3.585   3.871   2.824
  151LYS      C 1482   3.702   4.343   2.191
  151LYS      O 1483   3.744   4.292   2.087
  152VAL      N 1484   3.659   4.469   2.192
  152VAL      H 1485   3.588   4.499   2.255
  152VAL     CA 1486   3.693   4.565   2.086
  152VAL     CB 1487   3.615   4.697   2.094
  152VAL    CG1 1488   3.468   4.684   2.055
  152VAL    CG2 1489   3.621   4.758   2.234
  152VAL      C 1490   3.842   4.590   2.061
  152VAL      O 1491   3.930   4.575   2.146
  153ASN      N 1492   3.865   4.621   1.934
  153ASN      H 1493   3.794   4.607   1.866
  153ASN     CA 1494   3.994   4.666   1.879
  153ASN     CB 1495   3.957   4.682   1.731
  153ASN     CG 1496   4.089   4.687   1.652
  153ASN    OD1 1497   4.197   4.724   1.698
  153ASN    ND2 1498   4.087   4.634   1.530
  153ASN   HD21 1499   3.997   4.609   1.494
  153ASN   HD22 1500   4.179   4.611   1.500
  153ASN      C 1501   4.058   4.787   1.947
  153ASN      O 1502   4.043   4.898   1.895
  154PHE      N 1503   4.095   4.775   2.074
  154PHE      H 1504   4.085   4.690   2.125
  154PHE     CA 1505   4.171   4.882   2.140
  154PHE     CB 1506   4.193   4.855   2.289
  154PHE     CG 1507   4.068   4.893   2.370
  154PHE    CD1 1508   4.031   5.023   2.401
  154PHE    HD1 1509   4.099   5.106   2.378
  154PHE    CD2 1510   3.987   4.788   2.409
  154PHE    HD2 1511   4.009   4.691   2.364
  154PHE    CE1 1512   3.917   5.053   2.474
  154PHE    HE1 1513   3.883   5.155   2.494
  154PHE    CE2 1514   3.868   4.812   2.477
  154PHE    HE2 1515   3.806   4.726   2.505
  154PHE     CZ 1516   3.838   4.944   2.508
  154PHE     HZ 1517   3.747   4.964   2.564
  154PHE      C 1518   4.312   4.916   2.091
  154PHE      O 1519   4.402   4.832   2.097
  155HISE     N 1520   4.321   5.025   2.017
  155HISE     H 1521   4.240   5.080   1.995
  155HISE    CA 1522   4.442   5.066   1.944
  155HISE    CB 1523   4.410   5.172   1.838
  155HISE    CG 1524   4.535   5.197   1.755
  155HISE   ND1 1525   4.629   5.110   1.718
  155HISE   CD2 1526   4.573   5.314   1.704
  155HISE   HD2 1527   4.514   5.404   1.719
  155HISE   CE1 1528   4.720   5.172   1.643
  155HISE   HE1 1529   4.791   5.128   1.573
  155HISE   NE2 1530   4.690   5.301   1.641
  155HISE   HE2 1531   4.751   5.365   1.594
  155HISE     C 1532   4.534   5.138   2.044
  155HISE     O 1533   4.511   5.248   2.095
  156PHE      N 1534   4.655   5.086   2.034
  156PHE      H 1535   4.676   5.007   1.976
  156PHE     CA 1536   4.761   5.143   2.119
  156PHE     CB 1537   4.855   5.024   2.144
  156PHE     CG 1538   4.965   5.040   2.250
  156PHE    CD1 1539   4.955   4.978   2.374
  156PHE    HD1 1540   4.868   4.917   2.398
  156PHE    CD2 1541   5.083   5.098   2.204
  156PHE    HD2 1542   5.092   5.110   2.096
  156PHE    CE1 1543   5.064   4.982   2.460
  156PHE    HE1 1544   5.051   4.924   2.552
  156PHE    CE2 1545   5.191   5.093   2.291
  156PHE    HE2 1546   5.283   5.124   2.242
  156PHE     CZ 1547   5.186   5.033   2.417
  156PHE     HZ 1548   5.269   5.060   2.482
  156PHE      C 1549   4.842   5.267   2.079
  156PHE      O 1550   4.923   5.267   1.987
  157ILE      N 1551   4.831   5.372   2.159
  157ILE      H 1552   4.759   5.394   2.225
  157ILE     CA 1553   4.907   5.496   2.136
  157ILE     CB 1554   4.816   5.616   2.110
  157ILE    CG1 1555   4.718   5.600   1.994
  157ILE    CG2 1556   4.876   5.756   2.103
  157ILE     CD 1557   4.780   5.556   1.861
  157ILE      C 1558   5.011   5.530   2.242
  157ILE      O 1559   4.969   5.551   2.356
  158LEU      N 1560   5.136   5.547   2.200
  158LEU      H 1561   5.161   5.555   2.104
  158LEU     CA 1562   5.249   5.572   2.291
  158LEU     CB 1563   5.354   5.462   2.279
  158LEU     CG 1564   5.449   5.454   2.399
  158LEU    CD1 1565   5.378   5.385   2.515
  158LEU    CD2 1566   5.585   5.389   2.372
  158LEU      C 1567   5.300   5.716   2.281
  158LEU      O 1568   5.366   5.756   2.186
  159PHE      N 1569   5.246   5.799   2.370
  159PHE      H 1570   5.176   5.769   2.435
  159PHE     CA 1571   5.300   5.934   2.386
  159PHE     CB 1572   5.193   6.032   2.436
  159PHE     CG 1573   5.068   6.026   2.348
  159PHE    CD1 1574   5.059   6.115   2.242
  159PHE    HD1 1575   5.145   6.176   2.213
  159PHE    CD2 1576   4.956   5.965   2.403
  159PHE    HD2 1577   4.969   5.873   2.461
  159PHE    CE1 1578   4.934   6.147   2.190
  159PHE    HE1 1579   4.933   6.222   2.111
  159PHE    CE2 1580   4.833   5.985   2.342
  159PHE    HE2 1581   4.750   5.924   2.380
  159PHE     CZ 1582   4.823   6.081   2.243
  159PHE     HZ 1583   4.734   6.087   2.180
  159PHE      C 1584   5.427   5.942   2.471
  159PHE      O 1585   5.410   5.964   2.591
  160ASN      N 1586   5.543   5.911   2.413
  160ASN      H 1587   5.547   5.904   2.313
  160ASN     CA 1588   5.672   5.908   2.482
  160ASN     CB 1589   5.760   5.810   2.405
  160ASN     CG 1590   5.853   5.734   2.500
  160ASN    OD1 1591   5.807   5.656   2.583
  160ASN    ND2 1592   5.978   5.777   2.515
  160ASN   HD21 1593   6.027   5.847   2.463
  160ASN   HD22 1594   6.028   5.742   2.594
  160ASN      C 1595   5.744   6.043   2.491
  160ASN      O 1596   5.769   6.104   2.388
  161ASN      N 1597   5.794   6.078   2.609
  161ASN      H 1598   5.761   6.031   2.692
  161ASN     CA 1599   5.890   6.185   2.638
  161ASN     CB 1600   5.855   6.235   2.778
  161ASN     CG 1601   5.903   6.379   2.798
  161ASN    OD1 1602   6.024   6.403   2.798
  161ASN    ND2 1603   5.803   6.466   2.807
  161ASN   HD21 1604   5.708   6.438   2.822
  161ASN   HD22 1605   5.840   6.557   2.791
  161ASN      C 1606   6.037   6.149   2.616
  161ASN      O 1607   6.115   6.114   2.705
  162VAL      N 1608   6.088   6.191   2.501
  162VAL      H 1609   6.036   6.255   2.444
  162VAL     CA 1610   6.229   6.168   2.467
  162VAL     CB 1611   6.237   6.108   2.326
  162VAL    CG1 1612   6.370   6.045   2.285
  162VAL    CG2 1613   6.128   6.007   2.290
  162VAL      C 1614   6.308   6.298   2.474
  162VAL      O 1615   6.306   6.390   2.392
  163ASP      N 1616   6.361   6.312   2.595
  163ASP      H 1617   6.349   6.242   2.665
  163ASP     CA 1618   6.452   6.417   2.644
  163ASP     CB 1619   6.586   6.413   2.570
  163ASP     CG 1620   6.660   6.280   2.585
  163ASP    OD1 1621   6.652   6.185   2.504
  163ASP    OD2 1622   6.727   6.267   2.690
  163ASP      C 1623   6.383   6.554   2.637
  163ASP      O 1624   6.407   6.641   2.553
  164GLY      N 1625   6.287   6.569   2.727
  164GLY      H 1626   6.257   6.488   2.777
  164GLY     CA 1627   6.192   6.681   2.726
  164GLY      C 1628   6.114   6.706   2.597
  164GLY      O 1629   6.053   6.812   2.587
  165HISE     N 1630   6.106   6.605   2.511
  165HISE     H 1631   6.194   6.563   2.489
  165HISE    CA 1632   6.025   6.618   2.389
  165HISE    CB 1633   6.118   6.608   2.268
  165HISE    CG 1634   6.171   6.746   2.229
  165HISE   ND1 1635   6.116   6.835   2.147
  165HISE   CD2 1636   6.288   6.790   2.273
  165HISE   HD2 1637   6.361   6.748   2.342
  165HISE   CE1 1638   6.199   6.939   2.144
  165HISE   HE1 1639   6.177   7.033   2.095
  165HISE   NE2 1640   6.306   6.909   2.217
  165HISE   HE2 1641   6.384   6.969   2.234
  165HISE     C 1642   5.908   6.523   2.365
  165HISE     O 1643   5.932   6.403   2.375
  166LEU      N 1644   5.791   6.584   2.346
  166LEU      H 1645   5.797   6.684   2.343
  166LEU     CA 1646   5.669   6.509   2.315
  166LEU     CB 1647   5.551   6.607   2.323
  166LEU     CG 1648   5.423   6.556   2.258
  166LEU    CD1 1649   5.377   6.417   2.305
  166LEU    CD2 1650   5.305   6.653   2.266
  166LEU      C 1651   5.684   6.437   2.181
  166LEU      O 1652   5.693   6.504   2.078
  167TYR      N 1653   5.712   6.307   2.186
  167TYR      H 1654   5.735   6.254   2.268
  167TYR     CA 1655   5.717   6.218   2.070
  167TYR     CB 1656   5.847   6.141   2.047
  167TYR     CG 1657   5.958   6.221   1.979
  167TYR    CD1 1658   6.052   6.293   2.052
  167TYR    HD1 1659   6.040   6.294   2.160
  167TYR    CD2 1660   5.988   6.203   1.845
  167TYR    HD2 1661   5.928   6.150   1.771
  167TYR    CE1 1662   6.167   6.348   1.998
  167TYR    HE1 1663   6.225   6.411   2.065
  167TYR    CE2 1664   6.111   6.245   1.795
  167TYR    HE2 1665   6.150   6.200   1.703
  167TYR     CZ 1666   6.198   6.328   1.864
  167TYR     OH 1667   6.314   6.380   1.814
  167TYR     HH 1668   6.307   6.339   1.724
  167TYR      C 1669   5.608   6.110   2.071
  167TYR      O 1670   5.615   6.003   2.131
  168GLU      N 1671   5.511   6.127   1.982
  168GLU      H 1672   5.521   6.190   1.905
  168GLU     CA 1673   5.403   6.030   1.962
  168GLU     CB 1674   5.290   6.115   1.905
  168GLU     CG 1675   5.151   6.054   1.883
  168GLU     CD 1676   5.057   6.150   1.811
  168GLU    OE1 1677   5.109   6.222   1.723
  168GLU    OE2 1678   4.939   6.169   1.849
  168GLU      C 1679   5.441   5.916   1.867
  168GLU      O 1680   5.489   5.941   1.757
  169LEU      N 1681   5.420   5.791   1.908
  169LEU      H 1682   5.398   5.772   2.004
  169LEU     CA 1683   5.441   5.665   1.835
  169LEU     CB 1684   5.548   5.581   1.905
  169LEU     CG 1685   5.696   5.611   1.881
  169LEU    CD1 1686   5.737   5.719   1.981
  169LEU    CD2 1687   5.781   5.484   1.894
  169LEU      C 1688   5.309   5.589   1.837
  169LEU      O 1689   5.242   5.584   1.941
  170ASP      N 1690   5.254   5.557   1.720
  170ASP      H 1691   5.274   5.608   1.636
  170ASP     CA 1692   5.147   5.458   1.706
  170ASP     CB 1693   5.101   5.475   1.561
  170ASP     CG 1694   4.966   5.414   1.523
  170ASP    OD1 1695   4.866   5.488   1.518
  170ASP    OD2 1696   4.958   5.295   1.484
  170ASP      C 1697   5.197   5.314   1.723
  170ASP      O 1698   5.306   5.283   1.675
  171GLY      N 1699   5.120   5.225   1.785
  171GLY      H 1700   5.034   5.248   1.829
  171GLY     CA 1701   5.161   5.086   1.810
  171GLY      C 1702   5.168   4.993   1.688
  171GLY      O 1703   5.231   4.889   1.704
  172ARG      N 1704   5.092   5.023   1.583
  172ARG      H 1705   5.037   5.107   1.586
  172ARG     CA 1706   5.086   4.946   1.459
  172ARG     CB 1707   4.939   4.926   1.420
  172ARG     CG 1708   4.866   4.823   1.506
  172ARG     CD 1709   4.714   4.838   1.498
  172ARG     NE 1710   4.648   4.718   1.552
  172ARG     HE 1711   4.684   4.629   1.526
  172ARG     CZ 1712   4.532   4.718   1.619
  172ARG    NH1 1713   4.473   4.833   1.656
  172ARG   HH11 1714   4.517   4.922   1.650
  172ARG   HH12 1715   4.376   4.826   1.678
  172ARG    NH2 1716   4.478   4.602   1.658
  172ARG   HH21 1717   4.530   4.518   1.645
  172ARG   HH22 1718   4.387   4.607   1.701
  172ARG      C 1719   5.165   5.001   1.341
  172ARG      O 1720   5.163   4.933   1.238
  173MET      N 1721   5.186   5.133   1.345
  173MET      H 1722   5.125   5.189   1.400
  173MET     CA 1723   5.272   5.204   1.249
  173MET     CB 1724   5.186   5.293   1.160
  173MET     CG 1725   5.122   5.227   1.038
  173MET     SD 1726   4.995   5.331   0.957
  173MET     CE 1727   5.073   5.491   0.952
  173MET      C 1728   5.378   5.287   1.323
  173MET      O 1729   5.343   5.397   1.364
  174PRO      N 1730   5.487   5.221   1.362
  174PRO     CA 1731   5.601   5.281   1.433
  174PRO     CB 1732   5.699   5.164   1.435
  174PRO     CG 1733   5.617   5.035   1.436
  174PRO     CD 1734   5.506   5.077   1.340
  174PRO      C 1735   5.668   5.407   1.379
  174PRO      O 1736   5.786   5.416   1.345
  175PHE      N 1737   5.599   5.521   1.391
  175PHE      H 1738   5.500   5.521   1.401
  175PHE     CA 1739   5.659   5.648   1.348
  175PHE     CB 1740   5.576   5.698   1.230
  175PHE     CG 1741   5.585   5.599   1.113
  175PHE    CD1 1742   5.690   5.603   1.022
  175PHE    HD1 1743   5.769   5.677   1.041
  175PHE    CD2 1744   5.478   5.523   1.070
  175PHE    HD2 1745   5.390   5.540   1.132
  175PHE    CE1 1746   5.687   5.534   0.902
  175PHE    HE1 1747   5.770   5.552   0.833
  175PHE    CE2 1748   5.473   5.448   0.953
  175PHE    HE2 1749   5.399   5.369   0.939
  175PHE     CZ 1750   5.581   5.451   0.865
  175PHE     HZ 1751   5.586   5.380   0.783
  175PHE      C 1752   5.687   5.752   1.457
  175PHE      O 1753   5.590   5.792   1.520
  176PRO      N 1754   5.813   5.786   1.485
  176PRO     CA 1755   5.833   5.893   1.584
  176PRO     CB 1756   5.980   5.872   1.622
  176PRO     CG 1757   6.040   5.812   1.495
  176PRO     CD 1758   5.934   5.714   1.445
  176PRO      C 1759   5.800   6.037   1.545
  176PRO      O 1760   5.872   6.102   1.469
  177VAL      N 1761   5.679   6.076   1.581
  177VAL      H 1762   5.621   6.017   1.637
  177VAL     CA 1763   5.619   6.206   1.548
  177VAL     CB 1764   5.476   6.175   1.503
  177VAL    CG1 1765   5.399   6.307   1.493
  177VAL    CG2 1766   5.478   6.104   1.367
  177VAL      C 1767   5.630   6.311   1.658
  177VAL      O 1768   5.563   6.302   1.761
  178ASN      N 1769   5.706   6.413   1.621
  178ASN      H 1770   5.757   6.410   1.534
  178ASN     CA 1771   5.746   6.524   1.709
  178ASN     CB 1772   5.884   6.587   1.688
  178ASN     CG 1773   5.920   6.693   1.792
  178ASN    OD1 1774   5.889   6.810   1.770
  178ASN    ND2 1775   5.964   6.662   1.914
  178ASN   HD21 1776   5.975   6.567   1.942
  178ASN   HD22 1777   5.988   6.738   1.974
  178ASN      C 1778   5.637   6.630   1.693
  178ASN      O 1779   5.611   6.688   1.588
  179HISE     N 1780   5.577   6.659   1.808
  179HISE     H 1781   5.595   6.605   1.891
  179HISE    CA 1782   5.490   6.774   1.835
  179HISE    CB 1783   5.375   6.738   1.930
  179HISE    CG 1784   5.271   6.650   1.860
  179HISE   ND1 1785   5.183   6.696   1.772
  179HISE   CD2 1786   5.280   6.517   1.856
  179HISE   HD2 1787   5.358   6.454   1.899
  179HISE   CE1 1788   5.136   6.584   1.719
  179HISE   HE1 1789   5.049   6.577   1.654
  179HISE   NE2 1790   5.195   6.473   1.764
  179HISE   HE2 1791   5.166   6.379   1.745
  179HISE     C 1792   5.556   6.898   1.896
  179HISE     O 1793   5.505   7.007   1.872
  180GLY      N 1794   5.670   6.882   1.963
  180GLY      H 1795   5.745   6.820   1.939
  180GLY     CA 1796   5.733   6.996   2.032
  180GLY      C 1797   5.762   6.960   2.178
  180GLY      O 1798   5.746   6.846   2.223
  181ALA      N 1799   5.851   7.042   2.234
  181ALA      H 1800   5.907   7.100   2.176
  181ALA     CA 1801   5.894   7.045   2.374
  181ALA     CB 1802   5.986   7.166   2.396
  181ALA      C 1803   5.779   7.038   2.475
  181ALA      O 1804   5.684   7.114   2.462
  182SER      N 1805   5.797   6.947   2.570
  182SER      H 1806   5.888   6.906   2.574
  182SER     CA 1807   5.714   6.936   2.691
  182SER     CB 1808   5.584   6.858   2.673
  182SER     OG 1809   5.496   6.894   2.780
  182SER     HG 1810   5.401   6.897   2.749
  182SER      C 1811   5.792   6.847   2.787
  182SER      O 1812   5.836   6.738   2.751
  183SER      N 1813   5.811   6.899   2.908
  183SER      H 1814   5.796   6.997   2.924
  183SER     CA 1815   5.865   6.823   3.022
  183SER     CB 1816   5.870   6.902   3.153
  183SER     OG 1817   5.735   6.920   3.195
  183SER     HG 1818   5.699   7.014   3.192
  183SER      C 1819   5.795   6.693   3.059
  183SER      O 1820   5.686   6.669   3.006
  184GLU      N 1821   5.849   6.614   3.152
  184GLU      H 1822   5.947   6.596   3.162
  184GLU     CA 1823   5.780   6.492   3.196
  184GLU     CB 1824   5.877   6.415   3.285
  184GLU     CG 1825   6.003   6.357   3.221
  184GLU     CD 1826   6.121   6.454   3.230
  184GLU    OE1 1827   6.127   6.561   3.166
  184GLU    OE2 1828   6.226   6.414   3.286
  184GLU      C 1829   5.654   6.531   3.273
  184GLU      O 1830   5.551   6.466   3.256
  185ASP      N 1831   5.672   6.623   3.367
  185ASP      H 1832   5.759   6.672   3.366
  185ASP     CA 1833   5.564   6.684   3.445
  185ASP     CB 1834   5.608   6.815   3.512
  185ASP     CG 1835   5.720   6.788   3.613
  185ASP    OD1 1836   5.702   6.759   3.733
  185ASP    OD2 1837   5.835   6.789   3.564
  185ASP      C 1838   5.440   6.717   3.362
  185ASP      O 1839   5.329   6.675   3.393
  186THR      N 1840   5.469   6.795   3.258
  186THR      H 1841   5.561   6.826   3.237
  186THR     CA 1842   5.364   6.839   3.164
  186THR     CB 1843   5.380   6.982   3.112
  186THR    OG1 1844   5.496   6.997   3.030
  186THR    HG1 1845   5.489   6.924   2.962
  186THR    CG2 1846   5.383   7.079   3.230
  186THR      C 1847   5.323   6.758   3.041
  186THR      O 1848   5.230   6.798   2.971
  187LEU      N 1849   5.361   6.631   3.041
  187LEU      H 1850   5.411   6.595   3.120
  187LEU     CA 1851   5.331   6.547   2.923
  187LEU     CB 1852   5.410   6.419   2.948
  187LEU     CG 1853   5.404   6.328   2.825
  187LEU    CD1 1854   5.450   6.387   2.692
  187LEU    CD2 1855   5.451   6.190   2.873
  187LEU      C 1856   5.180   6.532   2.904
  187LEU      O 1857   5.131   6.573   2.798
  188LEU      N 1858   5.107   6.506   3.012
  188LEU      H 1859   5.155   6.513   3.100
  188LEU     CA 1860   4.964   6.471   3.011
  188LEU     CB 1861   4.899   6.424   3.141
  188LEU     CG 1862   4.947   6.289   3.195
  188LEU    CD1 1863   4.914   6.289   3.345
  188LEU    CD2 1864   4.870   6.179   3.122
  188LEU      C 1865   4.878   6.572   2.934
  188LEU      O 1866   4.826   6.545   2.826
  189LYS      N 1867   4.903   6.699   2.965
  189LYS      H 1868   4.982   6.707   3.026
  189LYS     CA 1869   4.838   6.815   2.904
  189LYS     CB 1870   4.873   6.944   2.979
  189LYS     CG 1871   4.787   6.934   3.106
  189LYS     CD 1872   4.827   7.042   3.207
  189LYS     CE 1873   4.760   7.176   3.180
  189LYS     NZ 1874   4.826   7.286   3.252
  189LYS    HZ1 1875   4.924   7.271   3.235
  189LYS    HZ2 1876   4.802   7.376   3.217
  189LYS    HZ3 1877   4.799   7.294   3.348
  189LYS      C 1878   4.864   6.829   2.754
  189LYS      O 1879   4.773   6.846   2.674
  190ASP      N 1880   4.989   6.830   2.708
  190ASP      H 1881   5.062   6.858   2.771
  190ASP     CA 1882   5.035   6.823   2.569
  190ASP     CB 1883   5.187   6.838   2.562
  190ASP     CG 1884   5.230   6.977   2.609
  190ASP    OD1 1885   5.242   7.064   2.521
  190ASP    OD2 1886   5.230   7.000   2.732
  190ASP      C 1887   4.989   6.700   2.490
  190ASP      O 1888   4.964   6.697   2.370
  191ALA      N 1889   4.989   6.589   2.562
  191ALA      H 1890   5.045   6.576   2.644
  191ALA     CA 1891   4.934   6.462   2.511
  191ALA     CB 1892   4.980   6.347   2.601
  191ALA      C 1893   4.783   6.458   2.486
  191ALA      O 1894   4.739   6.406   2.383
  192ALA      N 1895   4.715   6.515   2.585
  192ALA      H 1896   4.756   6.544   2.671
  192ALA     CA 1897   4.570   6.539   2.595
  192ALA     CB 1898   4.527   6.587   2.734
  192ALA      C 1899   4.526   6.634   2.485
  192ALA      O 1900   4.444   6.590   2.403
  193LYS      N 1901   4.604   6.740   2.465
  193LYS      H 1902   4.649   6.787   2.541
  193LYS     CA 1903   4.597   6.831   2.350
  193LYS     CB 1904   4.706   6.938   2.337
  193LYS     CG 1905   4.705   7.041   2.450
  193LYS     CD 1906   4.801   7.151   2.403
  193LYS     CE 1907   4.807   7.259   2.512
  193LYS     NZ 1908   4.898   7.360   2.456
  193LYS    HZ1 1909   4.990   7.331   2.427
  193LYS    HZ2 1910   4.856   7.418   2.387
  193LYS    HZ3 1911   4.918   7.423   2.531
  193LYS      C 1912   4.598   6.754   2.218
  193LYS      O 1913   4.494   6.746   2.153
  194VAL      N 1914   4.699   6.672   2.192
  194VAL      H 1915   4.768   6.646   2.259
  194VAL     CA 1916   4.711   6.606   2.061
  194VAL     CB 1917   4.854   6.552   2.046
  194VAL    CG1 1918   4.879   6.431   1.957
  194VAL    CG2 1919   4.934   6.670   1.992
  194VAL      C 1920   4.602   6.507   2.019
  194VAL      O 1921   4.545   6.516   1.910
  195CYS      N 1922   4.555   6.440   2.123
  195CYS      H 1923   4.611   6.448   2.205
  195CYS     CA 1924   4.456   6.331   2.117
  195CYS     CB 1925   4.457   6.241   2.241
  195CYS     SG 1926   4.352   6.279   2.386
  195CYS     HG 1927   4.451   6.273   2.476
  195CYS      C 1928   4.313   6.353   2.067
  195CYS      O 1929   4.258   6.266   1.999
  196ARG      N 1930   4.273   6.479   2.074
  196ARG      H 1931   4.341   6.546   2.105
  196ARG     CA 1932   4.148   6.539   2.026
  196ARG     CB 1933   4.140   6.691   2.043
  196ARG     CG 1934   4.151   6.731   2.190
  196ARG     CD 1935   4.081   6.646   2.296
  196ARG     NE 1936   4.097   6.696   2.433
  196ARG     HE 1937   4.092   6.796   2.430
  196ARG     CZ 1938   4.140   6.634   2.544
  196ARG    NH1 1939   4.168   6.503   2.546
  196ARG   HH11 1940   4.140   6.458   2.461
  196ARG   HH12 1941   4.219   6.461   2.621
  196ARG    NH2 1942   4.193   6.717   2.635
  196ARG   HH21 1943   4.199   6.814   2.614
  196ARG   HH22 1944   4.218   6.684   2.725
  196ARG      C 1945   4.109   6.518   1.879
  196ARG      O 1946   3.999   6.465   1.867
  197GLU      N 1947   4.207   6.520   1.789
  197GLU      H 1948   4.297   6.548   1.823
  197GLU     CA 1949   4.188   6.502   1.645
  197GLU     CB 1950   4.329   6.514   1.588
  197GLU     CG 1951   4.327   6.528   1.435
  197GLU     CD 1952   4.294   6.669   1.386
  197GLU    OE1 1953   4.178   6.685   1.342
  197GLU    OE2 1954   4.388   6.751   1.378
  197GLU      C 1955   4.131   6.362   1.620
  197GLU      O 1956   4.030   6.353   1.550
  198PHE      N 1957   4.192   6.256   1.672
  198PHE      H 1958   4.292   6.257   1.671
  198PHE     CA 1959   4.149   6.115   1.669
  198PHE     CB 1960   4.264   6.033   1.612
  198PHE     CG 1961   4.398   6.047   1.686
  198PHE    CD1 1962   4.436   5.975   1.798
  198PHE    HD1 1963   4.364   5.905   1.842
  198PHE    CD2 1964   4.471   6.159   1.650
  198PHE    HD2 1965   4.479   6.194   1.547
  198PHE    CE1 1966   4.552   6.000   1.870
  198PHE    HE1 1967   4.597   5.923   1.932
  198PHE    CE2 1968   4.578   6.194   1.732
  198PHE    HE2 1969   4.611   6.298   1.731
  198PHE     CZ 1970   4.621   6.117   1.839
  198PHE     HZ 1971   4.698   6.154   1.907
  198PHE      C 1972   4.069   6.042   1.777
  198PHE      O 1973   4.012   5.942   1.734
  199THR      N 1974   4.059   6.086   1.902
  199THR      H 1975   4.124   6.155   1.932
  199THR     CA 1976   3.972   6.029   2.006
  199THR     CB 1977   4.027   6.047   2.148
  199THR    OG1 1978   4.036   6.188   2.169
  199THR    HG1 1979   4.029   6.210   2.267
  199THR    CG2 1980   4.149   5.958   2.171
  199THR      C 1981   3.822   6.059   1.997
  199THR      O 1982   3.740   5.976   1.958
  200GLU      N 1983   3.794   6.188   1.988
  200GLU      H 1984   3.868   6.255   1.976
  200GLU     CA 1985   3.660   6.249   1.986
  200GLU     CB 1986   3.677   6.391   2.040
  200GLU     CG 1987   3.737   6.409   2.180
  200GLU     CD 1988   3.724   6.541   2.257
  200GLU    OE1 1989   3.793   6.547   2.361
  200GLU    OE2 1990   3.652   6.629   2.205
  200GLU      C 1991   3.581   6.247   1.855
  200GLU      O 1992   3.489   6.324   1.829
  201ARG      N 1993   3.611   6.152   1.766
  201ARG      H 1994   3.677   6.082   1.790
  201ARG     CA 1995   3.545   6.136   1.636
  201ARG     CB 1996   3.626   6.054   1.536
  201ARG     CG 1997   3.741   6.145   1.491
  201ARG     CD 1998   3.695   6.253   1.392
  201ARG     NE 1999   3.781   6.371   1.412
  201ARG     HE 2000   3.865   6.349   1.461
  201ARG     CZ 2001   3.754   6.500   1.386
  201ARG    NH1 2002   3.643   6.542   1.325
  201ARG   HH11 2003   3.575   6.474   1.299
  201ARG   HH12 2004   3.625   6.635   1.292
  201ARG    NH2 2005   3.835   6.602   1.417
  201ARG   HH21 2006   3.918   6.585   1.471
  201ARG   HH22 2007   3.831   6.696   1.382
  201ARG      C 2008   3.400   6.087   1.635
  201ARG      O 2009   3.367   5.993   1.706
  202GLU      N 2010   3.324   6.139   1.539
  202GLU      H 2011   3.370   6.186   1.465
  202GLU     CA 2012   3.178   6.122   1.529
  202GLU     CB 2013   3.127   6.227   1.431
  202GLU     CG 2014   3.138   6.357   1.510
  202GLU     CD 2015   3.127   6.488   1.432
  202GLU    OE1 2016   3.018   6.544   1.410
  202GLU    OE2 2017   3.233   6.537   1.386
  202GLU      C 2018   3.126   5.981   1.500
  202GLU      O 2019   3.013   5.948   1.534
  203GLN      N 2020   3.200   5.912   1.413
  203GLN      H 2021   3.281   5.936   1.361
  203GLN     CA 2022   3.150   5.780   1.374
  203GLN     CB 2023   3.183   5.758   1.227
  203GLN     CG 2024   3.101   5.845   1.131
  203GLN     CD 2025   3.124   5.805   0.985
  203GLN    OE1 2026   3.235   5.805   0.933
  203GLN    NE2 2027   3.015   5.774   0.916
  203GLN   HE21 2028   2.924   5.777   0.958
  203GLN   HE22 2029   3.018   5.771   0.816
  203GLN      C 2030   3.184   5.655   1.457
  203GLN      O 2031   3.214   5.549   1.404
  204GLY      N 2032   3.197   5.668   1.589
  204GLY      H 2033   3.194   5.755   1.638
  204GLY     CA 2034   3.225   5.558   1.681
  204GLY      C 2035   3.242   5.595   1.829
  204GLY      O 2036   3.261   5.713   1.857
  205GLU      N 2037   3.290   5.496   1.905
  205GLU      H 2038   3.314   5.408   1.864
  205GLU     CA 2039   3.318   5.499   2.049
  205GLU     CB 2040   3.330   5.356   2.100
  205GLU     CG 2041   3.349   5.335   2.251
  205GLU     CD 2042   3.237   5.397   2.335
  205GLU    OE1 2043   3.129   5.334   2.332
  205GLU    OE2 2044   3.257   5.500   2.403
  205GLU      C 2045   3.441   5.582   2.085
  205GLU      O 2046   3.523   5.605   1.996
  206VAL      N 2047   3.429   5.656   2.195
  206VAL      H 2048   3.348   5.648   2.252
  206VAL     CA 2049   3.532   5.752   2.236
  206VAL     CB 2050   3.483   5.897   2.238
  206VAL    CG1 2051   3.449   5.944   2.097
  206VAL    CG2 2052   3.366   5.900   2.336
  206VAL      C 2053   3.596   5.731   2.374
  206VAL      O 2054   3.708   5.779   2.394
  207ARG      N 2055   3.540   5.637   2.450
  207ARG      H 2056   3.451   5.597   2.430
  207ARG     CA 2057   3.585   5.597   2.584
  207ARG     CB 2058   3.477   5.510   2.650
  207ARG     CG 2059   3.361   5.601   2.691
  207ARG     CD 2060   3.257   5.522   2.770
  207ARG     NE 2061   3.209   5.410   2.689
  207ARG     HE 2062   3.227   5.417   2.590
  207ARG     CZ 2063   3.116   5.317   2.716
  207ARG    NH1 2064   3.072   5.306   2.843
  207ARG   HH11 2065   3.105   5.375   2.908
  207ARG   HH12 2066   3.020   5.226   2.872
  207ARG    NH2 2067   3.051   5.259   2.615
  207ARG   HH21 2068   3.070   5.284   2.520
  207ARG   HH22 2069   2.977   5.195   2.636
  207ARG      C 2070   3.720   5.526   2.596
  207ARG      O 2071   3.720   5.406   2.569
  208PHE      N 2072   3.823   5.610   2.602
  208PHE      H 2073   3.809   5.707   2.582
  208PHE     CA 2074   3.959   5.560   2.625
  208PHE     CB 2075   4.061   5.657   2.566
  208PHE     CG 2076   4.040   5.803   2.607
  208PHE    CD1 2077   3.982   5.903   2.529
  208PHE    HD1 2078   3.951   5.893   2.425
  208PHE    CD2 2079   4.090   5.836   2.732
  208PHE    HD2 2080   4.143   5.762   2.792
  208PHE    CE1 2081   3.973   6.031   2.583
  208PHE    HE1 2082   3.907   6.103   2.534
  208PHE    CE2 2083   4.081   5.964   2.785
  208PHE    HE2 2084   4.112   5.993   2.886
  208PHE     CZ 2085   4.020   6.063   2.710
  208PHE     HZ 2086   3.991   6.160   2.750
  208PHE      C 2087   3.997   5.509   2.764
  208PHE      O 2088   3.941   5.535   2.870
  209SER      N 2089   4.112   5.442   2.757
  209SER      H 2090   4.150   5.432   2.665
  209SER     CA 2091   4.186   5.382   2.869
  209SER     CB 2092   4.215   5.233   2.847
  209SER     OG 2093   4.294   5.190   2.959
  209SER     HG 2094   4.235   5.138   3.021
  209SER      C 2095   4.322   5.452   2.866
  209SER      O 2096   4.397   5.445   2.769
  210ALA      N 2097   4.348   5.523   2.975
  210ALA      H 2098   4.280   5.548   3.044
  210ALA     CA 2099   4.469   5.605   2.991
  210ALA     CB 2100   4.429   5.749   3.022
  210ALA      C 2101   4.568   5.560   3.098
  210ALA      O 2102   4.535   5.559   3.217
  211VAL      N 2103   4.677   5.499   3.053
  211VAL      H 2104   4.699   5.499   2.955
  211VAL     CA 2105   4.771   5.434   3.146
  211VAL     CB 2106   4.783   5.286   3.107
  211VAL    CG1 2107   4.893   5.208   3.179
  211VAL    CG2 2108   4.648   5.223   3.142
  211VAL      C 2109   4.907   5.504   3.140
  211VAL      O 2110   4.980   5.494   3.042
  212ALA      N 2111   4.942   5.564   3.253
  212ALA      H 2112   4.892   5.534   3.334
  212ALA     CA 2113   5.065   5.644   3.263
  212ALA     CB 2114   5.027   5.765   3.349
  212ALA      C 2115   5.185   5.572   3.325
  212ALA      O 2116   5.177   5.526   3.438
  213LEU      N 2117   5.296   5.579   3.251
  213LEU      H 2118   5.298   5.633   3.166
  213LEU     CA 2119   5.424   5.536   3.309
  213LEU     CB 2120   5.512   5.477   3.199
  213LEU     CG 2121   5.632   5.399   3.253
  213LEU    CD1 2122   5.583   5.274   3.326
  213LEU    CD2 2123   5.729   5.350   3.145
  213LEU      C 2124   5.494   5.647   3.388
  213LEU      O 2125   5.564   5.733   3.335
  214CYS      N 2126   5.452   5.646   3.514
  214CYS      H 2127   5.396   5.572   3.549
  214CYS     CA 2128   5.473   5.755   3.610
  214CYS     CB 2129   5.334   5.801   3.655
  214CYS     SG 2130   5.345   5.951   3.759
  214CYS     HG 2131   5.440   6.007   3.685
  214CYS      C 2132   5.562   5.709   3.726
  214CYS      O 2133   5.573   5.592   3.761
  215LYS      N 2134   5.630   5.811   3.779
  215LYS      H 2135   5.617   5.906   3.749
  215LYS     CA 2136   5.713   5.795   3.899
  215LYS     CB 2137   5.766   5.932   3.943
  215LYS     CG 2138   5.871   5.982   3.843
  215LYS     CD 2139   5.958   6.094   3.899
  215LYS     CE 2140   6.058   6.148   3.796
  215LYS     NZ 2141   6.122   6.274   3.836
  215LYS    HZ1 2142   6.194   6.302   3.773
  215LYS    HZ2 2143   6.051   6.344   3.845
  215LYS    HZ3 2144   6.165   6.261   3.925
  215LYS      C 2145   5.655   5.731   4.025
  215LYS      O 2146   5.543   5.752   4.072
  216ALA      N 2147   5.738   5.647   4.085
  216ALA      H 2148   5.828   5.629   4.044
  216ALA     CA 2149   5.708   5.571   4.207
  216ALA     CB 2150   5.822   5.489   4.268
  216ALA      C 2151   5.653   5.657   4.320
  216ALA      O 2152   5.721   5.743   4.377
  217ALA      N 2153   5.529   5.624   4.353
  217ALA      H 2154   5.474   5.554   4.307
  217ALA     CA 2155   5.453   5.688   4.462
  217ALA     CB 2156   5.344   5.778   4.403
  217ALA      C 2157   5.390   5.577   4.547
  217ALA     O1 2158   5.381   5.459   4.507
  217ALA     O2 2159   5.345   5.605   4.659
   6.93142   6.93142   4.90125   0.00000   0.00000   0.00000   0.00000   3.46572   3.46572
