# Supplementary material for: Is There a Functional Role for the Knotted Topology in Protein UCH-L1?
Source: J Chem Inf Model. 2024 Jul 24;64(17):6827–37. doi: 10.1021/acs.jcim.4c00880 (PMC11388461; doi:10.1021/acs.jcim.4c00880)
Supplement: Supplementary file 2 — ci4c00880_si_002.zip [file ci4c00880_si_002.zip › UCH-L1_files/APO/APO_delta6/REP_5/traj_initial.gro]

Protein in water t=   0.00000 step= 0
 2159
    1GLU      N    1   4.350   4.431   3.407
    1GLU     H1    2   4.334   4.343   3.452
    1GLU     H2    3   4.432   4.418   3.351
    1GLU     H3    4   4.379   4.491   3.481
    1GLU     CA    5   4.253   4.483   3.310
    1GLU     CB    6   4.125   4.511   3.388
    1GLU     CG    7   4.032   4.390   3.395
    1GLU     CD    8   3.901   4.416   3.470
    1GLU    OE1    9   3.790   4.387   3.422
    1GLU    OE2   10   3.915   4.447   3.590
    1GLU      C   11   4.301   4.609   3.238
    1GLU      O   12   4.320   4.707   3.310
    2ILE      N   13   4.275   4.633   3.110
    2ILE      H   14   4.227   4.561   3.061
    2ILE     CA   15   4.314   4.751   3.031
    2ILE     CB   16   4.387   4.709   2.903
    2ILE    CG1   17   4.515   4.628   2.929
    2ILE    CG2   18   4.427   4.822   2.807
    2ILE     CD   19   4.616   4.697   3.021
    2ILE      C   20   4.201   4.849   2.997
    2ILE      O   21   4.119   4.835   2.907
    3ASN      N   22   4.197   4.947   3.087
    3ASN      H   23   4.245   4.943   3.174
    3ASN     CA   24   4.095   5.053   3.082
    3ASN     CB   25   3.964   4.993   3.134
    3ASN     CG   26   3.953   4.973   3.286
    3ASN    OD1   27   4.000   5.060   3.359
    3ASN    ND2   28   3.888   4.861   3.316
    3ASN   HD21   29   3.849   4.800   3.248
    3ASN   HD22   30   3.861   4.850   3.412
    3ASN      C   31   4.140   5.180   3.154
    3ASN      O   32   4.244   5.174   3.219
    4PRO      N   33   4.082   5.296   3.126
    4PRO     CA   34   4.107   5.421   3.198
    4PRO     CB   35   3.994   5.514   3.151
    4PRO     CG   36   3.982   5.473   3.004
    4PRO     CD   37   3.994   5.320   3.010
    4PRO      C   38   4.116   5.429   3.351
    4PRO      O   39   4.223   5.459   3.404
    5GLU      N   40   4.026   5.356   3.416
    5GLU      H   41   3.948   5.307   3.376
    5GLU     CA   42   4.019   5.353   3.562
    5GLU     CB   43   3.891   5.275   3.593
    5GLU     CG   44   3.856   5.281   3.742
    5GLU     CD   45   3.781   5.152   3.776
    5GLU    OE1   46   3.851   5.052   3.802
    5GLU    OE2   47   3.660   5.162   3.805
    5GLU      C   48   4.144   5.289   3.624
    5GLU      O   49   4.207   5.348   3.712
    6MET      N   50   4.178   5.170   3.575
    6MET      H   51   4.117   5.121   3.512
    6MET     CA   52   4.296   5.090   3.609
    6MET     CB   53   4.295   4.952   3.542
    6MET     CG   54   4.178   4.861   3.583
    6MET     SD   55   4.146   4.854   3.763
    6MET     CE   56   3.996   4.760   3.745
    6MET      C   57   4.427   5.157   3.569
    6MET      O   58   4.520   5.155   3.649
    7LEU      N   59   4.442   5.224   3.455
    7LEU      H   60   4.363   5.259   3.403
    7LEU     CA   61   4.561   5.305   3.426
    7LEU     CB   62   4.552   5.335   3.276
    7LEU     CG   63   4.644   5.242   3.197
    7LEU    CD1   64   4.583   5.102   3.205
    7LEU    CD2   65   4.664   5.296   3.055
    7LEU      C   66   4.576   5.429   3.514
    7LEU      O   67   4.690   5.467   3.540
    8ASN      N   68   4.462   5.484   3.555
    8ASN      H   69   4.396   5.493   3.481
    8ASN     CA   70   4.469   5.597   3.649
    8ASN     CB   71   4.350   5.693   3.642
    8ASN     CG   72   4.329   5.751   3.502
    8ASN    OD1   73   4.423   5.794   3.436
    8ASN    ND2   74   4.201   5.759   3.466
    8ASN   HD21   75   4.129   5.725   3.527
    8ASN   HD22   76   4.180   5.806   3.380
    8ASN      C   77   4.508   5.568   3.794
    8ASN      O   78   4.539   5.652   3.878
    9LYS      N   79   4.488   5.443   3.837
    9LYS      H   80   4.409   5.401   3.793
    9LYS     CA   81   4.532   5.373   3.959
    9LYS     CB   82   4.461   5.238   3.975
    9LYS     CG   83   4.322   5.250   4.037
    9LYS     CD   84   4.242   5.124   4.001
    9LYS     CE   85   4.105   5.126   4.069
    9LYS     NZ   86   4.044   4.995   4.041
    9LYS    HZ1   87   3.955   4.988   4.085
    9LYS    HZ2   88   4.030   4.975   3.944
    9LYS    HZ3   89   4.106   4.927   4.081
    9LYS      C   90   4.684   5.363   3.960
    9LYS      O   91   4.745   5.400   4.061
   10VAL      N   92   4.740   5.319   3.848
   10VAL      H   93   4.690   5.287   3.767
   10VAL     CA   94   4.884   5.290   3.840
   10VAL     CB   95   4.912   5.226   3.704
   10VAL    CG1   96   5.044   5.150   3.713
   10VAL    CG2   97   4.817   5.110   3.671
   10VAL      C   98   4.966   5.419   3.846
   10VAL      O   99   5.054   5.436   3.930
   11LEU      N  100   4.918   5.529   3.790
   11LEU      H  101   4.868   5.517   3.704
   11LEU     CA  102   4.967   5.666   3.810
   11LEU     CB  103   4.863   5.757   3.744
   11LEU     CG  104   4.878   5.742   3.592
   11LEU    CD1  105   4.774   5.810   3.503
   11LEU    CD2  106   5.010   5.791   3.534
   11LEU      C  107   4.991   5.723   3.950
   11LEU      O  108   5.096   5.783   3.973
   12SER      N  109   4.908   5.673   4.041
   12SER      H  110   4.836   5.607   4.021
   12SER     CA  111   4.913   5.702   4.185
   12SER     CB  112   4.789   5.673   4.269
   12SER     OG  113   4.826   5.710   4.402
   12SER     HG  114   4.824   5.809   4.413
   12SER      C  115   5.032   5.628   4.247
   12SER      O  116   5.133   5.686   4.284
   13ARG      N  117   5.046   5.500   4.212
   13ARG      H  118   4.975   5.459   4.155
   13ARG     CA  119   5.162   5.418   4.250
   13ARG     CB  120   5.140   5.269   4.220
   13ARG     CG  121   5.017   5.228   4.302
   13ARG     CD  122   5.000   5.076   4.315
   13ARG     NE  123   4.876   5.040   4.384
   13ARG     HE  124   4.791   5.036   4.330
   13ARG     CZ  125   4.860   5.014   4.514
   13ARG    NH1  126   4.964   5.033   4.596
   13ARG   HH11  127   5.054   5.063   4.564
   13ARG   HH12  128   4.942   5.038   4.693
   13ARG    NH2  129   4.737   4.985   4.559
   13ARG   HH21  130   4.654   4.995   4.503
   13ARG   HH22  131   4.715   4.956   4.652
   13ARG      C  132   5.295   5.460   4.188
   13ARG      O  133   5.388   5.458   4.269
   14LEU      N  134   5.295   5.508   4.064
   14LEU      H  135   5.212   5.502   4.009
   14LEU     CA  136   5.409   5.572   3.997
   14LEU     CB  137   5.389   5.552   3.847
   14LEU     CG  138   5.378   5.406   3.804
   14LEU    CD1  139   5.344   5.398   3.655
   14LEU    CD2  140   5.518   5.348   3.826
   14LEU      C  141   5.463   5.709   4.041
   14LEU      O  142   5.567   5.760   4.000
   15GLY      N  143   5.378   5.777   4.117
   15GLY      H  144   5.307   5.731   4.170
   15GLY     CA  145   5.407   5.913   4.164
   15GLY      C  146   5.406   6.027   4.061
   15GLY      O  147   5.509   6.088   4.036
   16VAL      N  148   5.300   6.025   3.980
   16VAL      H  149   5.229   5.955   3.981
   16VAL     CA  150   5.280   6.131   3.880
   16VAL     CB  151   5.251   6.060   3.748
   16VAL    CG1  152   5.290   6.143   3.625
   16VAL    CG2  153   5.300   5.916   3.730
   16VAL      C  154   5.166   6.228   3.910
   16VAL      O  155   5.082   6.190   3.992
   17ALA      N  156   5.166   6.348   3.852
   17ALA      H  157   5.238   6.366   3.786
   17ALA     CA  158   5.064   6.450   3.884
   17ALA     CB  159   5.107   6.583   3.822
   17ALA      C  160   4.924   6.419   3.832
   17ALA      O  161   4.898   6.390   3.715
   18GLY      N  162   4.830   6.471   3.910
   18GLY      H  163   4.845   6.509   4.001
   18GLY     CA  164   4.688   6.450   3.877
   18GLY      C  165   4.618   6.532   3.768
   18GLY      O  166   4.499   6.512   3.743
   19GLN      N  167   4.692   6.621   3.703
   19GLN      H  168   4.791   6.620   3.719
   19GLN     CA  169   4.643   6.721   3.607
   19GLN     CB  170   4.742   6.836   3.589
   19GLN     CG  171   4.759   6.917   3.718
   19GLN     CD  172   4.812   7.057   3.685
   19GLN    OE1  173   4.748   7.160   3.671
   19GLN    NE2  174   4.944   7.068   3.683
   19GLN   HE21  175   5.000   6.986   3.682
   19GLN   HE22  176   4.992   7.154   3.663
   19GLN      C  177   4.601   6.660   3.473
   19GLN      O  178   4.495   6.684   3.414
   20TRP      N  179   4.685   6.572   3.421
   20TRP      H  180   4.770   6.546   3.467
   20TRP     CA  181   4.646   6.491   3.304
   20TRP     CB  182   4.771   6.483   3.216
   20TRP     CG  183   4.807   6.616   3.149
   20TRP    CD1  184   4.864   6.723   3.203
   20TRP    HD1  185   4.907   6.735   3.303
   20TRP    CD2  186   4.762   6.651   3.022
   20TRP    NE1  187   4.864   6.818   3.110
   20TRP    HE1  188   4.912   6.905   3.125
   20TRP    CE2  189   4.799   6.784   3.000
   20TRP    CE3  190   4.677   6.595   2.928
   20TRP    HE3  191   4.636   6.499   2.958
   20TRP    CZ2  192   4.768   6.857   2.886
   20TRP    HZ2  193   4.838   6.932   2.850
   20TRP    CZ3  194   4.642   6.666   2.813
   20TRP    HZ3  195   4.578   6.615   2.742
   20TRP    CH2  196   4.685   6.797   2.792
   20TRP    HH2  197   4.662   6.852   2.701
   20TRP      C  198   4.615   6.345   3.338
   20TRP      O  199   4.697   6.280   3.403
   21ARG      N  200   4.496   6.301   3.298
   21ARG      H  201   4.442   6.346   3.227
   21ARG     CA  202   4.457   6.163   3.330
   21ARG     CB  203   4.364   6.166   3.450
   21ARG     CG  204   4.433   6.211   3.579
   21ARG     CD  205   4.478   6.085   3.654
   21ARG     NE  206   4.601   6.119   3.727
   21ARG     HE  207   4.656   6.193   3.688
   21ARG     CZ  208   4.624   6.073   3.851
   21ARG    NH1  209   4.531   6.029   3.937
   21ARG   HH11  210   4.436   6.048   3.912
   21ARG   HH12  211   4.566   5.995   4.024
   21ARG    NH2  212   4.752   6.073   3.889
   21ARG   HH21  213   4.815   6.112   3.821
   21ARG   HH22  214   4.779   6.044   3.981
   21ARG      C  215   4.391   6.095   3.210
   21ARG      O  216   4.375   6.159   3.106
   22PHE      N  217   4.374   5.963   3.213
   22PHE      H  218   4.417   5.910   3.286
   22PHE     CA  219   4.314   5.878   3.110
   22PHE     CB  220   4.361   5.735   3.132
   22PHE     CG  221   4.506   5.710   3.089
   22PHE    CD1  222   4.608   5.701   3.182
   22PHE    HD1  223   4.615   5.766   3.269
   22PHE    CD2  224   4.529   5.679   2.955
   22PHE    HD2  225   4.471   5.726   2.876
   22PHE    CE1  226   4.730   5.652   3.138
   22PHE    HE1  227   4.790   5.609   3.218
   22PHE    CE2  228   4.656   5.646   2.910
   22PHE    HE2  229   4.662   5.629   2.803
   22PHE     CZ  230   4.758   5.629   3.003
   22PHE     HZ  231   4.860   5.604   2.974
   22PHE      C  232   4.161   5.884   3.101
   22PHE      O  233   4.095   5.874   3.204
   23VAL      N  234   4.108   5.903   2.980
   23VAL      H  235   4.145   5.919   2.889
   23VAL     CA  236   3.963   5.906   2.955
   23VAL     CB  237   3.910   6.043   2.913
   23VAL    CG1  238   3.941   6.156   3.012
   23VAL    CG2  239   3.978   6.090   2.784
   23VAL      C  240   3.922   5.811   2.842
   23VAL      O  241   4.013   5.775   2.767
   24ASP      N  242   3.814   5.734   2.851
   24ASP      H  243   3.769   5.718   2.939
   24ASP     CA  244   3.752   5.650   2.748
   24ASP     CB  245   3.613   5.608   2.798
   24ASP     CG  246   3.609   5.541   2.935
   24ASP    OD1  247   3.616   5.611   3.039
   24ASP    OD2  248   3.608   5.416   2.934
   24ASP      C  249   3.722   5.725   2.618
   24ASP      O  250   3.671   5.837   2.619
   25VAL      N  251   3.722   5.647   2.510
   25VAL      H  252   3.763   5.556   2.509
   25VAL     CA  253   3.672   5.702   2.383
   25VAL     CB  254   3.788   5.700   2.284
   25VAL    CG1  255   3.742   5.764   2.152
   25VAL    CG2  256   3.902   5.794   2.323
   25VAL      C  257   3.574   5.599   2.326
   25VAL      O  258   3.591   5.479   2.345
   26LEU      N  259   3.455   5.650   2.293
   26LEU      H  260   3.436   5.748   2.295
   26LEU     CA  261   3.342   5.570   2.245
   26LEU     CB  262   3.213   5.624   2.305
   26LEU     CG  263   3.191   5.610   2.456
   26LEU    CD1  264   3.060   5.686   2.477
   26LEU    CD2  265   3.175   5.461   2.486
   26LEU      C  266   3.335   5.528   2.098
   26LEU      O  267   3.267   5.430   2.069
   27GLY      N  268   3.416   5.593   2.014
   27GLY      H  269   3.470   5.671   2.045
   27GLY     CA  270   3.416   5.566   1.869
   27GLY      C  271   3.536   5.627   1.797
   27GLY      O  272   3.604   5.721   1.839
   28LEU      N  273   3.559   5.570   1.679
   28LEU      H  274   3.490   5.507   1.642
   28LEU     CA  275   3.667   5.598   1.584
   28LEU     CB  276   3.676   5.474   1.495
   28LEU     CG  277   3.687   5.339   1.565
   28LEU    CD1  278   3.705   5.226   1.463
   28LEU    CD2  279   3.810   5.323   1.655
   28LEU      C  280   3.654   5.721   1.493
   28LEU      O  281   3.752   5.751   1.426
   29GLU      N  282   3.527   5.755   1.472
   29GLU      H  283   3.454   5.698   1.509
   29GLU     CA  284   3.478   5.855   1.377
   29GLU     CB  285   3.327   5.864   1.401
   29GLU     CG  286   3.266   5.729   1.365
   29GLU     CD  287   3.236   5.648   1.491
   29GLU    OE1  288   3.124   5.669   1.544
   29GLU    OE2  289   3.311   5.551   1.517
   29GLU      C  290   3.540   5.994   1.395
   29GLU      O  291   3.648   6.013   1.450
   30GLU      N  292   3.487   6.087   1.316
   30GLU      H  293   3.422   6.062   1.244
   30GLU     CA  294   3.512   6.232   1.321
   30GLU     CB  295   3.490   6.289   1.181
   30GLU     CG  296   3.601   6.278   1.076
   30GLU     CD  297   3.704   6.391   1.080
   30GLU    OE1  298   3.827   6.372   1.065
   30GLU    OE2  299   3.654   6.505   1.073
   30GLU      C  300   3.431   6.302   1.430
   30GLU      O  301   3.470   6.405   1.485
   31GLU      N  302   3.311   6.249   1.453
   31GLU      H  303   3.263   6.217   1.371
   31GLU     CA  304   3.225   6.270   1.571
   31GLU     CB  305   3.086   6.244   1.513
   31GLU     CG  306   2.954   6.250   1.591
   31GLU     CD  307   2.928   6.378   1.670
   31GLU    OE1  308   2.871   6.471   1.609
   31GLU    OE2  309   2.978   6.386   1.784
   31GLU      C  310   3.260   6.172   1.683
   31GLU      O  311   3.376   6.132   1.670
   32SER      N  312   3.208   6.203   1.801
   32SER      H  313   3.140   6.274   1.819
   32SER     CA  314   3.232   6.120   1.920
   32SER     CB  315   3.223   5.967   1.917
   32SER     OG  316   3.241   5.896   2.040
   32SER     HG  317   3.153   5.858   2.069
   32SER      C  318   3.362   6.159   1.992
   32SER      O  319   3.351   6.189   2.111
   33LEU      N  320   3.464   6.182   1.910
   33LEU      H  321   3.451   6.170   1.812
   33LEU     CA  322   3.596   6.231   1.953
   33LEU     CB  323   3.705   6.242   1.847
   33LEU     CG  324   3.748   6.105   1.794
   33LEU    CD1  325   3.860   6.130   1.692
   33LEU    CD2  326   3.795   6.006   1.901
   33LEU      C  327   3.594   6.367   2.023
   33LEU      O  328   3.661   6.377   2.126
   34GLY      N  329   3.502   6.456   1.987
   34GLY      H  330   3.444   6.439   1.907
   34GLY     CA  331   3.473   6.588   2.044
   34GLY      C  332   3.425   6.585   2.190
   34GLY      O  333   3.455   6.674   2.270
   35SER      N  334   3.368   6.471   2.228
   35SER      H  335   3.318   6.416   2.162
   35SER     CA  336   3.338   6.430   2.366
   35SER     CB  337   3.259   6.300   2.378
   35SER     OG  338   3.224   6.270   2.513
   35SER     HG  339   3.175   6.349   2.550
   35SER      C  340   3.459   6.410   2.457
   35SER      O  341   3.458   6.455   2.571
   36VAL      N  342   3.564   6.362   2.391
   36VAL      H  343   3.555   6.331   2.296
   36VAL     CA  344   3.695   6.350   2.455
   36VAL     CB  345   3.791   6.264   2.373
   36VAL    CG1  346   3.935   6.244   2.421
   36VAL    CG2  347   3.723   6.127   2.363
   36VAL      C  348   3.756   6.483   2.501
   36VAL      O  349   3.782   6.566   2.414
   37PRO      N  350   3.765   6.507   2.631
   37PRO     CA  351   3.798   6.638   2.689
   37PRO     CB  352   3.810   6.609   2.839
   37PRO     CG  353   3.728   6.484   2.869
   37PRO     CD  354   3.723   6.411   2.735
   37PRO      C  355   3.922   6.708   2.635
   37PRO      O  356   4.031   6.652   2.622
   38ALA      N  357   3.909   6.833   2.589
   38ALA      H  358   3.824   6.879   2.614
   38ALA     CA  359   4.010   6.923   2.534
   38ALA     CB  360   3.931   7.027   2.454
   38ALA      C  361   4.087   7.003   2.639
   38ALA      O  362   4.023   7.066   2.722
   39PRO      N  363   4.220   7.007   2.626
   39PRO     CA  364   4.303   6.938   2.525
   39PRO     CB  365   4.432   7.021   2.523
   39PRO     CG  366   4.443   7.058   2.670
   39PRO     CD  367   4.300   7.095   2.711
   39PRO      C  368   4.343   6.793   2.550
   39PRO      O  369   4.337   6.750   2.665
   40ALA      N  370   4.395   6.728   2.446
   40ALA      H  371   4.380   6.777   2.360
   40ALA     CA  372   4.448   6.593   2.424
   40ALA     CB  373   4.401   6.517   2.300
   40ALA      C  374   4.601   6.586   2.420
   40ALA      O  375   4.666   6.678   2.372
   41CYS      N  376   4.653   6.463   2.423
   41CYS      H  377   4.598   6.380   2.426
   41CYS     CA  378   4.797   6.442   2.404
   41CYS     CB  379   4.870   6.492   2.528
   41CYS     SG  380   4.838   6.387   2.675
   41CYS     HG  381   4.711   6.348   2.675
   41CYS      C  382   4.862   6.305   2.383
   41CYS      O  383   4.979   6.292   2.346
   42ALA      N  384   4.783   6.201   2.410
   42ALA      H  385   4.713   6.196   2.480
   42ALA     CA  386   4.824   6.070   2.357
   42ALA     CB  387   4.925   6.001   2.450
   42ALA      C  388   4.709   5.970   2.342
   42ALA      O  389   4.625   5.958   2.431
   43LEU      N  390   4.701   5.915   2.221
   43LEU      H  391   4.768   5.927   2.148
   43LEU     CA  392   4.609   5.805   2.190
   43LEU     CB  393   4.545   5.826   2.052
   43LEU     CG  394   4.393   5.822   2.042
   43LEU    CD1  395   4.345   5.888   1.912
   43LEU    CD2  396   4.351   5.676   2.052
   43LEU      C  397   4.668   5.664   2.195
   43LEU      O  398   4.778   5.641   2.145
   44LEU      N  399   4.598   5.583   2.275
   44LEU      H  400   4.510   5.608   2.314
   44LEU     CA  401   4.632   5.443   2.304
   44LEU     CB  402   4.670   5.422   2.450
   44LEU     CG  403   4.788   5.503   2.505
   44LEU    CD1  404   4.754   5.644   2.556
   44LEU    CD2  405   4.850   5.429   2.624
   44LEU      C  406   4.537   5.330   2.261
   44LEU      O  407   4.424   5.322   2.310
   45LEU      N  408   4.570   5.276   2.145
   45LEU      H  409   4.661   5.286   2.105
   45LEU     CA  410   4.475   5.186   2.077
   45LEU     CB  411   4.467   5.212   1.926
   45LEU     CG  412   4.333   5.164   1.871
   45LEU    CD1  413   4.220   5.267   1.876
   45LEU    CD2  414   4.358   5.116   1.727
   45LEU      C  415   4.495   5.038   2.109
   45LEU      O  416   4.595   4.981   2.066
   46LEU      N  417   4.395   4.971   2.166
   46LEU      H  418   4.315   5.028   2.184
   46LEU     CA  419   4.395   4.829   2.202
   46LEU     CB  420   4.338   4.810   2.343
   46LEU     CG  421   4.346   4.668   2.398
   46LEU    CD1  422   4.492   4.628   2.420
   46LEU    CD2  423   4.256   4.641   2.519
   46LEU      C  424   4.322   4.741   2.100
   46LEU      O  425   4.200   4.728   2.102
   47PHE      N  426   4.399   4.691   2.004
   47PHE      H  427   4.490   4.731   1.990
   47PHE     CA  428   4.362   4.598   1.896
   47PHE     CB  429   4.357   4.687   1.772
   47PHE     CG  430   4.287   4.639   1.644
   47PHE    CD1  431   4.151   4.609   1.638
   47PHE    HD1  432   4.087   4.613   1.726
   47PHE    CD2  433   4.361   4.599   1.534
   47PHE    HD2  434   4.470   4.594   1.536
   47PHE    CE1  435   4.102   4.543   1.526
   47PHE    HE1  436   3.997   4.514   1.530
   47PHE    CE2  437   4.311   4.543   1.418
   47PHE    HE2  438   4.359   4.550   1.320
   47PHE     CZ  439   4.178   4.502   1.417
   47PHE     HZ  440   4.134   4.446   1.334
   47PHE      C  441   4.441   4.470   1.870
   47PHE      O  442   4.563   4.477   1.887
   48PRO      N  443   4.379   4.354   1.852
   48PRO     CA  444   4.449   4.227   1.825
   48PRO     CB  445   4.349   4.115   1.852
   48PRO     CG  446   4.214   4.186   1.838
   48PRO     CD  447   4.237   4.331   1.881
   48PRO      C  448   4.514   4.224   1.686
   48PRO      O  449   4.466   4.285   1.591
   49LEU      N  450   4.633   4.165   1.678
   49LEU      H  451   4.675   4.118   1.755
   49LEU     CA  452   4.701   4.176   1.548
   49LEU     CB  453   4.806   4.286   1.539
   49LEU     CG  454   4.770   4.435   1.546
   49LEU    CD1  455   4.904   4.508   1.549
   49LEU    CD2  456   4.695   4.478   1.420
   49LEU      C  457   4.744   4.034   1.509
   49LEU      O  458   4.830   3.976   1.576
   50THR      N  459   4.704   4.003   1.386
   50THR      H  460   4.667   4.074   1.327
   50THR     CA  461   4.746   3.880   1.316
   50THR     CB  462   4.683   3.857   1.179
   50THR    OG1  463   4.742   3.946   1.084
   50THR    HG1  464   4.714   4.040   1.105
   50THR    CG2  465   4.531   3.870   1.188
   50THR      C  466   4.895   3.851   1.305
   50THR      O  467   4.977   3.935   1.269
   51ALA      N  468   4.920   3.721   1.291
   51ALA      H  469   4.850   3.649   1.292
   51ALA     CA  470   5.058   3.669   1.285
   51ALA     CB  471   5.078   3.521   1.316
   51ALA      C  472   5.125   3.713   1.155
   51ALA      O  473   5.236   3.766   1.162
   52GLN      N  474   5.061   3.689   1.041
   52GLN      H  475   4.970   3.648   1.033
   52GLN     CA  476   5.114   3.725   0.909
   52GLN     CB  477   5.020   3.702   0.790
   52GLN     CG  478   4.962   3.561   0.786
   52GLN     CD  479   4.846   3.542   0.884
   52GLN    OE1  480   4.848   3.511   1.003
   52GLN    NE2  481   4.726   3.573   0.835
   52GLN   HE21  482   4.727   3.599   0.738
   52GLN   HE22  483   4.644   3.545   0.885
   52GLN      C  484   5.160   3.870   0.894
   52GLN      O  485   5.279   3.894   0.873
   53HISE     N  486   5.073   3.957   0.944
   53HISE     H  487   4.991   3.931   0.995
   53HISE    CA  488   5.093   4.102   0.946
   53HISE    CB  489   4.957   4.161   0.985
   53HISE    CG  490   4.972   4.313   0.997
   53HISE   ND1  491   4.919   4.389   1.092
   53HISE   CD2  492   5.026   4.400   0.912
   53HISE   HD2  493   5.097   4.380   0.832
   53HISE   CE1  494   4.947   4.515   1.062
   53HISE   HE1  495   4.905   4.605   1.108
   53HISE   NE2  496   5.013   4.527   0.947
   53HISE   HE2  497   5.037   4.616   0.908
   53HISE     C  498   5.206   4.146   1.040
   53HISE     O  499   5.297   4.215   0.995
   54GLU      N  500   5.216   4.083   1.157
   54GLU      H  501   5.152   4.011   1.184
   54GLU     CA  502   5.318   4.111   1.259
   54GLU     CB  503   5.285   4.029   1.384
   54GLU     CG  504   5.372   4.083   1.497
   54GLU     CD  505   5.325   4.038   1.636
   54GLU    OE1  506   5.349   3.921   1.671
   54GLU    OE2  507   5.271   4.123   1.710
   54GLU      C  508   5.459   4.078   1.208
   54GLU      O  509   5.543   4.168   1.208
   55ASN      N  510   5.466   3.968   1.135
   55ASN      H  511   5.386   3.917   1.103
   55ASN     CA  512   5.594   3.927   1.074
   55ASN     CB  513   5.586   3.784   1.022
   55ASN     CG  514   5.583   3.679   1.134
   55ASN    OD1  515   5.680   3.670   1.209
   55ASN    ND2  516   5.503   3.573   1.125
   55ASN   HD21  517   5.440   3.556   1.050
   55ASN   HD22  518   5.507   3.514   1.206
   55ASN      C  519   5.649   4.021   0.967
   55ASN      O  520   5.752   4.085   0.987
   56PHE      N  521   5.553   4.063   0.885
   56PHE      H  522   5.459   4.035   0.902
   56PHE     CA  523   5.572   4.148   0.766
   56PHE     CB  524   5.442   4.150   0.686
   56PHE     CG  525   5.466   4.232   0.559
   56PHE    CD1  526   5.422   4.364   0.553
   56PHE    HD1  527   5.415   4.417   0.649
   56PHE    CD2  528   5.510   4.165   0.446
   56PHE    HD2  529   5.556   4.066   0.451
   56PHE    CE1  530   5.437   4.429   0.431
   56PHE    HE1  531   5.374   4.517   0.423
   56PHE    CE2  532   5.511   4.228   0.322
   56PHE    HE2  533   5.482   4.167   0.236
   56PHE     CZ  534   5.480   4.363   0.316
   56PHE     HZ  535   5.476   4.420   0.223
   56PHE      C  536   5.608   4.288   0.815
   56PHE      O  537   5.721   4.330   0.788
   57ARG      N  538   5.537   4.334   0.918
   57ARG      H  539   5.466   4.276   0.956
   57ARG     CA  540   5.558   4.460   0.991
   57ARG     CB  541   5.454   4.478   1.101
   57ARG     CG  542   5.430   4.620   1.154
   57ARG     CD  543   5.343   4.682   1.044
   57ARG     NE  544   5.358   4.828   1.040
   57ARG     HE  545   5.412   4.849   0.958
   57ARG     CZ  546   5.329   4.925   1.128
   57ARG    NH1  547   5.258   4.909   1.240
   57ARG   HH11  548   5.212   4.821   1.251
   57ARG   HH12  549   5.277   4.969   1.318
   57ARG    NH2  550   5.354   5.053   1.096
   57ARG   HH21  551   5.385   5.080   1.005
   57ARG   HH22  552   5.317   5.130   1.148
   57ARG      C  553   5.694   4.479   1.060
   57ARG      O  554   5.762   4.579   1.037
   58LYS      N  555   5.732   4.387   1.147
   58LYS      H  556   5.671   4.319   1.189
   58LYS     CA  557   5.868   4.382   1.201
   58LYS     CB  558   5.893   4.239   1.250
   58LYS     CG  559   5.809   4.225   1.377
   58LYS     CD  560   5.846   4.099   1.456
   58LYS     CE  561   5.743   4.082   1.568
   58LYS     NZ  562   5.787   3.973   1.657
   58LYS    HZ1  563   5.839   3.906   1.603
   58LYS    HZ2  564   5.848   4.003   1.731
   58LYS    HZ3  565   5.708   3.923   1.691
   58LYS      C  566   5.982   4.418   1.105
   58LYS      O  567   6.036   4.528   1.108
   59LYS      N  568   5.989   4.343   0.995
   59LYS      H  569   5.953   4.250   0.995
   59LYS     CA  570   6.067   4.372   0.874
   59LYS     CB  571   6.036   4.261   0.774
   59LYS     CG  572   6.097   4.128   0.821
   59LYS     CD  573   6.063   4.001   0.743
   59LYS     CE  574   6.124   3.873   0.800
   59LYS     NZ  575   6.080   3.756   0.723
   59LYS    HZ1  576   6.113   3.756   0.629
   59LYS    HZ2  577   6.128   3.680   0.766
   59LYS    HZ3  578   5.981   3.743   0.729
   59LYS      C  579   6.048   4.506   0.803
   59LYS      O  580   6.140   4.581   0.772
   60GLN      N  581   5.923   4.532   0.767
   60GLN      H  582   5.855   4.459   0.773
   60GLN     CA  583   5.882   4.654   0.696
   60GLN     CB  584   5.729   4.646   0.694
   60GLN     CG  585   5.666   4.755   0.607
   60GLN     CD  586   5.514   4.760   0.623
   60GLN    OE1  587   5.456   4.767   0.731
   60GLN    NE2  588   5.448   4.775   0.508
   60GLN   HE21  589   5.497   4.788   0.422
   60GLN   HE22  590   5.350   4.755   0.511
   60GLN      C  591   5.912   4.787   0.764
   60GLN      O  592   5.950   4.886   0.702
   61ILE      N  593   5.918   4.781   0.897
   61ILE      H  594   5.861   4.715   0.947
   61ILE     CA  595   5.977   4.888   0.978
   61ILE     CB  596   5.922   4.912   1.119
   61ILE    CG1  597   5.771   4.889   1.118
   61ILE    CG2  598   5.938   5.048   1.186
   61ILE     CD  599   5.710   4.863   1.256
   61ILE      C  600   6.130   4.874   0.978
   61ILE      O  601   6.192   4.950   0.905
   62GLU      N  602   6.184   4.764   1.030
   62GLU      H  603   6.132   4.683   1.058
   62GLU     CA  604   6.328   4.743   1.046
   62GLU     CB  605   6.344   4.615   1.128
   62GLU     CG  606   6.492   4.583   1.151
   62GLU     CD  607   6.530   4.502   1.275
   62GLU    OE1  608   6.500   4.381   1.272
   62GLU    OE2  609   6.622   4.543   1.348
   62GLU      C  610   6.407   4.758   0.916
   62GLU      O  611   6.522   4.802   0.925
   63GLU      N  612   6.351   4.735   0.797
   63GLU      H  613   6.259   4.697   0.788
   63GLU     CA  614   6.416   4.758   0.668
   63GLU     CB  615   6.317   4.720   0.557
   63GLU     CG  616   6.377   4.681   0.422
   63GLU     CD  617   6.277   4.634   0.316
   63GLU    OE1  618   6.318   4.595   0.205
   63GLU    OE2  619   6.158   4.619   0.351
   63GLU      C  620   6.456   4.904   0.648
   63GLU      O  621   6.559   4.939   0.592
   64LEU      N  622   6.401   4.998   0.725
   64LEU      H  623   6.320   4.972   0.778
   64LEU     CA  624   6.430   5.142   0.719
   64LEU     CB  625   6.301   5.224   0.726
   64LEU     CG  626   6.211   5.204   0.604
   64LEU    CD1  627   6.092   5.298   0.623
   64LEU    CD2  628   6.283   5.233   0.472
   64LEU      C  629   6.527   5.185   0.829
   64LEU      O  630   6.591   5.291   0.832
   65LYS      N  631   6.546   5.100   0.929
   65LYS      H  632   6.526   5.004   0.910
   65LYS     CA  633   6.624   5.118   1.052
   65LYS     CB  634   6.776   5.108   1.032
   65LYS     CG  635   6.817   4.969   0.984
   65LYS     CD  636   6.790   4.857   1.084
   65LYS     CE  637   6.852   4.723   1.041
   65LYS     NZ  638   6.880   4.633   1.154
   65LYS    HZ1  639   6.799   4.599   1.203
   65LYS    HZ2  640   6.947   4.562   1.133
   65LYS    HZ3  641   6.916   4.693   1.225
   65LYS      C  642   6.594   5.232   1.149
   65LYS      O  643   6.670   5.265   1.240
   66GLY      N  644   6.477   5.292   1.132
   66GLY      H  645   6.401   5.255   1.078
   66GLY     CA  646   6.437   5.423   1.187
   66GLY      C  647   6.506   5.547   1.130
   66GLY      O  648   6.526   5.645   1.202
   67GLN      N  649   6.542   5.550   1.002
   67GLN      H  650   6.551   5.460   0.960
   67GLN     CA  651   6.597   5.662   0.923
   67GLN     CB  652   6.599   5.624   0.775
   67GLN     CG  653   6.733   5.655   0.709
   67GLN     CD  654   6.739   5.640   0.557
   67GLN    OE1  655   6.789   5.541   0.503
   67GLN    NE2  656   6.696   5.746   0.489
   67GLN   HE21  657   6.654   5.822   0.539
   67GLN   HE22  658   6.702   5.740   0.389
   67GLN      C  659   6.522   5.795   0.934
   67GLN      O  660   6.587   5.899   0.938
   68GLU      N  661   6.389   5.787   0.941
   68GLU      H  662   6.338   5.701   0.945
   68GLU     CA  663   6.300   5.903   0.953
   68GLU     CB  664   6.198   5.913   0.839
   68GLU     CG  665   6.264   5.934   0.703
   68GLU     CD  666   6.159   5.964   0.595
   68GLU    OE1  667   6.166   6.061   0.517
   68GLU    OE2  668   6.071   5.877   0.580
   68GLU      C  669   6.237   5.912   1.093
   68GLU      O  670   6.116   5.929   1.087
   69VAL      N  671   6.320   5.895   1.195
   69VAL      H  672   6.406   5.848   1.176
   69VAL     CA  673   6.271   5.907   1.333
   69VAL     CB  674   6.237   5.781   1.413
   69VAL    CG1  675   6.179   5.805   1.553
   69VAL    CG2  676   6.152   5.683   1.332
   69VAL      C  677   6.367   6.000   1.408
   69VAL      O  678   6.485   5.970   1.426
   70SER      N  679   6.311   6.098   1.477
   70SER      H  680   6.212   6.109   1.468
   70SER     CA  681   6.389   6.198   1.551
   70SER     CB  682   6.303   6.316   1.599
   70SER     OG  683   6.365   6.411   1.685
   70SER     HG  684   6.304   6.488   1.669
   70SER      C  685   6.454   6.148   1.681
   70SER      O  686   6.385   6.087   1.762
   71PRO      N  687   6.578   6.187   1.708
   71PRO     CA  688   6.637   6.160   1.840
   71PRO     CB  689   6.782   6.210   1.839
   71PRO     CG  690   6.811   6.224   1.689
   71PRO     CD  691   6.677   6.257   1.624
   71PRO      C  692   6.566   6.203   1.968
   71PRO      O  693   6.580   6.142   2.073
   72LYS      N  694   6.471   6.295   1.948
   72LYS      H  695   6.476   6.360   1.872
   72LYS     CA  696   6.379   6.338   2.054
   72LYS     CB  697   6.286   6.447   2.001
   72LYS     CG  698   6.369   6.575   1.988
   72LYS     CD  699   6.276   6.695   1.967
   72LYS     CE  700   6.331   6.836   1.942
   72LYS     NZ  701   6.210   6.917   1.923
   72LYS    HZ1  702   6.144   6.905   1.998
   72LYS    HZ2  703   6.234   7.014   1.917
   72LYS    HZ3  704   6.168   6.895   1.835
   72LYS      C  705   6.287   6.239   2.125
   72LYS      O  706   6.253   6.261   2.241
   73VAL      N  707   6.272   6.120   2.066
   73VAL      H  708   6.326   6.102   1.984
   73VAL     CA  709   6.179   6.012   2.102
   73VAL     CB  710   6.129   5.938   1.978
   73VAL    CG1  711   6.024   5.830   2.003
   73VAL    CG2  712   6.045   6.034   1.893
   73VAL      C  713   6.231   5.918   2.211
   73VAL      O  714   6.341   5.866   2.198
   74TYR      N  715   6.151   5.897   2.315
   74TYR      H  716   6.075   5.960   2.332
   74TYR     CA  717   6.181   5.792   2.413
   74TYR     CB  718   6.150   5.836   2.557
   74TYR     CG  719   6.199   5.725   2.650
   74TYR    CD1  720   6.113   5.618   2.673
   74TYR    HD1  721   6.028   5.595   2.610
   74TYR    CD2  722   6.304   5.754   2.736
   74TYR    HD2  723   6.372   5.837   2.716
   74TYR    CE1  724   6.134   5.550   2.793
   74TYR    HE1  725   6.065   5.471   2.823
   74TYR    CE2  726   6.327   5.687   2.856
   74TYR    HE2  727   6.417   5.696   2.918
   74TYR     CZ  728   6.241   5.580   2.876
   74TYR     OH  729   6.255   5.497   2.982
   74TYR     HH  730   6.327   5.536   3.039
   74TYR      C  731   6.108   5.663   2.372
   74TYR      O  732   5.987   5.647   2.383
   75PHE      N  733   6.185   5.572   2.313
   75PHE      H  734   6.281   5.596   2.298
   75PHE     CA  735   6.145   5.437   2.271
   75PHE     CB  736   6.193   5.403   2.129
   75PHE     CG  737   6.113   5.292   2.062
   75PHE    CD1  738   5.982   5.313   2.020
   75PHE    HD1  739   5.930   5.407   2.038
   75PHE    CD2  740   6.177   5.170   2.043
   75PHE    HD2  741   6.281   5.156   2.070
   75PHE    CE1  742   5.909   5.210   1.961
   75PHE    HE1  743   5.801   5.219   1.947
   75PHE    CE2  744   6.102   5.069   1.982
   75PHE    HE2  745   6.144   4.974   1.949
   75PHE     CZ  746   5.969   5.086   1.947
   75PHE     HZ  747   5.928   5.002   1.890
   75PHE      C  748   6.210   5.337   2.367
   75PHE      O  749   6.332   5.337   2.386
   76MET      N  750   6.137   5.233   2.404
   76MET      H  751   6.055   5.208   2.352
   76MET     CA  752   6.195   5.126   2.486
   76MET     CB  753   6.178   5.151   2.636
   76MET     CG  754   6.042   5.196   2.690
   76MET     SD  755   6.051   5.195   2.873
   76MET     CE  756   6.176   5.084   2.934
   76MET      C  757   6.143   4.986   2.451
   76MET      O  758   6.023   4.963   2.463
   77LYS      N  759   6.228   4.892   2.413
   77LYS      H  760   6.325   4.888   2.438
   77LYS     CA  761   6.181   4.765   2.355
   77LYS     CB  762   6.288   4.694   2.272
   77LYS     CG  763   6.318   4.760   2.138
   77LYS     CD  764   6.458   4.713   2.097
   77LYS     CE  765   6.504   4.779   1.966
   77LYS     NZ  766   6.612   4.695   1.912
   77LYS    HZ1  767   6.663   4.742   1.840
   77LYS    HZ2  768   6.683   4.678   1.980
   77LYS    HZ3  769   6.572   4.608   1.884
   77LYS      C  770   6.129   4.666   2.459
   77LYS      O  771   6.182   4.657   2.569
   78GLN      N  772   6.005   4.622   2.441
   78GLN      H  773   5.946   4.656   2.367
   78GLN     CA  774   5.946   4.519   2.528
   78GLN     CB  775   5.794   4.520   2.515
   78GLN     CG  776   5.723   4.459   2.636
   78GLN     CD  777   5.580   4.422   2.597
   78GLN    OE1  778   5.504   4.488   2.526
   78GLN    NE2  779   5.547   4.300   2.639
   78GLN   HE21  780   5.604   4.239   2.693
   78GLN   HE22  781   5.451   4.274   2.648
   78GLN      C  782   6.002   4.377   2.525
   78GLN      O  783   5.971   4.302   2.433
   79THR      N  784   6.080   4.341   2.627
   79THR      H  785   6.109   4.401   2.701
   79THR     CA  786   6.135   4.206   2.647
   79THR     CB  787   6.277   4.209   2.703
   79THR    OG1  788   6.273   4.303   2.811
   79THR    HG1  789   6.355   4.291   2.867
   79THR    CG2  790   6.384   4.250   2.601
   79THR      C  791   6.049   4.121   2.740
   79THR      O  792   6.037   4.002   2.711
   80ILE      N  793   5.995   4.184   2.844
   80ILE      H  794   6.047   4.268   2.857
   80ILE     CA  795   5.915   4.112   2.945
   80ILE     CB  796   5.924   4.200   3.070
   80ILE    CG1  797   6.064   4.181   3.130
   80ILE    CG2  798   5.818   4.167   3.175
   80ILE     CD  799   6.109   4.038   3.163
   80ILE      C  800   5.770   4.100   2.900
   80ILE      O  801   5.722   4.152   2.799
   81GLY      N  802   5.714   3.988   2.944
   81GLY      H  803   5.758   3.934   3.016
   81GLY     CA  804   5.581   3.938   2.907
   81GLY      C  805   5.472   4.009   2.987
   81GLY      O  806   5.493   4.041   3.104
   82ASN      N  807   5.355   4.023   2.927
   82ASN      H  808   5.348   3.977   2.838
   82ASN     CA  809   5.226   4.072   2.979
   82ASN     CB  810   5.168   3.971   3.078
   82ASN     CG  811   5.026   3.932   3.035
   82ASN    OD1  812   4.934   3.985   3.097
   82ASN    ND2  813   5.010   3.815   2.975
   82ASN   HD21  814   5.090   3.759   2.952
   82ASN   HD22  815   4.923   3.766   2.978
   82ASN      C  816   5.239   4.215   3.032
   82ASN      O  817   5.173   4.247   3.130
   83SER      N  818   5.317   4.303   2.970
   83SER      H  819   5.376   4.269   2.896
   83SER     CA  820   5.338   4.442   3.011
   83SER     CB  821   5.484   4.458   3.055
   83SER     OG  822   5.567   4.412   2.948
   83SER     HG  823   5.657   4.454   2.962
   83SER      C  824   5.302   4.561   2.922
   83SER      O  825   5.322   4.673   2.969
   84CYS      N  826   5.211   4.539   2.828
   84CYS      H  827   5.182   4.445   2.811
   84CYS     CA  828   5.164   4.636   2.728
   84CYS     CB  829   5.062   4.587   2.625
   84CYS     SG  830   4.899   4.521   2.677
   84CYS     HG  831   4.852   4.645   2.687
   84CYS      C  832   5.112   4.766   2.790
   84CYS      O  833   5.145   4.876   2.745
   85GLY      N  834   5.022   4.761   2.888
   85GLY      H  835   4.980   4.674   2.913
   85GLY     CA  836   4.958   4.876   2.954
   85GLY      C  837   5.065   4.972   3.006
   85GLY      O  838   5.085   5.083   2.956
   86THR      N  839   5.158   4.918   3.085
   86THR      H  840   5.160   4.820   3.104
   86THR     CA  841   5.264   4.986   3.160
   86THR     CB  842   5.325   4.892   3.264
   86THR    OG1  843   5.219   4.833   3.339
   86THR    HG1  844   5.248   4.741   3.364
   86THR    CG2  845   5.428   4.966   3.350
   86THR      C  846   5.372   5.039   3.065
   86THR      O  847   5.406   5.156   3.084
   87ILE      N  848   5.405   4.972   2.955
   87ILE      H  849   5.398   4.872   2.951
   87ILE     CA  850   5.495   5.029   2.854
   87ILE     CB  851   5.531   4.919   2.755
   87ILE    CG1  852   5.614   4.811   2.825
   87ILE    CG2  853   5.596   4.965   2.624
   87ILE     CD  854   5.751   4.856   2.875
   87ILE      C  855   5.433   5.148   2.781
   87ILE      O  856   5.501   5.249   2.759
   88GLY      N  857   5.312   5.130   2.729
   88GLY      H  858   5.288   5.040   2.692
   88GLY     CA  859   5.233   5.241   2.674
   88GLY      C  860   5.209   5.353   2.776
   88GLY      O  861   5.218   5.469   2.738
   89LEU      N  862   5.206   5.334   2.908
   89LEU      H  863   5.197   5.240   2.941
   89LEU     CA  864   5.211   5.439   3.010
   89LEU     CB  865   5.160   5.393   3.147
   89LEU     CG  866   5.103   5.499   3.242
   89LEU    CD1  867   4.996   5.423   3.321
   89LEU    CD2  868   5.199   5.558   3.345
   89LEU      C  869   5.346   5.508   3.026
   89LEU      O  870   5.353   5.631   3.019
   90ILE      N  871   5.451   5.426   3.018
   90ILE      H  872   5.442   5.328   3.030
   90ILE     CA  873   5.585   5.487   3.008
   90ILE     CB  874   5.697   5.388   3.039
   90ILE    CG1  875   5.671   5.308   3.167
   90ILE    CG2  876   5.834   5.455   3.050
   90ILE     CD  877   5.777   5.199   3.187
   90ILE      C  878   5.602   5.561   2.875
   90ILE      O  879   5.630   5.681   2.882
   91HISE     N  880   5.560   5.511   2.759
   91HISE     H  881   5.528   5.416   2.760
   91HISE    CA  882   5.558   5.576   2.628
   91HISE    CB  883   5.503   5.487   2.517
   91HISE    CG  884   5.562   5.358   2.459
   91HISE   ND1  885   5.483   5.273   2.394
   91HISE   CD2  886   5.687   5.325   2.426
   91HISE   HD2  887   5.767   5.399   2.428
   91HISE   CE1  888   5.554   5.182   2.328
   91HISE   HE1  889   5.505   5.100   2.275
   91HISE   NE2  890   5.681   5.215   2.352
   91HISE   HE2  891   5.762   5.173   2.310
   91HISE     C  892   5.485   5.710   2.624
   91HISE     O  893   5.554   5.801   2.579
   92ALA      N  894   5.371   5.720   2.692
   92ALA      H  895   5.327   5.641   2.734
   92ALA     CA  896   5.294   5.845   2.693
   92ALA     CB  897   5.165   5.801   2.763
   92ALA      C  898   5.376   5.945   2.775
   92ALA      O  899   5.434   6.034   2.712
   93VAL      N  900   5.383   5.915   2.904
   93VAL      H  901   5.358   5.825   2.940
   93VAL     CA  902   5.440   6.013   2.997
   93VAL     CB  903   5.417   5.964   3.140
   93VAL    CG1  904   5.462   6.070   3.241
   93VAL    CG2  905   5.269   5.935   3.164
   93VAL      C  906   5.584   6.049   2.960
   93VAL      O  907   5.618   6.167   2.958
   94ALA      N  908   5.669   5.959   2.911
   94ALA      H  909   5.646   5.862   2.905
   94ALA     CA  910   5.809   5.992   2.884
   94ALA     CB  911   5.882   5.866   2.836
   94ALA      C  912   5.831   6.090   2.768
   94ALA      O  913   5.929   6.165   2.770
   95ASN      N  914   5.739   6.092   2.672
   95ASN      H  915   5.650   6.046   2.676
   95ASN     CA  916   5.749   6.190   2.563
   95ASN     CB  917   5.716   6.122   2.430
   95ASN     CG  918   5.805   6.004   2.390
   95ASN    OD1  919   5.906   6.016   2.322
   95ASN    ND2  920   5.777   5.879   2.425
   95ASN   HD21  921   5.700   5.855   2.485
   95ASN   HD22  922   5.827   5.804   2.381
   95ASN      C  923   5.693   6.332   2.581
   95ASN      O  924   5.741   6.427   2.520
   96ASN      N  925   5.584   6.333   2.658
   96ASN      H  926   5.530   6.253   2.686
   96ASN     CA  927   5.524   6.459   2.703
   96ASN     CB  928   5.376   6.457   2.667
   96ASN     CG  929   5.363   6.488   2.518
   96ASN    OD1  930   5.415   6.584   2.460
   96ASN    ND2  931   5.291   6.413   2.434
   96ASN   HD21  932   5.252   6.325   2.460
   96ASN   HD22  933   5.259   6.463   2.354
   96ASN      C  934   5.552   6.512   2.844
   96ASN      O  935   5.463   6.567   2.908
   97GLN      N  936   5.673   6.486   2.893
   97GLN      H  937   5.729   6.421   2.842
   97GLN     CA  938   5.727   6.541   3.018
   97GLN     CB  939   5.873   6.507   3.048
   97GLN     CG  940   5.872   6.362   3.096
   97GLN     CD  941   6.015   6.313   3.122
   97GLN    OE1  942   6.057   6.325   3.237
   97GLN    NE2  943   6.083   6.245   3.030
   97GLN   HE21  944   6.054   6.215   2.939
   97GLN   HE22  945   6.182   6.250   3.044
   97GLN      C  946   5.718   6.693   3.038
   97GLN      O  947   5.736   6.737   3.152
   98ASP      N  948   5.720   6.775   2.934
   98ASP      H  949   5.744   6.745   2.842
   98ASP     CA  950   5.681   6.916   2.949
   98ASP     CB  951   5.711   6.990   2.819
   98ASP     CG  952   5.637   6.943   2.693
   98ASP    OD1  953   5.617   7.035   2.610
   98ASP    OD2  954   5.616   6.825   2.660
   98ASP      C  955   5.536   6.940   2.989
   98ASP      O  956   5.495   7.043   3.042
   99LYS      N  957   5.450   6.853   2.937
   99LYS      H  958   5.482   6.794   2.862
   99LYS     CA  959   5.305   6.868   2.953
   99LYS     CB  960   5.228   6.790   2.846
   99LYS     CG  961   5.263   6.860   2.715
   99LYS     CD  962   5.168   6.817   2.602
   99LYS     CE  963   5.224   6.882   2.475
   99LYS     NZ  964   5.359   6.847   2.429
   99LYS    HZ1  965   5.429   6.881   2.492
   99LYS    HZ2  966   5.363   6.747   2.429
   99LYS    HZ3  967   5.372   6.892   2.340
   99LYS      C  968   5.260   6.819   3.091
   99LYS      O  969   5.161   6.868   3.144
  100LEU      N  970   5.334   6.723   3.144
  100LEU      H  971   5.399   6.666   3.093
  100LEU     CA  972   5.306   6.652   3.270
  100LEU     CB  973   5.257   6.513   3.230
  100LEU     CG  974   5.198   6.420   3.336
  100LEU    CD1  975   5.093   6.490   3.422
  100LEU    CD2  976   5.125   6.306   3.265
  100LEU      C  977   5.416   6.636   3.375
  100LEU      O  978   5.527   6.587   3.354
  101GLY      N  979   5.379   6.683   3.494
  101GLY      H  980   5.283   6.702   3.512
  101GLY     CA  981   5.473   6.672   3.606
  101GLY      C  982   5.480   6.551   3.700
  101GLY      O  983   5.393   6.465   3.698
  102PHE      N  984   5.578   6.543   3.790
  102PHE      H  985   5.644   6.617   3.800
  102PHE     CA  986   5.596   6.433   3.886
  102PHE     CB  987   5.726   6.354   3.871
  102PHE     CG  988   5.738   6.285   3.735
  102PHE    CD1  989   5.706   6.151   3.717
  102PHE    HD1  990   5.675   6.086   3.799
  102PHE    CD2  991   5.781   6.363   3.628
  102PHE    HD2  992   5.801   6.470   3.636
  102PHE    CE1  993   5.703   6.098   3.589
  102PHE    HE1  994   5.660   5.999   3.574
  102PHE    CE2  995   5.790   6.302   3.504
  102PHE    HE2  996   5.838   6.350   3.419
  102PHE     CZ  997   5.749   6.171   3.480
  102PHE     HZ  998   5.703   6.150   3.383
  102PHE      C  999   5.598   6.471   4.034
  102PHE      O 1000   5.615   6.590   4.057
  103GLU      N 1001   5.566   6.381   4.127
  103GLU      H 1002   5.535   6.289   4.104
  103GLU     CA 1003   5.595   6.405   4.269
  103GLU     CB 1004   5.478   6.354   4.353
  103GLU     CG 1005   5.446   6.204   4.351
  103GLU     CD 1006   5.344   6.150   4.451
  103GLU    OE1 1007   5.250   6.224   4.487
  103GLU    OE2 1008   5.358   6.033   4.494
  103GLU      C 1009   5.733   6.367   4.324
  103GLU      O 1010   5.817   6.309   4.255
  104ASP      N 1011   5.748   6.396   4.453
  104ASP      H 1012   5.679   6.453   4.497
  104ASP     CA 1013   5.861   6.365   4.541
  104ASP     CB 1014   5.858   6.435   4.678
  104ASP     CG 1015   5.849   6.587   4.664
  104ASP    OD1 1016   5.962   6.639   4.657
  104ASP    OD2 1017   5.743   6.647   4.635
  104ASP      C 1018   5.868   6.213   4.552
  104ASP      O 1019   5.761   6.154   4.571
  105GLY      N 1020   5.987   6.155   4.562
  105GLY      H 1021   6.068   6.212   4.577
  105GLY     CA 1022   6.003   6.009   4.561
  105GLY      C 1023   5.970   5.923   4.439
  105GLY      O 1024   6.001   5.804   4.445
  106SER      N 1025   5.921   5.984   4.331
  106SER      H 1026   5.934   6.083   4.333
  106SER     CA 1027   5.868   5.914   4.213
  106SER     CB 1028   5.800   6.017   4.123
  106SER     OG 1029   5.790   5.955   3.994
  106SER     HG 1030   5.693   5.941   3.976
  106SER      C 1031   5.955   5.809   4.145
  106SER      O 1032   6.069   5.828   4.103
  107VAL      N 1033   5.896   5.690   4.132
  107VAL      H 1034   5.816   5.665   4.187
  107VAL     CA 1035   5.951   5.573   4.063
  107VAL     CB 1036   5.862   5.449   4.080
  107VAL    CG1 1037   5.891   5.333   3.985
  107VAL    CG2 1038   5.855   5.400   4.224
  107VAL      C 1039   5.979   5.598   3.914
  107VAL      O 1040   6.095   5.594   3.874
  108LEU      N 1041   5.871   5.657   3.864
  108LEU      H 1042   5.792   5.689   3.916
  108LEU     CA 1043   5.870   5.691   3.721
  108LEU     CB 1044   5.725   5.712   3.676
  108LEU     CG 1045   5.703   5.668   3.531
  108LEU    CD1 1046   5.710   5.518   3.502
  108LEU    CD2 1047   5.575   5.734   3.479
  108LEU      C 1048   5.963   5.807   3.686
  108LEU      O 1049   6.048   5.784   3.600
  109LYS      N 1050   5.986   5.901   3.777
  109LYS      H 1051   5.942   5.901   3.867
  109LYS     CA 1052   6.086   6.006   3.751
  109LYS     CB 1053   6.048   6.118   3.848
  109LYS     CG 1054   6.146   6.235   3.862
  109LYS     CD 1055   6.140   6.323   3.737
  109LYS     CE 1056   6.240   6.438   3.735
  109LYS     NZ 1057   6.233   6.499   3.601
  109LYS    HZ1 1058   6.144   6.518   3.559
  109LYS    HZ2 1059   6.268   6.592   3.612
  109LYS    HZ3 1060   6.288   6.445   3.537
  109LYS      C 1061   6.226   5.949   3.772
  109LYS      O 1062   6.299   5.961   3.674
  110GLN      N 1063   6.246   5.858   3.867
  110GLN      H 1064   6.179   5.830   3.936
  110GLN     CA 1065   6.377   5.796   3.888
  110GLN     CB 1066   6.377   5.712   4.016
  110GLN     CG 1067   6.511   5.665   4.072
  110GLN     CD 1068   6.567   5.546   3.994
  110GLN    OE1 1069   6.511   5.437   3.988
  110GLN    NE2 1070   6.688   5.561   3.940
  110GLN   HE21 1071   6.729   5.648   3.966
  110GLN   HE22 1072   6.742   5.499   3.883
  110GLN      C 1073   6.416   5.712   3.766
  110GLN      O 1074   6.502   5.756   3.690
  111PHE      N 1075   6.323   5.627   3.723
  111PHE      H 1076   6.244   5.604   3.780
  111PHE     CA 1077   6.348   5.549   3.601
  111PHE     CB 1078   6.233   5.450   3.578
  111PHE     CG 1079   6.249   5.346   3.467
  111PHE    CD1 1080   6.307   5.224   3.502
  111PHE    HD1 1081   6.367   5.212   3.592
  111PHE    CD2 1082   6.209   5.374   3.337
  111PHE    HD2 1083   6.169   5.473   3.313
  111PHE    CE1 1084   6.326   5.130   3.402
  111PHE    HE1 1085   6.328   5.024   3.428
  111PHE    CE2 1086   6.239   5.281   3.238
  111PHE    HE2 1087   6.190   5.285   3.141
  111PHE     CZ 1088   6.302   5.161   3.269
  111PHE     HZ 1089   6.335   5.097   3.187
  111PHE      C 1090   6.373   5.624   3.470
  111PHE      O 1091   6.471   5.595   3.402
  112LEU      N 1092   6.299   5.732   3.446
  112LEU      H 1093   6.225   5.768   3.503
  112LEU     CA 1094   6.326   5.821   3.333
  112LEU     CB 1095   6.211   5.922   3.320
  112LEU     CG 1096   6.070   5.881   3.277
  112LEU    CD1 1097   5.974   5.998   3.302
  112LEU    CD2 1098   6.064   5.827   3.134
  112LEU      C 1099   6.459   5.896   3.339
  112LEU      O 1100   6.531   5.898   3.240
  113SER      N 1101   6.494   5.944   3.458
  113SER      H 1102   6.433   5.932   3.537
  113SER     CA 1103   6.611   6.030   3.484
  113SER     CB 1104   6.587   6.079   3.627
  113SER     OG 1105   6.702   6.140   3.685
  113SER     HG 1106   6.709   6.122   3.783
  113SER      C 1107   6.744   5.955   3.474
  113SER      O 1108   6.848   6.005   3.432
  114GLU      N 1109   6.732   5.824   3.496
  114GLU      H 1110   6.664   5.792   3.562
  114GLU     CA 1111   6.837   5.725   3.468
  114GLU     CB 1112   6.815   5.598   3.552
  114GLU     CG 1113   6.937   5.507   3.546
  114GLU     CD 1114   6.917   5.387   3.639
  114GLU    OE1 1115   6.842   5.397   3.738
  114GLU    OE2 1116   6.969   5.276   3.615
  114GLU      C 1117   6.837   5.681   3.322
  114GLU      O 1118   6.936   5.715   3.258
  115THR      N 1119   6.722   5.636   3.272
  115THR      H 1120   6.637   5.641   3.325
  115THR     CA 1121   6.709   5.569   3.142
  115THR     CB 1122   6.580   5.489   3.120
  115THR    OG1 1123   6.458   5.561   3.138
  115THR    HG1 1124   6.443   5.578   3.235
  115THR    CG2 1125   6.588   5.361   3.203
  115THR      C 1126   6.724   5.662   3.022
  115THR      O 1127   6.715   5.616   2.908
  116GLU      N 1128   6.734   5.793   3.043
  116GLU      H 1129   6.742   5.838   3.132
  116GLU     CA 1130   6.743   5.890   2.933
  116GLU     CB 1131   6.725   6.035   2.978
  116GLU     CG 1132   6.745   6.152   2.881
  116GLU     CD 1133   6.746   6.291   2.945
  116GLU    OE1 1134   6.811   6.317   3.048
  116GLU    OE2 1135   6.707   6.387   2.875
  116GLU      C 1136   6.856   5.871   2.832
  116GLU      O 1137   6.834   5.840   2.715
  117LYS      N 1138   6.981   5.882   2.873
  117LYS      H 1139   6.998   5.884   2.971
  117LYS     CA 1140   7.095   5.871   2.780
  117LYS     CB 1141   7.208   5.971   2.805
  117LYS     CG 1142   7.178   6.112   2.753
  117LYS     CD 1143   7.314   6.180   2.769
  117LYS     CE 1144   7.433   6.139   2.682
  117LYS     NZ 1145   7.425   6.191   2.545
  117LYS    HZ1 1146   7.370   6.127   2.491
  117LYS    HZ2 1147   7.385   6.282   2.534
  117LYS    HZ3 1148   7.517   6.202   2.507
  117LYS      C 1149   7.147   5.731   2.749
  117LYS      O 1150   7.266   5.702   2.746
  118MET      N 1151   7.058   5.647   2.696
  118MET      H 1152   6.975   5.677   2.649
  118MET     CA 1153   7.086   5.506   2.661
  118MET     CB 1154   7.094   5.426   2.791
  118MET     CG 1155   6.968   5.430   2.878
  118MET     SD 1156   6.947   5.289   2.993
  118MET     CE 1157   7.086   5.307   3.103
  118MET      C 1158   6.988   5.438   2.565
  118MET      O 1159   6.878   5.488   2.550
  119SER      N 1160   7.027   5.325   2.506
  119SER      H 1161   7.096   5.269   2.553
  119SER     CA 1162   6.954   5.272   2.390
  119SER     CB 1163   7.042   5.167   2.323
  119SER     OG 1164   7.056   5.050   2.404
  119SER     HG 1165   7.108   5.068   2.488
  119SER      C 1166   6.826   5.204   2.436
  119SER      O 1167   6.816   5.156   2.549
  120PRO      N 1168   6.722   5.204   2.353
  120PRO     CA 1169   6.604   5.117   2.350
  120PRO     CB 1170   6.555   5.121   2.205
  120PRO     CG 1171   6.576   5.269   2.169
  120PRO     CD 1172   6.707   5.300   2.242
  120PRO      C 1173   6.626   4.975   2.402
  120PRO      O 1174   6.535   4.910   2.454
  121GLU      N 1175   6.741   4.917   2.369
  121GLU      H 1176   6.777   4.940   2.279
  121GLU     CA 1177   6.788   4.788   2.422
  121GLU     CB 1178   6.906   4.730   2.345
  121GLU     CG 1179   6.869   4.697   2.200
  121GLU     CD 1180   6.889   4.812   2.101
  121GLU    OE1 1181   6.805   4.905   2.102
  121GLU    OE2 1182   7.005   4.815   2.057
  121GLU      C 1183   6.831   4.798   2.569
  121GLU      O 1184   6.785   4.721   2.652
  122ASP      N 1185   6.913   4.897   2.602
  122ASP      H 1186   6.968   4.951   2.538
  122ASP     CA 1187   6.950   4.924   2.742
  122ASP     CB 1188   7.044   5.042   2.766
  122ASP     CG 1189   7.176   5.019   2.692
  122ASP    OD1 1190   7.238   4.911   2.683
  122ASP    OD2 1191   7.214   5.111   2.617
  122ASP      C 1192   6.831   4.953   2.832
  122ASP      O 1193   6.830   4.907   2.946
  123ARG      N 1194   6.729   5.026   2.786
  123ARG      H 1195   6.745   5.077   2.702
  123ARG     CA 1196   6.597   5.041   2.848
  123ARG     CB 1197   6.513   5.142   2.770
  123ARG     CG 1198   6.579   5.279   2.748
  123ARG     CD 1199   6.485   5.398   2.728
  123ARG     NE 1200   6.563   5.521   2.707
  123ARG     HE 1201   6.621   5.538   2.787
  123ARG     CZ 1202   6.572   5.587   2.591
  123ARG    NH1 1203   6.494   5.557   2.486
  123ARG   HH11 1204   6.417   5.493   2.486
  123ARG   HH12 1205   6.499   5.616   2.406
  123ARG    NH2 1206   6.665   5.683   2.587
  123ARG   HH21 1207   6.732   5.704   2.659
  123ARG   HH22 1208   6.662   5.745   2.509
  123ARG      C 1209   6.510   4.918   2.876
  123ARG      O 1210   6.449   4.917   2.983
  124ALA      N 1211   6.520   4.820   2.786
  124ALA      H 1212   6.546   4.839   2.691
  124ALA     CA 1213   6.476   4.684   2.820
  124ALA     CB 1214   6.464   4.602   2.692
  124ALA      C 1215   6.546   4.616   2.938
  124ALA      O 1216   6.473   4.594   3.034
  125LYS      N 1217   6.679   4.618   2.938
  125LYS      H 1218   6.733   4.636   2.856
  125LYS     CA 1219   6.769   4.572   3.044
  125LYS     CB 1220   6.919   4.579   3.017
  125LYS     CG 1221   6.976   4.506   2.896
  125LYS     CD 1222   6.945   4.356   2.906
  125LYS     CE 1223   7.008   4.278   2.791
  125LYS     NZ 1224   6.985   4.312   2.649
  125LYS    HZ1 1225   7.035   4.396   2.630
  125LYS    HZ2 1226   7.000   4.231   2.593
  125LYS    HZ3 1227   6.888   4.337   2.646
  125LYS      C 1228   6.746   4.639   3.180
  125LYS      O 1229   6.741   4.573   3.283
  126CYS      N 1230   6.723   4.770   3.167
  126CYS      H 1231   6.753   4.820   3.086
  126CYS     CA 1232   6.675   4.851   3.280
  126CYS     CB 1233   6.691   5.001   3.258
  126CYS     SG 1234   6.864   5.060   3.268
  126CYS     HG 1235   6.894   5.031   3.394
  126CYS      C 1236   6.536   4.817   3.336
  126CYS      O 1237   6.506   4.850   3.451
  127PHE      N 1238   6.438   4.775   3.257
  127PHE      H 1239   6.449   4.764   3.158
  127PHE     CA 1240   6.310   4.718   3.302
  127PHE     CB 1241   6.200   4.720   3.196
  127PHE     CG 1242   6.053   4.717   3.237
  127PHE    CD1 1243   5.978   4.834   3.241
  127PHE    HD1 1244   6.031   4.928   3.223
  127PHE    CD2 1245   6.001   4.591   3.266
  127PHE    HD2 1246   6.052   4.496   3.280
  127PHE    CE1 1247   5.845   4.815   3.276
  127PHE    HE1 1248   5.785   4.906   3.282
  127PHE    CE2 1249   5.866   4.580   3.298
  127PHE    HE2 1250   5.828   4.479   3.317
  127PHE     CZ 1251   5.787   4.693   3.307
  127PHE     HZ 1252   5.694   4.687   3.365
  127PHE      C 1253   6.314   4.581   3.370
  127PHE      O 1254   6.262   4.560   3.479
  128GLU      N 1255   6.398   4.498   3.309
  128GLU      H 1256   6.451   4.536   3.233
  128GLU     CA 1257   6.438   4.363   3.353
  128GLU     CB 1258   6.543   4.306   3.258
  128GLU     CG 1259   6.466   4.248   3.139
  128GLU     CD 1260   6.553   4.217   3.017
  128GLU    OE1 1261   6.600   4.102   3.003
  128GLU    OE2 1262   6.553   4.299   2.923
  128GLU      C 1263   6.502   4.376   3.491
  128GLU      O 1264   6.452   4.311   3.582
  129LYS      N 1265   6.586   4.478   3.507
  129LYS      H 1266   6.630   4.525   3.430
  129LYS     CA 1267   6.648   4.506   3.637
  129LYS     CB 1268   6.782   4.579   3.624
  129LYS     CG 1269   6.889   4.493   3.557
  129LYS     CD 1270   7.032   4.545   3.562
  129LYS     CE 1271   7.039   4.646   3.447
  129LYS     NZ 1272   7.168   4.716   3.436
  129LYS    HZ1 1273   7.185   4.781   3.510
  129LYS    HZ2 1274   7.236   4.643   3.443
  129LYS    HZ3 1275   7.174   4.771   3.353
  129LYS      C 1276   6.568   4.587   3.740
  129LYS      O 1277   6.620   4.615   3.848
  130ASN      N 1278   6.443   4.618   3.706
  130ASN      H 1279   6.389   4.575   3.633
  130ASN     CA 1280   6.360   4.694   3.801
  130ASN     CB 1281   6.269   4.796   3.733
  130ASN     CG 1282   6.234   4.901   3.839
  130ASN    OD1 1283   6.132   4.886   3.906
  130ASN    ND2 1284   6.319   4.997   3.875
  130ASN   HD21 1285   6.413   5.013   3.846
  130ASN   HD22 1286   6.288   5.039   3.960
  130ASN      C 1287   6.274   4.595   3.879
  130ASN      O 1288   6.209   4.502   3.831
  131GLU      N 1289   6.240   4.640   3.999
  131GLU      H 1290   6.278   4.729   4.025
  131GLU     CA 1291   6.154   4.565   4.091
  131GLU     CB 1292   6.223   4.500   4.212
  131GLU     CG 1293   6.346   4.413   4.188
  131GLU     CD 1294   6.416   4.351   4.309
  131GLU    OE1 1295   6.361   4.340   4.421
  131GLU    OE2 1296   6.539   4.332   4.300
  131GLU      C 1297   6.035   4.642   4.149
  131GLU      O 1298   5.929   4.581   4.163
  132ALA      N 1299   6.048   4.773   4.165
  132ALA      H 1300   6.129   4.825   4.139
  132ALA     CA 1301   5.938   4.864   4.202
  132ALA     CB 1302   5.996   5.006   4.206
  132ALA      C 1303   5.823   4.865   4.101
  132ALA      O 1304   5.706   4.863   4.139
  133ILE      N 1305   5.851   4.878   3.972
  133ILE      H 1306   5.947   4.897   3.949
  133ILE     CA 1307   5.753   4.877   3.863
  133ILE     CB 1308   5.816   4.906   3.726
  133ILE    CG1 1309   5.892   5.039   3.732
  133ILE    CG2 1310   5.702   4.923   3.625
  133ILE     CD 1311   5.968   5.059   3.600
  133ILE      C 1312   5.682   4.742   3.860
  133ILE      O 1313   5.562   4.745   3.833
  134GLN      N 1314   5.757   4.634   3.879
  134GLN      H 1315   5.856   4.639   3.863
  134GLN     CA 1316   5.702   4.498   3.891
  134GLN     CB 1317   5.818   4.398   3.897
  134GLN     CG 1318   5.872   4.376   3.756
  134GLN     CD 1319   5.962   4.252   3.754
  134GLN    OE1 1320   5.909   4.141   3.744
  134GLN    NE2 1321   6.093   4.271   3.744
  134GLN   HE21 1322   6.136   4.361   3.743
  134GLN   HE22 1323   6.150   4.191   3.728
  134GLN      C 1324   5.607   4.473   4.008
  134GLN      O 1325   5.495   4.431   3.978
  135ALA      N 1326   5.641   4.527   4.124
  135ALA      H 1327   5.738   4.537   4.148
  135ALA     CA 1328   5.554   4.528   4.243
  135ALA     CB 1329   5.632   4.562   4.370
  135ALA      C 1330   5.427   4.613   4.231
  135ALA      O 1331   5.319   4.557   4.246
  136ALA      N 1332   5.442   4.726   4.161
  136ALA      H 1333   5.532   4.763   4.138
  136ALA     CA 1334   5.338   4.821   4.119
  136ALA     CB 1335   5.408   4.949   4.074
  136ALA      C 1336   5.242   4.763   4.014
  136ALA      O 1337   5.120   4.748   4.022
  137HISE     N 1338   5.298   4.703   3.910
  137HISE     H 1339   5.396   4.721   3.896
  137HISE    CA 1340   5.220   4.637   3.804
  137HISE    CB 1341   5.323   4.600   3.697
  137HISE    CG 1342   5.251   4.538   3.577
  137HISE   ND1 1343   5.237   4.586   3.454
  137HISE   CD2 1344   5.248   4.406   3.557
  137HISE   HD2 1345   5.258   4.330   3.634
  137HISE   CE1 1346   5.214   4.490   3.365
  137HISE   HE1 1347   5.190   4.496   3.259
  137HISE   NE2 1348   5.223   4.375   3.431
  137HISE   HE2 1349   5.215   4.282   3.395
  137HISE     C 1350   5.133   4.521   3.853
  137HISE     O 1351   5.013   4.519   3.824
  138ASP      N 1352   5.197   4.439   3.934
  138ASP      H 1353   5.296   4.435   3.952
  138ASP     CA 1354   5.128   4.321   3.989
  138ASP     CB 1355   5.223   4.205   4.020
  138ASP     CG 1356   5.236   4.104   3.906
  138ASP    OD1 1357   5.299   4.130   3.802
  138ASP    OD2 1358   5.194   3.986   3.911
  138ASP      C 1359   5.030   4.349   4.103
  138ASP      O 1360   4.924   4.288   4.115
  139ALA      N 1361   5.046   4.454   4.183
  139ALA      H 1362   5.140   4.475   4.209
  139ALA     CA 1363   4.941   4.513   4.268
  139ALA     CB 1364   5.010   4.633   4.334
  139ALA      C 1365   4.817   4.557   4.190
  139ALA      O 1366   4.707   4.515   4.225
  140VAL      N 1367   4.845   4.620   4.076
  140VAL      H 1368   4.937   4.621   4.036
  140VAL     CA 1369   4.735   4.677   3.996
  140VAL     CB 1370   4.760   4.809   3.922
  140VAL    CG1 1371   4.630   4.875   3.874
  140VAL    CG2 1372   4.838   4.908   4.008
  140VAL      C 1373   4.662   4.571   3.915
  140VAL      O 1374   4.541   4.575   3.893
  141ALA      N 1375   4.740   4.472   3.872
  141ALA      H 1376   4.840   4.468   3.875
  141ALA     CA 1377   4.681   4.350   3.815
  141ALA     CB 1378   4.789   4.249   3.777
  141ALA      C 1379   4.586   4.280   3.912
  141ALA      O 1380   4.467   4.269   3.883
  142GLN      N 1381   4.638   4.269   4.034
  142GLN      H 1382   4.737   4.262   4.041
  142GLN     CA 1383   4.556   4.216   4.144
  142GLN     CB 1384   4.640   4.190   4.270
  142GLN     CG 1385   4.735   4.073   4.249
  142GLN     CD 1386   4.780   4.006   4.379
  142GLN    OE1 1387   4.695   3.988   4.466
  142GLN    NE2 1388   4.881   3.921   4.372
  142GLN   HE21 1389   4.927   3.921   4.283
  142GLN   HE22 1390   4.907   3.865   4.451
  142GLN      C 1391   4.435   4.301   4.185
  142GLN      O 1392   4.331   4.236   4.188
  143GLU      N 1393   4.451   4.433   4.187
  143GLU      H 1394   4.541   4.476   4.175
  143GLU     CA 1395   4.338   4.523   4.213
  143GLU     CB 1396   4.379   4.665   4.252
  143GLU     CG 1397   4.266   4.752   4.307
  143GLU     CD 1398   4.335   4.875   4.367
  143GLU    OE1 1399   4.328   4.985   4.309
  143GLU    OE2 1400   4.411   4.857   4.465
  143GLU      C 1401   4.235   4.531   4.099
  143GLU      O 1402   4.118   4.544   4.134
  144GLY      N 1403   4.271   4.504   3.974
  144GLY      H 1404   4.369   4.502   3.955
  144GLY     CA 1405   4.188   4.482   3.855
  144GLY      C 1406   4.114   4.349   3.872
  144GLY      O 1407   4.167   4.238   3.877
  145GLN      N 1408   3.982   4.356   3.859
  145GLN      H 1409   3.936   4.435   3.817
  145GLN     CA 1410   3.887   4.249   3.894
  145GLN     CB 1411   3.747   4.307   3.912
  145GLN     CG 1412   3.694   4.390   3.794
  145GLN     CD 1413   3.562   4.456   3.835
  145GLN    OE1 1414   3.489   4.408   3.922
  145GLN    NE2 1415   3.538   4.571   3.774
  145GLN   HE21 1416   3.593   4.614   3.702
  145GLN   HE22 1417   3.457   4.621   3.806
  145GLN      C 1418   3.878   4.122   3.809
  145GLN      O 1419   3.886   4.014   3.866
  146CYS      N 1420   3.868   4.139   3.677
  146CYS      H 1421   3.857   4.230   3.638
  146CYS     CA 1422   3.876   4.030   3.579
  146CYS     CB 1423   3.782   4.052   3.460
  146CYS     SG 1424   3.646   4.174   3.466
  146CYS     HG 1425   3.732   4.275   3.458
  146CYS      C 1426   4.014   3.988   3.527
  146CYS      O 1427   4.095   4.080   3.518
  147ARG      N 1428   4.045   3.861   3.504
  147ARG      H 1429   3.971   3.794   3.511
  147ARG     CA 1430   4.169   3.813   3.440
  147ARG     CB 1431   4.231   3.696   3.517
  147ARG     CG 1432   4.384   3.697   3.510
  147ARG     CD 1433   4.448   3.833   3.539
  147ARG     NE 1434   4.450   3.870   3.682
  147ARG     HE 1435   4.371   3.899   3.736
  147ARG     CZ 1436   4.567   3.881   3.745
  147ARG    NH1 1437   4.683   3.843   3.688
  147ARG   HH11 1438   4.680   3.800   3.598
  147ARG   HH12 1439   4.767   3.849   3.741
  147ARG    NH2 1440   4.563   3.896   3.878
  147ARG   HH21 1441   4.475   3.899   3.925
  147ARG   HH22 1442   4.648   3.903   3.930
  147ARG      C 1443   4.142   3.761   3.299
  147ARG      O 1444   4.156   3.846   3.211
  148VAL      N 1445   4.076   3.646   3.283
  148VAL      H 1446   4.028   3.608   3.361
  148VAL     CA 1447   4.042   3.584   3.154
  148VAL     CB 1448   3.903   3.626   3.106
  148VAL    CG1 1449   3.854   3.529   2.998
  148VAL    CG2 1450   3.795   3.614   3.214
  148VAL      C 1451   4.150   3.604   3.049
  148VAL      O 1452   4.166   3.702   2.976
  149ASP      N 1453   4.227   3.496   3.034
  149ASP      H 1454   4.223   3.417   3.095
  149ASP     CA 1455   4.324   3.504   2.923
  149ASP     CB 1456   4.468   3.530   2.966
  149ASP     CG 1457   4.566   3.542   2.849
  149ASP    OD1 1458   4.557   3.640   2.773
  149ASP    OD2 1459   4.663   3.463   2.847
  149ASP      C 1460   4.323   3.384   2.828
  149ASP      O 1461   4.353   3.268   2.856
  150ASP      N 1462   4.264   3.413   2.713
  150ASP      H 1463   4.226   3.506   2.706
  150ASP     CA 1464   4.265   3.337   2.587
  150ASP     CB 1465   4.134   3.371   2.517
  150ASP     CG 1466   4.121   3.523   2.504
  150ASP    OD1 1467   4.207   3.584   2.438
  150ASP    OD2 1468   4.031   3.574   2.575
  150ASP      C 1469   4.386   3.354   2.495
  150ASP      O 1470   4.368   3.334   2.375
  151LYS      N 1471   4.503   3.400   2.538
  151LYS      H 1472   4.510   3.436   2.631
  151LYS     CA 1473   4.625   3.406   2.456
  151LYS     CB 1474   4.686   3.270   2.422
  151LYS     CG 1475   4.717   3.185   2.546
  151LYS     CD 1476   4.789   3.254   2.662
  151LYS     CE 1477   4.835   3.157   2.771
  151LYS     NZ 1478   4.732   3.147   2.875
  151LYS    HZ1 1479   4.656   3.089   2.844
  151LYS    HZ2 1480   4.767   3.112   2.962
  151LYS    HZ3 1481   4.693   3.238   2.891
  151LYS      C 1482   4.637   3.501   2.337
  151LYS      O 1483   4.734   3.491   2.261
  152VAL      N 1484   4.532   3.579   2.310
  152VAL      H 1485   4.442   3.566   2.351
  152VAL     CA 1486   4.524   3.659   2.187
  152VAL     CB 1487   4.383   3.715   2.174
  152VAL    CG1 1488   4.370   3.834   2.078
  152VAL    CG2 1489   4.321   3.590   2.112
  152VAL      C 1490   4.628   3.771   2.181
  152VAL      O 1491   4.660   3.821   2.288
  153ASN      N 1492   4.696   3.782   2.067
  153ASN      H 1493   4.675   3.722   1.990
  153ASN     CA 1494   4.797   3.886   2.044
  153ASN     CB 1495   4.879   3.844   1.921
  153ASN     CG 1496   5.006   3.927   1.909
  153ASN    OD1 1497   5.080   3.957   2.003
  153ASN    ND2 1498   5.034   3.982   1.790
  153ASN   HD21 1499   4.970   4.001   1.716
  153ASN   HD22 1500   5.129   4.007   1.776
  153ASN      C 1501   4.740   4.028   2.029
  153ASN      O 1502   4.756   4.096   1.928
  154PHE      N 1503   4.694   4.071   2.146
  154PHE      H 1504   4.683   4.010   2.224
  154PHE     CA 1505   4.656   4.212   2.168
  154PHE     CB 1506   4.568   4.221   2.293
  154PHE     CG 1507   4.419   4.193   2.274
  154PHE    CD1 1508   4.332   4.297   2.241
  154PHE    HD1 1509   4.368   4.377   2.177
  154PHE    CD2 1510   4.372   4.082   2.344
  154PHE    HD2 1511   4.442   4.002   2.366
  154PHE    CE1 1512   4.197   4.284   2.272
  154PHE    HE1 1513   4.144   4.379   2.271
  154PHE    CE2 1514   4.235   4.070   2.366
  154PHE    HE2 1515   4.207   3.981   2.423
  154PHE     CZ 1516   4.145   4.169   2.330
  154PHE     HZ 1517   4.039   4.150   2.347
  154PHE      C 1518   4.776   4.303   2.193
  154PHE      O 1519   4.861   4.287   2.281
  155HISE     N 1520   4.771   4.414   2.120
  155HISE     H 1521   4.691   4.432   2.063
  155HISE    CA 1522   4.871   4.522   2.114
  155HISE    CB 1523   4.941   4.522   1.978
  155HISE    CG 1524   5.056   4.422   1.967
  155HISE   ND1 1525   5.171   4.444   2.029
  155HISE   CD2 1526   5.075   4.342   1.862
  155HISE   HD2 1527   4.999   4.285   1.807
  155HISE   CE1 1528   5.268   4.393   1.953
  155HISE   HE1 1529   5.371   4.427   1.946
  155HISE   NE2 1530   5.206   4.323   1.858
  155HISE   HE2 1531   5.259   4.258   1.802
  155HISE     C 1532   4.808   4.656   2.152
  155HISE     O 1533   4.687   4.675   2.144
  156PHE      N 1534   4.882   4.742   2.222
  156PHE      H 1535   4.970   4.703   2.248
  156PHE     CA 1536   4.842   4.874   2.273
  156PHE     CB 1537   4.850   4.864   2.426
  156PHE     CG 1538   4.777   4.974   2.504
  156PHE    CD1 1539   4.646   5.004   2.470
  156PHE    HD1 1540   4.605   4.989   2.370
  156PHE    CD2 1541   4.832   4.997   2.630
  156PHE    HD2 1542   4.938   5.021   2.641
  156PHE    CE1 1543   4.567   5.075   2.559
  156PHE    HE1 1544   4.480   5.131   2.526
  156PHE    CE2 1545   4.743   5.055   2.719
  156PHE    HE2 1546   4.790   5.079   2.815
  156PHE     CZ 1547   4.613   5.092   2.690
  156PHE     HZ 1548   4.556   5.140   2.769
  156PHE      C 1549   4.940   4.978   2.220
  156PHE      O 1550   5.048   5.002   2.274
  157ILE      N 1551   4.910   5.021   2.097
  157ILE      H 1552   4.819   5.014   2.056
  157ILE     CA 1553   4.996   5.115   2.024
  157ILE     CB 1554   4.960   5.091   1.878
  157ILE    CG1 1555   4.998   4.950   1.832
  157ILE    CG2 1556   5.024   5.193   1.783
  157ILE     CD 1557   4.952   4.930   1.687
  157ILE      C 1558   4.969   5.256   2.078
  157ILE      O 1559   4.852   5.289   2.093
  158LEU      N 1560   5.077   5.333   2.073
  158LEU      H 1561   5.169   5.302   2.051
  158LEU     CA 1562   5.076   5.475   2.114
  158LEU     CB 1563   5.211   5.504   2.179
  158LEU     CG 1564   5.217   5.642   2.244
  158LEU    CD1 1565   5.137   5.645   2.374
  158LEU    CD2 1566   5.362   5.690   2.257
  158LEU      C 1567   5.079   5.555   1.984
  158LEU      O 1568   5.156   5.522   1.894
  159PHE      N 1569   4.997   5.660   1.979
  159PHE      H 1570   4.913   5.663   2.034
  159PHE     CA 1571   5.002   5.761   1.873
  159PHE     CB 1572   4.878   5.757   1.784
  159PHE     CG 1573   4.834   5.626   1.718
  159PHE    CD1 1574   4.754   5.535   1.787
  159PHE    HD1 1575   4.733   5.558   1.891
  159PHE    CD2 1576   4.870   5.601   1.586
  159PHE    HD2 1577   4.907   5.681   1.522
  159PHE    CE1 1578   4.719   5.415   1.727
  159PHE    HE1 1579   4.653   5.345   1.778
  159PHE    CE2 1580   4.832   5.482   1.527
  159PHE    HE2 1581   4.852   5.462   1.422
  159PHE     CZ 1582   4.751   5.390   1.594
  159PHE     HZ 1583   4.696   5.315   1.538
  159PHE      C 1584   5.011   5.898   1.941
  159PHE      O 1585   4.934   5.935   2.030
  160ASN      N 1586   5.105   5.975   1.890
  160ASN      H 1587   5.160   5.948   1.811
  160ASN     CA 1588   5.144   6.109   1.938
  160ASN     CB 1589   5.240   6.103   2.057
  160ASN     CG 1590   5.368   6.023   2.032
  160ASN    OD1 1591   5.411   5.995   1.920
  160ASN    ND2 1592   5.430   5.971   2.137
  160ASN   HD21 1593   5.401   5.991   2.231
  160ASN   HD22 1594   5.514   5.919   2.123
  160ASN      C 1595   5.205   6.200   1.831
  160ASN      O 1596   5.237   6.171   1.716
  161ASN      N 1597   5.225   6.322   1.879
  161ASN      H 1598   5.213   6.337   1.977
  161ASN     CA 1599   5.289   6.430   1.803
  161ASN     CB 1600   5.196   6.551   1.789
  161ASN     CG 1601   5.244   6.655   1.688
  161ASN    OD1 1602   5.341   6.725   1.720
  161ASN    ND2 1603   5.189   6.671   1.569
  161ASN   HD21 1604   5.110   6.625   1.528
  161ASN   HD22 1605   5.249   6.728   1.513
  161ASN      C 1606   5.422   6.477   1.862
  161ASN      O 1607   5.416   6.545   1.965
  162VAL      N 1608   5.535   6.452   1.796
  162VAL      H 1609   5.532   6.416   1.703
  162VAL     CA 1610   5.667   6.482   1.852
  162VAL     CB 1611   5.729   6.355   1.910
  162VAL    CG1 1612   5.880   6.362   1.935
  162VAL    CG2 1613   5.654   6.312   2.035
  162VAL      C 1614   5.757   6.547   1.745
  162VAL      O 1615   5.757   6.495   1.634
  163ASP      N 1616   5.812   6.665   1.773
  163ASP      H 1617   5.795   6.707   1.862
  163ASP     CA 1618   5.899   6.739   1.680
  163ASP     CB 1619   6.025   6.653   1.666
  163ASP     CG 1620   6.151   6.712   1.604
  163ASP    OD1 1621   6.176   6.831   1.632
  163ASP    OD2 1622   6.227   6.633   1.544
  163ASP      C 1623   5.824   6.761   1.549
  163ASP      O 1624   5.881   6.743   1.442
  164GLY      N 1625   5.710   6.828   1.562
  164GLY      H 1626   5.674   6.860   1.650
  164GLY     CA 1627   5.617   6.855   1.452
  164GLY      C 1628   5.538   6.741   1.385
  164GLY      O 1629   5.446   6.763   1.307
  165HISE     N 1630   5.594   6.621   1.388
  165HISE     H 1631   5.694   6.612   1.391
  165HISE    CA 1632   5.532   6.509   1.315
  165HISE    CB 1633   5.639   6.416   1.256
  165HISE    CG 1634   5.736   6.494   1.166
  165HISE   ND1 1635   5.840   6.565   1.207
  165HISE   CD2 1636   5.719   6.524   1.038
  165HISE   HD2 1637   5.622   6.520   0.988
  165HISE   CE1 1638   5.891   6.638   1.107
  165HISE   HE1 1639   5.964   6.719   1.110
  165HISE   NE2 1640   5.813   6.611   1.003
  165HISE   HE2 1641   5.833   6.636   0.908
  165HISE     C 1642   5.444   6.426   1.408
  165HISE     O 1643   5.463   6.417   1.529
  166LEU      N 1644   5.362   6.350   1.336
  166LEU      H 1645   5.371   6.350   1.237
  166LEU     CA 1646   5.269   6.249   1.390
  166LEU     CB 1647   5.138   6.258   1.311
  166LEU     CG 1648   5.016   6.209   1.389
  166LEU    CD1 1649   5.007   6.057   1.403
  166LEU    CD2 1650   4.991   6.274   1.525
  166LEU      C 1651   5.347   6.118   1.390
  166LEU      O 1652   5.370   6.060   1.284
  167TYR      N 1653   5.374   6.063   1.508
  167TYR      H 1654   5.337   6.100   1.593
  167TYR     CA 1655   5.441   5.932   1.513
  167TYR     CB 1656   5.569   5.957   1.593
  167TYR     CG 1657   5.686   6.026   1.524
  167TYR    CD1 1658   5.773   5.950   1.445
  167TYR    HD1 1659   5.738   5.850   1.419
  167TYR    CD2 1660   5.720   6.158   1.548
  167TYR    HD2 1661   5.649   6.226   1.597
  167TYR    CE1 1662   5.891   6.004   1.395
  167TYR    HE1 1663   5.947   5.947   1.321
  167TYR    CE2 1664   5.835   6.212   1.492
  167TYR    HE2 1665   5.845   6.321   1.496
  167TYR     CZ 1666   5.926   6.137   1.419
  167TYR     OH 1667   6.043   6.189   1.375
  167TYR     HH 1668   6.042   6.288   1.387
  167TYR      C 1669   5.350   5.829   1.580
  167TYR      O 1670   5.258   5.870   1.650
  168GLU      N 1671   5.368   5.707   1.530
  168GLU      H 1672   5.421   5.695   1.446
  168GLU     CA 1673   5.308   5.582   1.579
  168GLU     CB 1674   5.250   5.504   1.461
  168GLU     CG 1675   5.181   5.368   1.477
  168GLU     CD 1676   5.140   5.324   1.337
  168GLU    OE1 1677   5.027   5.350   1.290
  168GLU    OE2 1678   5.226   5.256   1.277
  168GLU      C 1679   5.422   5.506   1.648
  168GLU      O 1680   5.531   5.491   1.594
  169LEU      N 1681   5.400   5.463   1.772
  169LEU      H 1682   5.313   5.481   1.818
  169LEU     CA 1683   5.492   5.373   1.843
  169LEU     CB 1684   5.537   5.444   1.971
  169LEU     CG 1685   5.641   5.555   1.962
  169LEU    CD1 1686   5.598   5.685   1.894
  169LEU    CD2 1687   5.692   5.593   2.102
  169LEU      C 1688   5.420   5.245   1.885
  169LEU      O 1689   5.319   5.252   1.954
  170ASP      N 1690   5.494   5.134   1.884
  170ASP      H 1691   5.581   5.130   1.835
  170ASP     CA 1692   5.455   5.001   1.933
  170ASP     CB 1693   5.424   4.914   1.811
  170ASP     CG 1694   5.386   4.769   1.842
  170ASP    OD1 1695   5.282   4.723   1.789
  170ASP    OD2 1696   5.469   4.698   1.903
  170ASP      C 1697   5.570   4.943   2.016
  170ASP      O 1698   5.684   4.949   1.971
  171GLY      N 1699   5.539   4.881   2.129
  171GLY      H 1700   5.443   4.874   2.155
  171GLY     CA 1701   5.627   4.829   2.235
  171GLY      C 1702   5.699   4.703   2.186
  171GLY      O 1703   5.821   4.690   2.194
  172ARG      N 1704   5.636   4.607   2.119
  172ARG      H 1705   5.548   4.627   2.075
  172ARG     CA 1706   5.701   4.483   2.073
  172ARG     CB 1707   5.612   4.361   2.095
  172ARG     CG 1708   5.577   4.337   2.242
  172ARG     CD 1709   5.488   4.217   2.271
  172ARG     NE 1710   5.353   4.244   2.220
  172ARG     HE 1711   5.320   4.337   2.236
  172ARG     CZ 1712   5.259   4.149   2.211
  172ARG    NH1 1713   5.282   4.032   2.271
  172ARG   HH11 1714   5.364   4.024   2.329
  172ARG   HH12 1715   5.217   3.960   2.246
  172ARG    NH2 1716   5.136   4.174   2.162
  172ARG   HH21 1717   5.112   4.271   2.151
  172ARG   HH22 1718   5.085   4.104   2.112
  172ARG      C 1719   5.761   4.483   1.932
  172ARG      O 1720   5.832   4.389   1.897
  173MET      N 1721   5.755   4.599   1.867
  173MET      H 1722   5.677   4.656   1.892
  173MET     CA 1723   5.828   4.630   1.743
  173MET     CB 1724   5.744   4.727   1.660
  173MET     CG 1725   5.618   4.661   1.605
  173MET     SD 1726   5.640   4.558   1.455
  173MET     CE 1727   5.485   4.479   1.494
  173MET      C 1728   5.964   4.694   1.767
  173MET      O 1729   5.983   4.766   1.866
  174PRO      N 1730   6.063   4.659   1.685
  174PRO     CA 1731   6.198   4.715   1.692
  174PRO     CB 1732   6.284   4.631   1.597
  174PRO     CG 1733   6.211   4.498   1.585
  174PRO     CD 1734   6.067   4.522   1.631
  174PRO      C 1735   6.204   4.866   1.667
  174PRO      O 1736   6.286   4.931   1.732
  175PHE      N 1737   6.137   4.927   1.570
  175PHE      H 1738   6.071   4.886   1.508
  175PHE     CA 1739   6.145   5.073   1.556
  175PHE     CB 1740   6.226   5.107   1.431
  175PHE     CG 1741   6.373   5.065   1.438
  175PHE    CD1 1742   6.419   4.943   1.392
  175PHE    HD1 1743   6.349   4.867   1.355
  175PHE    CD2 1744   6.469   5.154   1.486
  175PHE    HD2 1745   6.443   5.259   1.496
  175PHE    CE1 1746   6.551   4.903   1.406
  175PHE    HE1 1747   6.581   4.803   1.373
  175PHE    CE2 1748   6.603   5.117   1.493
  175PHE    HE2 1749   6.672   5.194   1.528
  175PHE     CZ 1750   6.647   4.990   1.455
  175PHE     HZ 1751   6.740   4.940   1.482
  175PHE      C 1752   6.009   5.143   1.549
  175PHE      O 1753   5.903   5.086   1.522
  176PRO      N 1754   6.010   5.271   1.584
  176PRO     CA 1755   5.886   5.349   1.566
  176PRO     CB 1756   5.912   5.467   1.660
  176PRO     CG 1757   6.064   5.488   1.664
  176PRO     CD 1758   6.117   5.345   1.653
  176PRO      C 1759   5.854   5.380   1.420
  176PRO      O 1760   5.947   5.384   1.339
  177VAL      N 1761   5.747   5.454   1.397
  177VAL      H 1762   5.676   5.462   1.468
  177VAL     CA 1763   5.694   5.484   1.263
  177VAL     CB 1764   5.579   5.390   1.227
  177VAL    CG1 1765   5.510   5.415   1.093
  177VAL    CG2 1766   5.608   5.240   1.233
  177VAL      C 1767   5.642   5.628   1.256
  177VAL      O 1768   5.592   5.687   1.352
  178ASN      N 1769   5.683   5.686   1.143
  178ASN      H 1770   5.743   5.636   1.080
  178ASN     CA 1771   5.649   5.825   1.113
  178ASN     CB 1772   5.776   5.884   1.051
  178ASN     CG 1773   5.773   6.035   1.024
  178ASN    OD1 1774   5.685   6.101   0.970
  178ASN    ND2 1775   5.888   6.099   1.047
  178ASN   HD21 1776   5.970   6.052   1.080
  178ASN   HD22 1777   5.901   6.197   1.034
  178ASN      C 1778   5.527   5.823   1.020
  178ASN      O 1779   5.506   5.731   0.942
  179HISE     N 1780   5.432   5.910   1.050
  179HISE     H 1781   5.421   5.958   1.138
  179HISE    CA 1782   5.320   5.927   0.956
  179HISE    CB 1783   5.190   5.908   1.034
  179HISE    CG 1784   5.169   5.758   1.060
  179HISE   ND1 1785   5.122   5.679   0.965
  179HISE   CD2 1786   5.186   5.690   1.173
  179HISE   HD2 1787   5.218   5.733   1.268
  179HISE   CE1 1788   5.107   5.559   1.021
  179HISE   HE1 1789   5.061   5.475   0.969
  179HISE   NE2 1790   5.144   5.567   1.149
  179HISE   HE2 1791   5.129   5.492   1.213
  179HISE     C 1792   5.309   6.065   0.890
  179HISE     O 1793   5.216   6.087   0.813
  180GLY      N 1794   5.410   6.147   0.913
  180GLY      H 1795   5.488   6.129   0.974
  180GLY     CA 1796   5.403   6.282   0.855
  180GLY      C 1797   5.365   6.402   0.942
  180GLY      O 1798   5.351   6.388   1.063
  181ALA      N 1799   5.369   6.521   0.882
  181ALA      H 1800   5.425   6.536   0.801
  181ALA     CA 1801   5.324   6.646   0.945
  181ALA     CB 1802   5.318   6.755   0.837
  181ALA      C 1803   5.189   6.642   1.017
  181ALA      O 1804   5.096   6.579   0.967
  182SER      N 1805   5.182   6.709   1.131
  182SER      H 1806   5.263   6.754   1.170
  182SER     CA 1807   5.066   6.720   1.221
  182SER     CB 1808   5.044   6.588   1.295
  182SER     OG 1809   4.956   6.597   1.407
  182SER     HG 1810   4.867   6.606   1.361
  182SER      C 1811   5.086   6.840   1.314
  182SER      O 1812   5.198   6.884   1.342
  183SER      N 1813   4.974   6.892   1.363
  183SER      H 1814   4.883   6.854   1.346
  183SER     CA 1815   4.984   7.000   1.462
  183SER     CB 1816   4.872   7.099   1.432
  183SER     OG 1817   4.889   7.224   1.499
  183SER     HG 1818   4.986   7.248   1.495
  183SER      C 1819   4.954   6.952   1.605
  183SER      O 1820   4.859   6.880   1.634
  184GLU      N 1821   5.021   7.017   1.699
  184GLU      H 1822   5.109   7.054   1.669
  184GLU     CA 1823   4.997   6.985   1.841
  184GLU     CB 1824   5.109   7.035   1.932
  184GLU     CG 1825   5.114   6.968   2.070
  184GLU     CD 1826   5.201   7.051   2.164
  184GLU    OE1 1827   5.325   7.037   2.162
  184GLU    OE2 1828   5.152   7.135   2.242
  184GLU      C 1829   4.859   7.021   1.896
  184GLU      O 1830   4.807   6.962   1.990
  185ASP      N 1831   4.785   7.095   1.815
  185ASP      H 1832   4.817   7.183   1.779
  185ASP     CA 1833   4.638   7.098   1.826
  185ASP     CB 1834   4.579   7.226   1.766
  185ASP     CG 1835   4.427   7.242   1.774
  185ASP    OD1 1836   4.378   7.299   1.874
  185ASP    OD2 1837   4.359   7.213   1.673
  185ASP      C 1838   4.557   6.977   1.781
  185ASP      O 1839   4.507   6.903   1.866
  186THR      N 1840   4.576   6.950   1.652
  186THR      H 1841   4.665   6.949   1.606
  186THR     CA 1842   4.493   6.852   1.581
  186THR     CB 1843   4.503   6.890   1.433
  186THR    OG1 1844   4.638   6.876   1.387
  186THR    HG1 1845   4.649   6.779   1.366
  186THR    CG2 1846   4.437   7.023   1.398
  186THR      C 1847   4.518   6.702   1.598
  186THR      O 1848   4.470   6.623   1.516
  187LEU      N 1849   4.564   6.659   1.715
  187LEU      H 1850   4.581   6.726   1.787
  187LEU     CA 1851   4.607   6.523   1.751
  187LEU     CB 1852   4.673   6.521   1.889
  187LEU     CG 1853   4.825   6.513   1.877
  187LEU    CD1 1854   4.889   6.518   2.016
  187LEU    CD2 1855   4.869   6.381   1.813
  187LEU      C 1856   4.498   6.416   1.745
  187LEU      O 1857   4.535   6.302   1.717
  188LEU      N 1858   4.378   6.453   1.788
  188LEU      H 1859   4.368   6.546   1.824
  188LEU     CA 1860   4.259   6.368   1.768
  188LEU     CB 1861   4.132   6.423   1.832
  188LEU     CG 1862   4.120   6.386   1.980
  188LEU    CD1 1863   4.024   6.470   2.066
  188LEU    CD2 1864   4.102   6.235   1.999
  188LEU      C 1865   4.229   6.341   1.621
  188LEU      O 1866   4.283   6.242   1.573
  189LYS      N 1867   4.214   6.449   1.544
  189LYS      H 1868   4.241   6.539   1.578
  189LYS     CA 1869   4.179   6.436   1.402
  189LYS     CB 1870   4.150   6.570   1.334
  189LYS     CG 1871   4.067   6.554   1.206
  189LYS     CD 1872   4.033   6.687   1.138
  189LYS     CE 1873   3.957   6.685   1.005
  189LYS     NZ 1874   4.028   6.612   0.899
  189LYS    HZ1 1875   4.114   6.655   0.871
  189LYS    HZ2 1876   4.029   6.516   0.926
  189LYS    HZ3 1877   3.970   6.618   0.817
  189LYS      C 1878   4.283   6.365   1.316
  189LYS      O 1879   4.257   6.255   1.269
  190ASP      N 1880   4.409   6.401   1.341
  190ASP      H 1881   4.424   6.478   1.402
  190ASP     CA 1882   4.522   6.345   1.266
  190ASP     CB 1883   4.656   6.419   1.275
  190ASP     CG 1884   4.648   6.562   1.221
  190ASP    OD1 1885   4.711   6.651   1.284
  190ASP    OD2 1886   4.582   6.589   1.119
  190ASP      C 1887   4.559   6.201   1.305
  190ASP      O 1888   4.566   6.119   1.214
  191ALA      N 1889   4.546   6.163   1.432
  191ALA      H 1890   4.498   6.218   1.500
  191ALA     CA 1891   4.573   6.024   1.473
  191ALA     CB 1892   4.657   6.020   1.600
  191ALA      C 1893   4.452   5.930   1.478
  191ALA      O 1894   4.462   5.813   1.442
  192ALA      N 1895   4.334   5.993   1.475
  192ALA      H 1896   4.330   6.087   1.507
  192ALA     CA 1897   4.205   5.924   1.462
  192ALA     CB 1898   4.093   6.023   1.495
  192ALA      C 1899   4.192   5.866   1.321
  192ALA      O 1900   4.157   5.748   1.314
  193LYS      N 1901   4.240   5.941   1.223
  193LYS      H 1902   4.272   6.031   1.254
  193LYS     CA 1903   4.256   5.897   1.084
  193LYS     CB 1904   4.318   6.019   1.015
  193LYS     CG 1905   4.354   6.015   0.867
  193LYS     CD 1906   4.469   6.102   0.817
  193LYS     CE 1907   4.506   6.061   0.674
  193LYS     NZ 1908   4.628   6.128   0.627
  193LYS    HZ1 1909   4.703   6.122   0.693
  193LYS    HZ2 1910   4.648   6.086   0.539
  193LYS    HZ3 1911   4.610   6.226   0.617
  193LYS      C 1912   4.353   5.780   1.065
  193LYS      O 1913   4.319   5.682   0.999
  194VAL      N 1914   4.464   5.788   1.138
  194VAL      H 1915   4.477   5.860   1.206
  194VAL     CA 1916   4.564   5.681   1.139
  194VAL     CB 1917   4.698   5.731   1.194
  194VAL    CG1 1918   4.814   5.633   1.180
  194VAL    CG2 1919   4.740   5.870   1.145
  194VAL      C 1920   4.525   5.549   1.205
  194VAL      O 1921   4.543   5.440   1.151
  195CYS      N 1922   4.450   5.564   1.314
  195CYS      H 1923   4.447   5.642   1.377
  195CYS     CA 1924   4.381   5.456   1.386
  195CYS     CB 1925   4.313   5.498   1.516
  195CYS     SG 1926   4.411   5.596   1.636
  195CYS     HG 1927   4.423   5.706   1.562
  195CYS      C 1928   4.278   5.381   1.302
  195CYS      O 1929   4.285   5.258   1.298
  196ARG      N 1930   4.186   5.446   1.232
  196ARG      H 1931   4.165   5.540   1.260
  196ARG     CA 1932   4.093   5.386   1.136
  196ARG     CB 1933   3.994   5.486   1.076
  196ARG     CG 1934   3.901   5.545   1.182
  196ARG     CD 1935   3.792   5.633   1.120
  196ARG     NE 1936   3.840   5.741   1.032
  196ARG     HE 1937   3.894   5.716   0.952
  196ARG     CZ 1938   3.841   5.869   1.071
  196ARG    NH1 1939   3.805   5.905   1.195
  196ARG   HH11 1940   3.775   5.846   1.269
  196ARG   HH12 1941   3.796   6.004   1.204
  196ARG    NH2 1942   3.875   5.971   0.991
  196ARG   HH21 1943   3.902   5.947   0.898
  196ARG   HH22 1944   3.895   6.064   1.021
  196ARG      C 1945   4.162   5.315   1.019
  196ARG      O 1946   4.121   5.200   1.010
  197GLU      N 1947   4.249   5.381   0.943
  197GLU      H 1948   4.267   5.478   0.955
  197GLU     CA 1949   4.308   5.298   0.836
  197GLU     CB 1950   4.379   5.380   0.728
  197GLU     CG 1951   4.500   5.463   0.771
  197GLU     CD 1952   4.583   5.534   0.664
  197GLU    OE1 1953   4.527   5.614   0.586
  197GLU    OE2 1954   4.704   5.503   0.667
  197GLU      C 1955   4.394   5.183   0.889
  197GLU      O 1956   4.408   5.087   0.814
  198PHE      N 1957   4.443   5.190   1.013
  198PHE      H 1958   4.440   5.276   1.064
  198PHE     CA 1959   4.494   5.067   1.076
  198PHE     CB 1960   4.564   5.119   1.201
  198PHE     CG 1961   4.683   5.039   1.254
  198PHE    CD1 1962   4.796   5.104   1.303
  198PHE    HD1 1963   4.793   5.208   1.336
  198PHE    CD2 1964   4.687   4.902   1.233
  198PHE    HD2 1965   4.595   4.845   1.243
  198PHE    CE1 1966   4.910   5.035   1.342
  198PHE    HE1 1967   5.002   5.084   1.371
  198PHE    CE2 1968   4.804   4.830   1.259
  198PHE    HE2 1969   4.796   4.724   1.281
  198PHE     CZ 1970   4.909   4.897   1.320
  198PHE     HZ 1971   4.994   4.846   1.366
  198PHE      C 1972   4.397   4.952   1.102
  198PHE      O 1973   4.416   4.839   1.057
  199THR      N 1974   4.287   4.973   1.174
  199THR      H 1975   4.298   5.052   1.234
  199THR     CA 1976   4.179   4.877   1.198
  199THR     CB 1977   4.078   4.904   1.310
  199THR    OG1 1978   3.977   4.804   1.322
  199THR    HG1 1979   4.007   4.742   1.394
  199THR    CG2 1980   4.019   5.045   1.312
  199THR      C 1981   4.091   4.836   1.079
  199THR      O 1982   4.100   4.718   1.043
  200GLU      N 1983   4.067   4.931   0.990
  200GLU      H 1984   4.102   5.025   0.991
  200GLU     CA 1985   3.968   4.911   0.883
  200GLU     CB 1986   3.948   5.044   0.810
  200GLU     CG 1987   3.813   5.114   0.830
  200GLU     CD 1988   3.810   5.257   0.775
  200GLU    OE1 1989   3.766   5.343   0.853
  200GLU    OE2 1990   3.854   5.274   0.659
  200GLU      C 1991   4.000   4.805   0.778
  200GLU      O 1992   3.912   4.765   0.701
  201ARG      N 1993   4.127   4.771   0.764
  201ARG      H 1994   4.201   4.836   0.780
  201ARG     CA 1995   4.181   4.652   0.696
  201ARG     CB 1996   4.332   4.635   0.710
  201ARG     CG 1997   4.414   4.749   0.648
  201ARG     CD 1998   4.564   4.720   0.633
  201ARG     NE 1999   4.609   4.714   0.773
  201ARG     HE 2000   4.580   4.632   0.823
  201ARG     CZ 2001   4.699   4.799   0.824
  201ARG    NH1 2002   4.766   4.886   0.747
  201ARG   HH11 2003   4.765   4.883   0.647
  201ARG   HH12 2004   4.805   4.965   0.795
  201ARG    NH2 2005   4.719   4.812   0.956
  201ARG   HH21 2006   4.654   4.762   1.013
  201ARG   HH22 2007   4.799   4.862   0.988
  201ARG      C 2008   4.120   4.516   0.731
  201ARG      O 2009   4.042   4.463   0.651
  202GLU      N 2010   4.116   4.504   0.863
  202GLU      H 2011   4.155   4.575   0.921
  202GLU     CA 2012   4.069   4.381   0.929
  202GLU     CB 2013   4.145   4.367   1.061
  202GLU     CG 2014   4.247   4.254   1.044
  202GLU     CD 2015   4.363   4.291   0.952
  202GLU    OE1 2016   4.437   4.379   1.000
  202GLU    OE2 2017   4.369   4.246   0.835
  202GLU      C 2018   3.918   4.383   0.956
  202GLU      O 2019   3.874   4.423   1.064
  203GLN      N 2020   3.837   4.378   0.851
  203GLN      H 2021   3.882   4.369   0.762
  203GLN     CA 2022   3.691   4.379   0.844
  203GLN     CB 2023   3.635   4.374   0.702
  203GLN     CG 2024   3.679   4.511   0.649
  203GLN     CD 2025   3.653   4.536   0.500
  203GLN    OE1 2026   3.748   4.545   0.423
  203GLN    NE2 2027   3.524   4.547   0.468
  203GLN   HE21 2028   3.463   4.535   0.546
  203GLN   HE22 2029   3.493   4.586   0.382
  203GLN      C 2030   3.616   4.274   0.927
  203GLN      O 2031   3.503   4.295   0.969
  204GLY      N 2032   3.679   4.159   0.951
  204GLY      H 2033   3.757   4.129   0.896
  204GLY     CA 2034   3.629   4.054   1.040
  204GLY      C 2035   3.635   4.074   1.191
  204GLY      O 2036   3.549   4.028   1.266
  205GLU      N 2037   3.747   4.132   1.234
  205GLU      H 2038   3.828   4.157   1.180
  205GLU     CA 2039   3.765   4.164   1.376
  205GLU     CB 2040   3.909   4.213   1.394
  205GLU     CG 2041   3.964   4.212   1.536
  205GLU     CD 2042   3.944   4.078   1.607
  205GLU    OE1 2043   3.852   4.071   1.691
  205GLU    OE2 2044   4.018   3.981   1.581
  205GLU      C 2045   3.661   4.260   1.435
  205GLU      O 2046   3.621   4.361   1.378
  206VAL      N 2047   3.608   4.208   1.546
  206VAL      H 2048   3.604   4.109   1.554
  206VAL     CA 2049   3.519   4.283   1.636
  206VAL     CB 2050   3.398   4.196   1.673
  206VAL    CG1 2051   3.310   4.156   1.554
  206VAL    CG2 2052   3.432   4.071   1.754
  206VAL      C 2053   3.585   4.345   1.758
  206VAL      O 2054   3.521   4.422   1.830
  207ARG      N 2055   3.699   4.293   1.803
  207ARG      H 2056   3.754   4.234   1.744
  207ARG     CA 2057   3.766   4.345   1.924
  207ARG     CB 2058   3.857   4.236   1.981
  207ARG     CG 2059   3.794   4.125   2.066
  207ARG     CD 2060   3.903   4.023   2.099
  207ARG     NE 2061   3.944   3.959   1.973
  207ARG     HE 2062   3.924   4.006   1.887
  207ARG     CZ 2063   3.992   3.835   1.956
  207ARG    NH1 2064   4.015   3.745   2.052
  207ARG   HH11 2065   3.989   3.758   2.148
  207ARG   HH12 2066   4.046   3.657   2.016
  207ARG    NH2 2067   4.000   3.791   1.829
  207ARG   HH21 2068   3.968   3.841   1.748
  207ARG   HH22 2069   4.039   3.701   1.813
  207ARG      C 2070   3.848   4.471   1.895
  207ARG      O 2071   3.933   4.476   1.806
  208PHE      N 2072   3.813   4.572   1.973
  208PHE      H 2073   3.722   4.597   2.006
  208PHE     CA 2074   3.897   4.690   1.996
  208PHE     CB 2075   3.903   4.785   1.876
  208PHE     CG 2076   3.769   4.801   1.804
  208PHE    CD1 2077   3.681   4.900   1.848
  208PHE    HD1 2078   3.700   4.958   1.938
  208PHE    CD2 2079   3.735   4.720   1.696
  208PHE    HD2 2080   3.799   4.635   1.672
  208PHE    CE1 2081   3.560   4.921   1.782
  208PHE    HE1 2082   3.507   5.016   1.791
  208PHE    CE2 2083   3.612   4.732   1.632
  208PHE    HE2 2084   3.564   4.654   1.572
  208PHE     CZ 2085   3.530   4.833   1.679
  208PHE     HZ 2086   3.429   4.842   1.637
  208PHE      C 2087   3.852   4.773   2.117
  208PHE      O 2088   3.733   4.781   2.147
  209SER      N 2089   3.946   4.848   2.173
  209SER      H 2090   4.042   4.830   2.152
  209SER     CA 2091   3.914   4.947   2.277
  209SER     CB 2092   3.946   4.899   2.419
  209SER     OG 2093   3.888   4.975   2.525
  209SER     HG 2094   3.903   4.925   2.611
  209SER      C 2095   4.012   5.061   2.251
  209SER      O 2096   4.131   5.041   2.229
  210ALA      N 2097   3.965   5.180   2.287
  210ALA      H 2098   3.867   5.198   2.276
  210ALA     CA 2099   4.047   5.302   2.279
  210ALA     CB 2100   4.019   5.378   2.150
  210ALA      C 2101   4.041   5.389   2.405
  210ALA      O 2102   3.932   5.436   2.436
  211VAL      N 2103   4.160   5.437   2.439
  211VAL      H 2104   4.241   5.408   2.388
  211VAL     CA 2105   4.186   5.523   2.555
  211VAL     CB 2106   4.235   5.446   2.678
  211VAL    CG1 2107   4.344   5.342   2.648
  211VAL    CG2 2108   4.264   5.530   2.803
  211VAL      C 2109   4.270   5.645   2.517
  211VAL      O 2110   4.370   5.623   2.449
  212ALA      N 2111   4.240   5.761   2.575
  212ALA      H 2112   4.176   5.780   2.649
  212ALA     CA 2113   4.318   5.882   2.546
  212ALA     CB 2114   4.231   5.970   2.457
  212ALA      C 2115   4.355   5.961   2.672
  212ALA      O 2116   4.272   5.950   2.762
  213LEU      N 2117   4.458   6.045   2.668
  213LEU      H 2118   4.494   6.082   2.583
  213LEU     CA 2119   4.504   6.118   2.787
  213LEU     CB 2120   4.657   6.113   2.789
  213LEU     CG 2121   4.732   6.052   2.907
  213LEU    CD1 2122   4.878   6.034   2.863
  213LEU    CD2 2123   4.731   6.153   3.022
  213LEU      C 2124   4.468   6.266   2.769
  213LEU      O 2125   4.539   6.329   2.690
  214CYS      N 2126   4.387   6.311   2.863
  214CYS      H 2127   4.378   6.258   2.948
  214CYS     CA 2128   4.341   6.450   2.851
  214CYS     CB 2129   4.189   6.456   2.836
  214CYS     SG 2130   4.150   6.405   2.664
  214CYS     HG 2131   4.095   6.523   2.639
  214CYS      C 2132   4.363   6.527   2.981
  214CYS      O 2133   4.385   6.466   3.086
  215LYS      N 2134   4.345   6.658   2.964
  215LYS      H 2135   4.329   6.702   2.875
  215LYS     CA 2136   4.332   6.755   3.073
  215LYS     CB 2137   4.333   6.894   3.010
  215LYS     CG 2138   4.354   7.007   3.111
  215LYS     CD 2139   4.478   6.978   3.196
  215LYS     CE 2140   4.500   7.077   3.310
  215LYS     NZ 2141   4.529   7.214   3.266
  215LYS    HZ1 2142   4.546   7.279   3.340
  215LYS    HZ2 2143   4.611   7.201   3.210
  215LYS    HZ3 2144   4.450   7.241   3.211
  215LYS      C 2145   4.210   6.749   3.165
  215LYS      O 2146   4.095   6.754   3.123
  216ALA      N 2147   4.244   6.746   3.294
  216ALA      H 2148   4.335   6.761   3.333
  216ALA     CA 2149   4.145   6.740   3.402
  216ALA     CB 2150   4.208   6.667   3.520
  216ALA      C 2151   4.105   6.884   3.438
  216ALA      O 2152   4.194   6.967   3.455
  217ALA      N 2153   3.978   6.914   3.415
  217ALA      H 2154   3.915   6.846   3.377
  217ALA     CA 2155   3.896   7.031   3.451
  217ALA     CB 2156   3.785   7.053   3.348
  217ALA      C 2157   3.838   7.027   3.592
  217ALA     O1 2158   3.791   7.132   3.639
  217ALA     O2 2159   3.803   6.917   3.641
   6.92559   6.92559   4.89712   0.00000   0.00000   0.00000   0.00000   3.46279   3.46279
