# Supplementary material for: Is There a Functional Role for the Knotted Topology in Protein UCH-L1?
Source: J Chem Inf Model. 2024 Jul 24;64(17):6827–37. doi: 10.1021/acs.jcim.4c00880 (PMC11388461; doi:10.1021/acs.jcim.4c00880)
Supplement: Supplementary file 2 — ci4c00880_si_002.zip [file ci4c00880_si_002.zip › UCH-L1_files/APO/APO_delta6/protein_2etl.top]

;
;	File 'protein_2etl.top' was generated
;	By user: unknown (1071)
;	On host: bio023
;	At date: Thu May 26 15:46:37 2022
;
;	This is a standalone topology file
;
;	Created by:
;	                    :-) GROMACS - gmx pdb2gmx, 2021.2 (-:
;	
;	Executable:   /gromacs/gromacs-2021.2/bin/gmx
;	Data prefix:  /gromacs/gromacs-2021.2
;	Working dir:  /home/sferreira/UCH_L1/APO_Knot/Setup
;	Command line:
;	  gmx pdb2gmx -f ../Preparation/protein_2etl.pdb -p protein_2etl.top -o protein_2etl.gro -ff gromos54a7 -water spc -ignh -merge all -renum -ter -his
;	Force field was read from the standard GROMACS share directory.
;

; Include forcefield parameters
#include "gromos54a7.ff/forcefield.itp"

[ moleculetype ]
; Name            nrexcl
Protein            3

[ atoms ]
;   nr       type  resnr residue  atom   cgnr     charge       mass  typeB    chargeB      massB
; residue   1 GLU rtp GLU  q  0.0
     1         NL      1    GLU      N      1      0.129    14.0067
     2          H      1    GLU     H1      1      0.248      1.008
     3          H      1    GLU     H2      1      0.248      1.008
     4          H      1    GLU     H3      1      0.248      1.008
     5        CH1      1    GLU     CA      2      0.127     13.019
     6        CH2      1    GLU     CB      2          0     14.027
     7        CH2      1    GLU     CG      2          0     14.027
     8          C      1    GLU     CD      3       0.27     12.011
     9         OM      1    GLU    OE1      3     -0.635    15.9994
    10         OM      1    GLU    OE2      3     -0.635    15.9994
    11          C      1    GLU      C      4       0.45     12.011
    12          O      1    GLU      O      4      -0.45    15.9994   ; qtot 0
; residue   2 ILE rtp ILE  q  0.0
    13          N      2    ILE      N      5      -0.31    14.0067
    14          H      2    ILE      H      5       0.31      1.008
    15        CH1      2    ILE     CA      6          0     13.019
    16        CH1      2    ILE     CB      7          0     13.019
    17        CH2      2    ILE    CG1      7          0     14.027
    18        CH3      2    ILE    CG2      7          0     15.035
    19        CH3      2    ILE     CD      7          0     15.035
    20          C      2    ILE      C      8       0.45     12.011
    21          O      2    ILE      O      8      -0.45    15.9994   ; qtot 0
; residue   3 ASN rtp ASN  q  0.0
    22          N      3    ASN      N      9      -0.31    14.0067
    23          H      3    ASN      H      9       0.31      1.008
    24        CH1      3    ASN     CA     10          0     13.019
    25        CH2      3    ASN     CB     10          0     14.027
    26          C      3    ASN     CG     11       0.29     12.011
    27          O      3    ASN    OD1     11      -0.45    15.9994
    28         NT      3    ASN    ND2     11      -0.72    14.0067
    29          H      3    ASN   HD21     11       0.44      1.008
    30          H      3    ASN   HD22     11       0.44      1.008
    31          C      3    ASN      C     12       0.45     12.011
    32          O      3    ASN      O     12      -0.45    15.9994   ; qtot 0
; residue   4 PRO rtp PRO  q  0.0
    33          N      4    PRO      N     13          0    14.0067
    34        CH1      4    PRO     CA     14          0     13.019
    35       CH2r      4    PRO     CB     14          0     14.027
    36       CH2r      4    PRO     CG     15          0     14.027
    37       CH2r      4    PRO     CD     15          0     14.027
    38          C      4    PRO      C     16       0.45     12.011
    39          O      4    PRO      O     16      -0.45    15.9994   ; qtot 0
; residue   5 GLU rtp GLU  q -1.0
    40          N      5    GLU      N     17      -0.31    14.0067
    41          H      5    GLU      H     17       0.31      1.008
    42        CH1      5    GLU     CA     18          0     13.019
    43        CH2      5    GLU     CB     18          0     14.027
    44        CH2      5    GLU     CG     18          0     14.027
    45          C      5    GLU     CD     19       0.27     12.011
    46         OM      5    GLU    OE1     19     -0.635    15.9994
    47         OM      5    GLU    OE2     19     -0.635    15.9994
    48          C      5    GLU      C     20       0.45     12.011
    49          O      5    GLU      O     20      -0.45    15.9994   ; qtot -1
; residue   6 MET rtp MET  q  0.0
    50          N      6    MET      N     21      -0.31    14.0067
    51          H      6    MET      H     21       0.31      1.008
    52        CH1      6    MET     CA     22          0     13.019
    53        CH2      6    MET     CB     22          0     14.027
    54        CH2      6    MET     CG     23      0.241     14.027
    55          S      6    MET     SD     23     -0.482      32.06
    56        CH3      6    MET     CE     23      0.241     15.035
    57          C      6    MET      C     24       0.45     12.011
    58          O      6    MET      O     24      -0.45    15.9994   ; qtot -1
; residue   7 LEU rtp LEU  q  0.0
    59          N      7    LEU      N     25      -0.31    14.0067
    60          H      7    LEU      H     25       0.31      1.008
    61        CH1      7    LEU     CA     26          0     13.019
    62        CH2      7    LEU     CB     26          0     14.027
    63        CH1      7    LEU     CG     27          0     13.019
    64        CH3      7    LEU    CD1     27          0     15.035
    65        CH3      7    LEU    CD2     27          0     15.035
    66          C      7    LEU      C     28       0.45     12.011
    67          O      7    LEU      O     28      -0.45    15.9994   ; qtot -1
; residue   8 ASN rtp ASN  q  0.0
    68          N      8    ASN      N     29      -0.31    14.0067
    69          H      8    ASN      H     29       0.31      1.008
    70        CH1      8    ASN     CA     30          0     13.019
    71        CH2      8    ASN     CB     30          0     14.027
    72          C      8    ASN     CG     31       0.29     12.011
    73          O      8    ASN    OD1     31      -0.45    15.9994
    74         NT      8    ASN    ND2     31      -0.72    14.0067
    75          H      8    ASN   HD21     31       0.44      1.008
    76          H      8    ASN   HD22     31       0.44      1.008
    77          C      8    ASN      C     32       0.45     12.011
    78          O      8    ASN      O     32      -0.45    15.9994   ; qtot -1
; residue   9 LYS rtp LYSH q +1.0
    79          N      9    LYS      N     33      -0.31    14.0067
    80          H      9    LYS      H     33       0.31      1.008
    81        CH1      9    LYS     CA     34          0     13.019
    82        CH2      9    LYS     CB     34          0     14.027
    83        CH2      9    LYS     CG     35          0     14.027
    84        CH2      9    LYS     CD     35          0     14.027
    85        CH2      9    LYS     CE     36      0.127     14.027
    86         NL      9    LYS     NZ     36      0.129    14.0067
    87          H      9    LYS    HZ1     36      0.248      1.008
    88          H      9    LYS    HZ2     36      0.248      1.008
    89          H      9    LYS    HZ3     36      0.248      1.008
    90          C      9    LYS      C     37       0.45     12.011
    91          O      9    LYS      O     37      -0.45    15.9994   ; qtot 0
; residue  10 VAL rtp VAL  q  0.0
    92          N     10    VAL      N     38      -0.31    14.0067
    93          H     10    VAL      H     38       0.31      1.008
    94        CH1     10    VAL     CA     39          0     13.019
    95        CH1     10    VAL     CB     39          0     13.019
    96        CH3     10    VAL    CG1     39          0     15.035
    97        CH3     10    VAL    CG2     39          0     15.035
    98          C     10    VAL      C     40       0.45     12.011
    99          O     10    VAL      O     40      -0.45    15.9994   ; qtot 0
; residue  11 LEU rtp LEU  q  0.0
   100          N     11    LEU      N     41      -0.31    14.0067
   101          H     11    LEU      H     41       0.31      1.008
   102        CH1     11    LEU     CA     42          0     13.019
   103        CH2     11    LEU     CB     42          0     14.027
   104        CH1     11    LEU     CG     43          0     13.019
   105        CH3     11    LEU    CD1     43          0     15.035
   106        CH3     11    LEU    CD2     43          0     15.035
   107          C     11    LEU      C     44       0.45     12.011
   108          O     11    LEU      O     44      -0.45    15.9994   ; qtot 0
; residue  12 SER rtp SER  q  0.0
   109          N     12    SER      N     45      -0.31    14.0067
   110          H     12    SER      H     45       0.31      1.008
   111        CH1     12    SER     CA     46          0     13.019
   112        CH2     12    SER     CB     47      0.266     14.027
   113         OA     12    SER     OG     47     -0.674    15.9994
   114          H     12    SER     HG     47      0.408      1.008
   115          C     12    SER      C     48       0.45     12.011
   116          O     12    SER      O     48      -0.45    15.9994   ; qtot 0
; residue  13 ARG rtp ARG  q +1.0
   117          N     13    ARG      N     49      -0.31    14.0067
   118          H     13    ARG      H     49       0.31      1.008
   119        CH1     13    ARG     CA     50          0     13.019
   120        CH2     13    ARG     CB     50          0     14.027
   121        CH2     13    ARG     CG     50          0     14.027
   122        CH2     13    ARG     CD     51       0.09     14.027
   123         NE     13    ARG     NE     51      -0.11    14.0067
   124          H     13    ARG     HE     51       0.24      1.008
   125          C     13    ARG     CZ     51       0.34     12.011
   126         NZ     13    ARG    NH1     51      -0.26    14.0067
   127          H     13    ARG   HH11     51       0.24      1.008
   128          H     13    ARG   HH12     51       0.24      1.008
   129         NZ     13    ARG    NH2     51      -0.26    14.0067
   130          H     13    ARG   HH21     51       0.24      1.008
   131          H     13    ARG   HH22     51       0.24      1.008
   132          C     13    ARG      C     52       0.45     12.011
   133          O     13    ARG      O     52      -0.45    15.9994   ; qtot 1
; residue  14 LEU rtp LEU  q  0.0
   134          N     14    LEU      N     53      -0.31    14.0067
   135          H     14    LEU      H     53       0.31      1.008
   136        CH1     14    LEU     CA     54          0     13.019
   137        CH2     14    LEU     CB     54          0     14.027
   138        CH1     14    LEU     CG     55          0     13.019
   139        CH3     14    LEU    CD1     55          0     15.035
   140        CH3     14    LEU    CD2     55          0     15.035
   141          C     14    LEU      C     56       0.45     12.011
   142          O     14    LEU      O     56      -0.45    15.9994   ; qtot 1
; residue  15 GLY rtp GLY  q  0.0
   143          N     15    GLY      N     57      -0.31    14.0067
   144          H     15    GLY      H     57       0.31      1.008
   145        CH2     15    GLY     CA     58          0     14.027
   146          C     15    GLY      C     59       0.45     12.011
   147          O     15    GLY      O     59      -0.45    15.9994   ; qtot 1
; residue  16 VAL rtp VAL  q  0.0
   148          N     16    VAL      N     60      -0.31    14.0067
   149          H     16    VAL      H     60       0.31      1.008
   150        CH1     16    VAL     CA     61          0     13.019
   151        CH1     16    VAL     CB     61          0     13.019
   152        CH3     16    VAL    CG1     61          0     15.035
   153        CH3     16    VAL    CG2     61          0     15.035
   154          C     16    VAL      C     62       0.45     12.011
   155          O     16    VAL      O     62      -0.45    15.9994   ; qtot 1
; residue  17 ALA rtp ALA  q  0.0
   156          N     17    ALA      N     63      -0.31    14.0067
   157          H     17    ALA      H     63       0.31      1.008
   158        CH1     17    ALA     CA     64          0     13.019
   159        CH3     17    ALA     CB     64          0     15.035
   160          C     17    ALA      C     65       0.45     12.011
   161          O     17    ALA      O     65      -0.45    15.9994   ; qtot 1
; residue  18 GLY rtp GLY  q  0.0
   162          N     18    GLY      N     66      -0.31    14.0067
   163          H     18    GLY      H     66       0.31      1.008
   164        CH2     18    GLY     CA     67          0     14.027
   165          C     18    GLY      C     68       0.45     12.011
   166          O     18    GLY      O     68      -0.45    15.9994   ; qtot 1
; residue  19 GLN rtp GLN  q  0.0
   167          N     19    GLN      N     69      -0.31    14.0067
   168          H     19    GLN      H     69       0.31      1.008
   169        CH1     19    GLN     CA     70          0     13.019
   170        CH2     19    GLN     CB     70          0     14.027
   171        CH2     19    GLN     CG     70          0     14.027
   172          C     19    GLN     CD     71       0.29     12.011
   173          O     19    GLN    OE1     71      -0.45    15.9994
   174         NT     19    GLN    NE2     71      -0.72    14.0067
   175          H     19    GLN   HE21     71       0.44      1.008
   176          H     19    GLN   HE22     71       0.44      1.008
   177          C     19    GLN      C     72       0.45     12.011
   178          O     19    GLN      O     72      -0.45    15.9994   ; qtot 1
; residue  20 TRP rtp TRP  q  0.0
   179          N     20    TRP      N     73      -0.31    14.0067
   180          H     20    TRP      H     73       0.31      1.008
   181        CH1     20    TRP     CA     74          0     13.019
   182        CH2     20    TRP     CB     74          0     14.027
   183          C     20    TRP     CG     75      -0.21     12.011
   184          C     20    TRP    CD1     75      -0.14     12.011
   185         HC     20    TRP    HD1     75       0.14      1.008
   186          C     20    TRP    CD2     75          0     12.011
   187         NR     20    TRP    NE1     75       -0.1    14.0067
   188          H     20    TRP    HE1     75       0.31      1.008
   189          C     20    TRP    CE2     75          0     12.011
   190          C     20    TRP    CE3     76      -0.14     12.011
   191         HC     20    TRP    HE3     76       0.14      1.008
   192          C     20    TRP    CZ2     77      -0.14     12.011
   193         HC     20    TRP    HZ2     77       0.14      1.008
   194          C     20    TRP    CZ3     78      -0.14     12.011
   195         HC     20    TRP    HZ3     78       0.14      1.008
   196          C     20    TRP    CH2     79      -0.14     12.011
   197         HC     20    TRP    HH2     79       0.14      1.008
   198          C     20    TRP      C     80       0.45     12.011
   199          O     20    TRP      O     80      -0.45    15.9994   ; qtot 1
; residue  21 ARG rtp ARG  q +1.0
   200          N     21    ARG      N     81      -0.31    14.0067
   201          H     21    ARG      H     81       0.31      1.008
   202        CH1     21    ARG     CA     82          0     13.019
   203        CH2     21    ARG     CB     82          0     14.027
   204        CH2     21    ARG     CG     82          0     14.027
   205        CH2     21    ARG     CD     83       0.09     14.027
   206         NE     21    ARG     NE     83      -0.11    14.0067
   207          H     21    ARG     HE     83       0.24      1.008
   208          C     21    ARG     CZ     83       0.34     12.011
   209         NZ     21    ARG    NH1     83      -0.26    14.0067
   210          H     21    ARG   HH11     83       0.24      1.008
   211          H     21    ARG   HH12     83       0.24      1.008
   212         NZ     21    ARG    NH2     83      -0.26    14.0067
   213          H     21    ARG   HH21     83       0.24      1.008
   214          H     21    ARG   HH22     83       0.24      1.008
   215          C     21    ARG      C     84       0.45     12.011
   216          O     21    ARG      O     84      -0.45    15.9994   ; qtot 2
; residue  22 PHE rtp PHE  q  0.0
   217          N     22    PHE      N     85      -0.31    14.0067
   218          H     22    PHE      H     85       0.31      1.008
   219        CH1     22    PHE     CA     86          0     13.019
   220        CH2     22    PHE     CB     86          0     14.027
   221          C     22    PHE     CG     86          0     12.011
   222          C     22    PHE    CD1     87      -0.14     12.011
   223         HC     22    PHE    HD1     87       0.14      1.008
   224          C     22    PHE    CD2     88      -0.14     12.011
   225         HC     22    PHE    HD2     88       0.14      1.008
   226          C     22    PHE    CE1     89      -0.14     12.011
   227         HC     22    PHE    HE1     89       0.14      1.008
   228          C     22    PHE    CE2     90      -0.14     12.011
   229         HC     22    PHE    HE2     90       0.14      1.008
   230          C     22    PHE     CZ     91      -0.14     12.011
   231         HC     22    PHE     HZ     91       0.14      1.008
   232          C     22    PHE      C     92       0.45     12.011
   233          O     22    PHE      O     92      -0.45    15.9994   ; qtot 2
; residue  23 VAL rtp VAL  q  0.0
   234          N     23    VAL      N     93      -0.31    14.0067
   235          H     23    VAL      H     93       0.31      1.008
   236        CH1     23    VAL     CA     94          0     13.019
   237        CH1     23    VAL     CB     94          0     13.019
   238        CH3     23    VAL    CG1     94          0     15.035
   239        CH3     23    VAL    CG2     94          0     15.035
   240          C     23    VAL      C     95       0.45     12.011
   241          O     23    VAL      O     95      -0.45    15.9994   ; qtot 2
; residue  24 ASP rtp ASP  q -1.0
   242          N     24    ASP      N     96      -0.31    14.0067
   243          H     24    ASP      H     96       0.31      1.008
   244        CH1     24    ASP     CA     97          0     13.019
   245        CH2     24    ASP     CB     97          0     14.027
   246          C     24    ASP     CG     98       0.27     12.011
   247         OM     24    ASP    OD1     98     -0.635    15.9994
   248         OM     24    ASP    OD2     98     -0.635    15.9994
   249          C     24    ASP      C     99       0.45     12.011
   250          O     24    ASP      O     99      -0.45    15.9994   ; qtot 1
; residue  25 VAL rtp VAL  q  0.0
   251          N     25    VAL      N    100      -0.31    14.0067
   252          H     25    VAL      H    100       0.31      1.008
   253        CH1     25    VAL     CA    101          0     13.019
   254        CH1     25    VAL     CB    101          0     13.019
   255        CH3     25    VAL    CG1    101          0     15.035
   256        CH3     25    VAL    CG2    101          0     15.035
   257          C     25    VAL      C    102       0.45     12.011
   258          O     25    VAL      O    102      -0.45    15.9994   ; qtot 1
; residue  26 LEU rtp LEU  q  0.0
   259          N     26    LEU      N    103      -0.31    14.0067
   260          H     26    LEU      H    103       0.31      1.008
   261        CH1     26    LEU     CA    104          0     13.019
   262        CH2     26    LEU     CB    104          0     14.027
   263        CH1     26    LEU     CG    105          0     13.019
   264        CH3     26    LEU    CD1    105          0     15.035
   265        CH3     26    LEU    CD2    105          0     15.035
   266          C     26    LEU      C    106       0.45     12.011
   267          O     26    LEU      O    106      -0.45    15.9994   ; qtot 1
; residue  27 GLY rtp GLY  q  0.0
   268          N     27    GLY      N    107      -0.31    14.0067
   269          H     27    GLY      H    107       0.31      1.008
   270        CH2     27    GLY     CA    108          0     14.027
   271          C     27    GLY      C    109       0.45     12.011
   272          O     27    GLY      O    109      -0.45    15.9994   ; qtot 1
; residue  28 LEU rtp LEU  q  0.0
   273          N     28    LEU      N    110      -0.31    14.0067
   274          H     28    LEU      H    110       0.31      1.008
   275        CH1     28    LEU     CA    111          0     13.019
   276        CH2     28    LEU     CB    111          0     14.027
   277        CH1     28    LEU     CG    112          0     13.019
   278        CH3     28    LEU    CD1    112          0     15.035
   279        CH3     28    LEU    CD2    112          0     15.035
   280          C     28    LEU      C    113       0.45     12.011
   281          O     28    LEU      O    113      -0.45    15.9994   ; qtot 1
; residue  29 GLU rtp GLU  q -1.0
   282          N     29    GLU      N    114      -0.31    14.0067
   283          H     29    GLU      H    114       0.31      1.008
   284        CH1     29    GLU     CA    115          0     13.019
   285        CH2     29    GLU     CB    115          0     14.027
   286        CH2     29    GLU     CG    115          0     14.027
   287          C     29    GLU     CD    116       0.27     12.011
   288         OM     29    GLU    OE1    116     -0.635    15.9994
   289         OM     29    GLU    OE2    116     -0.635    15.9994
   290          C     29    GLU      C    117       0.45     12.011
   291          O     29    GLU      O    117      -0.45    15.9994   ; qtot 0
; residue  30 GLU rtp GLU  q -1.0
   292          N     30    GLU      N    118      -0.31    14.0067
   293          H     30    GLU      H    118       0.31      1.008
   294        CH1     30    GLU     CA    119          0     13.019
   295        CH2     30    GLU     CB    119          0     14.027
   296        CH2     30    GLU     CG    119          0     14.027
   297          C     30    GLU     CD    120       0.27     12.011
   298         OM     30    GLU    OE1    120     -0.635    15.9994
   299         OM     30    GLU    OE2    120     -0.635    15.9994
   300          C     30    GLU      C    121       0.45     12.011
   301          O     30    GLU      O    121      -0.45    15.9994   ; qtot -1
; residue  31 GLU rtp GLU  q -1.0
   302          N     31    GLU      N    122      -0.31    14.0067
   303          H     31    GLU      H    122       0.31      1.008
   304        CH1     31    GLU     CA    123          0     13.019
   305        CH2     31    GLU     CB    123          0     14.027
   306        CH2     31    GLU     CG    123          0     14.027
   307          C     31    GLU     CD    124       0.27     12.011
   308         OM     31    GLU    OE1    124     -0.635    15.9994
   309         OM     31    GLU    OE2    124     -0.635    15.9994
   310          C     31    GLU      C    125       0.45     12.011
   311          O     31    GLU      O    125      -0.45    15.9994   ; qtot -2
; residue  32 SER rtp SER  q  0.0
   312          N     32    SER      N    126      -0.31    14.0067
   313          H     32    SER      H    126       0.31      1.008
   314        CH1     32    SER     CA    127          0     13.019
   315        CH2     32    SER     CB    128      0.266     14.027
   316         OA     32    SER     OG    128     -0.674    15.9994
   317          H     32    SER     HG    128      0.408      1.008
   318          C     32    SER      C    129       0.45     12.011
   319          O     32    SER      O    129      -0.45    15.9994   ; qtot -2
; residue  33 LEU rtp LEU  q  0.0
   320          N     33    LEU      N    130      -0.31    14.0067
   321          H     33    LEU      H    130       0.31      1.008
   322        CH1     33    LEU     CA    131          0     13.019
   323        CH2     33    LEU     CB    131          0     14.027
   324        CH1     33    LEU     CG    132          0     13.019
   325        CH3     33    LEU    CD1    132          0     15.035
   326        CH3     33    LEU    CD2    132          0     15.035
   327          C     33    LEU      C    133       0.45     12.011
   328          O     33    LEU      O    133      -0.45    15.9994   ; qtot -2
; residue  34 GLY rtp GLY  q  0.0
   329          N     34    GLY      N    134      -0.31    14.0067
   330          H     34    GLY      H    134       0.31      1.008
   331        CH2     34    GLY     CA    135          0     14.027
   332          C     34    GLY      C    136       0.45     12.011
   333          O     34    GLY      O    136      -0.45    15.9994   ; qtot -2
; residue  35 SER rtp SER  q  0.0
   334          N     35    SER      N    137      -0.31    14.0067
   335          H     35    SER      H    137       0.31      1.008
   336        CH1     35    SER     CA    138          0     13.019
   337        CH2     35    SER     CB    139      0.266     14.027
   338         OA     35    SER     OG    139     -0.674    15.9994
   339          H     35    SER     HG    139      0.408      1.008
   340          C     35    SER      C    140       0.45     12.011
   341          O     35    SER      O    140      -0.45    15.9994   ; qtot -2
; residue  36 VAL rtp VAL  q  0.0
   342          N     36    VAL      N    141      -0.31    14.0067
   343          H     36    VAL      H    141       0.31      1.008
   344        CH1     36    VAL     CA    142          0     13.019
   345        CH1     36    VAL     CB    142          0     13.019
   346        CH3     36    VAL    CG1    142          0     15.035
   347        CH3     36    VAL    CG2    142          0     15.035
   348          C     36    VAL      C    143       0.45     12.011
   349          O     36    VAL      O    143      -0.45    15.9994   ; qtot -2
; residue  37 PRO rtp PRO  q  0.0
   350          N     37    PRO      N    144          0    14.0067
   351        CH1     37    PRO     CA    145          0     13.019
   352       CH2r     37    PRO     CB    145          0     14.027
   353       CH2r     37    PRO     CG    146          0     14.027
   354       CH2r     37    PRO     CD    146          0     14.027
   355          C     37    PRO      C    147       0.45     12.011
   356          O     37    PRO      O    147      -0.45    15.9994   ; qtot -2
; residue  38 ALA rtp ALA  q  0.0
   357          N     38    ALA      N    148      -0.31    14.0067
   358          H     38    ALA      H    148       0.31      1.008
   359        CH1     38    ALA     CA    149          0     13.019
   360        CH3     38    ALA     CB    149          0     15.035
   361          C     38    ALA      C    150       0.45     12.011
   362          O     38    ALA      O    150      -0.45    15.9994   ; qtot -2
; residue  39 PRO rtp PRO  q  0.0
   363          N     39    PRO      N    151          0    14.0067
   364        CH1     39    PRO     CA    152          0     13.019
   365       CH2r     39    PRO     CB    152          0     14.027
   366       CH2r     39    PRO     CG    153          0     14.027
   367       CH2r     39    PRO     CD    153          0     14.027
   368          C     39    PRO      C    154       0.45     12.011
   369          O     39    PRO      O    154      -0.45    15.9994   ; qtot -2
; residue  40 ALA rtp ALA  q  0.0
   370          N     40    ALA      N    155      -0.31    14.0067
   371          H     40    ALA      H    155       0.31      1.008
   372        CH1     40    ALA     CA    156          0     13.019
   373        CH3     40    ALA     CB    156          0     15.035
   374          C     40    ALA      C    157       0.45     12.011
   375          O     40    ALA      O    157      -0.45    15.9994   ; qtot -2
; residue  41 CYS rtp CYSH q  0.0
   376          N     41    CYS      N    158      -0.31    14.0067
   377          H     41    CYS      H    158       0.31      1.008
   378        CH1     41    CYS     CA    159          0     13.019
   379        CH2     41    CYS     CB    160       0.15     14.027
   380          S     41    CYS     SG    160      -0.37      32.06
   381          H     41    CYS     HG    160       0.22      1.008
   382          C     41    CYS      C    161       0.45     12.011
   383          O     41    CYS      O    161      -0.45    15.9994   ; qtot -2
; residue  42 ALA rtp ALA  q  0.0
   384          N     42    ALA      N    162      -0.31    14.0067
   385          H     42    ALA      H    162       0.31      1.008
   386        CH1     42    ALA     CA    163          0     13.019
   387        CH3     42    ALA     CB    163          0     15.035
   388          C     42    ALA      C    164       0.45     12.011
   389          O     42    ALA      O    164      -0.45    15.9994   ; qtot -2
; residue  43 LEU rtp LEU  q  0.0
   390          N     43    LEU      N    165      -0.31    14.0067
   391          H     43    LEU      H    165       0.31      1.008
   392        CH1     43    LEU     CA    166          0     13.019
   393        CH2     43    LEU     CB    166          0     14.027
   394        CH1     43    LEU     CG    167          0     13.019
   395        CH3     43    LEU    CD1    167          0     15.035
   396        CH3     43    LEU    CD2    167          0     15.035
   397          C     43    LEU      C    168       0.45     12.011
   398          O     43    LEU      O    168      -0.45    15.9994   ; qtot -2
; residue  44 LEU rtp LEU  q  0.0
   399          N     44    LEU      N    169      -0.31    14.0067
   400          H     44    LEU      H    169       0.31      1.008
   401        CH1     44    LEU     CA    170          0     13.019
   402        CH2     44    LEU     CB    170          0     14.027
   403        CH1     44    LEU     CG    171          0     13.019
   404        CH3     44    LEU    CD1    171          0     15.035
   405        CH3     44    LEU    CD2    171          0     15.035
   406          C     44    LEU      C    172       0.45     12.011
   407          O     44    LEU      O    172      -0.45    15.9994   ; qtot -2
; residue  45 LEU rtp LEU  q  0.0
   408          N     45    LEU      N    173      -0.31    14.0067
   409          H     45    LEU      H    173       0.31      1.008
   410        CH1     45    LEU     CA    174          0     13.019
   411        CH2     45    LEU     CB    174          0     14.027
   412        CH1     45    LEU     CG    175          0     13.019
   413        CH3     45    LEU    CD1    175          0     15.035
   414        CH3     45    LEU    CD2    175          0     15.035
   415          C     45    LEU      C    176       0.45     12.011
   416          O     45    LEU      O    176      -0.45    15.9994   ; qtot -2
; residue  46 LEU rtp LEU  q  0.0
   417          N     46    LEU      N    177      -0.31    14.0067
   418          H     46    LEU      H    177       0.31      1.008
   419        CH1     46    LEU     CA    178          0     13.019
   420        CH2     46    LEU     CB    178          0     14.027
   421        CH1     46    LEU     CG    179          0     13.019
   422        CH3     46    LEU    CD1    179          0     15.035
   423        CH3     46    LEU    CD2    179          0     15.035
   424          C     46    LEU      C    180       0.45     12.011
   425          O     46    LEU      O    180      -0.45    15.9994   ; qtot -2
; residue  47 PHE rtp PHE  q  0.0
   426          N     47    PHE      N    181      -0.31    14.0067
   427          H     47    PHE      H    181       0.31      1.008
   428        CH1     47    PHE     CA    182          0     13.019
   429        CH2     47    PHE     CB    182          0     14.027
   430          C     47    PHE     CG    182          0     12.011
   431          C     47    PHE    CD1    183      -0.14     12.011
   432         HC     47    PHE    HD1    183       0.14      1.008
   433          C     47    PHE    CD2    184      -0.14     12.011
   434         HC     47    PHE    HD2    184       0.14      1.008
   435          C     47    PHE    CE1    185      -0.14     12.011
   436         HC     47    PHE    HE1    185       0.14      1.008
   437          C     47    PHE    CE2    186      -0.14     12.011
   438         HC     47    PHE    HE2    186       0.14      1.008
   439          C     47    PHE     CZ    187      -0.14     12.011
   440         HC     47    PHE     HZ    187       0.14      1.008
   441          C     47    PHE      C    188       0.45     12.011
   442          O     47    PHE      O    188      -0.45    15.9994   ; qtot -2
; residue  48 PRO rtp PRO  q  0.0
   443          N     48    PRO      N    189          0    14.0067
   444        CH1     48    PRO     CA    190          0     13.019
   445       CH2r     48    PRO     CB    190          0     14.027
   446       CH2r     48    PRO     CG    191          0     14.027
   447       CH2r     48    PRO     CD    191          0     14.027
   448          C     48    PRO      C    192       0.45     12.011
   449          O     48    PRO      O    192      -0.45    15.9994   ; qtot -2
; residue  49 LEU rtp LEU  q  0.0
   450          N     49    LEU      N    193      -0.31    14.0067
   451          H     49    LEU      H    193       0.31      1.008
   452        CH1     49    LEU     CA    194          0     13.019
   453        CH2     49    LEU     CB    194          0     14.027
   454        CH1     49    LEU     CG    195          0     13.019
   455        CH3     49    LEU    CD1    195          0     15.035
   456        CH3     49    LEU    CD2    195          0     15.035
   457          C     49    LEU      C    196       0.45     12.011
   458          O     49    LEU      O    196      -0.45    15.9994   ; qtot -2
; residue  50 THR rtp THR  q  0.0
   459          N     50    THR      N    197      -0.31    14.0067
   460          H     50    THR      H    197       0.31      1.008
   461        CH1     50    THR     CA    198          0     13.019
   462        CH1     50    THR     CB    199      0.266     13.019
   463         OA     50    THR    OG1    199     -0.674    15.9994
   464          H     50    THR    HG1    199      0.408      1.008
   465        CH3     50    THR    CG2    200          0     15.035
   466          C     50    THR      C    201       0.45     12.011
   467          O     50    THR      O    201      -0.45    15.9994   ; qtot -2
; residue  51 ALA rtp ALA  q  0.0
   468          N     51    ALA      N    202      -0.31    14.0067
   469          H     51    ALA      H    202       0.31      1.008
   470        CH1     51    ALA     CA    203          0     13.019
   471        CH3     51    ALA     CB    203          0     15.035
   472          C     51    ALA      C    204       0.45     12.011
   473          O     51    ALA      O    204      -0.45    15.9994   ; qtot -2
; residue  52 GLN rtp GLN  q  0.0
   474          N     52    GLN      N    205      -0.31    14.0067
   475          H     52    GLN      H    205       0.31      1.008
   476        CH1     52    GLN     CA    206          0     13.019
   477        CH2     52    GLN     CB    206          0     14.027
   478        CH2     52    GLN     CG    206          0     14.027
   479          C     52    GLN     CD    207       0.29     12.011
   480          O     52    GLN    OE1    207      -0.45    15.9994
   481         NT     52    GLN    NE2    207      -0.72    14.0067
   482          H     52    GLN   HE21    207       0.44      1.008
   483          H     52    GLN   HE22    207       0.44      1.008
   484          C     52    GLN      C    208       0.45     12.011
   485          O     52    GLN      O    208      -0.45    15.9994   ; qtot -2
; residue  53 HISE rtp HISB q  0.0
   486          N     53   HISE      N    209      -0.31    14.0067
   487          H     53   HISE      H    209       0.31      1.008
   488        CH1     53   HISE     CA    210          0     13.019
   489        CH2     53   HISE     CB    210          0     14.027
   490          C     53   HISE     CG    211          0     12.011
   491         NR     53   HISE    ND1    211      -0.54    14.0067
   492          C     53   HISE    CD2    211          0     12.011
   493         HC     53   HISE    HD2    211       0.14      1.008
   494          C     53   HISE    CE1    211          0     12.011
   495         HC     53   HISE    HE1    211       0.14      1.008
   496         NR     53   HISE    NE2    211      -0.05    14.0067
   497          H     53   HISE    HE2    211       0.31      1.008
   498          C     53   HISE      C    212       0.45     12.011
   499          O     53   HISE      O    212      -0.45    15.9994   ; qtot -2
; residue  54 GLU rtp GLU  q -1.0
   500          N     54    GLU      N    213      -0.31    14.0067
   501          H     54    GLU      H    213       0.31      1.008
   502        CH1     54    GLU     CA    214          0     13.019
   503        CH2     54    GLU     CB    214          0     14.027
   504        CH2     54    GLU     CG    214          0     14.027
   505          C     54    GLU     CD    215       0.27     12.011
   506         OM     54    GLU    OE1    215     -0.635    15.9994
   507         OM     54    GLU    OE2    215     -0.635    15.9994
   508          C     54    GLU      C    216       0.45     12.011
   509          O     54    GLU      O    216      -0.45    15.9994   ; qtot -3
; residue  55 ASN rtp ASN  q  0.0
   510          N     55    ASN      N    217      -0.31    14.0067
   511          H     55    ASN      H    217       0.31      1.008
   512        CH1     55    ASN     CA    218          0     13.019
   513        CH2     55    ASN     CB    218          0     14.027
   514          C     55    ASN     CG    219       0.29     12.011
   515          O     55    ASN    OD1    219      -0.45    15.9994
   516         NT     55    ASN    ND2    219      -0.72    14.0067
   517          H     55    ASN   HD21    219       0.44      1.008
   518          H     55    ASN   HD22    219       0.44      1.008
   519          C     55    ASN      C    220       0.45     12.011
   520          O     55    ASN      O    220      -0.45    15.9994   ; qtot -3
; residue  56 PHE rtp PHE  q  0.0
   521          N     56    PHE      N    221      -0.31    14.0067
   522          H     56    PHE      H    221       0.31      1.008
   523        CH1     56    PHE     CA    222          0     13.019
   524        CH2     56    PHE     CB    222          0     14.027
   525          C     56    PHE     CG    222          0     12.011
   526          C     56    PHE    CD1    223      -0.14     12.011
   527         HC     56    PHE    HD1    223       0.14      1.008
   528          C     56    PHE    CD2    224      -0.14     12.011
   529         HC     56    PHE    HD2    224       0.14      1.008
   530          C     56    PHE    CE1    225      -0.14     12.011
   531         HC     56    PHE    HE1    225       0.14      1.008
   532          C     56    PHE    CE2    226      -0.14     12.011
   533         HC     56    PHE    HE2    226       0.14      1.008
   534          C     56    PHE     CZ    227      -0.14     12.011
   535         HC     56    PHE     HZ    227       0.14      1.008
   536          C     56    PHE      C    228       0.45     12.011
   537          O     56    PHE      O    228      -0.45    15.9994   ; qtot -3
; residue  57 ARG rtp ARG  q +1.0
   538          N     57    ARG      N    229      -0.31    14.0067
   539          H     57    ARG      H    229       0.31      1.008
   540        CH1     57    ARG     CA    230          0     13.019
   541        CH2     57    ARG     CB    230          0     14.027
   542        CH2     57    ARG     CG    230          0     14.027
   543        CH2     57    ARG     CD    231       0.09     14.027
   544         NE     57    ARG     NE    231      -0.11    14.0067
   545          H     57    ARG     HE    231       0.24      1.008
   546          C     57    ARG     CZ    231       0.34     12.011
   547         NZ     57    ARG    NH1    231      -0.26    14.0067
   548          H     57    ARG   HH11    231       0.24      1.008
   549          H     57    ARG   HH12    231       0.24      1.008
   550         NZ     57    ARG    NH2    231      -0.26    14.0067
   551          H     57    ARG   HH21    231       0.24      1.008
   552          H     57    ARG   HH22    231       0.24      1.008
   553          C     57    ARG      C    232       0.45     12.011
   554          O     57    ARG      O    232      -0.45    15.9994   ; qtot -2
; residue  58 LYS rtp LYSH q +1.0
   555          N     58    LYS      N    233      -0.31    14.0067
   556          H     58    LYS      H    233       0.31      1.008
   557        CH1     58    LYS     CA    234          0     13.019
   558        CH2     58    LYS     CB    234          0     14.027
   559        CH2     58    LYS     CG    235          0     14.027
   560        CH2     58    LYS     CD    235          0     14.027
   561        CH2     58    LYS     CE    236      0.127     14.027
   562         NL     58    LYS     NZ    236      0.129    14.0067
   563          H     58    LYS    HZ1    236      0.248      1.008
   564          H     58    LYS    HZ2    236      0.248      1.008
   565          H     58    LYS    HZ3    236      0.248      1.008
   566          C     58    LYS      C    237       0.45     12.011
   567          O     58    LYS      O    237      -0.45    15.9994   ; qtot -1
; residue  59 LYS rtp LYSH q +1.0
   568          N     59    LYS      N    238      -0.31    14.0067
   569          H     59    LYS      H    238       0.31      1.008
   570        CH1     59    LYS     CA    239          0     13.019
   571        CH2     59    LYS     CB    239          0     14.027
   572        CH2     59    LYS     CG    240          0     14.027
   573        CH2     59    LYS     CD    240          0     14.027
   574        CH2     59    LYS     CE    241      0.127     14.027
   575         NL     59    LYS     NZ    241      0.129    14.0067
   576          H     59    LYS    HZ1    241      0.248      1.008
   577          H     59    LYS    HZ2    241      0.248      1.008
   578          H     59    LYS    HZ3    241      0.248      1.008
   579          C     59    LYS      C    242       0.45     12.011
   580          O     59    LYS      O    242      -0.45    15.9994   ; qtot 0
; residue  60 GLN rtp GLN  q  0.0
   581          N     60    GLN      N    243      -0.31    14.0067
   582          H     60    GLN      H    243       0.31      1.008
   583        CH1     60    GLN     CA    244          0     13.019
   584        CH2     60    GLN     CB    244          0     14.027
   585        CH2     60    GLN     CG    244          0     14.027
   586          C     60    GLN     CD    245       0.29     12.011
   587          O     60    GLN    OE1    245      -0.45    15.9994
   588         NT     60    GLN    NE2    245      -0.72    14.0067
   589          H     60    GLN   HE21    245       0.44      1.008
   590          H     60    GLN   HE22    245       0.44      1.008
   591          C     60    GLN      C    246       0.45     12.011
   592          O     60    GLN      O    246      -0.45    15.9994   ; qtot 0
; residue  61 ILE rtp ILE  q  0.0
   593          N     61    ILE      N    247      -0.31    14.0067
   594          H     61    ILE      H    247       0.31      1.008
   595        CH1     61    ILE     CA    248          0     13.019
   596        CH1     61    ILE     CB    249          0     13.019
   597        CH2     61    ILE    CG1    249          0     14.027
   598        CH3     61    ILE    CG2    249          0     15.035
   599        CH3     61    ILE     CD    249          0     15.035
   600          C     61    ILE      C    250       0.45     12.011
   601          O     61    ILE      O    250      -0.45    15.9994   ; qtot 0
; residue  62 GLU rtp GLU  q -1.0
   602          N     62    GLU      N    251      -0.31    14.0067
   603          H     62    GLU      H    251       0.31      1.008
   604        CH1     62    GLU     CA    252          0     13.019
   605        CH2     62    GLU     CB    252          0     14.027
   606        CH2     62    GLU     CG    252          0     14.027
   607          C     62    GLU     CD    253       0.27     12.011
   608         OM     62    GLU    OE1    253     -0.635    15.9994
   609         OM     62    GLU    OE2    253     -0.635    15.9994
   610          C     62    GLU      C    254       0.45     12.011
   611          O     62    GLU      O    254      -0.45    15.9994   ; qtot -1
; residue  63 GLU rtp GLU  q -1.0
   612          N     63    GLU      N    255      -0.31    14.0067
   613          H     63    GLU      H    255       0.31      1.008
   614        CH1     63    GLU     CA    256          0     13.019
   615        CH2     63    GLU     CB    256          0     14.027
   616        CH2     63    GLU     CG    256          0     14.027
   617          C     63    GLU     CD    257       0.27     12.011
   618         OM     63    GLU    OE1    257     -0.635    15.9994
   619         OM     63    GLU    OE2    257     -0.635    15.9994
   620          C     63    GLU      C    258       0.45     12.011
   621          O     63    GLU      O    258      -0.45    15.9994   ; qtot -2
; residue  64 LEU rtp LEU  q  0.0
   622          N     64    LEU      N    259      -0.31    14.0067
   623          H     64    LEU      H    259       0.31      1.008
   624        CH1     64    LEU     CA    260          0     13.019
   625        CH2     64    LEU     CB    260          0     14.027
   626        CH1     64    LEU     CG    261          0     13.019
   627        CH3     64    LEU    CD1    261          0     15.035
   628        CH3     64    LEU    CD2    261          0     15.035
   629          C     64    LEU      C    262       0.45     12.011
   630          O     64    LEU      O    262      -0.45    15.9994   ; qtot -2
; residue  65 LYS rtp LYSH q +1.0
   631          N     65    LYS      N    263      -0.31    14.0067
   632          H     65    LYS      H    263       0.31      1.008
   633        CH1     65    LYS     CA    264          0     13.019
   634        CH2     65    LYS     CB    264          0     14.027
   635        CH2     65    LYS     CG    265          0     14.027
   636        CH2     65    LYS     CD    265          0     14.027
   637        CH2     65    LYS     CE    266      0.127     14.027
   638         NL     65    LYS     NZ    266      0.129    14.0067
   639          H     65    LYS    HZ1    266      0.248      1.008
   640          H     65    LYS    HZ2    266      0.248      1.008
   641          H     65    LYS    HZ3    266      0.248      1.008
   642          C     65    LYS      C    267       0.45     12.011
   643          O     65    LYS      O    267      -0.45    15.9994   ; qtot -1
; residue  66 GLY rtp GLY  q  0.0
   644          N     66    GLY      N    268      -0.31    14.0067
   645          H     66    GLY      H    268       0.31      1.008
   646        CH2     66    GLY     CA    269          0     14.027
   647          C     66    GLY      C    270       0.45     12.011
   648          O     66    GLY      O    270      -0.45    15.9994   ; qtot -1
; residue  67 GLN rtp GLN  q  0.0
   649          N     67    GLN      N    271      -0.31    14.0067
   650          H     67    GLN      H    271       0.31      1.008
   651        CH1     67    GLN     CA    272          0     13.019
   652        CH2     67    GLN     CB    272          0     14.027
   653        CH2     67    GLN     CG    272          0     14.027
   654          C     67    GLN     CD    273       0.29     12.011
   655          O     67    GLN    OE1    273      -0.45    15.9994
   656         NT     67    GLN    NE2    273      -0.72    14.0067
   657          H     67    GLN   HE21    273       0.44      1.008
   658          H     67    GLN   HE22    273       0.44      1.008
   659          C     67    GLN      C    274       0.45     12.011
   660          O     67    GLN      O    274      -0.45    15.9994   ; qtot -1
; residue  68 GLU rtp GLU  q -1.0
   661          N     68    GLU      N    275      -0.31    14.0067
   662          H     68    GLU      H    275       0.31      1.008
   663        CH1     68    GLU     CA    276          0     13.019
   664        CH2     68    GLU     CB    276          0     14.027
   665        CH2     68    GLU     CG    276          0     14.027
   666          C     68    GLU     CD    277       0.27     12.011
   667         OM     68    GLU    OE1    277     -0.635    15.9994
   668         OM     68    GLU    OE2    277     -0.635    15.9994
   669          C     68    GLU      C    278       0.45     12.011
   670          O     68    GLU      O    278      -0.45    15.9994   ; qtot -2
; residue  69 VAL rtp VAL  q  0.0
   671          N     69    VAL      N    279      -0.31    14.0067
   672          H     69    VAL      H    279       0.31      1.008
   673        CH1     69    VAL     CA    280          0     13.019
   674        CH1     69    VAL     CB    280          0     13.019
   675        CH3     69    VAL    CG1    280          0     15.035
   676        CH3     69    VAL    CG2    280          0     15.035
   677          C     69    VAL      C    281       0.45     12.011
   678          O     69    VAL      O    281      -0.45    15.9994   ; qtot -2
; residue  70 SER rtp SER  q  0.0
   679          N     70    SER      N    282      -0.31    14.0067
   680          H     70    SER      H    282       0.31      1.008
   681        CH1     70    SER     CA    283          0     13.019
   682        CH2     70    SER     CB    284      0.266     14.027
   683         OA     70    SER     OG    284     -0.674    15.9994
   684          H     70    SER     HG    284      0.408      1.008
   685          C     70    SER      C    285       0.45     12.011
   686          O     70    SER      O    285      -0.45    15.9994   ; qtot -2
; residue  71 PRO rtp PRO  q  0.0
   687          N     71    PRO      N    286          0    14.0067
   688        CH1     71    PRO     CA    287          0     13.019
   689       CH2r     71    PRO     CB    287          0     14.027
   690       CH2r     71    PRO     CG    288          0     14.027
   691       CH2r     71    PRO     CD    288          0     14.027
   692          C     71    PRO      C    289       0.45     12.011
   693          O     71    PRO      O    289      -0.45    15.9994   ; qtot -2
; residue  72 LYS rtp LYSH q +1.0
   694          N     72    LYS      N    290      -0.31    14.0067
   695          H     72    LYS      H    290       0.31      1.008
   696        CH1     72    LYS     CA    291          0     13.019
   697        CH2     72    LYS     CB    291          0     14.027
   698        CH2     72    LYS     CG    292          0     14.027
   699        CH2     72    LYS     CD    292          0     14.027
   700        CH2     72    LYS     CE    293      0.127     14.027
   701         NL     72    LYS     NZ    293      0.129    14.0067
   702          H     72    LYS    HZ1    293      0.248      1.008
   703          H     72    LYS    HZ2    293      0.248      1.008
   704          H     72    LYS    HZ3    293      0.248      1.008
   705          C     72    LYS      C    294       0.45     12.011
   706          O     72    LYS      O    294      -0.45    15.9994   ; qtot -1
; residue  73 VAL rtp VAL  q  0.0
   707          N     73    VAL      N    295      -0.31    14.0067
   708          H     73    VAL      H    295       0.31      1.008
   709        CH1     73    VAL     CA    296          0     13.019
   710        CH1     73    VAL     CB    296          0     13.019
   711        CH3     73    VAL    CG1    296          0     15.035
   712        CH3     73    VAL    CG2    296          0     15.035
   713          C     73    VAL      C    297       0.45     12.011
   714          O     73    VAL      O    297      -0.45    15.9994   ; qtot -1
; residue  74 TYR rtp TYR  q  0.0
   715          N     74    TYR      N    298      -0.31    14.0067
   716          H     74    TYR      H    298       0.31      1.008
   717        CH1     74    TYR     CA    299          0     13.019
   718        CH2     74    TYR     CB    299          0     14.027
   719          C     74    TYR     CG    299          0     12.011
   720          C     74    TYR    CD1    300      -0.14     12.011
   721         HC     74    TYR    HD1    300       0.14      1.008
   722          C     74    TYR    CD2    301      -0.14     12.011
   723         HC     74    TYR    HD2    301       0.14      1.008
   724          C     74    TYR    CE1    302      -0.14     12.011
   725         HC     74    TYR    HE1    302       0.14      1.008
   726          C     74    TYR    CE2    303      -0.14     12.011
   727         HC     74    TYR    HE2    303       0.14      1.008
   728          C     74    TYR     CZ    304      0.203     12.011
   729         OA     74    TYR     OH    304     -0.611    15.9994
   730          H     74    TYR     HH    304      0.408      1.008
   731          C     74    TYR      C    305       0.45     12.011
   732          O     74    TYR      O    305      -0.45    15.9994   ; qtot -1
; residue  75 PHE rtp PHE  q  0.0
   733          N     75    PHE      N    306      -0.31    14.0067
   734          H     75    PHE      H    306       0.31      1.008
   735        CH1     75    PHE     CA    307          0     13.019
   736        CH2     75    PHE     CB    307          0     14.027
   737          C     75    PHE     CG    307          0     12.011
   738          C     75    PHE    CD1    308      -0.14     12.011
   739         HC     75    PHE    HD1    308       0.14      1.008
   740          C     75    PHE    CD2    309      -0.14     12.011
   741         HC     75    PHE    HD2    309       0.14      1.008
   742          C     75    PHE    CE1    310      -0.14     12.011
   743         HC     75    PHE    HE1    310       0.14      1.008
   744          C     75    PHE    CE2    311      -0.14     12.011
   745         HC     75    PHE    HE2    311       0.14      1.008
   746          C     75    PHE     CZ    312      -0.14     12.011
   747         HC     75    PHE     HZ    312       0.14      1.008
   748          C     75    PHE      C    313       0.45     12.011
   749          O     75    PHE      O    313      -0.45    15.9994   ; qtot -1
; residue  76 MET rtp MET  q  0.0
   750          N     76    MET      N    314      -0.31    14.0067
   751          H     76    MET      H    314       0.31      1.008
   752        CH1     76    MET     CA    315          0     13.019
   753        CH2     76    MET     CB    315          0     14.027
   754        CH2     76    MET     CG    316      0.241     14.027
   755          S     76    MET     SD    316     -0.482      32.06
   756        CH3     76    MET     CE    316      0.241     15.035
   757          C     76    MET      C    317       0.45     12.011
   758          O     76    MET      O    317      -0.45    15.9994   ; qtot -1
; residue  77 LYS rtp LYSH q +1.0
   759          N     77    LYS      N    318      -0.31    14.0067
   760          H     77    LYS      H    318       0.31      1.008
   761        CH1     77    LYS     CA    319          0     13.019
   762        CH2     77    LYS     CB    319          0     14.027
   763        CH2     77    LYS     CG    320          0     14.027
   764        CH2     77    LYS     CD    320          0     14.027
   765        CH2     77    LYS     CE    321      0.127     14.027
   766         NL     77    LYS     NZ    321      0.129    14.0067
   767          H     77    LYS    HZ1    321      0.248      1.008
   768          H     77    LYS    HZ2    321      0.248      1.008
   769          H     77    LYS    HZ3    321      0.248      1.008
   770          C     77    LYS      C    322       0.45     12.011
   771          O     77    LYS      O    322      -0.45    15.9994   ; qtot 0
; residue  78 GLN rtp GLN  q  0.0
   772          N     78    GLN      N    323      -0.31    14.0067
   773          H     78    GLN      H    323       0.31      1.008
   774        CH1     78    GLN     CA    324          0     13.019
   775        CH2     78    GLN     CB    324          0     14.027
   776        CH2     78    GLN     CG    324          0     14.027
   777          C     78    GLN     CD    325       0.29     12.011
   778          O     78    GLN    OE1    325      -0.45    15.9994
   779         NT     78    GLN    NE2    325      -0.72    14.0067
   780          H     78    GLN   HE21    325       0.44      1.008
   781          H     78    GLN   HE22    325       0.44      1.008
   782          C     78    GLN      C    326       0.45     12.011
   783          O     78    GLN      O    326      -0.45    15.9994   ; qtot 0
; residue  79 THR rtp THR  q  0.0
   784          N     79    THR      N    327      -0.31    14.0067
   785          H     79    THR      H    327       0.31      1.008
   786        CH1     79    THR     CA    328          0     13.019
   787        CH1     79    THR     CB    329      0.266     13.019
   788         OA     79    THR    OG1    329     -0.674    15.9994
   789          H     79    THR    HG1    329      0.408      1.008
   790        CH3     79    THR    CG2    330          0     15.035
   791          C     79    THR      C    331       0.45     12.011
   792          O     79    THR      O    331      -0.45    15.9994   ; qtot 0
; residue  80 ILE rtp ILE  q  0.0
   793          N     80    ILE      N    332      -0.31    14.0067
   794          H     80    ILE      H    332       0.31      1.008
   795        CH1     80    ILE     CA    333          0     13.019
   796        CH1     80    ILE     CB    334          0     13.019
   797        CH2     80    ILE    CG1    334          0     14.027
   798        CH3     80    ILE    CG2    334          0     15.035
   799        CH3     80    ILE     CD    334          0     15.035
   800          C     80    ILE      C    335       0.45     12.011
   801          O     80    ILE      O    335      -0.45    15.9994   ; qtot 0
; residue  81 GLY rtp GLY  q  0.0
   802          N     81    GLY      N    336      -0.31    14.0067
   803          H     81    GLY      H    336       0.31      1.008
   804        CH2     81    GLY     CA    337          0     14.027
   805          C     81    GLY      C    338       0.45     12.011
   806          O     81    GLY      O    338      -0.45    15.9994   ; qtot 0
; residue  82 ASN rtp ASN  q  0.0
   807          N     82    ASN      N    339      -0.31    14.0067
   808          H     82    ASN      H    339       0.31      1.008
   809        CH1     82    ASN     CA    340          0     13.019
   810        CH2     82    ASN     CB    340          0     14.027
   811          C     82    ASN     CG    341       0.29     12.011
   812          O     82    ASN    OD1    341      -0.45    15.9994
   813         NT     82    ASN    ND2    341      -0.72    14.0067
   814          H     82    ASN   HD21    341       0.44      1.008
   815          H     82    ASN   HD22    341       0.44      1.008
   816          C     82    ASN      C    342       0.45     12.011
   817          O     82    ASN      O    342      -0.45    15.9994   ; qtot 0
; residue  83 SER rtp SER  q  0.0
   818          N     83    SER      N    343      -0.31    14.0067
   819          H     83    SER      H    343       0.31      1.008
   820        CH1     83    SER     CA    344          0     13.019
   821        CH2     83    SER     CB    345      0.266     14.027
   822         OA     83    SER     OG    345     -0.674    15.9994
   823          H     83    SER     HG    345      0.408      1.008
   824          C     83    SER      C    346       0.45     12.011
   825          O     83    SER      O    346      -0.45    15.9994   ; qtot 0
; residue  84 CYS rtp CYSH q  0.0
   826          N     84    CYS      N    347      -0.31    14.0067
   827          H     84    CYS      H    347       0.31      1.008
   828        CH1     84    CYS     CA    348          0     13.019
   829        CH2     84    CYS     CB    349       0.15     14.027
   830          S     84    CYS     SG    349      -0.37      32.06
   831          H     84    CYS     HG    349       0.22      1.008
   832          C     84    CYS      C    350       0.45     12.011
   833          O     84    CYS      O    350      -0.45    15.9994   ; qtot 0
; residue  85 GLY rtp GLY  q  0.0
   834          N     85    GLY      N    351      -0.31    14.0067
   835          H     85    GLY      H    351       0.31      1.008
   836        CH2     85    GLY     CA    352          0     14.027
   837          C     85    GLY      C    353       0.45     12.011
   838          O     85    GLY      O    353      -0.45    15.9994   ; qtot 0
; residue  86 THR rtp THR  q  0.0
   839          N     86    THR      N    354      -0.31    14.0067
   840          H     86    THR      H    354       0.31      1.008
   841        CH1     86    THR     CA    355          0     13.019
   842        CH1     86    THR     CB    356      0.266     13.019
   843         OA     86    THR    OG1    356     -0.674    15.9994
   844          H     86    THR    HG1    356      0.408      1.008
   845        CH3     86    THR    CG2    357          0     15.035
   846          C     86    THR      C    358       0.45     12.011
   847          O     86    THR      O    358      -0.45    15.9994   ; qtot 0
; residue  87 ILE rtp ILE  q  0.0
   848          N     87    ILE      N    359      -0.31    14.0067
   849          H     87    ILE      H    359       0.31      1.008
   850        CH1     87    ILE     CA    360          0     13.019
   851        CH1     87    ILE     CB    361          0     13.019
   852        CH2     87    ILE    CG1    361          0     14.027
   853        CH3     87    ILE    CG2    361          0     15.035
   854        CH3     87    ILE     CD    361          0     15.035
   855          C     87    ILE      C    362       0.45     12.011
   856          O     87    ILE      O    362      -0.45    15.9994   ; qtot 0
; residue  88 GLY rtp GLY  q  0.0
   857          N     88    GLY      N    363      -0.31    14.0067
   858          H     88    GLY      H    363       0.31      1.008
   859        CH2     88    GLY     CA    364          0     14.027
   860          C     88    GLY      C    365       0.45     12.011
   861          O     88    GLY      O    365      -0.45    15.9994   ; qtot 0
; residue  89 LEU rtp LEU  q  0.0
   862          N     89    LEU      N    366      -0.31    14.0067
   863          H     89    LEU      H    366       0.31      1.008
   864        CH1     89    LEU     CA    367          0     13.019
   865        CH2     89    LEU     CB    367          0     14.027
   866        CH1     89    LEU     CG    368          0     13.019
   867        CH3     89    LEU    CD1    368          0     15.035
   868        CH3     89    LEU    CD2    368          0     15.035
   869          C     89    LEU      C    369       0.45     12.011
   870          O     89    LEU      O    369      -0.45    15.9994   ; qtot 0
; residue  90 ILE rtp ILE  q  0.0
   871          N     90    ILE      N    370      -0.31    14.0067
   872          H     90    ILE      H    370       0.31      1.008
   873        CH1     90    ILE     CA    371          0     13.019
   874        CH1     90    ILE     CB    372          0     13.019
   875        CH2     90    ILE    CG1    372          0     14.027
   876        CH3     90    ILE    CG2    372          0     15.035
   877        CH3     90    ILE     CD    372          0     15.035
   878          C     90    ILE      C    373       0.45     12.011
   879          O     90    ILE      O    373      -0.45    15.9994   ; qtot 0
; residue  91 HISE rtp HISB q  0.0
   880          N     91   HISE      N    374      -0.31    14.0067
   881          H     91   HISE      H    374       0.31      1.008
   882        CH1     91   HISE     CA    375          0     13.019
   883        CH2     91   HISE     CB    375          0     14.027
   884          C     91   HISE     CG    376          0     12.011
   885         NR     91   HISE    ND1    376      -0.54    14.0067
   886          C     91   HISE    CD2    376          0     12.011
   887         HC     91   HISE    HD2    376       0.14      1.008
   888          C     91   HISE    CE1    376          0     12.011
   889         HC     91   HISE    HE1    376       0.14      1.008
   890         NR     91   HISE    NE2    376      -0.05    14.0067
   891          H     91   HISE    HE2    376       0.31      1.008
   892          C     91   HISE      C    377       0.45     12.011
   893          O     91   HISE      O    377      -0.45    15.9994   ; qtot 0
; residue  92 ALA rtp ALA  q  0.0
   894          N     92    ALA      N    378      -0.31    14.0067
   895          H     92    ALA      H    378       0.31      1.008
   896        CH1     92    ALA     CA    379          0     13.019
   897        CH3     92    ALA     CB    379          0     15.035
   898          C     92    ALA      C    380       0.45     12.011
   899          O     92    ALA      O    380      -0.45    15.9994   ; qtot 0
; residue  93 VAL rtp VAL  q  0.0
   900          N     93    VAL      N    381      -0.31    14.0067
   901          H     93    VAL      H    381       0.31      1.008
   902        CH1     93    VAL     CA    382          0     13.019
   903        CH1     93    VAL     CB    382          0     13.019
   904        CH3     93    VAL    CG1    382          0     15.035
   905        CH3     93    VAL    CG2    382          0     15.035
   906          C     93    VAL      C    383       0.45     12.011
   907          O     93    VAL      O    383      -0.45    15.9994   ; qtot 0
; residue  94 ALA rtp ALA  q  0.0
   908          N     94    ALA      N    384      -0.31    14.0067
   909          H     94    ALA      H    384       0.31      1.008
   910        CH1     94    ALA     CA    385          0     13.019
   911        CH3     94    ALA     CB    385          0     15.035
   912          C     94    ALA      C    386       0.45     12.011
   913          O     94    ALA      O    386      -0.45    15.9994   ; qtot 0
; residue  95 ASN rtp ASN  q  0.0
   914          N     95    ASN      N    387      -0.31    14.0067
   915          H     95    ASN      H    387       0.31      1.008
   916        CH1     95    ASN     CA    388          0     13.019
   917        CH2     95    ASN     CB    388          0     14.027
   918          C     95    ASN     CG    389       0.29     12.011
   919          O     95    ASN    OD1    389      -0.45    15.9994
   920         NT     95    ASN    ND2    389      -0.72    14.0067
   921          H     95    ASN   HD21    389       0.44      1.008
   922          H     95    ASN   HD22    389       0.44      1.008
   923          C     95    ASN      C    390       0.45     12.011
   924          O     95    ASN      O    390      -0.45    15.9994   ; qtot 0
; residue  96 ASN rtp ASN  q  0.0
   925          N     96    ASN      N    391      -0.31    14.0067
   926          H     96    ASN      H    391       0.31      1.008
   927        CH1     96    ASN     CA    392          0     13.019
   928        CH2     96    ASN     CB    392          0     14.027
   929          C     96    ASN     CG    393       0.29     12.011
   930          O     96    ASN    OD1    393      -0.45    15.9994
   931         NT     96    ASN    ND2    393      -0.72    14.0067
   932          H     96    ASN   HD21    393       0.44      1.008
   933          H     96    ASN   HD22    393       0.44      1.008
   934          C     96    ASN      C    394       0.45     12.011
   935          O     96    ASN      O    394      -0.45    15.9994   ; qtot 0
; residue  97 GLN rtp GLN  q  0.0
   936          N     97    GLN      N    395      -0.31    14.0067
   937          H     97    GLN      H    395       0.31      1.008
   938        CH1     97    GLN     CA    396          0     13.019
   939        CH2     97    GLN     CB    396          0     14.027
   940        CH2     97    GLN     CG    396          0     14.027
   941          C     97    GLN     CD    397       0.29     12.011
   942          O     97    GLN    OE1    397      -0.45    15.9994
   943         NT     97    GLN    NE2    397      -0.72    14.0067
   944          H     97    GLN   HE21    397       0.44      1.008
   945          H     97    GLN   HE22    397       0.44      1.008
   946          C     97    GLN      C    398       0.45     12.011
   947          O     97    GLN      O    398      -0.45    15.9994   ; qtot 0
; residue  98 ASP rtp ASP  q -1.0
   948          N     98    ASP      N    399      -0.31    14.0067
   949          H     98    ASP      H    399       0.31      1.008
   950        CH1     98    ASP     CA    400          0     13.019
   951        CH2     98    ASP     CB    400          0     14.027
   952          C     98    ASP     CG    401       0.27     12.011
   953         OM     98    ASP    OD1    401     -0.635    15.9994
   954         OM     98    ASP    OD2    401     -0.635    15.9994
   955          C     98    ASP      C    402       0.45     12.011
   956          O     98    ASP      O    402      -0.45    15.9994   ; qtot -1
; residue  99 LYS rtp LYSH q +1.0
   957          N     99    LYS      N    403      -0.31    14.0067
   958          H     99    LYS      H    403       0.31      1.008
   959        CH1     99    LYS     CA    404          0     13.019
   960        CH2     99    LYS     CB    404          0     14.027
   961        CH2     99    LYS     CG    405          0     14.027
   962        CH2     99    LYS     CD    405          0     14.027
   963        CH2     99    LYS     CE    406      0.127     14.027
   964         NL     99    LYS     NZ    406      0.129    14.0067
   965          H     99    LYS    HZ1    406      0.248      1.008
   966          H     99    LYS    HZ2    406      0.248      1.008
   967          H     99    LYS    HZ3    406      0.248      1.008
   968          C     99    LYS      C    407       0.45     12.011
   969          O     99    LYS      O    407      -0.45    15.9994   ; qtot 0
; residue 100 LEU rtp LEU  q  0.0
   970          N    100    LEU      N    408      -0.31    14.0067
   971          H    100    LEU      H    408       0.31      1.008
   972        CH1    100    LEU     CA    409          0     13.019
   973        CH2    100    LEU     CB    409          0     14.027
   974        CH1    100    LEU     CG    410          0     13.019
   975        CH3    100    LEU    CD1    410          0     15.035
   976        CH3    100    LEU    CD2    410          0     15.035
   977          C    100    LEU      C    411       0.45     12.011
   978          O    100    LEU      O    411      -0.45    15.9994   ; qtot 0
; residue 101 GLY rtp GLY  q  0.0
   979          N    101    GLY      N    412      -0.31    14.0067
   980          H    101    GLY      H    412       0.31      1.008
   981        CH2    101    GLY     CA    413          0     14.027
   982          C    101    GLY      C    414       0.45     12.011
   983          O    101    GLY      O    414      -0.45    15.9994   ; qtot 0
; residue 102 PHE rtp PHE  q  0.0
   984          N    102    PHE      N    415      -0.31    14.0067
   985          H    102    PHE      H    415       0.31      1.008
   986        CH1    102    PHE     CA    416          0     13.019
   987        CH2    102    PHE     CB    416          0     14.027
   988          C    102    PHE     CG    416          0     12.011
   989          C    102    PHE    CD1    417      -0.14     12.011
   990         HC    102    PHE    HD1    417       0.14      1.008
   991          C    102    PHE    CD2    418      -0.14     12.011
   992         HC    102    PHE    HD2    418       0.14      1.008
   993          C    102    PHE    CE1    419      -0.14     12.011
   994         HC    102    PHE    HE1    419       0.14      1.008
   995          C    102    PHE    CE2    420      -0.14     12.011
   996         HC    102    PHE    HE2    420       0.14      1.008
   997          C    102    PHE     CZ    421      -0.14     12.011
   998         HC    102    PHE     HZ    421       0.14      1.008
   999          C    102    PHE      C    422       0.45     12.011
  1000          O    102    PHE      O    422      -0.45    15.9994   ; qtot 0
; residue 103 GLU rtp GLU  q -1.0
  1001          N    103    GLU      N    423      -0.31    14.0067
  1002          H    103    GLU      H    423       0.31      1.008
  1003        CH1    103    GLU     CA    424          0     13.019
  1004        CH2    103    GLU     CB    424          0     14.027
  1005        CH2    103    GLU     CG    424          0     14.027
  1006          C    103    GLU     CD    425       0.27     12.011
  1007         OM    103    GLU    OE1    425     -0.635    15.9994
  1008         OM    103    GLU    OE2    425     -0.635    15.9994
  1009          C    103    GLU      C    426       0.45     12.011
  1010          O    103    GLU      O    426      -0.45    15.9994   ; qtot -1
; residue 104 ASP rtp ASP  q -1.0
  1011          N    104    ASP      N    427      -0.31    14.0067
  1012          H    104    ASP      H    427       0.31      1.008
  1013        CH1    104    ASP     CA    428          0     13.019
  1014        CH2    104    ASP     CB    428          0     14.027
  1015          C    104    ASP     CG    429       0.27     12.011
  1016         OM    104    ASP    OD1    429     -0.635    15.9994
  1017         OM    104    ASP    OD2    429     -0.635    15.9994
  1018          C    104    ASP      C    430       0.45     12.011
  1019          O    104    ASP      O    430      -0.45    15.9994   ; qtot -2
; residue 105 GLY rtp GLY  q  0.0
  1020          N    105    GLY      N    431      -0.31    14.0067
  1021          H    105    GLY      H    431       0.31      1.008
  1022        CH2    105    GLY     CA    432          0     14.027
  1023          C    105    GLY      C    433       0.45     12.011
  1024          O    105    GLY      O    433      -0.45    15.9994   ; qtot -2
; residue 106 SER rtp SER  q  0.0
  1025          N    106    SER      N    434      -0.31    14.0067
  1026          H    106    SER      H    434       0.31      1.008
  1027        CH1    106    SER     CA    435          0     13.019
  1028        CH2    106    SER     CB    436      0.266     14.027
  1029         OA    106    SER     OG    436     -0.674    15.9994
  1030          H    106    SER     HG    436      0.408      1.008
  1031          C    106    SER      C    437       0.45     12.011
  1032          O    106    SER      O    437      -0.45    15.9994   ; qtot -2
; residue 107 VAL rtp VAL  q  0.0
  1033          N    107    VAL      N    438      -0.31    14.0067
  1034          H    107    VAL      H    438       0.31      1.008
  1035        CH1    107    VAL     CA    439          0     13.019
  1036        CH1    107    VAL     CB    439          0     13.019
  1037        CH3    107    VAL    CG1    439          0     15.035
  1038        CH3    107    VAL    CG2    439          0     15.035
  1039          C    107    VAL      C    440       0.45     12.011
  1040          O    107    VAL      O    440      -0.45    15.9994   ; qtot -2
; residue 108 LEU rtp LEU  q  0.0
  1041          N    108    LEU      N    441      -0.31    14.0067
  1042          H    108    LEU      H    441       0.31      1.008
  1043        CH1    108    LEU     CA    442          0     13.019
  1044        CH2    108    LEU     CB    442          0     14.027
  1045        CH1    108    LEU     CG    443          0     13.019
  1046        CH3    108    LEU    CD1    443          0     15.035
  1047        CH3    108    LEU    CD2    443          0     15.035
  1048          C    108    LEU      C    444       0.45     12.011
  1049          O    108    LEU      O    444      -0.45    15.9994   ; qtot -2
; residue 109 LYS rtp LYSH q +1.0
  1050          N    109    LYS      N    445      -0.31    14.0067
  1051          H    109    LYS      H    445       0.31      1.008
  1052        CH1    109    LYS     CA    446          0     13.019
  1053        CH2    109    LYS     CB    446          0     14.027
  1054        CH2    109    LYS     CG    447          0     14.027
  1055        CH2    109    LYS     CD    447          0     14.027
  1056        CH2    109    LYS     CE    448      0.127     14.027
  1057         NL    109    LYS     NZ    448      0.129    14.0067
  1058          H    109    LYS    HZ1    448      0.248      1.008
  1059          H    109    LYS    HZ2    448      0.248      1.008
  1060          H    109    LYS    HZ3    448      0.248      1.008
  1061          C    109    LYS      C    449       0.45     12.011
  1062          O    109    LYS      O    449      -0.45    15.9994   ; qtot -1
; residue 110 GLN rtp GLN  q  0.0
  1063          N    110    GLN      N    450      -0.31    14.0067
  1064          H    110    GLN      H    450       0.31      1.008
  1065        CH1    110    GLN     CA    451          0     13.019
  1066        CH2    110    GLN     CB    451          0     14.027
  1067        CH2    110    GLN     CG    451          0     14.027
  1068          C    110    GLN     CD    452       0.29     12.011
  1069          O    110    GLN    OE1    452      -0.45    15.9994
  1070         NT    110    GLN    NE2    452      -0.72    14.0067
  1071          H    110    GLN   HE21    452       0.44      1.008
  1072          H    110    GLN   HE22    452       0.44      1.008
  1073          C    110    GLN      C    453       0.45     12.011
  1074          O    110    GLN      O    453      -0.45    15.9994   ; qtot -1
; residue 111 PHE rtp PHE  q  0.0
  1075          N    111    PHE      N    454      -0.31    14.0067
  1076          H    111    PHE      H    454       0.31      1.008
  1077        CH1    111    PHE     CA    455          0     13.019
  1078        CH2    111    PHE     CB    455          0     14.027
  1079          C    111    PHE     CG    455          0     12.011
  1080          C    111    PHE    CD1    456      -0.14     12.011
  1081         HC    111    PHE    HD1    456       0.14      1.008
  1082          C    111    PHE    CD2    457      -0.14     12.011
  1083         HC    111    PHE    HD2    457       0.14      1.008
  1084          C    111    PHE    CE1    458      -0.14     12.011
  1085         HC    111    PHE    HE1    458       0.14      1.008
  1086          C    111    PHE    CE2    459      -0.14     12.011
  1087         HC    111    PHE    HE2    459       0.14      1.008
  1088          C    111    PHE     CZ    460      -0.14     12.011
  1089         HC    111    PHE     HZ    460       0.14      1.008
  1090          C    111    PHE      C    461       0.45     12.011
  1091          O    111    PHE      O    461      -0.45    15.9994   ; qtot -1
; residue 112 LEU rtp LEU  q  0.0
  1092          N    112    LEU      N    462      -0.31    14.0067
  1093          H    112    LEU      H    462       0.31      1.008
  1094        CH1    112    LEU     CA    463          0     13.019
  1095        CH2    112    LEU     CB    463          0     14.027
  1096        CH1    112    LEU     CG    464          0     13.019
  1097        CH3    112    LEU    CD1    464          0     15.035
  1098        CH3    112    LEU    CD2    464          0     15.035
  1099          C    112    LEU      C    465       0.45     12.011
  1100          O    112    LEU      O    465      -0.45    15.9994   ; qtot -1
; residue 113 SER rtp SER  q  0.0
  1101          N    113    SER      N    466      -0.31    14.0067
  1102          H    113    SER      H    466       0.31      1.008
  1103        CH1    113    SER     CA    467          0     13.019
  1104        CH2    113    SER     CB    468      0.266     14.027
  1105         OA    113    SER     OG    468     -0.674    15.9994
  1106          H    113    SER     HG    468      0.408      1.008
  1107          C    113    SER      C    469       0.45     12.011
  1108          O    113    SER      O    469      -0.45    15.9994   ; qtot -1
; residue 114 GLU rtp GLU  q -1.0
  1109          N    114    GLU      N    470      -0.31    14.0067
  1110          H    114    GLU      H    470       0.31      1.008
  1111        CH1    114    GLU     CA    471          0     13.019
  1112        CH2    114    GLU     CB    471          0     14.027
  1113        CH2    114    GLU     CG    471          0     14.027
  1114          C    114    GLU     CD    472       0.27     12.011
  1115         OM    114    GLU    OE1    472     -0.635    15.9994
  1116         OM    114    GLU    OE2    472     -0.635    15.9994
  1117          C    114    GLU      C    473       0.45     12.011
  1118          O    114    GLU      O    473      -0.45    15.9994   ; qtot -2
; residue 115 THR rtp THR  q  0.0
  1119          N    115    THR      N    474      -0.31    14.0067
  1120          H    115    THR      H    474       0.31      1.008
  1121        CH1    115    THR     CA    475          0     13.019
  1122        CH1    115    THR     CB    476      0.266     13.019
  1123         OA    115    THR    OG1    476     -0.674    15.9994
  1124          H    115    THR    HG1    476      0.408      1.008
  1125        CH3    115    THR    CG2    477          0     15.035
  1126          C    115    THR      C    478       0.45     12.011
  1127          O    115    THR      O    478      -0.45    15.9994   ; qtot -2
; residue 116 GLU rtp GLU  q -1.0
  1128          N    116    GLU      N    479      -0.31    14.0067
  1129          H    116    GLU      H    479       0.31      1.008
  1130        CH1    116    GLU     CA    480          0     13.019
  1131        CH2    116    GLU     CB    480          0     14.027
  1132        CH2    116    GLU     CG    480          0     14.027
  1133          C    116    GLU     CD    481       0.27     12.011
  1134         OM    116    GLU    OE1    481     -0.635    15.9994
  1135         OM    116    GLU    OE2    481     -0.635    15.9994
  1136          C    116    GLU      C    482       0.45     12.011
  1137          O    116    GLU      O    482      -0.45    15.9994   ; qtot -3
; residue 117 LYS rtp LYSH q +1.0
  1138          N    117    LYS      N    483      -0.31    14.0067
  1139          H    117    LYS      H    483       0.31      1.008
  1140        CH1    117    LYS     CA    484          0     13.019
  1141        CH2    117    LYS     CB    484          0     14.027
  1142        CH2    117    LYS     CG    485          0     14.027
  1143        CH2    117    LYS     CD    485          0     14.027
  1144        CH2    117    LYS     CE    486      0.127     14.027
  1145         NL    117    LYS     NZ    486      0.129    14.0067
  1146          H    117    LYS    HZ1    486      0.248      1.008
  1147          H    117    LYS    HZ2    486      0.248      1.008
  1148          H    117    LYS    HZ3    486      0.248      1.008
  1149          C    117    LYS      C    487       0.45     12.011
  1150          O    117    LYS      O    487      -0.45    15.9994   ; qtot -2
; residue 118 MET rtp MET  q  0.0
  1151          N    118    MET      N    488      -0.31    14.0067
  1152          H    118    MET      H    488       0.31      1.008
  1153        CH1    118    MET     CA    489          0     13.019
  1154        CH2    118    MET     CB    489          0     14.027
  1155        CH2    118    MET     CG    490      0.241     14.027
  1156          S    118    MET     SD    490     -0.482      32.06
  1157        CH3    118    MET     CE    490      0.241     15.035
  1158          C    118    MET      C    491       0.45     12.011
  1159          O    118    MET      O    491      -0.45    15.9994   ; qtot -2
; residue 119 SER rtp SER  q  0.0
  1160          N    119    SER      N    492      -0.31    14.0067
  1161          H    119    SER      H    492       0.31      1.008
  1162        CH1    119    SER     CA    493          0     13.019
  1163        CH2    119    SER     CB    494      0.266     14.027
  1164         OA    119    SER     OG    494     -0.674    15.9994
  1165          H    119    SER     HG    494      0.408      1.008
  1166          C    119    SER      C    495       0.45     12.011
  1167          O    119    SER      O    495      -0.45    15.9994   ; qtot -2
; residue 120 PRO rtp PRO  q  0.0
  1168          N    120    PRO      N    496          0    14.0067
  1169        CH1    120    PRO     CA    497          0     13.019
  1170       CH2r    120    PRO     CB    497          0     14.027
  1171       CH2r    120    PRO     CG    498          0     14.027
  1172       CH2r    120    PRO     CD    498          0     14.027
  1173          C    120    PRO      C    499       0.45     12.011
  1174          O    120    PRO      O    499      -0.45    15.9994   ; qtot -2
; residue 121 GLU rtp GLU  q -1.0
  1175          N    121    GLU      N    500      -0.31    14.0067
  1176          H    121    GLU      H    500       0.31      1.008
  1177        CH1    121    GLU     CA    501          0     13.019
  1178        CH2    121    GLU     CB    501          0     14.027
  1179        CH2    121    GLU     CG    501          0     14.027
  1180          C    121    GLU     CD    502       0.27     12.011
  1181         OM    121    GLU    OE1    502     -0.635    15.9994
  1182         OM    121    GLU    OE2    502     -0.635    15.9994
  1183          C    121    GLU      C    503       0.45     12.011
  1184          O    121    GLU      O    503      -0.45    15.9994   ; qtot -3
; residue 122 ASP rtp ASP  q -1.0
  1185          N    122    ASP      N    504      -0.31    14.0067
  1186          H    122    ASP      H    504       0.31      1.008
  1187        CH1    122    ASP     CA    505          0     13.019
  1188        CH2    122    ASP     CB    505          0     14.027
  1189          C    122    ASP     CG    506       0.27     12.011
  1190         OM    122    ASP    OD1    506     -0.635    15.9994
  1191         OM    122    ASP    OD2    506     -0.635    15.9994
  1192          C    122    ASP      C    507       0.45     12.011
  1193          O    122    ASP      O    507      -0.45    15.9994   ; qtot -4
; residue 123 ARG rtp ARG  q +1.0
  1194          N    123    ARG      N    508      -0.31    14.0067
  1195          H    123    ARG      H    508       0.31      1.008
  1196        CH1    123    ARG     CA    509          0     13.019
  1197        CH2    123    ARG     CB    509          0     14.027
  1198        CH2    123    ARG     CG    509          0     14.027
  1199        CH2    123    ARG     CD    510       0.09     14.027
  1200         NE    123    ARG     NE    510      -0.11    14.0067
  1201          H    123    ARG     HE    510       0.24      1.008
  1202          C    123    ARG     CZ    510       0.34     12.011
  1203         NZ    123    ARG    NH1    510      -0.26    14.0067
  1204          H    123    ARG   HH11    510       0.24      1.008
  1205          H    123    ARG   HH12    510       0.24      1.008
  1206         NZ    123    ARG    NH2    510      -0.26    14.0067
  1207          H    123    ARG   HH21    510       0.24      1.008
  1208          H    123    ARG   HH22    510       0.24      1.008
  1209          C    123    ARG      C    511       0.45     12.011
  1210          O    123    ARG      O    511      -0.45    15.9994   ; qtot -3
; residue 124 ALA rtp ALA  q  0.0
  1211          N    124    ALA      N    512      -0.31    14.0067
  1212          H    124    ALA      H    512       0.31      1.008
  1213        CH1    124    ALA     CA    513          0     13.019
  1214        CH3    124    ALA     CB    513          0     15.035
  1215          C    124    ALA      C    514       0.45     12.011
  1216          O    124    ALA      O    514      -0.45    15.9994   ; qtot -3
; residue 125 LYS rtp LYSH q +1.0
  1217          N    125    LYS      N    515      -0.31    14.0067
  1218          H    125    LYS      H    515       0.31      1.008
  1219        CH1    125    LYS     CA    516          0     13.019
  1220        CH2    125    LYS     CB    516          0     14.027
  1221        CH2    125    LYS     CG    517          0     14.027
  1222        CH2    125    LYS     CD    517          0     14.027
  1223        CH2    125    LYS     CE    518      0.127     14.027
  1224         NL    125    LYS     NZ    518      0.129    14.0067
  1225          H    125    LYS    HZ1    518      0.248      1.008
  1226          H    125    LYS    HZ2    518      0.248      1.008
  1227          H    125    LYS    HZ3    518      0.248      1.008
  1228          C    125    LYS      C    519       0.45     12.011
  1229          O    125    LYS      O    519      -0.45    15.9994   ; qtot -2
; residue 126 CYS rtp CYSH q  0.0
  1230          N    126    CYS      N    520      -0.31    14.0067
  1231          H    126    CYS      H    520       0.31      1.008
  1232        CH1    126    CYS     CA    521          0     13.019
  1233        CH2    126    CYS     CB    522       0.15     14.027
  1234          S    126    CYS     SG    522      -0.37      32.06
  1235          H    126    CYS     HG    522       0.22      1.008
  1236          C    126    CYS      C    523       0.45     12.011
  1237          O    126    CYS      O    523      -0.45    15.9994   ; qtot -2
; residue 127 PHE rtp PHE  q  0.0
  1238          N    127    PHE      N    524      -0.31    14.0067
  1239          H    127    PHE      H    524       0.31      1.008
  1240        CH1    127    PHE     CA    525          0     13.019
  1241        CH2    127    PHE     CB    525          0     14.027
  1242          C    127    PHE     CG    525          0     12.011
  1243          C    127    PHE    CD1    526      -0.14     12.011
  1244         HC    127    PHE    HD1    526       0.14      1.008
  1245          C    127    PHE    CD2    527      -0.14     12.011
  1246         HC    127    PHE    HD2    527       0.14      1.008
  1247          C    127    PHE    CE1    528      -0.14     12.011
  1248         HC    127    PHE    HE1    528       0.14      1.008
  1249          C    127    PHE    CE2    529      -0.14     12.011
  1250         HC    127    PHE    HE2    529       0.14      1.008
  1251          C    127    PHE     CZ    530      -0.14     12.011
  1252         HC    127    PHE     HZ    530       0.14      1.008
  1253          C    127    PHE      C    531       0.45     12.011
  1254          O    127    PHE      O    531      -0.45    15.9994   ; qtot -2
; residue 128 GLU rtp GLU  q -1.0
  1255          N    128    GLU      N    532      -0.31    14.0067
  1256          H    128    GLU      H    532       0.31      1.008
  1257        CH1    128    GLU     CA    533          0     13.019
  1258        CH2    128    GLU     CB    533          0     14.027
  1259        CH2    128    GLU     CG    533          0     14.027
  1260          C    128    GLU     CD    534       0.27     12.011
  1261         OM    128    GLU    OE1    534     -0.635    15.9994
  1262         OM    128    GLU    OE2    534     -0.635    15.9994
  1263          C    128    GLU      C    535       0.45     12.011
  1264          O    128    GLU      O    535      -0.45    15.9994   ; qtot -3
; residue 129 LYS rtp LYSH q +1.0
  1265          N    129    LYS      N    536      -0.31    14.0067
  1266          H    129    LYS      H    536       0.31      1.008
  1267        CH1    129    LYS     CA    537          0     13.019
  1268        CH2    129    LYS     CB    537          0     14.027
  1269        CH2    129    LYS     CG    538          0     14.027
  1270        CH2    129    LYS     CD    538          0     14.027
  1271        CH2    129    LYS     CE    539      0.127     14.027
  1272         NL    129    LYS     NZ    539      0.129    14.0067
  1273          H    129    LYS    HZ1    539      0.248      1.008
  1274          H    129    LYS    HZ2    539      0.248      1.008
  1275          H    129    LYS    HZ3    539      0.248      1.008
  1276          C    129    LYS      C    540       0.45     12.011
  1277          O    129    LYS      O    540      -0.45    15.9994   ; qtot -2
; residue 130 ASN rtp ASN  q  0.0
  1278          N    130    ASN      N    541      -0.31    14.0067
  1279          H    130    ASN      H    541       0.31      1.008
  1280        CH1    130    ASN     CA    542          0     13.019
  1281        CH2    130    ASN     CB    542          0     14.027
  1282          C    130    ASN     CG    543       0.29     12.011
  1283          O    130    ASN    OD1    543      -0.45    15.9994
  1284         NT    130    ASN    ND2    543      -0.72    14.0067
  1285          H    130    ASN   HD21    543       0.44      1.008
  1286          H    130    ASN   HD22    543       0.44      1.008
  1287          C    130    ASN      C    544       0.45     12.011
  1288          O    130    ASN      O    544      -0.45    15.9994   ; qtot -2
; residue 131 GLU rtp GLU  q -1.0
  1289          N    131    GLU      N    545      -0.31    14.0067
  1290          H    131    GLU      H    545       0.31      1.008
  1291        CH1    131    GLU     CA    546          0     13.019
  1292        CH2    131    GLU     CB    546          0     14.027
  1293        CH2    131    GLU     CG    546          0     14.027
  1294          C    131    GLU     CD    547       0.27     12.011
  1295         OM    131    GLU    OE1    547     -0.635    15.9994
  1296         OM    131    GLU    OE2    547     -0.635    15.9994
  1297          C    131    GLU      C    548       0.45     12.011
  1298          O    131    GLU      O    548      -0.45    15.9994   ; qtot -3
; residue 132 ALA rtp ALA  q  0.0
  1299          N    132    ALA      N    549      -0.31    14.0067
  1300          H    132    ALA      H    549       0.31      1.008
  1301        CH1    132    ALA     CA    550          0     13.019
  1302        CH3    132    ALA     CB    550          0     15.035
  1303          C    132    ALA      C    551       0.45     12.011
  1304          O    132    ALA      O    551      -0.45    15.9994   ; qtot -3
; residue 133 ILE rtp ILE  q  0.0
  1305          N    133    ILE      N    552      -0.31    14.0067
  1306          H    133    ILE      H    552       0.31      1.008
  1307        CH1    133    ILE     CA    553          0     13.019
  1308        CH1    133    ILE     CB    554          0     13.019
  1309        CH2    133    ILE    CG1    554          0     14.027
  1310        CH3    133    ILE    CG2    554          0     15.035
  1311        CH3    133    ILE     CD    554          0     15.035
  1312          C    133    ILE      C    555       0.45     12.011
  1313          O    133    ILE      O    555      -0.45    15.9994   ; qtot -3
; residue 134 GLN rtp GLN  q  0.0
  1314          N    134    GLN      N    556      -0.31    14.0067
  1315          H    134    GLN      H    556       0.31      1.008
  1316        CH1    134    GLN     CA    557          0     13.019
  1317        CH2    134    GLN     CB    557          0     14.027
  1318        CH2    134    GLN     CG    557          0     14.027
  1319          C    134    GLN     CD    558       0.29     12.011
  1320          O    134    GLN    OE1    558      -0.45    15.9994
  1321         NT    134    GLN    NE2    558      -0.72    14.0067
  1322          H    134    GLN   HE21    558       0.44      1.008
  1323          H    134    GLN   HE22    558       0.44      1.008
  1324          C    134    GLN      C    559       0.45     12.011
  1325          O    134    GLN      O    559      -0.45    15.9994   ; qtot -3
; residue 135 ALA rtp ALA  q  0.0
  1326          N    135    ALA      N    560      -0.31    14.0067
  1327          H    135    ALA      H    560       0.31      1.008
  1328        CH1    135    ALA     CA    561          0     13.019
  1329        CH3    135    ALA     CB    561          0     15.035
  1330          C    135    ALA      C    562       0.45     12.011
  1331          O    135    ALA      O    562      -0.45    15.9994   ; qtot -3
; residue 136 ALA rtp ALA  q  0.0
  1332          N    136    ALA      N    563      -0.31    14.0067
  1333          H    136    ALA      H    563       0.31      1.008
  1334        CH1    136    ALA     CA    564          0     13.019
  1335        CH3    136    ALA     CB    564          0     15.035
  1336          C    136    ALA      C    565       0.45     12.011
  1337          O    136    ALA      O    565      -0.45    15.9994   ; qtot -3
; residue 137 HISE rtp HISB q  0.0
  1338          N    137   HISE      N    566      -0.31    14.0067
  1339          H    137   HISE      H    566       0.31      1.008
  1340        CH1    137   HISE     CA    567          0     13.019
  1341        CH2    137   HISE     CB    567          0     14.027
  1342          C    137   HISE     CG    568          0     12.011
  1343         NR    137   HISE    ND1    568      -0.54    14.0067
  1344          C    137   HISE    CD2    568          0     12.011
  1345         HC    137   HISE    HD2    568       0.14      1.008
  1346          C    137   HISE    CE1    568          0     12.011
  1347         HC    137   HISE    HE1    568       0.14      1.008
  1348         NR    137   HISE    NE2    568      -0.05    14.0067
  1349          H    137   HISE    HE2    568       0.31      1.008
  1350          C    137   HISE      C    569       0.45     12.011
  1351          O    137   HISE      O    569      -0.45    15.9994   ; qtot -3
; residue 138 ASP rtp ASP  q -1.0
  1352          N    138    ASP      N    570      -0.31    14.0067
  1353          H    138    ASP      H    570       0.31      1.008
  1354        CH1    138    ASP     CA    571          0     13.019
  1355        CH2    138    ASP     CB    571          0     14.027
  1356          C    138    ASP     CG    572       0.27     12.011
  1357         OM    138    ASP    OD1    572     -0.635    15.9994
  1358         OM    138    ASP    OD2    572     -0.635    15.9994
  1359          C    138    ASP      C    573       0.45     12.011
  1360          O    138    ASP      O    573      -0.45    15.9994   ; qtot -4
; residue 139 ALA rtp ALA  q  0.0
  1361          N    139    ALA      N    574      -0.31    14.0067
  1362          H    139    ALA      H    574       0.31      1.008
  1363        CH1    139    ALA     CA    575          0     13.019
  1364        CH3    139    ALA     CB    575          0     15.035
  1365          C    139    ALA      C    576       0.45     12.011
  1366          O    139    ALA      O    576      -0.45    15.9994   ; qtot -4
; residue 140 VAL rtp VAL  q  0.0
  1367          N    140    VAL      N    577      -0.31    14.0067
  1368          H    140    VAL      H    577       0.31      1.008
  1369        CH1    140    VAL     CA    578          0     13.019
  1370        CH1    140    VAL     CB    578          0     13.019
  1371        CH3    140    VAL    CG1    578          0     15.035
  1372        CH3    140    VAL    CG2    578          0     15.035
  1373          C    140    VAL      C    579       0.45     12.011
  1374          O    140    VAL      O    579      -0.45    15.9994   ; qtot -4
; residue 141 ALA rtp ALA  q  0.0
  1375          N    141    ALA      N    580      -0.31    14.0067
  1376          H    141    ALA      H    580       0.31      1.008
  1377        CH1    141    ALA     CA    581          0     13.019
  1378        CH3    141    ALA     CB    581          0     15.035
  1379          C    141    ALA      C    582       0.45     12.011
  1380          O    141    ALA      O    582      -0.45    15.9994   ; qtot -4
; residue 142 GLN rtp GLN  q  0.0
  1381          N    142    GLN      N    583      -0.31    14.0067
  1382          H    142    GLN      H    583       0.31      1.008
  1383        CH1    142    GLN     CA    584          0     13.019
  1384        CH2    142    GLN     CB    584          0     14.027
  1385        CH2    142    GLN     CG    584          0     14.027
  1386          C    142    GLN     CD    585       0.29     12.011
  1387          O    142    GLN    OE1    585      -0.45    15.9994
  1388         NT    142    GLN    NE2    585      -0.72    14.0067
  1389          H    142    GLN   HE21    585       0.44      1.008
  1390          H    142    GLN   HE22    585       0.44      1.008
  1391          C    142    GLN      C    586       0.45     12.011
  1392          O    142    GLN      O    586      -0.45    15.9994   ; qtot -4
; residue 143 GLU rtp GLU  q -1.0
  1393          N    143    GLU      N    587      -0.31    14.0067
  1394          H    143    GLU      H    587       0.31      1.008
  1395        CH1    143    GLU     CA    588          0     13.019
  1396        CH2    143    GLU     CB    588          0     14.027
  1397        CH2    143    GLU     CG    588          0     14.027
  1398          C    143    GLU     CD    589       0.27     12.011
  1399         OM    143    GLU    OE1    589     -0.635    15.9994
  1400         OM    143    GLU    OE2    589     -0.635    15.9994
  1401          C    143    GLU      C    590       0.45     12.011
  1402          O    143    GLU      O    590      -0.45    15.9994   ; qtot -5
; residue 144 GLY rtp GLY  q  0.0
  1403          N    144    GLY      N    591      -0.31    14.0067
  1404          H    144    GLY      H    591       0.31      1.008
  1405        CH2    144    GLY     CA    592          0     14.027
  1406          C    144    GLY      C    593       0.45     12.011
  1407          O    144    GLY      O    593      -0.45    15.9994   ; qtot -5
; residue 145 GLN rtp GLN  q  0.0
  1408          N    145    GLN      N    594      -0.31    14.0067
  1409          H    145    GLN      H    594       0.31      1.008
  1410        CH1    145    GLN     CA    595          0     13.019
  1411        CH2    145    GLN     CB    595          0     14.027
  1412        CH2    145    GLN     CG    595          0     14.027
  1413          C    145    GLN     CD    596       0.29     12.011
  1414          O    145    GLN    OE1    596      -0.45    15.9994
  1415         NT    145    GLN    NE2    596      -0.72    14.0067
  1416          H    145    GLN   HE21    596       0.44      1.008
  1417          H    145    GLN   HE22    596       0.44      1.008
  1418          C    145    GLN      C    597       0.45     12.011
  1419          O    145    GLN      O    597      -0.45    15.9994   ; qtot -5
; residue 146 CYS rtp CYSH q  0.0
  1420          N    146    CYS      N    598      -0.31    14.0067
  1421          H    146    CYS      H    598       0.31      1.008
  1422        CH1    146    CYS     CA    599          0     13.019
  1423        CH2    146    CYS     CB    600       0.15     14.027
  1424          S    146    CYS     SG    600      -0.37      32.06
  1425          H    146    CYS     HG    600       0.22      1.008
  1426          C    146    CYS      C    601       0.45     12.011
  1427          O    146    CYS      O    601      -0.45    15.9994   ; qtot -5
; residue 147 ARG rtp ARG  q +1.0
  1428          N    147    ARG      N    602      -0.31    14.0067
  1429          H    147    ARG      H    602       0.31      1.008
  1430        CH1    147    ARG     CA    603          0     13.019
  1431        CH2    147    ARG     CB    603          0     14.027
  1432        CH2    147    ARG     CG    603          0     14.027
  1433        CH2    147    ARG     CD    604       0.09     14.027
  1434         NE    147    ARG     NE    604      -0.11    14.0067
  1435          H    147    ARG     HE    604       0.24      1.008
  1436          C    147    ARG     CZ    604       0.34     12.011
  1437         NZ    147    ARG    NH1    604      -0.26    14.0067
  1438          H    147    ARG   HH11    604       0.24      1.008
  1439          H    147    ARG   HH12    604       0.24      1.008
  1440         NZ    147    ARG    NH2    604      -0.26    14.0067
  1441          H    147    ARG   HH21    604       0.24      1.008
  1442          H    147    ARG   HH22    604       0.24      1.008
  1443          C    147    ARG      C    605       0.45     12.011
  1444          O    147    ARG      O    605      -0.45    15.9994   ; qtot -4
; residue 148 VAL rtp VAL  q  0.0
  1445          N    148    VAL      N    606      -0.31    14.0067
  1446          H    148    VAL      H    606       0.31      1.008
  1447        CH1    148    VAL     CA    607          0     13.019
  1448        CH1    148    VAL     CB    607          0     13.019
  1449        CH3    148    VAL    CG1    607          0     15.035
  1450        CH3    148    VAL    CG2    607          0     15.035
  1451          C    148    VAL      C    608       0.45     12.011
  1452          O    148    VAL      O    608      -0.45    15.9994   ; qtot -4
; residue 149 ASP rtp ASP  q -1.0
  1453          N    149    ASP      N    609      -0.31    14.0067
  1454          H    149    ASP      H    609       0.31      1.008
  1455        CH1    149    ASP     CA    610          0     13.019
  1456        CH2    149    ASP     CB    610          0     14.027
  1457          C    149    ASP     CG    611       0.27     12.011
  1458         OM    149    ASP    OD1    611     -0.635    15.9994
  1459         OM    149    ASP    OD2    611     -0.635    15.9994
  1460          C    149    ASP      C    612       0.45     12.011
  1461          O    149    ASP      O    612      -0.45    15.9994   ; qtot -5
; residue 150 ASP rtp ASP  q -1.0
  1462          N    150    ASP      N    613      -0.31    14.0067
  1463          H    150    ASP      H    613       0.31      1.008
  1464        CH1    150    ASP     CA    614          0     13.019
  1465        CH2    150    ASP     CB    614          0     14.027
  1466          C    150    ASP     CG    615       0.27     12.011
  1467         OM    150    ASP    OD1    615     -0.635    15.9994
  1468         OM    150    ASP    OD2    615     -0.635    15.9994
  1469          C    150    ASP      C    616       0.45     12.011
  1470          O    150    ASP      O    616      -0.45    15.9994   ; qtot -6
; residue 151 LYS rtp LYSH q +1.0
  1471          N    151    LYS      N    617      -0.31    14.0067
  1472          H    151    LYS      H    617       0.31      1.008
  1473        CH1    151    LYS     CA    618          0     13.019
  1474        CH2    151    LYS     CB    618          0     14.027
  1475        CH2    151    LYS     CG    619          0     14.027
  1476        CH2    151    LYS     CD    619          0     14.027
  1477        CH2    151    LYS     CE    620      0.127     14.027
  1478         NL    151    LYS     NZ    620      0.129    14.0067
  1479          H    151    LYS    HZ1    620      0.248      1.008
  1480          H    151    LYS    HZ2    620      0.248      1.008
  1481          H    151    LYS    HZ3    620      0.248      1.008
  1482          C    151    LYS      C    621       0.45     12.011
  1483          O    151    LYS      O    621      -0.45    15.9994   ; qtot -5
; residue 152 VAL rtp VAL  q  0.0
  1484          N    152    VAL      N    622      -0.31    14.0067
  1485          H    152    VAL      H    622       0.31      1.008
  1486        CH1    152    VAL     CA    623          0     13.019
  1487        CH1    152    VAL     CB    623          0     13.019
  1488        CH3    152    VAL    CG1    623          0     15.035
  1489        CH3    152    VAL    CG2    623          0     15.035
  1490          C    152    VAL      C    624       0.45     12.011
  1491          O    152    VAL      O    624      -0.45    15.9994   ; qtot -5
; residue 153 ASN rtp ASN  q  0.0
  1492          N    153    ASN      N    625      -0.31    14.0067
  1493          H    153    ASN      H    625       0.31      1.008
  1494        CH1    153    ASN     CA    626          0     13.019
  1495        CH2    153    ASN     CB    626          0     14.027
  1496          C    153    ASN     CG    627       0.29     12.011
  1497          O    153    ASN    OD1    627      -0.45    15.9994
  1498         NT    153    ASN    ND2    627      -0.72    14.0067
  1499          H    153    ASN   HD21    627       0.44      1.008
  1500          H    153    ASN   HD22    627       0.44      1.008
  1501          C    153    ASN      C    628       0.45     12.011
  1502          O    153    ASN      O    628      -0.45    15.9994   ; qtot -5
; residue 154 PHE rtp PHE  q  0.0
  1503          N    154    PHE      N    629      -0.31    14.0067
  1504          H    154    PHE      H    629       0.31      1.008
  1505        CH1    154    PHE     CA    630          0     13.019
  1506        CH2    154    PHE     CB    630          0     14.027
  1507          C    154    PHE     CG    630          0     12.011
  1508          C    154    PHE    CD1    631      -0.14     12.011
  1509         HC    154    PHE    HD1    631       0.14      1.008
  1510          C    154    PHE    CD2    632      -0.14     12.011
  1511         HC    154    PHE    HD2    632       0.14      1.008
  1512          C    154    PHE    CE1    633      -0.14     12.011
  1513         HC    154    PHE    HE1    633       0.14      1.008
  1514          C    154    PHE    CE2    634      -0.14     12.011
  1515         HC    154    PHE    HE2    634       0.14      1.008
  1516          C    154    PHE     CZ    635      -0.14     12.011
  1517         HC    154    PHE     HZ    635       0.14      1.008
  1518          C    154    PHE      C    636       0.45     12.011
  1519          O    154    PHE      O    636      -0.45    15.9994   ; qtot -5
; residue 155 HISE rtp HISB q  0.0
  1520          N    155   HISE      N    637      -0.31    14.0067
  1521          H    155   HISE      H    637       0.31      1.008
  1522        CH1    155   HISE     CA    638          0     13.019
  1523        CH2    155   HISE     CB    638          0     14.027
  1524          C    155   HISE     CG    639          0     12.011
  1525         NR    155   HISE    ND1    639      -0.54    14.0067
  1526          C    155   HISE    CD2    639          0     12.011
  1527         HC    155   HISE    HD2    639       0.14      1.008
  1528          C    155   HISE    CE1    639          0     12.011
  1529         HC    155   HISE    HE1    639       0.14      1.008
  1530         NR    155   HISE    NE2    639      -0.05    14.0067
  1531          H    155   HISE    HE2    639       0.31      1.008
  1532          C    155   HISE      C    640       0.45     12.011
  1533          O    155   HISE      O    640      -0.45    15.9994   ; qtot -5
; residue 156 PHE rtp PHE  q  0.0
  1534          N    156    PHE      N    641      -0.31    14.0067
  1535          H    156    PHE      H    641       0.31      1.008
  1536        CH1    156    PHE     CA    642          0     13.019
  1537        CH2    156    PHE     CB    642          0     14.027
  1538          C    156    PHE     CG    642          0     12.011
  1539          C    156    PHE    CD1    643      -0.14     12.011
  1540         HC    156    PHE    HD1    643       0.14      1.008
  1541          C    156    PHE    CD2    644      -0.14     12.011
  1542         HC    156    PHE    HD2    644       0.14      1.008
  1543          C    156    PHE    CE1    645      -0.14     12.011
  1544         HC    156    PHE    HE1    645       0.14      1.008
  1545          C    156    PHE    CE2    646      -0.14     12.011
  1546         HC    156    PHE    HE2    646       0.14      1.008
  1547          C    156    PHE     CZ    647      -0.14     12.011
  1548         HC    156    PHE     HZ    647       0.14      1.008
  1549          C    156    PHE      C    648       0.45     12.011
  1550          O    156    PHE      O    648      -0.45    15.9994   ; qtot -5
; residue 157 ILE rtp ILE  q  0.0
  1551          N    157    ILE      N    649      -0.31    14.0067
  1552          H    157    ILE      H    649       0.31      1.008
  1553        CH1    157    ILE     CA    650          0     13.019
  1554        CH1    157    ILE     CB    651          0     13.019
  1555        CH2    157    ILE    CG1    651          0     14.027
  1556        CH3    157    ILE    CG2    651          0     15.035
  1557        CH3    157    ILE     CD    651          0     15.035
  1558          C    157    ILE      C    652       0.45     12.011
  1559          O    157    ILE      O    652      -0.45    15.9994   ; qtot -5
; residue 158 LEU rtp LEU  q  0.0
  1560          N    158    LEU      N    653      -0.31    14.0067
  1561          H    158    LEU      H    653       0.31      1.008
  1562        CH1    158    LEU     CA    654          0     13.019
  1563        CH2    158    LEU     CB    654          0     14.027
  1564        CH1    158    LEU     CG    655          0     13.019
  1565        CH3    158    LEU    CD1    655          0     15.035
  1566        CH3    158    LEU    CD2    655          0     15.035
  1567          C    158    LEU      C    656       0.45     12.011
  1568          O    158    LEU      O    656      -0.45    15.9994   ; qtot -5
; residue 159 PHE rtp PHE  q  0.0
  1569          N    159    PHE      N    657      -0.31    14.0067
  1570          H    159    PHE      H    657       0.31      1.008
  1571        CH1    159    PHE     CA    658          0     13.019
  1572        CH2    159    PHE     CB    658          0     14.027
  1573          C    159    PHE     CG    658          0     12.011
  1574          C    159    PHE    CD1    659      -0.14     12.011
  1575         HC    159    PHE    HD1    659       0.14      1.008
  1576          C    159    PHE    CD2    660      -0.14     12.011
  1577         HC    159    PHE    HD2    660       0.14      1.008
  1578          C    159    PHE    CE1    661      -0.14     12.011
  1579         HC    159    PHE    HE1    661       0.14      1.008
  1580          C    159    PHE    CE2    662      -0.14     12.011
  1581         HC    159    PHE    HE2    662       0.14      1.008
  1582          C    159    PHE     CZ    663      -0.14     12.011
  1583         HC    159    PHE     HZ    663       0.14      1.008
  1584          C    159    PHE      C    664       0.45     12.011
  1585          O    159    PHE      O    664      -0.45    15.9994   ; qtot -5
; residue 160 ASN rtp ASN  q  0.0
  1586          N    160    ASN      N    665      -0.31    14.0067
  1587          H    160    ASN      H    665       0.31      1.008
  1588        CH1    160    ASN     CA    666          0     13.019
  1589        CH2    160    ASN     CB    666          0     14.027
  1590          C    160    ASN     CG    667       0.29     12.011
  1591          O    160    ASN    OD1    667      -0.45    15.9994
  1592         NT    160    ASN    ND2    667      -0.72    14.0067
  1593          H    160    ASN   HD21    667       0.44      1.008
  1594          H    160    ASN   HD22    667       0.44      1.008
  1595          C    160    ASN      C    668       0.45     12.011
  1596          O    160    ASN      O    668      -0.45    15.9994   ; qtot -5
; residue 161 ASN rtp ASN  q  0.0
  1597          N    161    ASN      N    669      -0.31    14.0067
  1598          H    161    ASN      H    669       0.31      1.008
  1599        CH1    161    ASN     CA    670          0     13.019
  1600        CH2    161    ASN     CB    670          0     14.027
  1601          C    161    ASN     CG    671       0.29     12.011
  1602          O    161    ASN    OD1    671      -0.45    15.9994
  1603         NT    161    ASN    ND2    671      -0.72    14.0067
  1604          H    161    ASN   HD21    671       0.44      1.008
  1605          H    161    ASN   HD22    671       0.44      1.008
  1606          C    161    ASN      C    672       0.45     12.011
  1607          O    161    ASN      O    672      -0.45    15.9994   ; qtot -5
; residue 162 VAL rtp VAL  q  0.0
  1608          N    162    VAL      N    673      -0.31    14.0067
  1609          H    162    VAL      H    673       0.31      1.008
  1610        CH1    162    VAL     CA    674          0     13.019
  1611        CH1    162    VAL     CB    674          0     13.019
  1612        CH3    162    VAL    CG1    674          0     15.035
  1613        CH3    162    VAL    CG2    674          0     15.035
  1614          C    162    VAL      C    675       0.45     12.011
  1615          O    162    VAL      O    675      -0.45    15.9994   ; qtot -5
; residue 163 ASP rtp ASP  q -1.0
  1616          N    163    ASP      N    676      -0.31    14.0067
  1617          H    163    ASP      H    676       0.31      1.008
  1618        CH1    163    ASP     CA    677          0     13.019
  1619        CH2    163    ASP     CB    677          0     14.027
  1620          C    163    ASP     CG    678       0.27     12.011
  1621         OM    163    ASP    OD1    678     -0.635    15.9994
  1622         OM    163    ASP    OD2    678     -0.635    15.9994
  1623          C    163    ASP      C    679       0.45     12.011
  1624          O    163    ASP      O    679      -0.45    15.9994   ; qtot -6
; residue 164 GLY rtp GLY  q  0.0
  1625          N    164    GLY      N    680      -0.31    14.0067
  1626          H    164    GLY      H    680       0.31      1.008
  1627        CH2    164    GLY     CA    681          0     14.027
  1628          C    164    GLY      C    682       0.45     12.011
  1629          O    164    GLY      O    682      -0.45    15.9994   ; qtot -6
; residue 165 HISE rtp HISB q  0.0
  1630          N    165   HISE      N    683      -0.31    14.0067
  1631          H    165   HISE      H    683       0.31      1.008
  1632        CH1    165   HISE     CA    684          0     13.019
  1633        CH2    165   HISE     CB    684          0     14.027
  1634          C    165   HISE     CG    685          0     12.011
  1635         NR    165   HISE    ND1    685      -0.54    14.0067
  1636          C    165   HISE    CD2    685          0     12.011
  1637         HC    165   HISE    HD2    685       0.14      1.008
  1638          C    165   HISE    CE1    685          0     12.011
  1639         HC    165   HISE    HE1    685       0.14      1.008
  1640         NR    165   HISE    NE2    685      -0.05    14.0067
  1641          H    165   HISE    HE2    685       0.31      1.008
  1642          C    165   HISE      C    686       0.45     12.011
  1643          O    165   HISE      O    686      -0.45    15.9994   ; qtot -6
; residue 166 LEU rtp LEU  q  0.0
  1644          N    166    LEU      N    687      -0.31    14.0067
  1645          H    166    LEU      H    687       0.31      1.008
  1646        CH1    166    LEU     CA    688          0     13.019
  1647        CH2    166    LEU     CB    688          0     14.027
  1648        CH1    166    LEU     CG    689          0     13.019
  1649        CH3    166    LEU    CD1    689          0     15.035
  1650        CH3    166    LEU    CD2    689          0     15.035
  1651          C    166    LEU      C    690       0.45     12.011
  1652          O    166    LEU      O    690      -0.45    15.9994   ; qtot -6
; residue 167 TYR rtp TYR  q  0.0
  1653          N    167    TYR      N    691      -0.31    14.0067
  1654          H    167    TYR      H    691       0.31      1.008
  1655        CH1    167    TYR     CA    692          0     13.019
  1656        CH2    167    TYR     CB    692          0     14.027
  1657          C    167    TYR     CG    692          0     12.011
  1658          C    167    TYR    CD1    693      -0.14     12.011
  1659         HC    167    TYR    HD1    693       0.14      1.008
  1660          C    167    TYR    CD2    694      -0.14     12.011
  1661         HC    167    TYR    HD2    694       0.14      1.008
  1662          C    167    TYR    CE1    695      -0.14     12.011
  1663         HC    167    TYR    HE1    695       0.14      1.008
  1664          C    167    TYR    CE2    696      -0.14     12.011
  1665         HC    167    TYR    HE2    696       0.14      1.008
  1666          C    167    TYR     CZ    697      0.203     12.011
  1667         OA    167    TYR     OH    697     -0.611    15.9994
  1668          H    167    TYR     HH    697      0.408      1.008
  1669          C    167    TYR      C    698       0.45     12.011
  1670          O    167    TYR      O    698      -0.45    15.9994   ; qtot -6
; residue 168 GLU rtp GLU  q -1.0
  1671          N    168    GLU      N    699      -0.31    14.0067
  1672          H    168    GLU      H    699       0.31      1.008
  1673        CH1    168    GLU     CA    700          0     13.019
  1674        CH2    168    GLU     CB    700          0     14.027
  1675        CH2    168    GLU     CG    700          0     14.027
  1676          C    168    GLU     CD    701       0.27     12.011
  1677         OM    168    GLU    OE1    701     -0.635    15.9994
  1678         OM    168    GLU    OE2    701     -0.635    15.9994
  1679          C    168    GLU      C    702       0.45     12.011
  1680          O    168    GLU      O    702      -0.45    15.9994   ; qtot -7
; residue 169 LEU rtp LEU  q  0.0
  1681          N    169    LEU      N    703      -0.31    14.0067
  1682          H    169    LEU      H    703       0.31      1.008
  1683        CH1    169    LEU     CA    704          0     13.019
  1684        CH2    169    LEU     CB    704          0     14.027
  1685        CH1    169    LEU     CG    705          0     13.019
  1686        CH3    169    LEU    CD1    705          0     15.035
  1687        CH3    169    LEU    CD2    705          0     15.035
  1688          C    169    LEU      C    706       0.45     12.011
  1689          O    169    LEU      O    706      -0.45    15.9994   ; qtot -7
; residue 170 ASP rtp ASP  q -1.0
  1690          N    170    ASP      N    707      -0.31    14.0067
  1691          H    170    ASP      H    707       0.31      1.008
  1692        CH1    170    ASP     CA    708          0     13.019
  1693        CH2    170    ASP     CB    708          0     14.027
  1694          C    170    ASP     CG    709       0.27     12.011
  1695         OM    170    ASP    OD1    709     -0.635    15.9994
  1696         OM    170    ASP    OD2    709     -0.635    15.9994
  1697          C    170    ASP      C    710       0.45     12.011
  1698          O    170    ASP      O    710      -0.45    15.9994   ; qtot -8
; residue 171 GLY rtp GLY  q  0.0
  1699          N    171    GLY      N    711      -0.31    14.0067
  1700          H    171    GLY      H    711       0.31      1.008
  1701        CH2    171    GLY     CA    712          0     14.027
  1702          C    171    GLY      C    713       0.45     12.011
  1703          O    171    GLY      O    713      -0.45    15.9994   ; qtot -8
; residue 172 ARG rtp ARG  q +1.0
  1704          N    172    ARG      N    714      -0.31    14.0067
  1705          H    172    ARG      H    714       0.31      1.008
  1706        CH1    172    ARG     CA    715          0     13.019
  1707        CH2    172    ARG     CB    715          0     14.027
  1708        CH2    172    ARG     CG    715          0     14.027
  1709        CH2    172    ARG     CD    716       0.09     14.027
  1710         NE    172    ARG     NE    716      -0.11    14.0067
  1711          H    172    ARG     HE    716       0.24      1.008
  1712          C    172    ARG     CZ    716       0.34     12.011
  1713         NZ    172    ARG    NH1    716      -0.26    14.0067
  1714          H    172    ARG   HH11    716       0.24      1.008
  1715          H    172    ARG   HH12    716       0.24      1.008
  1716         NZ    172    ARG    NH2    716      -0.26    14.0067
  1717          H    172    ARG   HH21    716       0.24      1.008
  1718          H    172    ARG   HH22    716       0.24      1.008
  1719          C    172    ARG      C    717       0.45     12.011
  1720          O    172    ARG      O    717      -0.45    15.9994   ; qtot -7
; residue 173 MET rtp MET  q  0.0
  1721          N    173    MET      N    718      -0.31    14.0067
  1722          H    173    MET      H    718       0.31      1.008
  1723        CH1    173    MET     CA    719          0     13.019
  1724        CH2    173    MET     CB    719          0     14.027
  1725        CH2    173    MET     CG    720      0.241     14.027
  1726          S    173    MET     SD    720     -0.482      32.06
  1727        CH3    173    MET     CE    720      0.241     15.035
  1728          C    173    MET      C    721       0.45     12.011
  1729          O    173    MET      O    721      -0.45    15.9994   ; qtot -7
; residue 174 PRO rtp PRO  q  0.0
  1730          N    174    PRO      N    722          0    14.0067
  1731        CH1    174    PRO     CA    723          0     13.019
  1732       CH2r    174    PRO     CB    723          0     14.027
  1733       CH2r    174    PRO     CG    724          0     14.027
  1734       CH2r    174    PRO     CD    724          0     14.027
  1735          C    174    PRO      C    725       0.45     12.011
  1736          O    174    PRO      O    725      -0.45    15.9994   ; qtot -7
; residue 175 PHE rtp PHE  q  0.0
  1737          N    175    PHE      N    726      -0.31    14.0067
  1738          H    175    PHE      H    726       0.31      1.008
  1739        CH1    175    PHE     CA    727          0     13.019
  1740        CH2    175    PHE     CB    727          0     14.027
  1741          C    175    PHE     CG    727          0     12.011
  1742          C    175    PHE    CD1    728      -0.14     12.011
  1743         HC    175    PHE    HD1    728       0.14      1.008
  1744          C    175    PHE    CD2    729      -0.14     12.011
  1745         HC    175    PHE    HD2    729       0.14      1.008
  1746          C    175    PHE    CE1    730      -0.14     12.011
  1747         HC    175    PHE    HE1    730       0.14      1.008
  1748          C    175    PHE    CE2    731      -0.14     12.011
  1749         HC    175    PHE    HE2    731       0.14      1.008
  1750          C    175    PHE     CZ    732      -0.14     12.011
  1751         HC    175    PHE     HZ    732       0.14      1.008
  1752          C    175    PHE      C    733       0.45     12.011
  1753          O    175    PHE      O    733      -0.45    15.9994   ; qtot -7
; residue 176 PRO rtp PRO  q  0.0
  1754          N    176    PRO      N    734          0    14.0067
  1755        CH1    176    PRO     CA    735          0     13.019
  1756       CH2r    176    PRO     CB    735          0     14.027
  1757       CH2r    176    PRO     CG    736          0     14.027
  1758       CH2r    176    PRO     CD    736          0     14.027
  1759          C    176    PRO      C    737       0.45     12.011
  1760          O    176    PRO      O    737      -0.45    15.9994   ; qtot -7
; residue 177 VAL rtp VAL  q  0.0
  1761          N    177    VAL      N    738      -0.31    14.0067
  1762          H    177    VAL      H    738       0.31      1.008
  1763        CH1    177    VAL     CA    739          0     13.019
  1764        CH1    177    VAL     CB    739          0     13.019
  1765        CH3    177    VAL    CG1    739          0     15.035
  1766        CH3    177    VAL    CG2    739          0     15.035
  1767          C    177    VAL      C    740       0.45     12.011
  1768          O    177    VAL      O    740      -0.45    15.9994   ; qtot -7
; residue 178 ASN rtp ASN  q  0.0
  1769          N    178    ASN      N    741      -0.31    14.0067
  1770          H    178    ASN      H    741       0.31      1.008
  1771        CH1    178    ASN     CA    742          0     13.019
  1772        CH2    178    ASN     CB    742          0     14.027
  1773          C    178    ASN     CG    743       0.29     12.011
  1774          O    178    ASN    OD1    743      -0.45    15.9994
  1775         NT    178    ASN    ND2    743      -0.72    14.0067
  1776          H    178    ASN   HD21    743       0.44      1.008
  1777          H    178    ASN   HD22    743       0.44      1.008
  1778          C    178    ASN      C    744       0.45     12.011
  1779          O    178    ASN      O    744      -0.45    15.9994   ; qtot -7
; residue 179 HISE rtp HISB q  0.0
  1780          N    179   HISE      N    745      -0.31    14.0067
  1781          H    179   HISE      H    745       0.31      1.008
  1782        CH1    179   HISE     CA    746          0     13.019
  1783        CH2    179   HISE     CB    746          0     14.027
  1784          C    179   HISE     CG    747          0     12.011
  1785         NR    179   HISE    ND1    747      -0.54    14.0067
  1786          C    179   HISE    CD2    747          0     12.011
  1787         HC    179   HISE    HD2    747       0.14      1.008
  1788          C    179   HISE    CE1    747          0     12.011
  1789         HC    179   HISE    HE1    747       0.14      1.008
  1790         NR    179   HISE    NE2    747      -0.05    14.0067
  1791          H    179   HISE    HE2    747       0.31      1.008
  1792          C    179   HISE      C    748       0.45     12.011
  1793          O    179   HISE      O    748      -0.45    15.9994   ; qtot -7
; residue 180 GLY rtp GLY  q  0.0
  1794          N    180    GLY      N    749      -0.31    14.0067
  1795          H    180    GLY      H    749       0.31      1.008
  1796        CH2    180    GLY     CA    750          0     14.027
  1797          C    180    GLY      C    751       0.45     12.011
  1798          O    180    GLY      O    751      -0.45    15.9994   ; qtot -7
; residue 181 ALA rtp ALA  q  0.0
  1799          N    181    ALA      N    752      -0.31    14.0067
  1800          H    181    ALA      H    752       0.31      1.008
  1801        CH1    181    ALA     CA    753          0     13.019
  1802        CH3    181    ALA     CB    753          0     15.035
  1803          C    181    ALA      C    754       0.45     12.011
  1804          O    181    ALA      O    754      -0.45    15.9994   ; qtot -7
; residue 182 SER rtp SER  q  0.0
  1805          N    182    SER      N    755      -0.31    14.0067
  1806          H    182    SER      H    755       0.31      1.008
  1807        CH1    182    SER     CA    756          0     13.019
  1808        CH2    182    SER     CB    757      0.266     14.027
  1809         OA    182    SER     OG    757     -0.674    15.9994
  1810          H    182    SER     HG    757      0.408      1.008
  1811          C    182    SER      C    758       0.45     12.011
  1812          O    182    SER      O    758      -0.45    15.9994   ; qtot -7
; residue 183 SER rtp SER  q  0.0
  1813          N    183    SER      N    759      -0.31    14.0067
  1814          H    183    SER      H    759       0.31      1.008
  1815        CH1    183    SER     CA    760          0     13.019
  1816        CH2    183    SER     CB    761      0.266     14.027
  1817         OA    183    SER     OG    761     -0.674    15.9994
  1818          H    183    SER     HG    761      0.408      1.008
  1819          C    183    SER      C    762       0.45     12.011
  1820          O    183    SER      O    762      -0.45    15.9994   ; qtot -7
; residue 184 GLU rtp GLU  q -1.0
  1821          N    184    GLU      N    763      -0.31    14.0067
  1822          H    184    GLU      H    763       0.31      1.008
  1823        CH1    184    GLU     CA    764          0     13.019
  1824        CH2    184    GLU     CB    764          0     14.027
  1825        CH2    184    GLU     CG    764          0     14.027
  1826          C    184    GLU     CD    765       0.27     12.011
  1827         OM    184    GLU    OE1    765     -0.635    15.9994
  1828         OM    184    GLU    OE2    765     -0.635    15.9994
  1829          C    184    GLU      C    766       0.45     12.011
  1830          O    184    GLU      O    766      -0.45    15.9994   ; qtot -8
; residue 185 ASP rtp ASP  q -1.0
  1831          N    185    ASP      N    767      -0.31    14.0067
  1832          H    185    ASP      H    767       0.31      1.008
  1833        CH1    185    ASP     CA    768          0     13.019
  1834        CH2    185    ASP     CB    768          0     14.027
  1835          C    185    ASP     CG    769       0.27     12.011
  1836         OM    185    ASP    OD1    769     -0.635    15.9994
  1837         OM    185    ASP    OD2    769     -0.635    15.9994
  1838          C    185    ASP      C    770       0.45     12.011
  1839          O    185    ASP      O    770      -0.45    15.9994   ; qtot -9
; residue 186 THR rtp THR  q  0.0
  1840          N    186    THR      N    771      -0.31    14.0067
  1841          H    186    THR      H    771       0.31      1.008
  1842        CH1    186    THR     CA    772          0     13.019
  1843        CH1    186    THR     CB    773      0.266     13.019
  1844         OA    186    THR    OG1    773     -0.674    15.9994
  1845          H    186    THR    HG1    773      0.408      1.008
  1846        CH3    186    THR    CG2    774          0     15.035
  1847          C    186    THR      C    775       0.45     12.011
  1848          O    186    THR      O    775      -0.45    15.9994   ; qtot -9
; residue 187 LEU rtp LEU  q  0.0
  1849          N    187    LEU      N    776      -0.31    14.0067
  1850          H    187    LEU      H    776       0.31      1.008
  1851        CH1    187    LEU     CA    777          0     13.019
  1852        CH2    187    LEU     CB    777          0     14.027
  1853        CH1    187    LEU     CG    778          0     13.019
  1854        CH3    187    LEU    CD1    778          0     15.035
  1855        CH3    187    LEU    CD2    778          0     15.035
  1856          C    187    LEU      C    779       0.45     12.011
  1857          O    187    LEU      O    779      -0.45    15.9994   ; qtot -9
; residue 188 LEU rtp LEU  q  0.0
  1858          N    188    LEU      N    780      -0.31    14.0067
  1859          H    188    LEU      H    780       0.31      1.008
  1860        CH1    188    LEU     CA    781          0     13.019
  1861        CH2    188    LEU     CB    781          0     14.027
  1862        CH1    188    LEU     CG    782          0     13.019
  1863        CH3    188    LEU    CD1    782          0     15.035
  1864        CH3    188    LEU    CD2    782          0     15.035
  1865          C    188    LEU      C    783       0.45     12.011
  1866          O    188    LEU      O    783      -0.45    15.9994   ; qtot -9
; residue 189 LYS rtp LYSH q +1.0
  1867          N    189    LYS      N    784      -0.31    14.0067
  1868          H    189    LYS      H    784       0.31      1.008
  1869        CH1    189    LYS     CA    785          0     13.019
  1870        CH2    189    LYS     CB    785          0     14.027
  1871        CH2    189    LYS     CG    786          0     14.027
  1872        CH2    189    LYS     CD    786          0     14.027
  1873        CH2    189    LYS     CE    787      0.127     14.027
  1874         NL    189    LYS     NZ    787      0.129    14.0067
  1875          H    189    LYS    HZ1    787      0.248      1.008
  1876          H    189    LYS    HZ2    787      0.248      1.008
  1877          H    189    LYS    HZ3    787      0.248      1.008
  1878          C    189    LYS      C    788       0.45     12.011
  1879          O    189    LYS      O    788      -0.45    15.9994   ; qtot -8
; residue 190 ASP rtp ASP  q -1.0
  1880          N    190    ASP      N    789      -0.31    14.0067
  1881          H    190    ASP      H    789       0.31      1.008
  1882        CH1    190    ASP     CA    790          0     13.019
  1883        CH2    190    ASP     CB    790          0     14.027
  1884          C    190    ASP     CG    791       0.27     12.011
  1885         OM    190    ASP    OD1    791     -0.635    15.9994
  1886         OM    190    ASP    OD2    791     -0.635    15.9994
  1887          C    190    ASP      C    792       0.45     12.011
  1888          O    190    ASP      O    792      -0.45    15.9994   ; qtot -9
; residue 191 ALA rtp ALA  q  0.0
  1889          N    191    ALA      N    793      -0.31    14.0067
  1890          H    191    ALA      H    793       0.31      1.008
  1891        CH1    191    ALA     CA    794          0     13.019
  1892        CH3    191    ALA     CB    794          0     15.035
  1893          C    191    ALA      C    795       0.45     12.011
  1894          O    191    ALA      O    795      -0.45    15.9994   ; qtot -9
; residue 192 ALA rtp ALA  q  0.0
  1895          N    192    ALA      N    796      -0.31    14.0067
  1896          H    192    ALA      H    796       0.31      1.008
  1897        CH1    192    ALA     CA    797          0     13.019
  1898        CH3    192    ALA     CB    797          0     15.035
  1899          C    192    ALA      C    798       0.45     12.011
  1900          O    192    ALA      O    798      -0.45    15.9994   ; qtot -9
; residue 193 LYS rtp LYSH q +1.0
  1901          N    193    LYS      N    799      -0.31    14.0067
  1902          H    193    LYS      H    799       0.31      1.008
  1903        CH1    193    LYS     CA    800          0     13.019
  1904        CH2    193    LYS     CB    800          0     14.027
  1905        CH2    193    LYS     CG    801          0     14.027
  1906        CH2    193    LYS     CD    801          0     14.027
  1907        CH2    193    LYS     CE    802      0.127     14.027
  1908         NL    193    LYS     NZ    802      0.129    14.0067
  1909          H    193    LYS    HZ1    802      0.248      1.008
  1910          H    193    LYS    HZ2    802      0.248      1.008
  1911          H    193    LYS    HZ3    802      0.248      1.008
  1912          C    193    LYS      C    803       0.45     12.011
  1913          O    193    LYS      O    803      -0.45    15.9994   ; qtot -8
; residue 194 VAL rtp VAL  q  0.0
  1914          N    194    VAL      N    804      -0.31    14.0067
  1915          H    194    VAL      H    804       0.31      1.008
  1916        CH1    194    VAL     CA    805          0     13.019
  1917        CH1    194    VAL     CB    805          0     13.019
  1918        CH3    194    VAL    CG1    805          0     15.035
  1919        CH3    194    VAL    CG2    805          0     15.035
  1920          C    194    VAL      C    806       0.45     12.011
  1921          O    194    VAL      O    806      -0.45    15.9994   ; qtot -8
; residue 195 CYS rtp CYSH q  0.0
  1922          N    195    CYS      N    807      -0.31    14.0067
  1923          H    195    CYS      H    807       0.31      1.008
  1924        CH1    195    CYS     CA    808          0     13.019
  1925        CH2    195    CYS     CB    809       0.15     14.027
  1926          S    195    CYS     SG    809      -0.37      32.06
  1927          H    195    CYS     HG    809       0.22      1.008
  1928          C    195    CYS      C    810       0.45     12.011
  1929          O    195    CYS      O    810      -0.45    15.9994   ; qtot -8
; residue 196 ARG rtp ARG  q +1.0
  1930          N    196    ARG      N    811      -0.31    14.0067
  1931          H    196    ARG      H    811       0.31      1.008
  1932        CH1    196    ARG     CA    812          0     13.019
  1933        CH2    196    ARG     CB    812          0     14.027
  1934        CH2    196    ARG     CG    812          0     14.027
  1935        CH2    196    ARG     CD    813       0.09     14.027
  1936         NE    196    ARG     NE    813      -0.11    14.0067
  1937          H    196    ARG     HE    813       0.24      1.008
  1938          C    196    ARG     CZ    813       0.34     12.011
  1939         NZ    196    ARG    NH1    813      -0.26    14.0067
  1940          H    196    ARG   HH11    813       0.24      1.008
  1941          H    196    ARG   HH12    813       0.24      1.008
  1942         NZ    196    ARG    NH2    813      -0.26    14.0067
  1943          H    196    ARG   HH21    813       0.24      1.008
  1944          H    196    ARG   HH22    813       0.24      1.008
  1945          C    196    ARG      C    814       0.45     12.011
  1946          O    196    ARG      O    814      -0.45    15.9994   ; qtot -7
; residue 197 GLU rtp GLU  q -1.0
  1947          N    197    GLU      N    815      -0.31    14.0067
  1948          H    197    GLU      H    815       0.31      1.008
  1949        CH1    197    GLU     CA    816          0     13.019
  1950        CH2    197    GLU     CB    816          0     14.027
  1951        CH2    197    GLU     CG    816          0     14.027
  1952          C    197    GLU     CD    817       0.27     12.011
  1953         OM    197    GLU    OE1    817     -0.635    15.9994
  1954         OM    197    GLU    OE2    817     -0.635    15.9994
  1955          C    197    GLU      C    818       0.45     12.011
  1956          O    197    GLU      O    818      -0.45    15.9994   ; qtot -8
; residue 198 PHE rtp PHE  q  0.0
  1957          N    198    PHE      N    819      -0.31    14.0067
  1958          H    198    PHE      H    819       0.31      1.008
  1959        CH1    198    PHE     CA    820          0     13.019
  1960        CH2    198    PHE     CB    820          0     14.027
  1961          C    198    PHE     CG    820          0     12.011
  1962          C    198    PHE    CD1    821      -0.14     12.011
  1963         HC    198    PHE    HD1    821       0.14      1.008
  1964          C    198    PHE    CD2    822      -0.14     12.011
  1965         HC    198    PHE    HD2    822       0.14      1.008
  1966          C    198    PHE    CE1    823      -0.14     12.011
  1967         HC    198    PHE    HE1    823       0.14      1.008
  1968          C    198    PHE    CE2    824      -0.14     12.011
  1969         HC    198    PHE    HE2    824       0.14      1.008
  1970          C    198    PHE     CZ    825      -0.14     12.011
  1971         HC    198    PHE     HZ    825       0.14      1.008
  1972          C    198    PHE      C    826       0.45     12.011
  1973          O    198    PHE      O    826      -0.45    15.9994   ; qtot -8
; residue 199 THR rtp THR  q  0.0
  1974          N    199    THR      N    827      -0.31    14.0067
  1975          H    199    THR      H    827       0.31      1.008
  1976        CH1    199    THR     CA    828          0     13.019
  1977        CH1    199    THR     CB    829      0.266     13.019
  1978         OA    199    THR    OG1    829     -0.674    15.9994
  1979          H    199    THR    HG1    829      0.408      1.008
  1980        CH3    199    THR    CG2    830          0     15.035
  1981          C    199    THR      C    831       0.45     12.011
  1982          O    199    THR      O    831      -0.45    15.9994   ; qtot -8
; residue 200 GLU rtp GLU  q -1.0
  1983          N    200    GLU      N    832      -0.31    14.0067
  1984          H    200    GLU      H    832       0.31      1.008
  1985        CH1    200    GLU     CA    833          0     13.019
  1986        CH2    200    GLU     CB    833          0     14.027
  1987        CH2    200    GLU     CG    833          0     14.027
  1988          C    200    GLU     CD    834       0.27     12.011
  1989         OM    200    GLU    OE1    834     -0.635    15.9994
  1990         OM    200    GLU    OE2    834     -0.635    15.9994
  1991          C    200    GLU      C    835       0.45     12.011
  1992          O    200    GLU      O    835      -0.45    15.9994   ; qtot -9
; residue 201 ARG rtp ARG  q +1.0
  1993          N    201    ARG      N    836      -0.31    14.0067
  1994          H    201    ARG      H    836       0.31      1.008
  1995        CH1    201    ARG     CA    837          0     13.019
  1996        CH2    201    ARG     CB    837          0     14.027
  1997        CH2    201    ARG     CG    837          0     14.027
  1998        CH2    201    ARG     CD    838       0.09     14.027
  1999         NE    201    ARG     NE    838      -0.11    14.0067
  2000          H    201    ARG     HE    838       0.24      1.008
  2001          C    201    ARG     CZ    838       0.34     12.011
  2002         NZ    201    ARG    NH1    838      -0.26    14.0067
  2003          H    201    ARG   HH11    838       0.24      1.008
  2004          H    201    ARG   HH12    838       0.24      1.008
  2005         NZ    201    ARG    NH2    838      -0.26    14.0067
  2006          H    201    ARG   HH21    838       0.24      1.008
  2007          H    201    ARG   HH22    838       0.24      1.008
  2008          C    201    ARG      C    839       0.45     12.011
  2009          O    201    ARG      O    839      -0.45    15.9994   ; qtot -8
; residue 202 GLU rtp GLU  q -1.0
  2010          N    202    GLU      N    840      -0.31    14.0067
  2011          H    202    GLU      H    840       0.31      1.008
  2012        CH1    202    GLU     CA    841          0     13.019
  2013        CH2    202    GLU     CB    841          0     14.027
  2014        CH2    202    GLU     CG    841          0     14.027
  2015          C    202    GLU     CD    842       0.27     12.011
  2016         OM    202    GLU    OE1    842     -0.635    15.9994
  2017         OM    202    GLU    OE2    842     -0.635    15.9994
  2018          C    202    GLU      C    843       0.45     12.011
  2019          O    202    GLU      O    843      -0.45    15.9994   ; qtot -9
; residue 203 GLN rtp GLN  q  0.0
  2020          N    203    GLN      N    844      -0.31    14.0067
  2021          H    203    GLN      H    844       0.31      1.008
  2022        CH1    203    GLN     CA    845          0     13.019
  2023        CH2    203    GLN     CB    845          0     14.027
  2024        CH2    203    GLN     CG    845          0     14.027
  2025          C    203    GLN     CD    846       0.29     12.011
  2026          O    203    GLN    OE1    846      -0.45    15.9994
  2027         NT    203    GLN    NE2    846      -0.72    14.0067
  2028          H    203    GLN   HE21    846       0.44      1.008
  2029          H    203    GLN   HE22    846       0.44      1.008
  2030          C    203    GLN      C    847       0.45     12.011
  2031          O    203    GLN      O    847      -0.45    15.9994   ; qtot -9
; residue 204 GLY rtp GLY  q  0.0
  2032          N    204    GLY      N    848      -0.31    14.0067
  2033          H    204    GLY      H    848       0.31      1.008
  2034        CH2    204    GLY     CA    849          0     14.027
  2035          C    204    GLY      C    850       0.45     12.011
  2036          O    204    GLY      O    850      -0.45    15.9994   ; qtot -9
; residue 205 GLU rtp GLU  q -1.0
  2037          N    205    GLU      N    851      -0.31    14.0067
  2038          H    205    GLU      H    851       0.31      1.008
  2039        CH1    205    GLU     CA    852          0     13.019
  2040        CH2    205    GLU     CB    852          0     14.027
  2041        CH2    205    GLU     CG    852          0     14.027
  2042          C    205    GLU     CD    853       0.27     12.011
  2043         OM    205    GLU    OE1    853     -0.635    15.9994
  2044         OM    205    GLU    OE2    853     -0.635    15.9994
  2045          C    205    GLU      C    854       0.45     12.011
  2046          O    205    GLU      O    854      -0.45    15.9994   ; qtot -10
; residue 206 VAL rtp VAL  q  0.0
  2047          N    206    VAL      N    855      -0.31    14.0067
  2048          H    206    VAL      H    855       0.31      1.008
  2049        CH1    206    VAL     CA    856          0     13.019
  2050        CH1    206    VAL     CB    856          0     13.019
  2051        CH3    206    VAL    CG1    856          0     15.035
  2052        CH3    206    VAL    CG2    856          0     15.035
  2053          C    206    VAL      C    857       0.45     12.011
  2054          O    206    VAL      O    857      -0.45    15.9994   ; qtot -10
; residue 207 ARG rtp ARG  q +1.0
  2055          N    207    ARG      N    858      -0.31    14.0067
  2056          H    207    ARG      H    858       0.31      1.008
  2057        CH1    207    ARG     CA    859          0     13.019
  2058        CH2    207    ARG     CB    859          0     14.027
  2059        CH2    207    ARG     CG    859          0     14.027
  2060        CH2    207    ARG     CD    860       0.09     14.027
  2061         NE    207    ARG     NE    860      -0.11    14.0067
  2062          H    207    ARG     HE    860       0.24      1.008
  2063          C    207    ARG     CZ    860       0.34     12.011
  2064         NZ    207    ARG    NH1    860      -0.26    14.0067
  2065          H    207    ARG   HH11    860       0.24      1.008
  2066          H    207    ARG   HH12    860       0.24      1.008
  2067         NZ    207    ARG    NH2    860      -0.26    14.0067
  2068          H    207    ARG   HH21    860       0.24      1.008
  2069          H    207    ARG   HH22    860       0.24      1.008
  2070          C    207    ARG      C    861       0.45     12.011
  2071          O    207    ARG      O    861      -0.45    15.9994   ; qtot -9
; residue 208 PHE rtp PHE  q  0.0
  2072          N    208    PHE      N    862      -0.31    14.0067
  2073          H    208    PHE      H    862       0.31      1.008
  2074        CH1    208    PHE     CA    863          0     13.019
  2075        CH2    208    PHE     CB    863          0     14.027
  2076          C    208    PHE     CG    863          0     12.011
  2077          C    208    PHE    CD1    864      -0.14     12.011
  2078         HC    208    PHE    HD1    864       0.14      1.008
  2079          C    208    PHE    CD2    865      -0.14     12.011
  2080         HC    208    PHE    HD2    865       0.14      1.008
  2081          C    208    PHE    CE1    866      -0.14     12.011
  2082         HC    208    PHE    HE1    866       0.14      1.008
  2083          C    208    PHE    CE2    867      -0.14     12.011
  2084         HC    208    PHE    HE2    867       0.14      1.008
  2085          C    208    PHE     CZ    868      -0.14     12.011
  2086         HC    208    PHE     HZ    868       0.14      1.008
  2087          C    208    PHE      C    869       0.45     12.011
  2088          O    208    PHE      O    869      -0.45    15.9994   ; qtot -9
; residue 209 SER rtp SER  q  0.0
  2089          N    209    SER      N    870      -0.31    14.0067
  2090          H    209    SER      H    870       0.31      1.008
  2091        CH1    209    SER     CA    871          0     13.019
  2092        CH2    209    SER     CB    872      0.266     14.027
  2093         OA    209    SER     OG    872     -0.674    15.9994
  2094          H    209    SER     HG    872      0.408      1.008
  2095          C    209    SER      C    873       0.45     12.011
  2096          O    209    SER      O    873      -0.45    15.9994   ; qtot -9
; residue 210 ALA rtp ALA  q  0.0
  2097          N    210    ALA      N    874      -0.31    14.0067
  2098          H    210    ALA      H    874       0.31      1.008
  2099        CH1    210    ALA     CA    875          0     13.019
  2100        CH3    210    ALA     CB    875          0     15.035
  2101          C    210    ALA      C    876       0.45     12.011
  2102          O    210    ALA      O    876      -0.45    15.9994   ; qtot -9
; residue 211 VAL rtp VAL  q  0.0
  2103          N    211    VAL      N    877      -0.31    14.0067
  2104          H    211    VAL      H    877       0.31      1.008
  2105        CH1    211    VAL     CA    878          0     13.019
  2106        CH1    211    VAL     CB    878          0     13.019
  2107        CH3    211    VAL    CG1    878          0     15.035
  2108        CH3    211    VAL    CG2    878          0     15.035
  2109          C    211    VAL      C    879       0.45     12.011
  2110          O    211    VAL      O    879      -0.45    15.9994   ; qtot -9
; residue 212 ALA rtp ALA  q  0.0
  2111          N    212    ALA      N    880      -0.31    14.0067
  2112          H    212    ALA      H    880       0.31      1.008
  2113        CH1    212    ALA     CA    881          0     13.019
  2114        CH3    212    ALA     CB    881          0     15.035
  2115          C    212    ALA      C    882       0.45     12.011
  2116          O    212    ALA      O    882      -0.45    15.9994   ; qtot -9
; residue 213 LEU rtp LEU  q  0.0
  2117          N    213    LEU      N    883      -0.31    14.0067
  2118          H    213    LEU      H    883       0.31      1.008
  2119        CH1    213    LEU     CA    884          0     13.019
  2120        CH2    213    LEU     CB    884          0     14.027
  2121        CH1    213    LEU     CG    885          0     13.019
  2122        CH3    213    LEU    CD1    885          0     15.035
  2123        CH3    213    LEU    CD2    885          0     15.035
  2124          C    213    LEU      C    886       0.45     12.011
  2125          O    213    LEU      O    886      -0.45    15.9994   ; qtot -9
; residue 214 CYS rtp CYSH q  0.0
  2126          N    214    CYS      N    887      -0.31    14.0067
  2127          H    214    CYS      H    887       0.31      1.008
  2128        CH1    214    CYS     CA    888          0     13.019
  2129        CH2    214    CYS     CB    889       0.15     14.027
  2130          S    214    CYS     SG    889      -0.37      32.06
  2131          H    214    CYS     HG    889       0.22      1.008
  2132          C    214    CYS      C    890       0.45     12.011
  2133          O    214    CYS      O    890      -0.45    15.9994   ; qtot -9
; residue 215 LYS rtp LYSH q +1.0
  2134          N    215    LYS      N    891      -0.31    14.0067
  2135          H    215    LYS      H    891       0.31      1.008
  2136        CH1    215    LYS     CA    892          0     13.019
  2137        CH2    215    LYS     CB    892          0     14.027
  2138        CH2    215    LYS     CG    893          0     14.027
  2139        CH2    215    LYS     CD    893          0     14.027
  2140        CH2    215    LYS     CE    894      0.127     14.027
  2141         NL    215    LYS     NZ    894      0.129    14.0067
  2142          H    215    LYS    HZ1    894      0.248      1.008
  2143          H    215    LYS    HZ2    894      0.248      1.008
  2144          H    215    LYS    HZ3    894      0.248      1.008
  2145          C    215    LYS      C    895       0.45     12.011
  2146          O    215    LYS      O    895      -0.45    15.9994   ; qtot -8
; residue 216 ALA rtp ALA  q  0.0
  2147          N    216    ALA      N    896      -0.31    14.0067
  2148          H    216    ALA      H    896       0.31      1.008
  2149        CH1    216    ALA     CA    897          0     13.019
  2150        CH3    216    ALA     CB    897          0     15.035
  2151          C    216    ALA      C    898       0.45     12.011
  2152          O    216    ALA      O    898      -0.45    15.9994   ; qtot -8
; residue 217 ALA rtp ALA  q -1.0
  2153          N    217    ALA      N    899      -0.31    14.0067
  2154          H    217    ALA      H    899       0.31      1.008
  2155        CH1    217    ALA     CA    900          0     13.019
  2156        CH3    217    ALA     CB    900          0     15.035
  2157          C    217    ALA      C    901       0.27     12.011
  2158         OM    217    ALA     O1    901     -0.635    15.9994
  2159         OM    217    ALA     O2    901     -0.635    15.9994   ; qtot -9

[ bonds ]
;  ai    aj funct            c0            c1            c2            c3
    1     2     2    gb_2
    1     3     2    gb_2
    1     4     2    gb_2
    1     5     2    gb_21
    5     6     2    gb_27
    5    11     2    gb_27
    6     7     2    gb_27
    7     8     2    gb_27
    8     9     2    gb_6
    8    10     2    gb_6
   11    12     2    gb_5
   11    13     2    gb_10
   13    14     2    gb_2
   13    15     2    gb_21
   15    16     2    gb_27
   15    20     2    gb_27
   16    17     2    gb_27
   16    18     2    gb_27
   17    19     2    gb_27
   20    21     2    gb_5
   20    22     2    gb_10
   22    23     2    gb_2
   22    24     2    gb_21
   24    25     2    gb_27
   24    31     2    gb_27
   25    26     2    gb_27
   26    27     2    gb_5
   26    28     2    gb_9
   28    29     2    gb_2
   28    30     2    gb_2
   31    32     2    gb_5
   31    33     2    gb_10
   33    34     2    gb_21
   33    37     2    gb_21
   34    35     2    gb_27
   34    38     2    gb_27
   35    36     2    gb_27
   36    37     2    gb_27
   38    39     2    gb_5
   38    40     2    gb_10
   40    41     2    gb_2
   40    42     2    gb_21
   42    43     2    gb_27
   42    48     2    gb_27
   43    44     2    gb_27
   44    45     2    gb_27
   45    46     2    gb_6
   45    47     2    gb_6
   48    49     2    gb_5
   48    50     2    gb_10
   50    51     2    gb_2
   50    52     2    gb_21
   52    53     2    gb_27
   52    57     2    gb_27
   53    54     2    gb_27
   54    55     2    gb_32
   55    56     2    gb_31
   57    58     2    gb_5
   57    59     2    gb_10
   59    60     2    gb_2
   59    61     2    gb_21
   61    62     2    gb_27
   61    66     2    gb_27
   62    63     2    gb_27
   63    64     2    gb_27
   63    65     2    gb_27
   66    67     2    gb_5
   66    68     2    gb_10
   68    69     2    gb_2
   68    70     2    gb_21
   70    71     2    gb_27
   70    77     2    gb_27
   71    72     2    gb_27
   72    73     2    gb_5
   72    74     2    gb_9
   74    75     2    gb_2
   74    76     2    gb_2
   77    78     2    gb_5
   77    79     2    gb_10
   79    80     2    gb_2
   79    81     2    gb_21
   81    82     2    gb_27
   81    90     2    gb_27
   82    83     2    gb_27
   83    84     2    gb_27
   84    85     2    gb_27
   85    86     2    gb_21
   86    87     2    gb_2
   86    88     2    gb_2
   86    89     2    gb_2
   90    91     2    gb_5
   90    92     2    gb_10
   92    93     2    gb_2
   92    94     2    gb_21
   94    95     2    gb_27
   94    98     2    gb_27
   95    96     2    gb_27
   95    97     2    gb_27
   98    99     2    gb_5
   98   100     2    gb_10
  100   101     2    gb_2
  100   102     2    gb_21
  102   103     2    gb_27
  102   107     2    gb_27
  103   104     2    gb_27
  104   105     2    gb_27
  104   106     2    gb_27
  107   108     2    gb_5
  107   109     2    gb_10
  109   110     2    gb_2
  109   111     2    gb_21
  111   112     2    gb_27
  111   115     2    gb_27
  112   113     2    gb_18
  113   114     2    gb_1
  115   116     2    gb_5
  115   117     2    gb_10
  117   118     2    gb_2
  117   119     2    gb_21
  119   120     2    gb_27
  119   132     2    gb_27
  120   121     2    gb_27
  121   122     2    gb_27
  122   123     2    gb_21
  123   124     2    gb_2
  123   125     2    gb_11
  125   126     2    gb_11
  125   129     2    gb_11
  126   127     2    gb_2
  126   128     2    gb_2
  129   130     2    gb_2
  129   131     2    gb_2
  132   133     2    gb_5
  132   134     2    gb_10
  134   135     2    gb_2
  134   136     2    gb_21
  136   137     2    gb_27
  136   141     2    gb_27
  137   138     2    gb_27
  138   139     2    gb_27
  138   140     2    gb_27
  141   142     2    gb_5
  141   143     2    gb_10
  143   144     2    gb_2
  143   145     2    gb_21
  145   146     2    gb_27
  146   147     2    gb_5
  146   148     2    gb_10
  148   149     2    gb_2
  148   150     2    gb_21
  150   151     2    gb_27
  150   154     2    gb_27
  151   152     2    gb_27
  151   153     2    gb_27
  154   155     2    gb_5
  154   156     2    gb_10
  156   157     2    gb_2
  156   158     2    gb_21
  158   159     2    gb_27
  158   160     2    gb_27
  160   161     2    gb_5
  160   162     2    gb_10
  162   163     2    gb_2
  162   164     2    gb_21
  164   165     2    gb_27
  165   166     2    gb_5
  165   167     2    gb_10
  167   168     2    gb_2
  167   169     2    gb_21
  169   170     2    gb_27
  169   177     2    gb_27
  170   171     2    gb_27
  171   172     2    gb_27
  172   173     2    gb_5
  172   174     2    gb_9
  174   175     2    gb_2
  174   176     2    gb_2
  177   178     2    gb_5
  177   179     2    gb_10
  179   180     2    gb_2
  179   181     2    gb_21
  181   182     2    gb_27
  181   198     2    gb_27
  182   183     2    gb_27
  183   184     2    gb_10
  183   186     2    gb_16
  184   185     2    gb_3
  184   187     2    gb_10
  186   189     2    gb_16
  186   190     2    gb_16
  187   188     2    gb_2
  187   189     2    gb_10
  189   192     2    gb_16
  190   191     2    gb_3
  190   194     2    gb_16
  192   193     2    gb_3
  192   196     2    gb_16
  194   195     2    gb_3
  194   196     2    gb_16
  196   197     2    gb_3
  198   199     2    gb_5
  198   200     2    gb_10
  200   201     2    gb_2
  200   202     2    gb_21
  202   203     2    gb_27
  202   215     2    gb_27
  203   204     2    gb_27
  204   205     2    gb_27
  205   206     2    gb_21
  206   207     2    gb_2
  206   208     2    gb_11
  208   209     2    gb_11
  208   212     2    gb_11
  209   210     2    gb_2
  209   211     2    gb_2
  212   213     2    gb_2
  212   214     2    gb_2
  215   216     2    gb_5
  215   217     2    gb_10
  217   218     2    gb_2
  217   219     2    gb_21
  219   220     2    gb_27
  219   232     2    gb_27
  220   221     2    gb_27
  221   222     2    gb_16
  221   224     2    gb_16
  222   223     2    gb_3
  222   226     2    gb_16
  224   225     2    gb_3
  224   228     2    gb_16
  226   227     2    gb_3
  226   230     2    gb_16
  228   229     2    gb_3
  228   230     2    gb_16
  230   231     2    gb_3
  232   233     2    gb_5
  232   234     2    gb_10
  234   235     2    gb_2
  234   236     2    gb_21
  236   237     2    gb_27
  236   240     2    gb_27
  237   238     2    gb_27
  237   239     2    gb_27
  240   241     2    gb_5
  240   242     2    gb_10
  242   243     2    gb_2
  242   244     2    gb_21
  244   245     2    gb_27
  244   249     2    gb_27
  245   246     2    gb_27
  246   247     2    gb_6
  246   248     2    gb_6
  249   250     2    gb_5
  249   251     2    gb_10
  251   252     2    gb_2
  251   253     2    gb_21
  253   254     2    gb_27
  253   257     2    gb_27
  254   255     2    gb_27
  254   256     2    gb_27
  257   258     2    gb_5
  257   259     2    gb_10
  259   260     2    gb_2
  259   261     2    gb_21
  261   262     2    gb_27
  261   266     2    gb_27
  262   263     2    gb_27
  263   264     2    gb_27
  263   265     2    gb_27
  266   267     2    gb_5
  266   268     2    gb_10
  268   269     2    gb_2
  268   270     2    gb_21
  270   271     2    gb_27
  271   272     2    gb_5
  271   273     2    gb_10
  273   274     2    gb_2
  273   275     2    gb_21
  275   276     2    gb_27
  275   280     2    gb_27
  276   277     2    gb_27
  277   278     2    gb_27
  277   279     2    gb_27
  280   281     2    gb_5
  280   282     2    gb_10
  282   283     2    gb_2
  282   284     2    gb_21
  284   285     2    gb_27
  284   290     2    gb_27
  285   286     2    gb_27
  286   287     2    gb_27
  287   288     2    gb_6
  287   289     2    gb_6
  290   291     2    gb_5
  290   292     2    gb_10
  292   293     2    gb_2
  292   294     2    gb_21
  294   295     2    gb_27
  294   300     2    gb_27
  295   296     2    gb_27
  296   297     2    gb_27
  297   298     2    gb_6
  297   299     2    gb_6
  300   301     2    gb_5
  300   302     2    gb_10
  302   303     2    gb_2
  302   304     2    gb_21
  304   305     2    gb_27
  304   310     2    gb_27
  305   306     2    gb_27
  306   307     2    gb_27
  307   308     2    gb_6
  307   309     2    gb_6
  310   311     2    gb_5
  310   312     2    gb_10
  312   313     2    gb_2
  312   314     2    gb_21
  314   315     2    gb_27
  314   318     2    gb_27
  315   316     2    gb_18
  316   317     2    gb_1
  318   319     2    gb_5
  318   320     2    gb_10
  320   321     2    gb_2
  320   322     2    gb_21
  322   323     2    gb_27
  322   327     2    gb_27
  323   324     2    gb_27
  324   325     2    gb_27
  324   326     2    gb_27
  327   328     2    gb_5
  327   329     2    gb_10
  329   330     2    gb_2
  329   331     2    gb_21
  331   332     2    gb_27
  332   333     2    gb_5
  332   334     2    gb_10
  334   335     2    gb_2
  334   336     2    gb_21
  336   337     2    gb_27
  336   340     2    gb_27
  337   338     2    gb_18
  338   339     2    gb_1
  340   341     2    gb_5
  340   342     2    gb_10
  342   343     2    gb_2
  342   344     2    gb_21
  344   345     2    gb_27
  344   348     2    gb_27
  345   346     2    gb_27
  345   347     2    gb_27
  348   349     2    gb_5
  348   350     2    gb_10
  350   351     2    gb_21
  350   354     2    gb_21
  351   352     2    gb_27
  351   355     2    gb_27
  352   353     2    gb_27
  353   354     2    gb_27
  355   356     2    gb_5
  355   357     2    gb_10
  357   358     2    gb_2
  357   359     2    gb_21
  359   360     2    gb_27
  359   361     2    gb_27
  361   362     2    gb_5
  361   363     2    gb_10
  363   364     2    gb_21
  363   367     2    gb_21
  364   365     2    gb_27
  364   368     2    gb_27
  365   366     2    gb_27
  366   367     2    gb_27
  368   369     2    gb_5
  368   370     2    gb_10
  370   371     2    gb_2
  370   372     2    gb_21
  372   373     2    gb_27
  372   374     2    gb_27
  374   375     2    gb_5
  374   376     2    gb_10
  376   377     2    gb_2
  376   378     2    gb_21
  378   379     2    gb_27
  378   382     2    gb_27
  379   380     2    gb_32
  380   381     2    gb_8
  382   383     2    gb_5
  382   384     2    gb_10
  384   385     2    gb_2
  384   386     2    gb_21
  386   387     2    gb_27
  386   388     2    gb_27
  388   389     2    gb_5
  388   390     2    gb_10
  390   391     2    gb_2
  390   392     2    gb_21
  392   393     2    gb_27
  392   397     2    gb_27
  393   394     2    gb_27
  394   395     2    gb_27
  394   396     2    gb_27
  397   398     2    gb_5
  397   399     2    gb_10
  399   400     2    gb_2
  399   401     2    gb_21
  401   402     2    gb_27
  401   406     2    gb_27
  402   403     2    gb_27
  403   404     2    gb_27
  403   405     2    gb_27
  406   407     2    gb_5
  406   408     2    gb_10
  408   409     2    gb_2
  408   410     2    gb_21
  410   411     2    gb_27
  410   415     2    gb_27
  411   412     2    gb_27
  412   413     2    gb_27
  412   414     2    gb_27
  415   416     2    gb_5
  415   417     2    gb_10
  417   418     2    gb_2
  417   419     2    gb_21
  419   420     2    gb_27
  419   424     2    gb_27
  420   421     2    gb_27
  421   422     2    gb_27
  421   423     2    gb_27
  424   425     2    gb_5
  424   426     2    gb_10
  426   427     2    gb_2
  426   428     2    gb_21
  428   429     2    gb_27
  428   441     2    gb_27
  429   430     2    gb_27
  430   431     2    gb_16
  430   433     2    gb_16
  431   432     2    gb_3
  431   435     2    gb_16
  433   434     2    gb_3
  433   437     2    gb_16
  435   436     2    gb_3
  435   439     2    gb_16
  437   438     2    gb_3
  437   439     2    gb_16
  439   440     2    gb_3
  441   442     2    gb_5
  441   443     2    gb_10
  443   444     2    gb_21
  443   447     2    gb_21
  444   445     2    gb_27
  444   448     2    gb_27
  445   446     2    gb_27
  446   447     2    gb_27
  448   449     2    gb_5
  448   450     2    gb_10
  450   451     2    gb_2
  450   452     2    gb_21
  452   453     2    gb_27
  452   457     2    gb_27
  453   454     2    gb_27
  454   455     2    gb_27
  454   456     2    gb_27
  457   458     2    gb_5
  457   459     2    gb_10
  459   460     2    gb_2
  459   461     2    gb_21
  461   462     2    gb_27
  461   466     2    gb_27
  462   463     2    gb_18
  462   465     2    gb_27
  463   464     2    gb_1
  466   467     2    gb_5
  466   468     2    gb_10
  468   469     2    gb_2
  468   470     2    gb_21
  470   471     2    gb_27
  470   472     2    gb_27
  472   473     2    gb_5
  472   474     2    gb_10
  474   475     2    gb_2
  474   476     2    gb_21
  476   477     2    gb_27
  476   484     2    gb_27
  477   478     2    gb_27
  478   479     2    gb_27
  479   480     2    gb_5
  479   481     2    gb_9
  481   482     2    gb_2
  481   483     2    gb_2
  484   485     2    gb_5
  484   486     2    gb_10
  486   487     2    gb_2
  486   488     2    gb_21
  488   489     2    gb_27
  488   498     2    gb_27
  489   490     2    gb_27
  490   491     2    gb_10
  490   492     2    gb_10
  491   494     2    gb_10
  492   493     2    gb_3
  492   496     2    gb_10
  494   495     2    gb_3
  494   496     2    gb_10
  496   497     2    gb_2
  498   499     2    gb_5
  498   500     2    gb_10
  500   501     2    gb_2
  500   502     2    gb_21
  502   503     2    gb_27
  502   508     2    gb_27
  503   504     2    gb_27
  504   505     2    gb_27
  505   506     2    gb_6
  505   507     2    gb_6
  508   509     2    gb_5
  508   510     2    gb_10
  510   511     2    gb_2
  510   512     2    gb_21
  512   513     2    gb_27
  512   519     2    gb_27
  513   514     2    gb_27
  514   515     2    gb_5
  514   516     2    gb_9
  516   517     2    gb_2
  516   518     2    gb_2
  519   520     2    gb_5
  519   521     2    gb_10
  521   522     2    gb_2
  521   523     2    gb_21
  523   524     2    gb_27
  523   536     2    gb_27
  524   525     2    gb_27
  525   526     2    gb_16
  525   528     2    gb_16
  526   527     2    gb_3
  526   530     2    gb_16
  528   529     2    gb_3
  528   532     2    gb_16
  530   531     2    gb_3
  530   534     2    gb_16
  532   533     2    gb_3
  532   534     2    gb_16
  534   535     2    gb_3
  536   537     2    gb_5
  536   538     2    gb_10
  538   539     2    gb_2
  538   540     2    gb_21
  540   541     2    gb_27
  540   553     2    gb_27
  541   542     2    gb_27
  542   543     2    gb_27
  543   544     2    gb_21
  544   545     2    gb_2
  544   546     2    gb_11
  546   547     2    gb_11
  546   550     2    gb_11
  547   548     2    gb_2
  547   549     2    gb_2
  550   551     2    gb_2
  550   552     2    gb_2
  553   554     2    gb_5
  553   555     2    gb_10
  555   556     2    gb_2
  555   557     2    gb_21
  557   558     2    gb_27
  557   566     2    gb_27
  558   559     2    gb_27
  559   560     2    gb_27
  560   561     2    gb_27
  561   562     2    gb_21
  562   563     2    gb_2
  562   564     2    gb_2
  562   565     2    gb_2
  566   567     2    gb_5
  566   568     2    gb_10
  568   569     2    gb_2
  568   570     2    gb_21
  570   571     2    gb_27
  570   579     2    gb_27
  571   572     2    gb_27
  572   573     2    gb_27
  573   574     2    gb_27
  574   575     2    gb_21
  575   576     2    gb_2
  575   577     2    gb_2
  575   578     2    gb_2
  579   580     2    gb_5
  579   581     2    gb_10
  581   582     2    gb_2
  581   583     2    gb_21
  583   584     2    gb_27
  583   591     2    gb_27
  584   585     2    gb_27
  585   586     2    gb_27
  586   587     2    gb_5
  586   588     2    gb_9
  588   589     2    gb_2
  588   590     2    gb_2
  591   592     2    gb_5
  591   593     2    gb_10
  593   594     2    gb_2
  593   595     2    gb_21
  595   596     2    gb_27
  595   600     2    gb_27
  596   597     2    gb_27
  596   598     2    gb_27
  597   599     2    gb_27
  600   601     2    gb_5
  600   602     2    gb_10
  602   603     2    gb_2
  602   604     2    gb_21
  604   605     2    gb_27
  604   610     2    gb_27
  605   606     2    gb_27
  606   607     2    gb_27
  607   608     2    gb_6
  607   609     2    gb_6
  610   611     2    gb_5
  610   612     2    gb_10
  612   613     2    gb_2
  612   614     2    gb_21
  614   615     2    gb_27
  614   620     2    gb_27
  615   616     2    gb_27
  616   617     2    gb_27
  617   618     2    gb_6
  617   619     2    gb_6
  620   621     2    gb_5
  620   622     2    gb_10
  622   623     2    gb_2
  622   624     2    gb_21
  624   625     2    gb_27
  624   629     2    gb_27
  625   626     2    gb_27
  626   627     2    gb_27
  626   628     2    gb_27
  629   630     2    gb_5
  629   631     2    gb_10
  631   632     2    gb_2
  631   633     2    gb_21
  633   634     2    gb_27
  633   642     2    gb_27
  634   635     2    gb_27
  635   636     2    gb_27
  636   637     2    gb_27
  637   638     2    gb_21
  638   639     2    gb_2
  638   640     2    gb_2
  638   641     2    gb_2
  642   643     2    gb_5
  642   644     2    gb_10
  644   645     2    gb_2
  644   646     2    gb_21
  646   647     2    gb_27
  647   648     2    gb_5
  647   649     2    gb_10
  649   650     2    gb_2
  649   651     2    gb_21
  651   652     2    gb_27
  651   659     2    gb_27
  652   653     2    gb_27
  653   654     2    gb_27
  654   655     2    gb_5
  654   656     2    gb_9
  656   657     2    gb_2
  656   658     2    gb_2
  659   660     2    gb_5
  659   661     2    gb_10
  661   662     2    gb_2
  661   663     2    gb_21
  663   664     2    gb_27
  663   669     2    gb_27
  664   665     2    gb_27
  665   666     2    gb_27
  666   667     2    gb_6
  666   668     2    gb_6
  669   670     2    gb_5
  669   671     2    gb_10
  671   672     2    gb_2
  671   673     2    gb_21
  673   674     2    gb_27
  673   677     2    gb_27
  674   675     2    gb_27
  674   676     2    gb_27
  677   678     2    gb_5
  677   679     2    gb_10
  679   680     2    gb_2
  679   681     2    gb_21
  681   682     2    gb_27
  681   685     2    gb_27
  682   683     2    gb_18
  683   684     2    gb_1
  685   686     2    gb_5
  685   687     2    gb_10
  687   688     2    gb_21
  687   691     2    gb_21
  688   689     2    gb_27
  688   692     2    gb_27
  689   690     2    gb_27
  690   691     2    gb_27
  692   693     2    gb_5
  692   694     2    gb_10
  694   695     2    gb_2
  694   696     2    gb_21
  696   697     2    gb_27
  696   705     2    gb_27
  697   698     2    gb_27
  698   699     2    gb_27
  699   700     2    gb_27
  700   701     2    gb_21
  701   702     2    gb_2
  701   703     2    gb_2
  701   704     2    gb_2
  705   706     2    gb_5
  705   707     2    gb_10
  707   708     2    gb_2
  707   709     2    gb_21
  709   710     2    gb_27
  709   713     2    gb_27
  710   711     2    gb_27
  710   712     2    gb_27
  713   714     2    gb_5
  713   715     2    gb_10
  715   716     2    gb_2
  715   717     2    gb_21
  717   718     2    gb_27
  717   731     2    gb_27
  718   719     2    gb_27
  719   720     2    gb_16
  719   722     2    gb_16
  720   721     2    gb_3
  720   724     2    gb_16
  722   723     2    gb_3
  722   726     2    gb_16
  724   725     2    gb_3
  724   728     2    gb_16
  726   727     2    gb_3
  726   728     2    gb_16
  728   729     2    gb_13
  729   730     2    gb_1
  731   732     2    gb_5
  731   733     2    gb_10
  733   734     2    gb_2
  733   735     2    gb_21
  735   736     2    gb_27
  735   748     2    gb_27
  736   737     2    gb_27
  737   738     2    gb_16
  737   740     2    gb_16
  738   739     2    gb_3
  738   742     2    gb_16
  740   741     2    gb_3
  740   744     2    gb_16
  742   743     2    gb_3
  742   746     2    gb_16
  744   745     2    gb_3
  744   746     2    gb_16
  746   747     2    gb_3
  748   749     2    gb_5
  748   750     2    gb_10
  750   751     2    gb_2
  750   752     2    gb_21
  752   753     2    gb_27
  752   757     2    gb_27
  753   754     2    gb_27
  754   755     2    gb_32
  755   756     2    gb_31
  757   758     2    gb_5
  757   759     2    gb_10
  759   760     2    gb_2
  759   761     2    gb_21
  761   762     2    gb_27
  761   770     2    gb_27
  762   763     2    gb_27
  763   764     2    gb_27
  764   765     2    gb_27
  765   766     2    gb_21
  766   767     2    gb_2
  766   768     2    gb_2
  766   769     2    gb_2
  770   771     2    gb_5
  770   772     2    gb_10
  772   773     2    gb_2
  772   774     2    gb_21
  774   775     2    gb_27
  774   782     2    gb_27
  775   776     2    gb_27
  776   777     2    gb_27
  777   778     2    gb_5
  777   779     2    gb_9
  779   780     2    gb_2
  779   781     2    gb_2
  782   783     2    gb_5
  782   784     2    gb_10
  784   785     2    gb_2
  784   786     2    gb_21
  786   787     2    gb_27
  786   791     2    gb_27
  787   788     2    gb_18
  787   790     2    gb_27
  788   789     2    gb_1
  791   792     2    gb_5
  791   793     2    gb_10
  793   794     2    gb_2
  793   795     2    gb_21
  795   796     2    gb_27
  795   800     2    gb_27
  796   797     2    gb_27
  796   798     2    gb_27
  797   799     2    gb_27
  800   801     2    gb_5
  800   802     2    gb_10
  802   803     2    gb_2
  802   804     2    gb_21
  804   805     2    gb_27
  805   806     2    gb_5
  805   807     2    gb_10
  807   808     2    gb_2
  807   809     2    gb_21
  809   810     2    gb_27
  809   816     2    gb_27
  810   811     2    gb_27
  811   812     2    gb_5
  811   813     2    gb_9
  813   814     2    gb_2
  813   815     2    gb_2
  816   817     2    gb_5
  816   818     2    gb_10
  818   819     2    gb_2
  818   820     2    gb_21
  820   821     2    gb_27
  820   824     2    gb_27
  821   822     2    gb_18
  822   823     2    gb_1
  824   825     2    gb_5
  824   826     2    gb_10
  826   827     2    gb_2
  826   828     2    gb_21
  828   829     2    gb_27
  828   832     2    gb_27
  829   830     2    gb_32
  830   831     2    gb_8
  832   833     2    gb_5
  832   834     2    gb_10
  834   835     2    gb_2
  834   836     2    gb_21
  836   837     2    gb_27
  837   838     2    gb_5
  837   839     2    gb_10
  839   840     2    gb_2
  839   841     2    gb_21
  841   842     2    gb_27
  841   846     2    gb_27
  842   843     2    gb_18
  842   845     2    gb_27
  843   844     2    gb_1
  846   847     2    gb_5
  846   848     2    gb_10
  848   849     2    gb_2
  848   850     2    gb_21
  850   851     2    gb_27
  850   855     2    gb_27
  851   852     2    gb_27
  851   853     2    gb_27
  852   854     2    gb_27
  855   856     2    gb_5
  855   857     2    gb_10
  857   858     2    gb_2
  857   859     2    gb_21
  859   860     2    gb_27
  860   861     2    gb_5
  860   862     2    gb_10
  862   863     2    gb_2
  862   864     2    gb_21
  864   865     2    gb_27
  864   869     2    gb_27
  865   866     2    gb_27
  866   867     2    gb_27
  866   868     2    gb_27
  869   870     2    gb_5
  869   871     2    gb_10
  871   872     2    gb_2
  871   873     2    gb_21
  873   874     2    gb_27
  873   878     2    gb_27
  874   875     2    gb_27
  874   876     2    gb_27
  875   877     2    gb_27
  878   879     2    gb_5
  878   880     2    gb_10
  880   881     2    gb_2
  880   882     2    gb_21
  882   883     2    gb_27
  882   892     2    gb_27
  883   884     2    gb_27
  884   885     2    gb_10
  884   886     2    gb_10
  885   888     2    gb_10
  886   887     2    gb_3
  886   890     2    gb_10
  888   889     2    gb_3
  888   890     2    gb_10
  890   891     2    gb_2
  892   893     2    gb_5
  892   894     2    gb_10
  894   895     2    gb_2
  894   896     2    gb_21
  896   897     2    gb_27
  896   898     2    gb_27
  898   899     2    gb_5
  898   900     2    gb_10
  900   901     2    gb_2
  900   902     2    gb_21
  902   903     2    gb_27
  902   906     2    gb_27
  903   904     2    gb_27
  903   905     2    gb_27
  906   907     2    gb_5
  906   908     2    gb_10
  908   909     2    gb_2
  908   910     2    gb_21
  910   911     2    gb_27
  910   912     2    gb_27
  912   913     2    gb_5
  912   914     2    gb_10
  914   915     2    gb_2
  914   916     2    gb_21
  916   917     2    gb_27
  916   923     2    gb_27
  917   918     2    gb_27
  918   919     2    gb_5
  918   920     2    gb_9
  920   921     2    gb_2
  920   922     2    gb_2
  923   924     2    gb_5
  923   925     2    gb_10
  925   926     2    gb_2
  925   927     2    gb_21
  927   928     2    gb_27
  927   934     2    gb_27
  928   929     2    gb_27
  929   930     2    gb_5
  929   931     2    gb_9
  931   932     2    gb_2
  931   933     2    gb_2
  934   935     2    gb_5
  934   936     2    gb_10
  936   937     2    gb_2
  936   938     2    gb_21
  938   939     2    gb_27
  938   946     2    gb_27
  939   940     2    gb_27
  940   941     2    gb_27
  941   942     2    gb_5
  941   943     2    gb_9
  943   944     2    gb_2
  943   945     2    gb_2
  946   947     2    gb_5
  946   948     2    gb_10
  948   949     2    gb_2
  948   950     2    gb_21
  950   951     2    gb_27
  950   955     2    gb_27
  951   952     2    gb_27
  952   953     2    gb_6
  952   954     2    gb_6
  955   956     2    gb_5
  955   957     2    gb_10
  957   958     2    gb_2
  957   959     2    gb_21
  959   960     2    gb_27
  959   968     2    gb_27
  960   961     2    gb_27
  961   962     2    gb_27
  962   963     2    gb_27
  963   964     2    gb_21
  964   965     2    gb_2
  964   966     2    gb_2
  964   967     2    gb_2
  968   969     2    gb_5
  968   970     2    gb_10
  970   971     2    gb_2
  970   972     2    gb_21
  972   973     2    gb_27
  972   977     2    gb_27
  973   974     2    gb_27
  974   975     2    gb_27
  974   976     2    gb_27
  977   978     2    gb_5
  977   979     2    gb_10
  979   980     2    gb_2
  979   981     2    gb_21
  981   982     2    gb_27
  982   983     2    gb_5
  982   984     2    gb_10
  984   985     2    gb_2
  984   986     2    gb_21
  986   987     2    gb_27
  986   999     2    gb_27
  987   988     2    gb_27
  988   989     2    gb_16
  988   991     2    gb_16
  989   990     2    gb_3
  989   993     2    gb_16
  991   992     2    gb_3
  991   995     2    gb_16
  993   994     2    gb_3
  993   997     2    gb_16
  995   996     2    gb_3
  995   997     2    gb_16
  997   998     2    gb_3
  999  1000     2    gb_5
  999  1001     2    gb_10
 1001  1002     2    gb_2
 1001  1003     2    gb_21
 1003  1004     2    gb_27
 1003  1009     2    gb_27
 1004  1005     2    gb_27
 1005  1006     2    gb_27
 1006  1007     2    gb_6
 1006  1008     2    gb_6
 1009  1010     2    gb_5
 1009  1011     2    gb_10
 1011  1012     2    gb_2
 1011  1013     2    gb_21
 1013  1014     2    gb_27
 1013  1018     2    gb_27
 1014  1015     2    gb_27
 1015  1016     2    gb_6
 1015  1017     2    gb_6
 1018  1019     2    gb_5
 1018  1020     2    gb_10
 1020  1021     2    gb_2
 1020  1022     2    gb_21
 1022  1023     2    gb_27
 1023  1024     2    gb_5
 1023  1025     2    gb_10
 1025  1026     2    gb_2
 1025  1027     2    gb_21
 1027  1028     2    gb_27
 1027  1031     2    gb_27
 1028  1029     2    gb_18
 1029  1030     2    gb_1
 1031  1032     2    gb_5
 1031  1033     2    gb_10
 1033  1034     2    gb_2
 1033  1035     2    gb_21
 1035  1036     2    gb_27
 1035  1039     2    gb_27
 1036  1037     2    gb_27
 1036  1038     2    gb_27
 1039  1040     2    gb_5
 1039  1041     2    gb_10
 1041  1042     2    gb_2
 1041  1043     2    gb_21
 1043  1044     2    gb_27
 1043  1048     2    gb_27
 1044  1045     2    gb_27
 1045  1046     2    gb_27
 1045  1047     2    gb_27
 1048  1049     2    gb_5
 1048  1050     2    gb_10
 1050  1051     2    gb_2
 1050  1052     2    gb_21
 1052  1053     2    gb_27
 1052  1061     2    gb_27
 1053  1054     2    gb_27
 1054  1055     2    gb_27
 1055  1056     2    gb_27
 1056  1057     2    gb_21
 1057  1058     2    gb_2
 1057  1059     2    gb_2
 1057  1060     2    gb_2
 1061  1062     2    gb_5
 1061  1063     2    gb_10
 1063  1064     2    gb_2
 1063  1065     2    gb_21
 1065  1066     2    gb_27
 1065  1073     2    gb_27
 1066  1067     2    gb_27
 1067  1068     2    gb_27
 1068  1069     2    gb_5
 1068  1070     2    gb_9
 1070  1071     2    gb_2
 1070  1072     2    gb_2
 1073  1074     2    gb_5
 1073  1075     2    gb_10
 1075  1076     2    gb_2
 1075  1077     2    gb_21
 1077  1078     2    gb_27
 1077  1090     2    gb_27
 1078  1079     2    gb_27
 1079  1080     2    gb_16
 1079  1082     2    gb_16
 1080  1081     2    gb_3
 1080  1084     2    gb_16
 1082  1083     2    gb_3
 1082  1086     2    gb_16
 1084  1085     2    gb_3
 1084  1088     2    gb_16
 1086  1087     2    gb_3
 1086  1088     2    gb_16
 1088  1089     2    gb_3
 1090  1091     2    gb_5
 1090  1092     2    gb_10
 1092  1093     2    gb_2
 1092  1094     2    gb_21
 1094  1095     2    gb_27
 1094  1099     2    gb_27
 1095  1096     2    gb_27
 1096  1097     2    gb_27
 1096  1098     2    gb_27
 1099  1100     2    gb_5
 1099  1101     2    gb_10
 1101  1102     2    gb_2
 1101  1103     2    gb_21
 1103  1104     2    gb_27
 1103  1107     2    gb_27
 1104  1105     2    gb_18
 1105  1106     2    gb_1
 1107  1108     2    gb_5
 1107  1109     2    gb_10
 1109  1110     2    gb_2
 1109  1111     2    gb_21
 1111  1112     2    gb_27
 1111  1117     2    gb_27
 1112  1113     2    gb_27
 1113  1114     2    gb_27
 1114  1115     2    gb_6
 1114  1116     2    gb_6
 1117  1118     2    gb_5
 1117  1119     2    gb_10
 1119  1120     2    gb_2
 1119  1121     2    gb_21
 1121  1122     2    gb_27
 1121  1126     2    gb_27
 1122  1123     2    gb_18
 1122  1125     2    gb_27
 1123  1124     2    gb_1
 1126  1127     2    gb_5
 1126  1128     2    gb_10
 1128  1129     2    gb_2
 1128  1130     2    gb_21
 1130  1131     2    gb_27
 1130  1136     2    gb_27
 1131  1132     2    gb_27
 1132  1133     2    gb_27
 1133  1134     2    gb_6
 1133  1135     2    gb_6
 1136  1137     2    gb_5
 1136  1138     2    gb_10
 1138  1139     2    gb_2
 1138  1140     2    gb_21
 1140  1141     2    gb_27
 1140  1149     2    gb_27
 1141  1142     2    gb_27
 1142  1143     2    gb_27
 1143  1144     2    gb_27
 1144  1145     2    gb_21
 1145  1146     2    gb_2
 1145  1147     2    gb_2
 1145  1148     2    gb_2
 1149  1150     2    gb_5
 1149  1151     2    gb_10
 1151  1152     2    gb_2
 1151  1153     2    gb_21
 1153  1154     2    gb_27
 1153  1158     2    gb_27
 1154  1155     2    gb_27
 1155  1156     2    gb_32
 1156  1157     2    gb_31
 1158  1159     2    gb_5
 1158  1160     2    gb_10
 1160  1161     2    gb_2
 1160  1162     2    gb_21
 1162  1163     2    gb_27
 1162  1166     2    gb_27
 1163  1164     2    gb_18
 1164  1165     2    gb_1
 1166  1167     2    gb_5
 1166  1168     2    gb_10
 1168  1169     2    gb_21
 1168  1172     2    gb_21
 1169  1170     2    gb_27
 1169  1173     2    gb_27
 1170  1171     2    gb_27
 1171  1172     2    gb_27
 1173  1174     2    gb_5
 1173  1175     2    gb_10
 1175  1176     2    gb_2
 1175  1177     2    gb_21
 1177  1178     2    gb_27
 1177  1183     2    gb_27
 1178  1179     2    gb_27
 1179  1180     2    gb_27
 1180  1181     2    gb_6
 1180  1182     2    gb_6
 1183  1184     2    gb_5
 1183  1185     2    gb_10
 1185  1186     2    gb_2
 1185  1187     2    gb_21
 1187  1188     2    gb_27
 1187  1192     2    gb_27
 1188  1189     2    gb_27
 1189  1190     2    gb_6
 1189  1191     2    gb_6
 1192  1193     2    gb_5
 1192  1194     2    gb_10
 1194  1195     2    gb_2
 1194  1196     2    gb_21
 1196  1197     2    gb_27
 1196  1209     2    gb_27
 1197  1198     2    gb_27
 1198  1199     2    gb_27
 1199  1200     2    gb_21
 1200  1201     2    gb_2
 1200  1202     2    gb_11
 1202  1203     2    gb_11
 1202  1206     2    gb_11
 1203  1204     2    gb_2
 1203  1205     2    gb_2
 1206  1207     2    gb_2
 1206  1208     2    gb_2
 1209  1210     2    gb_5
 1209  1211     2    gb_10
 1211  1212     2    gb_2
 1211  1213     2    gb_21
 1213  1214     2    gb_27
 1213  1215     2    gb_27
 1215  1216     2    gb_5
 1215  1217     2    gb_10
 1217  1218     2    gb_2
 1217  1219     2    gb_21
 1219  1220     2    gb_27
 1219  1228     2    gb_27
 1220  1221     2    gb_27
 1221  1222     2    gb_27
 1222  1223     2    gb_27
 1223  1224     2    gb_21
 1224  1225     2    gb_2
 1224  1226     2    gb_2
 1224  1227     2    gb_2
 1228  1229     2    gb_5
 1228  1230     2    gb_10
 1230  1231     2    gb_2
 1230  1232     2    gb_21
 1232  1233     2    gb_27
 1232  1236     2    gb_27
 1233  1234     2    gb_32
 1234  1235     2    gb_8
 1236  1237     2    gb_5
 1236  1238     2    gb_10
 1238  1239     2    gb_2
 1238  1240     2    gb_21
 1240  1241     2    gb_27
 1240  1253     2    gb_27
 1241  1242     2    gb_27
 1242  1243     2    gb_16
 1242  1245     2    gb_16
 1243  1244     2    gb_3
 1243  1247     2    gb_16
 1245  1246     2    gb_3
 1245  1249     2    gb_16
 1247  1248     2    gb_3
 1247  1251     2    gb_16
 1249  1250     2    gb_3
 1249  1251     2    gb_16
 1251  1252     2    gb_3
 1253  1254     2    gb_5
 1253  1255     2    gb_10
 1255  1256     2    gb_2
 1255  1257     2    gb_21
 1257  1258     2    gb_27
 1257  1263     2    gb_27
 1258  1259     2    gb_27
 1259  1260     2    gb_27
 1260  1261     2    gb_6
 1260  1262     2    gb_6
 1263  1264     2    gb_5
 1263  1265     2    gb_10
 1265  1266     2    gb_2
 1265  1267     2    gb_21
 1267  1268     2    gb_27
 1267  1276     2    gb_27
 1268  1269     2    gb_27
 1269  1270     2    gb_27
 1270  1271     2    gb_27
 1271  1272     2    gb_21
 1272  1273     2    gb_2
 1272  1274     2    gb_2
 1272  1275     2    gb_2
 1276  1277     2    gb_5
 1276  1278     2    gb_10
 1278  1279     2    gb_2
 1278  1280     2    gb_21
 1280  1281     2    gb_27
 1280  1287     2    gb_27
 1281  1282     2    gb_27
 1282  1283     2    gb_5
 1282  1284     2    gb_9
 1284  1285     2    gb_2
 1284  1286     2    gb_2
 1287  1288     2    gb_5
 1287  1289     2    gb_10
 1289  1290     2    gb_2
 1289  1291     2    gb_21
 1291  1292     2    gb_27
 1291  1297     2    gb_27
 1292  1293     2    gb_27
 1293  1294     2    gb_27
 1294  1295     2    gb_6
 1294  1296     2    gb_6
 1297  1298     2    gb_5
 1297  1299     2    gb_10
 1299  1300     2    gb_2
 1299  1301     2    gb_21
 1301  1302     2    gb_27
 1301  1303     2    gb_27
 1303  1304     2    gb_5
 1303  1305     2    gb_10
 1305  1306     2    gb_2
 1305  1307     2    gb_21
 1307  1308     2    gb_27
 1307  1312     2    gb_27
 1308  1309     2    gb_27
 1308  1310     2    gb_27
 1309  1311     2    gb_27
 1312  1313     2    gb_5
 1312  1314     2    gb_10
 1314  1315     2    gb_2
 1314  1316     2    gb_21
 1316  1317     2    gb_27
 1316  1324     2    gb_27
 1317  1318     2    gb_27
 1318  1319     2    gb_27
 1319  1320     2    gb_5
 1319  1321     2    gb_9
 1321  1322     2    gb_2
 1321  1323     2    gb_2
 1324  1325     2    gb_5
 1324  1326     2    gb_10
 1326  1327     2    gb_2
 1326  1328     2    gb_21
 1328  1329     2    gb_27
 1328  1330     2    gb_27
 1330  1331     2    gb_5
 1330  1332     2    gb_10
 1332  1333     2    gb_2
 1332  1334     2    gb_21
 1334  1335     2    gb_27
 1334  1336     2    gb_27
 1336  1337     2    gb_5
 1336  1338     2    gb_10
 1338  1339     2    gb_2
 1338  1340     2    gb_21
 1340  1341     2    gb_27
 1340  1350     2    gb_27
 1341  1342     2    gb_27
 1342  1343     2    gb_10
 1342  1344     2    gb_10
 1343  1346     2    gb_10
 1344  1345     2    gb_3
 1344  1348     2    gb_10
 1346  1347     2    gb_3
 1346  1348     2    gb_10
 1348  1349     2    gb_2
 1350  1351     2    gb_5
 1350  1352     2    gb_10
 1352  1353     2    gb_2
 1352  1354     2    gb_21
 1354  1355     2    gb_27
 1354  1359     2    gb_27
 1355  1356     2    gb_27
 1356  1357     2    gb_6
 1356  1358     2    gb_6
 1359  1360     2    gb_5
 1359  1361     2    gb_10
 1361  1362     2    gb_2
 1361  1363     2    gb_21
 1363  1364     2    gb_27
 1363  1365     2    gb_27
 1365  1366     2    gb_5
 1365  1367     2    gb_10
 1367  1368     2    gb_2
 1367  1369     2    gb_21
 1369  1370     2    gb_27
 1369  1373     2    gb_27
 1370  1371     2    gb_27
 1370  1372     2    gb_27
 1373  1374     2    gb_5
 1373  1375     2    gb_10
 1375  1376     2    gb_2
 1375  1377     2    gb_21
 1377  1378     2    gb_27
 1377  1379     2    gb_27
 1379  1380     2    gb_5
 1379  1381     2    gb_10
 1381  1382     2    gb_2
 1381  1383     2    gb_21
 1383  1384     2    gb_27
 1383  1391     2    gb_27
 1384  1385     2    gb_27
 1385  1386     2    gb_27
 1386  1387     2    gb_5
 1386  1388     2    gb_9
 1388  1389     2    gb_2
 1388  1390     2    gb_2
 1391  1392     2    gb_5
 1391  1393     2    gb_10
 1393  1394     2    gb_2
 1393  1395     2    gb_21
 1395  1396     2    gb_27
 1395  1401     2    gb_27
 1396  1397     2    gb_27
 1397  1398     2    gb_27
 1398  1399     2    gb_6
 1398  1400     2    gb_6
 1401  1402     2    gb_5
 1401  1403     2    gb_10
 1403  1404     2    gb_2
 1403  1405     2    gb_21
 1405  1406     2    gb_27
 1406  1407     2    gb_5
 1406  1408     2    gb_10
 1408  1409     2    gb_2
 1408  1410     2    gb_21
 1410  1411     2    gb_27
 1410  1418     2    gb_27
 1411  1412     2    gb_27
 1412  1413     2    gb_27
 1413  1414     2    gb_5
 1413  1415     2    gb_9
 1415  1416     2    gb_2
 1415  1417     2    gb_2
 1418  1419     2    gb_5
 1418  1420     2    gb_10
 1420  1421     2    gb_2
 1420  1422     2    gb_21
 1422  1423     2    gb_27
 1422  1426     2    gb_27
 1423  1424     2    gb_32
 1424  1425     2    gb_8
 1426  1427     2    gb_5
 1426  1428     2    gb_10
 1428  1429     2    gb_2
 1428  1430     2    gb_21
 1430  1431     2    gb_27
 1430  1443     2    gb_27
 1431  1432     2    gb_27
 1432  1433     2    gb_27
 1433  1434     2    gb_21
 1434  1435     2    gb_2
 1434  1436     2    gb_11
 1436  1437     2    gb_11
 1436  1440     2    gb_11
 1437  1438     2    gb_2
 1437  1439     2    gb_2
 1440  1441     2    gb_2
 1440  1442     2    gb_2
 1443  1444     2    gb_5
 1443  1445     2    gb_10
 1445  1446     2    gb_2
 1445  1447     2    gb_21
 1447  1448     2    gb_27
 1447  1451     2    gb_27
 1448  1449     2    gb_27
 1448  1450     2    gb_27
 1451  1452     2    gb_5
 1451  1453     2    gb_10
 1453  1454     2    gb_2
 1453  1455     2    gb_21
 1455  1456     2    gb_27
 1455  1460     2    gb_27
 1456  1457     2    gb_27
 1457  1458     2    gb_6
 1457  1459     2    gb_6
 1460  1461     2    gb_5
 1460  1462     2    gb_10
 1462  1463     2    gb_2
 1462  1464     2    gb_21
 1464  1465     2    gb_27
 1464  1469     2    gb_27
 1465  1466     2    gb_27
 1466  1467     2    gb_6
 1466  1468     2    gb_6
 1469  1470     2    gb_5
 1469  1471     2    gb_10
 1471  1472     2    gb_2
 1471  1473     2    gb_21
 1473  1474     2    gb_27
 1473  1482     2    gb_27
 1474  1475     2    gb_27
 1475  1476     2    gb_27
 1476  1477     2    gb_27
 1477  1478     2    gb_21
 1478  1479     2    gb_2
 1478  1480     2    gb_2
 1478  1481     2    gb_2
 1482  1483     2    gb_5
 1482  1484     2    gb_10
 1484  1485     2    gb_2
 1484  1486     2    gb_21
 1486  1487     2    gb_27
 1486  1490     2    gb_27
 1487  1488     2    gb_27
 1487  1489     2    gb_27
 1490  1491     2    gb_5
 1490  1492     2    gb_10
 1492  1493     2    gb_2
 1492  1494     2    gb_21
 1494  1495     2    gb_27
 1494  1501     2    gb_27
 1495  1496     2    gb_27
 1496  1497     2    gb_5
 1496  1498     2    gb_9
 1498  1499     2    gb_2
 1498  1500     2    gb_2
 1501  1502     2    gb_5
 1501  1503     2    gb_10
 1503  1504     2    gb_2
 1503  1505     2    gb_21
 1505  1506     2    gb_27
 1505  1518     2    gb_27
 1506  1507     2    gb_27
 1507  1508     2    gb_16
 1507  1510     2    gb_16
 1508  1509     2    gb_3
 1508  1512     2    gb_16
 1510  1511     2    gb_3
 1510  1514     2    gb_16
 1512  1513     2    gb_3
 1512  1516     2    gb_16
 1514  1515     2    gb_3
 1514  1516     2    gb_16
 1516  1517     2    gb_3
 1518  1519     2    gb_5
 1518  1520     2    gb_10
 1520  1521     2    gb_2
 1520  1522     2    gb_21
 1522  1523     2    gb_27
 1522  1532     2    gb_27
 1523  1524     2    gb_27
 1524  1525     2    gb_10
 1524  1526     2    gb_10
 1525  1528     2    gb_10
 1526  1527     2    gb_3
 1526  1530     2    gb_10
 1528  1529     2    gb_3
 1528  1530     2    gb_10
 1530  1531     2    gb_2
 1532  1533     2    gb_5
 1532  1534     2    gb_10
 1534  1535     2    gb_2
 1534  1536     2    gb_21
 1536  1537     2    gb_27
 1536  1549     2    gb_27
 1537  1538     2    gb_27
 1538  1539     2    gb_16
 1538  1541     2    gb_16
 1539  1540     2    gb_3
 1539  1543     2    gb_16
 1541  1542     2    gb_3
 1541  1545     2    gb_16
 1543  1544     2    gb_3
 1543  1547     2    gb_16
 1545  1546     2    gb_3
 1545  1547     2    gb_16
 1547  1548     2    gb_3
 1549  1550     2    gb_5
 1549  1551     2    gb_10
 1551  1552     2    gb_2
 1551  1553     2    gb_21
 1553  1554     2    gb_27
 1553  1558     2    gb_27
 1554  1555     2    gb_27
 1554  1556     2    gb_27
 1555  1557     2    gb_27
 1558  1559     2    gb_5
 1558  1560     2    gb_10
 1560  1561     2    gb_2
 1560  1562     2    gb_21
 1562  1563     2    gb_27
 1562  1567     2    gb_27
 1563  1564     2    gb_27
 1564  1565     2    gb_27
 1564  1566     2    gb_27
 1567  1568     2    gb_5
 1567  1569     2    gb_10
 1569  1570     2    gb_2
 1569  1571     2    gb_21
 1571  1572     2    gb_27
 1571  1584     2    gb_27
 1572  1573     2    gb_27
 1573  1574     2    gb_16
 1573  1576     2    gb_16
 1574  1575     2    gb_3
 1574  1578     2    gb_16
 1576  1577     2    gb_3
 1576  1580     2    gb_16
 1578  1579     2    gb_3
 1578  1582     2    gb_16
 1580  1581     2    gb_3
 1580  1582     2    gb_16
 1582  1583     2    gb_3
 1584  1585     2    gb_5
 1584  1586     2    gb_10
 1586  1587     2    gb_2
 1586  1588     2    gb_21
 1588  1589     2    gb_27
 1588  1595     2    gb_27
 1589  1590     2    gb_27
 1590  1591     2    gb_5
 1590  1592     2    gb_9
 1592  1593     2    gb_2
 1592  1594     2    gb_2
 1595  1596     2    gb_5
 1595  1597     2    gb_10
 1597  1598     2    gb_2
 1597  1599     2    gb_21
 1599  1600     2    gb_27
 1599  1606     2    gb_27
 1600  1601     2    gb_27
 1601  1602     2    gb_5
 1601  1603     2    gb_9
 1603  1604     2    gb_2
 1603  1605     2    gb_2
 1606  1607     2    gb_5
 1606  1608     2    gb_10
 1608  1609     2    gb_2
 1608  1610     2    gb_21
 1610  1611     2    gb_27
 1610  1614     2    gb_27
 1611  1612     2    gb_27
 1611  1613     2    gb_27
 1614  1615     2    gb_5
 1614  1616     2    gb_10
 1616  1617     2    gb_2
 1616  1618     2    gb_21
 1618  1619     2    gb_27
 1618  1623     2    gb_27
 1619  1620     2    gb_27
 1620  1621     2    gb_6
 1620  1622     2    gb_6
 1623  1624     2    gb_5
 1623  1625     2    gb_10
 1625  1626     2    gb_2
 1625  1627     2    gb_21
 1627  1628     2    gb_27
 1628  1629     2    gb_5
 1628  1630     2    gb_10
 1630  1631     2    gb_2
 1630  1632     2    gb_21
 1632  1633     2    gb_27
 1632  1642     2    gb_27
 1633  1634     2    gb_27
 1634  1635     2    gb_10
 1634  1636     2    gb_10
 1635  1638     2    gb_10
 1636  1637     2    gb_3
 1636  1640     2    gb_10
 1638  1639     2    gb_3
 1638  1640     2    gb_10
 1640  1641     2    gb_2
 1642  1643     2    gb_5
 1642  1644     2    gb_10
 1644  1645     2    gb_2
 1644  1646     2    gb_21
 1646  1647     2    gb_27
 1646  1651     2    gb_27
 1647  1648     2    gb_27
 1648  1649     2    gb_27
 1648  1650     2    gb_27
 1651  1652     2    gb_5
 1651  1653     2    gb_10
 1653  1654     2    gb_2
 1653  1655     2    gb_21
 1655  1656     2    gb_27
 1655  1669     2    gb_27
 1656  1657     2    gb_27
 1657  1658     2    gb_16
 1657  1660     2    gb_16
 1658  1659     2    gb_3
 1658  1662     2    gb_16
 1660  1661     2    gb_3
 1660  1664     2    gb_16
 1662  1663     2    gb_3
 1662  1666     2    gb_16
 1664  1665     2    gb_3
 1664  1666     2    gb_16
 1666  1667     2    gb_13
 1667  1668     2    gb_1
 1669  1670     2    gb_5
 1669  1671     2    gb_10
 1671  1672     2    gb_2
 1671  1673     2    gb_21
 1673  1674     2    gb_27
 1673  1679     2    gb_27
 1674  1675     2    gb_27
 1675  1676     2    gb_27
 1676  1677     2    gb_6
 1676  1678     2    gb_6
 1679  1680     2    gb_5
 1679  1681     2    gb_10
 1681  1682     2    gb_2
 1681  1683     2    gb_21
 1683  1684     2    gb_27
 1683  1688     2    gb_27
 1684  1685     2    gb_27
 1685  1686     2    gb_27
 1685  1687     2    gb_27
 1688  1689     2    gb_5
 1688  1690     2    gb_10
 1690  1691     2    gb_2
 1690  1692     2    gb_21
 1692  1693     2    gb_27
 1692  1697     2    gb_27
 1693  1694     2    gb_27
 1694  1695     2    gb_6
 1694  1696     2    gb_6
 1697  1698     2    gb_5
 1697  1699     2    gb_10
 1699  1700     2    gb_2
 1699  1701     2    gb_21
 1701  1702     2    gb_27
 1702  1703     2    gb_5
 1702  1704     2    gb_10
 1704  1705     2    gb_2
 1704  1706     2    gb_21
 1706  1707     2    gb_27
 1706  1719     2    gb_27
 1707  1708     2    gb_27
 1708  1709     2    gb_27
 1709  1710     2    gb_21
 1710  1711     2    gb_2
 1710  1712     2    gb_11
 1712  1713     2    gb_11
 1712  1716     2    gb_11
 1713  1714     2    gb_2
 1713  1715     2    gb_2
 1716  1717     2    gb_2
 1716  1718     2    gb_2
 1719  1720     2    gb_5
 1719  1721     2    gb_10
 1721  1722     2    gb_2
 1721  1723     2    gb_21
 1723  1724     2    gb_27
 1723  1728     2    gb_27
 1724  1725     2    gb_27
 1725  1726     2    gb_32
 1726  1727     2    gb_31
 1728  1729     2    gb_5
 1728  1730     2    gb_10
 1730  1731     2    gb_21
 1730  1734     2    gb_21
 1731  1732     2    gb_27
 1731  1735     2    gb_27
 1732  1733     2    gb_27
 1733  1734     2    gb_27
 1735  1736     2    gb_5
 1735  1737     2    gb_10
 1737  1738     2    gb_2
 1737  1739     2    gb_21
 1739  1740     2    gb_27
 1739  1752     2    gb_27
 1740  1741     2    gb_27
 1741  1742     2    gb_16
 1741  1744     2    gb_16
 1742  1743     2    gb_3
 1742  1746     2    gb_16
 1744  1745     2    gb_3
 1744  1748     2    gb_16
 1746  1747     2    gb_3
 1746  1750     2    gb_16
 1748  1749     2    gb_3
 1748  1750     2    gb_16
 1750  1751     2    gb_3
 1752  1753     2    gb_5
 1752  1754     2    gb_10
 1754  1755     2    gb_21
 1754  1758     2    gb_21
 1755  1756     2    gb_27
 1755  1759     2    gb_27
 1756  1757     2    gb_27
 1757  1758     2    gb_27
 1759  1760     2    gb_5
 1759  1761     2    gb_10
 1761  1762     2    gb_2
 1761  1763     2    gb_21
 1763  1764     2    gb_27
 1763  1767     2    gb_27
 1764  1765     2    gb_27
 1764  1766     2    gb_27
 1767  1768     2    gb_5
 1767  1769     2    gb_10
 1769  1770     2    gb_2
 1769  1771     2    gb_21
 1771  1772     2    gb_27
 1771  1778     2    gb_27
 1772  1773     2    gb_27
 1773  1774     2    gb_5
 1773  1775     2    gb_9
 1775  1776     2    gb_2
 1775  1777     2    gb_2
 1778  1779     2    gb_5
 1778  1780     2    gb_10
 1780  1781     2    gb_2
 1780  1782     2    gb_21
 1782  1783     2    gb_27
 1782  1792     2    gb_27
 1783  1784     2    gb_27
 1784  1785     2    gb_10
 1784  1786     2    gb_10
 1785  1788     2    gb_10
 1786  1787     2    gb_3
 1786  1790     2    gb_10
 1788  1789     2    gb_3
 1788  1790     2    gb_10
 1790  1791     2    gb_2
 1792  1793     2    gb_5
 1792  1794     2    gb_10
 1794  1795     2    gb_2
 1794  1796     2    gb_21
 1796  1797     2    gb_27
 1797  1798     2    gb_5
 1797  1799     2    gb_10
 1799  1800     2    gb_2
 1799  1801     2    gb_21
 1801  1802     2    gb_27
 1801  1803     2    gb_27
 1803  1804     2    gb_5
 1803  1805     2    gb_10
 1805  1806     2    gb_2
 1805  1807     2    gb_21
 1807  1808     2    gb_27
 1807  1811     2    gb_27
 1808  1809     2    gb_18
 1809  1810     2    gb_1
 1811  1812     2    gb_5
 1811  1813     2    gb_10
 1813  1814     2    gb_2
 1813  1815     2    gb_21
 1815  1816     2    gb_27
 1815  1819     2    gb_27
 1816  1817     2    gb_18
 1817  1818     2    gb_1
 1819  1820     2    gb_5
 1819  1821     2    gb_10
 1821  1822     2    gb_2
 1821  1823     2    gb_21
 1823  1824     2    gb_27
 1823  1829     2    gb_27
 1824  1825     2    gb_27
 1825  1826     2    gb_27
 1826  1827     2    gb_6
 1826  1828     2    gb_6
 1829  1830     2    gb_5
 1829  1831     2    gb_10
 1831  1832     2    gb_2
 1831  1833     2    gb_21
 1833  1834     2    gb_27
 1833  1838     2    gb_27
 1834  1835     2    gb_27
 1835  1836     2    gb_6
 1835  1837     2    gb_6
 1838  1839     2    gb_5
 1838  1840     2    gb_10
 1840  1841     2    gb_2
 1840  1842     2    gb_21
 1842  1843     2    gb_27
 1842  1847     2    gb_27
 1843  1844     2    gb_18
 1843  1846     2    gb_27
 1844  1845     2    gb_1
 1847  1848     2    gb_5
 1847  1849     2    gb_10
 1849  1850     2    gb_2
 1849  1851     2    gb_21
 1851  1852     2    gb_27
 1851  1856     2    gb_27
 1852  1853     2    gb_27
 1853  1854     2    gb_27
 1853  1855     2    gb_27
 1856  1857     2    gb_5
 1856  1858     2    gb_10
 1858  1859     2    gb_2
 1858  1860     2    gb_21
 1860  1861     2    gb_27
 1860  1865     2    gb_27
 1861  1862     2    gb_27
 1862  1863     2    gb_27
 1862  1864     2    gb_27
 1865  1866     2    gb_5
 1865  1867     2    gb_10
 1867  1868     2    gb_2
 1867  1869     2    gb_21
 1869  1870     2    gb_27
 1869  1878     2    gb_27
 1870  1871     2    gb_27
 1871  1872     2    gb_27
 1872  1873     2    gb_27
 1873  1874     2    gb_21
 1874  1875     2    gb_2
 1874  1876     2    gb_2
 1874  1877     2    gb_2
 1878  1879     2    gb_5
 1878  1880     2    gb_10
 1880  1881     2    gb_2
 1880  1882     2    gb_21
 1882  1883     2    gb_27
 1882  1887     2    gb_27
 1883  1884     2    gb_27
 1884  1885     2    gb_6
 1884  1886     2    gb_6
 1887  1888     2    gb_5
 1887  1889     2    gb_10
 1889  1890     2    gb_2
 1889  1891     2    gb_21
 1891  1892     2    gb_27
 1891  1893     2    gb_27
 1893  1894     2    gb_5
 1893  1895     2    gb_10
 1895  1896     2    gb_2
 1895  1897     2    gb_21
 1897  1898     2    gb_27
 1897  1899     2    gb_27
 1899  1900     2    gb_5
 1899  1901     2    gb_10
 1901  1902     2    gb_2
 1901  1903     2    gb_21
 1903  1904     2    gb_27
 1903  1912     2    gb_27
 1904  1905     2    gb_27
 1905  1906     2    gb_27
 1906  1907     2    gb_27
 1907  1908     2    gb_21
 1908  1909     2    gb_2
 1908  1910     2    gb_2
 1908  1911     2    gb_2
 1912  1913     2    gb_5
 1912  1914     2    gb_10
 1914  1915     2    gb_2
 1914  1916     2    gb_21
 1916  1917     2    gb_27
 1916  1920     2    gb_27
 1917  1918     2    gb_27
 1917  1919     2    gb_27
 1920  1921     2    gb_5
 1920  1922     2    gb_10
 1922  1923     2    gb_2
 1922  1924     2    gb_21
 1924  1925     2    gb_27
 1924  1928     2    gb_27
 1925  1926     2    gb_32
 1926  1927     2    gb_8
 1928  1929     2    gb_5
 1928  1930     2    gb_10
 1930  1931     2    gb_2
 1930  1932     2    gb_21
 1932  1933     2    gb_27
 1932  1945     2    gb_27
 1933  1934     2    gb_27
 1934  1935     2    gb_27
 1935  1936     2    gb_21
 1936  1937     2    gb_2
 1936  1938     2    gb_11
 1938  1939     2    gb_11
 1938  1942     2    gb_11
 1939  1940     2    gb_2
 1939  1941     2    gb_2
 1942  1943     2    gb_2
 1942  1944     2    gb_2
 1945  1946     2    gb_5
 1945  1947     2    gb_10
 1947  1948     2    gb_2
 1947  1949     2    gb_21
 1949  1950     2    gb_27
 1949  1955     2    gb_27
 1950  1951     2    gb_27
 1951  1952     2    gb_27
 1952  1953     2    gb_6
 1952  1954     2    gb_6
 1955  1956     2    gb_5
 1955  1957     2    gb_10
 1957  1958     2    gb_2
 1957  1959     2    gb_21
 1959  1960     2    gb_27
 1959  1972     2    gb_27
 1960  1961     2    gb_27
 1961  1962     2    gb_16
 1961  1964     2    gb_16
 1962  1963     2    gb_3
 1962  1966     2    gb_16
 1964  1965     2    gb_3
 1964  1968     2    gb_16
 1966  1967     2    gb_3
 1966  1970     2    gb_16
 1968  1969     2    gb_3
 1968  1970     2    gb_16
 1970  1971     2    gb_3
 1972  1973     2    gb_5
 1972  1974     2    gb_10
 1974  1975     2    gb_2
 1974  1976     2    gb_21
 1976  1977     2    gb_27
 1976  1981     2    gb_27
 1977  1978     2    gb_18
 1977  1980     2    gb_27
 1978  1979     2    gb_1
 1981  1982     2    gb_5
 1981  1983     2    gb_10
 1983  1984     2    gb_2
 1983  1985     2    gb_21
 1985  1986     2    gb_27
 1985  1991     2    gb_27
 1986  1987     2    gb_27
 1987  1988     2    gb_27
 1988  1989     2    gb_6
 1988  1990     2    gb_6
 1991  1992     2    gb_5
 1991  1993     2    gb_10
 1993  1994     2    gb_2
 1993  1995     2    gb_21
 1995  1996     2    gb_27
 1995  2008     2    gb_27
 1996  1997     2    gb_27
 1997  1998     2    gb_27
 1998  1999     2    gb_21
 1999  2000     2    gb_2
 1999  2001     2    gb_11
 2001  2002     2    gb_11
 2001  2005     2    gb_11
 2002  2003     2    gb_2
 2002  2004     2    gb_2
 2005  2006     2    gb_2
 2005  2007     2    gb_2
 2008  2009     2    gb_5
 2008  2010     2    gb_10
 2010  2011     2    gb_2
 2010  2012     2    gb_21
 2012  2013     2    gb_27
 2012  2018     2    gb_27
 2013  2014     2    gb_27
 2014  2015     2    gb_27
 2015  2016     2    gb_6
 2015  2017     2    gb_6
 2018  2019     2    gb_5
 2018  2020     2    gb_10
 2020  2021     2    gb_2
 2020  2022     2    gb_21
 2022  2023     2    gb_27
 2022  2030     2    gb_27
 2023  2024     2    gb_27
 2024  2025     2    gb_27
 2025  2026     2    gb_5
 2025  2027     2    gb_9
 2027  2028     2    gb_2
 2027  2029     2    gb_2
 2030  2031     2    gb_5
 2030  2032     2    gb_10
 2032  2033     2    gb_2
 2032  2034     2    gb_21
 2034  2035     2    gb_27
 2035  2036     2    gb_5
 2035  2037     2    gb_10
 2037  2038     2    gb_2
 2037  2039     2    gb_21
 2039  2040     2    gb_27
 2039  2045     2    gb_27
 2040  2041     2    gb_27
 2041  2042     2    gb_27
 2042  2043     2    gb_6
 2042  2044     2    gb_6
 2045  2046     2    gb_5
 2045  2047     2    gb_10
 2047  2048     2    gb_2
 2047  2049     2    gb_21
 2049  2050     2    gb_27
 2049  2053     2    gb_27
 2050  2051     2    gb_27
 2050  2052     2    gb_27
 2053  2054     2    gb_5
 2053  2055     2    gb_10
 2055  2056     2    gb_2
 2055  2057     2    gb_21
 2057  2058     2    gb_27
 2057  2070     2    gb_27
 2058  2059     2    gb_27
 2059  2060     2    gb_27
 2060  2061     2    gb_21
 2061  2062     2    gb_2
 2061  2063     2    gb_11
 2063  2064     2    gb_11
 2063  2067     2    gb_11
 2064  2065     2    gb_2
 2064  2066     2    gb_2
 2067  2068     2    gb_2
 2067  2069     2    gb_2
 2070  2071     2    gb_5
 2070  2072     2    gb_10
 2072  2073     2    gb_2
 2072  2074     2    gb_21
 2074  2075     2    gb_27
 2074  2087     2    gb_27
 2075  2076     2    gb_27
 2076  2077     2    gb_16
 2076  2079     2    gb_16
 2077  2078     2    gb_3
 2077  2081     2    gb_16
 2079  2080     2    gb_3
 2079  2083     2    gb_16
 2081  2082     2    gb_3
 2081  2085     2    gb_16
 2083  2084     2    gb_3
 2083  2085     2    gb_16
 2085  2086     2    gb_3
 2087  2088     2    gb_5
 2087  2089     2    gb_10
 2089  2090     2    gb_2
 2089  2091     2    gb_21
 2091  2092     2    gb_27
 2091  2095     2    gb_27
 2092  2093     2    gb_18
 2093  2094     2    gb_1
 2095  2096     2    gb_5
 2095  2097     2    gb_10
 2097  2098     2    gb_2
 2097  2099     2    gb_21
 2099  2100     2    gb_27
 2099  2101     2    gb_27
 2101  2102     2    gb_5
 2101  2103     2    gb_10
 2103  2104     2    gb_2
 2103  2105     2    gb_21
 2105  2106     2    gb_27
 2105  2109     2    gb_27
 2106  2107     2    gb_27
 2106  2108     2    gb_27
 2109  2110     2    gb_5
 2109  2111     2    gb_10
 2111  2112     2    gb_2
 2111  2113     2    gb_21
 2113  2114     2    gb_27
 2113  2115     2    gb_27
 2115  2116     2    gb_5
 2115  2117     2    gb_10
 2117  2118     2    gb_2
 2117  2119     2    gb_21
 2119  2120     2    gb_27
 2119  2124     2    gb_27
 2120  2121     2    gb_27
 2121  2122     2    gb_27
 2121  2123     2    gb_27
 2124  2125     2    gb_5
 2124  2126     2    gb_10
 2126  2127     2    gb_2
 2126  2128     2    gb_21
 2128  2129     2    gb_27
 2128  2132     2    gb_27
 2129  2130     2    gb_32
 2130  2131     2    gb_8
 2132  2133     2    gb_5
 2132  2134     2    gb_10
 2134  2135     2    gb_2
 2134  2136     2    gb_21
 2136  2137     2    gb_27
 2136  2145     2    gb_27
 2137  2138     2    gb_27
 2138  2139     2    gb_27
 2139  2140     2    gb_27
 2140  2141     2    gb_21
 2141  2142     2    gb_2
 2141  2143     2    gb_2
 2141  2144     2    gb_2
 2145  2146     2    gb_5
 2145  2147     2    gb_10
 2147  2148     2    gb_2
 2147  2149     2    gb_21
 2149  2150     2    gb_27
 2149  2151     2    gb_27
 2151  2152     2    gb_5
 2151  2153     2    gb_10
 2153  2154     2    gb_2
 2153  2155     2    gb_21
 2155  2156     2    gb_27
 2155  2157     2    gb_27
 2157  2158     2    gb_6
 2157  2159     2    gb_6

[ pairs ]
;  ai    aj funct            c0            c1            c2            c3
    1     7     1 
    1    12     1 
    1    13     1 
    2     6     1 
    2    11     1 
    3     6     1 
    3    11     1 
    4     6     1 
    4    11     1 
    5     8     1 
    5    14     1 
    5    15     1 
    6     9     1 
    6    10     1 
    6    12     1 
    6    13     1 
    7    11     1 
   11    16     1 
   11    20     1 
   12    14     1 
   12    15     1 
   13    17     1 
   13    18     1 
   13    21     1 
   13    22     1 
   14    16     1 
   14    20     1 
   15    19     1 
   15    23     1 
   15    24     1 
   16    21     1 
   16    22     1 
   17    20     1 
   18    19     1 
   18    20     1 
   20    25     1 
   20    31     1 
   21    23     1 
   21    24     1 
   22    26     1 
   22    32     1 
   22    33     1 
   23    25     1 
   23    31     1 
   24    27     1 
   24    28     1 
   24    34     1 
   24    37     1 
   25    29     1 
   25    30     1 
   25    32     1 
   25    33     1 
   26    31     1 
   27    29     1 
   27    30     1 
   31    35     1 
   31    36     1 
   31    38     1 
   32    34     1 
   32    37     1 
   33    39     1 
   33    40     1 
   34    41     1 
   34    42     1 
   35    39     1 
   35    40     1 
   36    38     1 
   37    38     1 
   38    43     1 
   38    48     1 
   39    41     1 
   39    42     1 
   40    44     1 
   40    49     1 
   40    50     1 
   41    43     1 
   41    48     1 
   42    45     1 
   42    51     1 
   42    52     1 
   43    46     1 
   43    47     1 
   43    49     1 
   43    50     1 
   44    48     1 
   48    53     1 
   48    57     1 
   49    51     1 
   49    52     1 
   50    54     1 
   50    58     1 
   50    59     1 
   51    53     1 
   51    57     1 
   52    55     1 
   52    60     1 
   52    61     1 
   53    56     1 
   53    58     1 
   53    59     1 
   54    57     1 
   57    62     1 
   57    66     1 
   58    60     1 
   58    61     1 
   59    63     1 
   59    67     1 
   59    68     1 
   60    62     1 
   60    66     1 
   61    64     1 
   61    65     1 
   61    69     1 
   61    70     1 
   62    67     1 
   62    68     1 
   63    66     1 
   66    71     1 
   66    77     1 
   67    69     1 
   67    70     1 
   68    72     1 
   68    78     1 
   68    79     1 
   69    71     1 
   69    77     1 
   70    73     1 
   70    74     1 
   70    80     1 
   70    81     1 
   71    75     1 
   71    76     1 
   71    78     1 
   71    79     1 
   72    77     1 
   73    75     1 
   73    76     1 
   77    82     1 
   77    90     1 
   78    80     1 
   78    81     1 
   79    83     1 
   79    91     1 
   79    92     1 
   80    82     1 
   80    90     1 
   81    84     1 
   81    93     1 
   81    94     1 
   82    85     1 
   82    91     1 
   82    92     1 
   83    86     1 
   83    90     1 
   84    87     1 
   84    88     1 
   84    89     1 
   90    95     1 
   90    98     1 
   91    93     1 
   91    94     1 
   92    96     1 
   92    97     1 
   92    99     1 
   92   100     1 
   93    95     1 
   93    98     1 
   94   101     1 
   94   102     1 
   95    99     1 
   95   100     1 
   96    98     1 
   97    98     1 
   98   103     1 
   98   107     1 
   99   101     1 
   99   102     1 
  100   104     1 
  100   108     1 
  100   109     1 
  101   103     1 
  101   107     1 
  102   105     1 
  102   106     1 
  102   110     1 
  102   111     1 
  103   108     1 
  103   109     1 
  104   107     1 
  107   112     1 
  107   115     1 
  108   110     1 
  108   111     1 
  109   113     1 
  109   116     1 
  109   117     1 
  110   112     1 
  110   115     1 
  111   114     1 
  111   118     1 
  111   119     1 
  112   116     1 
  112   117     1 
  113   115     1 
  115   120     1 
  115   132     1 
  116   118     1 
  116   119     1 
  117   121     1 
  117   133     1 
  117   134     1 
  118   120     1 
  118   132     1 
  119   122     1 
  119   135     1 
  119   136     1 
  120   123     1 
  120   133     1 
  120   134     1 
  121   124     1 
  121   125     1 
  121   132     1 
  122   126     1 
  122   129     1 
  123   127     1 
  123   128     1 
  123   130     1 
  123   131     1 
  124   126     1 
  124   129     1 
  126   130     1 
  126   131     1 
  127   129     1 
  128   129     1 
  132   137     1 
  132   141     1 
  133   135     1 
  133   136     1 
  134   138     1 
  134   142     1 
  134   143     1 
  135   137     1 
  135   141     1 
  136   139     1 
  136   140     1 
  136   144     1 
  136   145     1 
  137   142     1 
  137   143     1 
  138   141     1 
  141   146     1 
  142   144     1 
  142   145     1 
  143   147     1 
  143   148     1 
  144   146     1 
  145   149     1 
  145   150     1 
  146   151     1 
  146   154     1 
  147   149     1 
  147   150     1 
  148   152     1 
  148   153     1 
  148   155     1 
  148   156     1 
  149   151     1 
  149   154     1 
  150   157     1 
  150   158     1 
  151   155     1 
  151   156     1 
  152   154     1 
  153   154     1 
  154   159     1 
  154   160     1 
  155   157     1 
  155   158     1 
  156   161     1 
  156   162     1 
  157   159     1 
  157   160     1 
  158   163     1 
  158   164     1 
  159   161     1 
  159   162     1 
  160   165     1 
  161   163     1 
  161   164     1 
  162   166     1 
  162   167     1 
  163   165     1 
  164   168     1 
  164   169     1 
  165   170     1 
  165   177     1 
  166   168     1 
  166   169     1 
  167   171     1 
  167   178     1 
  167   179     1 
  168   170     1 
  168   177     1 
  169   172     1 
  169   180     1 
  169   181     1 
  170   173     1 
  170   174     1 
  170   178     1 
  170   179     1 
  171   175     1 
  171   176     1 
  171   177     1 
  173   175     1 
  173   176     1 
  177   182     1 
  177   198     1 
  178   180     1 
  178   181     1 
  179   183     1 
  179   199     1 
  179   200     1 
  180   182     1 
  180   198     1 
  181   184     1 
  181   186     1 
  181   201     1 
  181   202     1 
  182   199     1 
  182   200     1 
  183   198     1 
  198   203     1 
  198   215     1 
  199   201     1 
  199   202     1 
  200   204     1 
  200   216     1 
  200   217     1 
  201   203     1 
  201   215     1 
  202   205     1 
  202   218     1 
  202   219     1 
  203   206     1 
  203   216     1 
  203   217     1 
  204   207     1 
  204   208     1 
  204   215     1 
  205   209     1 
  205   212     1 
  206   210     1 
  206   211     1 
  206   213     1 
  206   214     1 
  207   209     1 
  207   212     1 
  209   213     1 
  209   214     1 
  210   212     1 
  211   212     1 
  215   220     1 
  215   232     1 
  216   218     1 
  216   219     1 
  217   221     1 
  217   233     1 
  217   234     1 
  218   220     1 
  218   232     1 
  219   222     1 
  219   224     1 
  219   235     1 
  219   236     1 
  220   233     1 
  220   234     1 
  221   232     1 
  232   237     1 
  232   240     1 
  233   235     1 
  233   236     1 
  234   238     1 
  234   239     1 
  234   241     1 
  234   242     1 
  235   237     1 
  235   240     1 
  236   243     1 
  236   244     1 
  237   241     1 
  237   242     1 
  238   240     1 
  239   240     1 
  240   245     1 
  240   249     1 
  241   243     1 
  241   244     1 
  242   246     1 
  242   250     1 
  242   251     1 
  243   245     1 
  243   249     1 
  244   247     1 
  244   248     1 
  244   252     1 
  244   253     1 
  245   250     1 
  245   251     1 
  246   249     1 
  249   254     1 
  249   257     1 
  250   252     1 
  250   253     1 
  251   255     1 
  251   256     1 
  251   258     1 
  251   259     1 
  252   254     1 
  252   257     1 
  253   260     1 
  253   261     1 
  254   258     1 
  254   259     1 
  255   257     1 
  256   257     1 
  257   262     1 
  257   266     1 
  258   260     1 
  258   261     1 
  259   263     1 
  259   267     1 
  259   268     1 
  260   262     1 
  260   266     1 
  261   264     1 
  261   265     1 
  261   269     1 
  261   270     1 
  262   267     1 
  262   268     1 
  263   266     1 
  266   271     1 
  267   269     1 
  267   270     1 
  268   272     1 
  268   273     1 
  269   271     1 
  270   274     1 
  270   275     1 
  271   276     1 
  271   280     1 
  272   274     1 
  272   275     1 
  273   277     1 
  273   281     1 
  273   282     1 
  274   276     1 
  274   280     1 
  275   278     1 
  275   279     1 
  275   283     1 
  275   284     1 
  276   281     1 
  276   282     1 
  277   280     1 
  280   285     1 
  280   290     1 
  281   283     1 
  281   284     1 
  282   286     1 
  282   291     1 
  282   292     1 
  283   285     1 
  283   290     1 
  284   287     1 
  284   293     1 
  284   294     1 
  285   288     1 
  285   289     1 
  285   291     1 
  285   292     1 
  286   290     1 
  290   295     1 
  290   300     1 
  291   293     1 
  291   294     1 
  292   296     1 
  292   301     1 
  292   302     1 
  293   295     1 
  293   300     1 
  294   297     1 
  294   303     1 
  294   304     1 
  295   298     1 
  295   299     1 
  295   301     1 
  295   302     1 
  296   300     1 
  300   305     1 
  300   310     1 
  301   303     1 
  301   304     1 
  302   306     1 
  302   311     1 
  302   312     1 
  303   305     1 
  303   310     1 
  304   307     1 
  304   313     1 
  304   314     1 
  305   308     1 
  305   309     1 
  305   311     1 
  305   312     1 
  306   310     1 
  310   315     1 
  310   318     1 
  311   313     1 
  311   314     1 
  312   316     1 
  312   319     1 
  312   320     1 
  313   315     1 
  313   318     1 
  314   317     1 
  314   321     1 
  314   322     1 
  315   319     1 
  315   320     1 
  316   318     1 
  318   323     1 
  318   327     1 
  319   321     1 
  319   322     1 
  320   324     1 
  320   328     1 
  320   329     1 
  321   323     1 
  321   327     1 
  322   325     1 
  322   326     1 
  322   330     1 
  322   331     1 
  323   328     1 
  323   329     1 
  324   327     1 
  327   332     1 
  328   330     1 
  328   331     1 
  329   333     1 
  329   334     1 
  330   332     1 
  331   335     1 
  331   336     1 
  332   337     1 
  332   340     1 
  333   335     1 
  333   336     1 
  334   338     1 
  334   341     1 
  334   342     1 
  335   337     1 
  335   340     1 
  336   339     1 
  336   343     1 
  336   344     1 
  337   341     1 
  337   342     1 
  338   340     1 
  340   345     1 
  340   348     1 
  341   343     1 
  341   344     1 
  342   346     1 
  342   347     1 
  342   349     1 
  342   350     1 
  343   345     1 
  343   348     1 
  344   351     1 
  344   354     1 
  345   349     1 
  345   350     1 
  346   348     1 
  347   348     1 
  348   352     1 
  348   353     1 
  348   355     1 
  349   351     1 
  349   354     1 
  350   356     1 
  350   357     1 
  351   358     1 
  351   359     1 
  352   356     1 
  352   357     1 
  353   355     1 
  354   355     1 
  355   360     1 
  355   361     1 
  356   358     1 
  356   359     1 
  357   362     1 
  357   363     1 
  358   360     1 
  358   361     1 
  359   364     1 
  359   367     1 
  360   362     1 
  360   363     1 
  361   365     1 
  361   366     1 
  361   368     1 
  362   364     1 
  362   367     1 
  363   369     1 
  363   370     1 
  364   371     1 
  364   372     1 
  365   369     1 
  365   370     1 
  366   368     1 
  367   368     1 
  368   373     1 
  368   374     1 
  369   371     1 
  369   372     1 
  370   375     1 
  370   376     1 
  371   373     1 
  371   374     1 
  372   377     1 
  372   378     1 
  373   375     1 
  373   376     1 
  374   379     1 
  374   382     1 
  375   377     1 
  375   378     1 
  376   380     1 
  376   383     1 
  376   384     1 
  377   379     1 
  377   382     1 
  378   381     1 
  378   385     1 
  378   386     1 
  379   383     1 
  379   384     1 
  380   382     1 
  382   387     1 
  382   388     1 
  383   385     1 
  383   386     1 
  384   389     1 
  384   390     1 
  385   387     1 
  385   388     1 
  386   391     1 
  386   392     1 
  387   389     1 
  387   390     1 
  388   393     1 
  388   397     1 
  389   391     1 
  389   392     1 
  390   394     1 
  390   398     1 
  390   399     1 
  391   393     1 
  391   397     1 
  392   395     1 
  392   396     1 
  392   400     1 
  392   401     1 
  393   398     1 
  393   399     1 
  394   397     1 
  397   402     1 
  397   406     1 
  398   400     1 
  398   401     1 
  399   403     1 
  399   407     1 
  399   408     1 
  400   402     1 
  400   406     1 
  401   404     1 
  401   405     1 
  401   409     1 
  401   410     1 
  402   407     1 
  402   408     1 
  403   406     1 
  406   411     1 
  406   415     1 
  407   409     1 
  407   410     1 
  408   412     1 
  408   416     1 
  408   417     1 
  409   411     1 
  409   415     1 
  410   413     1 
  410   414     1 
  410   418     1 
  410   419     1 
  411   416     1 
  411   417     1 
  412   415     1 
  415   420     1 
  415   424     1 
  416   418     1 
  416   419     1 
  417   421     1 
  417   425     1 
  417   426     1 
  418   420     1 
  418   424     1 
  419   422     1 
  419   423     1 
  419   427     1 
  419   428     1 
  420   425     1 
  420   426     1 
  421   424     1 
  424   429     1 
  424   441     1 
  425   427     1 
  425   428     1 
  426   430     1 
  426   442     1 
  426   443     1 
  427   429     1 
  427   441     1 
  428   431     1 
  428   433     1 
  428   444     1 
  428   447     1 
  429   442     1 
  429   443     1 
  430   441     1 
  441   445     1 
  441   446     1 
  441   448     1 
  442   444     1 
  442   447     1 
  443   449     1 
  443   450     1 
  444   451     1 
  444   452     1 
  445   449     1 
  445   450     1 
  446   448     1 
  447   448     1 
  448   453     1 
  448   457     1 
  449   451     1 
  449   452     1 
  450   454     1 
  450   458     1 
  450   459     1 
  451   453     1 
  451   457     1 
  452   455     1 
  452   456     1 
  452   460     1 
  452   461     1 
  453   458     1 
  453   459     1 
  454   457     1 
  457   462     1 
  457   466     1 
  458   460     1 
  458   461     1 
  459   463     1 
  459   465     1 
  459   467     1 
  459   468     1 
  460   462     1 
  460   466     1 
  461   464     1 
  461   469     1 
  461   470     1 
  462   467     1 
  462   468     1 
  463   466     1 
  464   465     1 
  465   466     1 
  466   471     1 
  466   472     1 
  467   469     1 
  467   470     1 
  468   473     1 
  468   474     1 
  469   471     1 
  469   472     1 
  470   475     1 
  470   476     1 
  471   473     1 
  471   474     1 
  472   477     1 
  472   484     1 
  473   475     1 
  473   476     1 
  474   478     1 
  474   485     1 
  474   486     1 
  475   477     1 
  475   484     1 
  476   479     1 
  476   487     1 
  476   488     1 
  477   480     1 
  477   481     1 
  477   485     1 
  477   486     1 
  478   482     1 
  478   483     1 
  478   484     1 
  480   482     1 
  480   483     1 
  484   489     1 
  484   498     1 
  485   487     1 
  485   488     1 
  486   490     1 
  486   499     1 
  486   500     1 
  487   489     1 
  487   498     1 
  488   491     1 
  488   492     1 
  488   501     1 
  488   502     1 
  489   499     1 
  489   500     1 
  490   498     1 
  498   503     1 
  498   508     1 
  499   501     1 
  499   502     1 
  500   504     1 
  500   509     1 
  500   510     1 
  501   503     1 
  501   508     1 
  502   505     1 
  502   511     1 
  502   512     1 
  503   506     1 
  503   507     1 
  503   509     1 
  503   510     1 
  504   508     1 
  508   513     1 
  508   519     1 
  509   511     1 
  509   512     1 
  510   514     1 
  510   520     1 
  510   521     1 
  511   513     1 
  511   519     1 
  512   515     1 
  512   516     1 
  512   522     1 
  512   523     1 
  513   517     1 
  513   518     1 
  513   520     1 
  513   521     1 
  514   519     1 
  515   517     1 
  515   518     1 
  519   524     1 
  519   536     1 
  520   522     1 
  520   523     1 
  521   525     1 
  521   537     1 
  521   538     1 
  522   524     1 
  522   536     1 
  523   526     1 
  523   528     1 
  523   539     1 
  523   540     1 
  524   537     1 
  524   538     1 
  525   536     1 
  536   541     1 
  536   553     1 
  537   539     1 
  537   540     1 
  538   542     1 
  538   554     1 
  538   555     1 
  539   541     1 
  539   553     1 
  540   543     1 
  540   556     1 
  540   557     1 
  541   544     1 
  541   554     1 
  541   555     1 
  542   545     1 
  542   546     1 
  542   553     1 
  543   547     1 
  543   550     1 
  544   548     1 
  544   549     1 
  544   551     1 
  544   552     1 
  545   547     1 
  545   550     1 
  547   551     1 
  547   552     1 
  548   550     1 
  549   550     1 
  553   558     1 
  553   566     1 
  554   556     1 
  554   557     1 
  555   559     1 
  555   567     1 
  555   568     1 
  556   558     1 
  556   566     1 
  557   560     1 
  557   569     1 
  557   570     1 
  558   561     1 
  558   567     1 
  558   568     1 
  559   562     1 
  559   566     1 
  560   563     1 
  560   564     1 
  560   565     1 
  566   571     1 
  566   579     1 
  567   569     1 
  567   570     1 
  568   572     1 
  568   580     1 
  568   581     1 
  569   571     1 
  569   579     1 
  570   573     1 
  570   582     1 
  570   583     1 
  571   574     1 
  571   580     1 
  571   581     1 
  572   575     1 
  572   579     1 
  573   576     1 
  573   577     1 
  573   578     1 
  579   584     1 
  579   591     1 
  580   582     1 
  580   583     1 
  581   585     1 
  581   592     1 
  581   593     1 
  582   584     1 
  582   591     1 
  583   586     1 
  583   594     1 
  583   595     1 
  584   587     1 
  584   588     1 
  584   592     1 
  584   593     1 
  585   589     1 
  585   590     1 
  585   591     1 
  587   589     1 
  587   590     1 
  591   596     1 
  591   600     1 
  592   594     1 
  592   595     1 
  593   597     1 
  593   598     1 
  593   601     1 
  593   602     1 
  594   596     1 
  594   600     1 
  595   599     1 
  595   603     1 
  595   604     1 
  596   601     1 
  596   602     1 
  597   600     1 
  598   599     1 
  598   600     1 
  600   605     1 
  600   610     1 
  601   603     1 
  601   604     1 
  602   606     1 
  602   611     1 
  602   612     1 
  603   605     1 
  603   610     1 
  604   607     1 
  604   613     1 
  604   614     1 
  605   608     1 
  605   609     1 
  605   611     1 
  605   612     1 
  606   610     1 
  610   615     1 
  610   620     1 
  611   613     1 
  611   614     1 
  612   616     1 
  612   621     1 
  612   622     1 
  613   615     1 
  613   620     1 
  614   617     1 
  614   623     1 
  614   624     1 
  615   618     1 
  615   619     1 
  615   621     1 
  615   622     1 
  616   620     1 
  620   625     1 
  620   629     1 
  621   623     1 
  621   624     1 
  622   626     1 
  622   630     1 
  622   631     1 
  623   625     1 
  623   629     1 
  624   627     1 
  624   628     1 
  624   632     1 
  624   633     1 
  625   630     1 
  625   631     1 
  626   629     1 
  629   634     1 
  629   642     1 
  630   632     1 
  630   633     1 
  631   635     1 
  631   643     1 
  631   644     1 
  632   634     1 
  632   642     1 
  633   636     1 
  633   645     1 
  633   646     1 
  634   637     1 
  634   643     1 
  634   644     1 
  635   638     1 
  635   642     1 
  636   639     1 
  636   640     1 
  636   641     1 
  642   647     1 
  643   645     1 
  643   646     1 
  644   648     1 
  644   649     1 
  645   647     1 
  646   650     1 
  646   651     1 
  647   652     1 
  647   659     1 
  648   650     1 
  648   651     1 
  649   653     1 
  649   660     1 
  649   661     1 
  650   652     1 
  650   659     1 
  651   654     1 
  651   662     1 
  651   663     1 
  652   655     1 
  652   656     1 
  652   660     1 
  652   661     1 
  653   657     1 
  653   658     1 
  653   659     1 
  655   657     1 
  655   658     1 
  659   664     1 
  659   669     1 
  660   662     1 
  660   663     1 
  661   665     1 
  661   670     1 
  661   671     1 
  662   664     1 
  662   669     1 
  663   666     1 
  663   672     1 
  663   673     1 
  664   667     1 
  664   668     1 
  664   670     1 
  664   671     1 
  665   669     1 
  669   674     1 
  669   677     1 
  670   672     1 
  670   673     1 
  671   675     1 
  671   676     1 
  671   678     1 
  671   679     1 
  672   674     1 
  672   677     1 
  673   680     1 
  673   681     1 
  674   678     1 
  674   679     1 
  675   677     1 
  676   677     1 
  677   682     1 
  677   685     1 
  678   680     1 
  678   681     1 
  679   683     1 
  679   686     1 
  679   687     1 
  680   682     1 
  680   685     1 
  681   684     1 
  681   688     1 
  681   691     1 
  682   686     1 
  682   687     1 
  683   685     1 
  685   689     1 
  685   690     1 
  685   692     1 
  686   688     1 
  686   691     1 
  687   693     1 
  687   694     1 
  688   695     1 
  688   696     1 
  689   693     1 
  689   694     1 
  690   692     1 
  691   692     1 
  692   697     1 
  692   705     1 
  693   695     1 
  693   696     1 
  694   698     1 
  694   706     1 
  694   707     1 
  695   697     1 
  695   705     1 
  696   699     1 
  696   708     1 
  696   709     1 
  697   700     1 
  697   706     1 
  697   707     1 
  698   701     1 
  698   705     1 
  699   702     1 
  699   703     1 
  699   704     1 
  705   710     1 
  705   713     1 
  706   708     1 
  706   709     1 
  707   711     1 
  707   712     1 
  707   714     1 
  707   715     1 
  708   710     1 
  708   713     1 
  709   716     1 
  709   717     1 
  710   714     1 
  710   715     1 
  711   713     1 
  712   713     1 
  713   718     1 
  713   731     1 
  714   716     1 
  714   717     1 
  715   719     1 
  715   732     1 
  715   733     1 
  716   718     1 
  716   731     1 
  717   720     1 
  717   722     1 
  717   734     1 
  717   735     1 
  718   732     1 
  718   733     1 
  719   731     1 
  724   730     1 
  726   730     1 
  731   736     1 
  731   748     1 
  732   734     1 
  732   735     1 
  733   737     1 
  733   749     1 
  733   750     1 
  734   736     1 
  734   748     1 
  735   738     1 
  735   740     1 
  735   751     1 
  735   752     1 
  736   749     1 
  736   750     1 
  737   748     1 
  748   753     1 
  748   757     1 
  749   751     1 
  749   752     1 
  750   754     1 
  750   758     1 
  750   759     1 
  751   753     1 
  751   757     1 
  752   755     1 
  752   760     1 
  752   761     1 
  753   756     1 
  753   758     1 
  753   759     1 
  754   757     1 
  757   762     1 
  757   770     1 
  758   760     1 
  758   761     1 
  759   763     1 
  759   771     1 
  759   772     1 
  760   762     1 
  760   770     1 
  761   764     1 
  761   773     1 
  761   774     1 
  762   765     1 
  762   771     1 
  762   772     1 
  763   766     1 
  763   770     1 
  764   767     1 
  764   768     1 
  764   769     1 
  770   775     1 
  770   782     1 
  771   773     1 
  771   774     1 
  772   776     1 
  772   783     1 
  772   784     1 
  773   775     1 
  773   782     1 
  774   777     1 
  774   785     1 
  774   786     1 
  775   778     1 
  775   779     1 
  775   783     1 
  775   784     1 
  776   780     1 
  776   781     1 
  776   782     1 
  778   780     1 
  778   781     1 
  782   787     1 
  782   791     1 
  783   785     1 
  783   786     1 
  784   788     1 
  784   790     1 
  784   792     1 
  784   793     1 
  785   787     1 
  785   791     1 
  786   789     1 
  786   794     1 
  786   795     1 
  787   792     1 
  787   793     1 
  788   791     1 
  789   790     1 
  790   791     1 
  791   796     1 
  791   800     1 
  792   794     1 
  792   795     1 
  793   797     1 
  793   798     1 
  793   801     1 
  793   802     1 
  794   796     1 
  794   800     1 
  795   799     1 
  795   803     1 
  795   804     1 
  796   801     1 
  796   802     1 
  797   800     1 
  798   799     1 
  798   800     1 
  800   805     1 
  801   803     1 
  801   804     1 
  802   806     1 
  802   807     1 
  803   805     1 
  804   808     1 
  804   809     1 
  805   810     1 
  805   816     1 
  806   808     1 
  806   809     1 
  807   811     1 
  807   817     1 
  807   818     1 
  808   810     1 
  808   816     1 
  809   812     1 
  809   813     1 
  809   819     1 
  809   820     1 
  810   814     1 
  810   815     1 
  810   817     1 
  810   818     1 
  811   816     1 
  812   814     1 
  812   815     1 
  816   821     1 
  816   824     1 
  817   819     1 
  817   820     1 
  818   822     1 
  818   825     1 
  818   826     1 
  819   821     1 
  819   824     1 
  820   823     1 
  820   827     1 
  820   828     1 
  821   825     1 
  821   826     1 
  822   824     1 
  824   829     1 
  824   832     1 
  825   827     1 
  825   828     1 
  826   830     1 
  826   833     1 
  826   834     1 
  827   829     1 
  827   832     1 
  828   831     1 
  828   835     1 
  828   836     1 
  829   833     1 
  829   834     1 
  830   832     1 
  832   837     1 
  833   835     1 
  833   836     1 
  834   838     1 
  834   839     1 
  835   837     1 
  836   840     1 
  836   841     1 
  837   842     1 
  837   846     1 
  838   840     1 
  838   841     1 
  839   843     1 
  839   845     1 
  839   847     1 
  839   848     1 
  840   842     1 
  840   846     1 
  841   844     1 
  841   849     1 
  841   850     1 
  842   847     1 
  842   848     1 
  843   846     1 
  844   845     1 
  845   846     1 
  846   851     1 
  846   855     1 
  847   849     1 
  847   850     1 
  848   852     1 
  848   853     1 
  848   856     1 
  848   857     1 
  849   851     1 
  849   855     1 
  850   854     1 
  850   858     1 
  850   859     1 
  851   856     1 
  851   857     1 
  852   855     1 
  853   854     1 
  853   855     1 
  855   860     1 
  856   858     1 
  856   859     1 
  857   861     1 
  857   862     1 
  858   860     1 
  859   863     1 
  859   864     1 
  860   865     1 
  860   869     1 
  861   863     1 
  861   864     1 
  862   866     1 
  862   870     1 
  862   871     1 
  863   865     1 
  863   869     1 
  864   867     1 
  864   868     1 
  864   872     1 
  864   873     1 
  865   870     1 
  865   871     1 
  866   869     1 
  869   874     1 
  869   878     1 
  870   872     1 
  870   873     1 
  871   875     1 
  871   876     1 
  871   879     1 
  871   880     1 
  872   874     1 
  872   878     1 
  873   877     1 
  873   881     1 
  873   882     1 
  874   879     1 
  874   880     1 
  875   878     1 
  876   877     1 
  876   878     1 
  878   883     1 
  878   892     1 
  879   881     1 
  879   882     1 
  880   884     1 
  880   893     1 
  880   894     1 
  881   883     1 
  881   892     1 
  882   885     1 
  882   886     1 
  882   895     1 
  882   896     1 
  883   893     1 
  883   894     1 
  884   892     1 
  892   897     1 
  892   898     1 
  893   895     1 
  893   896     1 
  894   899     1 
  894   900     1 
  895   897     1 
  895   898     1 
  896   901     1 
  896   902     1 
  897   899     1 
  897   900     1 
  898   903     1 
  898   906     1 
  899   901     1 
  899   902     1 
  900   904     1 
  900   905     1 
  900   907     1 
  900   908     1 
  901   903     1 
  901   906     1 
  902   909     1 
  902   910     1 
  903   907     1 
  903   908     1 
  904   906     1 
  905   906     1 
  906   911     1 
  906   912     1 
  907   909     1 
  907   910     1 
  908   913     1 
  908   914     1 
  909   911     1 
  909   912     1 
  910   915     1 
  910   916     1 
  911   913     1 
  911   914     1 
  912   917     1 
  912   923     1 
  913   915     1 
  913   916     1 
  914   918     1 
  914   924     1 
  914   925     1 
  915   917     1 
  915   923     1 
  916   919     1 
  916   920     1 
  916   926     1 
  916   927     1 
  917   921     1 
  917   922     1 
  917   924     1 
  917   925     1 
  918   923     1 
  919   921     1 
  919   922     1 
  923   928     1 
  923   934     1 
  924   926     1 
  924   927     1 
  925   929     1 
  925   935     1 
  925   936     1 
  926   928     1 
  926   934     1 
  927   930     1 
  927   931     1 
  927   937     1 
  927   938     1 
  928   932     1 
  928   933     1 
  928   935     1 
  928   936     1 
  929   934     1 
  930   932     1 
  930   933     1 
  934   939     1 
  934   946     1 
  935   937     1 
  935   938     1 
  936   940     1 
  936   947     1 
  936   948     1 
  937   939     1 
  937   946     1 
  938   941     1 
  938   949     1 
  938   950     1 
  939   942     1 
  939   943     1 
  939   947     1 
  939   948     1 
  940   944     1 
  940   945     1 
  940   946     1 
  942   944     1 
  942   945     1 
  946   951     1 
  946   955     1 
  947   949     1 
  947   950     1 
  948   952     1 
  948   956     1 
  948   957     1 
  949   951     1 
  949   955     1 
  950   953     1 
  950   954     1 
  950   958     1 
  950   959     1 
  951   956     1 
  951   957     1 
  952   955     1 
  955   960     1 
  955   968     1 
  956   958     1 
  956   959     1 
  957   961     1 
  957   969     1 
  957   970     1 
  958   960     1 
  958   968     1 
  959   962     1 
  959   971     1 
  959   972     1 
  960   963     1 
  960   969     1 
  960   970     1 
  961   964     1 
  961   968     1 
  962   965     1 
  962   966     1 
  962   967     1 
  968   973     1 
  968   977     1 
  969   971     1 
  969   972     1 
  970   974     1 
  970   978     1 
  970   979     1 
  971   973     1 
  971   977     1 
  972   975     1 
  972   976     1 
  972   980     1 
  972   981     1 
  973   978     1 
  973   979     1 
  974   977     1 
  977   982     1 
  978   980     1 
  978   981     1 
  979   983     1 
  979   984     1 
  980   982     1 
  981   985     1 
  981   986     1 
  982   987     1 
  982   999     1 
  983   985     1 
  983   986     1 
  984   988     1 
  984  1000     1 
  984  1001     1 
  985   987     1 
  985   999     1 
  986   989     1 
  986   991     1 
  986  1002     1 
  986  1003     1 
  987  1000     1 
  987  1001     1 
  988   999     1 
  999  1004     1 
  999  1009     1 
 1000  1002     1 
 1000  1003     1 
 1001  1005     1 
 1001  1010     1 
 1001  1011     1 
 1002  1004     1 
 1002  1009     1 
 1003  1006     1 
 1003  1012     1 
 1003  1013     1 
 1004  1007     1 
 1004  1008     1 
 1004  1010     1 
 1004  1011     1 
 1005  1009     1 
 1009  1014     1 
 1009  1018     1 
 1010  1012     1 
 1010  1013     1 
 1011  1015     1 
 1011  1019     1 
 1011  1020     1 
 1012  1014     1 
 1012  1018     1 
 1013  1016     1 
 1013  1017     1 
 1013  1021     1 
 1013  1022     1 
 1014  1019     1 
 1014  1020     1 
 1015  1018     1 
 1018  1023     1 
 1019  1021     1 
 1019  1022     1 
 1020  1024     1 
 1020  1025     1 
 1021  1023     1 
 1022  1026     1 
 1022  1027     1 
 1023  1028     1 
 1023  1031     1 
 1024  1026     1 
 1024  1027     1 
 1025  1029     1 
 1025  1032     1 
 1025  1033     1 
 1026  1028     1 
 1026  1031     1 
 1027  1030     1 
 1027  1034     1 
 1027  1035     1 
 1028  1032     1 
 1028  1033     1 
 1029  1031     1 
 1031  1036     1 
 1031  1039     1 
 1032  1034     1 
 1032  1035     1 
 1033  1037     1 
 1033  1038     1 
 1033  1040     1 
 1033  1041     1 
 1034  1036     1 
 1034  1039     1 
 1035  1042     1 
 1035  1043     1 
 1036  1040     1 
 1036  1041     1 
 1037  1039     1 
 1038  1039     1 
 1039  1044     1 
 1039  1048     1 
 1040  1042     1 
 1040  1043     1 
 1041  1045     1 
 1041  1049     1 
 1041  1050     1 
 1042  1044     1 
 1042  1048     1 
 1043  1046     1 
 1043  1047     1 
 1043  1051     1 
 1043  1052     1 
 1044  1049     1 
 1044  1050     1 
 1045  1048     1 
 1048  1053     1 
 1048  1061     1 
 1049  1051     1 
 1049  1052     1 
 1050  1054     1 
 1050  1062     1 
 1050  1063     1 
 1051  1053     1 
 1051  1061     1 
 1052  1055     1 
 1052  1064     1 
 1052  1065     1 
 1053  1056     1 
 1053  1062     1 
 1053  1063     1 
 1054  1057     1 
 1054  1061     1 
 1055  1058     1 
 1055  1059     1 
 1055  1060     1 
 1061  1066     1 
 1061  1073     1 
 1062  1064     1 
 1062  1065     1 
 1063  1067     1 
 1063  1074     1 
 1063  1075     1 
 1064  1066     1 
 1064  1073     1 
 1065  1068     1 
 1065  1076     1 
 1065  1077     1 
 1066  1069     1 
 1066  1070     1 
 1066  1074     1 
 1066  1075     1 
 1067  1071     1 
 1067  1072     1 
 1067  1073     1 
 1069  1071     1 
 1069  1072     1 
 1073  1078     1 
 1073  1090     1 
 1074  1076     1 
 1074  1077     1 
 1075  1079     1 
 1075  1091     1 
 1075  1092     1 
 1076  1078     1 
 1076  1090     1 
 1077  1080     1 
 1077  1082     1 
 1077  1093     1 
 1077  1094     1 
 1078  1091     1 
 1078  1092     1 
 1079  1090     1 
 1090  1095     1 
 1090  1099     1 
 1091  1093     1 
 1091  1094     1 
 1092  1096     1 
 1092  1100     1 
 1092  1101     1 
 1093  1095     1 
 1093  1099     1 
 1094  1097     1 
 1094  1098     1 
 1094  1102     1 
 1094  1103     1 
 1095  1100     1 
 1095  1101     1 
 1096  1099     1 
 1099  1104     1 
 1099  1107     1 
 1100  1102     1 
 1100  1103     1 
 1101  1105     1 
 1101  1108     1 
 1101  1109     1 
 1102  1104     1 
 1102  1107     1 
 1103  1106     1 
 1103  1110     1 
 1103  1111     1 
 1104  1108     1 
 1104  1109     1 
 1105  1107     1 
 1107  1112     1 
 1107  1117     1 
 1108  1110     1 
 1108  1111     1 
 1109  1113     1 
 1109  1118     1 
 1109  1119     1 
 1110  1112     1 
 1110  1117     1 
 1111  1114     1 
 1111  1120     1 
 1111  1121     1 
 1112  1115     1 
 1112  1116     1 
 1112  1118     1 
 1112  1119     1 
 1113  1117     1 
 1117  1122     1 
 1117  1126     1 
 1118  1120     1 
 1118  1121     1 
 1119  1123     1 
 1119  1125     1 
 1119  1127     1 
 1119  1128     1 
 1120  1122     1 
 1120  1126     1 
 1121  1124     1 
 1121  1129     1 
 1121  1130     1 
 1122  1127     1 
 1122  1128     1 
 1123  1126     1 
 1124  1125     1 
 1125  1126     1 
 1126  1131     1 
 1126  1136     1 
 1127  1129     1 
 1127  1130     1 
 1128  1132     1 
 1128  1137     1 
 1128  1138     1 
 1129  1131     1 
 1129  1136     1 
 1130  1133     1 
 1130  1139     1 
 1130  1140     1 
 1131  1134     1 
 1131  1135     1 
 1131  1137     1 
 1131  1138     1 
 1132  1136     1 
 1136  1141     1 
 1136  1149     1 
 1137  1139     1 
 1137  1140     1 
 1138  1142     1 
 1138  1150     1 
 1138  1151     1 
 1139  1141     1 
 1139  1149     1 
 1140  1143     1 
 1140  1152     1 
 1140  1153     1 
 1141  1144     1 
 1141  1150     1 
 1141  1151     1 
 1142  1145     1 
 1142  1149     1 
 1143  1146     1 
 1143  1147     1 
 1143  1148     1 
 1149  1154     1 
 1149  1158     1 
 1150  1152     1 
 1150  1153     1 
 1151  1155     1 
 1151  1159     1 
 1151  1160     1 
 1152  1154     1 
 1152  1158     1 
 1153  1156     1 
 1153  1161     1 
 1153  1162     1 
 1154  1157     1 
 1154  1159     1 
 1154  1160     1 
 1155  1158     1 
 1158  1163     1 
 1158  1166     1 
 1159  1161     1 
 1159  1162     1 
 1160  1164     1 
 1160  1167     1 
 1160  1168     1 
 1161  1163     1 
 1161  1166     1 
 1162  1165     1 
 1162  1169     1 
 1162  1172     1 
 1163  1167     1 
 1163  1168     1 
 1164  1166     1 
 1166  1170     1 
 1166  1171     1 
 1166  1173     1 
 1167  1169     1 
 1167  1172     1 
 1168  1174     1 
 1168  1175     1 
 1169  1176     1 
 1169  1177     1 
 1170  1174     1 
 1170  1175     1 
 1171  1173     1 
 1172  1173     1 
 1173  1178     1 
 1173  1183     1 
 1174  1176     1 
 1174  1177     1 
 1175  1179     1 
 1175  1184     1 
 1175  1185     1 
 1176  1178     1 
 1176  1183     1 
 1177  1180     1 
 1177  1186     1 
 1177  1187     1 
 1178  1181     1 
 1178  1182     1 
 1178  1184     1 
 1178  1185     1 
 1179  1183     1 
 1183  1188     1 
 1183  1192     1 
 1184  1186     1 
 1184  1187     1 
 1185  1189     1 
 1185  1193     1 
 1185  1194     1 
 1186  1188     1 
 1186  1192     1 
 1187  1190     1 
 1187  1191     1 
 1187  1195     1 
 1187  1196     1 
 1188  1193     1 
 1188  1194     1 
 1189  1192     1 
 1192  1197     1 
 1192  1209     1 
 1193  1195     1 
 1193  1196     1 
 1194  1198     1 
 1194  1210     1 
 1194  1211     1 
 1195  1197     1 
 1195  1209     1 
 1196  1199     1 
 1196  1212     1 
 1196  1213     1 
 1197  1200     1 
 1197  1210     1 
 1197  1211     1 
 1198  1201     1 
 1198  1202     1 
 1198  1209     1 
 1199  1203     1 
 1199  1206     1 
 1200  1204     1 
 1200  1205     1 
 1200  1207     1 
 1200  1208     1 
 1201  1203     1 
 1201  1206     1 
 1203  1207     1 
 1203  1208     1 
 1204  1206     1 
 1205  1206     1 
 1209  1214     1 
 1209  1215     1 
 1210  1212     1 
 1210  1213     1 
 1211  1216     1 
 1211  1217     1 
 1212  1214     1 
 1212  1215     1 
 1213  1218     1 
 1213  1219     1 
 1214  1216     1 
 1214  1217     1 
 1215  1220     1 
 1215  1228     1 
 1216  1218     1 
 1216  1219     1 
 1217  1221     1 
 1217  1229     1 
 1217  1230     1 
 1218  1220     1 
 1218  1228     1 
 1219  1222     1 
 1219  1231     1 
 1219  1232     1 
 1220  1223     1 
 1220  1229     1 
 1220  1230     1 
 1221  1224     1 
 1221  1228     1 
 1222  1225     1 
 1222  1226     1 
 1222  1227     1 
 1228  1233     1 
 1228  1236     1 
 1229  1231     1 
 1229  1232     1 
 1230  1234     1 
 1230  1237     1 
 1230  1238     1 
 1231  1233     1 
 1231  1236     1 
 1232  1235     1 
 1232  1239     1 
 1232  1240     1 
 1233  1237     1 
 1233  1238     1 
 1234  1236     1 
 1236  1241     1 
 1236  1253     1 
 1237  1239     1 
 1237  1240     1 
 1238  1242     1 
 1238  1254     1 
 1238  1255     1 
 1239  1241     1 
 1239  1253     1 
 1240  1243     1 
 1240  1245     1 
 1240  1256     1 
 1240  1257     1 
 1241  1254     1 
 1241  1255     1 
 1242  1253     1 
 1253  1258     1 
 1253  1263     1 
 1254  1256     1 
 1254  1257     1 
 1255  1259     1 
 1255  1264     1 
 1255  1265     1 
 1256  1258     1 
 1256  1263     1 
 1257  1260     1 
 1257  1266     1 
 1257  1267     1 
 1258  1261     1 
 1258  1262     1 
 1258  1264     1 
 1258  1265     1 
 1259  1263     1 
 1263  1268     1 
 1263  1276     1 
 1264  1266     1 
 1264  1267     1 
 1265  1269     1 
 1265  1277     1 
 1265  1278     1 
 1266  1268     1 
 1266  1276     1 
 1267  1270     1 
 1267  1279     1 
 1267  1280     1 
 1268  1271     1 
 1268  1277     1 
 1268  1278     1 
 1269  1272     1 
 1269  1276     1 
 1270  1273     1 
 1270  1274     1 
 1270  1275     1 
 1276  1281     1 
 1276  1287     1 
 1277  1279     1 
 1277  1280     1 
 1278  1282     1 
 1278  1288     1 
 1278  1289     1 
 1279  1281     1 
 1279  1287     1 
 1280  1283     1 
 1280  1284     1 
 1280  1290     1 
 1280  1291     1 
 1281  1285     1 
 1281  1286     1 
 1281  1288     1 
 1281  1289     1 
 1282  1287     1 
 1283  1285     1 
 1283  1286     1 
 1287  1292     1 
 1287  1297     1 
 1288  1290     1 
 1288  1291     1 
 1289  1293     1 
 1289  1298     1 
 1289  1299     1 
 1290  1292     1 
 1290  1297     1 
 1291  1294     1 
 1291  1300     1 
 1291  1301     1 
 1292  1295     1 
 1292  1296     1 
 1292  1298     1 
 1292  1299     1 
 1293  1297     1 
 1297  1302     1 
 1297  1303     1 
 1298  1300     1 
 1298  1301     1 
 1299  1304     1 
 1299  1305     1 
 1300  1302     1 
 1300  1303     1 
 1301  1306     1 
 1301  1307     1 
 1302  1304     1 
 1302  1305     1 
 1303  1308     1 
 1303  1312     1 
 1304  1306     1 
 1304  1307     1 
 1305  1309     1 
 1305  1310     1 
 1305  1313     1 
 1305  1314     1 
 1306  1308     1 
 1306  1312     1 
 1307  1311     1 
 1307  1315     1 
 1307  1316     1 
 1308  1313     1 
 1308  1314     1 
 1309  1312     1 
 1310  1311     1 
 1310  1312     1 
 1312  1317     1 
 1312  1324     1 
 1313  1315     1 
 1313  1316     1 
 1314  1318     1 
 1314  1325     1 
 1314  1326     1 
 1315  1317     1 
 1315  1324     1 
 1316  1319     1 
 1316  1327     1 
 1316  1328     1 
 1317  1320     1 
 1317  1321     1 
 1317  1325     1 
 1317  1326     1 
 1318  1322     1 
 1318  1323     1 
 1318  1324     1 
 1320  1322     1 
 1320  1323     1 
 1324  1329     1 
 1324  1330     1 
 1325  1327     1 
 1325  1328     1 
 1326  1331     1 
 1326  1332     1 
 1327  1329     1 
 1327  1330     1 
 1328  1333     1 
 1328  1334     1 
 1329  1331     1 
 1329  1332     1 
 1330  1335     1 
 1330  1336     1 
 1331  1333     1 
 1331  1334     1 
 1332  1337     1 
 1332  1338     1 
 1333  1335     1 
 1333  1336     1 
 1334  1339     1 
 1334  1340     1 
 1335  1337     1 
 1335  1338     1 
 1336  1341     1 
 1336  1350     1 
 1337  1339     1 
 1337  1340     1 
 1338  1342     1 
 1338  1351     1 
 1338  1352     1 
 1339  1341     1 
 1339  1350     1 
 1340  1343     1 
 1340  1344     1 
 1340  1353     1 
 1340  1354     1 
 1341  1351     1 
 1341  1352     1 
 1342  1350     1 
 1350  1355     1 
 1350  1359     1 
 1351  1353     1 
 1351  1354     1 
 1352  1356     1 
 1352  1360     1 
 1352  1361     1 
 1353  1355     1 
 1353  1359     1 
 1354  1357     1 
 1354  1358     1 
 1354  1362     1 
 1354  1363     1 
 1355  1360     1 
 1355  1361     1 
 1356  1359     1 
 1359  1364     1 
 1359  1365     1 
 1360  1362     1 
 1360  1363     1 
 1361  1366     1 
 1361  1367     1 
 1362  1364     1 
 1362  1365     1 
 1363  1368     1 
 1363  1369     1 
 1364  1366     1 
 1364  1367     1 
 1365  1370     1 
 1365  1373     1 
 1366  1368     1 
 1366  1369     1 
 1367  1371     1 
 1367  1372     1 
 1367  1374     1 
 1367  1375     1 
 1368  1370     1 
 1368  1373     1 
 1369  1376     1 
 1369  1377     1 
 1370  1374     1 
 1370  1375     1 
 1371  1373     1 
 1372  1373     1 
 1373  1378     1 
 1373  1379     1 
 1374  1376     1 
 1374  1377     1 
 1375  1380     1 
 1375  1381     1 
 1376  1378     1 
 1376  1379     1 
 1377  1382     1 
 1377  1383     1 
 1378  1380     1 
 1378  1381     1 
 1379  1384     1 
 1379  1391     1 
 1380  1382     1 
 1380  1383     1 
 1381  1385     1 
 1381  1392     1 
 1381  1393     1 
 1382  1384     1 
 1382  1391     1 
 1383  1386     1 
 1383  1394     1 
 1383  1395     1 
 1384  1387     1 
 1384  1388     1 
 1384  1392     1 
 1384  1393     1 
 1385  1389     1 
 1385  1390     1 
 1385  1391     1 
 1387  1389     1 
 1387  1390     1 
 1391  1396     1 
 1391  1401     1 
 1392  1394     1 
 1392  1395     1 
 1393  1397     1 
 1393  1402     1 
 1393  1403     1 
 1394  1396     1 
 1394  1401     1 
 1395  1398     1 
 1395  1404     1 
 1395  1405     1 
 1396  1399     1 
 1396  1400     1 
 1396  1402     1 
 1396  1403     1 
 1397  1401     1 
 1401  1406     1 
 1402  1404     1 
 1402  1405     1 
 1403  1407     1 
 1403  1408     1 
 1404  1406     1 
 1405  1409     1 
 1405  1410     1 
 1406  1411     1 
 1406  1418     1 
 1407  1409     1 
 1407  1410     1 
 1408  1412     1 
 1408  1419     1 
 1408  1420     1 
 1409  1411     1 
 1409  1418     1 
 1410  1413     1 
 1410  1421     1 
 1410  1422     1 
 1411  1414     1 
 1411  1415     1 
 1411  1419     1 
 1411  1420     1 
 1412  1416     1 
 1412  1417     1 
 1412  1418     1 
 1414  1416     1 
 1414  1417     1 
 1418  1423     1 
 1418  1426     1 
 1419  1421     1 
 1419  1422     1 
 1420  1424     1 
 1420  1427     1 
 1420  1428     1 
 1421  1423     1 
 1421  1426     1 
 1422  1425     1 
 1422  1429     1 
 1422  1430     1 
 1423  1427     1 
 1423  1428     1 
 1424  1426     1 
 1426  1431     1 
 1426  1443     1 
 1427  1429     1 
 1427  1430     1 
 1428  1432     1 
 1428  1444     1 
 1428  1445     1 
 1429  1431     1 
 1429  1443     1 
 1430  1433     1 
 1430  1446     1 
 1430  1447     1 
 1431  1434     1 
 1431  1444     1 
 1431  1445     1 
 1432  1435     1 
 1432  1436     1 
 1432  1443     1 
 1433  1437     1 
 1433  1440     1 
 1434  1438     1 
 1434  1439     1 
 1434  1441     1 
 1434  1442     1 
 1435  1437     1 
 1435  1440     1 
 1437  1441     1 
 1437  1442     1 
 1438  1440     1 
 1439  1440     1 
 1443  1448     1 
 1443  1451     1 
 1444  1446     1 
 1444  1447     1 
 1445  1449     1 
 1445  1450     1 
 1445  1452     1 
 1445  1453     1 
 1446  1448     1 
 1446  1451     1 
 1447  1454     1 
 1447  1455     1 
 1448  1452     1 
 1448  1453     1 
 1449  1451     1 
 1450  1451     1 
 1451  1456     1 
 1451  1460     1 
 1452  1454     1 
 1452  1455     1 
 1453  1457     1 
 1453  1461     1 
 1453  1462     1 
 1454  1456     1 
 1454  1460     1 
 1455  1458     1 
 1455  1459     1 
 1455  1463     1 
 1455  1464     1 
 1456  1461     1 
 1456  1462     1 
 1457  1460     1 
 1460  1465     1 
 1460  1469     1 
 1461  1463     1 
 1461  1464     1 
 1462  1466     1 
 1462  1470     1 
 1462  1471     1 
 1463  1465     1 
 1463  1469     1 
 1464  1467     1 
 1464  1468     1 
 1464  1472     1 
 1464  1473     1 
 1465  1470     1 
 1465  1471     1 
 1466  1469     1 
 1469  1474     1 
 1469  1482     1 
 1470  1472     1 
 1470  1473     1 
 1471  1475     1 
 1471  1483     1 
 1471  1484     1 
 1472  1474     1 
 1472  1482     1 
 1473  1476     1 
 1473  1485     1 
 1473  1486     1 
 1474  1477     1 
 1474  1483     1 
 1474  1484     1 
 1475  1478     1 
 1475  1482     1 
 1476  1479     1 
 1476  1480     1 
 1476  1481     1 
 1482  1487     1 
 1482  1490     1 
 1483  1485     1 
 1483  1486     1 
 1484  1488     1 
 1484  1489     1 
 1484  1491     1 
 1484  1492     1 
 1485  1487     1 
 1485  1490     1 
 1486  1493     1 
 1486  1494     1 
 1487  1491     1 
 1487  1492     1 
 1488  1490     1 
 1489  1490     1 
 1490  1495     1 
 1490  1501     1 
 1491  1493     1 
 1491  1494     1 
 1492  1496     1 
 1492  1502     1 
 1492  1503     1 
 1493  1495     1 
 1493  1501     1 
 1494  1497     1 
 1494  1498     1 
 1494  1504     1 
 1494  1505     1 
 1495  1499     1 
 1495  1500     1 
 1495  1502     1 
 1495  1503     1 
 1496  1501     1 
 1497  1499     1 
 1497  1500     1 
 1501  1506     1 
 1501  1518     1 
 1502  1504     1 
 1502  1505     1 
 1503  1507     1 
 1503  1519     1 
 1503  1520     1 
 1504  1506     1 
 1504  1518     1 
 1505  1508     1 
 1505  1510     1 
 1505  1521     1 
 1505  1522     1 
 1506  1519     1 
 1506  1520     1 
 1507  1518     1 
 1518  1523     1 
 1518  1532     1 
 1519  1521     1 
 1519  1522     1 
 1520  1524     1 
 1520  1533     1 
 1520  1534     1 
 1521  1523     1 
 1521  1532     1 
 1522  1525     1 
 1522  1526     1 
 1522  1535     1 
 1522  1536     1 
 1523  1533     1 
 1523  1534     1 
 1524  1532     1 
 1532  1537     1 
 1532  1549     1 
 1533  1535     1 
 1533  1536     1 
 1534  1538     1 
 1534  1550     1 
 1534  1551     1 
 1535  1537     1 
 1535  1549     1 
 1536  1539     1 
 1536  1541     1 
 1536  1552     1 
 1536  1553     1 
 1537  1550     1 
 1537  1551     1 
 1538  1549     1 
 1549  1554     1 
 1549  1558     1 
 1550  1552     1 
 1550  1553     1 
 1551  1555     1 
 1551  1556     1 
 1551  1559     1 
 1551  1560     1 
 1552  1554     1 
 1552  1558     1 
 1553  1557     1 
 1553  1561     1 
 1553  1562     1 
 1554  1559     1 
 1554  1560     1 
 1555  1558     1 
 1556  1557     1 
 1556  1558     1 
 1558  1563     1 
 1558  1567     1 
 1559  1561     1 
 1559  1562     1 
 1560  1564     1 
 1560  1568     1 
 1560  1569     1 
 1561  1563     1 
 1561  1567     1 
 1562  1565     1 
 1562  1566     1 
 1562  1570     1 
 1562  1571     1 
 1563  1568     1 
 1563  1569     1 
 1564  1567     1 
 1567  1572     1 
 1567  1584     1 
 1568  1570     1 
 1568  1571     1 
 1569  1573     1 
 1569  1585     1 
 1569  1586     1 
 1570  1572     1 
 1570  1584     1 
 1571  1574     1 
 1571  1576     1 
 1571  1587     1 
 1571  1588     1 
 1572  1585     1 
 1572  1586     1 
 1573  1584     1 
 1584  1589     1 
 1584  1595     1 
 1585  1587     1 
 1585  1588     1 
 1586  1590     1 
 1586  1596     1 
 1586  1597     1 
 1587  1589     1 
 1587  1595     1 
 1588  1591     1 
 1588  1592     1 
 1588  1598     1 
 1588  1599     1 
 1589  1593     1 
 1589  1594     1 
 1589  1596     1 
 1589  1597     1 
 1590  1595     1 
 1591  1593     1 
 1591  1594     1 
 1595  1600     1 
 1595  1606     1 
 1596  1598     1 
 1596  1599     1 
 1597  1601     1 
 1597  1607     1 
 1597  1608     1 
 1598  1600     1 
 1598  1606     1 
 1599  1602     1 
 1599  1603     1 
 1599  1609     1 
 1599  1610     1 
 1600  1604     1 
 1600  1605     1 
 1600  1607     1 
 1600  1608     1 
 1601  1606     1 
 1602  1604     1 
 1602  1605     1 
 1606  1611     1 
 1606  1614     1 
 1607  1609     1 
 1607  1610     1 
 1608  1612     1 
 1608  1613     1 
 1608  1615     1 
 1608  1616     1 
 1609  1611     1 
 1609  1614     1 
 1610  1617     1 
 1610  1618     1 
 1611  1615     1 
 1611  1616     1 
 1612  1614     1 
 1613  1614     1 
 1614  1619     1 
 1614  1623     1 
 1615  1617     1 
 1615  1618     1 
 1616  1620     1 
 1616  1624     1 
 1616  1625     1 
 1617  1619     1 
 1617  1623     1 
 1618  1621     1 
 1618  1622     1 
 1618  1626     1 
 1618  1627     1 
 1619  1624     1 
 1619  1625     1 
 1620  1623     1 
 1623  1628     1 
 1624  1626     1 
 1624  1627     1 
 1625  1629     1 
 1625  1630     1 
 1626  1628     1 
 1627  1631     1 
 1627  1632     1 
 1628  1633     1 
 1628  1642     1 
 1629  1631     1 
 1629  1632     1 
 1630  1634     1 
 1630  1643     1 
 1630  1644     1 
 1631  1633     1 
 1631  1642     1 
 1632  1635     1 
 1632  1636     1 
 1632  1645     1 
 1632  1646     1 
 1633  1643     1 
 1633  1644     1 
 1634  1642     1 
 1642  1647     1 
 1642  1651     1 
 1643  1645     1 
 1643  1646     1 
 1644  1648     1 
 1644  1652     1 
 1644  1653     1 
 1645  1647     1 
 1645  1651     1 
 1646  1649     1 
 1646  1650     1 
 1646  1654     1 
 1646  1655     1 
 1647  1652     1 
 1647  1653     1 
 1648  1651     1 
 1651  1656     1 
 1651  1669     1 
 1652  1654     1 
 1652  1655     1 
 1653  1657     1 
 1653  1670     1 
 1653  1671     1 
 1654  1656     1 
 1654  1669     1 
 1655  1658     1 
 1655  1660     1 
 1655  1672     1 
 1655  1673     1 
 1656  1670     1 
 1656  1671     1 
 1657  1669     1 
 1662  1668     1 
 1664  1668     1 
 1669  1674     1 
 1669  1679     1 
 1670  1672     1 
 1670  1673     1 
 1671  1675     1 
 1671  1680     1 
 1671  1681     1 
 1672  1674     1 
 1672  1679     1 
 1673  1676     1 
 1673  1682     1 
 1673  1683     1 
 1674  1677     1 
 1674  1678     1 
 1674  1680     1 
 1674  1681     1 
 1675  1679     1 
 1679  1684     1 
 1679  1688     1 
 1680  1682     1 
 1680  1683     1 
 1681  1685     1 
 1681  1689     1 
 1681  1690     1 
 1682  1684     1 
 1682  1688     1 
 1683  1686     1 
 1683  1687     1 
 1683  1691     1 
 1683  1692     1 
 1684  1689     1 
 1684  1690     1 
 1685  1688     1 
 1688  1693     1 
 1688  1697     1 
 1689  1691     1 
 1689  1692     1 
 1690  1694     1 
 1690  1698     1 
 1690  1699     1 
 1691  1693     1 
 1691  1697     1 
 1692  1695     1 
 1692  1696     1 
 1692  1700     1 
 1692  1701     1 
 1693  1698     1 
 1693  1699     1 
 1694  1697     1 
 1697  1702     1 
 1698  1700     1 
 1698  1701     1 
 1699  1703     1 
 1699  1704     1 
 1700  1702     1 
 1701  1705     1 
 1701  1706     1 
 1702  1707     1 
 1702  1719     1 
 1703  1705     1 
 1703  1706     1 
 1704  1708     1 
 1704  1720     1 
 1704  1721     1 
 1705  1707     1 
 1705  1719     1 
 1706  1709     1 
 1706  1722     1 
 1706  1723     1 
 1707  1710     1 
 1707  1720     1 
 1707  1721     1 
 1708  1711     1 
 1708  1712     1 
 1708  1719     1 
 1709  1713     1 
 1709  1716     1 
 1710  1714     1 
 1710  1715     1 
 1710  1717     1 
 1710  1718     1 
 1711  1713     1 
 1711  1716     1 
 1713  1717     1 
 1713  1718     1 
 1714  1716     1 
 1715  1716     1 
 1719  1724     1 
 1719  1728     1 
 1720  1722     1 
 1720  1723     1 
 1721  1725     1 
 1721  1729     1 
 1721  1730     1 
 1722  1724     1 
 1722  1728     1 
 1723  1726     1 
 1723  1731     1 
 1723  1734     1 
 1724  1727     1 
 1724  1729     1 
 1724  1730     1 
 1725  1728     1 
 1728  1732     1 
 1728  1733     1 
 1728  1735     1 
 1729  1731     1 
 1729  1734     1 
 1730  1736     1 
 1730  1737     1 
 1731  1738     1 
 1731  1739     1 
 1732  1736     1 
 1732  1737     1 
 1733  1735     1 
 1734  1735     1 
 1735  1740     1 
 1735  1752     1 
 1736  1738     1 
 1736  1739     1 
 1737  1741     1 
 1737  1753     1 
 1737  1754     1 
 1738  1740     1 
 1738  1752     1 
 1739  1742     1 
 1739  1744     1 
 1739  1755     1 
 1739  1758     1 
 1740  1753     1 
 1740  1754     1 
 1741  1752     1 
 1752  1756     1 
 1752  1757     1 
 1752  1759     1 
 1753  1755     1 
 1753  1758     1 
 1754  1760     1 
 1754  1761     1 
 1755  1762     1 
 1755  1763     1 
 1756  1760     1 
 1756  1761     1 
 1757  1759     1 
 1758  1759     1 
 1759  1764     1 
 1759  1767     1 
 1760  1762     1 
 1760  1763     1 
 1761  1765     1 
 1761  1766     1 
 1761  1768     1 
 1761  1769     1 
 1762  1764     1 
 1762  1767     1 
 1763  1770     1 
 1763  1771     1 
 1764  1768     1 
 1764  1769     1 
 1765  1767     1 
 1766  1767     1 
 1767  1772     1 
 1767  1778     1 
 1768  1770     1 
 1768  1771     1 
 1769  1773     1 
 1769  1779     1 
 1769  1780     1 
 1770  1772     1 
 1770  1778     1 
 1771  1774     1 
 1771  1775     1 
 1771  1781     1 
 1771  1782     1 
 1772  1776     1 
 1772  1777     1 
 1772  1779     1 
 1772  1780     1 
 1773  1778     1 
 1774  1776     1 
 1774  1777     1 
 1778  1783     1 
 1778  1792     1 
 1779  1781     1 
 1779  1782     1 
 1780  1784     1 
 1780  1793     1 
 1780  1794     1 
 1781  1783     1 
 1781  1792     1 
 1782  1785     1 
 1782  1786     1 
 1782  1795     1 
 1782  1796     1 
 1783  1793     1 
 1783  1794     1 
 1784  1792     1 
 1792  1797     1 
 1793  1795     1 
 1793  1796     1 
 1794  1798     1 
 1794  1799     1 
 1795  1797     1 
 1796  1800     1 
 1796  1801     1 
 1797  1802     1 
 1797  1803     1 
 1798  1800     1 
 1798  1801     1 
 1799  1804     1 
 1799  1805     1 
 1800  1802     1 
 1800  1803     1 
 1801  1806     1 
 1801  1807     1 
 1802  1804     1 
 1802  1805     1 
 1803  1808     1 
 1803  1811     1 
 1804  1806     1 
 1804  1807     1 
 1805  1809     1 
 1805  1812     1 
 1805  1813     1 
 1806  1808     1 
 1806  1811     1 
 1807  1810     1 
 1807  1814     1 
 1807  1815     1 
 1808  1812     1 
 1808  1813     1 
 1809  1811     1 
 1811  1816     1 
 1811  1819     1 
 1812  1814     1 
 1812  1815     1 
 1813  1817     1 
 1813  1820     1 
 1813  1821     1 
 1814  1816     1 
 1814  1819     1 
 1815  1818     1 
 1815  1822     1 
 1815  1823     1 
 1816  1820     1 
 1816  1821     1 
 1817  1819     1 
 1819  1824     1 
 1819  1829     1 
 1820  1822     1 
 1820  1823     1 
 1821  1825     1 
 1821  1830     1 
 1821  1831     1 
 1822  1824     1 
 1822  1829     1 
 1823  1826     1 
 1823  1832     1 
 1823  1833     1 
 1824  1827     1 
 1824  1828     1 
 1824  1830     1 
 1824  1831     1 
 1825  1829     1 
 1829  1834     1 
 1829  1838     1 
 1830  1832     1 
 1830  1833     1 
 1831  1835     1 
 1831  1839     1 
 1831  1840     1 
 1832  1834     1 
 1832  1838     1 
 1833  1836     1 
 1833  1837     1 
 1833  1841     1 
 1833  1842     1 
 1834  1839     1 
 1834  1840     1 
 1835  1838     1 
 1838  1843     1 
 1838  1847     1 
 1839  1841     1 
 1839  1842     1 
 1840  1844     1 
 1840  1846     1 
 1840  1848     1 
 1840  1849     1 
 1841  1843     1 
 1841  1847     1 
 1842  1845     1 
 1842  1850     1 
 1842  1851     1 
 1843  1848     1 
 1843  1849     1 
 1844  1847     1 
 1845  1846     1 
 1846  1847     1 
 1847  1852     1 
 1847  1856     1 
 1848  1850     1 
 1848  1851     1 
 1849  1853     1 
 1849  1857     1 
 1849  1858     1 
 1850  1852     1 
 1850  1856     1 
 1851  1854     1 
 1851  1855     1 
 1851  1859     1 
 1851  1860     1 
 1852  1857     1 
 1852  1858     1 
 1853  1856     1 
 1856  1861     1 
 1856  1865     1 
 1857  1859     1 
 1857  1860     1 
 1858  1862     1 
 1858  1866     1 
 1858  1867     1 
 1859  1861     1 
 1859  1865     1 
 1860  1863     1 
 1860  1864     1 
 1860  1868     1 
 1860  1869     1 
 1861  1866     1 
 1861  1867     1 
 1862  1865     1 
 1865  1870     1 
 1865  1878     1 
 1866  1868     1 
 1866  1869     1 
 1867  1871     1 
 1867  1879     1 
 1867  1880     1 
 1868  1870     1 
 1868  1878     1 
 1869  1872     1 
 1869  1881     1 
 1869  1882     1 
 1870  1873     1 
 1870  1879     1 
 1870  1880     1 
 1871  1874     1 
 1871  1878     1 
 1872  1875     1 
 1872  1876     1 
 1872  1877     1 
 1878  1883     1 
 1878  1887     1 
 1879  1881     1 
 1879  1882     1 
 1880  1884     1 
 1880  1888     1 
 1880  1889     1 
 1881  1883     1 
 1881  1887     1 
 1882  1885     1 
 1882  1886     1 
 1882  1890     1 
 1882  1891     1 
 1883  1888     1 
 1883  1889     1 
 1884  1887     1 
 1887  1892     1 
 1887  1893     1 
 1888  1890     1 
 1888  1891     1 
 1889  1894     1 
 1889  1895     1 
 1890  1892     1 
 1890  1893     1 
 1891  1896     1 
 1891  1897     1 
 1892  1894     1 
 1892  1895     1 
 1893  1898     1 
 1893  1899     1 
 1894  1896     1 
 1894  1897     1 
 1895  1900     1 
 1895  1901     1 
 1896  1898     1 
 1896  1899     1 
 1897  1902     1 
 1897  1903     1 
 1898  1900     1 
 1898  1901     1 
 1899  1904     1 
 1899  1912     1 
 1900  1902     1 
 1900  1903     1 
 1901  1905     1 
 1901  1913     1 
 1901  1914     1 
 1902  1904     1 
 1902  1912     1 
 1903  1906     1 
 1903  1915     1 
 1903  1916     1 
 1904  1907     1 
 1904  1913     1 
 1904  1914     1 
 1905  1908     1 
 1905  1912     1 
 1906  1909     1 
 1906  1910     1 
 1906  1911     1 
 1912  1917     1 
 1912  1920     1 
 1913  1915     1 
 1913  1916     1 
 1914  1918     1 
 1914  1919     1 
 1914  1921     1 
 1914  1922     1 
 1915  1917     1 
 1915  1920     1 
 1916  1923     1 
 1916  1924     1 
 1917  1921     1 
 1917  1922     1 
 1918  1920     1 
 1919  1920     1 
 1920  1925     1 
 1920  1928     1 
 1921  1923     1 
 1921  1924     1 
 1922  1926     1 
 1922  1929     1 
 1922  1930     1 
 1923  1925     1 
 1923  1928     1 
 1924  1927     1 
 1924  1931     1 
 1924  1932     1 
 1925  1929     1 
 1925  1930     1 
 1926  1928     1 
 1928  1933     1 
 1928  1945     1 
 1929  1931     1 
 1929  1932     1 
 1930  1934     1 
 1930  1946     1 
 1930  1947     1 
 1931  1933     1 
 1931  1945     1 
 1932  1935     1 
 1932  1948     1 
 1932  1949     1 
 1933  1936     1 
 1933  1946     1 
 1933  1947     1 
 1934  1937     1 
 1934  1938     1 
 1934  1945     1 
 1935  1939     1 
 1935  1942     1 
 1936  1940     1 
 1936  1941     1 
 1936  1943     1 
 1936  1944     1 
 1937  1939     1 
 1937  1942     1 
 1939  1943     1 
 1939  1944     1 
 1940  1942     1 
 1941  1942     1 
 1945  1950     1 
 1945  1955     1 
 1946  1948     1 
 1946  1949     1 
 1947  1951     1 
 1947  1956     1 
 1947  1957     1 
 1948  1950     1 
 1948  1955     1 
 1949  1952     1 
 1949  1958     1 
 1949  1959     1 
 1950  1953     1 
 1950  1954     1 
 1950  1956     1 
 1950  1957     1 
 1951  1955     1 
 1955  1960     1 
 1955  1972     1 
 1956  1958     1 
 1956  1959     1 
 1957  1961     1 
 1957  1973     1 
 1957  1974     1 
 1958  1960     1 
 1958  1972     1 
 1959  1962     1 
 1959  1964     1 
 1959  1975     1 
 1959  1976     1 
 1960  1973     1 
 1960  1974     1 
 1961  1972     1 
 1972  1977     1 
 1972  1981     1 
 1973  1975     1 
 1973  1976     1 
 1974  1978     1 
 1974  1980     1 
 1974  1982     1 
 1974  1983     1 
 1975  1977     1 
 1975  1981     1 
 1976  1979     1 
 1976  1984     1 
 1976  1985     1 
 1977  1982     1 
 1977  1983     1 
 1978  1981     1 
 1979  1980     1 
 1980  1981     1 
 1981  1986     1 
 1981  1991     1 
 1982  1984     1 
 1982  1985     1 
 1983  1987     1 
 1983  1992     1 
 1983  1993     1 
 1984  1986     1 
 1984  1991     1 
 1985  1988     1 
 1985  1994     1 
 1985  1995     1 
 1986  1989     1 
 1986  1990     1 
 1986  1992     1 
 1986  1993     1 
 1987  1991     1 
 1991  1996     1 
 1991  2008     1 
 1992  1994     1 
 1992  1995     1 
 1993  1997     1 
 1993  2009     1 
 1993  2010     1 
 1994  1996     1 
 1994  2008     1 
 1995  1998     1 
 1995  2011     1 
 1995  2012     1 
 1996  1999     1 
 1996  2009     1 
 1996  2010     1 
 1997  2000     1 
 1997  2001     1 
 1997  2008     1 
 1998  2002     1 
 1998  2005     1 
 1999  2003     1 
 1999  2004     1 
 1999  2006     1 
 1999  2007     1 
 2000  2002     1 
 2000  2005     1 
 2002  2006     1 
 2002  2007     1 
 2003  2005     1 
 2004  2005     1 
 2008  2013     1 
 2008  2018     1 
 2009  2011     1 
 2009  2012     1 
 2010  2014     1 
 2010  2019     1 
 2010  2020     1 
 2011  2013     1 
 2011  2018     1 
 2012  2015     1 
 2012  2021     1 
 2012  2022     1 
 2013  2016     1 
 2013  2017     1 
 2013  2019     1 
 2013  2020     1 
 2014  2018     1 
 2018  2023     1 
 2018  2030     1 
 2019  2021     1 
 2019  2022     1 
 2020  2024     1 
 2020  2031     1 
 2020  2032     1 
 2021  2023     1 
 2021  2030     1 
 2022  2025     1 
 2022  2033     1 
 2022  2034     1 
 2023  2026     1 
 2023  2027     1 
 2023  2031     1 
 2023  2032     1 
 2024  2028     1 
 2024  2029     1 
 2024  2030     1 
 2026  2028     1 
 2026  2029     1 
 2030  2035     1 
 2031  2033     1 
 2031  2034     1 
 2032  2036     1 
 2032  2037     1 
 2033  2035     1 
 2034  2038     1 
 2034  2039     1 
 2035  2040     1 
 2035  2045     1 
 2036  2038     1 
 2036  2039     1 
 2037  2041     1 
 2037  2046     1 
 2037  2047     1 
 2038  2040     1 
 2038  2045     1 
 2039  2042     1 
 2039  2048     1 
 2039  2049     1 
 2040  2043     1 
 2040  2044     1 
 2040  2046     1 
 2040  2047     1 
 2041  2045     1 
 2045  2050     1 
 2045  2053     1 
 2046  2048     1 
 2046  2049     1 
 2047  2051     1 
 2047  2052     1 
 2047  2054     1 
 2047  2055     1 
 2048  2050     1 
 2048  2053     1 
 2049  2056     1 
 2049  2057     1 
 2050  2054     1 
 2050  2055     1 
 2051  2053     1 
 2052  2053     1 
 2053  2058     1 
 2053  2070     1 
 2054  2056     1 
 2054  2057     1 
 2055  2059     1 
 2055  2071     1 
 2055  2072     1 
 2056  2058     1 
 2056  2070     1 
 2057  2060     1 
 2057  2073     1 
 2057  2074     1 
 2058  2061     1 
 2058  2071     1 
 2058  2072     1 
 2059  2062     1 
 2059  2063     1 
 2059  2070     1 
 2060  2064     1 
 2060  2067     1 
 2061  2065     1 
 2061  2066     1 
 2061  2068     1 
 2061  2069     1 
 2062  2064     1 
 2062  2067     1 
 2064  2068     1 
 2064  2069     1 
 2065  2067     1 
 2066  2067     1 
 2070  2075     1 
 2070  2087     1 
 2071  2073     1 
 2071  2074     1 
 2072  2076     1 
 2072  2088     1 
 2072  2089     1 
 2073  2075     1 
 2073  2087     1 
 2074  2077     1 
 2074  2079     1 
 2074  2090     1 
 2074  2091     1 
 2075  2088     1 
 2075  2089     1 
 2076  2087     1 
 2087  2092     1 
 2087  2095     1 
 2088  2090     1 
 2088  2091     1 
 2089  2093     1 
 2089  2096     1 
 2089  2097     1 
 2090  2092     1 
 2090  2095     1 
 2091  2094     1 
 2091  2098     1 
 2091  2099     1 
 2092  2096     1 
 2092  2097     1 
 2093  2095     1 
 2095  2100     1 
 2095  2101     1 
 2096  2098     1 
 2096  2099     1 
 2097  2102     1 
 2097  2103     1 
 2098  2100     1 
 2098  2101     1 
 2099  2104     1 
 2099  2105     1 
 2100  2102     1 
 2100  2103     1 
 2101  2106     1 
 2101  2109     1 
 2102  2104     1 
 2102  2105     1 
 2103  2107     1 
 2103  2108     1 
 2103  2110     1 
 2103  2111     1 
 2104  2106     1 
 2104  2109     1 
 2105  2112     1 
 2105  2113     1 
 2106  2110     1 
 2106  2111     1 
 2107  2109     1 
 2108  2109     1 
 2109  2114     1 
 2109  2115     1 
 2110  2112     1 
 2110  2113     1 
 2111  2116     1 
 2111  2117     1 
 2112  2114     1 
 2112  2115     1 
 2113  2118     1 
 2113  2119     1 
 2114  2116     1 
 2114  2117     1 
 2115  2120     1 
 2115  2124     1 
 2116  2118     1 
 2116  2119     1 
 2117  2121     1 
 2117  2125     1 
 2117  2126     1 
 2118  2120     1 
 2118  2124     1 
 2119  2122     1 
 2119  2123     1 
 2119  2127     1 
 2119  2128     1 
 2120  2125     1 
 2120  2126     1 
 2121  2124     1 
 2124  2129     1 
 2124  2132     1 
 2125  2127     1 
 2125  2128     1 
 2126  2130     1 
 2126  2133     1 
 2126  2134     1 
 2127  2129     1 
 2127  2132     1 
 2128  2131     1 
 2128  2135     1 
 2128  2136     1 
 2129  2133     1 
 2129  2134     1 
 2130  2132     1 
 2132  2137     1 
 2132  2145     1 
 2133  2135     1 
 2133  2136     1 
 2134  2138     1 
 2134  2146     1 
 2134  2147     1 
 2135  2137     1 
 2135  2145     1 
 2136  2139     1 
 2136  2148     1 
 2136  2149     1 
 2137  2140     1 
 2137  2146     1 
 2137  2147     1 
 2138  2141     1 
 2138  2145     1 
 2139  2142     1 
 2139  2143     1 
 2139  2144     1 
 2145  2150     1 
 2145  2151     1 
 2146  2148     1 
 2146  2149     1 
 2147  2152     1 
 2147  2153     1 
 2148  2150     1 
 2148  2151     1 
 2149  2154     1 
 2149  2155     1 
 2150  2152     1 
 2150  2153     1 
 2151  2156     1 
 2151  2157     1 
 2152  2154     1 
 2152  2155     1 
 2153  2158     1 
 2153  2159     1 
 2154  2156     1 
 2154  2157     1 
 2156  2158     1 
 2156  2159     1 

[ angles ]
;  ai    aj    ak funct            c0            c1            c2            c3
    2     1     3     2    ga_10
    2     1     4     2    ga_10
    2     1     5     2    ga_11
    3     1     4     2    ga_10
    3     1     5     2    ga_11
    4     1     5     2    ga_11
    1     5     6     2    ga_13
    1     5    11     2    ga_13
    6     5    11     2    ga_13
    5     6     7     2    ga_15
    6     7     8     2    ga_15
    7     8     9     2    ga_22
    7     8    10     2    ga_22
    9     8    10     2    ga_38
    5    11    12     2    ga_30
    5    11    13     2    ga_19
   12    11    13     2    ga_33
   11    13    14     2    ga_32
   11    13    15     2    ga_31
   14    13    15     2    ga_18
   13    15    16     2    ga_13
   13    15    20     2    ga_13
   16    15    20     2    ga_13
   15    16    17     2    ga_15
   15    16    18     2    ga_15
   17    16    18     2    ga_15
   16    17    19     2    ga_15
   15    20    21     2    ga_30
   15    20    22     2    ga_19
   21    20    22     2    ga_33
   20    22    23     2    ga_32
   20    22    24     2    ga_31
   23    22    24     2    ga_18
   22    24    25     2    ga_13
   22    24    31     2    ga_13
   25    24    31     2    ga_13
   24    25    26     2    ga_15
   25    26    27     2    ga_30
   25    26    28     2    ga_19
   27    26    28     2    ga_33
   26    28    29     2    ga_23
   26    28    30     2    ga_23
   29    28    30     2    ga_24
   24    31    32     2    ga_30
   24    31    33     2    ga_19
   32    31    33     2    ga_33
   31    33    34     2    ga_31
   31    33    37     2    ga_31
   34    33    37     2    ga_21
   33    34    35     2    ga_13
   33    34    38     2    ga_13
   35    34    38     2    ga_13
   34    35    36     2    ga_13
   35    36    37     2    ga_13
   33    37    36     2    ga_13
   34    38    39     2    ga_30
   34    38    40     2    ga_19
   39    38    40     2    ga_33
   38    40    41     2    ga_32
   38    40    42     2    ga_31
   41    40    42     2    ga_18
   40    42    43     2    ga_13
   40    42    48     2    ga_13
   43    42    48     2    ga_13
   42    43    44     2    ga_15
   43    44    45     2    ga_15
   44    45    46     2    ga_22
   44    45    47     2    ga_22
   46    45    47     2    ga_38
   42    48    49     2    ga_30
   42    48    50     2    ga_19
   49    48    50     2    ga_33
   48    50    51     2    ga_32
   48    50    52     2    ga_31
   51    50    52     2    ga_18
   50    52    53     2    ga_13
   50    52    57     2    ga_13
   53    52    57     2    ga_13
   52    53    54     2    ga_15
   53    54    55     2    ga_16
   54    55    56     2    ga_4
   52    57    58     2    ga_30
   52    57    59     2    ga_19
   58    57    59     2    ga_33
   57    59    60     2    ga_32
   57    59    61     2    ga_31
   60    59    61     2    ga_18
   59    61    62     2    ga_13
   59    61    66     2    ga_13
   62    61    66     2    ga_13
   61    62    63     2    ga_15
   62    63    64     2    ga_15
   62    63    65     2    ga_15
   64    63    65     2    ga_15
   61    66    67     2    ga_30
   61    66    68     2    ga_19
   67    66    68     2    ga_33
   66    68    69     2    ga_32
   66    68    70     2    ga_31
   69    68    70     2    ga_18
   68    70    71     2    ga_13
   68    70    77     2    ga_13
   71    70    77     2    ga_13
   70    71    72     2    ga_15
   71    72    73     2    ga_30
   71    72    74     2    ga_19
   73    72    74     2    ga_33
   72    74    75     2    ga_23
   72    74    76     2    ga_23
   75    74    76     2    ga_24
   70    77    78     2    ga_30
   70    77    79     2    ga_19
   78    77    79     2    ga_33
   77    79    80     2    ga_32
   77    79    81     2    ga_31
   80    79    81     2    ga_18
   79    81    82     2    ga_13
   79    81    90     2    ga_13
   82    81    90     2    ga_13
   81    82    83     2    ga_15
   82    83    84     2    ga_15
   83    84    85     2    ga_15
   84    85    86     2    ga_15
   85    86    87     2    ga_11
   85    86    88     2    ga_11
   85    86    89     2    ga_11
   87    86    88     2    ga_10
   87    86    89     2    ga_10
   88    86    89     2    ga_10
   81    90    91     2    ga_30
   81    90    92     2    ga_19
   91    90    92     2    ga_33
   90    92    93     2    ga_32
   90    92    94     2    ga_31
   93    92    94     2    ga_18
   92    94    95     2    ga_13
   92    94    98     2    ga_13
   95    94    98     2    ga_13
   94    95    96     2    ga_15
   94    95    97     2    ga_15
   96    95    97     2    ga_15
   94    98    99     2    ga_30
   94    98   100     2    ga_19
   99    98   100     2    ga_33
   98   100   101     2    ga_32
   98   100   102     2    ga_31
  101   100   102     2    ga_18
  100   102   103     2    ga_13
  100   102   107     2    ga_13
  103   102   107     2    ga_13
  102   103   104     2    ga_15
  103   104   105     2    ga_15
  103   104   106     2    ga_15
  105   104   106     2    ga_15
  102   107   108     2    ga_30
  102   107   109     2    ga_19
  108   107   109     2    ga_33
  107   109   110     2    ga_32
  107   109   111     2    ga_31
  110   109   111     2    ga_18
  109   111   112     2    ga_13
  109   111   115     2    ga_13
  112   111   115     2    ga_13
  111   112   113     2    ga_13
  112   113   114     2    ga_12
  111   115   116     2    ga_30
  111   115   117     2    ga_19
  116   115   117     2    ga_33
  115   117   118     2    ga_32
  115   117   119     2    ga_31
  118   117   119     2    ga_18
  117   119   120     2    ga_13
  117   119   132     2    ga_13
  120   119   132     2    ga_13
  119   120   121     2    ga_15
  120   121   122     2    ga_15
  121   122   123     2    ga_13
  122   123   124     2    ga_20
  122   123   125     2    ga_33
  124   123   125     2    ga_23
  123   125   126     2    ga_28
  123   125   129     2    ga_28
  126   125   129     2    ga_28
  125   126   127     2    ga_23
  125   126   128     2    ga_23
  127   126   128     2    ga_24
  125   129   130     2    ga_23
  125   129   131     2    ga_23
  130   129   131     2    ga_24
  119   132   133     2    ga_30
  119   132   134     2    ga_19
  133   132   134     2    ga_33
  132   134   135     2    ga_32
  132   134   136     2    ga_31
  135   134   136     2    ga_18
  134   136   137     2    ga_13
  134   136   141     2    ga_13
  137   136   141     2    ga_13
  136   137   138     2    ga_15
  137   138   139     2    ga_15
  137   138   140     2    ga_15
  139   138   140     2    ga_15
  136   141   142     2    ga_30
  136   141   143     2    ga_19
  142   141   143     2    ga_33
  141   143   144     2    ga_32
  141   143   145     2    ga_31
  144   143   145     2    ga_18
  143   145   146     2    ga_13
  145   146   147     2    ga_30
  145   146   148     2    ga_19
  147   146   148     2    ga_33
  146   148   149     2    ga_32
  146   148   150     2    ga_31
  149   148   150     2    ga_18
  148   150   151     2    ga_13
  148   150   154     2    ga_13
  151   150   154     2    ga_13
  150   151   152     2    ga_15
  150   151   153     2    ga_15
  152   151   153     2    ga_15
  150   154   155     2    ga_30
  150   154   156     2    ga_19
  155   154   156     2    ga_33
  154   156   157     2    ga_32
  154   156   158     2    ga_31
  157   156   158     2    ga_18
  156   158   159     2    ga_13
  156   158   160     2    ga_13
  159   158   160     2    ga_13
  158   160   161     2    ga_30
  158   160   162     2    ga_19
  161   160   162     2    ga_33
  160   162   163     2    ga_32
  160   162   164     2    ga_31
  163   162   164     2    ga_18
  162   164   165     2    ga_13
  164   165   166     2    ga_30
  164   165   167     2    ga_19
  166   165   167     2    ga_33
  165   167   168     2    ga_32
  165   167   169     2    ga_31
  168   167   169     2    ga_18
  167   169   170     2    ga_13
  167   169   177     2    ga_13
  170   169   177     2    ga_13
  169   170   171     2    ga_15
  170   171   172     2    ga_15
  171   172   173     2    ga_30
  171   172   174     2    ga_19
  173   172   174     2    ga_33
  172   174   175     2    ga_23
  172   174   176     2    ga_23
  175   174   176     2    ga_24
  169   177   178     2    ga_30
  169   177   179     2    ga_19
  178   177   179     2    ga_33
  177   179   180     2    ga_32
  177   179   181     2    ga_31
  180   179   181     2    ga_18
  179   181   182     2    ga_13
  179   181   198     2    ga_13
  182   181   198     2    ga_13
  181   182   183     2    ga_15
  182   183   184     2    ga_37
  182   183   186     2    ga_37
  184   183   186     2    ga_7
  183   184   185     2    ga_36
  183   184   187     2    ga_7
  185   184   187     2    ga_36
  183   186   189     2    ga_7
  183   186   190     2    ga_39
  189   186   190     2    ga_27
  184   187   188     2    ga_36
  184   187   189     2    ga_7
  188   187   189     2    ga_36
  186   189   187     2    ga_7
  186   189   192     2    ga_27
  187   189   192     2    ga_39
  186   190   191     2    ga_25
  186   190   194     2    ga_27
  191   190   194     2    ga_25
  189   192   193     2    ga_25
  189   192   196     2    ga_27
  193   192   196     2    ga_25
  190   194   195     2    ga_25
  190   194   196     2    ga_27
  195   194   196     2    ga_25
  192   196   194     2    ga_27
  192   196   197     2    ga_25
  194   196   197     2    ga_25
  181   198   199     2    ga_30
  181   198   200     2    ga_19
  199   198   200     2    ga_33
  198   200   201     2    ga_32
  198   200   202     2    ga_31
  201   200   202     2    ga_18
  200   202   203     2    ga_13
  200   202   215     2    ga_13
  203   202   215     2    ga_13
  202   203   204     2    ga_15
  203   204   205     2    ga_15
  204   205   206     2    ga_13
  205   206   207     2    ga_20
  205   206   208     2    ga_33
  207   206   208     2    ga_23
  206   208   209     2    ga_28
  206   208   212     2    ga_28
  209   208   212     2    ga_28
  208   209   210     2    ga_23
  208   209   211     2    ga_23
  210   209   211     2    ga_24
  208   212   213     2    ga_23
  208   212   214     2    ga_23
  213   212   214     2    ga_24
  202   215   216     2    ga_30
  202   215   217     2    ga_19
  216   215   217     2    ga_33
  215   217   218     2    ga_32
  215   217   219     2    ga_31
  218   217   219     2    ga_18
  217   219   220     2    ga_13
  217   219   232     2    ga_13
  220   219   232     2    ga_13
  219   220   221     2    ga_15
  220   221   222     2    ga_27
  220   221   224     2    ga_27
  222   221   224     2    ga_27
  221   222   223     2    ga_25
  221   222   226     2    ga_27
  223   222   226     2    ga_25
  221   224   225     2    ga_25
  221   224   228     2    ga_27
  225   224   228     2    ga_25
  222   226   227     2    ga_25
  222   226   230     2    ga_27
  227   226   230     2    ga_25
  224   228   229     2    ga_25
  224   228   230     2    ga_27
  229   228   230     2    ga_25
  226   230   228     2    ga_27
  226   230   231     2    ga_25
  228   230   231     2    ga_25
  219   232   233     2    ga_30
  219   232   234     2    ga_19
  233   232   234     2    ga_33
  232   234   235     2    ga_32
  232   234   236     2    ga_31
  235   234   236     2    ga_18
  234   236   237     2    ga_13
  234   236   240     2    ga_13
  237   236   240     2    ga_13
  236   237   238     2    ga_15
  236   237   239     2    ga_15
  238   237   239     2    ga_15
  236   240   241     2    ga_30
  236   240   242     2    ga_19
  241   240   242     2    ga_33
  240   242   243     2    ga_32
  240   242   244     2    ga_31
  243   242   244     2    ga_18
  242   244   245     2    ga_13
  242   244   249     2    ga_13
  245   244   249     2    ga_13
  244   245   246     2    ga_15
  245   246   247     2    ga_22
  245   246   248     2    ga_22
  247   246   248     2    ga_38
  244   249   250     2    ga_30
  244   249   251     2    ga_19
  250   249   251     2    ga_33
  249   251   252     2    ga_32
  249   251   253     2    ga_31
  252   251   253     2    ga_18
  251   253   254     2    ga_13
  251   253   257     2    ga_13
  254   253   257     2    ga_13
  253   254   255     2    ga_15
  253   254   256     2    ga_15
  255   254   256     2    ga_15
  253   257   258     2    ga_30
  253   257   259     2    ga_19
  258   257   259     2    ga_33
  257   259   260     2    ga_32
  257   259   261     2    ga_31
  260   259   261     2    ga_18
  259   261   262     2    ga_13
  259   261   266     2    ga_13
  262   261   266     2    ga_13
  261   262   263     2    ga_15
  262   263   264     2    ga_15
  262   263   265     2    ga_15
  264   263   265     2    ga_15
  261   266   267     2    ga_30
  261   266   268     2    ga_19
  267   266   268     2    ga_33
  266   268   269     2    ga_32
  266   268   270     2    ga_31
  269   268   270     2    ga_18
  268   270   271     2    ga_13
  270   271   272     2    ga_30
  270   271   273     2    ga_19
  272   271   273     2    ga_33
  271   273   274     2    ga_32
  271   273   275     2    ga_31
  274   273   275     2    ga_18
  273   275   276     2    ga_13
  273   275   280     2    ga_13
  276   275   280     2    ga_13
  275   276   277     2    ga_15
  276   277   278     2    ga_15
  276   277   279     2    ga_15
  278   277   279     2    ga_15
  275   280   281     2    ga_30
  275   280   282     2    ga_19
  281   280   282     2    ga_33
  280   282   283     2    ga_32
  280   282   284     2    ga_31
  283   282   284     2    ga_18
  282   284   285     2    ga_13
  282   284   290     2    ga_13
  285   284   290     2    ga_13
  284   285   286     2    ga_15
  285   286   287     2    ga_15
  286   287   288     2    ga_22
  286   287   289     2    ga_22
  288   287   289     2    ga_38
  284   290   291     2    ga_30
  284   290   292     2    ga_19
  291   290   292     2    ga_33
  290   292   293     2    ga_32
  290   292   294     2    ga_31
  293   292   294     2    ga_18
  292   294   295     2    ga_13
  292   294   300     2    ga_13
  295   294   300     2    ga_13
  294   295   296     2    ga_15
  295   296   297     2    ga_15
  296   297   298     2    ga_22
  296   297   299     2    ga_22
  298   297   299     2    ga_38
  294   300   301     2    ga_30
  294   300   302     2    ga_19
  301   300   302     2    ga_33
  300   302   303     2    ga_32
  300   302   304     2    ga_31
  303   302   304     2    ga_18
  302   304   305     2    ga_13
  302   304   310     2    ga_13
  305   304   310     2    ga_13
  304   305   306     2    ga_15
  305   306   307     2    ga_15
  306   307   308     2    ga_22
  306   307   309     2    ga_22
  308   307   309     2    ga_38
  304   310   311     2    ga_30
  304   310   312     2    ga_19
  311   310   312     2    ga_33
  310   312   313     2    ga_32
  310   312   314     2    ga_31
  313   312   314     2    ga_18
  312   314   315     2    ga_13
  312   314   318     2    ga_13
  315   314   318     2    ga_13
  314   315   316     2    ga_13
  315   316   317     2    ga_12
  314   318   319     2    ga_30
  314   318   320     2    ga_19
  319   318   320     2    ga_33
  318   320   321     2    ga_32
  318   320   322     2    ga_31
  321   320   322     2    ga_18
  320   322   323     2    ga_13
  320   322   327     2    ga_13
  323   322   327     2    ga_13
  322   323   324     2    ga_15
  323   324   325     2    ga_15
  323   324   326     2    ga_15
  325   324   326     2    ga_15
  322   327   328     2    ga_30
  322   327   329     2    ga_19
  328   327   329     2    ga_33
  327   329   330     2    ga_32
  327   329   331     2    ga_31
  330   329   331     2    ga_18
  329   331   332     2    ga_13
  331   332   333     2    ga_30
  331   332   334     2    ga_19
  333   332   334     2    ga_33
  332   334   335     2    ga_32
  332   334   336     2    ga_31
  335   334   336     2    ga_18
  334   336   337     2    ga_13
  334   336   340     2    ga_13
  337   336   340     2    ga_13
  336   337   338     2    ga_13
  337   338   339     2    ga_12
  336   340   341     2    ga_30
  336   340   342     2    ga_19
  341   340   342     2    ga_33
  340   342   343     2    ga_32
  340   342   344     2    ga_31
  343   342   344     2    ga_18
  342   344   345     2    ga_13
  342   344   348     2    ga_13
  345   344   348     2    ga_13
  344   345   346     2    ga_15
  344   345   347     2    ga_15
  346   345   347     2    ga_15
  344   348   349     2    ga_30
  344   348   350     2    ga_19
  349   348   350     2    ga_33
  348   350   351     2    ga_31
  348   350   354     2    ga_31
  351   350   354     2    ga_21
  350   351   352     2    ga_13
  350   351   355     2    ga_13
  352   351   355     2    ga_13
  351   352   353     2    ga_13
  352   353   354     2    ga_13
  350   354   353     2    ga_13
  351   355   356     2    ga_30
  351   355   357     2    ga_19
  356   355   357     2    ga_33
  355   357   358     2    ga_32
  355   357   359     2    ga_31
  358   357   359     2    ga_18
  357   359   360     2    ga_13
  357   359   361     2    ga_13
  360   359   361     2    ga_13
  359   361   362     2    ga_30
  359   361   363     2    ga_19
  362   361   363     2    ga_33
  361   363   364     2    ga_31
  361   363   367     2    ga_31
  364   363   367     2    ga_21
  363   364   365     2    ga_13
  363   364   368     2    ga_13
  365   364   368     2    ga_13
  364   365   366     2    ga_13
  365   366   367     2    ga_13
  363   367   366     2    ga_13
  364   368   369     2    ga_30
  364   368   370     2    ga_19
  369   368   370     2    ga_33
  368   370   371     2    ga_32
  368   370   372     2    ga_31
  371   370   372     2    ga_18
  370   372   373     2    ga_13
  370   372   374     2    ga_13
  373   372   374     2    ga_13
  372   374   375     2    ga_30
  372   374   376     2    ga_19
  375   374   376     2    ga_33
  374   376   377     2    ga_32
  374   376   378     2    ga_31
  377   376   378     2    ga_18
  376   378   379     2    ga_13
  376   378   382     2    ga_13
  379   378   382     2    ga_13
  378   379   380     2    ga_16
  379   380   381     2    ga_3
  378   382   383     2    ga_30
  378   382   384     2    ga_19
  383   382   384     2    ga_33
  382   384   385     2    ga_32
  382   384   386     2    ga_31
  385   384   386     2    ga_18
  384   386   387     2    ga_13
  384   386   388     2    ga_13
  387   386   388     2    ga_13
  386   388   389     2    ga_30
  386   388   390     2    ga_19
  389   388   390     2    ga_33
  388   390   391     2    ga_32
  388   390   392     2    ga_31
  391   390   392     2    ga_18
  390   392   393     2    ga_13
  390   392   397     2    ga_13
  393   392   397     2    ga_13
  392   393   394     2    ga_15
  393   394   395     2    ga_15
  393   394   396     2    ga_15
  395   394   396     2    ga_15
  392   397   398     2    ga_30
  392   397   399     2    ga_19
  398   397   399     2    ga_33
  397   399   400     2    ga_32
  397   399   401     2    ga_31
  400   399   401     2    ga_18
  399   401   402     2    ga_13
  399   401   406     2    ga_13
  402   401   406     2    ga_13
  401   402   403     2    ga_15
  402   403   404     2    ga_15
  402   403   405     2    ga_15
  404   403   405     2    ga_15
  401   406   407     2    ga_30
  401   406   408     2    ga_19
  407   406   408     2    ga_33
  406   408   409     2    ga_32
  406   408   410     2    ga_31
  409   408   410     2    ga_18
  408   410   411     2    ga_13
  408   410   415     2    ga_13
  411   410   415     2    ga_13
  410   411   412     2    ga_15
  411   412   413     2    ga_15
  411   412   414     2    ga_15
  413   412   414     2    ga_15
  410   415   416     2    ga_30
  410   415   417     2    ga_19
  416   415   417     2    ga_33
  415   417   418     2    ga_32
  415   417   419     2    ga_31
  418   417   419     2    ga_18
  417   419   420     2    ga_13
  417   419   424     2    ga_13
  420   419   424     2    ga_13
  419   420   421     2    ga_15
  420   421   422     2    ga_15
  420   421   423     2    ga_15
  422   421   423     2    ga_15
  419   424   425     2    ga_30
  419   424   426     2    ga_19
  425   424   426     2    ga_33
  424   426   427     2    ga_32
  424   426   428     2    ga_31
  427   426   428     2    ga_18
  426   428   429     2    ga_13
  426   428   441     2    ga_13
  429   428   441     2    ga_13
  428   429   430     2    ga_15
  429   430   431     2    ga_27
  429   430   433     2    ga_27
  431   430   433     2    ga_27
  430   431   432     2    ga_25
  430   431   435     2    ga_27
  432   431   435     2    ga_25
  430   433   434     2    ga_25
  430   433   437     2    ga_27
  434   433   437     2    ga_25
  431   435   436     2    ga_25
  431   435   439     2    ga_27
  436   435   439     2    ga_25
  433   437   438     2    ga_25
  433   437   439     2    ga_27
  438   437   439     2    ga_25
  435   439   437     2    ga_27
  435   439   440     2    ga_25
  437   439   440     2    ga_25
  428   441   442     2    ga_30
  428   441   443     2    ga_19
  442   441   443     2    ga_33
  441   443   444     2    ga_31
  441   443   447     2    ga_31
  444   443   447     2    ga_21
  443   444   445     2    ga_13
  443   444   448     2    ga_13
  445   444   448     2    ga_13
  444   445   446     2    ga_13
  445   446   447     2    ga_13
  443   447   446     2    ga_13
  444   448   449     2    ga_30
  444   448   450     2    ga_19
  449   448   450     2    ga_33
  448   450   451     2    ga_32
  448   450   452     2    ga_31
  451   450   452     2    ga_18
  450   452   453     2    ga_13
  450   452   457     2    ga_13
  453   452   457     2    ga_13
  452   453   454     2    ga_15
  453   454   455     2    ga_15
  453   454   456     2    ga_15
  455   454   456     2    ga_15
  452   457   458     2    ga_30
  452   457   459     2    ga_19
  458   457   459     2    ga_33
  457   459   460     2    ga_32
  457   459   461     2    ga_31
  460   459   461     2    ga_18
  459   461   462     2    ga_13
  459   461   466     2    ga_13
  462   461   466     2    ga_13
  461   462   463     2    ga_13
  461   462   465     2    ga_15
  463   462   465     2    ga_15
  462   463   464     2    ga_12
  461   466   467     2    ga_30
  461   466   468     2    ga_19
  467   466   468     2    ga_33
  466   468   469     2    ga_32
  466   468   470     2    ga_31
  469   468   470     2    ga_18
  468   470   471     2    ga_13
  468   470   472     2    ga_13
  471   470   472     2    ga_13
  470   472   473     2    ga_30
  470   472   474     2    ga_19
  473   472   474     2    ga_33
  472   474   475     2    ga_32
  472   474   476     2    ga_31
  475   474   476     2    ga_18
  474   476   477     2    ga_13
  474   476   484     2    ga_13
  477   476   484     2    ga_13
  476   477   478     2    ga_15
  477   478   479     2    ga_15
  478   479   480     2    ga_30
  478   479   481     2    ga_19
  480   479   481     2    ga_33
  479   481   482     2    ga_23
  479   481   483     2    ga_23
  482   481   483     2    ga_24
  476   484   485     2    ga_30
  476   484   486     2    ga_19
  485   484   486     2    ga_33
  484   486   487     2    ga_32
  484   486   488     2    ga_31
  487   486   488     2    ga_18
  486   488   489     2    ga_13
  486   488   498     2    ga_13
  489   488   498     2    ga_13
  488   489   490     2    ga_15
  489   490   491     2    ga_37
  489   490   492     2    ga_37
  491   490   492     2    ga_7
  490   491   494     2    ga_7
  490   492   493     2    ga_36
  490   492   496     2    ga_7
  493   492   496     2    ga_36
  491   494   495     2    ga_36
  491   494   496     2    ga_7
  495   494   496     2    ga_36
  492   496   494     2    ga_7
  492   496   497     2    ga_36
  494   496   497     2    ga_36
  488   498   499     2    ga_30
  488   498   500     2    ga_19
  499   498   500     2    ga_33
  498   500   501     2    ga_32
  498   500   502     2    ga_31
  501   500   502     2    ga_18
  500   502   503     2    ga_13
  500   502   508     2    ga_13
  503   502   508     2    ga_13
  502   503   504     2    ga_15
  503   504   505     2    ga_15
  504   505   506     2    ga_22
  504   505   507     2    ga_22
  506   505   507     2    ga_38
  502   508   509     2    ga_30
  502   508   510     2    ga_19
  509   508   510     2    ga_33
  508   510   511     2    ga_32
  508   510   512     2    ga_31
  511   510   512     2    ga_18
  510   512   513     2    ga_13
  510   512   519     2    ga_13
  513   512   519     2    ga_13
  512   513   514     2    ga_15
  513   514   515     2    ga_30
  513   514   516     2    ga_19
  515   514   516     2    ga_33
  514   516   517     2    ga_23
  514   516   518     2    ga_23
  517   516   518     2    ga_24
  512   519   520     2    ga_30
  512   519   521     2    ga_19
  520   519   521     2    ga_33
  519   521   522     2    ga_32
  519   521   523     2    ga_31
  522   521   523     2    ga_18
  521   523   524     2    ga_13
  521   523   536     2    ga_13
  524   523   536     2    ga_13
  523   524   525     2    ga_15
  524   525   526     2    ga_27
  524   525   528     2    ga_27
  526   525   528     2    ga_27
  525   526   527     2    ga_25
  525   526   530     2    ga_27
  527   526   530     2    ga_25
  525   528   529     2    ga_25
  525   528   532     2    ga_27
  529   528   532     2    ga_25
  526   530   531     2    ga_25
  526   530   534     2    ga_27
  531   530   534     2    ga_25
  528   532   533     2    ga_25
  528   532   534     2    ga_27
  533   532   534     2    ga_25
  530   534   532     2    ga_27
  530   534   535     2    ga_25
  532   534   535     2    ga_25
  523   536   537     2    ga_30
  523   536   538     2    ga_19
  537   536   538     2    ga_33
  536   538   539     2    ga_32
  536   538   540     2    ga_31
  539   538   540     2    ga_18
  538   540   541     2    ga_13
  538   540   553     2    ga_13
  541   540   553     2    ga_13
  540   541   542     2    ga_15
  541   542   543     2    ga_15
  542   543   544     2    ga_13
  543   544   545     2    ga_20
  543   544   546     2    ga_33
  545   544   546     2    ga_23
  544   546   547     2    ga_28
  544   546   550     2    ga_28
  547   546   550     2    ga_28
  546   547   548     2    ga_23
  546   547   549     2    ga_23
  548   547   549     2    ga_24
  546   550   551     2    ga_23
  546   550   552     2    ga_23
  551   550   552     2    ga_24
  540   553   554     2    ga_30
  540   553   555     2    ga_19
  554   553   555     2    ga_33
  553   555   556     2    ga_32
  553   555   557     2    ga_31
  556   555   557     2    ga_18
  555   557   558     2    ga_13
  555   557   566     2    ga_13
  558   557   566     2    ga_13
  557   558   559     2    ga_15
  558   559   560     2    ga_15
  559   560   561     2    ga_15
  560   561   562     2    ga_15
  561   562   563     2    ga_11
  561   562   564     2    ga_11
  561   562   565     2    ga_11
  563   562   564     2    ga_10
  563   562   565     2    ga_10
  564   562   565     2    ga_10
  557   566   567     2    ga_30
  557   566   568     2    ga_19
  567   566   568     2    ga_33
  566   568   569     2    ga_32
  566   568   570     2    ga_31
  569   568   570     2    ga_18
  568   570   571     2    ga_13
  568   570   579     2    ga_13
  571   570   579     2    ga_13
  570   571   572     2    ga_15
  571   572   573     2    ga_15
  572   573   574     2    ga_15
  573   574   575     2    ga_15
  574   575   576     2    ga_11
  574   575   577     2    ga_11
  574   575   578     2    ga_11
  576   575   577     2    ga_10
  576   575   578     2    ga_10
  577   575   578     2    ga_10
  570   579   580     2    ga_30
  570   579   581     2    ga_19
  580   579   581     2    ga_33
  579   581   582     2    ga_32
  579   581   583     2    ga_31
  582   581   583     2    ga_18
  581   583   584     2    ga_13
  581   583   591     2    ga_13
  584   583   591     2    ga_13
  583   584   585     2    ga_15
  584   585   586     2    ga_15
  585   586   587     2    ga_30
  585   586   588     2    ga_19
  587   586   588     2    ga_33
  586   588   589     2    ga_23
  586   588   590     2    ga_23
  589   588   590     2    ga_24
  583   591   592     2    ga_30
  583   591   593     2    ga_19
  592   591   593     2    ga_33
  591   593   594     2    ga_32
  591   593   595     2    ga_31
  594   593   595     2    ga_18
  593   595   596     2    ga_13
  593   595   600     2    ga_13
  596   595   600     2    ga_13
  595   596   597     2    ga_15
  595   596   598     2    ga_15
  597   596   598     2    ga_15
  596   597   599     2    ga_15
  595   600   601     2    ga_30
  595   600   602     2    ga_19
  601   600   602     2    ga_33
  600   602   603     2    ga_32
  600   602   604     2    ga_31
  603   602   604     2    ga_18
  602   604   605     2    ga_13
  602   604   610     2    ga_13
  605   604   610     2    ga_13
  604   605   606     2    ga_15
  605   606   607     2    ga_15
  606   607   608     2    ga_22
  606   607   609     2    ga_22
  608   607   609     2    ga_38
  604   610   611     2    ga_30
  604   610   612     2    ga_19
  611   610   612     2    ga_33
  610   612   613     2    ga_32
  610   612   614     2    ga_31
  613   612   614     2    ga_18
  612   614   615     2    ga_13
  612   614   620     2    ga_13
  615   614   620     2    ga_13
  614   615   616     2    ga_15
  615   616   617     2    ga_15
  616   617   618     2    ga_22
  616   617   619     2    ga_22
  618   617   619     2    ga_38
  614   620   621     2    ga_30
  614   620   622     2    ga_19
  621   620   622     2    ga_33
  620   622   623     2    ga_32
  620   622   624     2    ga_31
  623   622   624     2    ga_18
  622   624   625     2    ga_13
  622   624   629     2    ga_13
  625   624   629     2    ga_13
  624   625   626     2    ga_15
  625   626   627     2    ga_15
  625   626   628     2    ga_15
  627   626   628     2    ga_15
  624   629   630     2    ga_30
  624   629   631     2    ga_19
  630   629   631     2    ga_33
  629   631   632     2    ga_32
  629   631   633     2    ga_31
  632   631   633     2    ga_18
  631   633   634     2    ga_13
  631   633   642     2    ga_13
  634   633   642     2    ga_13
  633   634   635     2    ga_15
  634   635   636     2    ga_15
  635   636   637     2    ga_15
  636   637   638     2    ga_15
  637   638   639     2    ga_11
  637   638   640     2    ga_11
  637   638   641     2    ga_11
  639   638   640     2    ga_10
  639   638   641     2    ga_10
  640   638   641     2    ga_10
  633   642   643     2    ga_30
  633   642   644     2    ga_19
  643   642   644     2    ga_33
  642   644   645     2    ga_32
  642   644   646     2    ga_31
  645   644   646     2    ga_18
  644   646   647     2    ga_13
  646   647   648     2    ga_30
  646   647   649     2    ga_19
  648   647   649     2    ga_33
  647   649   650     2    ga_32
  647   649   651     2    ga_31
  650   649   651     2    ga_18
  649   651   652     2    ga_13
  649   651   659     2    ga_13
  652   651   659     2    ga_13
  651   652   653     2    ga_15
  652   653   654     2    ga_15
  653   654   655     2    ga_30
  653   654   656     2    ga_19
  655   654   656     2    ga_33
  654   656   657     2    ga_23
  654   656   658     2    ga_23
  657   656   658     2    ga_24
  651   659   660     2    ga_30
  651   659   661     2    ga_19
  660   659   661     2    ga_33
  659   661   662     2    ga_32
  659   661   663     2    ga_31
  662   661   663     2    ga_18
  661   663   664     2    ga_13
  661   663   669     2    ga_13
  664   663   669     2    ga_13
  663   664   665     2    ga_15
  664   665   666     2    ga_15
  665   666   667     2    ga_22
  665   666   668     2    ga_22
  667   666   668     2    ga_38
  663   669   670     2    ga_30
  663   669   671     2    ga_19
  670   669   671     2    ga_33
  669   671   672     2    ga_32
  669   671   673     2    ga_31
  672   671   673     2    ga_18
  671   673   674     2    ga_13
  671   673   677     2    ga_13
  674   673   677     2    ga_13
  673   674   675     2    ga_15
  673   674   676     2    ga_15
  675   674   676     2    ga_15
  673   677   678     2    ga_30
  673   677   679     2    ga_19
  678   677   679     2    ga_33
  677   679   680     2    ga_32
  677   679   681     2    ga_31
  680   679   681     2    ga_18
  679   681   682     2    ga_13
  679   681   685     2    ga_13
  682   681   685     2    ga_13
  681   682   683     2    ga_13
  682   683   684     2    ga_12
  681   685   686     2    ga_30
  681   685   687     2    ga_19
  686   685   687     2    ga_33
  685   687   688     2    ga_31
  685   687   691     2    ga_31
  688   687   691     2    ga_21
  687   688   689     2    ga_13
  687   688   692     2    ga_13
  689   688   692     2    ga_13
  688   689   690     2    ga_13
  689   690   691     2    ga_13
  687   691   690     2    ga_13
  688   692   693     2    ga_30
  688   692   694     2    ga_19
  693   692   694     2    ga_33
  692   694   695     2    ga_32
  692   694   696     2    ga_31
  695   694   696     2    ga_18
  694   696   697     2    ga_13
  694   696   705     2    ga_13
  697   696   705     2    ga_13
  696   697   698     2    ga_15
  697   698   699     2    ga_15
  698   699   700     2    ga_15
  699   700   701     2    ga_15
  700   701   702     2    ga_11
  700   701   703     2    ga_11
  700   701   704     2    ga_11
  702   701   703     2    ga_10
  702   701   704     2    ga_10
  703   701   704     2    ga_10
  696   705   706     2    ga_30
  696   705   707     2    ga_19
  706   705   707     2    ga_33
  705   707   708     2    ga_32
  705   707   709     2    ga_31
  708   707   709     2    ga_18
  707   709   710     2    ga_13
  707   709   713     2    ga_13
  710   709   713     2    ga_13
  709   710   711     2    ga_15
  709   710   712     2    ga_15
  711   710   712     2    ga_15
  709   713   714     2    ga_30
  709   713   715     2    ga_19
  714   713   715     2    ga_33
  713   715   716     2    ga_32
  713   715   717     2    ga_31
  716   715   717     2    ga_18
  715   717   718     2    ga_13
  715   717   731     2    ga_13
  718   717   731     2    ga_13
  717   718   719     2    ga_15
  718   719   720     2    ga_27
  718   719   722     2    ga_27
  720   719   722     2    ga_27
  719   720   721     2    ga_25
  719   720   724     2    ga_27
  721   720   724     2    ga_25
  719   722   723     2    ga_25
  719   722   726     2    ga_27
  723   722   726     2    ga_25
  720   724   725     2    ga_25
  720   724   728     2    ga_27
  725   724   728     2    ga_25
  722   726   727     2    ga_25
  722   726   728     2    ga_27
  727   726   728     2    ga_25
  724   728   726     2    ga_27
  724   728   729     2    ga_27
  726   728   729     2    ga_27
  728   729   730     2    ga_12
  717   731   732     2    ga_30
  717   731   733     2    ga_19
  732   731   733     2    ga_33
  731   733   734     2    ga_32
  731   733   735     2    ga_31
  734   733   735     2    ga_18
  733   735   736     2    ga_13
  733   735   748     2    ga_13
  736   735   748     2    ga_13
  735   736   737     2    ga_15
  736   737   738     2    ga_27
  736   737   740     2    ga_27
  738   737   740     2    ga_27
  737   738   739     2    ga_25
  737   738   742     2    ga_27
  739   738   742     2    ga_25
  737   740   741     2    ga_25
  737   740   744     2    ga_27
  741   740   744     2    ga_25
  738   742   743     2    ga_25
  738   742   746     2    ga_27
  743   742   746     2    ga_25
  740   744   745     2    ga_25
  740   744   746     2    ga_27
  745   744   746     2    ga_25
  742   746   744     2    ga_27
  742   746   747     2    ga_25
  744   746   747     2    ga_25
  735   748   749     2    ga_30
  735   748   750     2    ga_19
  749   748   750     2    ga_33
  748   750   751     2    ga_32
  748   750   752     2    ga_31
  751   750   752     2    ga_18
  750   752   753     2    ga_13
  750   752   757     2    ga_13
  753   752   757     2    ga_13
  752   753   754     2    ga_15
  753   754   755     2    ga_16
  754   755   756     2    ga_4
  752   757   758     2    ga_30
  752   757   759     2    ga_19
  758   757   759     2    ga_33
  757   759   760     2    ga_32
  757   759   761     2    ga_31
  760   759   761     2    ga_18
  759   761   762     2    ga_13
  759   761   770     2    ga_13
  762   761   770     2    ga_13
  761   762   763     2    ga_15
  762   763   764     2    ga_15
  763   764   765     2    ga_15
  764   765   766     2    ga_15
  765   766   767     2    ga_11
  765   766   768     2    ga_11
  765   766   769     2    ga_11
  767   766   768     2    ga_10
  767   766   769     2    ga_10
  768   766   769     2    ga_10
  761   770   771     2    ga_30
  761   770   772     2    ga_19
  771   770   772     2    ga_33
  770   772   773     2    ga_32
  770   772   774     2    ga_31
  773   772   774     2    ga_18
  772   774   775     2    ga_13
  772   774   782     2    ga_13
  775   774   782     2    ga_13
  774   775   776     2    ga_15
  775   776   777     2    ga_15
  776   777   778     2    ga_30
  776   777   779     2    ga_19
  778   777   779     2    ga_33
  777   779   780     2    ga_23
  777   779   781     2    ga_23
  780   779   781     2    ga_24
  774   782   783     2    ga_30
  774   782   784     2    ga_19
  783   782   784     2    ga_33
  782   784   785     2    ga_32
  782   784   786     2    ga_31
  785   784   786     2    ga_18
  784   786   787     2    ga_13
  784   786   791     2    ga_13
  787   786   791     2    ga_13
  786   787   788     2    ga_13
  786   787   790     2    ga_15
  788   787   790     2    ga_15
  787   788   789     2    ga_12
  786   791   792     2    ga_30
  786   791   793     2    ga_19
  792   791   793     2    ga_33
  791   793   794     2    ga_32
  791   793   795     2    ga_31
  794   793   795     2    ga_18
  793   795   796     2    ga_13
  793   795   800     2    ga_13
  796   795   800     2    ga_13
  795   796   797     2    ga_15
  795   796   798     2    ga_15
  797   796   798     2    ga_15
  796   797   799     2    ga_15
  795   800   801     2    ga_30
  795   800   802     2    ga_19
  801   800   802     2    ga_33
  800   802   803     2    ga_32
  800   802   804     2    ga_31
  803   802   804     2    ga_18
  802   804   805     2    ga_13
  804   805   806     2    ga_30
  804   805   807     2    ga_19
  806   805   807     2    ga_33
  805   807   808     2    ga_32
  805   807   809     2    ga_31
  808   807   809     2    ga_18
  807   809   810     2    ga_13
  807   809   816     2    ga_13
  810   809   816     2    ga_13
  809   810   811     2    ga_15
  810   811   812     2    ga_30
  810   811   813     2    ga_19
  812   811   813     2    ga_33
  811   813   814     2    ga_23
  811   813   815     2    ga_23
  814   813   815     2    ga_24
  809   816   817     2    ga_30
  809   816   818     2    ga_19
  817   816   818     2    ga_33
  816   818   819     2    ga_32
  816   818   820     2    ga_31
  819   818   820     2    ga_18
  818   820   821     2    ga_13
  818   820   824     2    ga_13
  821   820   824     2    ga_13
  820   821   822     2    ga_13
  821   822   823     2    ga_12
  820   824   825     2    ga_30
  820   824   826     2    ga_19
  825   824   826     2    ga_33
  824   826   827     2    ga_32
  824   826   828     2    ga_31
  827   826   828     2    ga_18
  826   828   829     2    ga_13
  826   828   832     2    ga_13
  829   828   832     2    ga_13
  828   829   830     2    ga_16
  829   830   831     2    ga_3
  828   832   833     2    ga_30
  828   832   834     2    ga_19
  833   832   834     2    ga_33
  832   834   835     2    ga_32
  832   834   836     2    ga_31
  835   834   836     2    ga_18
  834   836   837     2    ga_13
  836   837   838     2    ga_30
  836   837   839     2    ga_19
  838   837   839     2    ga_33
  837   839   840     2    ga_32
  837   839   841     2    ga_31
  840   839   841     2    ga_18
  839   841   842     2    ga_13
  839   841   846     2    ga_13
  842   841   846     2    ga_13
  841   842   843     2    ga_13
  841   842   845     2    ga_15
  843   842   845     2    ga_15
  842   843   844     2    ga_12
  841   846   847     2    ga_30
  841   846   848     2    ga_19
  847   846   848     2    ga_33
  846   848   849     2    ga_32
  846   848   850     2    ga_31
  849   848   850     2    ga_18
  848   850   851     2    ga_13
  848   850   855     2    ga_13
  851   850   855     2    ga_13
  850   851   852     2    ga_15
  850   851   853     2    ga_15
  852   851   853     2    ga_15
  851   852   854     2    ga_15
  850   855   856     2    ga_30
  850   855   857     2    ga_19
  856   855   857     2    ga_33
  855   857   858     2    ga_32
  855   857   859     2    ga_31
  858   857   859     2    ga_18
  857   859   860     2    ga_13
  859   860   861     2    ga_30
  859   860   862     2    ga_19
  861   860   862     2    ga_33
  860   862   863     2    ga_32
  860   862   864     2    ga_31
  863   862   864     2    ga_18
  862   864   865     2    ga_13
  862   864   869     2    ga_13
  865   864   869     2    ga_13
  864   865   866     2    ga_15
  865   866   867     2    ga_15
  865   866   868     2    ga_15
  867   866   868     2    ga_15
  864   869   870     2    ga_30
  864   869   871     2    ga_19
  870   869   871     2    ga_33
  869   871   872     2    ga_32
  869   871   873     2    ga_31
  872   871   873     2    ga_18
  871   873   874     2    ga_13
  871   873   878     2    ga_13
  874   873   878     2    ga_13
  873   874   875     2    ga_15
  873   874   876     2    ga_15
  875   874   876     2    ga_15
  874   875   877     2    ga_15
  873   878   879     2    ga_30
  873   878   880     2    ga_19
  879   878   880     2    ga_33
  878   880   881     2    ga_32
  878   880   882     2    ga_31
  881   880   882     2    ga_18
  880   882   883     2    ga_13
  880   882   892     2    ga_13
  883   882   892     2    ga_13
  882   883   884     2    ga_15
  883   884   885     2    ga_37
  883   884   886     2    ga_37
  885   884   886     2    ga_7
  884   885   888     2    ga_7
  884   886   887     2    ga_36
  884   886   890     2    ga_7
  887   886   890     2    ga_36
  885   888   889     2    ga_36
  885   888   890     2    ga_7
  889   888   890     2    ga_36
  886   890   888     2    ga_7
  886   890   891     2    ga_36
  888   890   891     2    ga_36
  882   892   893     2    ga_30
  882   892   894     2    ga_19
  893   892   894     2    ga_33
  892   894   895     2    ga_32
  892   894   896     2    ga_31
  895   894   896     2    ga_18
  894   896   897     2    ga_13
  894   896   898     2    ga_13
  897   896   898     2    ga_13
  896   898   899     2    ga_30
  896   898   900     2    ga_19
  899   898   900     2    ga_33
  898   900   901     2    ga_32
  898   900   902     2    ga_31
  901   900   902     2    ga_18
  900   902   903     2    ga_13
  900   902   906     2    ga_13
  903   902   906     2    ga_13
  902   903   904     2    ga_15
  902   903   905     2    ga_15
  904   903   905     2    ga_15
  902   906   907     2    ga_30
  902   906   908     2    ga_19
  907   906   908     2    ga_33
  906   908   909     2    ga_32
  906   908   910     2    ga_31
  909   908   910     2    ga_18
  908   910   911     2    ga_13
  908   910   912     2    ga_13
  911   910   912     2    ga_13
  910   912   913     2    ga_30
  910   912   914     2    ga_19
  913   912   914     2    ga_33
  912   914   915     2    ga_32
  912   914   916     2    ga_31
  915   914   916     2    ga_18
  914   916   917     2    ga_13
  914   916   923     2    ga_13
  917   916   923     2    ga_13
  916   917   918     2    ga_15
  917   918   919     2    ga_30
  917   918   920     2    ga_19
  919   918   920     2    ga_33
  918   920   921     2    ga_23
  918   920   922     2    ga_23
  921   920   922     2    ga_24
  916   923   924     2    ga_30
  916   923   925     2    ga_19
  924   923   925     2    ga_33
  923   925   926     2    ga_32
  923   925   927     2    ga_31
  926   925   927     2    ga_18
  925   927   928     2    ga_13
  925   927   934     2    ga_13
  928   927   934     2    ga_13
  927   928   929     2    ga_15
  928   929   930     2    ga_30
  928   929   931     2    ga_19
  930   929   931     2    ga_33
  929   931   932     2    ga_23
  929   931   933     2    ga_23
  932   931   933     2    ga_24
  927   934   935     2    ga_30
  927   934   936     2    ga_19
  935   934   936     2    ga_33
  934   936   937     2    ga_32
  934   936   938     2    ga_31
  937   936   938     2    ga_18
  936   938   939     2    ga_13
  936   938   946     2    ga_13
  939   938   946     2    ga_13
  938   939   940     2    ga_15
  939   940   941     2    ga_15
  940   941   942     2    ga_30
  940   941   943     2    ga_19
  942   941   943     2    ga_33
  941   943   944     2    ga_23
  941   943   945     2    ga_23
  944   943   945     2    ga_24
  938   946   947     2    ga_30
  938   946   948     2    ga_19
  947   946   948     2    ga_33
  946   948   949     2    ga_32
  946   948   950     2    ga_31
  949   948   950     2    ga_18
  948   950   951     2    ga_13
  948   950   955     2    ga_13
  951   950   955     2    ga_13
  950   951   952     2    ga_15
  951   952   953     2    ga_22
  951   952   954     2    ga_22
  953   952   954     2    ga_38
  950   955   956     2    ga_30
  950   955   957     2    ga_19
  956   955   957     2    ga_33
  955   957   958     2    ga_32
  955   957   959     2    ga_31
  958   957   959     2    ga_18
  957   959   960     2    ga_13
  957   959   968     2    ga_13
  960   959   968     2    ga_13
  959   960   961     2    ga_15
  960   961   962     2    ga_15
  961   962   963     2    ga_15
  962   963   964     2    ga_15
  963   964   965     2    ga_11
  963   964   966     2    ga_11
  963   964   967     2    ga_11
  965   964   966     2    ga_10
  965   964   967     2    ga_10
  966   964   967     2    ga_10
  959   968   969     2    ga_30
  959   968   970     2    ga_19
  969   968   970     2    ga_33
  968   970   971     2    ga_32
  968   970   972     2    ga_31
  971   970   972     2    ga_18
  970   972   973     2    ga_13
  970   972   977     2    ga_13
  973   972   977     2    ga_13
  972   973   974     2    ga_15
  973   974   975     2    ga_15
  973   974   976     2    ga_15
  975   974   976     2    ga_15
  972   977   978     2    ga_30
  972   977   979     2    ga_19
  978   977   979     2    ga_33
  977   979   980     2    ga_32
  977   979   981     2    ga_31
  980   979   981     2    ga_18
  979   981   982     2    ga_13
  981   982   983     2    ga_30
  981   982   984     2    ga_19
  983   982   984     2    ga_33
  982   984   985     2    ga_32
  982   984   986     2    ga_31
  985   984   986     2    ga_18
  984   986   987     2    ga_13
  984   986   999     2    ga_13
  987   986   999     2    ga_13
  986   987   988     2    ga_15
  987   988   989     2    ga_27
  987   988   991     2    ga_27
  989   988   991     2    ga_27
  988   989   990     2    ga_25
  988   989   993     2    ga_27
  990   989   993     2    ga_25
  988   991   992     2    ga_25
  988   991   995     2    ga_27
  992   991   995     2    ga_25
  989   993   994     2    ga_25
  989   993   997     2    ga_27
  994   993   997     2    ga_25
  991   995   996     2    ga_25
  991   995   997     2    ga_27
  996   995   997     2    ga_25
  993   997   995     2    ga_27
  993   997   998     2    ga_25
  995   997   998     2    ga_25
  986   999  1000     2    ga_30
  986   999  1001     2    ga_19
 1000   999  1001     2    ga_33
  999  1001  1002     2    ga_32
  999  1001  1003     2    ga_31
 1002  1001  1003     2    ga_18
 1001  1003  1004     2    ga_13
 1001  1003  1009     2    ga_13
 1004  1003  1009     2    ga_13
 1003  1004  1005     2    ga_15
 1004  1005  1006     2    ga_15
 1005  1006  1007     2    ga_22
 1005  1006  1008     2    ga_22
 1007  1006  1008     2    ga_38
 1003  1009  1010     2    ga_30
 1003  1009  1011     2    ga_19
 1010  1009  1011     2    ga_33
 1009  1011  1012     2    ga_32
 1009  1011  1013     2    ga_31
 1012  1011  1013     2    ga_18
 1011  1013  1014     2    ga_13
 1011  1013  1018     2    ga_13
 1014  1013  1018     2    ga_13
 1013  1014  1015     2    ga_15
 1014  1015  1016     2    ga_22
 1014  1015  1017     2    ga_22
 1016  1015  1017     2    ga_38
 1013  1018  1019     2    ga_30
 1013  1018  1020     2    ga_19
 1019  1018  1020     2    ga_33
 1018  1020  1021     2    ga_32
 1018  1020  1022     2    ga_31
 1021  1020  1022     2    ga_18
 1020  1022  1023     2    ga_13
 1022  1023  1024     2    ga_30
 1022  1023  1025     2    ga_19
 1024  1023  1025     2    ga_33
 1023  1025  1026     2    ga_32
 1023  1025  1027     2    ga_31
 1026  1025  1027     2    ga_18
 1025  1027  1028     2    ga_13
 1025  1027  1031     2    ga_13
 1028  1027  1031     2    ga_13
 1027  1028  1029     2    ga_13
 1028  1029  1030     2    ga_12
 1027  1031  1032     2    ga_30
 1027  1031  1033     2    ga_19
 1032  1031  1033     2    ga_33
 1031  1033  1034     2    ga_32
 1031  1033  1035     2    ga_31
 1034  1033  1035     2    ga_18
 1033  1035  1036     2    ga_13
 1033  1035  1039     2    ga_13
 1036  1035  1039     2    ga_13
 1035  1036  1037     2    ga_15
 1035  1036  1038     2    ga_15
 1037  1036  1038     2    ga_15
 1035  1039  1040     2    ga_30
 1035  1039  1041     2    ga_19
 1040  1039  1041     2    ga_33
 1039  1041  1042     2    ga_32
 1039  1041  1043     2    ga_31
 1042  1041  1043     2    ga_18
 1041  1043  1044     2    ga_13
 1041  1043  1048     2    ga_13
 1044  1043  1048     2    ga_13
 1043  1044  1045     2    ga_15
 1044  1045  1046     2    ga_15
 1044  1045  1047     2    ga_15
 1046  1045  1047     2    ga_15
 1043  1048  1049     2    ga_30
 1043  1048  1050     2    ga_19
 1049  1048  1050     2    ga_33
 1048  1050  1051     2    ga_32
 1048  1050  1052     2    ga_31
 1051  1050  1052     2    ga_18
 1050  1052  1053     2    ga_13
 1050  1052  1061     2    ga_13
 1053  1052  1061     2    ga_13
 1052  1053  1054     2    ga_15
 1053  1054  1055     2    ga_15
 1054  1055  1056     2    ga_15
 1055  1056  1057     2    ga_15
 1056  1057  1058     2    ga_11
 1056  1057  1059     2    ga_11
 1056  1057  1060     2    ga_11
 1058  1057  1059     2    ga_10
 1058  1057  1060     2    ga_10
 1059  1057  1060     2    ga_10
 1052  1061  1062     2    ga_30
 1052  1061  1063     2    ga_19
 1062  1061  1063     2    ga_33
 1061  1063  1064     2    ga_32
 1061  1063  1065     2    ga_31
 1064  1063  1065     2    ga_18
 1063  1065  1066     2    ga_13
 1063  1065  1073     2    ga_13
 1066  1065  1073     2    ga_13
 1065  1066  1067     2    ga_15
 1066  1067  1068     2    ga_15
 1067  1068  1069     2    ga_30
 1067  1068  1070     2    ga_19
 1069  1068  1070     2    ga_33
 1068  1070  1071     2    ga_23
 1068  1070  1072     2    ga_23
 1071  1070  1072     2    ga_24
 1065  1073  1074     2    ga_30
 1065  1073  1075     2    ga_19
 1074  1073  1075     2    ga_33
 1073  1075  1076     2    ga_32
 1073  1075  1077     2    ga_31
 1076  1075  1077     2    ga_18
 1075  1077  1078     2    ga_13
 1075  1077  1090     2    ga_13
 1078  1077  1090     2    ga_13
 1077  1078  1079     2    ga_15
 1078  1079  1080     2    ga_27
 1078  1079  1082     2    ga_27
 1080  1079  1082     2    ga_27
 1079  1080  1081     2    ga_25
 1079  1080  1084     2    ga_27
 1081  1080  1084     2    ga_25
 1079  1082  1083     2    ga_25
 1079  1082  1086     2    ga_27
 1083  1082  1086     2    ga_25
 1080  1084  1085     2    ga_25
 1080  1084  1088     2    ga_27
 1085  1084  1088     2    ga_25
 1082  1086  1087     2    ga_25
 1082  1086  1088     2    ga_27
 1087  1086  1088     2    ga_25
 1084  1088  1086     2    ga_27
 1084  1088  1089     2    ga_25
 1086  1088  1089     2    ga_25
 1077  1090  1091     2    ga_30
 1077  1090  1092     2    ga_19
 1091  1090  1092     2    ga_33
 1090  1092  1093     2    ga_32
 1090  1092  1094     2    ga_31
 1093  1092  1094     2    ga_18
 1092  1094  1095     2    ga_13
 1092  1094  1099     2    ga_13
 1095  1094  1099     2    ga_13
 1094  1095  1096     2    ga_15
 1095  1096  1097     2    ga_15
 1095  1096  1098     2    ga_15
 1097  1096  1098     2    ga_15
 1094  1099  1100     2    ga_30
 1094  1099  1101     2    ga_19
 1100  1099  1101     2    ga_33
 1099  1101  1102     2    ga_32
 1099  1101  1103     2    ga_31
 1102  1101  1103     2    ga_18
 1101  1103  1104     2    ga_13
 1101  1103  1107     2    ga_13
 1104  1103  1107     2    ga_13
 1103  1104  1105     2    ga_13
 1104  1105  1106     2    ga_12
 1103  1107  1108     2    ga_30
 1103  1107  1109     2    ga_19
 1108  1107  1109     2    ga_33
 1107  1109  1110     2    ga_32
 1107  1109  1111     2    ga_31
 1110  1109  1111     2    ga_18
 1109  1111  1112     2    ga_13
 1109  1111  1117     2    ga_13
 1112  1111  1117     2    ga_13
 1111  1112  1113     2    ga_15
 1112  1113  1114     2    ga_15
 1113  1114  1115     2    ga_22
 1113  1114  1116     2    ga_22
 1115  1114  1116     2    ga_38
 1111  1117  1118     2    ga_30
 1111  1117  1119     2    ga_19
 1118  1117  1119     2    ga_33
 1117  1119  1120     2    ga_32
 1117  1119  1121     2    ga_31
 1120  1119  1121     2    ga_18
 1119  1121  1122     2    ga_13
 1119  1121  1126     2    ga_13
 1122  1121  1126     2    ga_13
 1121  1122  1123     2    ga_13
 1121  1122  1125     2    ga_15
 1123  1122  1125     2    ga_15
 1122  1123  1124     2    ga_12
 1121  1126  1127     2    ga_30
 1121  1126  1128     2    ga_19
 1127  1126  1128     2    ga_33
 1126  1128  1129     2    ga_32
 1126  1128  1130     2    ga_31
 1129  1128  1130     2    ga_18
 1128  1130  1131     2    ga_13
 1128  1130  1136     2    ga_13
 1131  1130  1136     2    ga_13
 1130  1131  1132     2    ga_15
 1131  1132  1133     2    ga_15
 1132  1133  1134     2    ga_22
 1132  1133  1135     2    ga_22
 1134  1133  1135     2    ga_38
 1130  1136  1137     2    ga_30
 1130  1136  1138     2    ga_19
 1137  1136  1138     2    ga_33
 1136  1138  1139     2    ga_32
 1136  1138  1140     2    ga_31
 1139  1138  1140     2    ga_18
 1138  1140  1141     2    ga_13
 1138  1140  1149     2    ga_13
 1141  1140  1149     2    ga_13
 1140  1141  1142     2    ga_15
 1141  1142  1143     2    ga_15
 1142  1143  1144     2    ga_15
 1143  1144  1145     2    ga_15
 1144  1145  1146     2    ga_11
 1144  1145  1147     2    ga_11
 1144  1145  1148     2    ga_11
 1146  1145  1147     2    ga_10
 1146  1145  1148     2    ga_10
 1147  1145  1148     2    ga_10
 1140  1149  1150     2    ga_30
 1140  1149  1151     2    ga_19
 1150  1149  1151     2    ga_33
 1149  1151  1152     2    ga_32
 1149  1151  1153     2    ga_31
 1152  1151  1153     2    ga_18
 1151  1153  1154     2    ga_13
 1151  1153  1158     2    ga_13
 1154  1153  1158     2    ga_13
 1153  1154  1155     2    ga_15
 1154  1155  1156     2    ga_16
 1155  1156  1157     2    ga_4
 1153  1158  1159     2    ga_30
 1153  1158  1160     2    ga_19
 1159  1158  1160     2    ga_33
 1158  1160  1161     2    ga_32
 1158  1160  1162     2    ga_31
 1161  1160  1162     2    ga_18
 1160  1162  1163     2    ga_13
 1160  1162  1166     2    ga_13
 1163  1162  1166     2    ga_13
 1162  1163  1164     2    ga_13
 1163  1164  1165     2    ga_12
 1162  1166  1167     2    ga_30
 1162  1166  1168     2    ga_19
 1167  1166  1168     2    ga_33
 1166  1168  1169     2    ga_31
 1166  1168  1172     2    ga_31
 1169  1168  1172     2    ga_21
 1168  1169  1170     2    ga_13
 1168  1169  1173     2    ga_13
 1170  1169  1173     2    ga_13
 1169  1170  1171     2    ga_13
 1170  1171  1172     2    ga_13
 1168  1172  1171     2    ga_13
 1169  1173  1174     2    ga_30
 1169  1173  1175     2    ga_19
 1174  1173  1175     2    ga_33
 1173  1175  1176     2    ga_32
 1173  1175  1177     2    ga_31
 1176  1175  1177     2    ga_18
 1175  1177  1178     2    ga_13
 1175  1177  1183     2    ga_13
 1178  1177  1183     2    ga_13
 1177  1178  1179     2    ga_15
 1178  1179  1180     2    ga_15
 1179  1180  1181     2    ga_22
 1179  1180  1182     2    ga_22
 1181  1180  1182     2    ga_38
 1177  1183  1184     2    ga_30
 1177  1183  1185     2    ga_19
 1184  1183  1185     2    ga_33
 1183  1185  1186     2    ga_32
 1183  1185  1187     2    ga_31
 1186  1185  1187     2    ga_18
 1185  1187  1188     2    ga_13
 1185  1187  1192     2    ga_13
 1188  1187  1192     2    ga_13
 1187  1188  1189     2    ga_15
 1188  1189  1190     2    ga_22
 1188  1189  1191     2    ga_22
 1190  1189  1191     2    ga_38
 1187  1192  1193     2    ga_30
 1187  1192  1194     2    ga_19
 1193  1192  1194     2    ga_33
 1192  1194  1195     2    ga_32
 1192  1194  1196     2    ga_31
 1195  1194  1196     2    ga_18
 1194  1196  1197     2    ga_13
 1194  1196  1209     2    ga_13
 1197  1196  1209     2    ga_13
 1196  1197  1198     2    ga_15
 1197  1198  1199     2    ga_15
 1198  1199  1200     2    ga_13
 1199  1200  1201     2    ga_20
 1199  1200  1202     2    ga_33
 1201  1200  1202     2    ga_23
 1200  1202  1203     2    ga_28
 1200  1202  1206     2    ga_28
 1203  1202  1206     2    ga_28
 1202  1203  1204     2    ga_23
 1202  1203  1205     2    ga_23
 1204  1203  1205     2    ga_24
 1202  1206  1207     2    ga_23
 1202  1206  1208     2    ga_23
 1207  1206  1208     2    ga_24
 1196  1209  1210     2    ga_30
 1196  1209  1211     2    ga_19
 1210  1209  1211     2    ga_33
 1209  1211  1212     2    ga_32
 1209  1211  1213     2    ga_31
 1212  1211  1213     2    ga_18
 1211  1213  1214     2    ga_13
 1211  1213  1215     2    ga_13
 1214  1213  1215     2    ga_13
 1213  1215  1216     2    ga_30
 1213  1215  1217     2    ga_19
 1216  1215  1217     2    ga_33
 1215  1217  1218     2    ga_32
 1215  1217  1219     2    ga_31
 1218  1217  1219     2    ga_18
 1217  1219  1220     2    ga_13
 1217  1219  1228     2    ga_13
 1220  1219  1228     2    ga_13
 1219  1220  1221     2    ga_15
 1220  1221  1222     2    ga_15
 1221  1222  1223     2    ga_15
 1222  1223  1224     2    ga_15
 1223  1224  1225     2    ga_11
 1223  1224  1226     2    ga_11
 1223  1224  1227     2    ga_11
 1225  1224  1226     2    ga_10
 1225  1224  1227     2    ga_10
 1226  1224  1227     2    ga_10
 1219  1228  1229     2    ga_30
 1219  1228  1230     2    ga_19
 1229  1228  1230     2    ga_33
 1228  1230  1231     2    ga_32
 1228  1230  1232     2    ga_31
 1231  1230  1232     2    ga_18
 1230  1232  1233     2    ga_13
 1230  1232  1236     2    ga_13
 1233  1232  1236     2    ga_13
 1232  1233  1234     2    ga_16
 1233  1234  1235     2    ga_3
 1232  1236  1237     2    ga_30
 1232  1236  1238     2    ga_19
 1237  1236  1238     2    ga_33
 1236  1238  1239     2    ga_32
 1236  1238  1240     2    ga_31
 1239  1238  1240     2    ga_18
 1238  1240  1241     2    ga_13
 1238  1240  1253     2    ga_13
 1241  1240  1253     2    ga_13
 1240  1241  1242     2    ga_15
 1241  1242  1243     2    ga_27
 1241  1242  1245     2    ga_27
 1243  1242  1245     2    ga_27
 1242  1243  1244     2    ga_25
 1242  1243  1247     2    ga_27
 1244  1243  1247     2    ga_25
 1242  1245  1246     2    ga_25
 1242  1245  1249     2    ga_27
 1246  1245  1249     2    ga_25
 1243  1247  1248     2    ga_25
 1243  1247  1251     2    ga_27
 1248  1247  1251     2    ga_25
 1245  1249  1250     2    ga_25
 1245  1249  1251     2    ga_27
 1250  1249  1251     2    ga_25
 1247  1251  1249     2    ga_27
 1247  1251  1252     2    ga_25
 1249  1251  1252     2    ga_25
 1240  1253  1254     2    ga_30
 1240  1253  1255     2    ga_19
 1254  1253  1255     2    ga_33
 1253  1255  1256     2    ga_32
 1253  1255  1257     2    ga_31
 1256  1255  1257     2    ga_18
 1255  1257  1258     2    ga_13
 1255  1257  1263     2    ga_13
 1258  1257  1263     2    ga_13
 1257  1258  1259     2    ga_15
 1258  1259  1260     2    ga_15
 1259  1260  1261     2    ga_22
 1259  1260  1262     2    ga_22
 1261  1260  1262     2    ga_38
 1257  1263  1264     2    ga_30
 1257  1263  1265     2    ga_19
 1264  1263  1265     2    ga_33
 1263  1265  1266     2    ga_32
 1263  1265  1267     2    ga_31
 1266  1265  1267     2    ga_18
 1265  1267  1268     2    ga_13
 1265  1267  1276     2    ga_13
 1268  1267  1276     2    ga_13
 1267  1268  1269     2    ga_15
 1268  1269  1270     2    ga_15
 1269  1270  1271     2    ga_15
 1270  1271  1272     2    ga_15
 1271  1272  1273     2    ga_11
 1271  1272  1274     2    ga_11
 1271  1272  1275     2    ga_11
 1273  1272  1274     2    ga_10
 1273  1272  1275     2    ga_10
 1274  1272  1275     2    ga_10
 1267  1276  1277     2    ga_30
 1267  1276  1278     2    ga_19
 1277  1276  1278     2    ga_33
 1276  1278  1279     2    ga_32
 1276  1278  1280     2    ga_31
 1279  1278  1280     2    ga_18
 1278  1280  1281     2    ga_13
 1278  1280  1287     2    ga_13
 1281  1280  1287     2    ga_13
 1280  1281  1282     2    ga_15
 1281  1282  1283     2    ga_30
 1281  1282  1284     2    ga_19
 1283  1282  1284     2    ga_33
 1282  1284  1285     2    ga_23
 1282  1284  1286     2    ga_23
 1285  1284  1286     2    ga_24
 1280  1287  1288     2    ga_30
 1280  1287  1289     2    ga_19
 1288  1287  1289     2    ga_33
 1287  1289  1290     2    ga_32
 1287  1289  1291     2    ga_31
 1290  1289  1291     2    ga_18
 1289  1291  1292     2    ga_13
 1289  1291  1297     2    ga_13
 1292  1291  1297     2    ga_13
 1291  1292  1293     2    ga_15
 1292  1293  1294     2    ga_15
 1293  1294  1295     2    ga_22
 1293  1294  1296     2    ga_22
 1295  1294  1296     2    ga_38
 1291  1297  1298     2    ga_30
 1291  1297  1299     2    ga_19
 1298  1297  1299     2    ga_33
 1297  1299  1300     2    ga_32
 1297  1299  1301     2    ga_31
 1300  1299  1301     2    ga_18
 1299  1301  1302     2    ga_13
 1299  1301  1303     2    ga_13
 1302  1301  1303     2    ga_13
 1301  1303  1304     2    ga_30
 1301  1303  1305     2    ga_19
 1304  1303  1305     2    ga_33
 1303  1305  1306     2    ga_32
 1303  1305  1307     2    ga_31
 1306  1305  1307     2    ga_18
 1305  1307  1308     2    ga_13
 1305  1307  1312     2    ga_13
 1308  1307  1312     2    ga_13
 1307  1308  1309     2    ga_15
 1307  1308  1310     2    ga_15
 1309  1308  1310     2    ga_15
 1308  1309  1311     2    ga_15
 1307  1312  1313     2    ga_30
 1307  1312  1314     2    ga_19
 1313  1312  1314     2    ga_33
 1312  1314  1315     2    ga_32
 1312  1314  1316     2    ga_31
 1315  1314  1316     2    ga_18
 1314  1316  1317     2    ga_13
 1314  1316  1324     2    ga_13
 1317  1316  1324     2    ga_13
 1316  1317  1318     2    ga_15
 1317  1318  1319     2    ga_15
 1318  1319  1320     2    ga_30
 1318  1319  1321     2    ga_19
 1320  1319  1321     2    ga_33
 1319  1321  1322     2    ga_23
 1319  1321  1323     2    ga_23
 1322  1321  1323     2    ga_24
 1316  1324  1325     2    ga_30
 1316  1324  1326     2    ga_19
 1325  1324  1326     2    ga_33
 1324  1326  1327     2    ga_32
 1324  1326  1328     2    ga_31
 1327  1326  1328     2    ga_18
 1326  1328  1329     2    ga_13
 1326  1328  1330     2    ga_13
 1329  1328  1330     2    ga_13
 1328  1330  1331     2    ga_30
 1328  1330  1332     2    ga_19
 1331  1330  1332     2    ga_33
 1330  1332  1333     2    ga_32
 1330  1332  1334     2    ga_31
 1333  1332  1334     2    ga_18
 1332  1334  1335     2    ga_13
 1332  1334  1336     2    ga_13
 1335  1334  1336     2    ga_13
 1334  1336  1337     2    ga_30
 1334  1336  1338     2    ga_19
 1337  1336  1338     2    ga_33
 1336  1338  1339     2    ga_32
 1336  1338  1340     2    ga_31
 1339  1338  1340     2    ga_18
 1338  1340  1341     2    ga_13
 1338  1340  1350     2    ga_13
 1341  1340  1350     2    ga_13
 1340  1341  1342     2    ga_15
 1341  1342  1343     2    ga_37
 1341  1342  1344     2    ga_37
 1343  1342  1344     2    ga_7
 1342  1343  1346     2    ga_7
 1342  1344  1345     2    ga_36
 1342  1344  1348     2    ga_7
 1345  1344  1348     2    ga_36
 1343  1346  1347     2    ga_36
 1343  1346  1348     2    ga_7
 1347  1346  1348     2    ga_36
 1344  1348  1346     2    ga_7
 1344  1348  1349     2    ga_36
 1346  1348  1349     2    ga_36
 1340  1350  1351     2    ga_30
 1340  1350  1352     2    ga_19
 1351  1350  1352     2    ga_33
 1350  1352  1353     2    ga_32
 1350  1352  1354     2    ga_31
 1353  1352  1354     2    ga_18
 1352  1354  1355     2    ga_13
 1352  1354  1359     2    ga_13
 1355  1354  1359     2    ga_13
 1354  1355  1356     2    ga_15
 1355  1356  1357     2    ga_22
 1355  1356  1358     2    ga_22
 1357  1356  1358     2    ga_38
 1354  1359  1360     2    ga_30
 1354  1359  1361     2    ga_19
 1360  1359  1361     2    ga_33
 1359  1361  1362     2    ga_32
 1359  1361  1363     2    ga_31
 1362  1361  1363     2    ga_18
 1361  1363  1364     2    ga_13
 1361  1363  1365     2    ga_13
 1364  1363  1365     2    ga_13
 1363  1365  1366     2    ga_30
 1363  1365  1367     2    ga_19
 1366  1365  1367     2    ga_33
 1365  1367  1368     2    ga_32
 1365  1367  1369     2    ga_31
 1368  1367  1369     2    ga_18
 1367  1369  1370     2    ga_13
 1367  1369  1373     2    ga_13
 1370  1369  1373     2    ga_13
 1369  1370  1371     2    ga_15
 1369  1370  1372     2    ga_15
 1371  1370  1372     2    ga_15
 1369  1373  1374     2    ga_30
 1369  1373  1375     2    ga_19
 1374  1373  1375     2    ga_33
 1373  1375  1376     2    ga_32
 1373  1375  1377     2    ga_31
 1376  1375  1377     2    ga_18
 1375  1377  1378     2    ga_13
 1375  1377  1379     2    ga_13
 1378  1377  1379     2    ga_13
 1377  1379  1380     2    ga_30
 1377  1379  1381     2    ga_19
 1380  1379  1381     2    ga_33
 1379  1381  1382     2    ga_32
 1379  1381  1383     2    ga_31
 1382  1381  1383     2    ga_18
 1381  1383  1384     2    ga_13
 1381  1383  1391     2    ga_13
 1384  1383  1391     2    ga_13
 1383  1384  1385     2    ga_15
 1384  1385  1386     2    ga_15
 1385  1386  1387     2    ga_30
 1385  1386  1388     2    ga_19
 1387  1386  1388     2    ga_33
 1386  1388  1389     2    ga_23
 1386  1388  1390     2    ga_23
 1389  1388  1390     2    ga_24
 1383  1391  1392     2    ga_30
 1383  1391  1393     2    ga_19
 1392  1391  1393     2    ga_33
 1391  1393  1394     2    ga_32
 1391  1393  1395     2    ga_31
 1394  1393  1395     2    ga_18
 1393  1395  1396     2    ga_13
 1393  1395  1401     2    ga_13
 1396  1395  1401     2    ga_13
 1395  1396  1397     2    ga_15
 1396  1397  1398     2    ga_15
 1397  1398  1399     2    ga_22
 1397  1398  1400     2    ga_22
 1399  1398  1400     2    ga_38
 1395  1401  1402     2    ga_30
 1395  1401  1403     2    ga_19
 1402  1401  1403     2    ga_33
 1401  1403  1404     2    ga_32
 1401  1403  1405     2    ga_31
 1404  1403  1405     2    ga_18
 1403  1405  1406     2    ga_13
 1405  1406  1407     2    ga_30
 1405  1406  1408     2    ga_19
 1407  1406  1408     2    ga_33
 1406  1408  1409     2    ga_32
 1406  1408  1410     2    ga_31
 1409  1408  1410     2    ga_18
 1408  1410  1411     2    ga_13
 1408  1410  1418     2    ga_13
 1411  1410  1418     2    ga_13
 1410  1411  1412     2    ga_15
 1411  1412  1413     2    ga_15
 1412  1413  1414     2    ga_30
 1412  1413  1415     2    ga_19
 1414  1413  1415     2    ga_33
 1413  1415  1416     2    ga_23
 1413  1415  1417     2    ga_23
 1416  1415  1417     2    ga_24
 1410  1418  1419     2    ga_30
 1410  1418  1420     2    ga_19
 1419  1418  1420     2    ga_33
 1418  1420  1421     2    ga_32
 1418  1420  1422     2    ga_31
 1421  1420  1422     2    ga_18
 1420  1422  1423     2    ga_13
 1420  1422  1426     2    ga_13
 1423  1422  1426     2    ga_13
 1422  1423  1424     2    ga_16
 1423  1424  1425     2    ga_3
 1422  1426  1427     2    ga_30
 1422  1426  1428     2    ga_19
 1427  1426  1428     2    ga_33
 1426  1428  1429     2    ga_32
 1426  1428  1430     2    ga_31
 1429  1428  1430     2    ga_18
 1428  1430  1431     2    ga_13
 1428  1430  1443     2    ga_13
 1431  1430  1443     2    ga_13
 1430  1431  1432     2    ga_15
 1431  1432  1433     2    ga_15
 1432  1433  1434     2    ga_13
 1433  1434  1435     2    ga_20
 1433  1434  1436     2    ga_33
 1435  1434  1436     2    ga_23
 1434  1436  1437     2    ga_28
 1434  1436  1440     2    ga_28
 1437  1436  1440     2    ga_28
 1436  1437  1438     2    ga_23
 1436  1437  1439     2    ga_23
 1438  1437  1439     2    ga_24
 1436  1440  1441     2    ga_23
 1436  1440  1442     2    ga_23
 1441  1440  1442     2    ga_24
 1430  1443  1444     2    ga_30
 1430  1443  1445     2    ga_19
 1444  1443  1445     2    ga_33
 1443  1445  1446     2    ga_32
 1443  1445  1447     2    ga_31
 1446  1445  1447     2    ga_18
 1445  1447  1448     2    ga_13
 1445  1447  1451     2    ga_13
 1448  1447  1451     2    ga_13
 1447  1448  1449     2    ga_15
 1447  1448  1450     2    ga_15
 1449  1448  1450     2    ga_15
 1447  1451  1452     2    ga_30
 1447  1451  1453     2    ga_19
 1452  1451  1453     2    ga_33
 1451  1453  1454     2    ga_32
 1451  1453  1455     2    ga_31
 1454  1453  1455     2    ga_18
 1453  1455  1456     2    ga_13
 1453  1455  1460     2    ga_13
 1456  1455  1460     2    ga_13
 1455  1456  1457     2    ga_15
 1456  1457  1458     2    ga_22
 1456  1457  1459     2    ga_22
 1458  1457  1459     2    ga_38
 1455  1460  1461     2    ga_30
 1455  1460  1462     2    ga_19
 1461  1460  1462     2    ga_33
 1460  1462  1463     2    ga_32
 1460  1462  1464     2    ga_31
 1463  1462  1464     2    ga_18
 1462  1464  1465     2    ga_13
 1462  1464  1469     2    ga_13
 1465  1464  1469     2    ga_13
 1464  1465  1466     2    ga_15
 1465  1466  1467     2    ga_22
 1465  1466  1468     2    ga_22
 1467  1466  1468     2    ga_38
 1464  1469  1470     2    ga_30
 1464  1469  1471     2    ga_19
 1470  1469  1471     2    ga_33
 1469  1471  1472     2    ga_32
 1469  1471  1473     2    ga_31
 1472  1471  1473     2    ga_18
 1471  1473  1474     2    ga_13
 1471  1473  1482     2    ga_13
 1474  1473  1482     2    ga_13
 1473  1474  1475     2    ga_15
 1474  1475  1476     2    ga_15
 1475  1476  1477     2    ga_15
 1476  1477  1478     2    ga_15
 1477  1478  1479     2    ga_11
 1477  1478  1480     2    ga_11
 1477  1478  1481     2    ga_11
 1479  1478  1480     2    ga_10
 1479  1478  1481     2    ga_10
 1480  1478  1481     2    ga_10
 1473  1482  1483     2    ga_30
 1473  1482  1484     2    ga_19
 1483  1482  1484     2    ga_33
 1482  1484  1485     2    ga_32
 1482  1484  1486     2    ga_31
 1485  1484  1486     2    ga_18
 1484  1486  1487     2    ga_13
 1484  1486  1490     2    ga_13
 1487  1486  1490     2    ga_13
 1486  1487  1488     2    ga_15
 1486  1487  1489     2    ga_15
 1488  1487  1489     2    ga_15
 1486  1490  1491     2    ga_30
 1486  1490  1492     2    ga_19
 1491  1490  1492     2    ga_33
 1490  1492  1493     2    ga_32
 1490  1492  1494     2    ga_31
 1493  1492  1494     2    ga_18
 1492  1494  1495     2    ga_13
 1492  1494  1501     2    ga_13
 1495  1494  1501     2    ga_13
 1494  1495  1496     2    ga_15
 1495  1496  1497     2    ga_30
 1495  1496  1498     2    ga_19
 1497  1496  1498     2    ga_33
 1496  1498  1499     2    ga_23
 1496  1498  1500     2    ga_23
 1499  1498  1500     2    ga_24
 1494  1501  1502     2    ga_30
 1494  1501  1503     2    ga_19
 1502  1501  1503     2    ga_33
 1501  1503  1504     2    ga_32
 1501  1503  1505     2    ga_31
 1504  1503  1505     2    ga_18
 1503  1505  1506     2    ga_13
 1503  1505  1518     2    ga_13
 1506  1505  1518     2    ga_13
 1505  1506  1507     2    ga_15
 1506  1507  1508     2    ga_27
 1506  1507  1510     2    ga_27
 1508  1507  1510     2    ga_27
 1507  1508  1509     2    ga_25
 1507  1508  1512     2    ga_27
 1509  1508  1512     2    ga_25
 1507  1510  1511     2    ga_25
 1507  1510  1514     2    ga_27
 1511  1510  1514     2    ga_25
 1508  1512  1513     2    ga_25
 1508  1512  1516     2    ga_27
 1513  1512  1516     2    ga_25
 1510  1514  1515     2    ga_25
 1510  1514  1516     2    ga_27
 1515  1514  1516     2    ga_25
 1512  1516  1514     2    ga_27
 1512  1516  1517     2    ga_25
 1514  1516  1517     2    ga_25
 1505  1518  1519     2    ga_30
 1505  1518  1520     2    ga_19
 1519  1518  1520     2    ga_33
 1518  1520  1521     2    ga_32
 1518  1520  1522     2    ga_31
 1521  1520  1522     2    ga_18
 1520  1522  1523     2    ga_13
 1520  1522  1532     2    ga_13
 1523  1522  1532     2    ga_13
 1522  1523  1524     2    ga_15
 1523  1524  1525     2    ga_37
 1523  1524  1526     2    ga_37
 1525  1524  1526     2    ga_7
 1524  1525  1528     2    ga_7
 1524  1526  1527     2    ga_36
 1524  1526  1530     2    ga_7
 1527  1526  1530     2    ga_36
 1525  1528  1529     2    ga_36
 1525  1528  1530     2    ga_7
 1529  1528  1530     2    ga_36
 1526  1530  1528     2    ga_7
 1526  1530  1531     2    ga_36
 1528  1530  1531     2    ga_36
 1522  1532  1533     2    ga_30
 1522  1532  1534     2    ga_19
 1533  1532  1534     2    ga_33
 1532  1534  1535     2    ga_32
 1532  1534  1536     2    ga_31
 1535  1534  1536     2    ga_18
 1534  1536  1537     2    ga_13
 1534  1536  1549     2    ga_13
 1537  1536  1549     2    ga_13
 1536  1537  1538     2    ga_15
 1537  1538  1539     2    ga_27
 1537  1538  1541     2    ga_27
 1539  1538  1541     2    ga_27
 1538  1539  1540     2    ga_25
 1538  1539  1543     2    ga_27
 1540  1539  1543     2    ga_25
 1538  1541  1542     2    ga_25
 1538  1541  1545     2    ga_27
 1542  1541  1545     2    ga_25
 1539  1543  1544     2    ga_25
 1539  1543  1547     2    ga_27
 1544  1543  1547     2    ga_25
 1541  1545  1546     2    ga_25
 1541  1545  1547     2    ga_27
 1546  1545  1547     2    ga_25
 1543  1547  1545     2    ga_27
 1543  1547  1548     2    ga_25
 1545  1547  1548     2    ga_25
 1536  1549  1550     2    ga_30
 1536  1549  1551     2    ga_19
 1550  1549  1551     2    ga_33
 1549  1551  1552     2    ga_32
 1549  1551  1553     2    ga_31
 1552  1551  1553     2    ga_18
 1551  1553  1554     2    ga_13
 1551  1553  1558     2    ga_13
 1554  1553  1558     2    ga_13
 1553  1554  1555     2    ga_15
 1553  1554  1556     2    ga_15
 1555  1554  1556     2    ga_15
 1554  1555  1557     2    ga_15
 1553  1558  1559     2    ga_30
 1553  1558  1560     2    ga_19
 1559  1558  1560     2    ga_33
 1558  1560  1561     2    ga_32
 1558  1560  1562     2    ga_31
 1561  1560  1562     2    ga_18
 1560  1562  1563     2    ga_13
 1560  1562  1567     2    ga_13
 1563  1562  1567     2    ga_13
 1562  1563  1564     2    ga_15
 1563  1564  1565     2    ga_15
 1563  1564  1566     2    ga_15
 1565  1564  1566     2    ga_15
 1562  1567  1568     2    ga_30
 1562  1567  1569     2    ga_19
 1568  1567  1569     2    ga_33
 1567  1569  1570     2    ga_32
 1567  1569  1571     2    ga_31
 1570  1569  1571     2    ga_18
 1569  1571  1572     2    ga_13
 1569  1571  1584     2    ga_13
 1572  1571  1584     2    ga_13
 1571  1572  1573     2    ga_15
 1572  1573  1574     2    ga_27
 1572  1573  1576     2    ga_27
 1574  1573  1576     2    ga_27
 1573  1574  1575     2    ga_25
 1573  1574  1578     2    ga_27
 1575  1574  1578     2    ga_25
 1573  1576  1577     2    ga_25
 1573  1576  1580     2    ga_27
 1577  1576  1580     2    ga_25
 1574  1578  1579     2    ga_25
 1574  1578  1582     2    ga_27
 1579  1578  1582     2    ga_25
 1576  1580  1581     2    ga_25
 1576  1580  1582     2    ga_27
 1581  1580  1582     2    ga_25
 1578  1582  1580     2    ga_27
 1578  1582  1583     2    ga_25
 1580  1582  1583     2    ga_25
 1571  1584  1585     2    ga_30
 1571  1584  1586     2    ga_19
 1585  1584  1586     2    ga_33
 1584  1586  1587     2    ga_32
 1584  1586  1588     2    ga_31
 1587  1586  1588     2    ga_18
 1586  1588  1589     2    ga_13
 1586  1588  1595     2    ga_13
 1589  1588  1595     2    ga_13
 1588  1589  1590     2    ga_15
 1589  1590  1591     2    ga_30
 1589  1590  1592     2    ga_19
 1591  1590  1592     2    ga_33
 1590  1592  1593     2    ga_23
 1590  1592  1594     2    ga_23
 1593  1592  1594     2    ga_24
 1588  1595  1596     2    ga_30
 1588  1595  1597     2    ga_19
 1596  1595  1597     2    ga_33
 1595  1597  1598     2    ga_32
 1595  1597  1599     2    ga_31
 1598  1597  1599     2    ga_18
 1597  1599  1600     2    ga_13
 1597  1599  1606     2    ga_13
 1600  1599  1606     2    ga_13
 1599  1600  1601     2    ga_15
 1600  1601  1602     2    ga_30
 1600  1601  1603     2    ga_19
 1602  1601  1603     2    ga_33
 1601  1603  1604     2    ga_23
 1601  1603  1605     2    ga_23
 1604  1603  1605     2    ga_24
 1599  1606  1607     2    ga_30
 1599  1606  1608     2    ga_19
 1607  1606  1608     2    ga_33
 1606  1608  1609     2    ga_32
 1606  1608  1610     2    ga_31
 1609  1608  1610     2    ga_18
 1608  1610  1611     2    ga_13
 1608  1610  1614     2    ga_13
 1611  1610  1614     2    ga_13
 1610  1611  1612     2    ga_15
 1610  1611  1613     2    ga_15
 1612  1611  1613     2    ga_15
 1610  1614  1615     2    ga_30
 1610  1614  1616     2    ga_19
 1615  1614  1616     2    ga_33
 1614  1616  1617     2    ga_32
 1614  1616  1618     2    ga_31
 1617  1616  1618     2    ga_18
 1616  1618  1619     2    ga_13
 1616  1618  1623     2    ga_13
 1619  1618  1623     2    ga_13
 1618  1619  1620     2    ga_15
 1619  1620  1621     2    ga_22
 1619  1620  1622     2    ga_22
 1621  1620  1622     2    ga_38
 1618  1623  1624     2    ga_30
 1618  1623  1625     2    ga_19
 1624  1623  1625     2    ga_33
 1623  1625  1626     2    ga_32
 1623  1625  1627     2    ga_31
 1626  1625  1627     2    ga_18
 1625  1627  1628     2    ga_13
 1627  1628  1629     2    ga_30
 1627  1628  1630     2    ga_19
 1629  1628  1630     2    ga_33
 1628  1630  1631     2    ga_32
 1628  1630  1632     2    ga_31
 1631  1630  1632     2    ga_18
 1630  1632  1633     2    ga_13
 1630  1632  1642     2    ga_13
 1633  1632  1642     2    ga_13
 1632  1633  1634     2    ga_15
 1633  1634  1635     2    ga_37
 1633  1634  1636     2    ga_37
 1635  1634  1636     2    ga_7
 1634  1635  1638     2    ga_7
 1634  1636  1637     2    ga_36
 1634  1636  1640     2    ga_7
 1637  1636  1640     2    ga_36
 1635  1638  1639     2    ga_36
 1635  1638  1640     2    ga_7
 1639  1638  1640     2    ga_36
 1636  1640  1638     2    ga_7
 1636  1640  1641     2    ga_36
 1638  1640  1641     2    ga_36
 1632  1642  1643     2    ga_30
 1632  1642  1644     2    ga_19
 1643  1642  1644     2    ga_33
 1642  1644  1645     2    ga_32
 1642  1644  1646     2    ga_31
 1645  1644  1646     2    ga_18
 1644  1646  1647     2    ga_13
 1644  1646  1651     2    ga_13
 1647  1646  1651     2    ga_13
 1646  1647  1648     2    ga_15
 1647  1648  1649     2    ga_15
 1647  1648  1650     2    ga_15
 1649  1648  1650     2    ga_15
 1646  1651  1652     2    ga_30
 1646  1651  1653     2    ga_19
 1652  1651  1653     2    ga_33
 1651  1653  1654     2    ga_32
 1651  1653  1655     2    ga_31
 1654  1653  1655     2    ga_18
 1653  1655  1656     2    ga_13
 1653  1655  1669     2    ga_13
 1656  1655  1669     2    ga_13
 1655  1656  1657     2    ga_15
 1656  1657  1658     2    ga_27
 1656  1657  1660     2    ga_27
 1658  1657  1660     2    ga_27
 1657  1658  1659     2    ga_25
 1657  1658  1662     2    ga_27
 1659  1658  1662     2    ga_25
 1657  1660  1661     2    ga_25
 1657  1660  1664     2    ga_27
 1661  1660  1664     2    ga_25
 1658  1662  1663     2    ga_25
 1658  1662  1666     2    ga_27
 1663  1662  1666     2    ga_25
 1660  1664  1665     2    ga_25
 1660  1664  1666     2    ga_27
 1665  1664  1666     2    ga_25
 1662  1666  1664     2    ga_27
 1662  1666  1667     2    ga_27
 1664  1666  1667     2    ga_27
 1666  1667  1668     2    ga_12
 1655  1669  1670     2    ga_30
 1655  1669  1671     2    ga_19
 1670  1669  1671     2    ga_33
 1669  1671  1672     2    ga_32
 1669  1671  1673     2    ga_31
 1672  1671  1673     2    ga_18
 1671  1673  1674     2    ga_13
 1671  1673  1679     2    ga_13
 1674  1673  1679     2    ga_13
 1673  1674  1675     2    ga_15
 1674  1675  1676     2    ga_15
 1675  1676  1677     2    ga_22
 1675  1676  1678     2    ga_22
 1677  1676  1678     2    ga_38
 1673  1679  1680     2    ga_30
 1673  1679  1681     2    ga_19
 1680  1679  1681     2    ga_33
 1679  1681  1682     2    ga_32
 1679  1681  1683     2    ga_31
 1682  1681  1683     2    ga_18
 1681  1683  1684     2    ga_13
 1681  1683  1688     2    ga_13
 1684  1683  1688     2    ga_13
 1683  1684  1685     2    ga_15
 1684  1685  1686     2    ga_15
 1684  1685  1687     2    ga_15
 1686  1685  1687     2    ga_15
 1683  1688  1689     2    ga_30
 1683  1688  1690     2    ga_19
 1689  1688  1690     2    ga_33
 1688  1690  1691     2    ga_32
 1688  1690  1692     2    ga_31
 1691  1690  1692     2    ga_18
 1690  1692  1693     2    ga_13
 1690  1692  1697     2    ga_13
 1693  1692  1697     2    ga_13
 1692  1693  1694     2    ga_15
 1693  1694  1695     2    ga_22
 1693  1694  1696     2    ga_22
 1695  1694  1696     2    ga_38
 1692  1697  1698     2    ga_30
 1692  1697  1699     2    ga_19
 1698  1697  1699     2    ga_33
 1697  1699  1700     2    ga_32
 1697  1699  1701     2    ga_31
 1700  1699  1701     2    ga_18
 1699  1701  1702     2    ga_13
 1701  1702  1703     2    ga_30
 1701  1702  1704     2    ga_19
 1703  1702  1704     2    ga_33
 1702  1704  1705     2    ga_32
 1702  1704  1706     2    ga_31
 1705  1704  1706     2    ga_18
 1704  1706  1707     2    ga_13
 1704  1706  1719     2    ga_13
 1707  1706  1719     2    ga_13
 1706  1707  1708     2    ga_15
 1707  1708  1709     2    ga_15
 1708  1709  1710     2    ga_13
 1709  1710  1711     2    ga_20
 1709  1710  1712     2    ga_33
 1711  1710  1712     2    ga_23
 1710  1712  1713     2    ga_28
 1710  1712  1716     2    ga_28
 1713  1712  1716     2    ga_28
 1712  1713  1714     2    ga_23
 1712  1713  1715     2    ga_23
 1714  1713  1715     2    ga_24
 1712  1716  1717     2    ga_23
 1712  1716  1718     2    ga_23
 1717  1716  1718     2    ga_24
 1706  1719  1720     2    ga_30
 1706  1719  1721     2    ga_19
 1720  1719  1721     2    ga_33
 1719  1721  1722     2    ga_32
 1719  1721  1723     2    ga_31
 1722  1721  1723     2    ga_18
 1721  1723  1724     2    ga_13
 1721  1723  1728     2    ga_13
 1724  1723  1728     2    ga_13
 1723  1724  1725     2    ga_15
 1724  1725  1726     2    ga_16
 1725  1726  1727     2    ga_4
 1723  1728  1729     2    ga_30
 1723  1728  1730     2    ga_19
 1729  1728  1730     2    ga_33
 1728  1730  1731     2    ga_31
 1728  1730  1734     2    ga_31
 1731  1730  1734     2    ga_21
 1730  1731  1732     2    ga_13
 1730  1731  1735     2    ga_13
 1732  1731  1735     2    ga_13
 1731  1732  1733     2    ga_13
 1732  1733  1734     2    ga_13
 1730  1734  1733     2    ga_13
 1731  1735  1736     2    ga_30
 1731  1735  1737     2    ga_19
 1736  1735  1737     2    ga_33
 1735  1737  1738     2    ga_32
 1735  1737  1739     2    ga_31
 1738  1737  1739     2    ga_18
 1737  1739  1740     2    ga_13
 1737  1739  1752     2    ga_13
 1740  1739  1752     2    ga_13
 1739  1740  1741     2    ga_15
 1740  1741  1742     2    ga_27
 1740  1741  1744     2    ga_27
 1742  1741  1744     2    ga_27
 1741  1742  1743     2    ga_25
 1741  1742  1746     2    ga_27
 1743  1742  1746     2    ga_25
 1741  1744  1745     2    ga_25
 1741  1744  1748     2    ga_27
 1745  1744  1748     2    ga_25
 1742  1746  1747     2    ga_25
 1742  1746  1750     2    ga_27
 1747  1746  1750     2    ga_25
 1744  1748  1749     2    ga_25
 1744  1748  1750     2    ga_27
 1749  1748  1750     2    ga_25
 1746  1750  1748     2    ga_27
 1746  1750  1751     2    ga_25
 1748  1750  1751     2    ga_25
 1739  1752  1753     2    ga_30
 1739  1752  1754     2    ga_19
 1753  1752  1754     2    ga_33
 1752  1754  1755     2    ga_31
 1752  1754  1758     2    ga_31
 1755  1754  1758     2    ga_21
 1754  1755  1756     2    ga_13
 1754  1755  1759     2    ga_13
 1756  1755  1759     2    ga_13
 1755  1756  1757     2    ga_13
 1756  1757  1758     2    ga_13
 1754  1758  1757     2    ga_13
 1755  1759  1760     2    ga_30
 1755  1759  1761     2    ga_19
 1760  1759  1761     2    ga_33
 1759  1761  1762     2    ga_32
 1759  1761  1763     2    ga_31
 1762  1761  1763     2    ga_18
 1761  1763  1764     2    ga_13
 1761  1763  1767     2    ga_13
 1764  1763  1767     2    ga_13
 1763  1764  1765     2    ga_15
 1763  1764  1766     2    ga_15
 1765  1764  1766     2    ga_15
 1763  1767  1768     2    ga_30
 1763  1767  1769     2    ga_19
 1768  1767  1769     2    ga_33
 1767  1769  1770     2    ga_32
 1767  1769  1771     2    ga_31
 1770  1769  1771     2    ga_18
 1769  1771  1772     2    ga_13
 1769  1771  1778     2    ga_13
 1772  1771  1778     2    ga_13
 1771  1772  1773     2    ga_15
 1772  1773  1774     2    ga_30
 1772  1773  1775     2    ga_19
 1774  1773  1775     2    ga_33
 1773  1775  1776     2    ga_23
 1773  1775  1777     2    ga_23
 1776  1775  1777     2    ga_24
 1771  1778  1779     2    ga_30
 1771  1778  1780     2    ga_19
 1779  1778  1780     2    ga_33
 1778  1780  1781     2    ga_32
 1778  1780  1782     2    ga_31
 1781  1780  1782     2    ga_18
 1780  1782  1783     2    ga_13
 1780  1782  1792     2    ga_13
 1783  1782  1792     2    ga_13
 1782  1783  1784     2    ga_15
 1783  1784  1785     2    ga_37
 1783  1784  1786     2    ga_37
 1785  1784  1786     2    ga_7
 1784  1785  1788     2    ga_7
 1784  1786  1787     2    ga_36
 1784  1786  1790     2    ga_7
 1787  1786  1790     2    ga_36
 1785  1788  1789     2    ga_36
 1785  1788  1790     2    ga_7
 1789  1788  1790     2    ga_36
 1786  1790  1788     2    ga_7
 1786  1790  1791     2    ga_36
 1788  1790  1791     2    ga_36
 1782  1792  1793     2    ga_30
 1782  1792  1794     2    ga_19
 1793  1792  1794     2    ga_33
 1792  1794  1795     2    ga_32
 1792  1794  1796     2    ga_31
 1795  1794  1796     2    ga_18
 1794  1796  1797     2    ga_13
 1796  1797  1798     2    ga_30
 1796  1797  1799     2    ga_19
 1798  1797  1799     2    ga_33
 1797  1799  1800     2    ga_32
 1797  1799  1801     2    ga_31
 1800  1799  1801     2    ga_18
 1799  1801  1802     2    ga_13
 1799  1801  1803     2    ga_13
 1802  1801  1803     2    ga_13
 1801  1803  1804     2    ga_30
 1801  1803  1805     2    ga_19
 1804  1803  1805     2    ga_33
 1803  1805  1806     2    ga_32
 1803  1805  1807     2    ga_31
 1806  1805  1807     2    ga_18
 1805  1807  1808     2    ga_13
 1805  1807  1811     2    ga_13
 1808  1807  1811     2    ga_13
 1807  1808  1809     2    ga_13
 1808  1809  1810     2    ga_12
 1807  1811  1812     2    ga_30
 1807  1811  1813     2    ga_19
 1812  1811  1813     2    ga_33
 1811  1813  1814     2    ga_32
 1811  1813  1815     2    ga_31
 1814  1813  1815     2    ga_18
 1813  1815  1816     2    ga_13
 1813  1815  1819     2    ga_13
 1816  1815  1819     2    ga_13
 1815  1816  1817     2    ga_13
 1816  1817  1818     2    ga_12
 1815  1819  1820     2    ga_30
 1815  1819  1821     2    ga_19
 1820  1819  1821     2    ga_33
 1819  1821  1822     2    ga_32
 1819  1821  1823     2    ga_31
 1822  1821  1823     2    ga_18
 1821  1823  1824     2    ga_13
 1821  1823  1829     2    ga_13
 1824  1823  1829     2    ga_13
 1823  1824  1825     2    ga_15
 1824  1825  1826     2    ga_15
 1825  1826  1827     2    ga_22
 1825  1826  1828     2    ga_22
 1827  1826  1828     2    ga_38
 1823  1829  1830     2    ga_30
 1823  1829  1831     2    ga_19
 1830  1829  1831     2    ga_33
 1829  1831  1832     2    ga_32
 1829  1831  1833     2    ga_31
 1832  1831  1833     2    ga_18
 1831  1833  1834     2    ga_13
 1831  1833  1838     2    ga_13
 1834  1833  1838     2    ga_13
 1833  1834  1835     2    ga_15
 1834  1835  1836     2    ga_22
 1834  1835  1837     2    ga_22
 1836  1835  1837     2    ga_38
 1833  1838  1839     2    ga_30
 1833  1838  1840     2    ga_19
 1839  1838  1840     2    ga_33
 1838  1840  1841     2    ga_32
 1838  1840  1842     2    ga_31
 1841  1840  1842     2    ga_18
 1840  1842  1843     2    ga_13
 1840  1842  1847     2    ga_13
 1843  1842  1847     2    ga_13
 1842  1843  1844     2    ga_13
 1842  1843  1846     2    ga_15
 1844  1843  1846     2    ga_15
 1843  1844  1845     2    ga_12
 1842  1847  1848     2    ga_30
 1842  1847  1849     2    ga_19
 1848  1847  1849     2    ga_33
 1847  1849  1850     2    ga_32
 1847  1849  1851     2    ga_31
 1850  1849  1851     2    ga_18
 1849  1851  1852     2    ga_13
 1849  1851  1856     2    ga_13
 1852  1851  1856     2    ga_13
 1851  1852  1853     2    ga_15
 1852  1853  1854     2    ga_15
 1852  1853  1855     2    ga_15
 1854  1853  1855     2    ga_15
 1851  1856  1857     2    ga_30
 1851  1856  1858     2    ga_19
 1857  1856  1858     2    ga_33
 1856  1858  1859     2    ga_32
 1856  1858  1860     2    ga_31
 1859  1858  1860     2    ga_18
 1858  1860  1861     2    ga_13
 1858  1860  1865     2    ga_13
 1861  1860  1865     2    ga_13
 1860  1861  1862     2    ga_15
 1861  1862  1863     2    ga_15
 1861  1862  1864     2    ga_15
 1863  1862  1864     2    ga_15
 1860  1865  1866     2    ga_30
 1860  1865  1867     2    ga_19
 1866  1865  1867     2    ga_33
 1865  1867  1868     2    ga_32
 1865  1867  1869     2    ga_31
 1868  1867  1869     2    ga_18
 1867  1869  1870     2    ga_13
 1867  1869  1878     2    ga_13
 1870  1869  1878     2    ga_13
 1869  1870  1871     2    ga_15
 1870  1871  1872     2    ga_15
 1871  1872  1873     2    ga_15
 1872  1873  1874     2    ga_15
 1873  1874  1875     2    ga_11
 1873  1874  1876     2    ga_11
 1873  1874  1877     2    ga_11
 1875  1874  1876     2    ga_10
 1875  1874  1877     2    ga_10
 1876  1874  1877     2    ga_10
 1869  1878  1879     2    ga_30
 1869  1878  1880     2    ga_19
 1879  1878  1880     2    ga_33
 1878  1880  1881     2    ga_32
 1878  1880  1882     2    ga_31
 1881  1880  1882     2    ga_18
 1880  1882  1883     2    ga_13
 1880  1882  1887     2    ga_13
 1883  1882  1887     2    ga_13
 1882  1883  1884     2    ga_15
 1883  1884  1885     2    ga_22
 1883  1884  1886     2    ga_22
 1885  1884  1886     2    ga_38
 1882  1887  1888     2    ga_30
 1882  1887  1889     2    ga_19
 1888  1887  1889     2    ga_33
 1887  1889  1890     2    ga_32
 1887  1889  1891     2    ga_31
 1890  1889  1891     2    ga_18
 1889  1891  1892     2    ga_13
 1889  1891  1893     2    ga_13
 1892  1891  1893     2    ga_13
 1891  1893  1894     2    ga_30
 1891  1893  1895     2    ga_19
 1894  1893  1895     2    ga_33
 1893  1895  1896     2    ga_32
 1893  1895  1897     2    ga_31
 1896  1895  1897     2    ga_18
 1895  1897  1898     2    ga_13
 1895  1897  1899     2    ga_13
 1898  1897  1899     2    ga_13
 1897  1899  1900     2    ga_30
 1897  1899  1901     2    ga_19
 1900  1899  1901     2    ga_33
 1899  1901  1902     2    ga_32
 1899  1901  1903     2    ga_31
 1902  1901  1903     2    ga_18
 1901  1903  1904     2    ga_13
 1901  1903  1912     2    ga_13
 1904  1903  1912     2    ga_13
 1903  1904  1905     2    ga_15
 1904  1905  1906     2    ga_15
 1905  1906  1907     2    ga_15
 1906  1907  1908     2    ga_15
 1907  1908  1909     2    ga_11
 1907  1908  1910     2    ga_11
 1907  1908  1911     2    ga_11
 1909  1908  1910     2    ga_10
 1909  1908  1911     2    ga_10
 1910  1908  1911     2    ga_10
 1903  1912  1913     2    ga_30
 1903  1912  1914     2    ga_19
 1913  1912  1914     2    ga_33
 1912  1914  1915     2    ga_32
 1912  1914  1916     2    ga_31
 1915  1914  1916     2    ga_18
 1914  1916  1917     2    ga_13
 1914  1916  1920     2    ga_13
 1917  1916  1920     2    ga_13
 1916  1917  1918     2    ga_15
 1916  1917  1919     2    ga_15
 1918  1917  1919     2    ga_15
 1916  1920  1921     2    ga_30
 1916  1920  1922     2    ga_19
 1921  1920  1922     2    ga_33
 1920  1922  1923     2    ga_32
 1920  1922  1924     2    ga_31
 1923  1922  1924     2    ga_18
 1922  1924  1925     2    ga_13
 1922  1924  1928     2    ga_13
 1925  1924  1928     2    ga_13
 1924  1925  1926     2    ga_16
 1925  1926  1927     2    ga_3
 1924  1928  1929     2    ga_30
 1924  1928  1930     2    ga_19
 1929  1928  1930     2    ga_33
 1928  1930  1931     2    ga_32
 1928  1930  1932     2    ga_31
 1931  1930  1932     2    ga_18
 1930  1932  1933     2    ga_13
 1930  1932  1945     2    ga_13
 1933  1932  1945     2    ga_13
 1932  1933  1934     2    ga_15
 1933  1934  1935     2    ga_15
 1934  1935  1936     2    ga_13
 1935  1936  1937     2    ga_20
 1935  1936  1938     2    ga_33
 1937  1936  1938     2    ga_23
 1936  1938  1939     2    ga_28
 1936  1938  1942     2    ga_28
 1939  1938  1942     2    ga_28
 1938  1939  1940     2    ga_23
 1938  1939  1941     2    ga_23
 1940  1939  1941     2    ga_24
 1938  1942  1943     2    ga_23
 1938  1942  1944     2    ga_23
 1943  1942  1944     2    ga_24
 1932  1945  1946     2    ga_30
 1932  1945  1947     2    ga_19
 1946  1945  1947     2    ga_33
 1945  1947  1948     2    ga_32
 1945  1947  1949     2    ga_31
 1948  1947  1949     2    ga_18
 1947  1949  1950     2    ga_13
 1947  1949  1955     2    ga_13
 1950  1949  1955     2    ga_13
 1949  1950  1951     2    ga_15
 1950  1951  1952     2    ga_15
 1951  1952  1953     2    ga_22
 1951  1952  1954     2    ga_22
 1953  1952  1954     2    ga_38
 1949  1955  1956     2    ga_30
 1949  1955  1957     2    ga_19
 1956  1955  1957     2    ga_33
 1955  1957  1958     2    ga_32
 1955  1957  1959     2    ga_31
 1958  1957  1959     2    ga_18
 1957  1959  1960     2    ga_13
 1957  1959  1972     2    ga_13
 1960  1959  1972     2    ga_13
 1959  1960  1961     2    ga_15
 1960  1961  1962     2    ga_27
 1960  1961  1964     2    ga_27
 1962  1961  1964     2    ga_27
 1961  1962  1963     2    ga_25
 1961  1962  1966     2    ga_27
 1963  1962  1966     2    ga_25
 1961  1964  1965     2    ga_25
 1961  1964  1968     2    ga_27
 1965  1964  1968     2    ga_25
 1962  1966  1967     2    ga_25
 1962  1966  1970     2    ga_27
 1967  1966  1970     2    ga_25
 1964  1968  1969     2    ga_25
 1964  1968  1970     2    ga_27
 1969  1968  1970     2    ga_25
 1966  1970  1968     2    ga_27
 1966  1970  1971     2    ga_25
 1968  1970  1971     2    ga_25
 1959  1972  1973     2    ga_30
 1959  1972  1974     2    ga_19
 1973  1972  1974     2    ga_33
 1972  1974  1975     2    ga_32
 1972  1974  1976     2    ga_31
 1975  1974  1976     2    ga_18
 1974  1976  1977     2    ga_13
 1974  1976  1981     2    ga_13
 1977  1976  1981     2    ga_13
 1976  1977  1978     2    ga_13
 1976  1977  1980     2    ga_15
 1978  1977  1980     2    ga_15
 1977  1978  1979     2    ga_12
 1976  1981  1982     2    ga_30
 1976  1981  1983     2    ga_19
 1982  1981  1983     2    ga_33
 1981  1983  1984     2    ga_32
 1981  1983  1985     2    ga_31
 1984  1983  1985     2    ga_18
 1983  1985  1986     2    ga_13
 1983  1985  1991     2    ga_13
 1986  1985  1991     2    ga_13
 1985  1986  1987     2    ga_15
 1986  1987  1988     2    ga_15
 1987  1988  1989     2    ga_22
 1987  1988  1990     2    ga_22
 1989  1988  1990     2    ga_38
 1985  1991  1992     2    ga_30
 1985  1991  1993     2    ga_19
 1992  1991  1993     2    ga_33
 1991  1993  1994     2    ga_32
 1991  1993  1995     2    ga_31
 1994  1993  1995     2    ga_18
 1993  1995  1996     2    ga_13
 1993  1995  2008     2    ga_13
 1996  1995  2008     2    ga_13
 1995  1996  1997     2    ga_15
 1996  1997  1998     2    ga_15
 1997  1998  1999     2    ga_13
 1998  1999  2000     2    ga_20
 1998  1999  2001     2    ga_33
 2000  1999  2001     2    ga_23
 1999  2001  2002     2    ga_28
 1999  2001  2005     2    ga_28
 2002  2001  2005     2    ga_28
 2001  2002  2003     2    ga_23
 2001  2002  2004     2    ga_23
 2003  2002  2004     2    ga_24
 2001  2005  2006     2    ga_23
 2001  2005  2007     2    ga_23
 2006  2005  2007     2    ga_24
 1995  2008  2009     2    ga_30
 1995  2008  2010     2    ga_19
 2009  2008  2010     2    ga_33
 2008  2010  2011     2    ga_32
 2008  2010  2012     2    ga_31
 2011  2010  2012     2    ga_18
 2010  2012  2013     2    ga_13
 2010  2012  2018     2    ga_13
 2013  2012  2018     2    ga_13
 2012  2013  2014     2    ga_15
 2013  2014  2015     2    ga_15
 2014  2015  2016     2    ga_22
 2014  2015  2017     2    ga_22
 2016  2015  2017     2    ga_38
 2012  2018  2019     2    ga_30
 2012  2018  2020     2    ga_19
 2019  2018  2020     2    ga_33
 2018  2020  2021     2    ga_32
 2018  2020  2022     2    ga_31
 2021  2020  2022     2    ga_18
 2020  2022  2023     2    ga_13
 2020  2022  2030     2    ga_13
 2023  2022  2030     2    ga_13
 2022  2023  2024     2    ga_15
 2023  2024  2025     2    ga_15
 2024  2025  2026     2    ga_30
 2024  2025  2027     2    ga_19
 2026  2025  2027     2    ga_33
 2025  2027  2028     2    ga_23
 2025  2027  2029     2    ga_23
 2028  2027  2029     2    ga_24
 2022  2030  2031     2    ga_30
 2022  2030  2032     2    ga_19
 2031  2030  2032     2    ga_33
 2030  2032  2033     2    ga_32
 2030  2032  2034     2    ga_31
 2033  2032  2034     2    ga_18
 2032  2034  2035     2    ga_13
 2034  2035  2036     2    ga_30
 2034  2035  2037     2    ga_19
 2036  2035  2037     2    ga_33
 2035  2037  2038     2    ga_32
 2035  2037  2039     2    ga_31
 2038  2037  2039     2    ga_18
 2037  2039  2040     2    ga_13
 2037  2039  2045     2    ga_13
 2040  2039  2045     2    ga_13
 2039  2040  2041     2    ga_15
 2040  2041  2042     2    ga_15
 2041  2042  2043     2    ga_22
 2041  2042  2044     2    ga_22
 2043  2042  2044     2    ga_38
 2039  2045  2046     2    ga_30
 2039  2045  2047     2    ga_19
 2046  2045  2047     2    ga_33
 2045  2047  2048     2    ga_32
 2045  2047  2049     2    ga_31
 2048  2047  2049     2    ga_18
 2047  2049  2050     2    ga_13
 2047  2049  2053     2    ga_13
 2050  2049  2053     2    ga_13
 2049  2050  2051     2    ga_15
 2049  2050  2052     2    ga_15
 2051  2050  2052     2    ga_15
 2049  2053  2054     2    ga_30
 2049  2053  2055     2    ga_19
 2054  2053  2055     2    ga_33
 2053  2055  2056     2    ga_32
 2053  2055  2057     2    ga_31
 2056  2055  2057     2    ga_18
 2055  2057  2058     2    ga_13
 2055  2057  2070     2    ga_13
 2058  2057  2070     2    ga_13
 2057  2058  2059     2    ga_15
 2058  2059  2060     2    ga_15
 2059  2060  2061     2    ga_13
 2060  2061  2062     2    ga_20
 2060  2061  2063     2    ga_33
 2062  2061  2063     2    ga_23
 2061  2063  2064     2    ga_28
 2061  2063  2067     2    ga_28
 2064  2063  2067     2    ga_28
 2063  2064  2065     2    ga_23
 2063  2064  2066     2    ga_23
 2065  2064  2066     2    ga_24
 2063  2067  2068     2    ga_23
 2063  2067  2069     2    ga_23
 2068  2067  2069     2    ga_24
 2057  2070  2071     2    ga_30
 2057  2070  2072     2    ga_19
 2071  2070  2072     2    ga_33
 2070  2072  2073     2    ga_32
 2070  2072  2074     2    ga_31
 2073  2072  2074     2    ga_18
 2072  2074  2075     2    ga_13
 2072  2074  2087     2    ga_13
 2075  2074  2087     2    ga_13
 2074  2075  2076     2    ga_15
 2075  2076  2077     2    ga_27
 2075  2076  2079     2    ga_27
 2077  2076  2079     2    ga_27
 2076  2077  2078     2    ga_25
 2076  2077  2081     2    ga_27
 2078  2077  2081     2    ga_25
 2076  2079  2080     2    ga_25
 2076  2079  2083     2    ga_27
 2080  2079  2083     2    ga_25
 2077  2081  2082     2    ga_25
 2077  2081  2085     2    ga_27
 2082  2081  2085     2    ga_25
 2079  2083  2084     2    ga_25
 2079  2083  2085     2    ga_27
 2084  2083  2085     2    ga_25
 2081  2085  2083     2    ga_27
 2081  2085  2086     2    ga_25
 2083  2085  2086     2    ga_25
 2074  2087  2088     2    ga_30
 2074  2087  2089     2    ga_19
 2088  2087  2089     2    ga_33
 2087  2089  2090     2    ga_32
 2087  2089  2091     2    ga_31
 2090  2089  2091     2    ga_18
 2089  2091  2092     2    ga_13
 2089  2091  2095     2    ga_13
 2092  2091  2095     2    ga_13
 2091  2092  2093     2    ga_13
 2092  2093  2094     2    ga_12
 2091  2095  2096     2    ga_30
 2091  2095  2097     2    ga_19
 2096  2095  2097     2    ga_33
 2095  2097  2098     2    ga_32
 2095  2097  2099     2    ga_31
 2098  2097  2099     2    ga_18
 2097  2099  2100     2    ga_13
 2097  2099  2101     2    ga_13
 2100  2099  2101     2    ga_13
 2099  2101  2102     2    ga_30
 2099  2101  2103     2    ga_19
 2102  2101  2103     2    ga_33
 2101  2103  2104     2    ga_32
 2101  2103  2105     2    ga_31
 2104  2103  2105     2    ga_18
 2103  2105  2106     2    ga_13
 2103  2105  2109     2    ga_13
 2106  2105  2109     2    ga_13
 2105  2106  2107     2    ga_15
 2105  2106  2108     2    ga_15
 2107  2106  2108     2    ga_15
 2105  2109  2110     2    ga_30
 2105  2109  2111     2    ga_19
 2110  2109  2111     2    ga_33
 2109  2111  2112     2    ga_32
 2109  2111  2113     2    ga_31
 2112  2111  2113     2    ga_18
 2111  2113  2114     2    ga_13
 2111  2113  2115     2    ga_13
 2114  2113  2115     2    ga_13
 2113  2115  2116     2    ga_30
 2113  2115  2117     2    ga_19
 2116  2115  2117     2    ga_33
 2115  2117  2118     2    ga_32
 2115  2117  2119     2    ga_31
 2118  2117  2119     2    ga_18
 2117  2119  2120     2    ga_13
 2117  2119  2124     2    ga_13
 2120  2119  2124     2    ga_13
 2119  2120  2121     2    ga_15
 2120  2121  2122     2    ga_15
 2120  2121  2123     2    ga_15
 2122  2121  2123     2    ga_15
 2119  2124  2125     2    ga_30
 2119  2124  2126     2    ga_19
 2125  2124  2126     2    ga_33
 2124  2126  2127     2    ga_32
 2124  2126  2128     2    ga_31
 2127  2126  2128     2    ga_18
 2126  2128  2129     2    ga_13
 2126  2128  2132     2    ga_13
 2129  2128  2132     2    ga_13
 2128  2129  2130     2    ga_16
 2129  2130  2131     2    ga_3
 2128  2132  2133     2    ga_30
 2128  2132  2134     2    ga_19
 2133  2132  2134     2    ga_33
 2132  2134  2135     2    ga_32
 2132  2134  2136     2    ga_31
 2135  2134  2136     2    ga_18
 2134  2136  2137     2    ga_13
 2134  2136  2145     2    ga_13
 2137  2136  2145     2    ga_13
 2136  2137  2138     2    ga_15
 2137  2138  2139     2    ga_15
 2138  2139  2140     2    ga_15
 2139  2140  2141     2    ga_15
 2140  2141  2142     2    ga_11
 2140  2141  2143     2    ga_11
 2140  2141  2144     2    ga_11
 2142  2141  2143     2    ga_10
 2142  2141  2144     2    ga_10
 2143  2141  2144     2    ga_10
 2136  2145  2146     2    ga_30
 2136  2145  2147     2    ga_19
 2146  2145  2147     2    ga_33
 2145  2147  2148     2    ga_32
 2145  2147  2149     2    ga_31
 2148  2147  2149     2    ga_18
 2147  2149  2150     2    ga_13
 2147  2149  2151     2    ga_13
 2150  2149  2151     2    ga_13
 2149  2151  2152     2    ga_30
 2149  2151  2153     2    ga_19
 2152  2151  2153     2    ga_33
 2151  2153  2154     2    ga_32
 2151  2153  2155     2    ga_31
 2154  2153  2155     2    ga_18
 2153  2155  2156     2    ga_13
 2153  2155  2157     2    ga_13
 2156  2155  2157     2    ga_13
 2155  2157  2158     2    ga_22
 2155  2157  2159     2    ga_22
 2158  2157  2159     2    ga_38

[ dihedrals ]
;  ai    aj    ak    al funct            c0            c1            c2            c3            c4            c5
    2     1     5    11     1    gd_39
    1     5     6     7     1    gd_34
    1     5    11    13     1    gd_42
    1     5    11    13     1    gd_45
    5     6     7     8     1    gd_34
    6     7     8    10     1    gd_40
    5    11    13    15     1    gd_14
   11    13    15    20     1    gd_43
   11    13    15    20     1    gd_44
   13    15    16    17     1    gd_34
   13    15    20    22     1    gd_42
   13    15    20    22     1    gd_45
   15    16    17    19     1    gd_34
   15    20    22    24     1    gd_14
   20    22    24    31     1    gd_43
   20    22    24    31     1    gd_44
   22    24    25    26     1    gd_34
   22    24    31    33     1    gd_42
   22    24    31    33     1    gd_45
   24    25    26    28     1    gd_40
   25    26    28    29     1    gd_14
   24    31    33    34     1    gd_14
   31    33    34    38     1    gd_43
   31    33    34    38     1    gd_44
   34    33    37    36     1    gd_39
   33    34    35    36     1    gd_34
   33    34    38    40     1    gd_42
   33    34    38    40     1    gd_45
   34    35    36    37     1    gd_34
   35    36    37    33     1    gd_34
   34    38    40    42     1    gd_14
   38    40    42    48     1    gd_43
   38    40    42    48     1    gd_44
   40    42    43    44     1    gd_34
   40    42    48    50     1    gd_42
   40    42    48    50     1    gd_45
   42    43    44    45     1    gd_34
   43    44    45    47     1    gd_40
   42    48    50    52     1    gd_14
   48    50    52    57     1    gd_43
   48    50    52    57     1    gd_44
   50    52    53    54     1    gd_34
   50    52    57    59     1    gd_42
   50    52    57    59     1    gd_45
   52    53    54    55     1    gd_34
   53    54    55    56     1    gd_26
   52    57    59    61     1    gd_14
   57    59    61    66     1    gd_43
   57    59    61    66     1    gd_44
   59    61    62    63     1    gd_34
   59    61    66    68     1    gd_42
   59    61    66    68     1    gd_45
   61    62    63    64     1    gd_34
   61    66    68    70     1    gd_14
   66    68    70    77     1    gd_43
   66    68    70    77     1    gd_44
   68    70    71    72     1    gd_34
   68    70    77    79     1    gd_42
   68    70    77    79     1    gd_45
   70    71    72    74     1    gd_40
   71    72    74    75     1    gd_14
   70    77    79    81     1    gd_14
   77    79    81    90     1    gd_43
   77    79    81    90     1    gd_44
   79    81    82    83     1    gd_34
   79    81    90    92     1    gd_42
   79    81    90    92     1    gd_45
   81    82    83    84     1    gd_34
   82    83    84    85     1    gd_34
   83    84    85    86     1    gd_34
   84    85    86    87     1    gd_29
   81    90    92    94     1    gd_14
   90    92    94    98     1    gd_43
   90    92    94    98     1    gd_44
   92    94    95    96     1    gd_34
   92    94    98   100     1    gd_42
   92    94    98   100     1    gd_45
   94    98   100   102     1    gd_14
   98   100   102   107     1    gd_43
   98   100   102   107     1    gd_44
  100   102   103   104     1    gd_34
  100   102   107   109     1    gd_42
  100   102   107   109     1    gd_45
  102   103   104   105     1    gd_34
  102   107   109   111     1    gd_14
  107   109   111   115     1    gd_43
  107   109   111   115     1    gd_44
  109   111   112   113     1    gd_34
  109   111   115   117     1    gd_42
  109   111   115   117     1    gd_45
  111   112   113   114     1    gd_23
  111   115   117   119     1    gd_14
  115   117   119   132     1    gd_43
  115   117   119   132     1    gd_44
  117   119   120   121     1    gd_34
  117   119   132   134     1    gd_42
  117   119   132   134     1    gd_45
  119   120   121   122     1    gd_34
  120   121   122   123     1    gd_34
  121   122   123   125     1    gd_39
  122   123   125   126     1    gd_14
  123   125   126   127     1    gd_14
  123   125   129   130     1    gd_14
  119   132   134   136     1    gd_14
  132   134   136   141     1    gd_43
  132   134   136   141     1    gd_44
  134   136   137   138     1    gd_34
  134   136   141   143     1    gd_42
  134   136   141   143     1    gd_45
  136   137   138   139     1    gd_34
  136   141   143   145     1    gd_14
  141   143   145   146     1    gd_43
  141   143   145   146     1    gd_44
  143   145   146   148     1    gd_42
  143   145   146   148     1    gd_45
  145   146   148   150     1    gd_14
  146   148   150   154     1    gd_43
  146   148   150   154     1    gd_44
  148   150   151   152     1    gd_34
  148   150   154   156     1    gd_42
  148   150   154   156     1    gd_45
  150   154   156   158     1    gd_14
  154   156   158   160     1    gd_43
  154   156   158   160     1    gd_44
  156   158   160   162     1    gd_42
  156   158   160   162     1    gd_45
  158   160   162   164     1    gd_14
  160   162   164   165     1    gd_43
  160   162   164   165     1    gd_44
  162   164   165   167     1    gd_42
  162   164   165   167     1    gd_45
  164   165   167   169     1    gd_14
  165   167   169   177     1    gd_43
  165   167   169   177     1    gd_44
  167   169   170   171     1    gd_34
  167   169   177   179     1    gd_42
  167   169   177   179     1    gd_45
  169   170   171   172     1    gd_34
  170   171   172   174     1    gd_40
  171   172   174   175     1    gd_14
  169   177   179   181     1    gd_14
  177   179   181   198     1    gd_43
  177   179   181   198     1    gd_44
  179   181   182   183     1    gd_34
  179   181   198   200     1    gd_42
  179   181   198   200     1    gd_45
  181   182   183   186     1    gd_40
  181   198   200   202     1    gd_14
  198   200   202   215     1    gd_43
  198   200   202   215     1    gd_44
  200   202   203   204     1    gd_34
  200   202   215   217     1    gd_42
  200   202   215   217     1    gd_45
  202   203   204   205     1    gd_34
  203   204   205   206     1    gd_34
  204   205   206   208     1    gd_39
  205   206   208   209     1    gd_14
  206   208   209   210     1    gd_14
  206   208   212   213     1    gd_14
  202   215   217   219     1    gd_14
  215   217   219   232     1    gd_43
  215   217   219   232     1    gd_44
  217   219   220   221     1    gd_34
  217   219   232   234     1    gd_42
  217   219   232   234     1    gd_45
  219   220   221   222     1    gd_40
  219   232   234   236     1    gd_14
  232   234   236   240     1    gd_43
  232   234   236   240     1    gd_44
  234   236   237   238     1    gd_34
  234   236   240   242     1    gd_42
  234   236   240   242     1    gd_45
  236   240   242   244     1    gd_14
  240   242   244   249     1    gd_43
  240   242   244   249     1    gd_44
  242   244   245   246     1    gd_34
  242   244   249   251     1    gd_42
  242   244   249   251     1    gd_45
  244   245   246   247     1    gd_40
  244   249   251   253     1    gd_14
  249   251   253   257     1    gd_43
  249   251   253   257     1    gd_44
  251   253   254   255     1    gd_34
  251   253   257   259     1    gd_42
  251   253   257   259     1    gd_45
  253   257   259   261     1    gd_14
  257   259   261   266     1    gd_43
  257   259   261   266     1    gd_44
  259   261   262   263     1    gd_34
  259   261   266   268     1    gd_42
  259   261   266   268     1    gd_45
  261   262   263   264     1    gd_34
  261   266   268   270     1    gd_14
  266   268   270   271     1    gd_43
  266   268   270   271     1    gd_44
  268   270   271   273     1    gd_42
  268   270   271   273     1    gd_45
  270   271   273   275     1    gd_14
  271   273   275   280     1    gd_43
  271   273   275   280     1    gd_44
  273   275   276   277     1    gd_34
  273   275   280   282     1    gd_42
  273   275   280   282     1    gd_45
  275   276   277   278     1    gd_34
  275   280   282   284     1    gd_14
  280   282   284   290     1    gd_43
  280   282   284   290     1    gd_44
  282   284   285   286     1    gd_34
  282   284   290   292     1    gd_42
  282   284   290   292     1    gd_45
  284   285   286   287     1    gd_34
  285   286   287   289     1    gd_40
  284   290   292   294     1    gd_14
  290   292   294   300     1    gd_43
  290   292   294   300     1    gd_44
  292   294   295   296     1    gd_34
  292   294   300   302     1    gd_42
  292   294   300   302     1    gd_45
  294   295   296   297     1    gd_34
  295   296   297   299     1    gd_40
  294   300   302   304     1    gd_14
  300   302   304   310     1    gd_43
  300   302   304   310     1    gd_44
  302   304   305   306     1    gd_34
  302   304   310   312     1    gd_42
  302   304   310   312     1    gd_45
  304   305   306   307     1    gd_34
  305   306   307   309     1    gd_40
  304   310   312   314     1    gd_14
  310   312   314   318     1    gd_43
  310   312   314   318     1    gd_44
  312   314   315   316     1    gd_34
  312   314   318   320     1    gd_42
  312   314   318   320     1    gd_45
  314   315   316   317     1    gd_23
  314   318   320   322     1    gd_14
  318   320   322   327     1    gd_43
  318   320   322   327     1    gd_44
  320   322   323   324     1    gd_34
  320   322   327   329     1    gd_42
  320   322   327   329     1    gd_45
  322   323   324   325     1    gd_34
  322   327   329   331     1    gd_14
  327   329   331   332     1    gd_43
  327   329   331   332     1    gd_44
  329   331   332   334     1    gd_42
  329   331   332   334     1    gd_45
  331   332   334   336     1    gd_14
  332   334   336   340     1    gd_43
  332   334   336   340     1    gd_44
  334   336   337   338     1    gd_34
  334   336   340   342     1    gd_42
  334   336   340   342     1    gd_45
  336   337   338   339     1    gd_23
  336   340   342   344     1    gd_14
  340   342   344   348     1    gd_43
  340   342   344   348     1    gd_44
  342   344   345   346     1    gd_34
  342   344   348   350     1    gd_42
  342   344   348   350     1    gd_45
  344   348   350   351     1    gd_14
  348   350   351   355     1    gd_43
  348   350   351   355     1    gd_44
  351   350   354   353     1    gd_39
  350   351   352   353     1    gd_34
  350   351   355   357     1    gd_42
  350   351   355   357     1    gd_45
  351   352   353   354     1    gd_34
  352   353   354   350     1    gd_34
  351   355   357   359     1    gd_14
  355   357   359   361     1    gd_43
  355   357   359   361     1    gd_44
  357   359   361   363     1    gd_42
  357   359   361   363     1    gd_45
[truncated: 92,263 more chars]
