# Supplementary material for: Is There a Functional Role for the Knotted Topology in Protein UCH-L1?
Source: J Chem Inf Model. 2024 Jul 24;64(17):6827–37. doi: 10.1021/acs.jcim.4c00880 (PMC11388461; doi:10.1021/acs.jcim.4c00880)
Supplement: Supplementary file 2 — ci4c00880_si_002.zip [file ci4c00880_si_002.zip › UCH-L1_files/APO/APO_delta7/REP_1/traj_final.gro]

Protein in water t= 500000.00000 step= 5000000
 2149
    1ILE      N    1   5.802   4.478   1.952
    1ILE     H1    2   5.747   4.435   1.881
    1ILE     H2    3   5.779   4.575   1.958
    1ILE     H3    4   5.899   4.465   1.930
    1ILE     CA    5   5.780   4.408   2.079
    1ILE     CB    6   5.722   4.498   2.189
    1ILE    CG1    7   5.596   4.576   2.150
    1ILE    CG2    8   5.839   4.580   2.245
    1ILE     CD    9   5.524   4.628   2.275
    1ILE      C   10   5.706   4.276   2.055
    1ILE      O   11   5.601   4.274   1.991
    2ASN      N   12   5.779   4.170   2.090
    2ASN      H   13   5.877   4.181   2.109
    2ASN     CA   14   5.746   4.030   2.064
    2ASN     CB   15   5.859   3.946   2.125
    2ASN     CG   16   5.819   3.799   2.113
    2ASN    OD1   17   5.766   3.743   2.209
    2ASN    ND2   18   5.839   3.735   1.998
    2ASN   HD21   19   5.899   3.751   1.920
    2ASN   HD22   20   5.771   3.666   1.973
    2ASN      C   21   5.614   3.979   2.123
    2ASN      O   22   5.597   3.983   2.245
    3PRO      N   23   5.517   3.946   2.038
    3PRO     CA   24   5.384   3.901   2.079
    3PRO     CB   25   5.301   3.883   1.951
    3PRO     CG   26   5.375   3.965   1.845
    3PRO     CD   27   5.519   3.941   1.891
    3PRO      C   28   5.382   3.772   2.161
    3PRO      O   29   5.316   3.768   2.265
    4GLU      N   30   5.463   3.673   2.125
    4GLU      H   31   5.528   3.668   2.049
    4GLU     CA   32   5.456   3.541   2.191
    4GLU     CB   33   5.546   3.439   2.122
    4GLU     CG   34   5.509   3.423   1.974
    4GLU     CD   35   5.599   3.514   1.890
    4GLU    OE1   36   5.718   3.482   1.871
    4GLU    OE2   37   5.561   3.631   1.868
    4GLU      C   38   5.490   3.539   2.340
    4GLU      O   39   5.412   3.481   2.416
    5MET      N   40   5.580   3.625   2.386
    5MET      H   41   5.641   3.664   2.317
    5MET     CA   42   5.601   3.646   2.529
    5MET     CB   43   5.731   3.721   2.560
    5MET     CG   44   5.872   3.667   2.533
    5MET     SD   45   5.997   3.744   2.642
    5MET     CE   46   6.040   3.890   2.549
    5MET      C   47   5.482   3.712   2.599
    5MET      O   48   5.440   3.666   2.704
    6LEU      N   49   5.406   3.794   2.526
    6LEU      H   50   5.410   3.800   2.427
    6LEU     CA   51   5.286   3.865   2.573
    6LEU     CB   52   5.288   4.004   2.508
    6LEU     CG   53   5.392   4.083   2.587
    6LEU    CD1   54   5.443   4.187   2.487
    6LEU    CD2   55   5.339   4.140   2.719
    6LEU      C   56   5.154   3.790   2.553
    6LEU      O   57   5.079   3.772   2.648
    7ASN      N   58   5.139   3.715   2.445
    7ASN      H   59   5.170   3.742   2.354
    7ASN     CA   60   5.031   3.617   2.427
    7ASN     CB   61   5.027   3.545   2.292
    7ASN     CG   62   5.022   3.653   2.184
    7ASN    OD1   63   4.985   3.769   2.200
    7ASN    ND2   64   5.074   3.626   2.064
    7ASN   HD21   65   5.118   3.537   2.050
    7ASN   HD22   66   5.093   3.694   1.993
    7ASN      C   67   5.031   3.508   2.535
    7ASN      O   68   4.925   3.487   2.594
    8LYS      N   69   5.143   3.448   2.572
    8LYS      H   70   5.226   3.437   2.517
    8LYS     CA   71   5.145   3.359   2.689
    8LYS     CB   72   5.283   3.294   2.692
    8LYS     CG   73   5.285   3.203   2.568
    8LYS     CD   74   5.173   3.099   2.568
    8LYS     CE   75   5.185   3.030   2.432
    8LYS     NZ   76   5.090   2.922   2.403
    8LYS    HZ1   77   5.071   2.916   2.305
    8LYS    HZ2   78   5.126   2.837   2.442
    8LYS    HZ3   79   5.006   2.949   2.449
    8LYS      C   80   5.104   3.421   2.823
    8LYS      O   81   5.037   3.357   2.903
    9VAL      N   82   5.143   3.547   2.845
    9VAL      H   83   5.226   3.584   2.804
    9VAL     CA   84   5.100   3.612   2.969
    9VAL     CB   85   5.181   3.738   2.999
    9VAL    CG1   86   5.128   3.836   3.104
    9VAL    CG2   87   5.325   3.698   3.034
    9VAL      C   88   4.949   3.637   2.978
    9VAL      O   89   4.891   3.602   3.081
   10LEU      N   90   4.889   3.679   2.868
   10LEU      H   91   4.938   3.702   2.784
   10LEU     CA   92   4.746   3.689   2.839
   10LEU     CB   93   4.732   3.749   2.699
   10LEU     CG   94   4.722   3.901   2.688
   10LEU    CD1   95   4.717   3.918   2.536
   10LEU    CD2   96   4.595   3.962   2.749
   10LEU      C   97   4.669   3.556   2.841
   10LEU      O   98   4.546   3.555   2.848
   11SER      N   99   4.732   3.443   2.814
   11SER      H  100   4.819   3.440   2.764
   11SER     CA  101   4.668   3.315   2.849
   11SER     CB  102   4.708   3.190   2.770
   11SER     OG  103   4.849   3.171   2.764
   11SER     HG  104   4.883   3.175   2.670
   11SER      C  105   4.669   3.273   2.996
   11SER      O  106   4.586   3.194   3.039
   12ARG      N  107   4.777   3.308   3.065
   12ARG      H  108   4.862   3.340   3.023
   12ARG     CA  109   4.782   3.309   3.212
   12ARG     CB  110   4.920   3.339   3.271
   12ARG     CG  111   5.011   3.229   3.215
   12ARG     CD  112   5.161   3.244   3.245
   12ARG     NE  113   5.188   3.242   3.390
   12ARG     HE  114   5.113   3.236   3.456
   12ARG     CZ  115   5.307   3.282   3.435
   12ARG    NH1  116   5.409   3.336   3.366
   12ARG   HH11  117   5.404   3.353   3.268
   12ARG   HH12  118   5.497   3.331   3.414
   12ARG    NH2  119   5.313   3.287   3.569
   12ARG   HH21  120   5.227   3.288   3.619
   12ARG   HH22  121   5.397   3.275   3.622
   12ARG      C  122   4.686   3.402   3.287
   12ARG      O  123   4.616   3.368   3.382
   13LEU      N  124   4.673   3.522   3.231
   13LEU      H  125   4.731   3.543   3.153
   13LEU     CA  126   4.574   3.623   3.270
   13LEU     CB  127   4.603   3.759   3.208
   13LEU     CG  128   4.717   3.829   3.283
   13LEU    CD1  129   4.748   3.959   3.208
   13LEU    CD2  130   4.661   3.862   3.421
   13LEU      C  131   4.428   3.585   3.244
   13LEU      O  132   4.384   3.539   3.139
   14GLY      N  133   4.347   3.635   3.337
   14GLY      H  134   4.381   3.694   3.411
   14GLY     CA  135   4.204   3.603   3.346
   14GLY      C  136   4.124   3.693   3.251
   14GLY      O  137   4.077   3.801   3.287
   15VAL      N  138   4.109   3.648   3.127
   15VAL      H  139   4.130   3.552   3.110
   15VAL     CA  140   4.046   3.724   3.018
   15VAL     CB  141   4.145   3.817   2.946
   15VAL    CG1  142   4.206   3.931   3.028
   15VAL    CG2  143   4.268   3.745   2.891
   15VAL      C  144   3.954   3.639   2.931
   15VAL      O  145   3.957   3.517   2.948
   16ALA      N  146   3.850   3.697   2.872
   16ALA      H  147   3.826   3.793   2.873
   16ALA     CA  148   3.761   3.609   2.795
   16ALA     CB  149   3.623   3.674   2.778
   16ALA      C  150   3.814   3.571   2.657
   16ALA      O  151   3.834   3.646   2.562
   17GLY      N  152   3.841   3.441   2.665
   17GLY      H  153   3.843   3.400   2.756
   17GLY     CA  154   3.906   3.365   2.557
   17GLY      C  155   4.040   3.424   2.511
   17GLY      O  156   4.105   3.496   2.587
   18GLN      N  157   4.075   3.398   2.386
   18GLN      H  158   4.007   3.399   2.313
   18GLN     CA  159   4.214   3.413   2.340
   18GLN     CB  160   4.240   3.312   2.227
   18GLN     CG  161   4.228   3.166   2.272
   18GLN     CD  162   4.269   3.070   2.160
   18GLN    OE1  163   4.384   3.039   2.130
   18GLN    NE2  164   4.170   3.003   2.103
   18GLN   HE21  165   4.073   3.014   2.125
   18GLN   HE22  166   4.198   2.955   2.020
   18GLN      C  167   4.237   3.553   2.281
   18GLN      O  168   4.219   3.568   2.160
   19TRP      N  169   4.280   3.644   2.367
   19TRP      H  170   4.274   3.620   2.464
   19TRP     CA  171   4.341   3.773   2.332
   19TRP     CB  172   4.310   3.875   2.442
   19TRP     CG  173   4.164   3.920   2.438
   19TRP    CD1  174   4.070   3.866   2.515
   19TRP    HD1  175   4.080   3.777   2.578
   19TRP    CD2  176   4.106   4.019   2.359
   19TRP    NE1  177   3.953   3.915   2.476
   19TRP    HE1  178   3.868   3.884   2.520
   19TRP    CE2  179   3.970   4.006   2.381
   19TRP    CE3  180   4.161   4.106   2.265
   19TRP    HE3  181   4.267   4.128   2.260
   19TRP    CZ2  182   3.881   4.073   2.298
   19TRP    HZ2  183   3.775   4.046   2.290
   19TRP    CZ3  184   4.072   4.180   2.188
   19TRP    HZ3  185   4.108   4.248   2.111
   19TRP    CH2  186   3.935   4.157   2.202
   19TRP    HH2  187   3.871   4.208   2.130
   19TRP      C  188   4.489   3.771   2.295
   19TRP      O  189   4.565   3.711   2.371
   20ARG      N  190   4.515   3.830   2.179
   20ARG      H  191   4.446   3.897   2.151
   20ARG     CA  192   4.640   3.808   2.104
   20ARG     CB  193   4.604   3.716   1.987
   20ARG     CG  194   4.732   3.643   1.945
   20ARG     CD  195   4.697   3.555   1.824
   20ARG     NE  196   4.804   3.571   1.724
   20ARG     HE  197   4.897   3.565   1.760
   20ARG     CZ  198   4.772   3.629   1.607
   20ARG    NH1  199   4.654   3.686   1.581
   20ARG   HH11  200   4.585   3.700   1.652
   20ARG   HH12  201   4.652   3.730   1.491
   20ARG    NH2  202   4.857   3.632   1.504
   20ARG   HH21  203   4.956   3.620   1.516
   20ARG   HH22  204   4.828   3.655   1.411
   20ARG      C  205   4.694   3.939   2.047
   20ARG      O  206   4.623   4.021   1.989
   21PHE      N  207   4.823   3.963   2.072
   21PHE      H  208   4.882   3.916   2.137
   21PHE     CA  209   4.888   4.078   2.008
   21PHE     CB  210   5.011   4.119   2.089
   21PHE     CG  211   4.976   4.176   2.226
   21PHE    CD1  212   4.956   4.100   2.341
   21PHE    HD1  213   4.949   3.992   2.332
   21PHE    CD2  214   4.975   4.315   2.229
   21PHE    HD2  215   4.989   4.370   2.136
   21PHE    CE1  216   4.943   4.166   2.462
   21PHE    HE1  217   4.983   4.108   2.546
   21PHE    CE2  218   4.959   4.380   2.351
   21PHE    HE2  219   4.971   4.487   2.367
   21PHE     CZ  220   4.942   4.305   2.467
   21PHE     HZ  221   4.953   4.339   2.570
   21PHE      C  222   4.928   4.047   1.864
   21PHE      O  223   4.991   3.947   1.831
   22VAL      N  224   4.886   4.133   1.771
   22VAL      H  225   4.827   4.211   1.790
   22VAL     CA  226   4.932   4.127   1.632
   22VAL     CB  227   4.822   4.121   1.526
   22VAL    CG1  228   4.745   3.990   1.540
   22VAL    CG2  229   4.719   4.234   1.530
   22VAL      C  230   5.029   4.243   1.607
   22VAL      O  231   5.013   4.361   1.635
   23ASP      N  232   5.134   4.200   1.537
   23ASP      H  233   5.131   4.122   1.475
   23ASP     CA  234   5.247   4.285   1.495
   23ASP     CB  235   5.373   4.202   1.473
   23ASP     CG  236   5.499   4.287   1.454
   23ASP    OD1  237   5.505   4.363   1.355
   23ASP    OD2  238   5.589   4.280   1.540
   23ASP      C  239   5.213   4.361   1.367
   23ASP      O  240   5.171   4.299   1.269
   24VAL      N  241   5.235   4.492   1.368
   24VAL      H  242   5.274   4.536   1.448
   24VAL     CA  243   5.186   4.581   1.261
   24VAL     CB  244   5.080   4.683   1.303
   24VAL    CG1  245   4.948   4.614   1.335
   24VAL    CG2  246   5.129   4.777   1.413
   24VAL      C  247   5.294   4.649   1.177
   24VAL      O  248   5.267   4.755   1.121
   25LEU      N  249   5.415   4.595   1.192
   25LEU      H  250   5.427   4.526   1.264
   25LEU     CA  251   5.537   4.641   1.124
   25LEU     CB  252   5.520   4.587   0.982
   25LEU     CG  253   5.575   4.446   0.956
   25LEU    CD1  254   5.555   4.420   0.807
   25LEU    CD2  255   5.717   4.417   1.006
   25LEU      C  256   5.554   4.793   1.129
   25LEU      O  257   5.521   4.853   1.231
   26GLY      N  258   5.614   4.854   1.027
   26GLY      H  259   5.689   4.797   0.994
   26GLY     CA  260   5.623   5.000   1.022
   26GLY      C  261   5.491   5.070   0.992
   26GLY      O  262   5.471   5.133   0.888
   27LEU      N  263   5.396   5.028   1.075
   27LEU      H  264   5.417   4.969   1.152
   27LEU     CA  265   5.261   5.088   1.079
   27LEU     CB  266   5.262   5.237   1.114
   27LEU     CG  267   5.263   5.273   1.263
   27LEU    CD1  268   5.260   5.421   1.302
   27LEU    CD2  269   5.145   5.201   1.329
   27LEU      C  270   5.164   5.057   0.965
   27LEU      O  271   5.080   5.141   0.934
   28GLU      N  272   5.170   4.931   0.924
   28GLU      H  273   5.211   4.861   0.984
   28GLU     CA  274   5.107   4.882   0.801
   28GLU     CB  275   5.196   4.763   0.763
   28GLU     CG  276   5.182   4.713   0.619
   28GLU     CD  277   5.052   4.639   0.586
   28GLU    OE1  278   4.993   4.663   0.478
   28GLU    OE2  279   4.998   4.572   0.677
   28GLU      C  280   4.956   4.858   0.815
   28GLU      O  281   4.908   4.802   0.913
   29GLU      N  282   4.884   4.914   0.718
   29GLU      H  283   4.921   4.985   0.659
   29GLU     CA  284   4.737   4.902   0.718
   29GLU     CB  285   4.689   5.027   0.643
   29GLU     CG  286   4.698   5.159   0.720
   29GLU     CD  287   4.687   5.270   0.615
   29GLU    OE1  288   4.604   5.360   0.637
   29GLU    OE2  289   4.770   5.268   0.521
   29GLU      C  290   4.664   4.776   0.672
   29GLU      O  291   4.558   4.745   0.725
   30GLU      N  292   4.720   4.690   0.588
   30GLU      H  293   4.819   4.698   0.571
   30GLU     CA  294   4.653   4.562   0.560
   30GLU     CB  295   4.719   4.494   0.440
   30GLU     CG  296   4.622   4.408   0.360
   30GLU     CD  297   4.674   4.336   0.235
   30GLU    OE1  298   4.713   4.217   0.244
   30GLU    OE2  299   4.696   4.416   0.142
   30GLU      C  300   4.647   4.468   0.681
   30GLU      O  301   4.543   4.407   0.704
   31SER      N  302   4.741   4.488   0.773
   31SER      H  303   4.823   4.537   0.746
   31SER     CA  304   4.747   4.433   0.909
   31SER     CB  305   4.879   4.466   0.979
   31SER     OG  306   4.985   4.423   0.892
   31SER     HG  307   5.003   4.485   0.816
   31SER      C  308   4.637   4.474   1.008
   31SER      O  309   4.547   4.397   1.044
   32LEU      N  310   4.619   4.605   1.011
   32LEU      H  311   4.684   4.665   0.964
   32LEU     CA  312   4.509   4.676   1.078
   32LEU     CB  313   4.537   4.827   1.080
   32LEU     CG  314   4.660   4.851   1.168
   32LEU    CD1  315   4.706   4.993   1.134
   32LEU    CD2  316   4.639   4.835   1.318
   32LEU      C  317   4.369   4.646   1.024
   32LEU      O  318   4.274   4.679   1.096
   33GLY      N  319   4.358   4.632   0.893
   33GLY      H  320   4.422   4.673   0.829
   33GLY     CA  321   4.250   4.563   0.820
   33GLY      C  322   4.227   4.417   0.861
   33GLY      O  323   4.123   4.376   0.911
   34SER      N  324   4.326   4.335   0.827
   34SER      H  325   4.398   4.370   0.768
   34SER     CA  326   4.312   4.189   0.844
   34SER     CB  327   4.421   4.114   0.769
   34SER     OG  328   4.424   4.130   0.627
   34SER     HG  329   4.494   4.071   0.587
   34SER      C  330   4.317   4.125   0.983
   34SER      O  331   4.315   4.002   0.990
   35VAL      N  332   4.309   4.212   1.083
   35VAL      H  333   4.290   4.308   1.062
   35VAL     CA  334   4.305   4.170   1.223
   35VAL     CB  335   4.291   4.276   1.332
   35VAL    CG1  336   4.431   4.333   1.352
   35VAL    CG2  337   4.196   4.392   1.299
   35VAL      C  338   4.187   4.077   1.255
   35VAL      O  339   4.075   4.086   1.205
   36PRO      N  340   4.213   3.973   1.334
   36PRO     CA  341   4.101   3.901   1.396
   36PRO     CB  342   4.155   3.774   1.463
   36PRO     CG  343   4.306   3.775   1.437
   36PRO     CD  344   4.335   3.892   1.343
   36PRO      C  345   4.006   3.970   1.494
   36PRO      O  346   4.051   4.019   1.597
   37ALA      N  347   3.879   3.936   1.473
   37ALA      H  348   3.845   3.890   1.391
   37ALA     CA  349   3.766   3.991   1.549
   37ALA     CB  350   3.635   3.988   1.468
   37ALA      C  351   3.731   3.942   1.689
   37ALA      O  352   3.727   3.822   1.717
   38PRO      N  353   3.698   4.033   1.780
   38PRO     CA  354   3.713   4.179   1.769
   38PRO     CB  355   3.621   4.239   1.875
   38PRO     CG  356   3.634   4.133   1.985
   38PRO     CD  357   3.639   3.999   1.911
   38PRO      C  358   3.855   4.225   1.806
   38PRO      O  359   3.935   4.154   1.866
   39ALA      N  360   3.895   4.334   1.743
   39ALA      H  361   3.834   4.371   1.673
   39ALA     CA  362   4.024   4.401   1.767
   39ALA     CB  363   4.097   4.409   1.633
   39ALA      C  364   3.994   4.530   1.843
   39ALA      O  365   3.882   4.581   1.839
   40CYS      N  366   4.101   4.582   1.903
   40CYS      H  367   4.182   4.525   1.915
   40CYS     CA  368   4.095   4.705   1.984
   40CYS     CB  369   4.031   4.681   2.122
   40CYS     SG  370   4.118   4.542   2.202
   40CYS     HG  371   4.244   4.569   2.168
   40CYS      C  372   4.236   4.760   2.006
   40CYS      O  373   4.323   4.683   2.045
   41ALA      N  374   4.247   4.892   1.999
   41ALA      H  375   4.170   4.951   1.975
   41ALA     CA  376   4.374   4.966   2.015
   41ALA     CB  377   4.396   4.981   2.166
   41ALA      C  378   4.504   4.940   1.938
   41ALA      O  379   4.537   4.828   1.900
   42LEU      N  380   4.570   5.053   1.914
   42LEU      H  381   4.535   5.143   1.941
   42LEU     CA  382   4.709   5.051   1.869
   42LEU     CB  383   4.720   5.130   1.738
   42LEU     CG  384   4.794   5.061   1.623
   42LEU    CD1  385   4.777   5.137   1.492
   42LEU    CD2  386   4.945   5.041   1.644
   42LEU      C  387   4.803   5.094   1.982
   42LEU      O  388   4.791   5.192   2.056
   43LEU      N  389   4.878   4.993   2.026
   43LEU      H  390   4.873   4.903   1.984
   43LEU     CA  391   4.982   4.994   2.130
   43LEU     CB  392   4.982   4.857   2.199
   43LEU     CG  393   4.850   4.803   2.254
   43LEU    CD1  394   4.785   4.716   2.146
   43LEU    CD2  395   4.887   4.739   2.388
   43LEU      C  396   5.118   5.027   2.069
   43LEU      O  397   5.196   4.944   2.024
   44LEU      N  398   5.132   5.159   2.065
   44LEU      H  399   5.071   5.227   2.104
   44LEU     CA  400   5.250   5.231   2.013
   44LEU     CB  401   5.220   5.367   1.951
   44LEU     CG  402   5.333   5.419   1.862
   44LEU    CD1  403   5.333   5.344   1.729
   44LEU    CD2  404   5.323   5.572   1.857
   44LEU      C  405   5.340   5.250   2.135
   44LEU      O  406   5.298   5.272   2.249
   45LEU      N  407   5.466   5.211   2.115
   45LEU      H  408   5.486   5.176   2.024
   45LEU     CA  409   5.572   5.210   2.217
   45LEU     CB  410   5.627   5.068   2.227
   45LEU     CG  411   5.704   5.047   2.358
   45LEU    CD1  412   5.619   5.038   2.485
   45LEU    CD2  413   5.800   4.928   2.351
   45LEU      C  414   5.680   5.309   2.174
   45LEU      O  415   5.757   5.291   2.080
   46PHE      N  416   5.681   5.424   2.241
   46PHE      H  417   5.613   5.446   2.311
   46PHE     CA  418   5.791   5.518   2.214
   46PHE     CB  419   5.734   5.627   2.122
   46PHE     CG  420   5.818   5.754   2.110
   46PHE    CD1  421   5.784   5.861   2.193
   46PHE    HD1  422   5.732   5.846   2.287
   46PHE    CD2  423   5.879   5.779   1.988
   46PHE    HD2  424   5.902   5.695   1.923
   46PHE    CE1  425   5.797   5.990   2.142
   46PHE    HE1  426   5.763   6.072   2.206
   46PHE    CE2  427   5.889   5.909   1.938
   46PHE    HE2  428   5.914   5.925   1.833
   46PHE     CZ  429   5.844   6.016   2.014
   46PHE     HZ  430   5.837   6.110   1.960
   46PHE      C  431   5.859   5.580   2.336
   46PHE      O  432   5.790   5.623   2.428
   47PRO      N  433   5.991   5.597   2.330
   47PRO     CA  434   6.060   5.682   2.429
   47PRO     CB  435   6.205   5.634   2.432
   47PRO     CG  436   6.198   5.489   2.384
   47PRO     CD  437   6.087   5.498   2.279
   47PRO      C  438   6.062   5.827   2.380
   47PRO      O  439   6.100   5.857   2.267
   48LEU      N  440   6.047   5.916   2.478
   48LEU      H  441   6.035   5.884   2.572
   48LEU     CA  442   6.070   6.061   2.465
   48LEU     CB  443   5.988   6.150   2.558
   48LEU     CG  444   5.839   6.151   2.525
   48LEU    CD1  445   5.755   6.217   2.635
   48LEU    CD2  446   5.805   6.238   2.404
   48LEU      C  447   6.215   6.093   2.500
   48LEU      O  448   6.272   6.002   2.561
   49THR      N  449   6.263   6.212   2.466
   49THR      H  450   6.207   6.272   2.408
   49THR     CA  451   6.397   6.266   2.492
   49THR     CB  452   6.441   6.386   2.408
   49THR    OG1  453   6.374   6.510   2.430
   49THR    HG1  454   6.398   6.584   2.367
   49THR    CG2  455   6.424   6.355   2.259
   49THR      C  456   6.400   6.309   2.639
   49THR      O  457   6.304   6.353   2.702
   50ALA      N  458   6.525   6.321   2.684
   50ALA      H  459   6.601   6.288   2.628
   50ALA     CA  460   6.560   6.369   2.818
   50ALA     CB  461   6.710   6.398   2.820
   50ALA      C  462   6.495   6.496   2.872
   50ALA      O  463   6.449   6.502   2.986
   51GLN      N  464   6.459   6.576   2.772
   51GLN      H  465   6.459   6.530   2.683
   51GLN     CA  466   6.390   6.705   2.777
   51GLN     CB  467   6.439   6.796   2.664
   51GLN     CG  468   6.375   6.934   2.652
   51GLN     CD  469   6.424   7.009   2.527
   51GLN    OE1  470   6.371   6.996   2.417
   51GLN    NE2  471   6.524   7.095   2.544
   51GLN   HE21  472   6.568   7.101   2.633
   51GLN   HE22  473   6.533   7.167   2.475
   51GLN      C  474   6.238   6.684   2.777
   51GLN      O  475   6.165   6.726   2.866
   52HISE     N  476   6.193   6.631   2.663
   52HISE     H  477   6.253   6.631   2.584
   52HISE    CA  478   6.049   6.612   2.639
   52HISE    CB  479   6.012   6.553   2.503
   52HISE    CG  480   5.894   6.633   2.449
   52HISE   ND1  481   5.898   6.741   2.371
   52HISE   CD2  482   5.768   6.590   2.454
   52HISE   HD2  483   5.735   6.507   2.515
   52HISE   CE1  484   5.771   6.766   2.339
   52HISE   HE1  485   5.741   6.837   2.262
   52HISE   NE2  486   5.688   6.677   2.393
   52HISE   HE2  487   5.592   6.655   2.376
   52HISE     C  488   5.981   6.524   2.745
   52HISE     O  489   5.880   6.563   2.803
   53GLU      N  490   6.045   6.421   2.798
   53GLU      H  491   6.126   6.386   2.750
   53GLU     CA  492   6.000   6.350   2.918
   53GLU     CB  493   6.096   6.232   2.934
   53GLU     CG  494   6.058   6.137   3.048
   53GLU     CD  495   6.148   6.016   3.074
   53GLU    OE1  496   6.242   6.040   3.153
   53GLU    OE2  497   6.132   5.902   3.024
   53GLU      C  498   5.985   6.438   3.043
   53GLU      O  499   5.873   6.448   3.092
   54ASN      N  500   6.079   6.530   3.064
   54ASN      H  501   6.137   6.571   2.993
   54ASN     CA  502   6.072   6.622   3.179
   54ASN     CB  503   6.205   6.697   3.182
   54ASN     CG  504   6.218   6.788   3.305
   54ASN    OD1  505   6.168   6.900   3.308
   54ASN    ND2  506   6.278   6.732   3.409
   54ASN   HD21  507   6.313   6.638   3.404
   54ASN   HD22  508   6.287   6.778   3.498
   54ASN      C  509   5.953   6.717   3.164
   54ASN      O  510   5.865   6.719   3.250
   55PHE      N  511   5.948   6.791   3.054
   55PHE      H  512   6.017   6.778   2.983
   55PHE     CA  513   5.836   6.872   3.004
   55PHE     CB  514   5.860   6.922   2.862
   55PHE     CG  515   5.975   7.012   2.816
   55PHE    CD1  516   6.094   7.032   2.884
   55PHE    HD1  517   6.126   6.967   2.965
   55PHE    CD2  518   5.935   7.114   2.730
   55PHE    HD2  519   5.842   7.106   2.674
   55PHE    CE1  520   6.158   7.154   2.871
   55PHE    HE1  521   6.256   7.162   2.918
   55PHE    CE2  522   6.003   7.233   2.710
   55PHE    HE2  523   5.977   7.286   2.618
   55PHE     CZ  524   6.118   7.256   2.785
   55PHE     HZ  525   6.170   7.351   2.792
   55PHE      C  526   5.695   6.812   3.005
   55PHE      O  527   5.608   6.870   3.070
   56ARG      N  528   5.689   6.687   2.961
   56ARG      H  529   5.759   6.641   2.906
   56ARG     CA  530   5.559   6.618   2.956
   56ARG     CB  531   5.570   6.491   2.870
   56ARG     CG  532   5.428   6.437   2.847
   56ARG     CD  533   5.367   6.520   2.733
   56ARG     NE  534   5.226   6.480   2.725
   56ARG     HE  535   5.219   6.380   2.734
   56ARG     CZ  536   5.130   6.554   2.668
   56ARG    NH1  537   5.157   6.663   2.596
   56ARG   HH11  538   5.255   6.684   2.606
   56ARG   HH12  539   5.106   6.704   2.521
   56ARG    NH2  540   5.007   6.514   2.703
   56ARG   HH21  541   4.992   6.447   2.775
   56ARG   HH22  542   4.929   6.564   2.664
   56ARG      C  543   5.514   6.586   3.099
   56ARG      O  544   5.400   6.606   3.141
   57LYS      N  545   5.605   6.522   3.170
   57LYS      H  546   5.696   6.502   3.133
   57LYS     CA  547   5.571   6.468   3.303
   57LYS     CB  548   5.694   6.410   3.372
   57LYS     CG  549   5.696   6.257   3.370
   57LYS     CD  550   5.839   6.207   3.393
   57LYS     CE  551   5.848   6.165   3.540
   57LYS     NZ  552   5.970   6.092   3.576
   57LYS    HZ1  553   5.972   6.006   3.524
   57LYS    HZ2  554   6.046   6.149   3.542
   57LYS    HZ3  555   5.991   6.078   3.673
   57LYS      C  556   5.523   6.578   3.398
   57LYS      O  557   5.419   6.573   3.463
   58LYS      N  558   5.582   6.695   3.377
   58LYS      H  559   5.642   6.704   3.298
   58LYS     CA  560   5.557   6.821   3.449
   58LYS     CB  561   5.690   6.897   3.452
   58LYS     CG  562   5.785   6.851   3.562
   58LYS     CD  563   5.933   6.886   3.544
   58LYS     CE  564   5.955   7.037   3.548
   58LYS     NZ  565   6.096   7.076   3.535
   58LYS    HZ1  566   6.127   7.049   3.444
   58LYS    HZ2  567   6.095   7.175   3.553
   58LYS    HZ3  568   6.148   7.037   3.611
   58LYS      C  569   5.443   6.906   3.393
   58LYS      O  570   5.407   7.007   3.454
   59GLN      N  571   5.388   6.864   3.279
   59GLN      H  572   5.417   6.781   3.233
   59GLN     CA  573   5.269   6.935   3.232
   59GLN     CB  574   5.229   6.894   3.090
   59GLN     CG  575   5.295   6.967   2.972
   59GLN     CD  576   5.245   6.916   2.837
   59GLN    OE1  577   5.289   6.814   2.784
   59GLN    NE2  578   5.168   7.001   2.769
   59GLN   HE21  579   5.167   7.094   2.805
   59GLN   HE22  580   5.107   6.967   2.697
   59GLN      C  581   5.140   6.925   3.314
   59GLN      O  582   5.032   6.955   3.264
   60ILE      N  583   5.154   6.914   3.446
   60ILE      H  584   5.243   6.938   3.486
   60ILE     CA  585   5.053   6.890   3.550
   60ILE     CB  586   5.120   6.879   3.687
   60ILE    CG1  587   5.202   6.996   3.742
   60ILE    CG2  588   5.197   6.747   3.673
   60ILE     CD  589   5.255   6.965   3.882
   60ILE      C  590   4.927   6.976   3.564
   60ILE      O  591   4.828   6.918   3.608
   61GLU      N  592   4.926   7.096   3.506
   61GLU      H  593   5.011   7.144   3.484
   61GLU     CA  594   4.809   7.184   3.517
   61GLU     CB  595   4.848   7.290   3.621
   61GLU     CG  596   4.972   7.371   3.582
   61GLU     CD  597   5.112   7.310   3.576
   61GLU    OE1  598   5.184   7.322   3.678
   61GLU    OE2  599   5.152   7.251   3.474
   61GLU      C  600   4.754   7.231   3.382
   61GLU      O  601   4.633   7.246   3.366
   62GLU      N  602   4.838   7.246   3.279
   62GLU      H  603   4.935   7.223   3.289
   62GLU     CA  604   4.795   7.304   3.151
   62GLU     CB  605   4.913   7.361   3.072
   62GLU     CG  606   5.029   7.262   3.085
   62GLU     CD  607   5.156   7.301   3.008
   62GLU    OE1  608   5.232   7.386   3.060
   62GLU    OE2  609   5.169   7.253   2.894
   62GLU      C  610   4.707   7.218   3.060
   62GLU      O  611   4.639   7.267   2.969
   63LEU      N  612   4.719   7.087   3.077
   63LEU      H  613   4.786   7.055   3.143
   63LEU     CA  614   4.650   6.987   2.994
   63LEU     CB  615   4.686   6.847   3.046
   63LEU     CG  616   4.730   6.751   2.936
   63LEU    CD1  617   4.870   6.785   2.885
   63LEU    CD2  618   4.731   6.612   3.001
   63LEU      C  619   4.498   6.998   2.979
   63LEU      O  620   4.414   6.997   3.069
   64LYS      N  621   4.461   6.974   2.854
   64LYS      H  622   4.524   6.941   2.784
   64LYS     CA  623   4.319   6.980   2.815
   64LYS     CB  624   4.293   7.110   2.738
   64LYS     CG  625   4.314   7.224   2.838
   64LYS     CD  626   4.291   7.347   2.750
   64LYS     CE  627   4.418   7.430   2.730
   64LYS     NZ  628   4.499   7.484   2.840
   64LYS    HZ1  629   4.454   7.517   2.923
   64LYS    HZ2  630   4.565   7.416   2.871
   64LYS    HZ3  631   4.546   7.568   2.813
   64LYS      C  632   4.274   6.863   2.727
   64LYS      O  633   4.339   6.835   2.627
   65GLY      N  634   4.143   6.841   2.737
   65GLY      H  635   4.076   6.902   2.779
   65GLY     CA  636   4.071   6.729   2.674
   65GLY      C  637   3.926   6.720   2.719
   65GLY      O  638   3.877   6.809   2.788
   66GLN      N  639   3.878   6.598   2.696
   66GLN      H  640   3.931   6.516   2.674
   66GLN     CA  641   3.744   6.551   2.733
   66GLN     CB  642   3.688   6.434   2.652
   66GLN     CG  643   3.622   6.502   2.532
   66GLN     CD  644   3.722   6.547   2.425
   66GLN    OE1  645   3.836   6.505   2.402
   66GLN    NE2  646   3.670   6.638   2.344
   66GLN   HE21  647   3.577   6.667   2.365
   66GLN   HE22  648   3.717   6.665   2.260
   66GLN      C  649   3.742   6.504   2.878
   66GLN      O  650   3.810   6.413   2.924
   67GLU      N  651   3.674   6.586   2.959
   67GLU      H  652   3.621   6.666   2.932
   67GLU     CA  653   3.689   6.575   3.105
   67GLU     CB  654   3.696   6.707   3.183
   67GLU     CG  655   3.562   6.781   3.177
   67GLU     CD  656   3.553   6.854   3.043
   67GLU    OE1  657   3.622   6.956   3.022
   67GLU    OE2  658   3.488   6.807   2.946
   67GLU      C  659   3.603   6.475   3.182
   67GLU      O  660   3.631   6.456   3.300
   68VAL      N  661   3.493   6.416   3.134
   68VAL      H  662   3.455   6.443   3.045
   68VAL     CA  663   3.405   6.321   3.202
   68VAL     CB  664   3.275   6.379   3.258
   68VAL    CG1  665   3.303   6.480   3.369
   68VAL    CG2  666   3.194   6.456   3.153
   68VAL      C  667   3.373   6.209   3.103
   68VAL      O  668   3.290   6.122   3.126
   69SER      N  669   3.466   6.175   3.014
   69SER      H  670   3.562   6.195   3.034
   69SER     CA  671   3.452   6.083   2.900
   69SER     CB  672   3.548   6.123   2.788
   69SER     OG  673   3.509   6.039   2.679
   69SER     HG  674   3.556   6.074   2.598
   69SER      C  675   3.465   5.936   2.938
   69SER      O  676   3.570   5.885   2.979
   70PRO      N  677   3.349   5.871   2.931
   70PRO     CA  678   3.330   5.732   2.974
   70PRO     CB  679   3.186   5.691   2.941
   70PRO     CG  680   3.132   5.798   2.846
   70PRO     CD  681   3.224   5.918   2.870
   70PRO      C  682   3.416   5.632   2.897
   70PRO      O  683   3.465   5.651   2.786
   71LYS      N  684   3.428   5.520   2.968
   71LYS      H  685   3.417   5.529   3.067
   71LYS     CA  686   3.496   5.398   2.925
   71LYS     CB  687   3.437   5.343   2.795
   71LYS     CG  688   3.324   5.247   2.833
   71LYS     CD  689   3.230   5.222   2.716
   71LYS     CE  690   3.291   5.128   2.613
   71LYS     NZ  691   3.207   5.081   2.501
   71LYS    HZ1  692   3.261   5.028   2.435
   71LYS    HZ2  693   3.128   5.029   2.534
   71LYS    HZ3  694   3.171   5.163   2.457
   71LYS      C  695   3.647   5.392   2.900
   71LYS      O  696   3.714   5.293   2.929
   72VAL      N  697   3.702   5.508   2.866
   72VAL      H  698   3.648   5.591   2.847
   72VAL     CA  699   3.844   5.538   2.842
   72VAL     CB  700   3.865   5.680   2.790
   72VAL    CG1  701   3.996   5.685   2.712
   72VAL    CG2  702   3.759   5.723   2.688
   72VAL      C  703   3.920   5.526   2.973
   72VAL      O  704   3.869   5.571   3.075
   73TYR      N  705   4.053   5.514   2.979
   73TYR      H  706   4.098   5.514   2.890
   73TYR     CA  707   4.128   5.530   3.104
   73TYR     CB  708   4.149   5.395   3.173
   73TYR     CG  709   4.043   5.321   3.256
   73TYR    CD1  710   3.927   5.267   3.202
   73TYR    HD1  711   3.915   5.276   3.094
   73TYR    CD2  712   4.064   5.308   3.392
   73TYR    HD2  713   4.143   5.369   3.437
   73TYR    CE1  714   3.835   5.196   3.278
   73TYR    HE1  715   3.738   5.184   3.230
   73TYR    CE2  716   3.982   5.227   3.470
   73TYR    HE2  717   4.008   5.238   3.575
   73TYR     CZ  718   3.870   5.170   3.411
   73TYR     OH  719   3.803   5.075   3.481
   73TYR     HH  720   3.837   5.083   3.575
   73TYR      C  721   4.259   5.608   3.084
   73TYR      O  722   4.331   5.580   2.988
   74PHE      N  723   4.307   5.668   3.192
   74PHE      H  724   4.272   5.653   3.284
   74PHE     CA  725   4.436   5.739   3.192
   74PHE     CB  726   4.395   5.885   3.170
   74PHE     CG  727   4.318   5.965   3.275
   74PHE    CD1  728   4.375   6.050   3.369
   74PHE    HD1  729   4.483   6.051   3.366
   74PHE    CD2  730   4.179   5.964   3.260
   74PHE    HD2  731   4.130   5.906   3.182
   74PHE    CE1  732   4.299   6.134   3.451
   74PHE    HE1  733   4.346   6.201   3.522
   74PHE    CE2  734   4.108   6.047   3.346
   74PHE    HE2  735   3.999   6.036   3.353
   74PHE     CZ  736   4.161   6.135   3.439
   74PHE     HZ  737   4.098   6.215   3.479
   74PHE      C  738   4.503   5.716   3.328
   74PHE      O  739   4.458   5.758   3.435
   75MET      N  740   4.600   5.627   3.315
   75MET      H  741   4.637   5.599   3.226
   75MET     CA  742   4.692   5.605   3.427
   75MET     CB  743   4.693   5.457   3.467
   75MET     CG  744   4.562   5.426   3.540
   75MET     SD  745   4.544   5.249   3.584
   75MET     CE  746   4.419   5.222   3.460
   75MET      C  747   4.827   5.665   3.388
   75MET      O  748   4.871   5.660   3.273
   76LYS      N  749   4.897   5.723   3.486
   76LYS      H  750   4.874   5.722   3.583
   76LYS     CA  751   5.021   5.796   3.459
   76LYS     CB  752   5.036   5.926   3.539
   76LYS     CG  753   5.155   6.011   3.495
   76LYS     CD  754   5.137   6.143   3.570
   76LYS     CE  755   5.226   6.257   3.519
   76LYS     NZ  756   5.201   6.387   3.581
   76LYS    HZ1  757   5.109   6.426   3.570
   76LYS    HZ2  758   5.219   6.375   3.679
   76LYS    HZ3  759   5.263   6.459   3.548
   76LYS      C  760   5.143   5.705   3.460
   76LYS      O  761   5.177   5.636   3.557
   77GLN      N  762   5.218   5.703   3.350
   77GLN      H  763   5.178   5.735   3.264
   77GLN     CA  764   5.340   5.623   3.331
   77GLN     CB  765   5.349   5.570   3.188
   77GLN     CG  766   5.257   5.450   3.164
   77GLN     CD  767   5.243   5.405   3.019
   77GLN    OE1  768   5.321   5.323   2.971
   77GLN    NE2  769   5.155   5.475   2.948
   77GLN   HE21  770   5.108   5.561   2.970
   77GLN   HE22  771   5.133   5.431   2.861
   77GLN      C  772   5.466   5.697   3.376
   77GLN      O  773   5.524   5.782   3.308
   78THR      N  774   5.475   5.713   3.507
   78THR      H  775   5.399   5.670   3.556
   78THR     CA  776   5.583   5.794   3.566
   78THR     CB  777   5.563   5.843   3.710
   78THR    OG1  778   5.520   5.734   3.791
   78THR    HG1  779   5.530   5.752   3.888
   78THR    CG2  780   5.471   5.966   3.714
   78THR      C  781   5.722   5.729   3.570
   78THR      O  782   5.824   5.798   3.562
   79ILE      N  783   5.737   5.597   3.564
   79ILE      H  784   5.649   5.551   3.556
   79ILE     CA  785   5.848   5.508   3.601
   79ILE     CB  786   5.806   5.372   3.655
   79ILE    CG1  787   5.707   5.302   3.561
   79ILE    CG2  788   5.737   5.384   3.791
   79ILE     CD  789   5.695   5.151   3.578
   79ILE      C  790   5.949   5.483   3.488
   79ILE      O  791   5.922   5.497   3.369
   80GLY      N  792   6.073   5.467   3.532
   80GLY      H  793   6.099   5.478   3.628
   80GLY     CA  794   6.187   5.446   3.442
   80GLY      C  795   6.214   5.310   3.377
   80GLY      O  796   6.190   5.209   3.443
   81ASN      N  797   6.275   5.312   3.259
   81ASN      H  798   6.319   5.396   3.225
   81ASN     CA  799   6.308   5.201   3.169
   81ASN     CB  800   6.399   5.097   3.236
   81ASN     CG  801   6.470   5.004   3.138
   81ASN    OD1  802   6.509   5.040   3.027
   81ASN    ND2  803   6.480   4.880   3.185
   81ASN   HD21  804   6.452   4.848   3.275
   81ASN   HD22  805   6.510   4.806   3.124
   81ASN      C  806   6.177   5.139   3.118
   81ASN      O  807   6.125   5.201   3.026
   82SER      N  808   6.131   5.022   3.161
   82SER      H  809   6.191   4.967   3.219
   82SER     CA  810   6.005   4.964   3.112
   82SER     CB  811   5.992   4.817   3.152
   82SER     OG  812   5.875   4.768   3.084
   82SER     HG  813   5.854   4.677   3.120
   82SER      C  814   5.890   5.046   3.172
   82SER      O  815   5.898   5.096   3.284
   83CYS      N  816   5.783   5.054   3.094
   83CYS      H  817   5.786   5.031   2.997
   83CYS     CA  818   5.657   5.088   3.162
   83CYS     CB  819   5.608   5.221   3.105
   83CYS     SG  820   5.693   5.373   3.163
   83CYS     HG  821   5.815   5.328   3.135
   83CYS      C  822   5.546   4.984   3.174
   83CYS      O  823   5.441   5.023   3.225
   84GLY      N  824   5.588   4.858   3.166
   84GLY      H  825   5.680   4.819   3.165
   84GLY     CA  826   5.488   4.754   3.136
   84GLY      C  827   5.390   4.716   3.247
   84GLY      O  828   5.274   4.712   3.207
   85THR      N  829   5.429   4.721   3.374
   85THR      H  830   5.522   4.754   3.392
   85THR     CA  831   5.336   4.700   3.487
   85THR     CB  832   5.407   4.731   3.618
   85THR    OG1  833   5.485   4.850   3.601
   85THR    HG1  834   5.556   4.848   3.671
   85THR    CG2  835   5.493   4.614   3.668
   85THR      C  836   5.209   4.785   3.476
   85THR      O  837   5.102   4.734   3.442
   86ILE      N  838   5.221   4.917   3.474
   86ILE      H  839   5.310   4.958   3.496
   86ILE     CA  840   5.113   5.015   3.454
   86ILE     CB  841   5.159   5.156   3.493
   86ILE    CG1  842   5.244   5.158   3.620
   86ILE    CG2  843   5.031   5.233   3.525
   86ILE     CD  844   5.297   5.300   3.636
   86ILE      C  845   5.055   4.994   3.315
   86ILE      O  846   4.936   4.967   3.296
   87GLY      N  847   5.145   4.992   3.217
   87GLY      H  848   5.245   4.987   3.224
   87GLY     CA  849   5.110   4.997   3.074
   87GLY      C  850   5.010   4.893   3.023
   87GLY      O  851   4.913   4.931   2.958
   88LEU      N  852   5.037   4.769   3.061
   88LEU      H  853   5.124   4.756   3.110
   88LEU     CA  854   4.952   4.651   3.038
   88LEU     CB  855   5.018   4.528   3.099
   88LEU     CG  856   4.981   4.391   3.043
   88LEU    CD1  857   5.035   4.367   2.901
   88LEU    CD2  858   4.969   4.283   3.150
   88LEU      C  859   4.813   4.666   3.100
   88LEU      O  860   4.717   4.658   3.024
   89ILE      N  861   4.812   4.705   3.227
   89ILE      H  862   4.899   4.729   3.272
   89ILE     CA  863   4.686   4.727   3.301
   89ILE     CB  864   4.716   4.760   3.447
   89ILE    CG1  865   4.770   4.650   3.538
   89ILE    CG2  866   4.606   4.838   3.519
   89ILE     CD  867   4.687   4.532   3.588
   89ILE      C  868   4.603   4.835   3.232
   89ILE      O  869   4.481   4.832   3.213
   90HISE     N  870   4.672   4.945   3.204
   90HISE     H  871   4.754   4.958   3.260
   90HISE    CA  872   4.629   5.069   3.137
   90HISE    CB  873   4.746   5.168   3.128
   90HISE    CG  874   4.726   5.298   3.052
   90HISE   ND1  875   4.617   5.376   3.050
   90HISE   CD2  876   4.817   5.344   2.967
   90HISE   HD2  877   4.902   5.288   2.927
   90HISE   CE1  878   4.638   5.468   2.957
   90HISE   HE1  879   4.570   5.546   2.924
   90HISE   NE2  880   4.763   5.452   2.912
   90HISE   HE2  881   4.817   5.521   2.864
   90HISE     C  882   4.564   5.034   3.003
   90HISE     O  883   4.445   5.057   2.988
   91ALA      N  884   4.645   4.964   2.924
   91ALA      H  885   4.743   4.978   2.939
   91ALA     CA  886   4.600   4.915   2.794
   91ALA     CB  887   4.709   4.839   2.717
   91ALA      C  888   4.475   4.828   2.799
   91ALA      O  889   4.372   4.859   2.738
   92VAL      N  890   4.470   4.726   2.885
   92VAL      H  891   4.546   4.699   2.943
   92VAL     CA  892   4.353   4.638   2.894
   92VAL     CB  893   4.391   4.502   2.953
   92VAL    CG1  894   4.474   4.415   2.858
   92VAL    CG2  895   4.455   4.500   3.092
   92VAL      C  896   4.228   4.699   2.958
   92VAL      O  897   4.121   4.680   2.900
   93ALA      N  898   4.249   4.799   3.043
   93ALA      H  899   4.335   4.804   3.094
   93ALA     CA  900   4.143   4.876   3.109
   93ALA     CB  901   4.196   4.979   3.210
   93ALA      C  902   4.066   4.968   3.015
   93ALA      O  903   3.944   4.971   3.030
   94ASN      N  904   4.132   5.008   2.906
   94ASN      H  905   4.231   4.992   2.905
   94ASN     CA  906   4.061   5.082   2.802
   94ASN     CB  907   4.168   5.148   2.714
   94ASN     CG  908   4.212   5.286   2.762
   94ASN    OD1  909   4.155   5.382   2.709
   94ASN    ND2  910   4.310   5.295   2.852
   94ASN   HD21  911   4.343   5.218   2.905
   94ASN   HD22  912   4.346   5.387   2.865
   94ASN      C  913   3.953   5.008   2.723
   94ASN      O  914   3.875   5.078   2.658
   95ASN      N  915   3.964   4.876   2.717
   95ASN      H  916   4.042   4.824   2.752
   95ASN     CA  917   3.861   4.794   2.649
   95ASN     CB  918   3.911   4.755   2.510
   95ASN     CG  919   3.920   4.869   2.408
   95ASN    OD1  920   3.823   4.911   2.345
   95ASN    ND2  921   4.041   4.921   2.391
   95ASN   HD21  922   4.122   4.876   2.428
   95ASN   HD22  923   4.046   5.016   2.359
   95ASN      C  924   3.792   4.686   2.733
   95ASN      O  925   3.770   4.579   2.678
   96GLN      N  926   3.746   4.717   2.854
   96GLN      H  927   3.734   4.814   2.877
   96GLN     CA  928   3.691   4.610   2.938
   96GLN     CB  929   3.656   4.655   3.080
   96GLN     CG  930   3.783   4.693   3.155
   96GLN     CD  931   3.745   4.786   3.271
   96GLN    OE1  932   3.659   4.773   3.358
   96GLN    NE2  933   3.836   4.880   3.291
   96GLN   HE21  934   3.910   4.890   3.224
   96GLN   HE22  935   3.815   4.959   3.349
   96GLN      C  936   3.585   4.511   2.889
   96GLN      O  937   3.595   4.392   2.914
   97ASP      N  938   3.489   4.568   2.817
   97ASP      H  939   3.481   4.668   2.820
   97ASP     CA  940   3.379   4.506   2.741
   97ASP     CB  941   3.295   4.606   2.662
   97ASP     CG  942   3.381   4.713   2.595
   97ASP    OD1  943   3.403   4.818   2.660
   97ASP    OD2  944   3.404   4.691   2.474
   97ASP      C  945   3.425   4.396   2.645
   97ASP      O  946   3.388   4.280   2.661
   98LYS      N  947   3.511   4.437   2.552
   98LYS      H  948   3.505   4.531   2.518
   98LYS     CA  949   3.580   4.340   2.467
   98LYS     CB  950   3.666   4.409   2.361
   98LYS     CG  951   3.585   4.465   2.244
   98LYS     CD  952   3.673   4.538   2.143
   98LYS     CE  953   3.582   4.630   2.062
   98LYS     NZ  954   3.647   4.720   1.966
   98LYS    HZ1  955   3.701   4.672   1.896
   98LYS    HZ2  956   3.575   4.763   1.911
   98LYS    HZ3  957   3.697   4.784   2.024
   98LYS      C  958   3.660   4.223   2.525
   98LYS      O  959   3.630   4.111   2.485
   99LEU      N  960   3.726   4.250   2.637
   99LEU      H  961   3.718   4.341   2.678
   99LEU     CA  962   3.806   4.150   2.710
   99LEU     CB  963   3.929   4.202   2.784
   99LEU     CG  964   4.031   4.267   2.691
   99LEU    CD1  965   4.045   4.410   2.744
   99LEU    CD2  966   4.160   4.186   2.680
   99LEU      C  967   3.741   4.062   2.818
   99LEU      O  968   3.797   3.974   2.882
  100GLY      N  969   3.621   4.106   2.855
  100GLY      H  970   3.599   4.203   2.859
  100GLY     CA  971   3.515   4.026   2.919
  100GLY      C  972   3.545   3.963   3.055
  100GLY      O  973   3.513   3.847   3.082
  101PHE      N  974   3.628   4.035   3.130
  101PHE      H  975   3.677   4.111   3.089
  101PHE     CA  976   3.678   3.994   3.263
  101PHE     CB  977   3.819   4.045   3.291
  101PHE     CG  978   3.845   4.191   3.250
  101PHE    CD1  979   3.936   4.205   3.146
  101PHE    HD1  980   3.956   4.122   3.079
  101PHE    CD2  981   3.805   4.298   3.330
  101PHE    HD2  982   3.724   4.282   3.401
  101PHE    CE1  983   3.994   4.331   3.133
  101PHE    HE1  984   4.059   4.338   3.046
  101PHE    CE2  985   3.875   4.417   3.325
  101PHE    HE2  986   3.844   4.508   3.377
  101PHE     CZ  987   3.970   4.432   3.225
  101PHE     HZ  988   4.033   4.522   3.226
  101PHE      C  989   3.582   4.023   3.378
  101PHE      O  990   3.517   4.127   3.371
  102GLU      N  991   3.595   3.942   3.483
  102GLU      H  992   3.667   3.873   3.477
  102GLU     CA  993   3.501   3.941   3.596
  102GLU     CB  994   3.453   3.799   3.627
  102GLU     CG  995   3.576   3.709   3.637
  102GLU     CD  996   3.548   3.575   3.705
  102GLU    OE1  997   3.560   3.471   3.638
  102GLU    OE2  998   3.513   3.578   3.825
  102GLU      C  999   3.552   4.015   3.719
  102GLU      O 1000   3.673   4.038   3.718
  103ASP      N 1001   3.474   4.016   3.827
  103ASP      H 1002   3.403   3.946   3.840
  103ASP     CA 1003   3.517   4.069   3.958
  103ASP     CB 1004   3.382   4.096   4.025
  103ASP     CG 1005   3.289   4.208   3.976
  103ASP    OD1 1006   3.191   4.162   3.914
  103ASP    OD2 1007   3.311   4.330   3.986
  103ASP      C 1008   3.616   3.993   4.047
  103ASP      O 1009   3.731   4.030   4.070
  104GLY      N 1010   3.574   3.871   4.078
  104GLY      H 1011   3.492   3.835   4.034
  104GLY     CA 1012   3.651   3.787   4.170
  104GLY      C 1013   3.768   3.718   4.099
  104GLY      O 1014   3.781   3.596   4.101
  105SER      N 1015   3.860   3.799   4.048
  105SER      H 1016   3.844   3.898   4.048
  105SER     CA 1017   3.990   3.765   3.989
  105SER     CB 1018   3.957   3.766   3.839
  105SER     OG 1019   4.064   3.701   3.770
  105SER     HG 1020   4.036   3.605   3.762
  105SER      C 1021   4.083   3.885   4.011
  105SER      O 1022   4.037   3.998   4.019
  106VAL      N 1023   4.206   3.871   3.961
  106VAL      H 1024   4.221   3.805   3.888
  106VAL     CA 1025   4.313   3.971   3.976
  106VAL     CB 1026   4.450   3.907   3.957
  106VAL    CG1 1027   4.479   3.869   3.812
  106VAL    CG2 1028   4.563   3.980   4.030
  106VAL      C 1029   4.306   4.097   3.888
  106VAL      O 1030   4.318   4.202   3.951
  107LEU      N 1031   4.256   4.094   3.765
  107LEU      H 1032   4.250   4.004   3.723
  107LEU     CA 1033   4.244   4.211   3.678
  107LEU     CB 1034   4.219   4.159   3.536
  107LEU     CG 1035   4.306   4.232   3.433
  107LEU    CD1 1036   4.292   4.384   3.427
  107LEU    CD2 1037   4.456   4.203   3.435
  107LEU      C 1038   4.149   4.323   3.722
  107LEU      O 1039   4.199   4.431   3.751
  108LYS      N 1040   4.021   4.292   3.737
  108LYS      H 1041   3.973   4.235   3.670
  108LYS     CA 1042   3.933   4.382   3.814
  108LYS     CB 1043   3.787   4.344   3.789
  108LYS     CG 1044   3.726   4.423   3.673
  108LYS     CD 1045   3.574   4.406   3.666
  108LYS     CE 1046   3.512   4.507   3.763
  108LYS     NZ 1047   3.365   4.518   3.760
  108LYS    HZ1 1048   3.325   4.447   3.818
  108LYS    HZ2 1049   3.332   4.604   3.797
  108LYS    HZ3 1050   3.341   4.518   3.663
  108LYS      C 1051   3.971   4.417   3.958
  108LYS      O 1052   3.954   4.535   3.986
  109GLN      N 1053   4.022   4.317   4.029
  109GLN      H 1054   4.005   4.219   4.015
  109GLN     CA 1055   4.080   4.349   4.160
  109GLN     CB 1056   4.131   4.229   4.240
  109GLN     CG 1057   4.009   4.148   4.286
  109GLN     CD 1058   4.050   4.037   4.384
  109GLN    OE1 1059   4.052   3.922   4.340
  109GLN    NE2 1060   4.098   4.073   4.503
  109GLN   HE21 1061   4.104   4.165   4.540
  109GLN   HE22 1062   4.122   3.992   4.556
  109GLN      C 1063   4.191   4.454   4.152
  109GLN      O 1064   4.175   4.554   4.221
  110PHE      N 1065   4.299   4.437   4.076
  110PHE      H 1066   4.319   4.345   4.042
  110PHE     CA 1067   4.403   4.539   4.054
  110PHE     CB 1068   4.521   4.484   3.973
  110PHE     CG 1069   4.641   4.435   4.054
  110PHE    CD1 1070   4.717   4.329   4.007
  110PHE    HD1 1071   4.707   4.319   3.899
  110PHE    CD2 1072   4.668   4.479   4.184
  110PHE    HD2 1073   4.611   4.557   4.234
  110PHE    CE1 1074   4.807   4.252   4.081
  110PHE    HE1 1075   4.837   4.154   4.044
  110PHE    CE2 1076   4.765   4.413   4.259
  110PHE    HE2 1077   4.798   4.450   4.356
  110PHE     CZ 1078   4.830   4.302   4.208
  110PHE     HZ 1079   4.908   4.255   4.269
  110PHE      C 1080   4.366   4.683   4.019
  110PHE      O 1081   4.425   4.778   4.071
  111LEU      N 1082   4.262   4.693   3.937
  111LEU      H 1083   4.239   4.616   3.878
  111LEU     CA 1084   4.200   4.823   3.906
  111LEU     CB 1085   4.089   4.813   3.801
  111LEU     CG 1086   4.124   4.798   3.653
  111LEU    CD1 1087   3.993   4.762   3.583
  111LEU    CD2 1088   4.209   4.911   3.593
  111LEU      C 1089   4.144   4.897   4.027
  111LEU      O 1090   4.157   5.018   4.042
  112SER      N 1091   4.101   4.818   4.126
  112SER      H 1092   4.109   4.719   4.139
  112SER     CA 1093   4.027   4.869   4.242
  112SER     CB 1094   3.894   4.797   4.262
  112SER     OG 1095   3.796   4.860   4.179
  112SER     HG 1096   3.769   4.798   4.105
  112SER      C 1097   4.112   4.879   4.369
  112SER      O 1098   4.132   4.991   4.417
  113GLU      N 1099   4.187   4.775   4.403
  113GLU      H 1100   4.182   4.685   4.359
  113GLU     CA 1101   4.274   4.761   4.521
  113GLU     CB 1102   4.285   4.611   4.549
  113GLU     CG 1103   4.158   4.560   4.618
  113GLU     CD 1104   4.167   4.409   4.643
  113GLU    OE1 1105   4.275   4.375   4.696
  113GLU    OE2 1106   4.073   4.328   4.630
  113GLU      C 1107   4.414   4.823   4.519
  113GLU      O 1108   4.494   4.795   4.608
  114THR      N 1109   4.419   4.939   4.454
  114THR      H 1110   4.340   4.997   4.436
  114THR     CA 1111   4.540   5.018   4.426
  114THR     CB 1112   4.608   4.988   4.293
  114THR    OG1 1113   4.513   5.010   4.189
  114THR    HG1 1114   4.466   4.923   4.176
  114THR    CG2 1115   4.678   4.851   4.283
  114THR      C 1116   4.505   5.167   4.422
  114THR      O 1117   4.399   5.208   4.376
  115GLU      N 1118   4.602   5.244   4.472
  115GLU      H 1119   4.679   5.201   4.518
  115GLU     CA 1120   4.575   5.385   4.503
  115GLU     CB 1121   4.700   5.441   4.572
  115GLU     CG 1122   4.652   5.548   4.670
  115GLU     CD 1123   4.718   5.680   4.629
  115GLU    OE1 1124   4.835   5.705   4.663
  115GLU    OE2 1125   4.657   5.759   4.554
  115GLU      C 1126   4.534   5.468   4.381
  115GLU      O 1127   4.603   5.461   4.279
  116LYS      N 1128   4.433   5.550   4.406
  116LYS      H 1129   4.377   5.535   4.487
  116LYS     CA 1130   4.382   5.634   4.296
  116LYS     CB 1131   4.246   5.691   4.336
  116LYS     CG 1132   4.253   5.789   4.453
  116LYS     CD 1133   4.113   5.837   4.490
  116LYS     CE 1134   4.065   5.952   4.401
  116LYS     NZ 1135   3.923   5.982   4.425
  116LYS    HZ1 1136   3.908   5.991   4.524
  116LYS    HZ2 1137   3.904   6.071   4.383
  116LYS    HZ3 1138   3.864   5.912   4.387
  116LYS      C 1139   4.469   5.740   4.228
  116LYS      O 1140   4.432   5.780   4.118
  117MET      N 1141   4.562   5.795   4.306
  117MET      H 1142   4.568   5.777   4.404
  117MET     CA 1143   4.655   5.896   4.252
  117MET     CB 1144   4.662   6.022   4.338
  117MET     CG 1145   4.523   6.085   4.355
  117MET     SD 1146   4.466   6.151   4.194
  117MET     CE 1147   4.315   6.223   4.255
  117MET      C 1148   4.799   5.859   4.217
  117MET      O 1149   4.851   5.896   4.111
  118SER      N 1150   4.867   5.802   4.316
  118SER      H 1151   4.827   5.788   4.406
  118SER     CA 1152   5.007   5.760   4.308
  118SER     CB 1153   5.076   5.717   4.438
  118SER     OG 1154   5.213   5.696   4.405
  118SER     HG 1155   5.259   5.678   4.493
  118SER      C 1156   5.033   5.661   4.193
  118SER      O 1157   4.987   5.548   4.193
  119PRO      N 1158   5.116   5.695   4.095
  119PRO     CA 1159   5.144   5.606   3.981
  119PRO     CB 1160   5.204   5.692   3.870
  119PRO     CG 1161   5.149   5.831   3.902
  119PRO     CD 1162   5.156   5.830   4.055
  119PRO      C 1163   5.243   5.495   4.017
  119PRO      O 1164   5.212   5.376   4.020
  120GLU      N 1165   5.345   5.532   4.093
  120GLU      H 1166   5.382   5.624   4.086
  120GLU     CA 1167   5.430   5.437   4.167
  120GLU     CB 1168   5.538   5.514   4.244
  120GLU     CG 1169   5.640   5.598   4.166
  120GLU     CD 1170   5.600   5.738   4.119
  120GLU    OE1 1171   5.695   5.805   4.073
  120GLU    OE2 1172   5.481   5.767   4.092
  120GLU      C 1173   5.367   5.331   4.257
  120GLU      O 1174   5.407   5.215   4.250
  121ASP      N 1175   5.265   5.368   4.335
  121ASP      H 1176   5.245   5.457   4.376
  121ASP     CA 1177   5.183   5.269   4.406
  121ASP     CB 1178   5.077   5.335   4.494
  121ASP     CG 1179   5.129   5.353   4.637
  121ASP    OD1 1180   5.094   5.273   4.726
  121ASP    OD2 1181   5.205   5.451   4.654
  121ASP      C 1182   5.121   5.154   4.326
  121ASP      O 1183   5.130   5.041   4.373
  122ARG      N 1184   5.078   5.189   4.205
  122ARG      H 1185   5.069   5.285   4.180
  122ARG     CA 1186   5.022   5.094   4.107
  122ARG     CB 1187   4.953   5.177   3.999
  122ARG     CG 1188   4.822   5.233   4.055
  122ARG     CD 1189   4.717   5.276   3.952
  122ARG     NE 1190   4.600   5.325   4.026
  122ARG     HE 1191   4.623   5.380   4.106
  122ARG     CZ 1192   4.472   5.292   4.000
  122ARG    NH1 1193   4.447   5.221   3.890
  122ARG   HH11 1194   4.518   5.193   3.825
  122ARG   HH12 1195   4.352   5.230   3.857
  122ARG    NH2 1196   4.390   5.269   4.104
  122ARG   HH21 1197   4.421   5.271   4.199
  122ARG   HH22 1198   4.297   5.245   4.076
  122ARG      C 1199   5.135   5.013   4.044
  122ARG      O 1200   5.137   4.895   4.080
  123ALA      N 1201   5.252   5.069   4.018
  123ALA      H 1202   5.246   5.169   4.011
  123ALA     CA 1203   5.367   4.990   3.973
  123ALA     CB 1204   5.494   5.068   3.939
  123ALA      C 1205   5.412   4.886   4.075
  123ALA      O 1206   5.401   4.767   4.046
  124LYS      N 1207   5.400   4.923   4.202
  124LYS      H 1208   5.394   5.021   4.225
  124LYS     CA 1209   5.450   4.845   4.316
  124LYS     CB 1210   5.491   4.948   4.422
  124LYS     CG 1211   5.586   4.897   4.531
  124LYS     CD 1212   5.720   4.900   4.457
  124LYS     CE 1213   5.840   4.880   4.550
  124LYS     NZ 1214   5.972   4.883   4.485
  124LYS    HZ1 1215   5.957   4.814   4.414
  124LYS    HZ2 1216   5.997   4.970   4.445
  124LYS    HZ3 1217   6.046   4.852   4.544
  124LYS      C 1218   5.368   4.720   4.349
  124LYS      O 1219   5.420   4.612   4.371
  125CYS      N 1220   5.239   4.752   4.346
  125CYS      H 1221   5.214   4.845   4.372
  125CYS     CA 1222   5.135   4.648   4.360
  125CYS     CB 1223   5.004   4.726   4.371
  125CYS     SG 1224   4.905   4.739   4.525
  125CYS     HG 1225   4.979   4.831   4.587
  125CYS      C 1226   5.137   4.555   4.238
  125CYS      O 1227   5.176   4.439   4.251
  126PHE      N 1228   5.127   4.608   4.117
  126PHE      H 1229   5.119   4.707   4.102
  126PHE     CA 1230   5.117   4.530   3.993
  126PHE     CB 1231   5.091   4.629   3.879
  126PHE     CG 1232   4.969   4.722   3.879
  126PHE    CD1 1233   4.857   4.705   3.959
  126PHE    HD1 1234   4.855   4.611   4.015
  126PHE    CD2 1235   4.970   4.826   3.787
  126PHE    HD2 1236   5.056   4.849   3.724
  126PHE    CE1 1237   4.747   4.789   3.948
  126PHE    HE1 1238   4.658   4.769   4.007
  126PHE    CE2 1239   4.862   4.913   3.776
  126PHE    HE2 1240   4.860   4.992   3.701
  126PHE     CZ 1241   4.749   4.893   3.855
  126PHE     HZ 1242   4.654   4.940   3.831
  126PHE      C 1243   5.231   4.434   3.960
  126PHE      O 1244   5.213   4.312   3.957
  127GLU      N 1245   5.344   4.488   4.006
  127GLU      H 1246   5.354   4.585   4.026
  127GLU     CA 1247   5.474   4.420   4.008
  127GLU     CB 1248   5.591   4.501   4.066
  127GLU     CG 1249   5.709   4.495   3.969
  127GLU     CD 1250   5.839   4.560   4.018
  127GLU    OE1 1251   5.908   4.495   4.099
  127GLU    OE2 1252   5.878   4.670   3.973
  127GLU      C 1253   5.472   4.285   4.080
  127GLU      O 1254   5.544   4.199   4.029
  128LYS      N 1255   5.406   4.273   4.195
  128LYS      H 1256   5.366   4.353   4.241
  128LYS     CA 1257   5.414   4.151   4.276
  128LYS     CB 1258   5.373   4.170   4.422
  128LYS     CG 1259   5.449   4.281   4.494
  128LYS     CD 1260   5.394   4.291   4.637
  128LYS     CE 1261   5.482   4.388   4.717
  128LYS     NZ 1262   5.452   4.530   4.699
  128LYS    HZ1 1263   5.512   4.579   4.763
  128LYS    HZ2 1264   5.477   4.565   4.608
  128LYS    HZ3 1265   5.359   4.566   4.708
  128LYS      C 1266   5.353   4.024   4.215
  128LYS      O 1267   5.362   3.915   4.270
  129ASN      N 1268   5.273   4.037   4.110
  129ASN      H 1269   5.234   4.129   4.102
  129ASN     CA 1270   5.220   3.928   4.026
  129ASN     CB 1271   5.087   3.977   3.970
  129ASN     CG 1272   5.015   3.889   3.868
  129ASN    OD1 1273   5.058   3.882   3.753
  129ASN    ND2 1274   4.922   3.806   3.916
  129ASN   HD21 1275   4.894   3.804   4.012
  129ASN   HD22 1276   4.877   3.736   3.862
  129ASN      C 1277   5.322   3.890   3.918
  129ASN      O 1278   5.383   3.974   3.851
  130GLU      N 1279   5.348   3.760   3.921
  130GLU      H 1280   5.331   3.706   4.004
  130GLU     CA 1281   5.449   3.693   3.837
  130GLU     CB 1282   5.459   3.543   3.868
  130GLU     CG 1283   5.534   3.511   3.997
  130GLU     CD 1284   5.440   3.441   4.095
  130GLU    OE1 1285   5.387   3.508   4.186
  130GLU    OE2 1286   5.435   3.316   4.088
  130GLU      C 1287   5.418   3.708   3.688
  130GLU      O 1288   5.515   3.724   3.614
  131ALA      N 1289   5.293   3.695   3.647
  131ALA      H 1290   5.233   3.644   3.709
  131ALA     CA 1291   5.248   3.713   3.508
  131ALA     CB 1292   5.107   3.657   3.489
  131ALA      C 1293   5.257   3.856   3.453
  131ALA      O 1294   5.336   3.884   3.362
  132ILE      N 1295   5.234   3.955   3.538
  132ILE      H 1296   5.174   3.934   3.615
  132ILE     CA 1297   5.239   4.099   3.508
  132ILE     CB 1298   5.132   4.189   3.570
  132ILE    CG1 1299   4.993   4.135   3.535
  132ILE    CG2 1300   5.141   4.336   3.527
  132ILE     CD 1301   4.877   4.195   3.615
  132ILE      C 1302   5.380   4.157   3.523
  132ILE      O 1303   5.416   4.229   3.430
  133GLN      N 1304   5.453   4.091   3.612
  133GLN      H 1305   5.424   4.044   3.695
  133GLN     CA 1306   5.600   4.098   3.605
  133GLN     CB 1307   5.677   4.106   3.737
  133GLN     CG 1308   5.718   3.962   3.771
  133GLN     CD 1309   5.790   3.951   3.906
  133GLN    OE1 1310   5.881   3.870   3.926
  133GLN    NE2 1311   5.761   4.045   3.995
  133GLN   HE21 1312   5.681   4.104   3.988
  133GLN   HE22 1313   5.822   4.065   4.072
  133GLN      C 1314   5.675   4.025   3.493
  133GLN      O 1315   5.776   4.081   3.450
  134ALA      N 1316   5.626   3.911   3.447
  134ALA      H 1317   5.570   3.848   3.502
  134ALA     CA 1318   5.670   3.857   3.317
  134ALA     CB 1319   5.617   3.714   3.300
  134ALA      C 1320   5.633   3.948   3.200
  134ALA      O 1321   5.720   3.948   3.112
  135ALA      N 1322   5.524   4.023   3.212
  135ALA      H 1323   5.462   4.007   3.289
  135ALA     CA 1324   5.488   4.124   3.112
  135ALA     CB 1325   5.337   4.148   3.104
  135ALA      C 1326   5.568   4.255   3.115
  135ALA      O 1327   5.597   4.322   3.016
  136HISE     N 1328   5.605   4.299   3.235
  136HISE     H 1329   5.543   4.279   3.311
  136HISE    CA 1330   5.703   4.407   3.253
  136HISE    CB 1331   5.710   4.441   3.402
  136HISE    CG 1332   5.767   4.582   3.419
  136HISE   ND1 1333   5.720   4.687   3.352
  136HISE   CD2 1334   5.837   4.622   3.525
  136HISE   HD2 1335   5.846   4.559   3.614
  136HISE   CE1 1336   5.764   4.796   3.414
  136HISE   HE1 1337   5.724   4.897   3.414
  136HISE   NE2 1338   5.836   4.754   3.518
  136HISE   HE2 1339   5.897   4.817   3.566
  136HISE     C 1340   5.848   4.375   3.214
  136HISE     O 1341   5.912   4.446   3.137
  137ASP      N 1342   5.897   4.255   3.243
  137ASP      H 1343   5.848   4.193   3.304
  137ASP     CA 1344   6.027   4.205   3.194
  137ASP     CB 1345   6.068   4.093   3.289
  137ASP     CG 1346   6.220   4.077   3.290
  137ASP    OD1 1347   6.299   4.165   3.249
  137ASP    OD2 1348   6.270   3.969   3.329
  137ASP      C 1349   6.025   4.165   3.046
  137ASP      O 1350   6.114   4.211   2.974
  138ALA      N 1351   5.913   4.119   2.992
  138ALA      H 1352   5.839   4.091   3.053
  138ALA     CA 1353   5.910   4.099   2.846
  138ALA     CB 1354   5.774   4.042   2.805
  138ALA      C 1355   5.923   4.221   2.755
  138ALA      O 1356   6.020   4.222   2.680
  139VAL      N 1357   5.867   4.330   2.807
  139VAL      H 1358   5.811   4.327   2.890
  139VAL     CA 1359   5.879   4.465   2.749
  139VAL     CB 1360   5.756   4.550   2.783
  139VAL    CG1 1361   5.758   4.692   2.726
  139VAL    CG2 1362   5.619   4.487   2.761
  139VAL      C 1363   6.013   4.535   2.771
  139VAL      O 1364   6.071   4.606   2.689
  140ALA      N 1365   6.078   4.505   2.883
  140ALA      H 1366   6.040   4.438   2.947
  140ALA     CA 1367   6.216   4.544   2.914
  140ALA     CB 1368   6.248   4.521   3.062
  140ALA      C 1369   6.323   4.480   2.825
  140ALA      O 1370   6.385   4.552   2.748
  141GLN      N 1371   6.328   4.347   2.827
  141GLN      H 1372   6.266   4.301   2.890
  141GLN     CA 1373   6.416   4.268   2.739
  141GLN     CB 1374   6.380   4.122   2.765
  141GLN     CG 1375   6.394   4.075   2.909
  141GLN     CD 1376   6.338   3.934   2.927
  141GLN    OE1 1377   6.374   3.839   2.857
  141GLN    NE2 1378   6.311   3.900   3.053
  141GLN   HE21 1379   6.318   3.967   3.127
  141GLN   HE22 1380   6.288   3.808   3.083
  141GLN      C 1381   6.407   4.299   2.589
  141GLN      O 1382   6.498   4.362   2.534
  142GLU      N 1383   6.282   4.313   2.548
  142GLU      H 1384   6.197   4.300   2.600
  142GLU     CA 1385   6.248   4.356   2.412
  142GLU     CB 1386   6.109   4.311   2.365
  142GLU     CG 1387   6.114   4.165   2.323
  142GLU     CD 1388   6.137   4.139   2.174
  142GLU    OE1 1389   6.075   4.209   2.091
  142GLU    OE2 1390   6.199   4.037   2.137
  142GLU      C 1391   6.262   4.502   2.368
  142GLU      O 1392   6.295   4.527   2.252
  143GLY      N 1393   6.238   4.592   2.464
  143GLY      H 1394   6.177   4.576   2.542
  143GLY     CA 1395   6.277   4.732   2.442
  143GLY      C 1396   6.428   4.753   2.435
  143GLY      O 1397   6.481   4.782   2.327
  144GLN      N 1398   6.494   4.717   2.545
  144GLN      H 1399   6.457   4.665   2.622
  144GLN     CA 1400   6.637   4.735   2.572
  144GLN     CB 1401   6.675   4.700   2.716
  144GLN     CG 1402   6.622   4.798   2.821
  144GLN     CD 1403   6.664   4.731   2.952
  144GLN    OE1 1404   6.591   4.651   3.011
  144GLN    NE2 1405   6.782   4.770   2.999
  144GLN   HE21 1406   6.832   4.842   2.951
  144GLN   HE22 1407   6.802   4.749   3.095
  144GLN      C 1408   6.728   4.657   2.476
  144GLN      O 1409   6.838   4.706   2.452
  145CYS      N 1410   6.684   4.549   2.411
  145CYS      H 1411   6.591   4.518   2.428
  145CYS     CA 1412   6.758   4.485   2.302
  145CYS     CB 1413   6.703   4.348   2.264
  145CYS     SG 1414   6.536   4.344   2.188
  145CYS     HG 1415   6.484   4.237   2.247
  145CYS      C 1416   6.768   4.577   2.180
  145CYS      O 1417   6.872   4.594   2.117
  146ARG      N 1418   6.663   4.657   2.160
  146ARG      H 1419   6.590   4.650   2.228
  146ARG     CA 1420   6.662   4.764   2.059
  146ARG     CB 1421   6.526   4.772   1.989
  146ARG     CG 1422   6.470   4.647   1.922
  146ARG     CD 1423   6.559   4.595   1.808
  146ARG     NE 1424   6.510   4.462   1.770
  146ARG     HE 1425   6.508   4.399   1.848
  146ARG     CZ 1426   6.479   4.426   1.645
  146ARG    NH1 1427   6.485   4.502   1.534
  146ARG   HH11 1428   6.544   4.583   1.536
  146ARG   HH12 1429   6.443   4.479   1.446
  146ARG    NH2 1430   6.413   4.310   1.631
  146ARG   HH21 1431   6.411   4.252   1.713
  146ARG   HH22 1432   6.364   4.282   1.549
  146ARG      C 1433   6.706   4.906   2.092
  146ARG      O 1434   6.805   4.965   2.049
  147VAL      N 1435   6.641   4.947   2.201
  147VAL      H 1436   6.573   4.891   2.248
  147VAL     CA 1437   6.659   5.086   2.245
  147VAL     CB 1438   6.551   5.151   2.333
  147VAL    CG1 1439   6.411   5.111   2.287
  147VAL    CG2 1440   6.555   5.137   2.485
  147VAL      C 1441   6.796   5.118   2.304
  147VAL      O 1442   6.841   5.064   2.405
  148ASP      N 1443   6.856   5.218   2.239
  148ASP      H 1444   6.808   5.276   2.174
  148ASP     CA 1445   6.990   5.262   2.278
  148ASP     CB 1446   7.081   5.234   2.158
  148ASP     CG 1447   7.225   5.276   2.186
  148ASP    OD1 1448   7.291   5.200   2.261
  148ASP    OD2 1449   7.257   5.385   2.133
  148ASP      C 1450   6.999   5.408   2.323
  148ASP      O 1451   6.903   5.481   2.298
  149ASP      N 1452   7.081   5.436   2.424
  149ASP      H 1453   7.134   5.355   2.452
  149ASP     CA 1454   7.098   5.559   2.501
  149ASP     CB 1455   7.091   5.677   2.404
  149ASP     CG 1456   7.134   5.818   2.445
  149ASP    OD1 1457   7.064   5.893   2.516
  149ASP    OD2 1458   7.250   5.852   2.414
  149ASP      C 1459   7.001   5.569   2.619
  149ASP      O 1460   6.928   5.475   2.651
  150LYS      N 1461   7.014   5.675   2.698
  150LYS      H 1462   7.088   5.739   2.676
  150LYS     CA 1463   6.946   5.694   2.827
  150LYS     CB 1464   7.026   5.776   2.928
  150LYS     CG 1465   7.157   5.702   2.956
  150LYS     CD 1466   7.248   5.778   3.052
  150LYS     CE 1467   7.352   5.695   3.127
  150LYS     NZ 1468   7.295   5.606   3.230
  150LYS    HZ1 1469   7.197   5.598   3.217
  150LYS    HZ2 1470   7.340   5.517   3.222
  150LYS    HZ3 1471   7.314   5.633   3.324
  150LYS      C 1472   6.802   5.744   2.816
  150LYS      O 1473   6.770   5.853   2.864
  151VAL      N 1474   6.724   5.660   2.749
  151VAL      H 1475   6.755   5.571   2.716
  151VAL     CA 1476   6.581   5.680   2.722
  151VAL     CB 1477   6.566   5.707   2.573
  151VAL    CG1 1478   6.631   5.837   2.524
  151VAL    CG2 1479   6.586   5.578   2.493
  151VAL      C 1480   6.492   5.573   2.785
  151VAL      O 1481   6.539   5.464   2.818
  152ASN      N 1482   6.378   5.627   2.829
  152ASN      H 1483   6.365   5.726   2.827
  152ASN     CA 1484   6.268   5.550   2.890
  152ASN     CB 1485   6.232   5.610   3.026
  152ASN     CG 1486   6.349   5.637   3.121
  152ASN    OD1 1487   6.439   5.555   3.134
  152ASN    ND2 1488   6.354   5.758   3.176
  152ASN   HD21 1489   6.290   5.829   3.148
  152ASN   HD22 1490   6.411   5.772   3.257
  152ASN      C 1491   6.142   5.535   2.805
  152ASN      O 1492   6.096   5.626   2.736
  153PHE      N 1493   6.092   5.412   2.810
  153PHE      H 1494   6.133   5.338   2.863
  153PHE     CA 1495   5.979   5.377   2.722
  153PHE     CB 1496   6.025   5.275   2.618
  153PHE     CG 1497   6.110   5.156   2.665
  153PHE    CD1 1498   6.246   5.174   2.690
  153PHE    HD1 1499   6.282   5.271   2.656
  153PHE    CD2 1500   6.052   5.034   2.694
  153PHE    HD2 1501   5.946   5.027   2.719
  153PHE    CE1 1502   6.323   5.071   2.743
  153PHE    HE1 1503   6.424   5.081   2.783
  153PHE    CE2 1504   6.125   4.925   2.741
  153PHE    HE2 1505   6.068   4.853   2.800
  153PHE     CZ 1506   6.260   4.948   2.762
  153PHE     HZ 1507   6.310   4.861   2.805
  153PHE      C 1508   5.850   5.337   2.794
  153PHE      O 1509   5.835   5.235   2.861
  154HISE     N 1510   5.750   5.399   2.733
  154HISE     H 1511   5.771   5.476   2.673
  154HISE    CA 1512   5.610   5.399   2.778
  154HISE    CB 1513   5.572   5.532   2.844
  154HISE    CG 1514   5.605   5.646   2.748
  154HISE   ND1 1515   5.724   5.705   2.752
  154HISE   CD2 1516   5.528   5.703   2.656
  154HISE   HD2 1517   5.422   5.689   2.633
  154HISE   CE1 1518   5.729   5.802   2.662
  154HISE   HE1 1519   5.823   5.844   2.625
  154HISE   NE2 1520   5.608   5.797   2.605
  154HISE   HE2 1521   5.573   5.862   2.538
  154HISE     C 1522   5.515   5.358   2.665
  154HISE     O 1523   5.545   5.382   2.548
  155PHE      N 1524   5.405   5.295   2.702
  155PHE      H 1525   5.384   5.292   2.800
  155PHE     CA 1526   5.300   5.254   2.606
  155PHE     CB 1527   5.225   5.138   2.670
  155PHE     CG 1528   5.290   5.002   2.643
  155PHE    CD1 1529   5.339   4.916   2.740
  155PHE    HD1 1530   5.347   4.946   2.845
  155PHE    CD2 1531   5.262   4.949   2.518
  155PHE    HD2 1532   5.188   5.007   2.463
  155PHE    CE1 1533   5.368   4.785   2.704
  155PHE    HE1 1534   5.432   4.720   2.763
  155PHE    CE2 1535   5.286   4.816   2.486
  155PHE    HE2 1536   5.262   4.776   2.387
  155PHE     CZ 1537   5.346   4.731   2.578
  155PHE     HZ 1538   5.379   4.632   2.545
  155PHE      C 1539   5.205   5.370   2.575
  155PHE      O 1540   5.147   5.423   2.670
  156ILE      N 1541   5.210   5.423   2.453
  156ILE      H 1542   5.259   5.369   2.385
  156ILE     CA 1543   5.120   5.529   2.407
  156ILE     CB 1544   5.189   5.625   2.310
  156ILE    CG1 1545   5.331   5.663   2.351
  156ILE    CG2 1546   5.103   5.746   2.270
  156ILE     CD 1547   5.405   5.718   2.229
  156ILE      C 1548   5.004   5.466   2.329
  156ILE      O 1549   5.019   5.385   2.238
  157LEU      N 1550   4.890   5.476   2.397
  157LEU      H 1551   4.880   5.531   2.479
  157LEU     CA 1552   4.759   5.435   2.343
  157LEU     CB 1553   4.657   5.399   2.452
  157LEU     CG 1554   4.710   5.288   2.544
  157LEU    CD1 1555   4.625   5.266   2.669
  157LEU    CD2 1556   4.725   5.160   2.462
  157LEU      C 1557   4.704   5.529   2.237
  157LEU      O 1558   4.645   5.631   2.272
  158PHE      N 1559   4.654   5.458   2.136
  158PHE      H 1560   4.672   5.360   2.122
  158PHE     CA 1561   4.567   5.526   2.040
  158PHE     CB 1562   4.635   5.530   1.903
  158PHE     CG 1563   4.754   5.624   1.888
  158PHE    CD1 1564   4.882   5.582   1.924
  158PHE    HD1 1565   4.891   5.474   1.937
  158PHE    CD2 1566   4.721   5.758   1.873
  158PHE    HD2 1567   4.627   5.786   1.826
  158PHE    CE1 1568   4.976   5.679   1.956
  158PHE    HE1 1569   5.066   5.647   2.009
  158PHE    CE2 1570   4.819   5.854   1.896
  158PHE    HE2 1571   4.803   5.960   1.879
  158PHE     CZ 1572   4.945   5.814   1.940
  158PHE     HZ 1573   5.019   5.885   1.977
  158PHE      C 1574   4.449   5.428   2.046
  158PHE      O 1575   4.473   5.313   2.010
  159ASN      N 1576   4.335   5.468   2.101
  159ASN      H 1577   4.334   5.557   2.146
  159ASN     CA 1578   4.223   5.379   2.134
  159ASN     CB 1579   4.208   5.375   2.287
  159ASN     CG 1580   4.101   5.287   2.350
  159ASN    OD1 1581   4.045   5.196   2.288
  159ASN    ND2 1582   4.060   5.313   2.473
  159ASN   HD21 1583   4.104   5.383   2.529
  159ASN   HD22 1584   3.991   5.253   2.514
  159ASN      C 1585   4.087   5.409   2.071
  159ASN      O 1586   4.048   5.523   2.047
  160ASN      N 1587   4.022   5.300   2.031
  160ASN      H 1588   4.058   5.207   2.038
  160ASN     CA 1589   3.897   5.315   1.955
  160ASN     CB 1590   3.893   5.238   1.823
  160ASN     CG 1591   3.970   5.107   1.834
  160ASN    OD1 1592   4.076   5.088   1.895
  160ASN    ND2 1593   3.918   5.003   1.769
  160ASN   HD21 1594   3.832   5.022   1.722
  160ASN   HD22 1595   3.958   4.913   1.750
  160ASN      C 1596   3.777   5.275   2.041
  160ASN      O 1597   3.707   5.176   2.019
  161VAL      N 1598   3.743   5.369   2.129
  161VAL      H 1599   3.765   5.464   2.109
  161VAL     CA 1600   3.634   5.343   2.224
  161VAL     CB 1601   3.663   5.365   2.372
  161VAL    CG1 1602   3.746   5.253   2.436
  161VAL    CG2 1603   3.716   5.506   2.399
  161VAL      C 1604   3.504   5.409   2.175
  161VAL      O 1605   3.518   5.518   2.119
  162ASP      N 1606   3.394   5.335   2.165
  162ASP      H 1607   3.406   5.244   2.203
  162ASP     CA 1608   3.256   5.378   2.136
  162ASP     CB 1609   3.197   5.476   2.238
  162ASP     CG 1610   3.166   5.406   2.370
  162ASP    OD1 1611   3.053   5.353   2.381
  162ASP    OD2 1612   3.256   5.407   2.457
  162ASP      C 1613   3.236   5.432   1.994
  162ASP      O 1614   3.151   5.519   1.977
  163GLY      N 1615   3.328   5.403   1.903
  163GLY      H 1616   3.374   5.315   1.915
  163GLY     CA 1617   3.343   5.464   1.770
  163GLY      C 1618   3.391   5.610   1.770
  163GLY      O 1619   3.351   5.688   1.684
  164HISE     N 1620   3.491   5.631   1.855
  164HISE     H 1621   3.504   5.568   1.932
  164HISE    CA 1622   3.566   5.756   1.875
  164HISE    CB 1623   3.525   5.834   2.001
  164HISE    CG 1624   3.387   5.895   1.976
  164HISE   ND1 1625   3.362   6.020   1.939
  164HISE   CD2 1626   3.268   5.839   1.996
  164HISE   HD2 1627   3.252   5.734   2.021
  164HISE   CE1 1628   3.230   6.043   1.946
  164HISE   HE1 1629   3.189   6.144   1.946
  164HISE   NE2 1630   3.171   5.930   1.983
  164HISE   HE2 1631   3.072   5.924   1.989
  164HISE     C 1632   3.711   5.716   1.901
  164HISE     O 1633   3.746   5.621   1.972
  165LEU      N 1634   3.802   5.767   1.819
  165LEU      H 1635   3.772   5.803   1.730
  165LEU     CA 1636   3.947   5.752   1.832
  165LEU     CB 1637   4.025   5.782   1.703
  165LEU     CG 1638   4.160   5.709   1.703
  165LEU    CD1 1639   4.136   5.559   1.714
  165LEU    CD2 1640   4.239   5.740   1.576
  165LEU      C 1641   3.995   5.849   1.940
  165LEU      O 1642   4.000   5.969   1.916
  166TYR      N 1643   4.051   5.785   2.043
  166TYR      H 1644   4.049   5.686   2.052
  166TYR     CA 1645   4.093   5.860   2.162
  166TYR     CB 1646   4.014   5.800   2.279
  166TYR     CG 1647   3.895   5.883   2.327
  166TYR    CD1 1648   3.926   5.994   2.406
  166TYR    HD1 1649   4.024   6.014   2.447
  166TYR    CD2 1650   3.764   5.858   2.292
  166TYR    HD2 1651   3.735   5.766   2.241
  166TYR    CE1 1652   3.818   6.072   2.446
  166TYR    HE1 1653   3.844   6.142   2.525
  166TYR    CE2 1654   3.656   5.935   2.333
  166TYR    HE2 1655   3.555   5.903   2.308
  166TYR     CZ 1656   3.685   6.045   2.412
  166TYR     OH 1657   3.597   6.137   2.459
  166TYR     HH 1658   3.522   6.157   2.396
  166TYR      C 1659   4.245   5.851   2.180
  166TYR      O 1660   4.301   5.745   2.210
  167GLU      N 1661   4.301   5.971   2.182
  167GLU      H 1662   4.247   6.053   2.202
  167GLU     CA 1663   4.443   5.994   2.212
  167GLU     CB 1664   4.485   6.138   2.183
  167GLU     CG 1665   4.638   6.145   2.167
  167GLU     CD 1666   4.689   6.288   2.184
  167GLU    OE1 1667   4.683   6.371   2.090
  167GLU    OE2 1668   4.744   6.323   2.290
  167GLU      C 1669   4.467   5.981   2.362
  167GLU      O 1670   4.385   6.040   2.432
  168LEU      N 1671   4.567   5.907   2.410
  168LEU      H 1672   4.611   5.850   2.341
  168LEU     CA 1673   4.623   5.896   2.546
  168LEU     CB 1674   4.576   5.766   2.613
  168LEU     CG 1675   4.425   5.763   2.638
  168LEU    CD1 1676   4.369   5.620   2.634
  168LEU    CD2 1677   4.398   5.840   2.768
  168LEU      C 1678   4.775   5.878   2.542
  168LEU      O 1679   4.829   5.782   2.489
  169ASP      N 1680   4.829   5.997   2.568
  169ASP      H 1681   4.780   6.084   2.564
  169ASP     CA 1682   4.972   6.006   2.599
  169ASP     CB 1683   5.007   6.154   2.618
  169ASP     CG 1684   5.156   6.182   2.639
  169ASP    OD1 1685   5.208   6.182   2.753
  169ASP    OD2 1686   5.223   6.207   2.537
  169ASP      C 1687   5.015   5.924   2.721
  169ASP      O 1688   4.939   5.896   2.813
  170GLY      N 1689   5.145   5.895   2.728
  170GLY      H 1690   5.206   5.939   2.662
  170GLY     CA 1691   5.216   5.816   2.830
  170GLY      C 1692   5.243   5.883   2.964
  170GLY      O 1693   5.190   5.840   3.067
  171ARG      N 1694   5.330   5.983   2.954
  171ARG      H 1695   5.358   6.003   2.860
  171ARG     CA 1696   5.395   6.061   3.061
  171ARG     CB 1697   5.517   6.136   3.008
  171ARG     CG 1698   5.627   6.038   2.970
  171ARG     CD 1699   5.678   5.950   3.084
  171ARG     NE 1700   5.764   5.845   3.026
  171ARG     HE 1701   5.766   5.848   2.926
  171ARG     CZ 1702   5.816   5.741   3.092
  171ARG    NH1 1703   5.822   5.723   3.224
  171ARG   HH11 1704   5.767   5.779   3.286
  171ARG   HH12 1705   5.850   5.631   3.252
  171ARG    NH2 1706   5.852   5.638   3.015
  171ARG   HH21 1707   5.832   5.649   2.917
  171ARG   HH22 1708   5.862   5.544   3.047
  171ARG      C 1709   5.292   6.156   3.123
  171ARG      O 1710   5.306   6.177   3.243
  172MET      N 1711   5.209   6.217   3.038
  172MET      H 1712   5.208   6.190   2.942
  172MET     CA 1713   5.102   6.305   3.087
  172MET     CB 1714   5.141   6.452   3.068
  172MET     CG 1715   5.064   6.545   3.161
  172MET     SD 1716   5.046   6.506   3.339
  172MET     CE 1717   4.908   6.617   3.356
  172MET      C 1718   4.978   6.269   3.004
  172MET      O 1719   4.953   6.338   2.906
  173PRO      N 1720   4.903   6.171   3.054
  173PRO     CA 1721   4.782   6.120   2.989
  173PRO     CB 1722   4.764   5.977   3.041
  173PRO     CG 1723   4.802   5.998   3.188
  173PRO     CD 1724   4.925   6.089   3.174
  173PRO      C 1725   4.659   6.208   3.016
  173PRO      O 1726   4.653   6.279   3.116
  174PHE      N 1727   4.570   6.209   2.916
  174PHE      H 1728   4.603   6.177   2.827
  174PHE     CA 1729   4.435   6.266   2.911
  174PHE     CB 1730   4.430   6.419   2.904
  174PHE     CG 1731   4.330   6.474   3.005
  174PHE    CD1 1732   4.372   6.544   3.117
  174PHE    HD1 1733   4.477   6.545   3.148
  174PHE    CD2 1734   4.196   6.466   2.969
  174PHE    HD2 1735   4.170   6.430   2.870
  174PHE    CE1 1736   4.269   6.605   3.187
  174PHE    HE1 1737   4.303   6.662   3.274
  174PHE    CE2 1738   4.093   6.524   3.043
  174PHE    HE2 1739   3.988   6.530   3.016
  174PHE     CZ 1740   4.134   6.595   3.155
  174PHE     HZ 1741   4.058   6.650   3.212
  174PHE      C 1742   4.351   6.220   2.792
  174PHE      O 1743   4.404   6.227   2.681
  175PRO      N 1744   4.229   6.173   2.812
  175PRO     CA 1745   4.126   6.148   2.710
  175PRO     CB 1746   3.999   6.116   2.789
  175PRO     CG 1747   4.048   6.068   2.925
  175PRO     CD 1748   4.191   6.120   2.944
  175PRO      C 1749   4.092   6.270   2.624
  175PRO      O 1750   4.038   6.370   2.670
  176VAL      N 1751   4.155   6.273   2.507
  176VAL      H 1752   4.226   6.205   2.485
  176VAL     CA 1753   4.139   6.373   2.401
  176VAL     CB 1754   4.271   6.445   2.372
  176VAL    CG1 1755   4.243   6.567   2.284
  176VAL    CG2 1756   4.321   6.516   2.499
  176VAL      C 1757   4.086   6.307   2.273
  176VAL      O 1758   4.153   6.216   2.225
  177ASN      N 1759   3.968   6.351   2.231
  177ASN      H 1760   3.916   6.422   2.278
  177ASN     CA 1761   3.912   6.299   2.105
  177ASN     CB 1762   3.764   6.337   2.096
  177ASN     CG 1763   3.686   6.221   2.034
  177ASN    OD1 1764   3.710   6.180   1.920
  177ASN    ND2 1765   3.576   6.182   2.098
  177ASN   HD21 1766   3.536   6.231   2.175
  177ASN   HD22 1767   3.529   6.104   2.055
  177ASN      C 1768   3.986   6.347   1.981
  177ASN      O 1769   4.015   6.466   1.970
  178HISE     N 1770   4.000   6.259   1.883
  178HISE     H 1771   4.000   6.159   1.893
  178HISE    CA 1772   4.064   6.293   1.755
  178HISE    CB 1773   4.199   6.221   1.742
  178HISE    CG 1774   4.327   6.296   1.781
  178HISE   ND1 1775   4.407   6.359   1.696
  178HISE   CD2 1776   4.388   6.294   1.899
  178HISE   HD2 1777   4.352   6.258   1.996
  178HISE   CE1 1778   4.517   6.397   1.760
  178HISE   HE1 1779   4.617   6.426   1.725
  178HISE   NE2 1780   4.500   6.365   1.887
  178HISE   HE2 1781   4.570   6.355   1.958
  178HISE     C 1782   3.975   6.262   1.634
  178HISE     O 1783   3.969   6.352   1.551
  179GLY      N 1784   3.904   6.150   1.627
  179GLY      H 1785   3.877   6.106   1.713
  179GLY     CA 1786   3.834   6.098   1.508
  179GLY      C 1787   3.711   6.011   1.533
  179GLY      O 1788   3.720   5.917   1.611
  180ALA      N 1789   3.599   6.021   1.461
  180ALA      H 1790   3.603   6.091   1.390
  180ALA     CA 1791   3.463   5.971   1.488
  180ALA     CB 1792   3.368   6.091   1.494
  180ALA      C 1793   3.405   5.886   1.375
  180ALA      O 1794   3.372   5.941   1.270
  181SER      N 1795   3.400   5.754   1.389
  181SER      H 1796   3.396   5.728   1.486
  181SER     CA 1797   3.365   5.666   1.276
  181SER     CB 1798   3.470   5.655   1.165
  181SER     OG 1799   3.412   5.605   1.045
  181SER     HG 1800   3.478   5.585   0.972
  181SER      C 1801   3.348   5.526   1.335
  181SER      O 1802   3.302   5.510   1.448
  182SER      N 1803   3.352   5.424   1.250
  182SER      H 1804   3.332   5.442   1.154
  182SER     CA 1805   3.349   5.283   1.292
  182SER     CB 1806   3.317   5.192   1.174
  182SER     OG 1807   3.410   5.187   1.066
  182SER     HG 1808   3.433   5.093   1.043
  182SER      C 1809   3.474   5.232   1.366
  182SER      O 1810   3.583   5.265   1.320
  183GLU      N 1811   3.470   5.136   1.458
  183GLU      H 1812   3.385   5.100   1.496
  183GLU     CA 1813   3.586   5.098   1.540
  183GLU     CB 1814   3.553   5.010   1.661
  183GLU     CG 1815   3.459   5.078   1.760
  183GLU     CD 1816   3.401   5.000   1.878
  183GLU    OE1 1817   3.393   4.875   1.880
  183GLU    OE2 1818   3.363   5.067   1.976
  183GLU      C 1819   3.705   5.037   1.465
  183GLU      O 1820   3.819   5.071   1.496
  184ASP      N 1821   3.668   4.961   1.362
  184ASP      H 1822   3.570   4.973   1.349
  184ASP     CA 1823   3.756   4.897   1.263
  184ASP     CB 1824   3.667   4.807   1.176
  184ASP     CG 1825   3.542   4.880   1.126
  184ASP    OD1 1826   3.536   4.945   1.020
  184ASP    OD2 1827   3.448   4.880   1.208
  184ASP      C 1828   3.842   4.994   1.181
  184ASP      O 1829   3.964   4.987   1.183
  185THR      N 1830   3.779   5.094   1.120
  185THR      H 1831   3.680   5.082   1.118
  185THR     CA 1832   3.837   5.200   1.037
  185THR     CB 1833   3.738   5.280   0.952
  185THR    OG1 1834   3.636   5.346   1.027
  185THR    HG1 1835   3.559   5.287   1.053
  185THR    CG2 1836   3.684   5.195   0.837
  185THR      C 1837   3.931   5.304   1.098
  185THR      O 1838   4.044   5.322   1.054
  186LEU      N 1839   3.891   5.338   1.221
  186LEU      H 1840   3.802   5.307   1.255
  186LEU     CA 1841   3.972   5.414   1.316
  186LEU     CB 1842   3.892   5.464   1.436
  186LEU     CG 1843   3.779   5.563   1.407
  186LEU    CD1 1844   3.703   5.593   1.537
  186LEU    CD2 1845   3.846   5.691   1.356
  186LEU      C 1846   4.103   5.349   1.363
  186LEU      O 1847   4.199   5.423   1.384
  187LEU      N 1848   4.096   5.218   1.384
  187LEU      H 1849   4.017   5.158   1.392
  187LEU     CA 1850   4.216   5.137   1.408
  187LEU     CB 1851   4.182   4.988   1.416
  187LEU     CG 1852   4.223   4.932   1.553
  187LEU    CD1 1853   4.176   4.787   1.562
  187LEU    CD2 1854   4.375   4.925   1.572
  187LEU      C 1855   4.323   5.150   1.300
  187LEU      O 1856   4.442   5.162   1.330
  188LYS      N 1857   4.276   5.170   1.177
  188LYS      H 1858   4.177   5.180   1.166
  188LYS     CA 1859   4.356   5.188   1.055
  188LYS     CB 1860   4.292   5.150   0.921
  188LYS     CG 1861   4.247   5.004   0.913
  188LYS     CD 1862   4.180   4.975   0.779
  188LYS     CE 1863   4.292   4.945   0.679
  188LYS     NZ 1864   4.263   4.934   0.535
  188LYS    HZ1 1865   4.348   4.916   0.484
  188LYS    HZ2 1866   4.199   4.858   0.524
  188LYS    HZ3 1867   4.218   5.018   0.504
  188LYS      C 1868   4.403   5.333   1.053
  188LYS      O 1869   4.525   5.354   1.052
  189ASP      N 1870   4.313   5.428   1.078
  189ASP      H 1871   4.216   5.413   1.058
  189ASP     CA 1872   4.347   5.568   1.104
  189ASP     CB 1873   4.226   5.654   1.143
  189ASP     CG 1874   4.139   5.685   1.021
  189ASP    OD1 1875   4.178   5.635   0.914
  189ASP    OD2 1876   4.033   5.752   1.021
  189ASP      C 1877   4.448   5.601   1.215
  189ASP      O 1878   4.533   5.685   1.187
  190ALA      N 1879   4.442   5.517   1.318
  190ALA      H 1880   4.359   5.463   1.328
  190ALA     CA 1881   4.537   5.510   1.430
  190ALA     CB 1882   4.503   5.395   1.525
  190ALA      C 1883   4.685   5.515   1.394
  190ALA      O 1884   4.763   5.578   1.466
  191ALA      N 1885   4.717   5.450   1.283
  191ALA      H 1886   4.640   5.401   1.241
  191ALA     CA 1887   4.849   5.444   1.219
  191ALA     CB 1888   4.853   5.349   1.099
  191ALA      C 1889   4.906   5.576   1.167
  191ALA      O 1890   5.016   5.617   1.206
  192LYS      N 1891   4.819   5.656   1.107
  192LYS      H 1892   4.745   5.610   1.057
  192LYS     CA 1893   4.826   5.797   1.068
  192LYS     CB 1894   4.720   5.826   0.962
  192LYS     CG 1895   4.730   5.964   0.896
  192LYS     CD 1896   4.682   6.085   0.977
  192LYS     CE 1897   4.530   6.089   0.990
  192LYS     NZ 1898   4.477   6.205   1.063
  192LYS    HZ1 1899   4.396   6.177   1.115
  192LYS    HZ2 1900   4.542   6.247   1.127
  192LYS    HZ3 1901   4.456   6.281   1.002
  192LYS      C 1902   4.839   5.896   1.185
  192LYS      O 1903   4.938   5.967   1.203
  193VAL      N 1904   4.753   5.866   1.281
  193VAL      H 1905   4.691   5.788   1.273
  193VAL     CA 1906   4.751   5.943   1.406
  193VAL     CB 1907   4.621   5.923   1.485
  193VAL    CG1 1908   4.609   5.994   1.619
  193VAL    CG2 1909   4.505   5.975   1.399
  193VAL      C 1910   4.877   5.926   1.492
  193VAL      O 1911   4.923   6.027   1.545
  194CYS      N 1912   4.927   5.803   1.496
  194CYS      H 1913   4.862   5.728   1.501
  194CYS     CA 1914   5.058   5.769   1.554
  194CYS     CB 1915   5.103   5.623   1.554
  194CYS     SG 1916   4.988   5.506   1.635
  194CYS     HG 1917   4.964   5.567   1.750
  194CYS      C 1918   5.179   5.831   1.483
  194CYS      O 1919   5.254   5.904   1.547
  195ARG      N 1920   5.165   5.847   1.352
  195ARG      H 1921   5.089   5.805   1.303
  195ARG     CA 1922   5.270   5.910   1.270
  195ARG     CB 1923   5.259   5.898   1.118
  195ARG     CG 1924   5.250   5.757   1.060
  195ARG     CD 1925   5.246   5.767   0.907
  195ARG     NE 1926   5.380   5.780   0.848
  195ARG     HE 1927   5.436   5.856   0.880
  195ARG     CZ 1928   5.435   5.697   0.758
  195ARG    NH1 1929   5.364   5.603   0.695
  195ARG   HH11 1930   5.264   5.611   0.702
  195ARG   HH12 1931   5.394   5.529   0.635
  195ARG    NH2 1932   5.569   5.696   0.751
  195ARG   HH21 1933   5.622   5.761   0.805
  195ARG   HH22 1934   5.612   5.626   0.694
  195ARG      C 1935   5.277   6.059   1.307
  195ARG      O 1936   5.382   6.102   1.355
  196GLU      N 1937   5.162   6.125   1.302
  196GLU      H 1938   5.085   6.077   1.261
  196GLU     CA 1939   5.141   6.262   1.350
  196GLU     CB 1940   4.996   6.307   1.327
  196GLU     CG 1941   4.937   6.295   1.186
  196GLU     CD 1942   4.792   6.343   1.180
  196GLU    OE1 1943   4.770   6.454   1.126
  196GLU    OE2 1944   4.704   6.279   1.241
  196GLU      C 1945   5.177   6.302   1.494
  196GLU      O 1946   5.243   6.403   1.517
  197PHE      N 1947   5.175   6.201   1.580
  197PHE      H 1948   5.100   6.135   1.572
  197PHE     CA 1949   5.219   6.217   1.720
  197PHE     CB 1950   5.139   6.125   1.813
  197PHE     CG 1951   5.145   6.130   1.966
  197PHE    CD1 1952   5.252   6.076   2.036
  197PHE    HD1 1953   5.348   6.065   1.985
  197PHE    CD2 1954   5.035   6.172   2.040
  197PHE    HD2 1955   4.948   6.213   1.987
  197PHE    CE1 1956   5.246   6.056   2.173
  197PHE    HE1 1957   5.343   6.029   2.215
  197PHE    CE2 1958   5.028   6.148   2.176
  197PHE    HE2 1959   4.939   6.166   2.237
  197PHE     CZ 1960   5.135   6.095   2.247
  197PHE     HZ 1961   5.147   6.121   2.352
  197PHE      C 1962   5.371   6.218   1.736
  197PHE      O 1963   5.426   6.312   1.791
  198THR      N 1964   5.434   6.119   1.674
  198THR      H 1965   5.386   6.059   1.609
  198THR     CA 1966   5.581   6.118   1.670
  198THR     CB 1967   5.638   5.979   1.639
  198THR    OG1 1968   5.597   5.934   1.509
  198THR    HG1 1969   5.643   5.851   1.479
  198THR    CG2 1970   5.591   5.883   1.748
  198THR      C 1971   5.664   6.223   1.597
  198THR      O 1972   5.760   6.275   1.653
  199GLU      N 1973   5.610   6.264   1.482
  199GLU      H 1974   5.541   6.210   1.434
  199GLU     CA 1975   5.674   6.365   1.397
  199GLU     CB 1976   5.619   6.375   1.254
  199GLU     CG 1977   5.480   6.437   1.262
  199GLU     CD 1978   5.448   6.497   1.124
  199GLU    OE1 1979   5.329   6.494   1.086
  199GLU    OE2 1980   5.537   6.557   1.061
  199GLU      C 1981   5.702   6.502   1.459
  199GLU      O 1982   5.809   6.556   1.431
  200ARG      N 1983   5.630   6.522   1.570
  200ARG      H 1984   5.569   6.446   1.592
  200ARG     CA 1985   5.632   6.644   1.651
  200ARG     CB 1986   5.501   6.715   1.616
  200ARG     CG 1987   5.380   6.657   1.689
  200ARG     CD 1988   5.246   6.717   1.645
  200ARG     NE 1989   5.134   6.650   1.713
  200ARG     HE 1990   5.150   6.614   1.805
  200ARG     CZ 1991   5.032   6.604   1.639
  200ARG    NH1 1992   5.026   6.620   1.506
  200ARG   HH11 1993   5.102   6.658   1.454
  200ARG   HH12 1994   4.934   6.615   1.466
  200ARG    NH2 1995   4.922   6.545   1.688
  200ARG   HH21 1996   4.907   6.529   1.786
  200ARG   HH22 1997   4.881   6.481   1.623
  200ARG      C 1998   5.651   6.628   1.802
  200ARG      O 1999   5.694   6.726   1.862
  201GLU      N 2000   5.626   6.516   1.869
  201GLU      H 2001   5.565   6.446   1.830
  201GLU     CA 2002   5.684   6.494   2.002
  201GLU     CB 2003   5.584   6.398   2.065
  201GLU     CG 2004   5.441   6.445   2.092
  201GLU     CD 2005   5.444   6.550   2.203
  201GLU    OE1 2006   5.459   6.505   2.319
  201GLU    OE2 2007   5.434   6.672   2.180
  201GLU      C 2008   5.823   6.431   1.987
  201GLU      O 2009   5.851   6.327   1.927
  202GLN      N 2010   5.913   6.497   2.059
  202GLN      H 2011   5.889   6.563   2.131
  202GLN     CA 2012   6.058   6.476   2.058
  202GLN     CB 2013   6.145   6.576   2.135
  202GLN     CG 2014   6.137   6.716   2.073
  202GLN     CD 2015   6.187   6.822   2.171
  202GLN    OE1 2016   6.292   6.884   2.152
  202GLN    NE2 2017   6.127   6.840   2.288
  202GLN   HE21 2018   6.040   6.801   2.316
  202GLN   HE22 2019   6.182   6.903   2.343
  202GLN      C 2020   6.098   6.339   2.111
  202GLN      O 2021   6.098   6.311   2.231
  203GLY      N 2022   6.143   6.255   2.019
  203GLY      H 2023   6.139   6.263   1.919
  203GLY     CA 2024   6.211   6.130   2.056
  203GLY      C 2025   6.256   6.034   1.946
  203GLY      O 2026   6.310   6.081   1.845
  204GLU      N 2027   6.249   5.909   1.990
  204GLU      H 2028   6.193   5.876   2.066
  204GLU     CA 2029   6.309   5.802   1.909
  204GLU     CB 2030   6.297   5.676   1.993
  204GLU     CG 2031   6.424   5.590   1.989
  204GLU     CD 2032   6.417   5.513   1.858
  204GLU    OE1 2033   6.494   5.547   1.765
  204GLU    OE2 2034   6.336   5.418   1.855
  204GLU      C 2035   6.229   5.774   1.782
  204GLU      O 2036   6.118   5.722   1.794
  205VAL      N 2037   6.300   5.739   1.675
  205VAL      H 2038   6.382   5.687   1.700
  205VAL     CA 2039   6.249   5.720   1.538
  205VAL     CB 2040   6.365   5.735   1.439
  205VAL    CG1 2041   6.426   5.875   1.447
  205VAL    CG2 2042   6.483   5.640   1.464
  205VAL      C 2043   6.179   5.586   1.516
  205VAL      O 2044   6.093   5.582   1.429
  206ARG      N 2045   6.219   5.479   1.585
  206ARG      H 2046   6.278   5.486   1.666
  206ARG     CA 2047   6.174   5.342   1.557
  206ARG     CB 2048   6.301   5.258   1.570
  206ARG     CG 2049   6.396   5.277   1.452
  206ARG     CD 2050   6.489   5.155   1.448
  206ARG     NE 2051   6.566   5.178   1.325
  206ARG     HE 2052   6.514   5.222   1.252
  206ARG     CZ 2053   6.700   5.169   1.313
  206ARG    NH1 2054   6.778   5.150   1.419
  206ARG   HH11 2055   6.732   5.148   1.508
  206ARG   HH12 2056   6.877   5.136   1.411
  206ARG    NH2 2057   6.733   5.158   1.183
  206ARG   HH21 2058   6.660   5.170   1.116
  206ARG   HH22 2059   6.828   5.137   1.161
  206ARG      C 2060   6.065   5.302   1.657
  206ARG      O 2061   6.079   5.206   1.734
  207PHE      N 2062   5.953   5.372   1.643
  207PHE      H 2063   5.962   5.449   1.580
  207PHE     CA 2064   5.825   5.358   1.714
  207PHE     CB 2065   5.740   5.485   1.711
  207PHE     CG 2066   5.725   5.551   1.574
  207PHE    CD1 2067   5.808   5.656   1.537
  207PHE    HD1 2068   5.872   5.710   1.607
  207PHE    CD2 2069   5.624   5.504   1.490
  207PHE    HD2 2070   5.567   5.414   1.510
  207PHE    CE1 2071   5.796   5.709   1.409
  207PHE    HE1 2072   5.883   5.756   1.363
  207PHE    CE2 2073   5.609   5.559   1.364
  207PHE    HE2 2074   5.552   5.504   1.289
  207PHE     CZ 2075   5.698   5.658   1.324
  207PHE     HZ 2076   5.686   5.692   1.221
  207PHE      C 2077   5.742   5.231   1.700
  207PHE      O 2078   5.661   5.211   1.610
  208SER      N 2079   5.770   5.143   1.796
  208SER      H 2080   5.802   5.167   1.888
  208SER     CA 2081   5.740   4.999   1.788
  208SER     CB 2082   5.822   4.908   1.880
  208SER     OG 2083   5.785   4.770   1.878
  208SER     HG 2084   5.809   4.730   1.790
  208SER      C 2085   5.592   4.978   1.821
  208SER      O 2086   5.547   5.038   1.918
  209ALA      N 2087   5.519   4.925   1.723
  209ALA      H 2088   5.555   4.871   1.647
  209ALA     CA 2089   5.374   4.926   1.746
  209ALA     CB 2090   5.297   5.010   1.643
  209ALA      C 2091   5.329   4.780   1.741
  209ALA      O 2092   5.390   4.687   1.689
  210VAL      N 2093   5.215   4.760   1.808
  210VAL      H 2094   5.188   4.820   1.884
  210VAL     CA 2095   5.137   4.636   1.811
  210VAL     CB 2096   5.152   4.536   1.927
  210VAL    CG1 2097   5.273   4.446   1.902
  210VAL    CG2 2098   5.171   4.609   2.060
  210VAL      C 2099   4.989   4.675   1.817
  210VAL      O 2100   4.957   4.775   1.882
  211ALA      N 2101   4.903   4.582   1.777
  211ALA      H 2102   4.932   4.489   1.756
  211ALA     CA 2103   4.757   4.588   1.788
  211ALA     CB 2104   4.699   4.573   1.647
  211ALA      C 2105   4.699   4.472   1.869
  211ALA      O 2106   4.743   4.362   1.834
  212LEU      N 2107   4.593   4.495   1.945
  212LEU      H 2108   4.544   4.582   1.942
  212LEU     CA 2109   4.535   4.383   2.020
  212LEU     CB 2110   4.509   4.437   2.161
  212LEU     CG 2111   4.472   4.339   2.272
  212LEU    CD1 2112   4.587   4.243   2.304
  212LEU    CD2 2113   4.430   4.409   2.401
  212LEU      C 2114   4.413   4.328   1.946
  212LEU      O 2115   4.328   4.402   1.897
  213CYS      N 2116   4.418   4.201   1.907
  213CYS      H 2117   4.488   4.138   1.942
  213CYS     CA 2118   4.314   4.120   1.841
  213CYS     CB 2119   4.360   4.059   1.709
  213CYS     SG 2120   4.473   3.916   1.712
  213CYS     HG 2121   4.552   3.942   1.816
  213CYS      C 2122   4.271   3.999   1.925
  213CYS      O 2123   4.346   3.953   2.011
  214LYS      N 2124   4.153   3.946   1.895
  214LYS      H 2125   4.076   4.003   1.866
  214LYS     CA 2126   4.120   3.820   1.963
  214LYS     CB 2127   3.977   3.833   2.016
  214LYS     CG 2128   3.943   3.739   2.131
  214LYS     CD 2129   3.794   3.759   2.161
  214LYS     CE 2130   3.757   3.640   2.250
  214LYS     NZ 2131   3.616   3.646   2.291
  214LYS    HZ1 2132   3.600   3.730   2.342
  214LYS    HZ2 2133   3.553   3.656   2.214
  214LYS    HZ3 2134   3.596   3.563   2.343
  214LYS      C 2135   4.133   3.707   1.861
  214LYS      O 2136   4.072   3.705   1.754
  215ALA      N 2137   4.220   3.611   1.892
  215ALA      H 2138   4.261   3.612   1.983
  215ALA     CA 2139   4.243   3.493   1.809
  215ALA     CB 2140   4.365   3.419   1.864
  215ALA      C 2141   4.123   3.399   1.805
  215ALA      O 2142   4.092   3.355   1.694
  216ALA      N 2143   4.054   3.381   1.918
  216ALA      H 2144   4.090   3.408   2.007
  216ALA     CA 2145   3.926   3.309   1.926
  216ALA     CB 2146   3.954   3.158   1.916
  216ALA      C 2147   3.845   3.334   2.053
  216ALA     O1 2148   3.722   3.311   2.044
  216ALA     O2 2149   3.902   3.371   2.157
   6.93718   6.93718   4.90532   0.00000   0.00000   0.00000   0.00000   3.46861   3.46861
