# Supplementary material for: Is There a Functional Role for the Knotted Topology in Protein UCH-L1?
Source: J Chem Inf Model. 2024 Jul 24;64(17):6827–37. doi: 10.1021/acs.jcim.4c00880 (PMC11388461; doi:10.1021/acs.jcim.4c00880)
Supplement: Supplementary file 2 — ci4c00880_si_002.zip [file ci4c00880_si_002.zip › UCH-L1_files/APO/APO_delta7/REP_1/traj_initial.gro]

Protein in water t=   0.00000 step= 0
 2149
    1ILE      N    1   4.386   4.439   2.842
    1ILE     H1    2   4.457   4.411   2.778
    1ILE     H2    3   4.378   4.373   2.917
    1ILE     H3    4   4.296   4.436   2.799
    1ILE     CA    5   4.432   4.561   2.912
    1ILE     CB    6   4.542   4.621   2.824
    1ILE    CG1    7   4.668   4.535   2.840
    1ILE    CG2    8   4.579   4.768   2.841
    1ILE     CD    9   4.720   4.547   2.983
    1ILE      C   10   4.319   4.662   2.933
    1ILE      O   11   4.235   4.680   2.845
    2ASN      N   12   4.333   4.736   3.043
    2ASN      H   13   4.416   4.743   3.098
    2ASN     CA   14   4.225   4.821   3.095
    2ASN     CB   15   4.174   4.734   3.210
    2ASN     CG   16   4.070   4.806   3.296
    2ASN    OD1   17   4.078   4.926   3.322
    2ASN    ND2   18   3.990   4.728   3.369
    2ASN   HD21   19   3.999   4.629   3.372
    2ASN   HD22   20   3.901   4.761   3.400
    2ASN      C   21   4.276   4.962   3.128
    2ASN      O   22   4.380   4.969   3.194
    3PRO      N   23   4.207   5.067   3.086
    3PRO     CA   24   4.243   5.208   3.110
    3PRO     CB   25   4.133   5.294   3.048
    3PRO     CG   26   4.088   5.204   2.933
    3PRO     CD   27   4.093   5.064   2.994
    3PRO      C   28   4.246   5.231   3.261
    3PRO      O   29   4.353   5.276   3.301
    4GLU      N   30   4.149   5.193   3.344
    4GLU      H   31   4.082   5.122   3.321
    4GLU     CA   32   4.153   5.227   3.487
    4GLU     CB   33   4.021   5.183   3.550
    4GLU     CG   34   4.004   5.209   3.699
    4GLU     CD   35   3.916   5.110   3.775
    4GLU    OE1   36   3.899   4.993   3.734
    4GLU    OE2   37   3.862   5.151   3.880
    4GLU      C   38   4.266   5.157   3.564
    4GLU      O   39   4.340   5.216   3.642
    5MET      N   40   4.299   5.033   3.529
    5MET      H   41   4.229   4.992   3.472
    5MET     CA   42   4.416   4.959   3.578
    5MET     CB   43   4.406   4.808   3.556
    5MET     CG   44   4.278   4.736   3.600
    5MET     SD   45   4.216   4.782   3.766
    5MET     CE   46   4.054   4.731   3.715
    5MET      C   47   4.547   5.026   3.538
    5MET      O   48   4.636   5.052   3.620
    6LEU      N   49   4.557   5.084   3.419
    6LEU      H   50   4.483   5.078   3.352
    6LEU     CA   51   4.667   5.171   3.376
    6LEU     CB   52   4.675   5.199   3.225
    6LEU     CG   53   4.700   5.070   3.147
    6LEU    CD1   54   4.669   5.095   2.999
    6LEU    CD2   55   4.843   5.024   3.172
    6LEU      C   56   4.676   5.306   3.448
    6LEU      O   57   4.788   5.344   3.482
    7ASN      N   58   4.563   5.367   3.480
    7ASN      H   59   4.474   5.341   3.443
    7ASN     CA   60   4.555   5.479   3.575
    7ASN     CB   61   4.419   5.548   3.582
    7ASN     CG   62   4.379   5.607   3.447
    7ASN    OD1   63   4.455   5.679   3.382
    7ASN    ND2   64   4.252   5.588   3.412
    7ASN   HD21   65   4.184   5.555   3.477
    7ASN   HD22   66   4.232   5.618   3.319
    7ASN      C   67   4.595   5.460   3.721
    7ASN      O   68   4.653   5.555   3.774
    8LYS      N   69   4.573   5.337   3.766
    8LYS      H   70   4.501   5.286   3.719
    8LYS     CA   71   4.631   5.290   3.893
    8LYS     CB   72   4.552   5.167   3.938
    8LYS     CG   73   4.402   5.188   3.961
    8LYS     CD   74   4.340   5.053   3.998
    8LYS     CE   75   4.192   5.064   4.038
    8LYS     NZ   76   4.145   4.925   4.049
    8LYS    HZ1   77   4.178   4.882   4.133
    8LYS    HZ2   78   4.046   4.926   4.065
    8LYS    HZ3   79   4.174   4.871   3.970
    8LYS      C   80   4.780   5.258   3.892
    8LYS      O   81   4.846   5.289   3.992
    9VAL      N   82   4.833   5.205   3.782
    9VAL      H   83   4.780   5.160   3.710
    9VAL     CA   84   4.977   5.180   3.768
    9VAL     CB   85   5.011   5.105   3.638
    9VAL    CG1   86   5.154   5.051   3.637
    9VAL    CG2   87   4.934   4.977   3.607
    9VAL      C   88   5.060   5.309   3.764
    9VAL      O   89   5.144   5.331   3.851
   10LEU      N   90   5.008   5.414   3.702
   10LEU      H   91   4.951   5.399   3.622
   10LEU     CA   92   5.051   5.555   3.707
   10LEU     CB   93   4.957   5.643   3.626
   10LEU     CG   94   4.976   5.642   3.474
   10LEU    CD1   95   4.855   5.716   3.415
   10LEU    CD2   96   5.101   5.726   3.450
   10LEU      C   97   5.060   5.607   3.851
   10LEU      O   98   5.163   5.666   3.885
   11SER      N   99   4.953   5.592   3.928
   11SER      H  100   4.862   5.577   3.888
   11SER     CA  101   4.960   5.619   4.072
   11SER     CB  102   4.829   5.579   4.141
   11SER     OG  103   4.781   5.629   4.266
   11SER     HG  104   4.818   5.573   4.340
   11SER      C  105   5.069   5.551   4.155
   11SER      O  106   5.143   5.624   4.221
   12ARG      N  107   5.098   5.423   4.133
   12ARG      H  108   5.036   5.359   4.087
   12ARG     CA  109   5.208   5.346   4.193
   12ARG     CB  110   5.195   5.195   4.173
   12ARG     CG  111   5.069   5.157   4.251
   12ARG     CD  112   5.070   5.004   4.262
   12ARG     NE  113   4.949   4.962   4.333
   12ARG     HE  114   4.882   5.035   4.318
   12ARG     CZ  115   4.927   4.866   4.424
   12ARG    NH1  116   5.026   4.800   4.487
   12ARG   HH11  117   5.118   4.823   4.455
   12ARG   HH12  118   5.008   4.735   4.560
   12ARG    NH2  119   4.805   4.813   4.412
   12ARG   HH21  120   4.729   4.845   4.356
   12ARG   HH22  121   4.789   4.744   4.483
   12ARG      C  122   5.347   5.386   4.144
   12ARG      O  123   5.436   5.396   4.229
   13LEU      N  124   5.356   5.420   4.016
   13LEU      H  125   5.279   5.399   3.956
   13LEU     CA  126   5.484   5.458   3.954
   13LEU     CB  127   5.490   5.449   3.801
   13LEU     CG  128   5.476   5.309   3.741
   13LEU    CD1  129   5.474   5.315   3.588
   13LEU    CD2  130   5.588   5.213   3.782
   13LEU      C  131   5.529   5.601   3.986
   13LEU      O  132   5.641   5.640   3.955
   14GLY      N  133   5.433   5.689   4.013
   14GLY      H  134   5.349   5.686   3.958
   14GLY     CA  135   5.469   5.820   4.069
   14GLY      C  136   5.496   5.928   3.964
   14GLY      O  137   5.605   5.962   3.919
   15VAL      N  138   5.383   5.986   3.926
   15VAL      H  139   5.298   5.968   3.975
   15VAL     CA  140   5.358   6.071   3.808
   15VAL     CB  141   5.306   5.983   3.694
   15VAL    CG1  142   5.309   6.061   3.562
   15VAL    CG2  143   5.381   5.853   3.668
   15VAL      C  144   5.249   6.170   3.849
   15VAL      O  145   5.154   6.135   3.918
   16ALA      N  146   5.246   6.281   3.775
   16ALA      H  147   5.327   6.320   3.732
   16ALA     CA  148   5.145   6.384   3.804
   16ALA     CB  149   5.195   6.507   3.729
   16ALA      C  150   5.005   6.347   3.755
   16ALA      O  151   4.981   6.305   3.642
   17GLY      N  152   4.903   6.384   3.832
   17GLY      H  153   4.930   6.438   3.911
   17GLY     CA  154   4.760   6.360   3.805
   17GLY      C  155   4.690   6.451   3.704
   17GLY      O  156   4.577   6.425   3.664
   18GLN      N  157   4.763   6.557   3.670
   18GLN      H  158   4.844   6.579   3.725
   18GLN     CA  159   4.711   6.650   3.568
   18GLN     CB  160   4.803   6.767   3.533
   18GLN     CG  161   4.816   6.854   3.659
   18GLN     CD  162   4.887   6.989   3.647
   18GLN    OE1  163   4.817   7.091   3.648
   18GLN    NE2  164   5.020   6.991   3.643
   18GLN   HE21  165   5.064   6.903   3.663
   18GLN   HE22  166   5.081   7.070   3.635
   18GLN      C  167   4.666   6.580   3.440
   18GLN      O  168   4.626   6.654   3.350
   19TRP      N  169   4.733   6.467   3.415
   19TRP      H  170   4.757   6.410   3.493
   19TRP     CA  171   4.711   6.394   3.289
   19TRP     CB  172   4.828   6.414   3.192
   19TRP     CG  173   4.842   6.553   3.131
   19TRP    CD1  174   4.918   6.651   3.181
   19TRP    HD1  175   4.946   6.658   3.286
   19TRP    CD2  176   4.828   6.582   2.996
   19TRP    NE1  177   4.933   6.752   3.096
   19TRP    HE1  178   4.984   6.837   3.107
   19TRP    CE2  179   4.885   6.708   2.979
   19TRP    CE3  180   4.759   6.519   2.893
   19TRP    HE3  181   4.700   6.429   2.911
   19TRP    CZ2  182   4.866   6.775   2.859
   19TRP    HZ2  183   4.852   6.882   2.868
   19TRP    CZ3  184   4.744   6.586   2.772
   19TRP    HZ3  185   4.700   6.539   2.685
   19TRP    CH2  186   4.806   6.709   2.752
   19TRP    HH2  187   4.821   6.754   2.654
   19TRP      C  188   4.674   6.249   3.321
   19TRP      O  189   4.728   6.186   3.411
   20ARG      N  190   4.566   6.200   3.261
   20ARG      H  191   4.524   6.252   3.186
   20ARG     CA  192   4.519   6.061   3.272
   20ARG     CB  193   4.410   6.059   3.379
   20ARG     CG  194   4.434   6.042   3.529
   20ARG     CD  195   4.526   5.931   3.580
   20ARG     NE  196   4.663   5.979   3.606
   20ARG     HE  197   4.699   6.049   3.545
   20ARG     CZ  198   4.736   5.956   3.715
   20ARG    NH1  199   4.687   5.885   3.817
   20ARG   HH11  200   4.598   5.842   3.800
   20ARG   HH12  201   4.731   5.881   3.907
   20ARG    NH2  202   4.857   6.011   3.734
   20ARG   HH21  203   4.900   6.062   3.660
   20ARG   HH22  204   4.899   5.992   3.823
   20ARG      C  205   4.473   5.987   3.147
   20ARG      O  206   4.476   6.042   3.037
   21PHE      N  207   4.450   5.857   3.160
   21PHE      H  208   4.472   5.805   3.243
   21PHE     CA  209   4.398   5.777   3.048
   21PHE     CB  210   4.438   5.629   3.061
   21PHE     CG  211   4.584   5.611   3.018
   21PHE    CD1  212   4.677   5.581   3.117
   21PHE    HD1  213   4.641   5.549   3.215
   21PHE    CD2  214   4.618   5.619   2.884
   21PHE    HD2  215   4.545   5.641   2.805
   21PHE    CE1  216   4.810   5.557   3.086
   21PHE    HE1  217   4.895   5.533   3.150
   21PHE    CE2  218   4.749   5.590   2.851
   21PHE    HE2  219   4.781   5.595   2.747
   21PHE     CZ  220   4.842   5.562   2.951
   21PHE     HZ  221   4.939   5.522   2.920
   21PHE      C  222   4.245   5.776   3.045
   21PHE      O  223   4.180   5.768   3.149
   22VAL      N  224   4.178   5.769   2.930
   22VAL      H  225   4.231   5.761   2.846
   22VAL     CA  226   4.032   5.770   2.915
   22VAL     CB  227   3.970   5.905   2.879
   22VAL    CG1  228   3.945   5.988   3.005
   22VAL    CG2  229   4.049   5.987   2.777
   22VAL      C  230   3.990   5.677   2.801
   22VAL      O  231   4.050   5.688   2.694
   23ASP      N  232   3.887   5.596   2.823
   23ASP      H  233   3.828   5.588   2.903
   23ASP     CA  234   3.828   5.509   2.720
   23ASP     CB  235   3.734   5.403   2.780
   23ASP     CG  236   3.648   5.457   2.894
   23ASP    OD1  237   3.527   5.487   2.884
   23ASP    OD2  238   3.706   5.495   2.998
   23ASP      C  239   3.754   5.586   2.610
   23ASP      O  240   3.669   5.670   2.641
   24VAL      N  241   3.777   5.535   2.490
   24VAL      H  242   3.837   5.456   2.477
   24VAL     CA  243   3.718   5.571   2.360
   24VAL     CB  244   3.829   5.599   2.259
   24VAL    CG1  245   3.764   5.638   2.126
   24VAL    CG2  246   3.912   5.719   2.306
   24VAL      C  247   3.619   5.468   2.306
   24VAL      O  248   3.647   5.349   2.292
   25LEU      N  249   3.498   5.518   2.281
   25LEU      H  250   3.484   5.617   2.290
   25LEU     CA  251   3.382   5.443   2.231
   25LEU     CB  252   3.248   5.513   2.257
   25LEU     CG  253   3.211   5.518   2.405
   25LEU    CD1  254   3.093   5.612   2.431
   25LEU    CD2  255   3.178   5.381   2.464
   25LEU      C  256   3.380   5.405   2.083
   25LEU      O  257   3.337   5.293   2.057
   26GLY      N  258   3.412   5.500   1.995
   26GLY      H  259   3.406   5.598   2.011
   26GLY     CA  260   3.430   5.486   1.850
   26GLY      C  261   3.562   5.523   1.782
   26GLY      O  262   3.648   5.598   1.827
   27LEU      N  263   3.577   5.461   1.665
   27LEU      H  264   3.490   5.432   1.627
   27LEU     CA  265   3.691   5.467   1.572
   27LEU     CB  266   3.722   5.330   1.511
   27LEU     CG  267   3.804   5.235   1.597
   27LEU    CD1  268   3.813   5.097   1.532
   27LEU    CD2  269   3.952   5.275   1.599
   27LEU      C  270   3.694   5.581   1.470
   27LEU      O  271   3.799   5.621   1.418
   28GLU      N  272   3.575   5.629   1.436
   28GLU      H  273   3.490   5.587   1.469
   28GLU     CA  274   3.539   5.731   1.337
   28GLU     CB  275   3.387   5.752   1.327
   28GLU     CG  276   3.304   5.630   1.288
   28GLU     CD  277   3.269   5.542   1.408
   28GLU    OE1  278   3.173   5.581   1.477
   28GLU    OE2  279   3.331   5.435   1.429
   28GLU      C  280   3.609   5.866   1.351
   28GLU      O  281   3.718   5.869   1.408
   29GLU      N  282   3.582   5.959   1.260
   29GLU      H  283   3.594   5.944   1.162
   29GLU     CA  284   3.583   6.099   1.306
   29GLU     CB  285   3.562   6.186   1.181
   29GLU     CG  286   3.676   6.191   1.080
   29GLU     CD  287   3.796   6.280   1.113
   29GLU    OE1  288   3.899   6.237   1.056
   29GLU    OE2  289   3.785   6.375   1.193
   29GLU      C  290   3.490   6.141   1.420
   29GLU      O  291   3.528   6.216   1.509
   30GLU      N  292   3.365   6.096   1.428
   30GLU      H  293   3.319   6.052   1.350
   30GLU     CA  294   3.284   6.108   1.550
   30GLU     CB  295   3.137   6.076   1.521
   30GLU     CG  296   3.032   6.186   1.535
   30GLU     CD  297   3.004   6.235   1.677
   30GLU    OE1  298   2.951   6.348   1.683
   30GLU    OE2  299   3.030   6.166   1.779
   30GLU      C  300   3.336   6.012   1.658
   30GLU      O  301   3.432   5.937   1.639
   31SER      N  302   3.270   6.032   1.771
   31SER      H  303   3.181   6.078   1.767
   31SER     CA  304   3.308   5.976   1.902
   31SER     CB  305   3.328   5.824   1.907
   31SER     OG  306   3.370   5.778   2.036
   31SER     HG  307   3.319   5.819   2.111
   31SER      C  308   3.432   6.044   1.959
   31SER      O  309   3.445   6.058   2.080
   32LEU      N  310   3.531   6.076   1.876
   32LEU      H  311   3.523   6.053   1.779
   32LEU     CA  312   3.656   6.144   1.914
   32LEU     CB  313   3.754   6.126   1.798
   32LEU     CG  314   3.796   5.984   1.758
   32LEU    CD1  315   3.885   5.973   1.635
   32LEU    CD2  316   3.874   5.911   1.868
   32LEU      C  317   3.655   6.289   1.962
   32LEU      O  318   3.751   6.343   2.017
   33GLY      N  319   3.540   6.351   1.933
   33GLY      H  320   3.463   6.311   1.884
   33GLY     CA  321   3.508   6.484   1.988
   33GLY      C  322   3.472   6.485   2.137
   33GLY      O  323   3.479   6.585   2.208
   34SER      N  324   3.409   6.375   2.179
   34SER      H  325   3.385   6.310   2.107
   34SER     CA  326   3.384   6.342   2.320
   34SER     CB  327   3.300   6.215   2.333
   34SER     OG  328   3.280   6.171   2.468
   34SER     HG  329   3.189   6.132   2.482
   34SER      C  330   3.508   6.317   2.406
   34SER      O  331   3.511   6.371   2.517
   35VAL      N  332   3.618   6.263   2.355
   35VAL      H  333   3.631   6.236   2.260
   35VAL     CA  334   3.739   6.235   2.434
   35VAL     CB  335   3.836   6.157   2.345
   35VAL    CG1  336   3.966   6.124   2.418
   35VAL    CG2  337   3.782   6.027   2.284
   35VAL      C  338   3.801   6.370   2.470
   35VAL      O  339   3.799   6.461   2.387
   36PRO      N  340   3.823   6.392   2.599
   36PRO     CA  341   3.866   6.523   2.652
   36PRO     CB  342   3.889   6.495   2.801
   36PRO     CG  343   3.773   6.400   2.832
   36PRO     CD  344   3.777   6.307   2.710
   36PRO      C  345   3.995   6.581   2.594
   36PRO      O  346   4.104   6.524   2.599
   37ALA      N  347   3.983   6.704   2.545
   37ALA      H  348   3.893   6.737   2.517
   37ALA     CA  349   4.096   6.788   2.504
   37ALA     CB  350   4.025   6.903   2.432
   37ALA      C  351   4.177   6.847   2.620
   37ALA      O  352   4.115   6.876   2.722
   38PRO      N  353   4.306   6.870   2.599
   38PRO     CA  354   4.387   6.818   2.488
   38PRO     CB  355   4.500   6.920   2.470
   38PRO     CG  356   4.525   6.977   2.610
   38PRO     CD  357   4.388   6.964   2.676
   38PRO      C  358   4.443   6.680   2.524
   38PRO      O  359   4.413   6.611   2.621
   39ALA      N  360   4.490   6.625   2.413
   39ALA      H  361   4.466   6.666   2.325
   39ALA     CA  362   4.558   6.495   2.396
   39ALA     CB  363   4.500   6.429   2.272
   39ALA      C  364   4.711   6.501   2.383
   39ALA      O  365   4.767   6.610   2.376
   40CYS      N  366   4.769   6.382   2.374
   40CYS      H  367   4.720   6.295   2.382
   40CYS     CA  368   4.914   6.359   2.366
   40CYS     CB  369   4.981   6.404   2.496
   40CYS     SG  370   4.926   6.302   2.638
   40CYS     HG  371   4.954   6.371   2.748
   40CYS      C  372   4.968   6.219   2.334
   40CYS      O  373   5.080   6.211   2.283
   41ALA      N  374   4.893   6.112   2.357
   41ALA      H  375   4.801   6.113   2.396
   41ALA     CA  376   4.939   5.976   2.323
   41ALA     CB  377   5.044   5.932   2.426
   41ALA      C  378   4.819   5.882   2.317
   41ALA      O  379   4.765   5.850   2.423
   42LEU      N  380   4.788   5.837   2.196
   42LEU      H  381   4.862   5.834   2.129
   42LEU     CA  382   4.675   5.747   2.167
   42LEU     CB  383   4.638   5.801   2.029
   42LEU     CG  384   4.498   5.760   1.981
   42LEU    CD1  385   4.456   5.799   1.839
   42LEU    CD2  386   4.465   5.611   1.975
   42LEU      C  387   4.726   5.603   2.171
   42LEU      O  388   4.827   5.570   2.109
   43LEU      N  389   4.659   5.518   2.248
   43LEU      H  390   4.579   5.546   2.301
   43LEU     CA  391   4.696   5.377   2.263
   43LEU     CB  392   4.723   5.345   2.410
   43LEU     CG  393   4.869   5.376   2.445
   43LEU    CD1  394   4.870   5.402   2.596
   43LEU    CD2  395   4.953   5.253   2.409
   43LEU      C  396   4.595   5.273   2.214
   43LEU      O  397   4.476   5.279   2.247
   44LEU      N  398   4.649   5.179   2.137
   44LEU      H  399   4.747   5.165   2.123
   44LEU     CA  400   4.559   5.090   2.062
   44LEU     CB  401   4.545   5.140   1.918
   44LEU     CG  402   4.446   5.066   1.827
   44LEU    CD1  403   4.298   5.102   1.838
   44LEU    CD2  404   4.484   5.083   1.679
   44LEU      C  405   4.588   4.940   2.070
   44LEU      O  406   4.693   4.890   2.029
   45LEU      N  407   4.490   4.871   2.128
   45LEU      H  408   4.397   4.907   2.120
   45LEU     CA  409   4.496   4.725   2.147
   45LEU     CB  410   4.438   4.701   2.286
   45LEU     CG  411   4.442   4.554   2.329
   45LEU    CD1  412   4.584   4.513   2.369
   45LEU    CD2  413   4.360   4.540   2.457
   45LEU      C  414   4.421   4.658   2.032
   45LEU      O  415   4.301   4.683   2.018
   46PHE      N  416   4.486   4.556   1.976
   46PHE      H  417   4.572   4.520   2.010
   46PHE     CA  418   4.435   4.482   1.860
   46PHE     CB  419   4.424   4.578   1.741
   46PHE     CG  420   4.377   4.516   1.609
   46PHE    CD1  421   4.241   4.506   1.582
   46PHE    HD1  422   4.167   4.525   1.660
   46PHE    CD2  423   4.464   4.481   1.506
   46PHE    HD2  424   4.568   4.459   1.528
   46PHE    CE1  425   4.195   4.462   1.459
   46PHE    HE1  426   4.091   4.468   1.427
   46PHE    CE2  427   4.422   4.438   1.381
   46PHE    HE2  428   4.492   4.418   1.300
   46PHE     CZ  429   4.285   4.425   1.359
   46PHE     HZ  430   4.257   4.384   1.262
   46PHE      C  431   4.523   4.360   1.828
   46PHE      O  432   4.642   4.368   1.857
   47PRO      N  433   4.465   4.249   1.782
   47PRO     CA  434   4.537   4.130   1.736
   47PRO     CB  435   4.426   4.025   1.724
   47PRO     CG  436   4.320   4.057   1.829
   47PRO     CD  437   4.329   4.210   1.824
   47PRO      C  438   4.620   4.134   1.608
   47PRO      O  439   4.567   4.163   1.501
   48LEU      N  440   4.740   4.077   1.611
   48LEU      H  441   4.764   4.016   1.686
   48LEU     CA  442   4.829   4.070   1.493
   48LEU     CB  443   4.949   4.165   1.499
   48LEU     CG  444   4.901   4.310   1.503
   48LEU    CD1  445   5.024   4.398   1.529
   48LEU    CD2  446   4.832   4.359   1.376
   48LEU      C  447   4.867   3.934   1.434
   48LEU      O  448   4.899   3.840   1.506
   49THR      N  449   4.849   3.915   1.304
   49THR      H  450   4.800   3.981   1.247
   49THR     CA  451   4.873   3.786   1.239
   49THR     CB  452   4.791   3.772   1.110
   49THR    OG1  453   4.821   3.881   1.023
   49THR    HG1  454   4.809   3.973   1.061
   49THR    CG2  455   4.640   3.765   1.134
   49THR      C  456   5.018   3.755   1.204
   49THR      O  457   5.096   3.844   1.168
   50ALA      N  458   5.059   3.629   1.213
   50ALA      H  459   4.992   3.557   1.232
   50ALA     CA  460   5.199   3.589   1.195
   50ALA     CB  461   5.187   3.439   1.222
   50ALA      C  462   5.251   3.627   1.056
   50ALA      O  463   5.348   3.702   1.053
   51GLN      N  464   5.166   3.611   0.955
   51GLN      H  465   5.109   3.529   0.955
   51GLN     CA  466   5.206   3.651   0.819
   51GLN     CB  467   5.093   3.620   0.720
   51GLN     CG  468   5.059   3.471   0.720
   51GLN     CD  469   4.958   3.427   0.827
   51GLN    OE1  470   4.978   3.416   0.947
   51GLN    NE2  471   4.834   3.419   0.780
   51GLN   HE21  472   4.824   3.436   0.682
   51GLN   HE22  473   4.760   3.404   0.846
   51GLN      C  474   5.249   3.797   0.805
   51GLN      O  475   5.339   3.842   0.735
   52HISE     N  476   5.163   3.878   0.866
   52HISE     H  477   5.083   3.845   0.917
   52HISE    CA  478   5.186   4.023   0.872
   52HISE    CB  479   5.057   4.086   0.926
   52HISE    CG  480   5.058   4.235   0.960
   52HISE   ND1  481   4.978   4.294   1.049
   52HISE   CD2  482   5.105   4.329   0.879
   52HISE   HD2  483   5.194   4.315   0.818
   52HISE   CE1  484   4.968   4.422   1.014
   52HISE   HE1  485   4.904   4.494   1.064
   52HISE   NE2  486   5.047   4.445   0.909
   52HISE   HE2  487   5.087   4.533   0.886
   52HISE     C  488   5.299   4.065   0.966
   52HISE     O  489   5.382   4.151   0.938
   53GLU      N  490   5.295   4.009   1.087
   53GLU      H  491   5.215   3.954   1.110
   53GLU     CA  492   5.396   4.034   1.191
   53GLU     CB  493   5.360   3.971   1.325
   53GLU     CG  494   5.434   4.028   1.447
   53GLU     CD  495   5.409   3.931   1.563
   53GLU    OE1  496   5.498   3.848   1.589
   53GLU    OE2  497   5.307   3.950   1.633
   53GLU      C  498   5.535   3.995   1.141
   53GLU      O  499   5.614   4.089   1.126
   54ASN      N  500   5.555   3.880   1.079
   54ASN      H  501   5.482   3.812   1.091
   54ASN     CA  502   5.685   3.843   1.020
   54ASN     CB  503   5.692   3.700   0.964
   54ASN     CG  504   5.720   3.588   1.064
   54ASN    OD1  505   5.793   3.599   1.162
   54ASN    ND2  506   5.695   3.464   1.023
   54ASN   HD21  507   5.657   3.438   0.934
   54ASN   HD22  508   5.709   3.382   1.079
   54ASN      C  509   5.729   3.939   0.909
   54ASN      O  510   5.838   3.994   0.926
   55PHE      N  511   5.635   3.972   0.821
   55PHE      H  512   5.548   3.923   0.816
   55PHE     CA  513   5.661   4.069   0.714
   55PHE     CB  514   5.534   4.071   0.629
   55PHE     CG  515   5.556   4.124   0.487
   55PHE    CD1  516   5.547   4.262   0.477
   55PHE    HD1  517   5.477   4.309   0.547
   55PHE    CD2  518   5.586   4.050   0.373
   55PHE    HD2  519   5.609   3.944   0.378
   55PHE    CE1  520   5.570   4.328   0.357
   55PHE    HE1  521   5.606   4.426   0.388
   55PHE    CE2  522   5.598   4.116   0.251
   55PHE    HE2  523   5.643   4.056   0.172
   55PHE     CZ  524   5.598   4.255   0.242
   55PHE     HZ  525   5.628   4.310   0.153
   55PHE      C  526   5.694   4.208   0.769
   55PHE      O  527   5.801   4.258   0.733
   56ARG      N  528   5.623   4.247   0.874
   56ARG      H  529   5.546   4.191   0.905
   56ARG     CA  530   5.640   4.375   0.945
   56ARG     CB  531   5.530   4.389   1.051
   56ARG     CG  532   5.503   4.537   1.081
   56ARG     CD  533   5.432   4.623   0.976
   56ARG     NE  534   5.446   4.768   0.992
   56ARG     HE  535   5.493   4.809   0.914
   56ARG     CZ  536   5.388   4.844   1.086
   56ARG    NH1  537   5.318   4.790   1.186
   56ARG   HH11  538   5.314   4.690   1.191
   56ARG   HH12  539   5.282   4.856   1.252
   56ARG    NH2  540   5.412   4.976   1.083
   56ARG   HH21  541   5.457   5.021   1.006
   56ARG   HH22  542   5.395   5.037   1.160
   56ARG      C  543   5.776   4.381   1.015
   56ARG      O  544   5.857   4.468   0.981
   57LYS      N  545   5.812   4.273   1.083
   57LYS      H  546   5.747   4.201   1.103
   57LYS     CA  547   5.944   4.266   1.149
   57LYS     CB  548   5.953   4.129   1.218
   57LYS     CG  549   5.855   4.116   1.335
   57LYS     CD  550   5.891   3.980   1.396
   57LYS     CE  551   5.796   3.942   1.509
   57LYS     NZ  552   5.860   3.844   1.598
   57LYS    HZ1  553   5.806   3.761   1.612
   57LYS    HZ2  554   5.945   3.811   1.557
   57LYS    HZ3  555   5.866   3.885   1.689
   57LYS      C  556   6.059   4.284   1.050
   57LYS      O  557   6.139   4.373   1.078
   58LYS      N  558   6.059   4.214   0.937
   58LYS      H  559   6.019   4.123   0.945
   58LYS     CA  560   6.158   4.233   0.831
   58LYS     CB  561   6.155   4.122   0.725
   58LYS     CG  562   6.193   3.986   0.784
   58LYS     CD  563   6.136   3.877   0.693
   58LYS     CE  564   6.173   3.735   0.738
   58LYS     NZ  565   6.311   3.694   0.707
   58LYS    HZ1  566   6.334   3.597   0.718
   58LYS    HZ2  567   6.321   3.713   0.609
   58LYS    HZ3  568   6.380   3.748   0.754
   58LYS      C  569   6.158   4.372   0.767
   58LYS      O  570   6.262   4.437   0.775
   59GLN      N  571   6.041   4.420   0.726
   59GLN      H  572   5.959   4.363   0.737
   59GLN     CA  573   6.023   4.551   0.661
   59GLN     CB  574   5.878   4.554   0.611
   59GLN     CG  575   5.792   4.678   0.636
   59GLN     CD  576   5.654   4.647   0.578
   59GLN    OE1  577   5.585   4.560   0.630
   59GLN    NE2  578   5.628   4.669   0.450
   59GLN   HE21  579   5.698   4.717   0.396
   59GLN   HE22  580   5.542   4.632   0.414
   59GLN      C  581   6.075   4.672   0.738
   59GLN      O  582   6.163   4.739   0.684
   60ILE      N  583   6.042   4.689   0.866
   60ILE      H  584   5.967   4.633   0.902
   60ILE     CA  585   6.091   4.803   0.945
   60ILE     CB  586   6.000   4.854   1.058
   60ILE    CG1  587   5.854   4.814   1.037
   60ILE    CG2  588   6.022   5.006   1.055
   60ILE     CD  589   5.780   4.828   1.170
   60ILE      C  590   6.236   4.784   0.990
   60ILE      O  591   6.316   4.876   1.004
   61GLU      N  592   6.281   4.659   0.992
   61GLU      H  593   6.211   4.588   0.987
   61GLU     CA  594   6.422   4.620   1.005
   61GLU     CB  595   6.436   4.472   1.041
   61GLU     CG  596   6.578   4.432   1.081
   61GLU     CD  597   6.608   4.453   1.230
   61GLU    OE1  598   6.615   4.352   1.304
   61GLU    OE2  599   6.654   4.563   1.266
   61GLU      C  600   6.505   4.651   0.880
   61GLU      O  601   6.606   4.720   0.893
   62GLU      N  602   6.449   4.632   0.761
   62GLU      H  603   6.366   4.576   0.756
   62GLU     CA  604   6.504   4.669   0.630
   62GLU     CB  605   6.406   4.613   0.527
   62GLU     CG  606   6.452   4.628   0.381
   62GLU     CD  607   6.368   4.537   0.291
   62GLU    OE1  608   6.284   4.593   0.218
   62GLU    OE2  609   6.384   4.414   0.303
   62GLU      C  610   6.519   4.820   0.609
   62GLU      O  611   6.619   4.869   0.557
   63LEU      N  612   6.435   4.896   0.678
   63LEU      H  613   6.359   4.852   0.726
   63LEU     CA  614   6.443   5.043   0.688
   63LEU     CB  615   6.302   5.093   0.719
   63LEU     CG  616   6.213   5.099   0.594
   63LEU    CD1  617   6.071   5.137   0.634
   63LEU    CD2  618   6.271   5.190   0.486
   63LEU      C  619   6.545   5.104   0.785
   63LEU      O  620   6.596   5.214   0.765
   64LYS      N  621   6.583   5.023   0.883
   64LYS      H  622   6.548   4.929   0.888
   64LYS     CA  623   6.687   5.053   0.982
   64LYS     CB  624   6.827   5.054   0.919
   64LYS     CG  625   6.881   4.912   0.899
   64LYS     CD  626   6.902   4.831   1.027
   64LYS     CE  627   6.945   4.689   0.988
   64LYS     NZ  628   6.924   4.598   1.101
   64LYS    HZ1  629   6.837   4.615   1.148
   64LYS    HZ2  630   6.913   4.505   1.066
   64LYS    HZ3  631   6.993   4.612   1.173
   64LYS      C  632   6.670   5.177   1.070
   64LYS      O  633   6.766   5.229   1.126
   65GLY      N  634   6.551   5.234   1.088
   65GLY      H  635   6.471   5.179   1.066
   65GLY     CA  636   6.516   5.358   1.158
   65GLY      C  637   6.572   5.490   1.102
   65GLY      O  638   6.545   5.593   1.163
   66GLN      N  639   6.598   5.494   0.972
   66GLN      H  640   6.562   5.427   0.907
   66GLN     CA  641   6.648   5.620   0.913
   66GLN     CB  642   6.688   5.576   0.772
   66GLN     CG  643   6.776   5.669   0.687
   66GLN     CD  644   6.850   5.598   0.573
   66GLN    OE1  645   6.972   5.605   0.557
   66GLN    NE2  646   6.783   5.549   0.469
   66GLN   HE21  647   6.683   5.545   0.466
   66GLN   HE22  648   6.838   5.522   0.390
   66GLN      C  649   6.554   5.741   0.916
   66GLN      O  650   6.604   5.849   0.948
   67GLU      N  651   6.422   5.728   0.903
   67GLU      H  652   6.387   5.642   0.866
   67GLU     CA  653   6.321   5.830   0.933
   67GLU     CB  654   6.186   5.769   0.897
   67GLU     CG  655   6.147   5.765   0.749
   67GLU     CD  656   6.184   5.631   0.686
   67GLU    OE1  657   6.112   5.530   0.699
   67GLU    OE2  658   6.296   5.625   0.631
   67GLU      C  659   6.314   5.891   1.073
   67GLU      O  660   6.307   6.014   1.078
   68VAL      N  661   6.352   5.810   1.172
   68VAL      H  662   6.420   5.740   1.149
   68VAL     CA  663   6.323   5.833   1.314
   68VAL     CB  664   6.316   5.700   1.389
   68VAL    CG1  665   6.315   5.723   1.540
   68VAL    CG2  666   6.195   5.615   1.349
   68VAL      C  667   6.429   5.929   1.368
   68VAL      O  668   6.547   5.912   1.339
   69SER      N  669   6.383   6.042   1.422
   69SER      H  670   6.289   6.071   1.407
   69SER     CA  671   6.463   6.144   1.491
   69SER     CB  672   6.377   6.263   1.534
   69SER     OG  673   6.457   6.364   1.595
   69SER     HG  674   6.407   6.447   1.572
   69SER      C  675   6.510   6.092   1.628
   69SER      O  676   6.438   6.028   1.704
   70PRO      N  677   6.641   6.108   1.648
   70PRO     CA  678   6.704   6.051   1.768
   70PRO     CB  679   6.851   6.087   1.749
   70PRO     CG  680   6.852   6.197   1.643
   70PRO     CD  681   6.738   6.156   1.549
   70PRO      C  682   6.647   6.102   1.900
   70PRO      O  683   6.690   6.043   1.999
   71LYS      N  684   6.561   6.203   1.909
   71LYS      H  685   6.530   6.255   1.830
   71LYS     CA  686   6.499   6.255   2.032
   71LYS     CB  687   6.437   6.394   2.014
   71LYS     CG  688   6.540   6.482   1.943
   71LYS     CD  689   6.501   6.630   1.948
   71LYS     CE  690   6.363   6.642   1.883
   71LYS     NZ  691   6.320   6.777   1.845
   71LYS    HZ1  692   6.277   6.821   1.924
   71LYS    HZ2  693   6.398   6.833   1.819
   71LYS    HZ3  694   6.264   6.782   1.762
   71LYS      C  695   6.401   6.161   2.103
   71LYS      O  696   6.375   6.185   2.221
   72VAL      N  697   6.340   6.076   2.022
   72VAL      H  698   6.365   6.076   1.925
   72VAL     CA  699   6.265   5.957   2.066
   72VAL     CB  700   6.215   5.884   1.941
   72VAL    CG1  701   6.119   5.768   1.969
   72VAL    CG2  702   6.127   5.971   1.851
   72VAL      C  703   6.337   5.863   2.162
   72VAL      O  704   6.454   5.827   2.157
   73TYR      N  705   6.255   5.829   2.261
   73TYR      H  706   6.158   5.851   2.253
   73TYR     CA  707   6.271   5.729   2.368
   73TYR     CB  708   6.242   5.778   2.510
   73TYR     CG  709   6.273   5.687   2.628
   73TYR    CD1  710   6.191   5.576   2.647
   73TYR    HD1  711   6.092   5.565   2.602
   73TYR    CD2  712   6.357   5.734   2.729
   73TYR    HD2  713   6.405   5.830   2.712
   73TYR    CE1  714   6.216   5.506   2.764
   73TYR    HE1  715   6.170   5.409   2.780
   73TYR    CE2  716   6.377   5.663   2.846
   73TYR    HE2  717   6.435   5.709   2.927
   73TYR     CZ  718   6.304   5.546   2.864
   73TYR     OH  719   6.315   5.457   2.966
   73TYR     HH  720   6.396   5.471   3.023
   73TYR      C  721   6.206   5.596   2.330
   73TYR      O  722   6.084   5.577   2.334
   74PHE      N  723   6.287   5.497   2.292
   74PHE      H  724   6.373   5.515   2.245
   74PHE     CA  725   6.240   5.359   2.271
   74PHE     CB  726   6.263   5.327   2.123
   74PHE     CG  727   6.196   5.208   2.055
   74PHE    CD1  728   6.065   5.219   2.008
   74PHE    HD1  729   6.006   5.309   2.022
   74PHE    CD2  730   6.264   5.088   2.035
   74PHE    HD2  731   6.371   5.071   2.041
   74PHE    CE1  732   6.000   5.112   1.948
   74PHE    HE1  733   5.917   5.126   1.879
   74PHE    CE2  734   6.200   4.980   1.976
   74PHE    HE2  735   6.266   4.899   1.945
   74PHE     CZ  736   6.067   4.990   1.937
   74PHE     HZ  737   6.009   4.899   1.920
   74PHE      C  738   6.310   5.253   2.356
   74PHE      O  739   6.432   5.249   2.376
   75MET      N  740   6.230   5.165   2.414
   75MET      H  741   6.135   5.195   2.419
   75MET     CA  742   6.270   5.040   2.481
   75MET     CB  743   6.209   5.023   2.620
   75MET     CG  744   6.238   5.130   2.725
   75MET     SD  745   6.154   5.135   2.888
   75MET     CE  746   6.165   4.974   2.964
   75MET      C  747   6.214   4.927   2.394
   75MET      O  748   6.097   4.936   2.355
   76LYS      N  749   6.304   4.841   2.348
   76LYS      H  750   6.388   4.875   2.306
   76LYS     CA  751   6.258   4.708   2.307
   76LYS     CB  752   6.378   4.630   2.250
   76LYS     CG  753   6.395   4.688   2.110
   76LYS     CD  754   6.511   4.612   2.045
   76LYS     CE  755   6.539   4.658   1.902
   76LYS     NZ  756   6.644   4.578   1.837
   76LYS    HZ1  757   6.727   4.570   1.892
   76LYS    HZ2  758   6.621   4.482   1.819
   76LYS    HZ3  759   6.666   4.612   1.745
   76LYS      C  760   6.201   4.620   2.418
   76LYS      O  761   6.248   4.624   2.532
   77GLN      N  762   6.085   4.559   2.397
   77GLN      H  763   6.032   4.601   2.323
   77GLN     CA  764   6.021   4.453   2.475
   77GLN     CB  765   5.872   4.466   2.443
   77GLN     CG  766   5.778   4.416   2.553
   77GLN     CD  767   5.646   4.351   2.510
   77GLN    OE1  768   5.571   4.413   2.435
   77GLN    NE2  769   5.623   4.224   2.542
   77GLN   HE21  770   5.691   4.182   2.602
   77GLN   HE22  771   5.528   4.198   2.525
   77GLN      C  772   6.082   4.313   2.465
   77GLN      O  773   6.071   4.241   2.365
   78THR      N  774   6.151   4.280   2.574
   78THR      H  775   6.178   4.345   2.645
   78THR     CA  776   6.200   4.144   2.599
   78THR     CB  777   6.348   4.141   2.637
   78THR    OG1  778   6.374   4.225   2.750
   78THR    HG1  779   6.473   4.223   2.760
   78THR    CG2  780   6.435   4.190   2.520
   78THR      C  781   6.115   4.067   2.700
   78THR      O  782   6.145   3.948   2.708
   79ILE      N  783   6.067   4.134   2.804
   79ILE      H  784   6.061   4.234   2.799
   79ILE     CA  785   5.968   4.075   2.896
   79ILE     CB  786   5.973   4.157   3.025
   79ILE    CG1  787   6.109   4.162   3.094
   79ILE    CG2  788   5.867   4.118   3.129
   79ILE     CD  789   6.162   4.026   3.140
   79ILE      C  790   5.826   4.059   2.841
   79ILE      O  791   5.785   4.137   2.756
   80GLY      N  792   5.788   3.932   2.857
   80GLY      H  793   5.857   3.874   2.900
   80GLY     CA  794   5.662   3.864   2.824
   80GLY      C  795   5.547   3.925   2.904
   80GLY      O  796   5.571   3.975   3.014
   81ASN      N  797   5.427   3.940   2.847
   81ASN      H  798   5.406   3.888   2.765
   81ASN     CA  799   5.314   4.010   2.908
   81ASN     CB  800   5.251   3.929   3.022
   81ASN     CG  801   5.169   3.811   2.972
   81ASN    OD1  802   5.076   3.823   2.892
   81ASN    ND2  803   5.195   3.695   3.031
   81ASN   HD21  804   5.275   3.679   3.090
   81ASN   HD22  805   5.135   3.617   3.013
   81ASN      C  806   5.305   4.159   2.943
   81ASN      O  807   5.199   4.213   2.975
   82SER      N  808   5.423   4.220   2.947
   82SER      H  809   5.509   4.170   2.954
   82SER     CA  810   5.445   4.359   2.990
   82SER     CB  811   5.592   4.382   3.026
   82SER     OG  812   5.669   4.337   2.914
   82SER     HG  813   5.739   4.402   2.885
   82SER      C  814   5.393   4.463   2.890
   82SER      O  815   5.410   4.581   2.920
   83CYS      N  816   5.291   4.422   2.815
   83CYS      H  817   5.230   4.349   2.847
   83CYS     CA  818   5.236   4.513   2.713
   83CYS     CB  819   5.118   4.436   2.653
   83CYS     SG  820   4.991   4.383   2.773
   83CYS     HG  821   4.952   4.294   2.683
   83CYS      C  822   5.164   4.643   2.746
   83CYS      O  823   5.193   4.745   2.683
   84GLY      N  824   5.105   4.650   2.865
   84GLY      H  825   5.110   4.578   2.935
   84GLY     CA  826   5.033   4.769   2.913
   84GLY      C  827   5.128   4.878   2.963
   84GLY      O  828   5.122   4.989   2.910
   85THR      N  829   5.212   4.840   3.059
   85THR      H  830   5.186   4.753   3.101
   85THR     CA  831   5.331   4.901   3.119
   85THR     CB  832   5.403   4.813   3.222
   85THR    OG1  833   5.309   4.745   3.306
   85THR    HG1  834   5.347   4.661   3.346
   85THR    CG2  835   5.497   4.896   3.309
   85THR      C  836   5.434   4.955   3.020
   85THR      O  837   5.462   5.074   3.031
   86ILE      N  838   5.459   4.876   2.916
   86ILE      H  839   5.424   4.783   2.913
   86ILE     CA  840   5.541   4.921   2.802
   86ILE     CB  841   5.597   4.798   2.729
   86ILE    CG1  842   5.715   4.745   2.811
   86ILE    CG2  843   5.641   4.818   2.584
   86ILE     CD  844   5.836   4.837   2.819
   86ILE      C  845   5.481   5.030   2.713
   86ILE      O  846   5.533   5.142   2.713
   87GLY      N  847   5.356   5.014   2.669
   87GLY      H  848   5.307   4.928   2.680
   87GLY     CA  849   5.279   5.128   2.616
   87GLY      C  850   5.264   5.250   2.707
   87GLY      O  851   5.274   5.363   2.660
   88LEU      N  852   5.260   5.227   2.838
   88LEU      H  853   5.224   5.142   2.876
   88LEU     CA  854   5.264   5.339   2.934
   88LEU     CB  855   5.225   5.284   3.071
   88LEU     CG  856   5.203   5.374   3.193
   88LEU    CD1  857   5.103   5.299   3.282
   88LEU    CD2  858   5.341   5.391   3.257
   88LEU      C  859   5.399   5.411   2.936
   88LEU      O  860   5.399   5.533   2.922
   89ILE      N  861   5.505   5.332   2.949
   89ILE      H  862   5.501   5.233   2.965
   89ILE     CA  863   5.639   5.393   2.953
   89ILE     CB  864   5.740   5.280   2.978
   89ILE    CG1  865   5.738   5.243   3.126
   89ILE    CG2  866   5.876   5.308   2.915
   89ILE     CD  867   5.779   5.097   3.146
   89ILE      C  868   5.667   5.460   2.819
   89ILE      O  869   5.708   5.576   2.820
   90HISE     N  870   5.634   5.401   2.704
   90HISE     H  871   5.604   5.306   2.697
   90HISE    CA  872   5.652   5.460   2.571
   90HISE    CB  873   5.606   5.376   2.451
   90HISE    CG  874   5.700   5.257   2.429
   90HISE   ND1  875   5.765   5.193   2.526
   90HISE   CD2  876   5.742   5.202   2.316
   90HISE   HD2  877   5.709   5.231   2.216
   90HISE   CE1  878   5.841   5.099   2.472
   90HISE   HE1  879   5.896   5.025   2.530
   90HISE   NE2  880   5.833   5.108   2.339
   90HISE   HE2  881   5.899   5.072   2.274
   90HISE     C  882   5.581   5.595   2.562
   90HISE     O  883   5.639   5.685   2.501
   91ALA      N  884   5.457   5.601   2.610
   91ALA      H  885   5.401   5.518   2.608
   91ALA     CA  886   5.373   5.721   2.623
   91ALA     CB  887   5.228   5.693   2.663
   91ALA      C  888   5.439   5.826   2.713
   91ALA      O  889   5.501   5.917   2.660
   92VAL      N  890   5.461   5.797   2.841
   92VAL      H  891   5.463   5.702   2.870
   92VAL     CA  892   5.515   5.899   2.933
   92VAL     CB  893   5.497   5.861   3.080
   92VAL    CG1  894   5.550   5.961   3.183
   92VAL    CG2  895   5.351   5.827   3.108
   92VAL      C  896   5.657   5.949   2.906
   92VAL      O  897   5.688   6.068   2.909
   93ALA      N  898   5.740   5.854   2.862
   93ALA      H  899   5.714   5.758   2.851
   93ALA     CA  900   5.877   5.883   2.817
   93ALA     CB  901   5.937   5.750   2.772
   93ALA      C  902   5.894   5.990   2.709
   93ALA      O  903   5.976   6.081   2.713
   94ASN      N  904   5.811   5.981   2.606
   94ASN      H  905   5.739   5.911   2.609
   94ASN     CA  906   5.821   6.058   2.481
   94ASN     CB  907   5.784   5.962   2.369
   94ASN     CG  908   5.894   5.859   2.340
   94ASN    OD1  909   5.987   5.891   2.266
   94ASN    ND2  910   5.876   5.730   2.366
   94ASN   HD21  911   5.791   5.707   2.414
   94ASN   HD22  912   5.942   5.664   2.330
   94ASN      C  913   5.758   6.197   2.475
   94ASN      O  914   5.745   6.262   2.371
   95ASN      N  915   5.755   6.258   2.593
   95ASN      H  916   5.776   6.211   2.679
   95ASN     CA  917   5.698   6.393   2.610
   95ASN     CB  918   5.549   6.394   2.577
   95ASN     CG  919   5.526   6.447   2.435
   95ASN    OD1  920   5.549   6.565   2.408
   95ASN    ND2  921   5.463   6.374   2.343
   95ASN   HD21  922   5.428   6.281   2.353
   95ASN   HD22  923   5.464   6.413   2.251
   95ASN      C  924   5.718   6.451   2.750
   95ASN      O  925   5.635   6.525   2.802
   96GLN      N  926   5.844   6.442   2.790
   96GLN      H  927   5.916   6.448   2.721
   96GLN     CA  928   5.887   6.463   2.929
   96GLN     CB  929   6.033   6.422   2.949
   96GLN     CG  930   6.031   6.279   3.004
   96GLN     CD  931   6.159   6.246   3.081
   96GLN    OE1  932   6.174   6.279   3.199
   96GLN    NE2  933   6.259   6.189   3.015
   96GLN   HE21  934   6.252   6.174   2.916
   96GLN   HE22  935   6.341   6.166   3.067
   96GLN      C  936   5.861   6.605   2.980
   96GLN      O  937   5.859   6.616   3.102
   97ASP      N  938   5.848   6.707   2.895
   97ASP      H  939   5.846   6.695   2.796
   97ASP     CA  940   5.812   6.844   2.934
   97ASP     CB  941   5.843   6.932   2.812
   97ASP     CG  942   5.757   6.902   2.689
   97ASP    OD1  943   5.660   6.977   2.669
   97ASP    OD2  944   5.794   6.798   2.629
   97ASP      C  945   5.679   6.865   3.006
   97ASP      O  946   5.666   6.932   3.108
   98LYS      N  947   5.585   6.784   2.956
   98LYS      H  948   5.611   6.711   2.893
   98LYS     CA  949   5.440   6.785   2.981
   98LYS     CB  950   5.363   6.729   2.862
   98LYS     CG  951   5.389   6.809   2.734
   98LYS     CD  952   5.300   6.768   2.616
   98LYS     CE  953   5.345   6.844   2.491
   98LYS     NZ  954   5.487   6.823   2.458
   98LYS    HZ1  955   5.538   6.852   2.539
   98LYS    HZ2  956   5.497   6.724   2.454
   98LYS    HZ3  957   5.507   6.876   2.376
   98LYS      C  958   5.393   6.733   3.117
   98LYS      O  959   5.349   6.809   3.202
   99LEU      N  960   5.433   6.613   3.160
   99LEU      H  961   5.470   6.546   3.096
   99LEU     CA  962   5.406   6.551   3.290
   99LEU     CB  963   5.361   6.404   3.288
   99LEU     CG  964   5.216   6.380   3.244
   99LEU    CD1  965   5.173   6.430   3.107
   99LEU    CD2  966   5.170   6.241   3.289
   99LEU      C  967   5.530   6.562   3.379
   99LEU      O  968   5.647   6.548   3.346
  100GLY      N  969   5.498   6.601   3.502
  100GLY      H  970   5.404   6.631   3.516
  100GLY     CA  971   5.588   6.606   3.618
  100GLY      C  972   5.598   6.472   3.692
  100GLY      O  973   5.512   6.385   3.693
  101PHE      N  974   5.699   6.470   3.779
  101PHE      H  975   5.765   6.545   3.781
  101PHE     CA  976   5.734   6.358   3.868
  101PHE     CB  977   5.865   6.294   3.821
  101PHE     CG  978   5.853   6.229   3.683
  101PHE    CD1  979   5.804   6.099   3.680
  101PHE    HD1  980   5.780   6.048   3.774
  101PHE    CD2  981   5.883   6.299   3.567
  101PHE    HD2  982   5.933   6.395   3.584
  101PHE    CE1  983   5.787   6.038   3.556
  101PHE    HE1  984   5.787   5.929   3.557
  101PHE    CE2  985   5.852   6.244   3.444
  101PHE    HE2  986   5.888   6.285   3.349
  101PHE     CZ  987   5.805   6.114   3.441
  101PHE     HZ  988   5.783   6.064   3.346
  101PHE      C  989   5.753   6.397   4.015
  101PHE      O  990   5.835   6.481   4.052
  102GLU      N  991   5.674   6.331   4.099
  102GLU      H  992   5.606   6.265   4.068
  102GLU     CA  993   5.688   6.353   4.244
  102GLU     CB  994   5.561   6.289   4.301
  102GLU     CG  995   5.522   6.149   4.255
  102GLU     CD  996   5.393   6.094   4.316
  102GLU    OE1  997   5.286   6.155   4.294
  102GLU    OE2  998   5.395   6.011   4.409
  102GLU      C  999   5.811   6.287   4.306
  102GLU      O 1000   5.882   6.207   4.246
  103ASP      N 1001   5.843   6.329   4.428
  103ASP      H 1002   5.796   6.410   4.463
  103ASP     CA 1003   5.954   6.281   4.512
  103ASP     CB 1004   5.930   6.351   4.646
  103ASP     CG 1005   6.024   6.470   4.664
  103ASP    OD1 1006   6.114   6.466   4.751
  103ASP    OD2 1007   6.001   6.568   4.590
  103ASP      C 1008   5.971   6.129   4.512
  103ASP      O 1009   5.869   6.062   4.530
  104GLY      N 1010   6.094   6.078   4.510
  104GLY      H 1011   6.172   6.139   4.522
  104GLY     CA 1012   6.133   5.937   4.505
  104GLY      C 1013   6.077   5.845   4.395
  104GLY      O 1014   6.071   5.725   4.420
  105SER      N 1015   6.029   5.900   4.284
  105SER      H 1016   6.071   5.978   4.237
  105SER     CA 1017   5.952   5.828   4.182
  105SER     CB 1018   5.914   5.924   4.069
  105SER     OG 1019   5.840   5.864   3.963
  105SER     HG 1020   5.750   5.908   3.955
  105SER      C 1021   6.020   5.705   4.120
  105SER      O 1022   6.127   5.714   4.061
  106VAL      N 1023   5.941   5.599   4.106
  106VAL      H 1024   5.862   5.585   4.166
  106VAL     CA 1025   5.983   5.476   4.037
  106VAL     CB 1026   5.899   5.349   4.040
  106VAL    CG1 1027   5.967   5.223   3.986
  106VAL    CG2 1028   5.853   5.319   4.183
  106VAL      C 1029   6.023   5.500   3.891
  106VAL      O 1030   6.127   5.458   3.842
  107LEU      N 1031   5.928   5.567   3.825
  107LEU      H 1032   5.851   5.605   3.876
  107LEU     CA 1033   5.937   5.599   3.682
  107LEU     CB 1034   5.801   5.650   3.633
  107LEU     CG 1035   5.776   5.625   3.484
  107LEU    CD1 1036   5.782   5.475   3.453
  107LEU    CD2 1037   5.636   5.672   3.447
  107LEU      C 1038   6.053   5.695   3.657
  107LEU      O 1039   6.140   5.654   3.581
  108LYS      N 1040   6.059   5.805   3.732
  108LYS      H 1041   5.980   5.817   3.792
  108LYS     CA 1042   6.171   5.901   3.729
  108LYS     CB 1043   6.148   6.020   3.822
  108LYS     CG 1044   6.248   6.134   3.806
  108LYS     CD 1045   6.232   6.219   3.679
  108LYS     CE 1046   6.333   6.331   3.653
  108LYS     NZ 1047   6.306   6.454   3.728
  108LYS    HZ1 1048   6.345   6.451   3.820
  108LYS    HZ2 1049   6.350   6.528   3.676
  108LYS    HZ3 1050   6.207   6.468   3.731
  108LYS      C 1051   6.306   5.835   3.756
  108LYS      O 1052   6.394   5.873   3.679
  109GLN      N 1053   6.317   5.738   3.846
  109GLN      H 1054   6.243   5.724   3.911
  109GLN     CA 1055   6.442   5.663   3.867
  109GLN     CB 1056   6.425   5.573   3.989
  109GLN     CG 1057   6.555   5.512   4.044
  109GLN     CD 1058   6.608   5.396   3.960
  109GLN    OE1 1059   6.538   5.297   3.935
  109GLN    NE2 1060   6.715   5.419   3.886
  109GLN   HE21 1061   6.745   5.515   3.884
  109GLN   HE22 1062   6.765   5.350   3.834
  109GLN      C 1063   6.485   5.589   3.740
  109GLN      O 1064   6.585   5.614   3.672
  110PHE      N 1065   6.396   5.511   3.680
  110PHE      H 1066   6.300   5.514   3.708
  110PHE     CA 1067   6.410   5.439   3.553
  110PHE     CB 1068   6.288   5.348   3.536
  110PHE     CG 1069   6.310   5.247   3.423
  110PHE    CD1 1070   6.366   5.123   3.452
  110PHE    HD1 1071   6.372   5.095   3.557
  110PHE    CD2 1072   6.281   5.282   3.292
  110PHE    HD2 1073   6.217   5.369   3.275
  110PHE    CE1 1074   6.397   5.033   3.350
  110PHE    HE1 1075   6.444   4.937   3.370
  110PHE    CE2 1076   6.306   5.189   3.192
  110PHE    HE2 1077   6.294   5.231   3.092
  110PHE     CZ 1078   6.360   5.065   3.220
  110PHE     HZ 1079   6.376   4.996   3.137
  110PHE      C 1080   6.434   5.539   3.440
  110PHE      O 1081   6.521   5.508   3.360
  111LEU      N 1082   6.360   5.649   3.429
  111LEU      H 1083   6.276   5.661   3.481
  111LEU     CA 1084   6.369   5.753   3.325
  111LEU     CB 1085   6.252   5.852   3.321
  111LEU     CG 1086   6.139   5.803   3.231
  111LEU    CD1 1087   6.022   5.899   3.249
  111LEU    CD2 1088   6.179   5.818   3.084
  111LEU      C 1089   6.502   5.829   3.324
  111LEU      O 1090   6.558   5.875   3.224
  112SER      N 1091   6.546   5.863   3.445
  112SER      H 1092   6.483   5.875   3.522
  112SER     CA 1093   6.679   5.921   3.465
  112SER     CB 1094   6.695   5.963   3.611
  112SER     OG 1095   6.811   6.044   3.632
  112SER     HG 1096   6.776   6.135   3.654
  112SER      C 1097   6.798   5.837   3.418
  112SER      O 1098   6.879   5.879   3.335
  113GLU      N 1099   6.790   5.713   3.466
  113GLU      H 1100   6.723   5.697   3.538
  113GLU     CA 1101   6.882   5.602   3.441
  113GLU     CB 1102   6.858   5.480   3.531
  113GLU     CG 1103   6.977   5.385   3.531
  113GLU     CD 1104   6.969   5.267   3.628
  113GLU    OE1 1105   6.872   5.248   3.704
  113GLU    OE2 1106   7.076   5.201   3.623
  113GLU      C 1107   6.889   5.555   3.295
  113GLU      O 1108   6.998   5.556   3.238
  114THR      N 1109   6.775   5.539   3.229
  114THR      H 1110   6.686   5.536   3.275
  114THR     CA 1111   6.768   5.486   3.092
  114THR     CB 1112   6.642   5.401   3.074
  114THR    OG1 1113   6.529   5.480   3.111
  114THR    HG1 1114   6.508   5.466   3.208
  114THR    CG2 1115   6.640   5.269   3.152
  114THR      C 1116   6.787   5.590   2.982
  114THR      O 1117   6.759   5.558   2.867
  115GLU      N 1118   6.833   5.713   3.006
  115GLU      H 1119   6.852   5.745   3.099
  115GLU     CA 1120   6.851   5.809   2.897
  115GLU     CB 1121   6.852   5.950   2.955
  115GLU     CG 1122   6.801   6.045   2.847
  115GLU     CD 1123   6.818   6.187   2.901
  115GLU    OE1 1124   6.802   6.202   3.024
  115GLU    OE2 1125   6.826   6.283   2.822
  115GLU      C 1126   6.953   5.774   2.788
  115GLU      O 1127   6.910   5.717   2.687
  116LYS      N 1128   7.082   5.784   2.820
  116LYS      H 1129   7.114   5.830   2.903
  116LYS     CA 1130   7.182   5.768   2.713
  116LYS     CB 1131   7.288   5.878   2.715
  116LYS     CG 1132   7.255   6.024   2.687
  116LYS     CD 1133   7.359   6.135   2.705
  116LYS     CE 1134   7.450   6.162   2.585
  116LYS     NZ 1135   7.386   6.228   2.470
  116LYS    HZ1 1136   7.451   6.284   2.419
  116LYS    HZ2 1137   7.327   6.170   2.414
  116LYS    HZ3 1138   7.330   6.304   2.504
  116LYS      C 1139   7.231   5.623   2.713
  116LYS      O 1140   7.352   5.605   2.730
  117MET      N 1141   7.151   5.547   2.639
  117MET      H 1142   7.074   5.585   2.587
  117MET     CA 1143   7.171   5.403   2.617
  117MET     CB 1144   7.172   5.315   2.742
  117MET     CG 1145   7.052   5.343   2.834
  117MET     SD 1146   7.046   5.231   2.978
  117MET     CE 1147   7.186   5.280   3.077
  117MET      C 1148   7.069   5.347   2.517
  117MET      O 1149   6.956   5.395   2.503
  118SER      N 1150   7.104   5.240   2.447
  118SER      H 1151   7.190   5.193   2.470
  118SER     CA 1152   7.020   5.188   2.338
  118SER     CB 1153   7.101   5.094   2.249
  118SER     OG 1154   7.118   4.968   2.315
  118SER     HG 1155   7.198   4.982   2.372
  118SER      C 1156   6.892   5.115   2.382
  118SER      O 1157   6.870   5.094   2.501
  119PRO      N 1158   6.795   5.104   2.293
  119PRO     CA 1159   6.688   5.003   2.294
  119PRO     CB 1160   6.654   4.990   2.146
  119PRO     CG 1161   6.643   5.139   2.112
  119PRO     CD 1162   6.763   5.200   2.186
  119PRO      C 1163   6.714   4.870   2.366
  119PRO      O 1164   6.649   4.844   2.467
  120GLU      N 1165   6.817   4.801   2.318
  120GLU      H 1166   6.826   4.795   2.219
  120GLU     CA 1167   6.862   4.676   2.382
  120GLU     CB 1168   6.970   4.605   2.301
  120GLU     CG 1169   6.936   4.570   2.156
  120GLU     CD 1170   6.942   4.683   2.053
  120GLU    OE1 1171   6.843   4.755   2.027
  120GLU    OE2 1172   7.052   4.691   1.994
  120GLU      C 1173   6.909   4.696   2.526
  120GLU      O 1174   6.882   4.616   2.615
  121ASP      N 1175   6.997   4.796   2.537
  121ASP      H 1176   7.059   4.831   2.466
  121ASP     CA 1177   7.034   4.843   2.671
  121ASP     CB 1178   7.135   4.958   2.665
  121ASP     CG 1179   7.265   4.946   2.587
  121ASP    OD1 1180   7.311   4.830   2.573
  121ASP    OD2 1181   7.308   5.045   2.524
  121ASP      C 1182   6.920   4.878   2.768
  121ASP      O 1183   6.936   4.833   2.882
  122ARG      N 1184   6.817   4.952   2.729
  122ARG      H 1185   6.811   5.000   2.642
  122ARG     CA 1186   6.703   4.986   2.816
  122ARG     CB 1187   6.609   5.084   2.747
  122ARG     CG 1188   6.671   5.220   2.713
  122ARG     CD 1189   6.566   5.321   2.667
  122ARG     NE 1190   6.621   5.454   2.639
  122ARG     HE 1191   6.678   5.475   2.719
  122ARG     CZ 1192   6.651   5.508   2.520
  122ARG    NH1 1193   6.620   5.438   2.410
  122ARG   HH11 1194   6.570   5.352   2.397
  122ARG   HH12 1195   6.658   5.477   2.326
  122ARG    NH2 1196   6.708   5.629   2.509
  122ARG   HH21 1197   6.728   5.675   2.595
  122ARG   HH22 1198   6.723   5.674   2.421
  122ARG      C 1199   6.629   4.859   2.857
  122ARG      O 1200   6.581   4.849   2.970
  123ALA      N 1201   6.609   4.772   2.759
  123ALA      H 1202   6.627   4.807   2.667
  123ALA     CA 1203   6.556   4.636   2.776
  123ALA     CB 1204   6.559   4.555   2.646
  123ALA      C 1205   6.637   4.555   2.879
  123ALA      O 1206   6.576   4.517   2.979
  124LYS      N 1207   6.769   4.546   2.869
  124LYS      H 1208   6.827   4.582   2.796
  124LYS     CA 1209   6.855   4.495   2.977
  124LYS     CB 1210   7.004   4.510   2.945
  124LYS     CG 1211   7.040   4.431   2.819
  124LYS     CD 1212   7.049   4.280   2.843
  124LYS     CE 1213   7.112   4.213   2.721
  124LYS     NZ 1214   7.100   4.067   2.739
  124LYS    HZ1 1215   7.004   4.042   2.722
  124LYS    HZ2 1216   7.155   4.013   2.676
  124LYS    HZ3 1217   7.131   4.045   2.831
  124LYS      C 1218   6.843   4.562   3.114
  124LYS      O 1219   6.886   4.507   3.215
  125CYS      N 1220   6.824   4.694   3.114
  125CYS      H 1221   6.872   4.745   3.043
  125CYS     CA 1222   6.782   4.768   3.234
  125CYS     CB 1223   6.781   4.916   3.195
  125CYS     SG 1224   6.943   5.001   3.201
  125CYS     HG 1225   6.904   5.107   3.132
  125CYS      C 1226   6.648   4.732   3.299
  125CYS      O 1227   6.660   4.683   3.411
  126PHE      N 1228   6.554   4.711   3.208
  126PHE      H 1229   6.570   4.733   3.111
  126PHE     CA 1230   6.419   4.667   3.247
  126PHE     CB 1231   6.311   4.694   3.142
  126PHE     CG 1232   6.167   4.681   3.192
  126PHE    CD1 1233   6.102   4.788   3.254
  126PHE    HD1 1234   6.152   4.880   3.284
  126PHE    CD2 1235   6.089   4.570   3.164
  126PHE    HD2 1236   6.143   4.484   3.122
  126PHE    CE1 1237   5.965   4.779   3.271
  126PHE    HE1 1238   5.908   4.870   3.291
  126PHE    CE2 1239   5.952   4.559   3.186
  126PHE    HE2 1240   5.895   4.469   3.166
  126PHE     CZ 1241   5.887   4.667   3.245
  126PHE     HZ 1242   5.784   4.661   3.280
  126PHE      C 1243   6.401   4.526   3.302
  126PHE      O 1244   6.315   4.493   3.384
  127GLU      N 1245   6.477   4.429   3.252
  127GLU      H 1246   6.504   4.440   3.157
  127GLU     CA 1247   6.508   4.296   3.308
  127GLU     CB 1248   6.590   4.210   3.212
  127GLU     CG 1249   6.529   4.208   3.072
  127GLU     CD 1250   6.617   4.133   2.971
  127GLU    OE1 1251   6.596   4.011   2.958
  127GLU    OE2 1252   6.672   4.192   2.876
  127GLU      C 1253   6.563   4.289   3.450
  127GLU      O 1254   6.531   4.190   3.517
  128LYS      N 1255   6.648   4.386   3.481
  128LYS      H 1256   6.694   4.446   3.415
  128LYS     CA 1257   6.709   4.408   3.613
  128LYS     CB 1258   6.850   4.465   3.601
  128LYS     CG 1259   6.946   4.355   3.554
  128LYS     CD 1260   7.082   4.425   3.545
  128LYS     CE 1261   7.089   4.541   3.445
  128LYS     NZ 1262   7.212   4.621   3.453
  128LYS    HZ1 1263   7.218   4.672   3.539
  128LYS    HZ2 1264   7.300   4.575   3.451
  128LYS    HZ3 1265   7.211   4.688   3.378
  128LYS      C 1266   6.624   4.512   3.688
  128LYS      O 1267   6.668   4.625   3.707
  129ASN      N 1268   6.509   4.469   3.738
  129ASN      H 1269   6.483   4.374   3.721
  129ASN     CA 1270   6.425   4.562   3.814
  129ASN     CB 1271   6.341   4.651   3.721
  129ASN     CG 1272   6.281   4.762   3.807
  129ASN    OD1 1273   6.201   4.746   3.898
  129ASN    ND2 1274   6.339   4.881   3.788
  129ASN   HD21 1275   6.415   4.886   3.723
  129ASN   HD22 1276   6.294   4.961   3.827
  129ASN      C 1277   6.336   4.478   3.906
  129ASN      O 1278   6.260   4.391   3.865
  130GLU      N 1279   6.329   4.530   4.028
  130GLU      H 1280   6.413   4.576   4.057
  130GLU     CA 1281   6.238   4.500   4.139
  130GLU     CB 1282   6.322   4.496   4.267
  130GLU     CG 1283   6.454   4.418   4.267
  130GLU     CD 1284   6.441   4.270   4.231
  130GLU    OE1 1285   6.368   4.189   4.293
  130GLU    OE2 1286   6.530   4.230   4.153
  130GLU      C 1287   6.109   4.578   4.164
  130GLU      O 1288   6.004   4.514   4.154
  131ALA      N 1289   6.118   4.711   4.165
  131ALA      H 1290   6.209   4.751   4.176
  131ALA     CA 1291   6.004   4.801   4.190
  131ALA     CB 1292   6.067   4.941   4.193
  131ALA      C 1293   5.899   4.794   4.079
  131ALA      O 1294   5.783   4.782   4.115
  132ILE      N 1295   5.932   4.808   3.951
  132ILE      H 1296   6.023   4.805   3.910
  132ILE     CA 1297   5.831   4.797   3.844
  132ILE     CB 1298   5.908   4.817   3.714
  132ILE    CG1 1299   5.979   4.952   3.719
  132ILE    CG2 1300   5.812   4.823   3.595
  132ILE     CD 1301   6.079   4.986   3.608
  132ILE      C 1302   5.752   4.666   3.845
  132ILE      O 1303   5.630   4.679   3.851
  133GLN      N 1304   5.815   4.550   3.862
  133GLN      H 1305   5.915   4.543   3.869
  133GLN     CA 1306   5.742   4.423   3.865
  133GLN     CB 1307   5.832   4.299   3.873
  133GLN     CG 1308   5.929   4.280   3.756
  133GLN     CD 1309   6.006   4.148   3.770
  133GLN    OE1 1310   5.953   4.038   3.762
  133GLN    NE2 1311   6.134   4.162   3.800
  133GLN   HE21 1312   6.174   4.253   3.813
  133GLN   HE22 1313   6.178   4.092   3.856
  133GLN      C 1314   5.668   4.420   3.999
  133GLN      O 1315   5.560   4.362   4.006
  134ALA      N 1316   5.722   4.478   4.106
  134ALA      H 1317   5.818   4.504   4.112
  134ALA     CA 1318   5.637   4.490   4.226
  134ALA     CB 1319   5.710   4.557   4.342
  134ALA      C 1320   5.503   4.559   4.199
  134ALA      O 1321   5.400   4.521   4.254
  135ALA      N 1322   5.507   4.672   4.129
  135ALA      H 1323   5.594   4.717   4.111
  135ALA     CA 1324   5.390   4.755   4.094
  135ALA     CB 1325   5.431   4.896   4.051
  135ALA      C 1326   5.293   4.688   3.998
  135ALA      O 1327   5.171   4.683   4.018
  136HISE     N 1328   5.355   4.631   3.895
  136HISE     H 1329   5.454   4.638   3.881
  136HISE    CA 1330   5.292   4.566   3.779
  136HISE    CB 1331   5.404   4.536   3.679
  136HISE    CG 1332   5.367   4.444   3.563
  136HISE   ND1 1333   5.336   4.492   3.443
  136HISE   CD2 1334   5.390   4.313   3.553
  136HISE   HD2 1335   5.409   4.244   3.635
  136HISE   CE1 1336   5.321   4.390   3.359
  136HISE   HE1 1337   5.299   4.398   3.253
  136HISE   NE2 1338   5.366   4.284   3.426
  136HISE   HE2 1339   5.397   4.198   3.385
  136HISE     C 1340   5.230   4.435   3.828
  136HISE     O 1341   5.107   4.435   3.820
  137ASP      N 1342   5.293   4.347   3.906
  137ASP      H 1343   5.393   4.346   3.902
  137ASP     CA 1344   5.223   4.230   3.960
  137ASP     CB 1345   5.329   4.136   4.020
  137ASP     CG 1346   5.390   4.052   3.908
  137ASP    OD1 1347   5.497   4.093   3.857
  137ASP    OD2 1348   5.338   3.941   3.882
  137ASP      C 1349   5.112   4.255   4.062
  137ASP      O 1350   5.001   4.201   4.054
  138ALA      N 1351   5.130   4.362   4.137
  138ALA      H 1352   5.221   4.401   4.149
  138ALA     CA 1353   5.030   4.411   4.234
  138ALA     CB 1354   5.089   4.504   4.340
  138ALA      C 1355   4.906   4.471   4.167
  138ALA      O 1356   4.800   4.439   4.221
  139VAL      N 1357   4.914   4.549   4.059
  139VAL      H 1358   4.995   4.602   4.035
  139VAL     CA 1359   4.799   4.598   3.981
  139VAL     CB 1360   4.828   4.713   3.884
  139VAL    CG1 1361   4.706   4.774   3.816
  139VAL    CG2 1362   4.889   4.834   3.956
  139VAL      C 1363   4.726   4.486   3.907
  139VAL      O 1364   4.604   4.481   3.890
  140ALA      N 1365   4.805   4.391   3.857
  140ALA      H 1366   4.904   4.396   3.867
  140ALA     CA 1367   4.748   4.269   3.799
  140ALA     CB 1368   4.857   4.177   3.746
  140ALA      C 1369   4.665   4.182   3.894
  140ALA      O 1370   4.551   4.147   3.864
  141GLN      N 1371   4.702   4.168   4.021
  141GLN      H 1372   4.797   4.186   4.046
  141GLN     CA 1373   4.627   4.116   4.136
  141GLN     CB 1374   4.717   4.096   4.259
  141GLN     CG 1375   4.794   3.967   4.231
  141GLN     CD 1376   4.871   3.934   4.360
  141GLN    OE1 1377   4.824   3.906   4.470
  141GLN    NE2 1378   5.000   3.918   4.335
  141GLN   HE21 1379   5.043   3.913   4.245
  141GLN   HE22 1380   5.047   3.867   4.407
  141GLN      C 1381   4.504   4.200   4.172
  141GLN      O 1382   4.401   4.134   4.187
  142GLU      N 1383   4.513   4.332   4.180
  142GLU      H 1384   4.601   4.379   4.189
  142GLU     CA 1385   4.395   4.414   4.210
  142GLU     CB 1386   4.453   4.553   4.239
  142GLU     CG 1387   4.355   4.662   4.283
  142GLU     CD 1388   4.428   4.793   4.314
  142GLU    OE1 1389   4.455   4.867   4.217
  142GLU    OE2 1390   4.478   4.813   4.427
  142GLU      C 1391   4.278   4.420   4.112
  142GLU      O 1392   4.162   4.424   4.152
  143GLY      N 1393   4.316   4.435   3.985
  143GLY      H 1394   4.411   4.461   3.969
  143GLY     CA 1395   4.211   4.426   3.883
  143GLY      C 1396   4.148   4.286   3.887
  143GLY      O 1397   4.213   4.192   3.931
  144GLN      N 1398   4.020   4.280   3.852
  144GLN      H 1399   3.973   4.359   3.812
  144GLN     CA 1400   3.938   4.163   3.885
  144GLN     CB 1401   3.799   4.195   3.943
  144GLN     CG 1402   3.708   4.253   3.835
  144GLN     CD 1403   3.576   4.277   3.908
  144GLN    OE1 1404   3.484   4.197   3.929
  144GLN    NE2 1405   3.546   4.404   3.937
  144GLN   HE21 1406   3.586   4.492   3.914
  144GLN   HE22 1407   3.447   4.413   3.933
  144GLN      C 1408   3.938   4.053   3.779
  144GLN      O 1409   3.948   3.934   3.809
  145CYS      N 1410   3.927   4.096   3.654
  145CYS      H 1411   3.905   4.192   3.637
  145CYS     CA 1412   3.929   3.999   3.544
  145CYS     CB 1413   3.858   4.056   3.421
  145CYS     SG 1414   3.687   4.119   3.443
  145CYS     HG 1415   3.676   4.137   3.312
  145CYS      C 1416   4.071   3.954   3.508
  145CYS      O 1417   4.154   4.030   3.460
  146ARG      N 1418   4.092   3.826   3.478
  146ARG      H 1419   4.022   3.766   3.515
  146ARG     CA 1420   4.218   3.768   3.428
  146ARG     CB 1421   4.272   3.674   3.535
  146ARG     CG 1422   4.425   3.669   3.539
  146ARG     CD 1423   4.493   3.800   3.579
  146ARG     NE 1424   4.495   3.804   3.726
  146ARG     HE 1425   4.413   3.846   3.765
  146ARG     CZ 1426   4.598   3.779   3.808
  146ARG    NH1 1427   4.716   3.737   3.761
  146ARG   HH11 1428   4.722   3.714   3.664
  146ARG   HH12 1429   4.787   3.715   3.828
  146ARG    NH2 1430   4.583   3.804   3.939
  146ARG   HH21 1431   4.498   3.850   3.965
  146ARG   HH22 1432   4.648   3.761   4.002
  146ARG      C 1433   4.224   3.719   3.283
  146ARG      O 1434   4.238   3.800   3.192
  147VAL      N 1435   4.204   3.589   3.262
  147VAL      H 1436   4.195   3.522   3.336
  147VAL     CA 1437   4.188   3.527   3.130
  147VAL     CB 1438   4.043   3.542   3.081
  147VAL    CG1 1439   4.022   3.505   2.935
  147VAL    CG2 1440   3.947   3.469   3.175
  147VAL      C 1441   4.298   3.554   3.027
  147VAL      O 1442   4.333   3.663   2.983
  148ASP      N 1443   4.353   3.440   2.985
  148ASP      H 1444   4.309   3.351   2.996
  148ASP     CA 1445   4.457   3.446   2.881
  148ASP     CB 1446   4.600   3.466   2.931
  148ASP     CG 1447   4.681   3.529   2.818
  148ASP    OD1 1448   4.703   3.652   2.812
  148ASP    OD2 1449   4.730   3.451   2.733
  148ASP      C 1450   4.469   3.334   2.777
  148ASP      O 1451   4.529   3.229   2.796
  149ASP      N 1452   4.375   3.347   2.684
  149ASP      H 1453   4.312   3.424   2.675
  149ASP     CA 1454   4.355   3.265   2.563
  149ASP     CB 1455   4.219   3.294   2.499
  149ASP     CG 1456   4.191   3.441   2.468
  149ASP    OD1 1457   4.196   3.495   2.355
  149ASP    OD2 1458   4.134   3.501   2.562
  149ASP      C 1459   4.462   3.263   2.454
  149ASP      O 1460   4.437   3.220   2.342
  150LYS      N 1461   4.581   3.314   2.487
  150LYS      H 1462   4.586   3.385   2.556
  150LYS     CA 1463   4.705   3.307   2.408
  150LYS     CB 1464   4.747   3.161   2.391
  150LYS     CG 1465   4.767   3.094   2.527
  150LYS     CD 1466   4.880   3.166   2.600
  150LYS     CE 1467   4.912   3.113   2.740
  150LYS     NZ 1468   4.809   3.147   2.839
  150LYS    HZ1 1469   4.814   3.246   2.856
  150LYS    HZ2 1470   4.719   3.108   2.820
  150LYS    HZ3 1471   4.832   3.112   2.930
  150LYS      C 1472   4.694   3.368   2.268
  150LYS      O 1473   4.792   3.360   2.195
  151VAL      N 1474   4.595   3.450   2.231
  151VAL      H 1475   4.514   3.460   2.289
  151VAL     CA 1476   4.583   3.532   2.110
  151VAL     CB 1477   4.440   3.578   2.080
  151VAL    CG1 1478   4.420   3.644   1.944
  151VAL    CG2 1479   4.347   3.458   2.105
  151VAL      C 1480   4.676   3.653   2.106
  151VAL      O 1481   4.685   3.726   2.205
  152ASN      N 1482   4.738   3.669   1.990
  152ASN      H 1483   4.739   3.597   1.921
  152ASN     CA 1484   4.842   3.769   1.961
  152ASN     CB 1485   4.906   3.735   1.826
  152ASN     CG 1486   5.056   3.764   1.815
  152ASN    OD1 1487   5.137   3.764   1.908
  152ASN    ND2 1488   5.095   3.790   1.691
  152ASN   HD21 1489   5.020   3.794   1.625
  152ASN   HD22 1490   5.178   3.835   1.659
  152ASN      C 1491   4.806   3.918   1.959
  152ASN      O 1492   4.828   3.994   1.865
  153PHE      N 1493   4.744   3.958   2.070
  153PHE      H 1494   4.720   3.888   2.136
  153PHE     CA 1495   4.723   4.099   2.108
  153PHE     CB 1496   4.643   4.096   2.239
  153PHE     CG 1497   4.492   4.074   2.223
  153PHE    CD1 1498   4.408   4.183   2.202
  153PHE    HD1 1499   4.442   4.278   2.161
  153PHE    CD2 1500   4.435   3.952   2.254
  153PHE    HD2 1501   4.499   3.871   2.289
  153PHE    CE1 1502   4.270   4.173   2.215
  153PHE    HE1 1503   4.208   4.257   2.186
  153PHE    CE2 1504   4.296   3.939   2.258
  153PHE    HE2 1505   4.263   3.835   2.251
  153PHE     CZ 1506   4.213   4.049   2.242
  153PHE     HZ 1507   4.104   4.047   2.252
  153PHE      C 1508   4.844   4.190   2.128
  153PHE      O 1509   4.949   4.150   2.178
  154HISE     N 1510   4.828   4.317   2.092
  154HISE     H 1511   4.741   4.345   2.051
  154HISE    CA 1512   4.937   4.415   2.089
  154HISE    CB 1513   5.022   4.418   1.961
  154HISE    CG 1514   5.102   4.291   1.932
  154HISE   ND1 1515   5.223   4.272   1.982
  154HISE   CD2 1516   5.086   4.202   1.834
  154HISE   HD2 1517   4.990   4.194   1.784
  154HISE   CE1 1518   5.282   4.176   1.911
  154HISE   HE1 1519   5.390   4.170   1.897
  154HISE   NE2 1520   5.196   4.129   1.821
  154HISE   HE2 1521   5.208   4.058   1.752
  154HISE     C 1522   4.897   4.560   2.120
  154HISE     O 1523   4.797   4.605   2.064
  155PHE      N 1524   4.979   4.611   2.212
  155PHE      H 1525   5.069   4.573   2.231
  155PHE     CA 1526   4.953   4.748   2.258
  155PHE     CB 1527   4.972   4.761   2.409
  155PHE     CG 1528   4.888   4.874   2.469
  155PHE    CD1 1529   4.752   4.878   2.440
  155PHE    HD1 1530   4.712   4.836   2.348
  155PHE    CD2 1531   4.945   4.949   2.572
  155PHE    HD2 1532   5.053   4.955   2.587
  155PHE    CE1 1533   4.670   4.961   2.515
  155PHE    HE1 1534   4.572   4.993   2.478
  155PHE    CE2 1535   4.860   5.026   2.650
  155PHE    HE2 1536   4.895   5.051   2.750
  155PHE     CZ 1537   4.725   5.033   2.620
  155PHE     HZ 1538   4.672   5.116   2.667
  155PHE      C 1539   5.049   4.845   2.189
  155PHE      O 1540   5.160   4.864   2.239
  156ILE      N 1541   4.996   4.922   2.094
  156ILE      H 1542   4.903   4.912   2.058
  156ILE     CA 1543   5.075   5.016   2.014
  156ILE     CB 1544   5.052   4.978   1.868
  156ILE    CG1 1545   5.098   4.838   1.825
  156ILE    CG2 1546   5.122   5.075   1.773
  156ILE     CD 1547   5.057   4.791   1.686
  156ILE      C 1548   5.033   5.162   2.034
  156ILE      O 1549   4.918   5.203   2.017
  157LEU      N 1550   5.134   5.245   2.059
  157LEU      H 1551   5.224   5.204   2.072
  157LEU     CA 1552   5.130   5.390   2.078
  157LEU     CB 1553   5.250   5.412   2.171
  157LEU     CG 1554   5.263   5.560   2.208
  157LEU    CD1 1555   5.166   5.570   2.326
  157LEU    CD2 1556   5.400   5.597   2.266
  157LEU      C 1557   5.147   5.461   1.943
  157LEU      O 1558   5.240   5.445   1.864
  158PHE      N 1559   5.057   5.558   1.931
  158PHE      H 1560   4.971   5.544   1.979
  158PHE     CA 1561   5.055   5.659   1.824
  158PHE     CB 1562   4.933   5.636   1.733
  158PHE     CG 1563   4.911   5.496   1.675
  158PHE    CD1 1564   4.839   5.405   1.751
  158PHE    HD1 1565   4.806   5.419   1.854
  158PHE    CD2 1566   4.950   5.454   1.548
  158PHE    HD2 1567   5.008   5.518   1.482
  158PHE    CE1 1568   4.816   5.277   1.703
  158PHE    HE1 1569   4.782   5.199   1.771
  158PHE    CE2 1570   4.922   5.328   1.498
  158PHE    HE2 1571   4.964   5.296   1.402
  158PHE     CZ 1572   4.862   5.232   1.579
  158PHE     HZ 1573   4.873   5.124   1.568
  158PHE      C 1574   5.062   5.803   1.874
  158PHE      O 1575   4.969   5.853   1.937
  159ASN      N 1576   5.173   5.876   1.861
  159ASN      H 1577   5.253   5.840   1.813
  159ASN     CA 1578   5.192   6.014   1.909
  159ASN     CB 1579   5.261   6.010   2.045
  159ASN     CG 1580   5.407   5.964   2.050
  159ASN    OD1 1581   5.481   5.926   1.960
  159ASN    ND2 1582   5.460   5.981   2.171
  159ASN   HD21 1583   5.408   6.019   2.247
  159ASN   HD22 1584   5.557   5.971   2.193
  159ASN      C 1585   5.266   6.096   1.804
  159ASN      O 1586   5.321   6.048   1.705
  160ASN      N 1587   5.270   6.226   1.834
  160ASN      H 1588   5.214   6.262   1.909
  160ASN     CA 1589   5.353   6.323   1.761
  160ASN     CB 1590   5.273   6.451   1.737
  160ASN     CG 1591   5.342   6.542   1.635
  160ASN    OD1 1592   5.439   6.610   1.668
  160ASN    ND2 1593   5.297   6.546   1.510
  160ASN   HD21 1594   5.223   6.490   1.471
  160ASN   HD22 1595   5.327   6.626   1.458
  160ASN      C 1596   5.487   6.349   1.830
  160ASN      O 1597   5.490   6.399   1.942
  161VAL      N 1598   5.596   6.316   1.761
  161VAL      H 1599   5.588   6.315   1.661
  161VAL     CA 1600   5.729   6.362   1.803
  161VAL     CB 1601   5.823   6.249   1.847
  161VAL    CG1 1602   5.954   6.311   1.896
  161VAL    CG2 1603   5.760   6.163   1.957
  161VAL      C 1604   5.789   6.443   1.687
  161VAL      O 1605   5.758   6.419   1.571
  162ASP      N 1606   5.839   6.561   1.723
  162ASP      H 1607   5.827   6.599   1.815
  162ASP     CA 1608   5.932   6.645   1.646
  162ASP     CB 1609   6.066   6.575   1.626
  162ASP     CG 1610   6.188   6.635   1.554
  162ASP    OD1 1611   6.195   6.758   1.570
  162ASP    OD2 1612   6.278   6.563   1.506
  162ASP      C 1613   5.872   6.686   1.511
  162ASP      O 1614   5.937   6.667   1.409
  163GLY      N 1615   5.747   6.732   1.509
  163GLY      H 1616   5.705   6.753   1.597
  163GLY     CA 1617   5.670   6.767   1.389
  163GLY      C 1618   5.632   6.656   1.291
  163GLY      O 1619   5.619   6.675   1.170
  164HISE     N 1620   5.624   6.538   1.351
  164HISE     H 1621   5.639   6.525   1.449
  164HISE    CA 1622   5.591   6.411   1.285
  164HISE    CB 1623   5.719   6.336   1.247
  164HISE    CG 1624   5.788   6.365   1.114
  164HISE   ND1 1625   5.920   6.361   1.094
  164HISE   CD2 1626   5.727   6.404   1.003
  164HISE   HD2 1627   5.627   6.447   1.002
  164HISE   CE1 1628   5.936   6.397   0.967
  164HISE   HE1 1629   6.029   6.390   0.910
  164HISE   NE2 1630   5.819   6.414   0.907
  164HISE   HE2 1631   5.816   6.434   0.809
  164HISE     C 1632   5.506   6.318   1.373
  164HISE     O 1633   5.519   6.309   1.495
  165LEU      N 1634   5.426   6.238   1.304
  165LEU      H 1635   5.434   6.230   1.204
  165LEU     CA 1636   5.336   6.138   1.363
  165LEU     CB 1637   5.205   6.126   1.285
  165LEU     CG 1638   5.086   6.043   1.334
  165LEU    CD1 1639   5.103   5.891   1.348
  165LEU    CD2 1640   5.050   6.105   1.469
  165LEU      C 1641   5.403   6.001   1.369
  165LEU      O 1642   5.426   5.938   1.266
  166TYR      N 1643   5.436   5.960   1.491
  166TYR      H 1644   5.405   6.005   1.574
  166TYR     CA 1645   5.508   5.833   1.513
  166TYR     CB 1646   5.624   5.870   1.605
  166TYR     CG 1647   5.738   5.931   1.523
  166TYR    CD1 1648   5.819   5.849   1.444
  166TYR    HD1 1649   5.808   5.741   1.453
  166TYR    CD2 1650   5.760   6.066   1.543
  166TYR    HD2 1651   5.687   6.135   1.586
  166TYR    CE1 1652   5.926   5.907   1.377
  166TYR    HE1 1653   5.995   5.854   1.311
  166TYR    CE2 1654   5.871   6.121   1.479
  166TYR    HE2 1655   5.887   6.228   1.490
  166TYR     CZ 1656   5.952   6.041   1.399
  166TYR     OH 1657   6.067   6.094   1.349
  166TYR     HH 1658   6.066   6.194   1.344
  166TYR      C 1659   5.427   5.714   1.565
  166TYR      O 1660   5.345   5.745   1.651
  167GLU      N 1661   5.456   5.599   1.505
  167GLU      H 1662   5.527   5.590   1.435
  167GLU     CA 1663   5.402   5.472   1.558
  167GLU     CB 1664   5.374   5.391   1.432
  167GLU     CG 1665   5.269   5.280   1.445
  167GLU     CD 1666   5.247   5.192   1.321
  167GLU    OE1 1667   5.174   5.210   1.222
  167GLU    OE2 1668   5.318   5.089   1.326
  167GLU      C 1669   5.512   5.401   1.637
  167GLU      O 1670   5.621   5.378   1.585
  168LEU      N 1671   5.480   5.362   1.760
  168LEU      H 1672   5.391   5.380   1.801
  168LEU     CA 1673   5.567   5.288   1.854
  168LEU     CB 1674   5.615   5.367   1.976
  168LEU     CG 1675   5.681   5.503   1.957
  168LEU    CD1 1676   5.579   5.616   1.940
  168LEU    CD2 1677   5.773   5.537   2.074
  168LEU      C 1678   5.513   5.155   1.905
  168LEU      O 1679   5.430   5.161   1.996
  169ASP      N 1680   5.544   5.047   1.833
  169ASP      H 1681   5.570   5.056   1.737
  169ASP     CA 1682   5.529   4.905   1.868
  169ASP     CB 1683   5.524   4.824   1.738
  169ASP     CG 1684   5.482   4.679   1.766
  169ASP    OD1 1685   5.360   4.650   1.768
  169ASP    OD2 1686   5.572   4.608   1.814
  169ASP      C 1687   5.650   4.864   1.953
  169ASP      O 1688   5.760   4.876   1.900
  170GLY      N 1689   5.632   4.821   2.077
  170GLY      H 1690   5.538   4.807   2.109
  170GLY     CA 1691   5.735   4.773   2.170
  170GLY      C 1692   5.810   4.651   2.114
  170GLY      O 1693   5.926   4.632   2.148
  171ARG      N 1694   5.741   4.565   2.040
  171ARG      H 1695   5.656   4.590   1.994
  171ARG     CA 1696   5.798   4.437   1.995
  171ARG     CB 1697   5.687   4.334   1.969
  171ARG     CG 1698   5.591   4.309   2.085
  171ARG     CD 1699   5.618   4.172   2.147
  171ARG     NE 1700   5.563   4.064   2.063
  171ARG     HE 1701   5.597   4.056   1.970
  171ARG     CZ 1702   5.483   3.968   2.113
  171ARG    NH1 1703   5.443   3.969   2.241
  171ARG   HH11 1704   5.455   4.046   2.303
  171ARG   HH12 1705   5.388   3.888   2.261
  171ARG    NH2 1706   5.430   3.880   2.027
  171ARG   HH21 1707   5.455   3.871   1.931
  171ARG   HH22 1708   5.354   3.823   2.059
  171ARG      C 1709   5.887   4.448   1.871
  171ARG      O 1710   5.965   4.356   1.850
  172MET      N 1711   5.855   4.552   1.794
  172MET      H 1712   5.773   4.606   1.813
  172MET     CA 1713   5.928   4.592   1.673
  172MET     CB 1714   5.865   4.713   1.606
  172MET     CG 1715   5.737   4.662   1.539
  172MET     SD 1716   5.765   4.547   1.400
  172MET     CE 1717   5.635   4.425   1.410
  172MET      C 1718   6.077   4.614   1.700
  172MET      O 1719   6.113   4.678   1.799
  173PRO      N 1720   6.159   4.550   1.617
  173PRO     CA 1721   6.298   4.590   1.595
  173PRO     CB 1722   6.354   4.503   1.482
  173PRO     CG 1723   6.272   4.375   1.500
  173PRO     CD 1724   6.135   4.422   1.549
  173PRO      C 1725   6.317   4.739   1.567
  173PRO      O 1726   6.400   4.802   1.634
  174PHE      N 1727   6.227   4.804   1.494
  174PHE      H 1728   6.173   4.753   1.427
  174PHE     CA 1729   6.230   4.950   1.478
  174PHE     CB 1730   6.315   4.985   1.356
  174PHE     CG 1731   6.466   4.978   1.380
  174PHE    CD1 1732   6.536   4.863   1.346
  174PHE    HD1 1733   6.475   4.777   1.317
  174PHE    CD2 1734   6.532   5.090   1.430
  174PHE    HD2 1735   6.473   5.174   1.467
  174PHE    CE1 1736   6.675   4.864   1.351
  174PHE    HE1 1737   6.726   4.781   1.301
  174PHE    CE2 1738   6.671   5.089   1.444
  174PHE    HE2 1739   6.719   5.165   1.506
  174PHE     CZ 1740   6.739   4.977   1.399
  174PHE     HZ 1741   6.848   4.981   1.393
  174PHE      C 1742   6.099   5.026   1.456
  174PHE      O 1743   6.015   4.962   1.391
  175PRO      N 1744   6.083   5.145   1.513
  175PRO     CA 1745   5.959   5.224   1.506
  175PRO     CB 1746   5.963   5.332   1.614
  175PRO     CG 1747   6.113   5.353   1.632
  175PRO     CD 1748   6.178   5.219   1.596
  175PRO      C 1749   5.937   5.281   1.366
  175PRO      O 1750   6.011   5.256   1.271
  176VAL      N 1751   5.823   5.348   1.350
  176VAL      H 1752   5.763   5.367   1.428
  176VAL     CA 1753   5.777   5.390   1.217
  176VAL     CB 1754   5.662   5.311   1.155
  176VAL    CG1 1755   5.662   5.318   1.002
  176VAL    CG2 1756   5.649   5.163   1.192
  176VAL      C 1757   5.727   5.534   1.209
  176VAL      O 1758   5.641   5.567   1.289
  177ASN      N 1759   5.758   5.607   1.102
  177ASN      H 1760   5.788   5.571   1.014
  177ASN     CA 1761   5.713   5.747   1.093
  177ASN     CB 1762   5.836   5.826   1.047
  177ASN     CG 1763   5.818   5.977   1.033
  177ASN    OD1 1764   5.727   6.016   0.959
  177ASN    ND2 1765   5.893   6.069   1.093
  177ASN   HD21 1766   5.960   6.034   1.159
  177ASN   HD22 1767   5.897   6.168   1.080
  177ASN      C 1768   5.608   5.762   0.984
  177ASN      O 1769   5.634   5.739   0.866
  178HISE     N 1770   5.499   5.830   1.020
  178HISE     H 1771   5.487   5.880   1.106
  178HISE    CA 1772   5.387   5.845   0.926
  178HISE    CB 1773   5.258   5.805   0.997
  178HISE    CG 1774   5.258   5.654   1.021
  178HISE   ND1 1775   5.288   5.560   0.932
  178HISE   CD2 1776   5.226   5.597   1.137
  178HISE   HD2 1777   5.191   5.643   1.229
  178HISE   CE1 1778   5.271   5.443   0.993
  178HISE   HE1 1779   5.265   5.346   0.943
  178HISE   NE2 1780   5.236   5.465   1.120
  178HISE   HE2 1781   5.197   5.394   1.178
  178HISE     C 1782   5.377   5.975   0.846
  178HISE     O 1783   5.277   6.005   0.781
  179GLY      N 1784   5.481   6.057   0.857
  179GLY      H 1785   5.565   6.051   0.912
  179GLY     CA 1786   5.486   6.181   0.778
  179GLY      C 1787   5.433   6.301   0.857
  179GLY      O 1788   5.430   6.310   0.979
  180ALA      N 1789   5.394   6.399   0.776
  180ALA      H 1790   5.348   6.383   0.688
  180ALA     CA 1791   5.356   6.531   0.828
  180ALA     CB 1792   5.346   6.633   0.714
  180ALA      C 1793   5.244   6.526   0.931
  180ALA      O 1794   5.140   6.469   0.896
  181SER      N 1795   5.250   6.620   1.025
  181SER      H 1796   5.314   6.697   1.022
  181SER     CA 1797   5.157   6.634   1.137
  181SER     CB 1798   5.147   6.507   1.221
  181SER     OG 1799   5.056   6.501   1.331
  181SER     HG 1800   4.963   6.478   1.304
  181SER      C 1801   5.199   6.739   1.241
  181SER      O 1802   5.311   6.734   1.290
  182SER      N 1803   5.090   6.779   1.306
  182SER      H 1804   5.006   6.724   1.308
  182SER     CA 1805   5.084   6.889   1.403
  182SER     CB 1806   4.969   6.989   1.389
  182SER     OG 1807   4.969   7.110   1.465
  182SER     HG 1808   4.907   7.180   1.430
  182SER      C 1809   5.057   6.824   1.539
  182SER      O 1810   4.958   6.750   1.540
  183GLU      N 1811   5.105   6.885   1.647
  183GLU      H 1812   5.150   6.973   1.638
  183GLU     CA 1813   5.068   6.857   1.787
  183GLU     CB 1814   5.177   6.913   1.878
  183GLU     CG 1815   5.156   6.879   2.025
  183GLU     CD 1816   5.279   6.917   2.108
  183GLU    OE1 1817   5.366   6.831   2.134
  183GLU    OE2 1818   5.287   7.036   2.147
  183GLU      C 1819   4.918   6.883   1.809
  183GLU      O 1820   4.863   6.814   1.894
  184ASP      N 1821   4.861   6.991   1.756
  184ASP      H 1822   4.906   7.055   1.693
  184ASP     CA 1823   4.720   7.028   1.778
  184ASP     CB 1824   4.699   7.172   1.734
  184ASP     CG 1825   4.572   7.242   1.783
  184ASP    OD1 1826   4.585   7.308   1.888
  184ASP    OD2 1827   4.475   7.268   1.708
  184ASP      C 1828   4.626   6.936   1.699
  184ASP      O 1829   4.516   6.918   1.749
  185THR      N 1830   4.668   6.864   1.595
  185THR      H 1831   4.763   6.854   1.566
  185THR     CA 1832   4.583   6.779   1.511
  185THR     CB 1833   4.580   6.815   1.362
  185THR    OG1 1834   4.710   6.797   1.304
  185THR    HG1 1835   4.709   6.703   1.270
  185THR    CG2 1836   4.556   6.966   1.345
  185THR      C 1837   4.615   6.629   1.517
  185THR      O 1838   4.563   6.549   1.440
  186LEU      N 1839   4.687   6.594   1.623
  186LEU      H 1840   4.689   6.654   1.703
  186LEU     CA 1841   4.721   6.456   1.661
  186LEU     CB 1842   4.782   6.466   1.801
  186LEU     CG 1843   4.897   6.375   1.844
  186LEU    CD1 1844   4.950   6.428   1.978
  186LEU    CD2 1845   4.856   6.228   1.850
  186LEU      C 1846   4.606   6.355   1.659
  186LEU      O 1847   4.631   6.243   1.614
  187LEU      N 1848   4.486   6.392   1.702
  187LEU      H 1849   4.477   6.481   1.748
  187LEU     CA 1850   4.369   6.306   1.721
  187LEU     CB 1851   4.262   6.392   1.788
  187LEU     CG 1852   4.257   6.358   1.937
  187LEU    CD1 1853   4.190   6.468   2.021
  187LEU    CD2 1854   4.169   6.233   1.947
  187LEU      C 1855   4.325   6.245   1.587
  187LEU      O 1856   4.320   6.123   1.573
  188LYS      N 1857   4.304   6.331   1.488
  188LYS      H 1858   4.290   6.428   1.508
  188LYS     CA 1859   4.274   6.292   1.350
  188LYS     CB 1860   4.246   6.430   1.290
  188LYS     CG 1861   4.175   6.422   1.154
  188LYS     CD 1862   4.155   6.561   1.093
  188LYS     CE 1863   4.033   6.576   1.002
  188LYS     NZ 1864   4.071   6.518   0.873
  188LYS    HZ1 1865   4.118   6.430   0.872
  188LYS    HZ2 1866   3.985   6.512   0.822
  188LYS    HZ3 1867   4.130   6.582   0.823
  188LYS      C 1868   4.389   6.212   1.289
  188LYS      O 1869   4.378   6.105   1.229
  189ASP      N 1870   4.505   6.276   1.296
  189ASP      H 1871   4.499   6.375   1.311
  189ASP     CA 1872   4.632   6.227   1.241
  189ASP     CB 1873   4.739   6.335   1.259
  189ASP     CG 1874   4.726   6.457   1.168
  189ASP    OD1 1875   4.795   6.552   1.211
  189ASP    OD2 1876   4.659   6.455   1.062
  189ASP      C 1877   4.676   6.088   1.288
  189ASP      O 1878   4.702   6.001   1.206
  190ALA      N 1879   4.667   6.061   1.418
  190ALA      H 1880   4.651   6.132   1.486
  190ALA     CA 1881   4.678   5.927   1.479
  190ALA     CB 1882   4.682   5.933   1.632
  190ALA      C 1883   4.570   5.833   1.427
  190ALA      O 1884   4.594   5.734   1.358
  191ALA      N 1885   4.447   5.882   1.438
  191ALA      H 1886   4.418   5.955   1.500
  191ALA     CA 1887   4.329   5.806   1.394
  191ALA     CB 1888   4.196   5.874   1.425
  191ALA      C 1889   4.328   5.759   1.249
  191ALA      O 1890   4.264   5.659   1.216
  192LYS      N 1891   4.391   5.833   1.158
  192LYS      H 1892   4.402   5.932   1.169
  192LYS     CA 1893   4.395   5.793   1.017
  192LYS     CB 1894   4.460   5.915   0.951
  192LYS     CG 1895   4.471   5.904   0.799
  192LYS     CD 1896   4.530   6.028   0.732
  192LYS     CE 1897   4.665   6.077   0.782
  192LYS     NZ 1898   4.724   6.168   0.683
  192LYS    HZ1 1899   4.661   6.243   0.661
  192LYS    HZ2 1900   4.806   6.210   0.722
  192LYS    HZ3 1901   4.745   6.107   0.606
  192LYS      C 1902   4.469   5.660   1.001
  192LYS      O 1903   4.413   5.561   0.955
  193VAL      N 1904   4.584   5.646   1.066
  193VAL      H 1905   4.606   5.710   1.140
  193VAL     CA 1906   4.673   5.529   1.069
  193VAL     CB 1907   4.800   5.568   1.145
  193VAL    CG1 1908   4.896   5.454   1.180
  193VAL    CG2 1909   4.883   5.668   1.064
  193VAL      C 1910   4.603   5.413   1.140
  193VAL      O 1911   4.619   5.304   1.086
  194CYS      N 1912   4.540   5.445   1.253
  194CYS      H 1913   4.549   5.533   1.300
  194CYS     CA 1914   4.464   5.347   1.331
  194CYS     CB 1915   4.428   5.414   1.464
  194CYS     SG 1916   4.571   5.485   1.554
  194CYS     HG 1917   4.639   5.373   1.579
  194CYS      C 1918   4.345   5.280   1.263
  194CYS      O 1919   4.331   5.159   1.281
  195ARG      N 1920   4.284   5.351   1.168
  195ARG      H 1921   4.283   5.451   1.165
  195ARG     CA 1922   4.178   5.290   1.086
  195ARG     CB 1923   4.071   5.392   1.049
  195ARG     CG 1924   3.979   5.450   1.156
  195ARG     CD 1925   3.861   5.536   1.110
  195ARG     NE 1926   3.894   5.654   1.028
  195ARG     HE 1927   3.899   5.635   0.930
  195ARG     CZ 1928   3.926   5.773   1.080
  195ARG    NH1 1929   3.926   5.795   1.212
  195ARG   HH11 1930   3.907   5.725   1.281
  195ARG   HH12 1931   3.925   5.884   1.257
  195ARG    NH2 1932   3.943   5.874   0.993
  195ARG   HH21 1933   3.926   5.857   0.896
  195ARG   HH22 1934   4.012   5.941   1.021
  195ARG      C 1935   4.229   5.218   0.961
  195ARG      O 1936   4.181   5.107   0.937
  196GLU      N 1937   4.331   5.271   0.895
  196GLU      H 1938   4.370   5.363   0.905
  196GLU     CA 1939   4.420   5.202   0.800
  196GLU     CB 1940   4.534   5.301   0.777
  196GLU     CG 1941   4.630   5.249   0.670
  196GLU     CD 1942   4.726   5.351   0.611
  196GLU    OE1 1943   4.700   5.402   0.500
  196GLU    OE2 1944   4.834   5.364   0.673
  196GLU      C 1945   4.467   5.071   0.863
  196GLU      O 1946   4.476   4.978   0.782
  197PHE      N 1947   4.506   5.074   0.990
  197PHE      H 1948   4.539   5.160   1.028
  197PHE     CA 1949   4.540   4.945   1.052
  197PHE     CB 1950   4.603   4.975   1.188
  197PHE     CG 1951   4.743   4.932   1.233
  197PHE    CD1 1952   4.847   5.016   1.271
  197PHE    HD1 1953   4.826   5.121   1.289
  197PHE    CD2 1954   4.764   4.795   1.222
  197PHE    HD2 1955   4.675   4.731   1.225
  197PHE    CE1 1956   4.972   4.965   1.305
  197PHE    HE1 1957   5.055   5.016   1.354
  197PHE    CE2 1958   4.889   4.743   1.253
  197PHE    HE2 1959   4.906   4.635   1.248
  197PHE     CZ 1960   4.991   4.828   1.293
  197PHE     HZ 1961   5.082   4.783   1.334
  197PHE      C 1962   4.428   4.842   1.061
  197PHE      O 1963   4.433   4.734   1.003
  198THR      N 1964   4.319   4.889   1.121
  198THR      H 1965   4.318   4.972   1.176
  198THR     CA 1966   4.209   4.794   1.144
  198THR     CB 1967   4.114   4.830   1.258
  198THR    OG1 1968   4.010   4.733   1.275
  198THR    HG1 1969   4.059   4.646   1.267
  198THR    CG2 1970   4.045   4.965   1.235
  198THR      C 1971   4.128   4.740   1.026
  198THR      O 1972   4.129   4.619   1.004
  199GLU      N 1973   4.102   4.830   0.931
  199GLU      H 1974   4.126   4.926   0.947
  199GLU     CA 1975   4.011   4.808   0.818
  199GLU     CB 1976   3.980   4.939   0.746
  199GLU     CG 1977   3.879   5.033   0.812
  199GLU     CD 1978   3.879   5.179   0.767
  199GLU    OE1 1979   3.814   5.257   0.839
  199GLU    OE2 1980   3.924   5.205   0.653
  199GLU      C 1981   4.066   4.706   0.718
  199GLU      O 1982   3.993   4.619   0.672
  200ARG      N 1983   4.197   4.697   0.700
  200ARG      H 1984   4.259   4.758   0.749
  200ARG     CA 1985   4.261   4.596   0.615
  200ARG     CB 1986   4.409   4.629   0.593
  200ARG     CG 1987   4.423   4.743   0.492
  200ARG     CD 1988   4.562   4.804   0.482
  200ARG     NE 1989   4.659   4.751   0.579
  200ARG     HE 1990   4.652   4.653   0.596
  200ARG     CZ 1991   4.748   4.818   0.654
  200ARG    NH1 1992   4.766   4.949   0.633
  200ARG   HH11 1993   4.706   4.995   0.568
  200ARG   HH12 1994   4.843   4.997   0.676
  200ARG    NH2 1995   4.801   4.771   0.768
  200ARG   HH21 1996   4.781   4.680   0.804
  200ARG   HH22 1997   4.879   4.820   0.808
  200ARG      C 1998   4.248   4.452   0.666
  200ARG      O 1999   4.219   4.367   0.582
  201GLU      N 2000   4.207   4.439   0.792
  201GLU      H 2001   4.199   4.517   0.855
  201GLU     CA 2002   4.174   4.306   0.845
  201GLU     CB 2003   4.261   4.279   0.968
  201GLU     CG 2004   4.379   4.183   0.958
  201GLU     CD 2005   4.502   4.209   0.871
  201GLU    OE1 2006   4.588   4.279   0.929
  201GLU    OE2 2007   4.515   4.155   0.759
  201GLU      C 2008   4.025   4.277   0.866
  201GLU      O 2009   3.984   4.262   0.981
  202GLN      N 2010   3.955   4.255   0.755
  202GLN      H 2011   4.005   4.200   0.688
  202GLN     CA 2012   3.808   4.266   0.748
  202GLN     CB 2013   3.762   4.259   0.603
  202GLN     CG 2014   3.822   4.376   0.525
  202GLN     CD 2015   3.768   4.373   0.382
  202GLN    OE1 2016   3.843   4.338   0.291
  202GLN    NE2 2017   3.655   4.440   0.363
  202GLN   HE21 2018   3.614   4.503   0.429
  202GLN   HE22 2019   3.596   4.427   0.283
  202GLN      C 2020   3.736   4.161   0.833
  202GLN      O 2021   3.618   4.182   0.864
  203GLY      N 2022   3.796   4.044   0.849
  203GLY      H 2023   3.857   3.998   0.784
  203GLY     CA 2024   3.739   3.943   0.940
  203GLY      C 2025   3.742   3.984   1.087
  203GLY      O 2026   3.632   3.990   1.142
  204GLU      N 2027   3.853   4.025   1.149
  204GLU      H 2028   3.927   4.071   1.101
  204GLU     CA 2029   3.870   4.036   1.295
  204GLU     CB 2030   4.016   4.060   1.334
  204GLU     CG 2031   4.058   4.081   1.479
  204GLU     CD 2032   4.031   3.957   1.565
  204GLU    OE1 2033   3.913   3.926   1.594
  204GLU    OE2 2034   4.124   3.880   1.594
  204GLU      C 2035   3.771   4.134   1.359
  204GLU      O 2036   3.767   4.252   1.325
  205VAL      N 2037   3.726   4.086   1.475
  205VAL      H 2038   3.770   4.011   1.524
  205VAL     CA 2039   3.625   4.168   1.545
  205VAL     CB 2040   3.487   4.101   1.549
  205VAL    CG1 2041   3.426   4.074   1.412
  205VAL    CG2 2042   3.486   3.984   1.648
  205VAL      C 2043   3.662   4.224   1.682
  205VAL      O 2044   3.602   4.325   1.719
  206ARG      N 2045   3.776   4.185   1.738
  206ARG      H 2046   3.834   4.116   1.694
  206ARG     CA 2047   3.832   4.244   1.860
  206ARG     CB 2048   3.913   4.142   1.940
  206ARG     CG 2049   3.832   4.016   1.968
  206ARG     CD 2050   3.921   3.910   2.032
  206ARG     NE 2051   3.977   3.830   1.922
  206ARG     HE 2052   3.994   3.882   1.839
  206ARG     CZ 2053   4.008   3.700   1.912
  206ARG    NH1 2054   3.988   3.613   2.012
  206ARG   HH11 2055   3.965   3.643   2.104
  206ARG   HH12 2056   3.996   3.515   1.993
  206ARG    NH2 2057   4.051   3.654   1.794
  206ARG   HH21 2058   4.055   3.721   1.719
  206ARG   HH22 2059   4.090   3.562   1.789
  206ARG      C 2060   3.921   4.366   1.836
  206ARG      O 2061   4.010   4.367   1.751
  207PHE      N 2062   3.895   4.461   1.926
  207PHE      H 2063   3.846   4.447   2.012
  207PHE     CA 2064   3.976   4.583   1.925
  207PHE     CB 2065   3.963   4.657   1.791
  207PHE     CG 2066   3.822   4.704   1.755
  207PHE    CD1 2067   3.757   4.823   1.787
  207PHE    HD1 2068   3.820   4.907   1.817
  207PHE    CD2 2069   3.756   4.616   1.670
  207PHE    HD2 2070   3.809   4.540   1.613
  207PHE    CE1 2071   3.624   4.839   1.751
  207PHE    HE1 2072   3.579   4.931   1.787
  207PHE    CE2 2073   3.627   4.639   1.623
  207PHE    HE2 2074   3.595   4.585   1.534
  207PHE     CZ 2075   3.555   4.748   1.672
  207PHE     HZ 2076   3.446   4.755   1.670
  207PHE      C 2077   3.946   4.682   2.037
  207PHE      O 2078   3.830   4.694   2.075
  208SER      N 2079   4.046   4.756   2.086
  208SER      H 2080   4.143   4.737   2.070
  208SER     CA 2081   4.015   4.850   2.194
  208SER     CB 2082   4.031   4.774   2.326
  208SER     OG 2083   3.990   4.849   2.440
  208SER     HG 2084   3.899   4.891   2.433
  208SER      C 2085   4.103   4.975   2.186
  208SER      O 2086   4.223   4.967   2.163
  209ALA      N 2087   4.039   5.084   2.229
  209ALA      H 2088   3.951   5.071   2.275
  209ALA     CA 2089   4.096   5.219   2.216
  209ALA     CB 2090   4.030   5.294   2.100
  209ALA      C 2091   4.107   5.303   2.343
  209ALA      O 2092   4.005   5.319   2.410
  210VAL      N 2093   4.221   5.353   2.388
  210VAL      H 2094   4.305   5.312   2.353
  210VAL     CA 2095   4.240   5.437   2.507
  210VAL     CB 2096   4.285   5.351   2.625
  210VAL    CG1 2097   4.407   5.263   2.594
  210VAL    CG2 2098   4.320   5.441   2.744
  210VAL      C 2099   4.332   5.554   2.470
  210VAL      O 2100   4.431   5.527   2.402
  211ALA      N 2101   4.310   5.673   2.525
  211ALA      H 2102   4.220   5.697   2.562
  211ALA     CA 2103   4.398   5.785   2.490
  211ALA     CB 2104   4.321   5.880   2.399
  211ALA      C 2105   4.440   5.858   2.618
  211ALA      O 2106   4.372   5.844   2.720
  212LEU      N 2107   4.563   5.909   2.622
  212LEU      H 2108   4.633   5.897   2.552
  212LEU     CA 2109   4.603   5.997   2.732
  212LEU     CB 2110   4.756   5.991   2.735
  212LEU     CG 2111   4.816   6.001   2.875
  212LEU    CD1 2112   4.959   5.947   2.872
  212LEU    CD2 2113   4.787   6.133   2.947
  212LEU      C 2114   4.546   6.136   2.704
  212LEU      O 2115   4.569   6.196   2.599
  213CYS      N 2116   4.488   6.190   2.810
  213CYS      H 2117   4.490   6.146   2.900
  213CYS     CA 2118   4.414   6.317   2.814
  213CYS     CB 2119   4.266   6.297   2.782
  213CYS     SG 2120   4.235   6.274   2.603
  213CYS     HG 2121   4.181   6.396   2.598
  213CYS      C 2122   4.424   6.396   2.945
  213CYS      O 2123   4.476   6.352   3.048
  214LYS      N 2124   4.429   6.527   2.924
  214LYS      H 2125   4.407   6.558   2.831
  214LYS     CA 2126   4.434   6.619   3.038
  214LYS     CB 2127   4.428   6.760   2.979
  214LYS     CG 2128   4.436   6.877   3.076
  214LYS     CD 2129   4.581   6.890   3.124
  214LYS     CE 2130   4.612   6.976   3.247
  214LYS     NZ 2131   4.600   7.113   3.195
  214LYS    HZ1 2132   4.641   7.181   3.256
  214LYS    HZ2 2133   4.641   7.130   3.105
  214LYS    HZ3 2134   4.501   7.128   3.191
  214LYS      C 2135   4.323   6.598   3.142
  214LYS      O 2136   4.204   6.601   3.112
  215ALA      N 2137   4.358   6.591   3.270
  215ALA      H 2138   4.453   6.585   3.301
  215ALA     CA 2139   4.261   6.614   3.378
  215ALA     CB 2140   4.292   6.551   3.514
  215ALA      C 2141   4.229   6.762   3.401
  215ALA      O 2142   4.315   6.849   3.388
  216ALA      N 2143   4.101   6.786   3.427
  216ALA      H 2144   4.042   6.707   3.440
  216ALA     CA 2145   4.030   6.909   3.465
  216ALA     CB 2146   3.890   6.903   3.405
  216ALA      C 2147   4.041   6.956   3.611
  216ALA     O1 2148   4.010   7.076   3.630
  216ALA     O2 2149   4.057   6.874   3.704
   6.93449   6.93449   4.90342   0.00000   0.00000   0.00000   0.00000   3.46724   3.46724
