# Supplementary material for: Is There a Functional Role for the Knotted Topology in Protein UCH-L1?
Source: J Chem Inf Model. 2024 Jul 24;64(17):6827–37. doi: 10.1021/acs.jcim.4c00880 (PMC11388461; doi:10.1021/acs.jcim.4c00880)
Supplement: Supplementary file 2 — ci4c00880_si_002.zip [file ci4c00880_si_002.zip › UCH-L1_files/APO/APO_delta7/REP_2/traj_final.gro]

Protein in water t= 500000.00000 step= 5000000
 2149
    1ILE      N    1   4.042   4.495   2.738
    1ILE     H1    2   3.985   4.534   2.810
    1ILE     H2    3   3.984   4.419   2.708
    1ILE     H3    4   4.128   4.465   2.779
    1ILE     CA    5   4.049   4.596   2.631
    1ILE     CB    6   4.190   4.650   2.609
    1ILE    CG1    7   4.261   4.698   2.736
    1ILE    CG2    8   4.197   4.764   2.508
    1ILE     CD    9   4.395   4.625   2.744
    1ILE      C   10   4.007   4.520   2.505
    1ILE      O   11   4.053   4.409   2.478
    2ASN      N   12   3.915   4.577   2.427
    2ASN      H   13   3.884   4.669   2.447
    2ASN     CA   14   3.866   4.508   2.307
    2ASN     CB   15   3.727   4.564   2.274
    2ASN     CG   16   3.667   4.484   2.158
    2ASN    OD1   17   3.674   4.539   2.049
    2ASN    ND2   18   3.583   4.385   2.188
    2ASN   HD21   19   3.552   4.361   2.280
    2ASN   HD22   20   3.572   4.316   2.117
    2ASN      C   21   3.966   4.523   2.192
    2ASN      O   22   3.990   4.638   2.158
    3PRO      N   23   4.003   4.416   2.122
    3PRO     CA   24   4.092   4.426   2.006
    3PRO     CB   25   4.153   4.288   1.979
    3PRO     CG   26   4.138   4.223   2.116
    3PRO     CD   27   4.003   4.275   2.166
    3PRO      C   28   4.025   4.479   1.879
    3PRO      O   29   4.090   4.556   1.808
    4GLU      N   30   3.899   4.443   1.859
    4GLU      H   31   3.856   4.373   1.916
    4GLU     CA   32   3.828   4.477   1.734
    4GLU     CB   33   3.689   4.416   1.716
    4GLU     CG   34   3.681   4.268   1.754
    4GLU     CD   35   3.662   4.234   1.902
    4GLU    OE1   36   3.768   4.217   1.966
    4GLU    OE2   37   3.549   4.197   1.940
    4GLU      C   38   3.830   4.630   1.729
    4GLU      O   39   3.835   4.691   1.622
    5MET      N   40   3.794   4.693   1.840
    5MET      H   41   3.797   4.645   1.928
    5MET     CA   42   3.798   4.839   1.854
    5MET     CB   43   3.726   4.878   1.984
    5MET     CG   44   3.578   4.839   1.985
    5MET     SD   45   3.468   4.892   1.848
    5MET     CE   46   3.323   4.852   1.943
    5MET      C   47   3.936   4.905   1.849
    5MET      O   48   3.960   4.998   1.772
    6LEU      N   49   4.034   4.843   1.913
    6LEU      H   50   4.027   4.779   1.989
    6LEU     CA   51   4.169   4.899   1.891
    6LEU     CB   52   4.279   4.847   1.984
    6LEU     CG   53   4.252   4.830   2.133
    6LEU    CD1   54   4.377   4.768   2.196
    6LEU    CD2   55   4.229   4.957   2.215
    6LEU      C   56   4.218   4.874   1.748
    6LEU      O   57   4.290   4.959   1.695
    7ASN      N   58   4.169   4.775   1.675
    7ASN      H   59   4.108   4.712   1.723
    7ASN     CA   60   4.206   4.756   1.534
    7ASN     CB   61   4.151   4.627   1.472
    7ASN     CG   62   4.219   4.511   1.545
    7ASN    OD1   63   4.330   4.510   1.598
    7ASN    ND2   64   4.163   4.397   1.507
    7ASN   HD21   65   4.094   4.393   1.434
    7ASN   HD22   66   4.210   4.321   1.550
    7ASN      C   67   4.150   4.869   1.447
    7ASN      O   68   4.212   4.929   1.359
    8LYS      N   69   4.036   4.921   1.491
    8LYS      H   70   3.973   4.883   1.559
    8LYS     CA   71   3.969   5.037   1.431
    8LYS     CB   72   3.834   5.075   1.491
    8LYS     CG   73   3.721   4.995   1.426
    8LYS     CD   74   3.595   5.015   1.511
    8LYS     CE   75   3.472   4.928   1.481
    8LYS     NZ   76   3.369   4.974   1.575
    8LYS    HZ1   77   3.289   4.916   1.565
    8LYS    HZ2   78   3.403   4.958   1.668
    8LYS    HZ3   79   3.339   5.067   1.555
    8LYS      C   80   4.053   5.166   1.434
    8LYS      O   81   4.070   5.231   1.331
    9VAL      N   82   4.128   5.183   1.542
    9VAL      H   83   4.098   5.128   1.620
    9VAL     CA   84   4.228   5.288   1.564
    9VAL     CB   85   4.265   5.314   1.710
    9VAL    CG1   86   4.358   5.435   1.727
    9VAL    CG2   87   4.137   5.314   1.794
    9VAL      C   88   4.354   5.269   1.480
    9VAL      O   89   4.389   5.363   1.409
   10LEU      N   90   4.399   5.145   1.466
   10LEU      H   91   4.352   5.067   1.508
   10LEU     CA   92   4.518   5.113   1.386
   10LEU     CB   93   4.554   4.967   1.416
   10LEU     CG   94   4.673   4.957   1.511
   10LEU    CD1   95   4.614   4.996   1.647
   10LEU    CD2   96   4.717   4.810   1.505
   10LEU      C   97   4.498   5.131   1.235
   10LEU      O   98   4.582   5.203   1.182
   11SER      N   99   4.382   5.092   1.184
   11SER      H  100   4.317   5.030   1.228
   11SER     CA  101   4.324   5.127   1.053
   11SER     CB  102   4.191   5.057   1.024
   11SER     OG  103   4.173   4.937   1.099
   11SER     HG  104   4.076   4.917   1.086
   11SER      C  105   4.310   5.279   1.039
   11SER      O  106   4.395   5.332   0.969
   12ARG      N  107   4.234   5.333   1.134
   12ARG      H  108   4.171   5.286   1.196
   12ARG     CA  109   4.206   5.477   1.129
   12ARG     CB  110   4.088   5.531   1.209
   12ARG     CG  111   3.961   5.484   1.136
   12ARG     CD  112   3.936   5.567   1.010
   12ARG     NE  113   3.853   5.487   0.919
   12ARG     HE  114   3.796   5.412   0.954
   12ARG     CZ  115   3.845   5.511   0.787
   12ARG    NH1  116   3.903   5.612   0.722
   12ARG   HH11  117   3.964   5.673   0.772
   12ARG   HH12  118   3.887   5.637   0.626
   12ARG    NH2  119   3.766   5.439   0.706
   12ARG   HH21  120   3.715   5.360   0.740
   12ARG   HH22  121   3.743   5.470   0.614
   12ARG      C  122   4.331   5.567   1.134
   12ARG      O  123   4.332   5.674   1.074
   13LEU      N  124   4.442   5.529   1.197
   13LEU      H  125   4.442   5.463   1.272
   13LEU     CA  126   4.570   5.602   1.189
   13LEU     CB  127   4.659   5.570   1.309
   13LEU     CG  128   4.620   5.631   1.444
   13LEU    CD1  129   4.724   5.594   1.550
   13LEU    CD2  130   4.606   5.783   1.443
   13LEU      C  131   4.643   5.574   1.057
   13LEU      O  132   4.698   5.667   0.997
   14GLY      N  133   4.656   5.446   1.024
   14GLY      H  134   4.593   5.376   1.058
   14GLY     CA  135   4.734   5.410   0.905
   14GLY      C  136   4.842   5.306   0.931
   14GLY      O  137   4.946   5.292   0.867
   15VAL      N  138   4.810   5.215   1.023
   15VAL      H  139   4.723   5.211   1.071
   15VAL     CA  140   4.895   5.096   1.036
   15VAL     CB  141   4.915   5.050   1.181
   15VAL    CG1  142   5.005   4.927   1.187
   15VAL    CG2  143   4.952   5.165   1.274
   15VAL      C  144   4.835   4.986   0.948
   15VAL      O  145   4.714   4.978   0.932
   16ALA      N  146   4.927   4.922   0.876
   16ALA      H  147   5.025   4.934   0.893
   16ALA     CA  148   4.896   4.824   0.772
   16ALA     CB  149   5.028   4.762   0.725
   16ALA      C  150   4.795   4.719   0.820
   16ALA      O  151   4.811   4.667   0.930
   17GLY      N  152   4.730   4.656   0.722
   17GLY      H  153   4.751   4.683   0.628
   17GLY     CA  154   4.609   4.575   0.739
   17GLY      C  155   4.622   4.452   0.830
   17GLY      O  156   4.525   4.403   0.886
   18GLN      N  157   4.733   4.384   0.802
   18GLN      H  158   4.796   4.420   0.734
   18GLN     CA  159   4.779   4.274   0.889
   18GLN     CB  160   4.888   4.184   0.832
   18GLN     CG  161   5.021   4.250   0.793
   18GLN     CD  162   5.011   4.289   0.645
   18GLN    OE1  163   4.927   4.371   0.609
   18GLN    NE2  164   5.076   4.223   0.550
   18GLN   HE21  165   5.129   4.139   0.563
   18GLN   HE22  166   5.077   4.277   0.466
   18GLN      C  167   4.816   4.298   1.035
   18GLN      O  168   4.817   4.206   1.116
   19TRP      N  169   4.826   4.425   1.074
   19TRP      H  170   4.828   4.505   1.015
   19TRP     CA  171   4.860   4.452   1.215
   19TRP     CB  172   4.953   4.572   1.237
   19TRP     CG  173   5.078   4.551   1.152
   19TRP    CD1  174   5.108   4.592   1.029
   19TRP    HD1  175   5.051   4.667   0.972
   19TRP    CD2  176   5.191   4.484   1.196
   19TRP    NE1  177   5.225   4.544   0.988
   19TRP    HE1  178   5.274   4.564   0.904
   19TRP    CE2  179   5.277   4.473   1.087
   19TRP    CE3  180   5.232   4.436   1.320
   19TRP    HE3  181   5.165   4.440   1.406
   19TRP    CZ2  182   5.399   4.406   1.099
   19TRP    HZ2  183   5.471   4.386   1.020
   19TRP    CZ3  184   5.353   4.370   1.332
   19TRP    HZ3  185   5.382   4.325   1.427
   19TRP    CH2  186   5.435   4.351   1.221
   19TRP    HH2  187   5.524   4.288   1.228
   19TRP      C  188   4.737   4.460   1.305
   19TRP      O  189   4.668   4.561   1.299
   20ARG      N  190   4.709   4.352   1.377
   20ARG      H  191   4.783   4.285   1.386
   20ARG     CA  192   4.581   4.330   1.447
   20ARG     CB  193   4.494   4.229   1.372
   20ARG     CG  194   4.433   4.282   1.242
   20ARG     CD  195   4.335   4.183   1.182
   20ARG     NE  196   4.298   4.225   1.046
   20ARG     HE  197   4.364   4.279   0.993
   20ARG     CZ  198   4.180   4.193   0.992
   20ARG    NH1  199   4.083   4.120   1.049
   20ARG   HH11  200   4.073   4.085   1.142
   20ARG   HH12  201   4.002   4.120   0.990
   20ARG    NH2  202   4.153   4.254   0.876
   20ARG   HH21  203   4.223   4.309   0.830
   20ARG   HH22  204   4.057   4.251   0.848
   20ARG      C  205   4.602   4.288   1.593
   20ARG      O  206   4.702   4.227   1.628
   21PHE      N  207   4.532   4.348   1.689
   21PHE      H  208   4.467   4.418   1.661
   21PHE     CA  209   4.556   4.307   1.828
   21PHE     CB  210   4.510   4.415   1.926
   21PHE     CG  211   4.599   4.538   1.949
   21PHE    CD1  212   4.684   4.536   2.059
   21PHE    HD1  213   4.701   4.438   2.102
   21PHE    CD2  214   4.580   4.663   1.893
   21PHE    HD2  215   4.512   4.666   1.807
   21PHE    CE1  216   4.752   4.649   2.105
   21PHE    HE1  217   4.847   4.630   2.154
   21PHE    CE2  218   4.640   4.778   1.942
   21PHE    HE2  219   4.629   4.867   1.881
   21PHE     CZ  220   4.723   4.775   2.054
   21PHE     HZ  221   4.769   4.869   2.084
   21PHE      C  222   4.476   4.184   1.872
   21PHE      O  223   4.372   4.150   1.816
   22VAL      N  224   4.551   4.106   1.949
   22VAL      H  225   4.651   4.109   1.950
   22VAL     CA  226   4.487   3.997   2.024
   22VAL     CB  227   4.535   3.855   1.994
   22VAL    CG1  228   4.496   3.819   1.850
   22VAL    CG2  229   4.683   3.825   2.017
   22VAL      C  230   4.499   4.015   2.176
   22VAL      O  231   4.594   4.063   2.239
   23ASP      N  232   4.403   3.944   2.236
   23ASP      H  233   4.361   3.866   2.190
   23ASP     CA  234   4.374   3.940   2.380
   23ASP     CB  235   4.225   3.965   2.400
   23ASP     CG  236   4.187   3.966   2.549
   23ASP    OD1  237   4.071   3.931   2.581
   23ASP    OD2  238   4.270   4.008   2.631
   23ASP      C  239   4.442   3.826   2.457
   23ASP      O  240   4.403   3.710   2.460
   24VAL      N  241   4.557   3.855   2.517
   24VAL      H  242   4.587   3.949   2.527
   24VAL     CA  243   4.644   3.748   2.568
   24VAL     CB  244   4.784   3.752   2.508
   24VAL    CG1  245   4.783   3.679   2.373
   24VAL    CG2  246   4.835   3.895   2.497
   24VAL      C  247   4.650   3.742   2.721
   24VAL      O  248   4.672   3.841   2.790
   25LEU      N  249   4.639   3.623   2.779
   25LEU      H  250   4.588   3.554   2.729
   25LEU     CA  251   4.648   3.612   2.926
   25LEU     CB  252   4.611   3.466   2.954
   25LEU     CG  253   4.560   3.428   3.093
   25LEU    CD1  254   4.420   3.484   3.118
   25LEU    CD2  255   4.567   3.276   3.106
   25LEU      C  256   4.783   3.651   2.986
   25LEU      O  257   4.793   3.690   3.102
   26GLY      N  258   4.895   3.638   2.915
   26GLY      H  259   4.899   3.562   2.850
   26GLY     CA  260   5.027   3.686   2.957
   26GLY      C  261   5.105   3.600   3.057
   26GLY      O  262   5.200   3.531   3.020
   27LEU      N  263   5.066   3.601   3.184
   27LEU      H  264   4.975   3.631   3.212
   27LEU     CA  265   5.138   3.560   3.305
   27LEU     CB  266   5.067   3.601   3.433
   27LEU     CG  267   4.919   3.564   3.449
   27LEU    CD1  268   4.883   3.416   3.464
   27LEU    CD2  269   4.875   3.645   3.571
   27LEU      C  270   5.187   3.415   3.315
   27LEU      O  271   5.237   3.387   3.424
   28GLU      N  272   5.152   3.326   3.221
   28GLU      H  273   5.097   3.351   3.142
   28GLU     CA  274   5.216   3.194   3.216
   28GLU     CB  275   5.094   3.104   3.200
   28GLU     CG  276   4.971   3.129   3.112
   28GLU     CD  277   4.996   3.149   2.962
   28GLU    OE1  278   4.986   3.054   2.882
   28GLU    OE2  279   5.016   3.265   2.920
   28GLU      C  280   5.307   3.172   3.095
   28GLU      O  281   5.329   3.060   3.049
   29GLU      N  282   5.327   3.278   3.017
   29GLU      H  283   5.268   3.359   3.025
   29GLU     CA  284   5.417   3.297   2.903
   29GLU     CB  285   5.558   3.242   2.923
   29GLU     CG  286   5.639   3.322   3.025
   29GLU     CD  287   5.753   3.240   3.085
   29GLU    OE1  288   5.731   3.185   3.196
   29GLU    OE2  289   5.864   3.264   3.033
   29GLU      C  290   5.363   3.243   2.770
   29GLU      O  291   5.374   3.309   2.667
   30GLU      N  292   5.314   3.119   2.769
   30GLU      H  293   5.297   3.071   2.855
   30GLU     CA  294   5.260   3.037   2.660
   30GLU     CB  295   5.199   2.905   2.709
   30GLU     CG  296   5.313   2.818   2.765
   30GLU     CD  297   5.250   2.694   2.828
   30GLU    OE1  298   5.251   2.679   2.952
   30GLU    OE2  299   5.202   2.609   2.751
   30GLU      C  300   5.160   3.108   2.568
   30GLU      O  301   5.171   3.084   2.448
   31SER      N  302   5.069   3.186   2.624
   31SER      H  303   5.043   3.183   2.721
   31SER     CA  304   4.989   3.281   2.545
   31SER     CB  305   4.888   3.369   2.620
   31SER     OG  306   4.959   3.447   2.717
   31SER     HG  307   4.977   3.384   2.792
   31SER      C  308   5.063   3.384   2.459
   31SER      O  309   5.025   3.394   2.342
   32LEU      N  310   5.177   3.435   2.504
   32LEU      H  311   5.211   3.404   2.593
   32LEU     CA  312   5.260   3.525   2.424
   32LEU     CB  313   5.347   3.605   2.522
   32LEU     CG  314   5.257   3.705   2.596
   32LEU    CD1  315   5.321   3.775   2.716
   32LEU    CD2  316   5.210   3.818   2.503
   32LEU      C  317   5.352   3.445   2.332
   32LEU      O  318   5.429   3.504   2.257
   33GLY      N  319   5.345   3.312   2.344
   33GLY      H  320   5.303   3.275   2.427
   33GLY     CA  321   5.409   3.212   2.257
   33GLY      C  322   5.326   3.180   2.132
   33GLY      O  323   5.372   3.181   2.018
   34SER      N  324   5.199   3.145   2.147
   34SER      H  325   5.159   3.152   2.238
   34SER     CA  326   5.118   3.093   2.036
   34SER     CB  327   5.006   2.999   2.082
   34SER     OG  328   4.947   3.073   2.190
   34SER     HG  329   4.875   3.014   2.225
   34SER      C  330   5.055   3.188   1.933
   34SER      O  331   5.012   3.143   1.827
   35VAL      N  332   5.092   3.315   1.942
   35VAL      H  333   5.169   3.339   2.001
   35VAL     CA  334   5.048   3.420   1.849
   35VAL     CB  335   5.042   3.554   1.924
   35VAL    CG1  336   4.938   3.554   2.037
   35VAL    CG2  337   5.173   3.608   1.980
   35VAL      C  338   5.137   3.433   1.725
   35VAL      O  339   5.257   3.417   1.746
   36PRO      N  340   5.095   3.459   1.602
   36PRO     CA  341   5.179   3.482   1.484
   36PRO     CB  342   5.079   3.514   1.372
   36PRO     CG  343   4.955   3.436   1.414
   36PRO     CD  344   4.952   3.453   1.566
   36PRO      C  345   5.284   3.594   1.485
   36PRO      O  346   5.248   3.711   1.471
   37ALA      N  347   5.403   3.550   1.445
   37ALA      H  348   5.414   3.455   1.414
   37ALA     CA  349   5.524   3.633   1.440
   37ALA     CB  350   5.648   3.553   1.403
   37ALA      C  351   5.511   3.753   1.345
   37ALA      O  352   5.459   3.738   1.235
   38PRO      N  353   5.565   3.867   1.388
   38PRO     CA  354   5.589   3.911   1.526
   38PRO     CB  355   5.676   4.036   1.520
   38PRO     CG  356   5.669   4.087   1.376
   38PRO     CD  357   5.601   3.975   1.296
   38PRO      C  358   5.471   3.950   1.616
   38PRO      O  359   5.370   4.010   1.581
   39ALA      N  360   5.478   3.915   1.744
   39ALA      H  361   5.536   3.838   1.769
   39ALA     CA  362   5.406   3.981   1.855
   39ALA     CB  363   5.379   3.898   1.980
   39ALA      C  364   5.491   4.100   1.901
   39ALA      O  365   5.614   4.099   1.906
   40CYS      N  366   5.423   4.212   1.925
   40CYS      H  367   5.336   4.214   1.876
   40CYS     CA  368   5.486   4.339   1.965
   40CYS     CB  369   5.543   4.415   1.846
   40CYS     SG  370   5.699   4.337   1.790
   40CYS     HG  371   5.682   4.227   1.862
   40CYS      C  372   5.383   4.421   2.043
   40CYS      O  373   5.266   4.391   2.068
   41ALA      N  374   5.439   4.527   2.101
   41ALA      H  375   5.537   4.545   2.098
   41ALA     CA  376   5.369   4.631   2.178
   41ALA     CB  377   5.338   4.751   2.088
   41ALA      C  378   5.257   4.587   2.272
   41ALA      O  379   5.140   4.615   2.246
   42LEU      N  380   5.301   4.543   2.389
   42LEU      H  381   5.395   4.555   2.421
   42LEU     CA  382   5.214   4.508   2.503
   42LEU     CB  383   5.308   4.431   2.596
   42LEU     CG  384   5.231   4.368   2.713
   42LEU    CD1  385   5.128   4.263   2.674
   42LEU    CD2  386   5.322   4.323   2.828
   42LEU      C  387   5.136   4.626   2.561
   42LEU      O  388   5.198   4.699   2.638
   43LEU      N  389   5.005   4.620   2.544
   43LEU      H  390   4.964   4.564   2.471
   43LEU     CA  391   4.914   4.721   2.600
   43LEU     CB  392   4.804   4.774   2.507
   43LEU     CG  393   4.731   4.894   2.568
   43LEU    CD1  394   4.802   5.026   2.534
   43LEU    CD2  395   4.584   4.888   2.528
   43LEU      C  396   4.861   4.668   2.733
   43LEU      O  397   4.764   4.594   2.735
   44LEU      N  398   4.917   4.720   2.842
   44LEU      H  399   4.959   4.811   2.839
   44LEU     CA  400   4.879   4.659   2.970
   44LEU     CB  401   5.003   4.596   3.032
   44LEU     CG  402   4.971   4.465   3.104
   44LEU    CD1  403   5.076   4.358   3.074
   44LEU    CD2  404   4.972   4.473   3.257
   44LEU      C  405   4.801   4.745   3.070
   44LEU      O  406   4.841   4.856   3.102
   45LEU      N  407   4.683   4.690   3.095
   45LEU      H  408   4.645   4.614   3.043
   45LEU     CA  409   4.589   4.742   3.195
   45LEU     CB  410   4.442   4.724   3.156
   45LEU     CG  411   4.365   4.849   3.197
   45LEU    CD1  412   4.376   4.966   3.099
   45LEU    CD2  413   4.215   4.817   3.205
   45LEU      C  414   4.618   4.690   3.336
   45LEU      O  415   4.569   4.584   3.376
   46PHE      N  416   4.707   4.768   3.397
   46PHE      H  417   4.718   4.866   3.380
   46PHE     CA  418   4.785   4.728   3.515
   46PHE     CB  419   4.909   4.815   3.496
   46PHE     CG  420   5.022   4.768   3.588
   46PHE    CD1  421   5.076   4.641   3.572
   46PHE    HD1  422   5.042   4.564   3.503
   46PHE    CD2  423   5.082   4.862   3.671
   46PHE    HD2  424   5.020   4.925   3.735
   46PHE    CE1  425   5.201   4.610   3.625
   46PHE    HE1  426   5.254   4.524   3.585
   46PHE    CE2  427   5.208   4.831   3.721
   46PHE    HE2  428   5.266   4.913   3.765
   46PHE     CZ  429   5.267   4.708   3.699
   46PHE     HZ  430   5.355   4.675   3.755
   46PHE      C  431   4.722   4.740   3.654
   46PHE      O  432   4.651   4.839   3.671
   47PRO      N  433   4.737   4.644   3.745
   47PRO     CA  434   4.714   4.660   3.890
   47PRO     CB  435   4.698   4.518   3.946
   47PRO     CG  436   4.672   4.435   3.820
   47PRO     CD  437   4.763   4.503   3.716
   47PRO      C  438   4.823   4.738   3.961
   47PRO      O  439   4.939   4.700   3.941
   48LEU      N  440   4.787   4.860   4.000
   48LEU      H  441   4.696   4.901   3.998
   48LEU     CA  442   4.881   4.959   4.056
   48LEU     CB  443   4.808   5.092   4.068
   48LEU     CG  444   4.910   5.203   4.092
   48LEU    CD1  445   5.003   5.214   3.971
   48LEU    CD2  446   4.825   5.330   4.102
   48LEU      C  447   4.944   4.911   4.186
   48LEU      O  448   4.887   4.937   4.292
   49THR      N  449   5.077   4.899   4.179
   49THR      H  450   5.120   4.908   4.089
   49THR     CA  451   5.167   4.851   4.285
   49THR     CB  452   5.237   4.722   4.244
   49THR    OG1  453   5.350   4.692   4.326
   49THR    HG1  454   5.321   4.681   4.421
   49THR    CG2  455   5.276   4.715   4.096
   49THR      C  456   5.262   4.959   4.336
   49THR      O  457   5.337   5.014   4.254
   50ALA      N  458   5.282   4.964   4.467
   50ALA      H  459   5.221   4.910   4.524
   50ALA     CA  460   5.388   5.039   4.536
   50ALA     CB  461   5.375   4.998   4.683
   50ALA      C  462   5.530   5.011   4.487
   50ALA      O  463   5.591   5.103   4.434
   51GLN      N  464   5.560   4.883   4.461
   51GLN      H  465   5.500   4.806   4.481
   51GLN     CA  466   5.685   4.846   4.395
   51GLN     CB  467   5.684   4.694   4.383
   51GLN     CG  468   5.698   4.607   4.508
   51GLN     CD  469   5.669   4.468   4.451
   51GLN    OE1  470   5.759   4.388   4.427
   51GLN    NE2  471   5.539   4.438   4.445
   51GLN   HE21  472   5.476   4.505   4.483
   51GLN   HE22  473   5.512   4.360   4.389
   51GLN      C  474   5.724   4.907   4.260
   51GLN      O  475   5.842   4.941   4.254
   52HISE     N  476   5.623   4.935   4.178
   52HISE     H  477   5.527   4.928   4.205
   52HISE    CA  478   5.631   5.002   4.048
   52HISE    CB  479   5.499   4.970   3.978
   52HISE    CG  480   5.505   4.989   3.826
   52HISE   ND1  481   5.497   5.107   3.765
   52HISE   CD2  482   5.558   4.906   3.737
   52HISE   HD2  483   5.565   4.797   3.740
   52HISE   CE1  484   5.529   5.093   3.637
   52HISE   HE1  485   5.500   5.159   3.555
   52HISE   NE2  486   5.577   4.970   3.622
   52HISE   HE2  487   5.627   4.933   3.544
   52HISE     C  488   5.666   5.150   4.063
   52HISE     O  489   5.768   5.186   4.003
   53GLU      N  490   5.603   5.218   4.158
   53GLU      H  491   5.553   5.172   4.231
   53GLU     CA  492   5.625   5.362   4.176
   53GLU     CB  493   5.521   5.402   4.281
   53GLU     CG  494   5.378   5.389   4.227
   53GLU     CD  495   5.281   5.444   4.333
   53GLU    OE1  496   5.280   5.383   4.442
   53GLU    OE2  497   5.223   5.552   4.311
   53GLU      C  498   5.762   5.392   4.237
   53GLU      O  499   5.834   5.482   4.193
   54ASN      N  500   5.803   5.299   4.323
   54ASN      H  501   5.733   5.251   4.375
   54ASN     CA  502   5.929   5.309   4.397
   54ASN     CB  503   5.940   5.202   4.506
   54ASN     CG  504   6.054   5.217   4.607
   54ASN    OD1  505   6.162   5.267   4.576
   54ASN    ND2  506   6.033   5.178   4.733
   54ASN   HD21  507   5.944   5.149   4.767
   54ASN   HD22  508   6.101   5.205   4.801
   54ASN      C  509   6.048   5.305   4.300
   54ASN      O  510   6.114   5.407   4.280
   55PHE      N  511   6.056   5.194   4.228
   55PHE      H  512   5.997   5.117   4.252
   55PHE     CA  513   6.150   5.166   4.118
   55PHE     CB  514   6.107   5.029   4.068
   55PHE     CG  515   6.150   4.984   3.928
   55PHE    CD1  516   6.283   4.949   3.906
   55PHE    HD1  517   6.362   4.966   3.979
   55PHE    CD2  518   6.060   4.985   3.822
   55PHE    HD2  519   5.956   5.001   3.850
   55PHE    CE1  520   6.319   4.901   3.781
   55PHE    HE1  521   6.425   4.896   3.754
   55PHE    CE2  522   6.098   4.933   3.699
   55PHE    HE2  523   6.033   4.960   3.615
   55PHE     CZ  524   6.227   4.885   3.678
   55PHE     HZ  525   6.258   4.851   3.580
   55PHE      C  526   6.150   5.274   4.010
   55PHE      O  527   6.258   5.323   3.977
   56ARG      N  528   6.035   5.325   3.967
   56ARG      H  529   5.951   5.278   3.995
   56ARG     CA  530   6.036   5.442   3.878
   56ARG     CB  531   5.891   5.462   3.835
   56ARG     CG  532   5.861   5.575   3.736
   56ARG     CD  533   5.924   5.570   3.597
   56ARG     NE  534   5.867   5.458   3.522
   56ARG     HE  535   5.837   5.386   3.584
   56ARG     CZ  536   5.816   5.459   3.398
   56ARG    NH1  537   5.800   5.570   3.325
   56ARG   HH11  538   5.832   5.657   3.362
   56ARG   HH12  539   5.764   5.577   3.232
   56ARG    NH2  540   5.748   5.353   3.353
   56ARG   HH21  541   5.724   5.277   3.413
   56ARG   HH22  542   5.736   5.342   3.254
   56ARG      C  543   6.086   5.572   3.942
   56ARG      O  544   6.174   5.635   3.883
   57LYS      N  545   6.045   5.607   4.063
   57LYS      H  546   5.986   5.546   4.117
   57LYS     CA  547   6.079   5.731   4.134
   57LYS     CB  548   6.001   5.746   4.265
   57LYS     CG  549   5.866   5.815   4.243
   57LYS     CD  550   5.810   5.876   4.371
   57LYS     CE  551   5.759   5.771   4.470
   57LYS     NZ  552   5.708   5.825   4.597
   57LYS    HZ1  553   5.619   5.866   4.576
   57LYS    HZ2  554   5.695   5.746   4.656
   57LYS    HZ3  555   5.770   5.889   4.643
   57LYS      C  556   6.227   5.742   4.171
   57LYS      O  557   6.282   5.846   4.135
   58LYS      N  558   6.288   5.625   4.184
   58LYS      H  559   6.241   5.538   4.196
   58LYS     CA  560   6.434   5.608   4.189
   58LYS     CB  561   6.486   5.470   4.231
   58LYS     CG  562   6.423   5.436   4.366
   58LYS     CD  563   6.424   5.284   4.383
   58LYS     CE  564   6.568   5.236   4.399
   58LYS     NZ  565   6.572   5.101   4.456
   58LYS    HZ1  566   6.552   5.034   4.384
   58LYS    HZ2  567   6.668   5.092   4.482
   58LYS    HZ3  568   6.520   5.102   4.541
   58LYS      C  569   6.524   5.636   4.068
   58LYS      O  570   6.614   5.719   4.062
   59GLN      N  571   6.463   5.586   3.960
   59GLN      H  572   6.379   5.535   3.949
   59GLN     CA  573   6.523   5.613   3.829
   59GLN     CB  574   6.453   5.522   3.727
   59GLN     CG  575   6.518   5.384   3.742
   59GLN     CD  576   6.442   5.290   3.648
   59GLN    OE1  577   6.487   5.238   3.546
   59GLN    NE2  578   6.334   5.234   3.702
   59GLN   HE21  579   6.304   5.252   3.795
   59GLN   HE22  580   6.283   5.160   3.657
   59GLN      C  581   6.517   5.757   3.776
   59GLN      O  582   6.621   5.805   3.730
   60ILE      N  583   6.416   5.834   3.814
   60ILE      H  584   6.334   5.795   3.857
   60ILE     CA  585   6.401   5.976   3.781
   60ILE     CB  586   6.255   6.015   3.805
   60ILE    CG1  587   6.158   5.932   3.721
   60ILE    CG2  588   6.226   6.160   3.766
   60ILE     CD  589   6.010   5.940   3.759
   60ILE      C  590   6.503   6.069   3.848
   60ILE      O  591   6.567   6.153   3.785
   61GLU      N  592   6.547   6.024   3.966
   61GLU      H  593   6.481   5.971   4.019
   61GLU     CA  594   6.667   6.067   4.038
   61GLU     CB  595   6.640   6.037   4.186
   61GLU     CG  596   6.524   6.111   4.252
   61GLU     CD  597   6.536   6.073   4.400
   61GLU    OE1  598   6.491   5.961   4.432
   61GLU    OE2  599   6.584   6.161   4.474
   61GLU      C  600   6.805   6.019   3.991
   61GLU      O  601   6.892   6.106   3.982
   62GLU      N  602   6.810   5.888   3.974
   62GLU      H  603   6.732   5.828   3.991
   62GLU     CA  604   6.931   5.820   3.924
   62GLU     CB  605   6.938   5.670   3.952
   62GLU     CG  606   6.985   5.638   4.094
   62GLU     CD  607   7.136   5.617   4.110
   62GLU    OE1  608   7.216   5.713   4.115
   62GLU    OE2  609   7.177   5.500   4.096
   62GLU      C  610   6.977   5.846   3.780
   62GLU      O  611   7.077   5.916   3.761
   63LEU      N  612   6.894   5.809   3.683
   63LEU      H  613   6.798   5.821   3.707
   63LEU     CA  614   6.929   5.801   3.541
   63LEU     CB  615   6.860   5.676   3.485
   63LEU     CG  616   6.883   5.546   3.562
   63LEU    CD1  617   6.797   5.432   3.507
   63LEU    CD2  618   7.030   5.509   3.583
   63LEU      C  619   6.877   5.920   3.461
   63LEU      O  620   6.904   5.919   3.341
   64LYS      N  621   6.833   6.024   3.531
   64LYS      H  622   6.857   6.019   3.628
   64LYS     CA  623   6.792   6.154   3.476
   64LYS     CB  624   6.894   6.214   3.379
   64LYS     CG  625   7.009   6.290   3.446
   64LYS     CD  626   7.110   6.333   3.339
   64LYS     CE  627   7.230   6.239   3.349
   64LYS     NZ  628   7.315   6.271   3.465
   64LYS    HZ1  629   7.340   6.368   3.463
   64LYS    HZ2  630   7.254   6.251   3.541
   64LYS    HZ3  631   7.402   6.221   3.477
   64LYS      C  632   6.647   6.169   3.430
   64LYS      O  633   6.591   6.068   3.388
   65GLY      N  634   6.597   6.292   3.441
   65GLY      H  635   6.642   6.359   3.499
   65GLY     CA  636   6.465   6.328   3.389
   65GLY      C  637   6.481   6.364   3.242
   65GLY      O  638   6.485   6.481   3.204
   66GLN      N  639   6.502   6.260   3.162
   66GLN      H  640   6.512   6.171   3.207
   66GLN     CA  641   6.528   6.272   3.018
   66GLN     CB  642   6.583   6.139   2.967
   66GLN     CG  643   6.723   6.111   3.020
   66GLN     CD  644   6.772   5.976   2.966
   66GLN    OE1  645   6.780   5.949   2.847
   66GLN    NE2  646   6.817   5.889   3.056
   66GLN   HE21  647   6.828   5.915   3.152
   66GLN   HE22  648   6.803   5.792   3.038
   66GLN      C  649   6.405   6.313   2.936
   66GLN      O  650   6.303   6.245   2.937
   67GLU      N  651   6.424   6.434   2.883
   67GLU      H  652   6.501   6.484   2.923
   67GLU     CA  653   6.329   6.505   2.797
   67GLU     CB  654   6.366   6.653   2.799
   67GLU     CG  655   6.353   6.729   2.931
   67GLU     CD  656   6.397   6.875   2.933
   67GLU    OE1  657   6.495   6.910   2.864
   67GLU    OE2  658   6.324   6.956   2.994
   67GLU      C  659   6.308   6.465   2.650
   67GLU      O  660   6.196   6.479   2.602
   68VAL      N  661   6.410   6.408   2.586
   68VAL      H  662   6.503   6.437   2.609
   68VAL     CA  663   6.395   6.338   2.457
   68VAL     CB  664   6.510   6.364   2.359
   68VAL    CG1  665   6.480   6.315   2.217
   68VAL    CG2  666   6.545   6.513   2.365
   68VAL      C  667   6.403   6.193   2.503
   68VAL      O  668   6.508   6.145   2.547
   69SER      N  669   6.291   6.124   2.483
   69SER      H  670   6.231   6.122   2.403
   69SER     CA  671   6.276   5.991   2.545
   69SER     CB  672   6.138   5.931   2.519
   69SER     OG  673   6.038   6.005   2.590
   69SER     HG  674   5.963   6.008   2.524
   69SER      C  675   6.362   5.889   2.471
   69SER      O  676   6.384   5.910   2.352
   70PRO      N  677   6.439   5.808   2.543
   70PRO     CA  678   6.528   5.709   2.480
   70PRO     CB  679   6.596   5.646   2.601
   70PRO     CG  680   6.511   5.673   2.726
   70PRO     CD  681   6.451   5.809   2.690
   70PRO      C  682   6.460   5.606   2.390
   70PRO      O  683   6.367   5.535   2.429
   71LYS      N  684   6.502   5.610   2.264
   71LYS      H  685   6.593   5.648   2.248
   71LYS     CA  686   6.443   5.542   2.148
   71LYS     CB  687   6.487   5.395   2.139
   71LYS     CG  688   6.615   5.393   2.055
   71LYS     CD  689   6.591   5.348   1.911
   71LYS     CE  690   6.705   5.358   1.810
   71LYS     NZ  691   6.653   5.323   1.677
   71LYS    HZ1  692   6.729   5.299   1.616
   71LYS    HZ2  693   6.587   5.249   1.678
   71LYS    HZ3  694   6.614   5.403   1.630
   71LYS      C  695   6.294   5.565   2.126
   71LYS      O  696   6.261   5.582   2.008
   72VAL      N  697   6.211   5.599   2.224
   72VAL      H  698   6.245   5.586   2.317
   72VAL     CA  699   6.068   5.634   2.217
   72VAL     CB  700   6.006   5.623   2.356
   72VAL    CG1  701   5.871   5.692   2.372
   72VAL    CG2  702   6.020   5.478   2.404
   72VAL      C  703   6.055   5.771   2.149
   72VAL      O  704   6.126   5.865   2.185
   73TYR      N  705   5.966   5.778   2.050
   73TYR      H  706   5.907   5.698   2.039
   73TYR     CA  707   5.943   5.885   1.952
   73TYR     CB  708   5.861   5.837   1.832
   73TYR     CG  709   5.859   5.923   1.705
   73TYR    CD1  710   5.740   5.988   1.675
   73TYR    HD1  711   5.647   5.976   1.732
   73TYR    CD2  712   5.982   5.963   1.654
   73TYR    HD2  713   6.067   5.897   1.668
   73TYR    CE1  714   5.748   6.094   1.586
   73TYR    HE1  715   5.656   6.152   1.574
   73TYR    CE2  716   5.982   6.072   1.568
   73TYR    HE2  717   6.077   6.119   1.545
   73TYR     CZ  718   5.865   6.131   1.521
   73TYR     OH  719   5.863   6.186   1.396
   73TYR     HH  720   5.773   6.228   1.382
   73TYR      C  721   5.896   6.014   2.018
   73TYR      O  722   5.849   6.007   2.131
   74PHE      N  723   5.894   6.114   1.931
   74PHE      H  724   5.898   6.103   1.831
   74PHE     CA  725   5.872   6.251   1.980
   74PHE     CB  726   5.898   6.366   1.882
   74PHE     CG  727   6.045   6.378   1.841
   74PHE    CD1  728   6.147   6.393   1.934
   74PHE    HD1  729   6.117   6.419   2.036
   74PHE    CD2  730   6.081   6.357   1.708
   74PHE    HD2  731   5.999   6.341   1.638
   74PHE    CE1  732   6.281   6.390   1.898
   74PHE    HE1  733   6.360   6.432   1.959
   74PHE    CE2  734   6.215   6.344   1.674
   74PHE    HE2  735   6.243   6.319   1.572
   74PHE     CZ  736   6.317   6.364   1.767
   74PHE     HZ  737   6.421   6.357   1.737
   74PHE      C  738   5.742   6.284   2.054
   74PHE      O  739   5.731   6.378   2.132
   75MET      N  740   5.643   6.195   2.055
   75MET      H  741   5.669   6.101   2.033
   75MET     CA  742   5.513   6.203   2.122
   75MET     CB  743   5.424   6.084   2.086
   75MET     CG  744   5.298   6.126   2.011
   75MET     SD  745   5.178   6.207   2.123
   75MET     CE  746   5.029   6.153   2.044
   75MET      C  747   5.528   6.217   2.274
   75MET      O  748   5.586   6.131   2.340
   76LYS      N  749   5.429   6.278   2.338
   76LYS      H  750   5.367   6.336   2.286
   76LYS     CA  751   5.418   6.311   2.481
   76LYS     CB  752   5.274   6.356   2.511
   76LYS     CG  753   5.258   6.418   2.650
   76LYS     CD  754   5.127   6.477   2.701
   76LYS     CE  755   5.086   6.603   2.625
   76LYS     NZ  756   4.943   6.631   2.646
   76LYS    HZ1  757   4.905   6.662   2.558
   76LYS    HZ2  758   4.885   6.558   2.680
   76LYS    HZ3  759   4.941   6.708   2.709
   76LYS      C  760   5.454   6.193   2.570
   76LYS      O  761   5.371   6.102   2.568
   77GLN      N  762   5.560   6.201   2.650
   77GLN      H  763   5.625   6.277   2.653
   77GLN     CA  764   5.607   6.091   2.736
   77GLN     CB  765   5.739   6.144   2.792
   77GLN     CG  766   5.834   6.039   2.852
   77GLN     CD  767   5.943   6.120   2.922
   77GLN    OE1  768   5.931   6.157   3.039
   77GLN    NE2  769   6.056   6.117   2.852
   77GLN   HE21  770   6.050   6.073   2.763
   77GLN   HE22  771   6.137   6.168   2.884
   77GLN      C  772   5.515   6.035   2.845
   77GLN      O  773   5.524   5.920   2.889
   78THR      N  774   5.455   6.127   2.920
   78THR      H  775   5.494   6.213   2.952
   78THR     CA  776   5.350   6.088   3.015
   78THR     CB  777   5.327   6.184   3.132
   78THR    OG1  778   5.310   6.318   3.086
   78THR    HG1  779   5.214   6.328   3.060
   78THR    CG2  780   5.444   6.184   3.231
   78THR      C  781   5.215   6.061   2.949
   78THR      O  782   5.139   6.157   2.932
   79ILE      N  783   5.187   5.937   2.911
   79ILE      H  784   5.240   5.866   2.957
   79ILE     CA  785   5.077   5.904   2.819
   79ILE     CB  786   5.080   5.759   2.770
   79ILE    CG1  787   5.180   5.665   2.837
   79ILE    CG2  788   5.125   5.766   2.624
   79ILE     CD  789   5.173   5.517   2.796
   79ILE      C  790   4.936   5.937   2.868
   79ILE      O  791   4.847   5.941   2.783
   80GLY      N  792   4.924   5.976   2.995
   80GLY      H  793   5.000   5.996   3.056
   80GLY     CA  794   4.793   6.006   3.055
   80GLY      C  795   4.680   5.904   3.048
   80GLY      O  796   4.586   5.908   2.968
   81ASN      N  797   4.660   5.836   3.161
   81ASN      H  798   4.715   5.862   3.240
   81ASN     CA  799   4.571   5.722   3.182
   81ASN     CB  800   4.548   5.706   3.333
   81ASN     CG  801   4.671   5.660   3.412
   81ASN    OD1  802   4.768   5.736   3.418
   81ASN    ND2  803   4.649   5.567   3.504
   81ASN   HD21  804   4.556   5.533   3.518
   81ASN   HD22  805   4.722   5.514   3.546
   81ASN      C  806   4.433   5.732   3.116
   81ASN      O  807   4.401   5.640   3.042
   82SER      N  808   4.372   5.850   3.113
   82SER      H  809   4.410   5.928   3.163
   82SER     CA  810   4.237   5.873   3.060
   82SER     CB  811   4.193   6.011   3.109
   82SER     OG  812   4.276   6.118   3.064
   82SER     HG  813   4.345   6.138   3.133
   82SER      C  814   4.226   5.869   2.908
   82SER      O  815   4.114   5.860   2.857
   83CYS      N  816   4.332   5.892   2.832
   83CYS      H  817   4.419   5.888   2.881
   83CYS     CA  818   4.336   5.935   2.691
   83CYS     CB  819   4.469   5.993   2.642
   83CYS     SG  820   4.567   6.108   2.745
   83CYS     HG  821   4.619   6.019   2.830
   83CYS      C  822   4.306   5.826   2.588
   83CYS      O  823   4.209   5.846   2.516
   84GLY      N  824   4.376   5.714   2.579
   84GLY      H  825   4.411   5.687   2.669
   84GLY     CA  826   4.353   5.610   2.477
   84GLY      C  827   4.434   5.640   2.350
   84GLY      O  828   4.530   5.570   2.319
   85THR      N  829   4.420   5.767   2.312
   85THR      H  830   4.368   5.830   2.369
   85THR     CA  831   4.482   5.825   2.192
   85THR     CB  832   4.427   5.966   2.170
   85THR    OG1  833   4.431   6.041   2.291
   85THR    HG1  834   4.360   6.111   2.295
   85THR    CG2  835   4.282   5.971   2.120
   85THR      C  836   4.635   5.826   2.188
   85THR      O  837   4.701   5.775   2.098
   86ILE      N  838   4.688   5.907   2.279
   86ILE      H  839   4.625   5.937   2.351
   86ILE     CA  840   4.831   5.920   2.308
   86ILE     CB  841   4.865   6.025   2.413
   86ILE    CG1  842   4.778   6.148   2.385
   86ILE    CG2  843   5.007   6.078   2.391
   86ILE     CD  844   4.804   6.269   2.475
   86ILE      C  845   4.907   5.788   2.325
   86ILE      O  846   4.991   5.754   2.242
   87GLY      N  847   4.845   5.706   2.409
   87GLY      H  848   4.791   5.729   2.490
   87GLY     CA  849   4.899   5.569   2.414
   87GLY      C  850   4.896   5.478   2.291
   87GLY      O  851   4.993   5.408   2.262
   88LEU      N  852   4.781   5.470   2.226
   88LEU      H  853   4.696   5.515   2.253
   88LEU     CA  854   4.771   5.397   2.099
   88LEU     CB  855   4.629   5.369   2.049
   88LEU     CG  856   4.559   5.275   2.148
   88LEU    CD1  857   4.409   5.298   2.131
   88LEU    CD2  858   4.594   5.132   2.107
   88LEU      C  859   4.856   5.453   1.986
   88LEU      O  860   4.919   5.375   1.914
   89ILE      N  861   4.875   5.584   1.976
   89ILE      H  862   4.812   5.647   2.022
   89ILE     CA  863   4.963   5.659   1.886
   89ILE     CB  864   4.934   5.807   1.862
   89ILE    CG1  865   4.792   5.847   1.823
   89ILE    CG2  866   5.031   5.854   1.753
   89ILE     CD  867   4.775   5.999   1.813
   89ILE      C  868   5.107   5.622   1.924
   89ILE      O  869   5.180   5.584   1.833
   90HISE     N  870   5.148   5.632   2.050
   90HISE     H  871   5.098   5.678   2.124
   90HISE    CA  872   5.284   5.593   2.088
   90HISE    CB  873   5.301   5.613   2.239
   90HISE    CG  874   5.378   5.738   2.282
   90HISE   ND1  875   5.510   5.752   2.289
   90HISE   CD2  876   5.326   5.826   2.366
   90HISE   HD2  877   5.220   5.840   2.388
   90HISE   CE1  878   5.545   5.854   2.367
   90HISE   HE1  879   5.646   5.892   2.381
   90HISE   NE2  880   5.428   5.896   2.415
   90HISE   HE2  881   5.412   5.972   2.478
   90HISE     C  882   5.318   5.446   2.059
   90HISE     O  883   5.408   5.426   1.979
   91ALA      N  884   5.225   5.355   2.087
   91ALA      H  885   5.133   5.386   2.108
   91ALA     CA  886   5.245   5.210   2.067
   91ALA     CB  887   5.125   5.123   2.105
   91ALA      C  888   5.286   5.161   1.929
   91ALA      O  889   5.397   5.107   1.928
   92VAL      N  890   5.226   5.230   1.832
   92VAL      H  891   5.148   5.289   1.852
   92VAL     CA  892   5.251   5.189   1.693
   92VAL     CB  893   5.126   5.189   1.605
   92VAL    CG1  894   5.027   5.077   1.637
   92VAL    CG2  895   5.064   5.328   1.589
   92VAL      C  896   5.365   5.273   1.635
   92VAL      O  897   5.434   5.227   1.545
   93ALA      N  898   5.381   5.398   1.678
   93ALA      H  899   5.313   5.440   1.738
   93ALA     CA  900   5.483   5.492   1.629
   93ALA     CB  901   5.434   5.635   1.657
   93ALA      C  902   5.622   5.478   1.692
   93ALA      O  903   5.719   5.526   1.634
   94ASN      N  904   5.625   5.411   1.807
   94ASN      H  905   5.548   5.401   1.870
   94ASN     CA  906   5.757   5.379   1.862
   94ASN     CB  907   5.746   5.360   2.014
   94ASN     CG  908   5.702   5.489   2.084
   94ASN    OD1  909   5.738   5.598   2.039
   94ASN    ND2  910   5.632   5.489   2.197
   94ASN   HD21  911   5.601   5.402   2.235
   94ASN   HD22  912   5.608   5.579   2.234
   94ASN      C  913   5.829   5.267   1.787
   94ASN      O  914   5.936   5.290   1.730
   95ASN      N  915   5.759   5.153   1.782
   95ASN      H  916   5.667   5.150   1.820
   95ASN     CA  917   5.804   5.035   1.707
   95ASN     CB  918   5.741   4.908   1.766
   95ASN     CG  919   5.812   4.825   1.872
   95ASN    OD1  920   5.780   4.837   1.990
   95ASN    ND2  921   5.925   4.760   1.847
   95ASN   HD21  922   5.977   4.764   1.761
   95ASN   HD22  923   5.964   4.705   1.921
   95ASN      C  924   5.810   5.038   1.554
   95ASN      O  925   5.774   4.942   1.487
   96GLN      N  926   5.883   5.134   1.498
   96GLN      H  927   5.930   5.199   1.557
   96GLN     CA  928   5.886   5.156   1.352
   96GLN     CB  929   5.948   5.293   1.321
   96GLN     CG  930   5.875   5.409   1.389
   96GLN     CD  931   5.943   5.545   1.367
   96GLN    OE1  932   6.026   5.555   1.278
   96GLN    NE2  933   5.919   5.632   1.465
   96GLN   HE21  934   5.848   5.626   1.536
   96GLN   HE22  935   5.996   5.683   1.503
   96GLN      C  936   5.964   5.045   1.283
   96GLN      O  937   5.945   5.013   1.165
   97ASP      N  938   6.062   4.990   1.354
   97ASP      H  939   6.087   5.024   1.444
   97ASP     CA  940   6.139   4.868   1.322
   97ASP     CB  941   6.237   4.838   1.435
   97ASP     CG  942   6.187   4.869   1.576
   97ASP    OD1  943   6.175   4.986   1.618
   97ASP    OD2  944   6.127   4.778   1.637
   97ASP      C  945   6.050   4.750   1.284
   97ASP      O  946   6.042   4.707   1.169
   98LYS      N  947   5.984   4.704   1.389
   98LYS      H  948   5.999   4.736   1.483
   98LYS     CA  949   5.885   4.595   1.384
   98LYS     CB  950   5.857   4.523   1.516
   98LYS     CG  951   5.980   4.443   1.558
   98LYS     CD  952   5.987   4.328   1.458
   98LYS     CE  953   6.125   4.264   1.474
   98LYS     NZ  954   6.152   4.159   1.375
   98LYS    HZ1  955   6.075   4.098   1.358
   98LYS    HZ2  956   6.166   4.199   1.284
   98LYS    HZ3  957   6.228   4.101   1.404
   98LYS      C  958   5.748   4.605   1.317
   98LYS      O  959   5.695   4.513   1.255
   99LEU      N  960   5.683   4.721   1.319
   99LEU      H  961   5.719   4.792   1.379
   99LEU     CA  962   5.552   4.749   1.258
   99LEU     CB  963   5.476   4.825   1.367
   99LEU     CG  964   5.393   4.733   1.457
   99LEU    CD1  965   5.471   4.660   1.567
   99LEU    CD2  966   5.271   4.809   1.512
   99LEU      C  967   5.552   4.824   1.125
   99LEU      O  968   5.642   4.903   1.093
  100GLY      N  969   5.439   4.804   1.058
  100GLY      H  970   5.356   4.772   1.104
  100GLY     CA  971   5.416   4.834   0.916
  100GLY      C  972   5.313   4.946   0.902
  100GLY      O  973   5.197   4.911   0.922
  101PHE      N  974   5.351   5.057   0.838
  101PHE      H  975   5.440   5.053   0.792
  101PHE     CA  976   5.255   5.166   0.814
  101PHE     CB  977   5.304   5.306   0.854
  101PHE     CG  978   5.373   5.307   0.990
  101PHE    CD1  979   5.502   5.360   0.992
  101PHE    HD1  980   5.548   5.399   0.902
  101PHE    CD2  981   5.312   5.256   1.104
  101PHE    HD2  982   5.219   5.200   1.099
  101PHE    CE1  983   5.576   5.363   1.110
  101PHE    HE1  984   5.669   5.420   1.106
  101PHE    CE2  985   5.387   5.266   1.220
  101PHE    HE2  986   5.348   5.217   1.309
  101PHE     CZ  987   5.516   5.317   1.226
  101PHE     HZ  988   5.565   5.334   1.322
  101PHE      C  989   5.227   5.179   0.664
  101PHE      O  990   5.320   5.178   0.584
  102GLU      N  991   5.108   5.229   0.633
  102GLU      H  992   5.039   5.231   0.705
  102GLU     CA  993   5.075   5.280   0.499
  102GLU     CB  994   4.924   5.274   0.475
  102GLU     CG  995   4.870   5.132   0.459
  102GLU     CD  996   4.898   5.089   0.314
  102GLU    OE1  997   4.988   5.003   0.305
  102GLU    OE2  998   4.849   5.151   0.218
  102GLU      C  999   5.148   5.414   0.486
  102GLU      O 1000   5.116   5.505   0.561
  103ASP      N 1001   5.212   5.426   0.370
  103ASP      H 1002   5.210   5.359   0.295
  103ASP     CA 1003   5.293   5.541   0.330
  103ASP     CB 1004   5.379   5.515   0.206
  103ASP     CG 1005   5.445   5.648   0.167
  103ASP    OD1 1006   5.566   5.650   0.198
  103ASP    OD2 1007   5.384   5.736   0.101
  103ASP      C 1008   5.218   5.674   0.327
  103ASP      O 1009   5.256   5.766   0.400
  104GLY      N 1010   5.104   5.675   0.258
  104GLY      H 1011   5.077   5.603   0.194
  104GLY     CA 1012   5.032   5.801   0.234
  104GLY      C 1013   4.928   5.821   0.344
  104GLY      O 1014   4.809   5.826   0.312
  105SER      N 1015   4.954   5.793   0.472
  105SER      H 1016   5.043   5.752   0.494
  105SER     CA 1017   4.858   5.805   0.582
  105SER     CB 1018   4.875   5.681   0.670
  105SER     OG 1019   4.997   5.677   0.743
  105SER     HG 1020   5.040   5.590   0.721
  105SER      C 1021   4.877   5.927   0.672
  105SER      O 1022   4.980   5.994   0.678
  106VAL      N 1023   4.776   5.953   0.754
  106VAL      H 1024   4.682   5.925   0.731
  106VAL     CA 1025   4.784   6.056   0.859
  106VAL     CB 1026   4.651   6.075   0.931
  106VAL    CG1 1027   4.588   5.958   1.008
  106VAL    CG2 1028   4.635   6.205   1.010
  106VAL      C 1029   4.891   6.031   0.964
  106VAL      O 1030   4.950   6.132   1.004
  107LEU      N 1031   4.911   5.905   1.001
  107LEU      H 1032   4.845   5.836   0.973
  107LEU     CA 1033   5.020   5.864   1.091
  107LEU     CB 1034   5.002   5.717   1.129
  107LEU     CG 1035   5.086   5.675   1.250
  107LEU    CD1 1036   5.045   5.752   1.376
  107LEU    CD2 1037   5.052   5.529   1.280
  107LEU      C 1038   5.157   5.893   1.028
  107LEU      O 1039   5.227   5.974   1.088
  108LYS      N 1040   5.185   5.850   0.905
  108LYS      H 1041   5.118   5.794   0.856
  108LYS     CA 1042   5.305   5.894   0.833
  108LYS     CB 1043   5.327   5.823   0.700
  108LYS     CG 1044   5.369   5.680   0.734
  108LYS     CD 1045   5.519   5.665   0.758
  108LYS     CE 1046   5.592   5.674   0.624
  108LYS     NZ 1047   5.735   5.674   0.659
  108LYS    HZ1 1048   5.787   5.681   0.574
  108LYS    HZ2 1049   5.750   5.760   0.708
  108LYS    HZ3 1050   5.769   5.598   0.713
  108LYS      C 1051   5.324   6.046   0.821
  108LYS      O 1052   5.434   6.095   0.847
  109GLN      N 1053   5.217   6.121   0.800
  109GLN      H 1054   5.135   6.079   0.760
  109GLN     CA 1055   5.218   6.268   0.796
  109GLN     CB 1056   5.089   6.320   0.734
  109GLN     CG 1057   5.082   6.319   0.581
  109GLN     CD 1058   4.939   6.351   0.536
  109GLN    OE1 1059   4.877   6.454   0.563
  109GLN    NE2 1060   4.894   6.268   0.442
  109GLN   HE21 1061   4.957   6.202   0.401
  109GLN   HE22 1062   4.804   6.276   0.400
  109GLN      C 1063   5.238   6.339   0.930
  109GLN      O 1064   5.325   6.425   0.942
  110PHE      N 1065   5.179   6.276   1.032
  110PHE      H 1066   5.103   6.214   1.015
  110PHE     CA 1067   5.197   6.309   1.174
  110PHE     CB 1068   5.084   6.244   1.253
  110PHE     CG 1069   5.111   6.234   1.404
  110PHE    CD1 1070   5.075   6.337   1.490
  110PHE    HD1 1071   5.020   6.424   1.454
  110PHE    CD2 1072   5.186   6.130   1.456
  110PHE    HD2 1073   5.182   6.032   1.408
  110PHE    CE1 1074   5.129   6.339   1.618
  110PHE    HE1 1075   5.105   6.431   1.673
  110PHE    CE2 1076   5.240   6.129   1.584
  110PHE    HE2 1077   5.292   6.042   1.624
  110PHE     CZ 1078   5.205   6.234   1.668
  110PHE     HZ 1079   5.255   6.256   1.763
  110PHE      C 1080   5.342   6.296   1.221
  110PHE      O 1081   5.395   6.392   1.278
  111LEU      N 1082   5.408   6.187   1.183
  111LEU      H 1083   5.357   6.104   1.159
  111LEU     CA 1084   5.552   6.170   1.203
  111LEU     CB 1085   5.600   6.031   1.163
  111LEU     CG 1086   5.526   5.916   1.231
  111LEU    CD1 1087   5.577   5.788   1.164
  111LEU    CD2 1088   5.548   5.912   1.382
  111LEU      C 1089   5.638   6.275   1.132
  111LEU      O 1090   5.705   6.349   1.204
  112SER      N 1091   5.622   6.290   1.001
  112SER      H 1092   5.578   6.222   0.943
  112SER     CA 1093   5.691   6.394   0.924
  112SER     CB 1094   5.636   6.400   0.781
  112SER     OG 1095   5.681   6.290   0.701
  112SER     HG 1096   5.609   6.224   0.677
  112SER      C 1097   5.684   6.536   0.980
  112SER      O 1098   5.778   6.615   0.976
  113GLU      N 1099   5.567   6.573   1.030
  113GLU      H 1100   5.481   6.529   1.002
  113GLU     CA 1101   5.533   6.698   1.100
  113GLU     CB 1102   5.381   6.713   1.106
  113GLU     CG 1103   5.323   6.849   1.068
  113GLU     CD 1104   5.178   6.870   1.111
  113GLU    OE1 1105   5.089   6.860   1.024
  113GLU    OE2 1106   5.153   6.898   1.230
  113GLU      C 1107   5.604   6.713   1.234
  113GLU      O 1108   5.707   6.780   1.237
  114THR      N 1109   5.574   6.617   1.321
  114THR      H 1110   5.502   6.549   1.305
  114THR     CA 1111   5.629   6.613   1.457
  114THR     CB 1112   5.565   6.514   1.554
  114THR    OG1 1113   5.567   6.382   1.499
  114THR    HG1 1114   5.493   6.378   1.432
  114THR    CG2 1115   5.422   6.561   1.582
  114THR      C 1116   5.782   6.611   1.466
  114THR      O 1117   5.835   6.683   1.551
  115GLU      N 1118   5.850   6.543   1.375
  115GLU      H 1119   5.807   6.471   1.321
  115GLU     CA 1120   5.996   6.528   1.375
  115GLU     CB 1121   6.036   6.434   1.260
  115GLU     CG 1122   6.177   6.384   1.293
  115GLU     CD 1123   6.253   6.291   1.198
  115GLU    OE1 1124   6.289   6.331   1.085
  115GLU    OE2 1125   6.244   6.170   1.226
  115GLU      C 1126   6.062   6.664   1.350
  115GLU      O 1127   6.141   6.721   1.424
  116LYS      N 1128   6.005   6.731   1.250
  116LYS      H 1129   5.947   6.674   1.193
  116LYS     CA 1130   6.053   6.858   1.193
  116LYS     CB 1131   5.975   6.882   1.063
  116LYS     CG 1132   6.038   6.973   0.958
  116LYS     CD 1133   5.934   6.985   0.848
  116LYS     CE 1134   5.931   7.121   0.776
  116LYS     NZ 1135   5.888   7.118   0.636
  116LYS    HZ1 1136   5.876   7.203   0.584
  116LYS    HZ2 1137   5.947   7.054   0.586
  116LYS    HZ3 1138   5.794   7.083   0.636
  116LYS      C 1139   6.026   6.968   1.296
  116LYS      O 1140   6.117   7.048   1.315
  117MET      N 1141   5.923   6.955   1.379
  117MET      H 1142   5.874   6.868   1.390
  117MET     CA 1143   5.873   7.065   1.462
  117MET     CB 1144   5.725   7.065   1.499
  117MET     CG 1145   5.633   7.069   1.376
  117MET     SD 1146   5.471   7.138   1.425
  117MET     CE 1147   5.396   7.161   1.265
  117MET      C 1148   5.955   7.067   1.591
  117MET      O 1149   5.985   6.964   1.653
  118SER      N 1150   5.977   7.189   1.639
  118SER      H 1151   5.950   7.269   1.585
  118SER     CA 1152   6.045   7.221   1.765
  118SER     CB 1153   6.052   7.373   1.771
  118SER     OG 1154   6.153   7.407   1.866
  118SER     HG 1155   6.223   7.467   1.828
  118SER      C 1156   5.981   7.162   1.892
  118SER      O 1157   5.876   7.100   1.875
  119PRO      N 1158   6.032   7.159   2.015
  119PRO     CA 1159   5.963   7.111   2.135
  119PRO     CB 1160   6.063   7.135   2.249
  119PRO     CG 1161   6.195   7.100   2.182
  119PRO     CD 1162   6.175   7.169   2.047
  119PRO      C 1163   5.827   7.169   2.174
  119PRO      O 1164   5.729   7.096   2.162
  120GLU      N 1165   5.810   7.301   2.178
  120GLU      H 1166   5.879   7.359   2.135
  120GLU     CA 1167   5.679   7.362   2.203
  120GLU     CB 1168   5.686   7.513   2.228
  120GLU     CG 1169   5.745   7.543   2.367
  120GLU     CD 1170   5.759   7.686   2.418
  120GLU    OE1 1171   5.670   7.729   2.495
  120GLU    OE2 1172   5.868   7.745   2.400
  120GLU      C 1173   5.574   7.329   2.097
  120GLU      O 1174   5.462   7.290   2.131
  121ASP      N 1175   5.616   7.335   1.971
  121ASP      H 1176   5.696   7.391   1.952
  121ASP     CA 1177   5.544   7.292   1.850
  121ASP     CB 1178   5.634   7.327   1.732
  121ASP     CG 1179   5.626   7.478   1.704
  121ASP    OD1 1180   5.684   7.565   1.773
  121ASP    OD2 1181   5.532   7.507   1.627
  121ASP      C 1182   5.501   7.146   1.835
  121ASP      O 1183   5.381   7.124   1.817
  122ARG      N 1184   5.577   7.055   1.894
  122ARG      H 1185   5.648   7.075   1.962
  122ARG     CA 1186   5.539   6.913   1.896
  122ARG     CB 1187   5.650   6.834   1.964
  122ARG     CG 1188   5.748   6.793   1.854
  122ARG     CD 1189   5.876   6.742   1.921
  122ARG     NE 1190   5.980   6.730   1.818
  122ARG     HE 1191   5.942   6.702   1.730
  122ARG     CZ 1192   6.113   6.743   1.830
  122ARG    NH1 1193   6.180   6.756   1.945
  122ARG   HH11 1194   6.139   6.761   2.036
  122ARG   HH12 1195   6.278   6.776   1.946
  122ARG    NH2 1196   6.192   6.760   1.723
  122ARG   HH21 1197   6.163   6.768   1.628
  122ARG   HH22 1198   6.291   6.752   1.735
  122ARG      C 1199   5.404   6.883   1.962
  122ARG      O 1200   5.319   6.810   1.911
  123ALA      N 1201   5.406   6.952   2.075
  123ALA      H 1202   5.481   7.014   2.096
  123ALA     CA 1203   5.304   6.943   2.181
  123ALA     CB 1204   5.336   7.030   2.302
  123ALA      C 1205   5.168   6.990   2.129
  123ALA      O 1206   5.066   6.923   2.149
  124LYS      N 1207   5.171   7.098   2.052
  124LYS      H 1208   5.262   7.130   2.028
  124LYS     CA 1209   5.056   7.171   1.996
  124LYS     CB 1210   5.083   7.318   1.962
  124LYS     CG 1211   5.161   7.388   2.074
  124LYS     CD 1212   5.204   7.533   2.050
  124LYS     CE 1213   5.273   7.591   2.174
  124LYS     NZ 1214   5.328   7.723   2.141
  124LYS    HZ1 1215   5.369   7.771   2.219
  124LYS    HZ2 1216   5.386   7.711   2.061
  124LYS    HZ3 1217   5.254   7.788   2.122
  124LYS      C 1218   5.007   7.098   1.871
  124LYS      O 1219   4.888   7.073   1.851
  125CYS      N 1220   5.100   7.040   1.794
  125CYS      H 1221   5.195   7.069   1.783
  125CYS     CA 1222   5.067   6.946   1.686
  125CYS     CB 1223   5.186   6.915   1.596
  125CYS     SG 1224   5.146   6.780   1.479
  125CYS     HG 1225   5.157   6.852   1.368
  125CYS      C 1226   4.998   6.817   1.730
  125CYS      O 1227   4.881   6.796   1.699
  126PHE      N 1228   5.051   6.749   1.831
  126PHE      H 1229   5.136   6.776   1.878
  126PHE     CA 1230   4.984   6.632   1.890
  126PHE     CB 1231   5.085   6.524   1.929
  126PHE     CG 1232   5.184   6.564   2.038
  126PHE    CD1 1233   5.313   6.528   1.999
  126PHE    HD1 1234   5.334   6.520   1.892
  126PHE    CD2 1235   5.153   6.606   2.167
  126PHE    HD2 1236   5.049   6.631   2.188
  126PHE    CE1 1237   5.415   6.535   2.092
  126PHE    HE1 1238   5.517   6.503   2.068
  126PHE    CE2 1239   5.258   6.610   2.259
  126PHE    HE2 1240   5.243   6.661   2.353
  126PHE     CZ 1241   5.388   6.578   2.221
  126PHE     HZ 1242   5.464   6.579   2.299
  126PHE      C 1243   4.873   6.653   1.994
  126PHE      O 1244   4.833   6.565   2.070
  127GLU      N 1245   4.807   6.763   1.960
  127GLU      H 1246   4.853   6.823   1.894
  127GLU     CA 1247   4.685   6.821   2.016
  127GLU     CB 1248   4.723   6.946   2.095
  127GLU     CG 1249   4.609   7.009   2.176
  127GLU     CD 1250   4.636   7.148   2.234
  127GLU    OE1 1251   4.566   7.177   2.333
  127GLU    OE2 1252   4.719   7.226   2.182
  127GLU      C 1253   4.591   6.866   1.904
  127GLU      O 1254   4.477   6.822   1.894
  128LYS      N 1255   4.640   6.945   1.809
  128LYS      H 1256   4.726   6.994   1.815
  128LYS     CA 1257   4.564   6.993   1.692
  128LYS     CB 1258   4.631   7.118   1.634
  128LYS     CG 1259   4.626   7.240   1.727
  128LYS     CD 1260   4.635   7.363   1.638
  128LYS     CE 1261   4.603   7.495   1.709
  128LYS     NZ 1262   4.463   7.493   1.755
  128LYS    HZ1 1263   4.450   7.421   1.824
  128LYS    HZ2 1264   4.453   7.574   1.813
  128LYS    HZ3 1265   4.398   7.505   1.680
  128LYS      C 1266   4.554   6.896   1.574
  128LYS      O 1267   4.454   6.905   1.503
  129ASN      N 1268   4.647   6.804   1.552
  129ASN      H 1269   4.714   6.785   1.624
  129ASN     CA 1270   4.654   6.718   1.433
  129ASN     CB 1271   4.792   6.654   1.432
  129ASN     CG 1272   4.814   6.564   1.311
  129ASN    OD1 1273   4.771   6.449   1.308
  129ASN    ND2 1274   4.872   6.616   1.203
  129ASN   HD21 1275   4.881   6.715   1.196
  129ASN   HD22 1276   4.877   6.552   1.126
  129ASN      C 1277   4.537   6.619   1.439
  129ASN      O 1278   4.510   6.543   1.532
  130GLU      N 1279   4.490   6.590   1.318
  130GLU      H 1280   4.543   6.629   1.243
  130GLU     CA 1281   4.384   6.496   1.278
  130GLU     CB 1282   4.351   6.502   1.129
  130GLU     CG 1283   4.269   6.623   1.083
  130GLU     CD 1284   4.245   6.630   0.932
  130GLU    OE1 1285   4.333   6.666   0.850
  130GLU    OE2 1286   4.132   6.595   0.892
  130GLU      C 1287   4.402   6.348   1.315
  130GLU      O 1288   4.306   6.295   1.370
  131ALA      N 1289   4.529   6.312   1.330
  131ALA      H 1290   4.606   6.375   1.325
  131ALA     CA 1291   4.567   6.186   1.396
  131ALA     CB 1292   4.720   6.178   1.403
  131ALA      C 1293   4.507   6.166   1.535
  131ALA      O 1294   4.460   6.056   1.564
  132ILE      N 1295   4.507   6.274   1.613
  132ILE      H 1296   4.549   6.359   1.581
  132ILE     CA 1297   4.440   6.267   1.744
  132ILE     CB 1298   4.482   6.392   1.822
  132ILE    CG1 1299   4.628   6.377   1.865
  132ILE    CG2 1300   4.391   6.425   1.940
  132ILE     CD 1301   4.653   6.288   1.986
  132ILE      C 1302   4.290   6.240   1.732
  132ILE      O 1303   4.236   6.151   1.798
  133GLN      N 1304   4.215   6.311   1.649
  133GLN      H 1305   4.259   6.388   1.602
  133GLN     CA 1306   4.073   6.298   1.615
  133GLN     CB 1307   4.016   6.402   1.518
  133GLN     CG 1308   3.992   6.534   1.592
  133GLN     CD 1309   4.113   6.600   1.658
  133GLN    OE1 1310   4.112   6.634   1.777
  133GLN    NE2 1311   4.185   6.670   1.571
  133GLN   HE21 1312   4.160   6.694   1.477
  133GLN   HE22 1313   4.280   6.689   1.594
  133GLN      C 1314   4.023   6.164   1.560
  133GLN      O 1315   3.923   6.114   1.612
  134ALA      N 1316   4.111   6.103   1.482
  134ALA      H 1317   4.188   6.157   1.447
  134ALA     CA 1318   4.090   5.969   1.425
  134ALA     CB 1319   4.201   5.928   1.327
  134ALA      C 1320   4.070   5.865   1.535
  134ALA      O 1321   3.964   5.802   1.536
  135ALA      N 1322   4.172   5.862   1.621
  135ALA      H 1323   4.258   5.904   1.593
  135ALA     CA 1324   4.172   5.779   1.742
  135ALA     CB 1325   4.307   5.790   1.813
  135ALA      C 1326   4.049   5.809   1.828
  135ALA      O 1327   3.971   5.721   1.865
  136HISE     N 1328   4.022   5.934   1.864
  136HISE     H 1329   4.080   6.007   1.830
  136HISE    CA 1330   3.905   5.978   1.942
  136HISE    CB 1331   3.917   6.128   1.968
  136HISE    CG 1332   3.808   6.194   2.052
  136HISE   ND1 1333   3.818   6.241   2.176
  136HISE   CD2 1334   3.690   6.241   2.011
  136HISE   HD2 1335   3.637   6.231   1.917
  136HISE   CE1 1336   3.711   6.309   2.214
  136HISE   HE1 1337   3.675   6.318   2.317
  136HISE   NE2 1338   3.631   6.311   2.108
  136HISE   HE2 1339   3.539   6.350   2.117
  136HISE     C 1340   3.767   5.940   1.886
  136HISE     O 1341   3.685   5.890   1.962
  137ASP      N 1342   3.757   5.945   1.753
  137ASP      H 1343   3.822   5.992   1.694
  137ASP     CA 1344   3.641   5.879   1.692
  137ASP     CB 1345   3.643   5.899   1.540
  137ASP     CG 1346   3.506   5.894   1.471
  137ASP    OD1 1347   3.456   6.001   1.432
  137ASP    OD2 1348   3.460   5.782   1.440
  137ASP      C 1349   3.636   5.728   1.713
  137ASP      O 1350   3.550   5.682   1.789
  138ALA      N 1351   3.730   5.648   1.663
  138ALA      H 1352   3.813   5.701   1.645
  138ALA     CA 1353   3.728   5.503   1.684
  138ALA     CB 1354   3.843   5.442   1.603
  138ALA      C 1355   3.727   5.448   1.826
  138ALA      O 1356   3.664   5.345   1.850
  139VAL      N 1357   3.796   5.515   1.918
  139VAL      H 1358   3.864   5.585   1.898
  139VAL     CA 1359   3.803   5.475   2.060
  139VAL     CB 1360   3.930   5.513   2.137
  139VAL    CG1 1361   3.927   5.659   2.182
  139VAL    CG2 1362   3.967   5.414   2.247
  139VAL      C 1363   3.678   5.493   2.146
  139VAL      O 1364   3.666   5.457   2.263
  140ALA      N 1365   3.590   5.576   2.088
  140ALA      H 1366   3.613   5.623   2.004
  140ALA     CA 1367   3.458   5.605   2.145
  140ALA     CB 1368   3.378   5.687   2.043
  140ALA      C 1369   3.376   5.490   2.204
  140ALA      O 1370   3.345   5.502   2.322
  141GLN      N 1371   3.373   5.379   2.130
  141GLN      H 1372   3.415   5.376   2.040
  141GLN     CA 1373   3.304   5.258   2.175
  141GLN     CB 1374   3.258   5.192   2.044
  141GLN     CG 1375   3.140   5.265   1.979
  141GLN     CD 1376   3.178   5.374   1.878
  141GLN    OE1 1377   3.296   5.385   1.846
  141GLN    NE2 1378   3.095   5.460   1.820
  141GLN   HE21 1379   2.995   5.457   1.828
  141GLN   HE22 1380   3.142   5.535   1.772
  141GLN      C 1381   3.374   5.165   2.274
  141GLN      O 1382   3.325   5.054   2.298
  142GLU      N 1383   3.492   5.198   2.326
  142GLU      H 1384   3.538   5.282   2.296
  142GLU     CA 1385   3.562   5.120   2.428
  142GLU     CB 1386   3.691   5.076   2.359
  142GLU     CG 1387   3.730   4.932   2.395
  142GLU     CD 1388   3.827   4.931   2.513
  142GLU    OE1 1389   3.841   4.822   2.574
  142GLU    OE2 1390   3.893   5.034   2.538
  142GLU      C 1391   3.588   5.215   2.546
  142GLU      O 1392   3.595   5.336   2.523
  143GLY      N 1393   3.608   5.158   2.664
  143GLY      H 1394   3.602   5.061   2.689
  143GLY     CA 1395   3.645   5.229   2.787
  143GLY      C 1396   3.761   5.169   2.868
  143GLY      O 1397   3.823   5.247   2.939
  144GLN      N 1398   3.780   5.038   2.853
  144GLN      H 1399   3.697   4.983   2.841
  144GLN     CA 1400   3.897   4.977   2.918
  144GLN     CB 1401   3.895   4.825   2.926
  144GLN     CG 1402   3.795   4.759   3.021
  144GLN     CD 1403   3.828   4.611   3.043
  144GLN    OE1 1404   3.860   4.536   2.951
  144GLN    NE2 1405   3.811   4.562   3.165
  144GLN   HE21 1406   3.772   4.624   3.234
  144GLN   HE22 1407   3.853   4.476   3.195
  144GLN      C 1408   4.036   5.040   2.903
  144GLN      O 1409   4.116   5.063   2.994
  145CYS      N 1410   4.076   5.055   2.777
  145CYS      H 1411   4.015   5.026   2.703
  145CYS     CA 1412   4.205   5.115   2.741
  145CYS     CB 1413   4.216   5.131   2.589
  145CYS     SG 1414   4.079   5.207   2.494
  145CYS     HG 1415   3.991   5.108   2.505
  145CYS      C 1416   4.230   5.256   2.794
  145CYS      O 1417   4.343   5.305   2.788
  146ARG      N 1418   4.126   5.322   2.845
  146ARG      H 1419   4.047   5.269   2.876
  146ARG     CA 1420   4.123   5.464   2.880
  146ARG     CB 1421   4.065   5.545   2.764
  146ARG     CG 1422   3.927   5.512   2.707
  146ARG     CD 1423   3.905   5.598   2.583
  146ARG     NE 1424   3.769   5.575   2.533
  146ARG     HE 1425   3.761   5.481   2.500
  146ARG     CZ 1426   3.677   5.672   2.529
  146ARG    NH1 1427   3.685   5.804   2.556
  146ARG   HH11 1428   3.769   5.854   2.576
  146ARG   HH12 1429   3.602   5.860   2.552
  146ARG    NH2 1430   3.550   5.635   2.511
  146ARG   HH21 1431   3.528   5.538   2.497
  146ARG   HH22 1432   3.478   5.704   2.508
  146ARG      C 1433   4.060   5.473   3.019
  146ARG      O 1434   3.940   5.490   3.044
  147VAL      N 1435   4.159   5.472   3.108
  147VAL      H 1436   4.252   5.479   3.072
  147VAL     CA 1437   4.139   5.457   3.252
  147VAL     CB 1438   4.232   5.350   3.311
  147VAL    CG1 1439   4.172   5.219   3.262
  147VAL    CG2 1440   4.380   5.357   3.276
  147VAL      C 1441   4.135   5.590   3.327
  147VAL      O 1442   4.238   5.654   3.347
  148ASP      N 1443   4.030   5.601   3.408
  148ASP      H 1444   3.944   5.549   3.401
  148ASP     CA 1445   4.019   5.715   3.500
  148ASP     CB 1446   3.873   5.734   3.542
  148ASP     CG 1447   3.840   5.864   3.616
  148ASP    OD1 1448   3.825   5.972   3.555
  148ASP    OD2 1449   3.825   5.852   3.739
  148ASP      C 1450   4.115   5.708   3.619
  148ASP      O 1451   4.152   5.606   3.676
  149ASP      N 1452   4.124   5.825   3.683
  149ASP      H 1453   4.062   5.896   3.650
  149ASP     CA 1454   4.190   5.845   3.812
  149ASP     CB 1455   4.166   5.987   3.862
  149ASP     CG 1456   4.202   6.026   4.006
  149ASP    OD1 1457   4.113   6.043   4.092
  149ASP    OD2 1458   4.322   6.059   4.024
  149ASP      C 1459   4.142   5.746   3.919
  149ASP      O 1460   4.222   5.684   3.989
  150LYS      N 1461   4.010   5.734   3.932
  150LYS      H 1462   3.951   5.763   3.857
  150LYS     CA 1463   3.950   5.657   4.042
  150LYS     CB 1464   3.816   5.721   4.079
  150LYS     CG 1465   3.845   5.854   4.148
  150LYS     CD 1466   3.718   5.937   4.169
  150LYS     CE 1467   3.747   6.070   4.239
  150LYS     NZ 1468   3.826   6.156   4.149
  150LYS    HZ1 1469   3.840   6.250   4.178
  150LYS    HZ2 1470   3.919   6.122   4.133
  150LYS    HZ3 1471   3.779   6.160   4.060
  150LYS      C 1472   3.942   5.505   4.032
  150LYS      O 1473   3.891   5.435   4.120
  151VAL      N 1474   4.005   5.443   3.933
  151VAL      H 1475   4.059   5.487   3.861
  151VAL     CA 1476   4.007   5.296   3.923
  151VAL     CB 1477   3.958   5.237   3.791
  151VAL    CG1 1478   3.807   5.261   3.793
  151VAL    CG2 1479   4.032   5.282   3.665
  151VAL      C 1480   4.142   5.235   3.961
  151VAL      O 1481   4.248   5.290   3.931
  152ASN      N 1482   4.129   5.113   4.012
  152ASN      H 1483   4.037   5.082   4.036
  152ASN     CA 1484   4.238   5.018   4.043
  152ASN     CB 1485   4.176   4.896   4.111
  152ASN     CG 1486   4.100   4.812   4.008
  152ASN    OD1 1487   4.003   4.853   3.944
  152ASN    ND2 1488   4.149   4.693   3.975
  152ASN   HD21 1489   4.234   4.665   4.020
  152ASN   HD22 1490   4.099   4.643   3.905
  152ASN      C 1491   4.333   4.979   3.930
  152ASN      O 1492   4.444   4.931   3.956
  153PHE      N 1493   4.276   4.955   3.812
  153PHE      H 1494   4.187   4.911   3.804
  153PHE     CA 1495   4.354   4.947   3.688
  153PHE     CB 1496   4.277   4.875   3.577
  153PHE     CG 1497   4.230   4.736   3.618
  153PHE    CD1 1498   4.322   4.632   3.613
  153PHE    HD1 1499   4.417   4.642   3.561
  153PHE    CD2 1500   4.099   4.701   3.651
  153PHE    HD2 1501   4.022   4.776   3.640
  153PHE    CE1 1502   4.293   4.503   3.658
  153PHE    HE1 1503   4.367   4.423   3.659
  153PHE    CE2 1504   4.068   4.574   3.699
  153PHE    HE2 1505   3.969   4.568   3.742
  153PHE     CZ 1506   4.166   4.476   3.708
  153PHE     HZ 1507   4.145   4.371   3.727
  153PHE      C 1508   4.410   5.081   3.642
  153PHE      O 1509   4.346   5.186   3.637
  154HISE     N 1510   4.540   5.071   3.612
  154HISE     H 1511   4.597   4.991   3.631
  154HISE    CA 1512   4.624   5.180   3.561
  154HISE    CB 1513   4.735   5.191   3.666
  154HISE    CG 1514   4.850   5.279   3.618
  154HISE   ND1 1515   4.849   5.411   3.602
  154HISE   CD2 1516   4.976   5.239   3.607
  154HISE   HD2 1517   5.016   5.139   3.592
  154HISE   CE1 1518   4.975   5.451   3.584
  154HISE   HE1 1519   5.000   5.550   3.548
  154HISE   NE2 1520   5.055   5.344   3.586
  154HISE   HE2 1521   5.153   5.352   3.566
  154HISE     C 1522   4.685   5.148   3.425
  154HISE     O 1523   4.689   5.035   3.376
  155PHE      N 1524   4.739   5.248   3.355
  155PHE      H 1525   4.741   5.339   3.395
  155PHE     CA 1526   4.783   5.238   3.215
  155PHE     CB 1527   4.714   5.339   3.124
  155PHE     CG 1528   4.720   5.323   2.972
  155PHE    CD1 1529   4.813   5.398   2.901
  155PHE    HD1 1530   4.897   5.442   2.956
  155PHE    CD2 1531   4.632   5.241   2.902
  155PHE    HD2 1532   4.553   5.185   2.954
  155PHE    CE1 1533   4.805   5.403   2.763
  155PHE    HE1 1534   4.891   5.440   2.707
  155PHE    CE2 1535   4.621   5.248   2.764
  155PHE    HE2 1536   4.545   5.187   2.715
  155PHE     CZ 1537   4.708   5.330   2.695
  155PHE     HZ 1538   4.685   5.345   2.589
  155PHE      C 1539   4.933   5.233   3.185
  155PHE      O 1540   5.004   5.323   3.229
  156ILE      N 1541   4.976   5.115   3.141
  156ILE      H 1542   4.915   5.037   3.125
  156ILE     CA 1543   5.112   5.097   3.088
  156ILE     CB 1544   5.219   5.033   3.177
  156ILE    CG1 1545   5.172   4.897   3.230
  156ILE    CG2 1546   5.264   5.124   3.291
  156ILE     CD 1547   5.270   4.807   3.306
  156ILE      C 1548   5.130   5.044   2.946
  156ILE      O 1549   5.044   4.972   2.894
  157LEU      N 1550   5.237   5.085   2.878
  157LEU      H 1551   5.303   5.147   2.920
  157LEU     CA 1552   5.271   5.031   2.745
  157LEU     CB 1553   5.244   5.140   2.640
  157LEU     CG 1554   5.305   5.129   2.501
  157LEU    CD1 1555   5.239   5.010   2.429
  157LEU    CD2 1556   5.311   5.267   2.435
  157LEU      C 1557   5.415   4.979   2.741
  157LEU      O 1558   5.504   5.039   2.801
  158PHE      N 1559   5.425   4.856   2.693
  158PHE      H 1560   5.351   4.789   2.687
  158PHE     CA 1561   5.556   4.794   2.667
  158PHE     CB 1562   5.581   4.662   2.742
  158PHE     CG 1563   5.550   4.668   2.891
  158PHE    CD1 1564   5.667   4.650   2.965
  158PHE    HD1 1565   5.759   4.638   2.909
  158PHE    CD2 1566   5.426   4.651   2.952
  158PHE    HD2 1567   5.338   4.681   2.897
  158PHE    CE1 1568   5.666   4.618   3.100
  158PHE    HE1 1569   5.752   4.626   3.166
  158PHE    CE2 1570   5.425   4.615   3.086
  158PHE    HE2 1571   5.325   4.596   3.124
  158PHE     CZ 1572   5.542   4.595   3.159
  158PHE     HZ 1573   5.538   4.580   3.267
  158PHE      C 1574   5.601   4.783   2.522
  158PHE      O 1575   5.565   4.685   2.457
  159ASN      N 1576   5.682   4.881   2.482
  159ASN      H 1577   5.714   4.946   2.551
  159ASN     CA 1578   5.742   4.889   2.348
  159ASN     CB 1579   5.738   5.033   2.295
  159ASN     CG 1580   5.611   5.065   2.216
  159ASN    OD1 1581   5.518   5.128   2.267
  159ASN    ND2 1582   5.605   5.014   2.094
  159ASN   HD21 1583   5.672   4.956   2.048
  159ASN   HD22 1584   5.523   5.019   2.036
  159ASN      C 1585   5.879   4.824   2.329
  159ASN      O 1586   5.976   4.872   2.388
  160ASN      N 1587   5.888   4.732   2.233
  160ASN      H 1588   5.806   4.703   2.183
  160ASN     CA 1589   6.010   4.654   2.209
  160ASN     CB 1590   5.964   4.509   2.190
  160ASN     CG 1591   5.873   4.506   2.067
  160ASN    OD1 1592   5.756   4.545   2.069
  160ASN    ND2 1593   5.924   4.456   1.955
  160ASN   HD21 1594   6.021   4.434   1.945
  160ASN   HD22 1595   5.857   4.439   1.883
  160ASN      C 1596   6.100   4.715   2.102
  160ASN      O 1597   6.137   4.641   2.011
  161VAL      N 1598   6.128   4.845   2.105
  161VAL      H 1599   6.126   4.890   2.195
  161VAL     CA 1600   6.186   4.931   2.001
  161VAL     CB 1601   6.176   5.079   2.037
  161VAL    CG1 1602   6.238   5.170   1.931
  161VAL    CG2 1603   6.033   5.122   2.070
  161VAL      C 1604   6.327   4.878   1.977
  161VAL      O 1605   6.421   4.903   2.053
  162ASP      N 1606   6.349   4.837   1.853
  162ASP      H 1607   6.273   4.834   1.788
  162ASP     CA 1608   6.477   4.787   1.801
  162ASP     CB 1609   6.568   4.909   1.791
  162ASP     CG 1610   6.656   4.916   1.666
  162ASP    OD1 1611   6.716   4.814   1.625
  162ASP    OD2 1612   6.629   5.018   1.599
  162ASP      C 1613   6.541   4.675   1.884
  162ASP      O 1614   6.657   4.684   1.925
  163GLY      N 1615   6.455   4.584   1.929
  163GLY      H 1616   6.377   4.560   1.871
  163GLY     CA 1617   6.498   4.479   2.022
  163GLY      C 1618   6.538   4.528   2.162
  163GLY      O 1619   6.628   4.480   2.231
  164HISE     N 1620   6.470   4.635   2.203
  164HISE     H 1621   6.394   4.664   2.145
  164HISE    CA 1622   6.481   4.698   2.335
  164HISE    CB 1623   6.568   4.824   2.330
  164HISE    CG 1624   6.716   4.790   2.342
  164HISE   ND1 1625   6.794   4.793   2.450
  164HISE   CD2 1626   6.788   4.737   2.243
  164HISE   HD2 1627   6.765   4.744   2.137
  164HISE   CE1 1628   6.917   4.752   2.419
  164HISE   HE1 1629   6.998   4.733   2.490
  164HISE   NE2 1630   6.909   4.711   2.293
  164HISE   HE2 1631   6.981   4.664   2.242
  164HISE     C 1632   6.347   4.733   2.402
  164HISE     O 1633   6.275   4.817   2.351
  165LEU      N 1634   6.322   4.665   2.514
  165LEU      H 1635   6.391   4.602   2.549
  165LEU     CA 1636   6.196   4.678   2.589
  165LEU     CB 1637   6.184   4.554   2.678
  165LEU     CG 1638   6.048   4.542   2.747
  165LEU    CD1 1639   5.935   4.504   2.652
  165LEU    CD2 1640   6.056   4.449   2.868
  165LEU      C 1641   6.191   4.804   2.676
  165LEU      O 1642   6.246   4.810   2.786
  166TYR      N 1643   6.111   4.897   2.625
  166TYR      H 1644   6.086   4.879   2.530
  166TYR     CA 1645   6.074   5.021   2.696
  166TYR     CB 1646   6.082   5.148   2.611
  166TYR     CG 1647   6.226   5.194   2.586
  166TYR    CD1 1648   6.310   5.141   2.489
  166TYR    HD1 1649   6.266   5.072   2.417
  166TYR    CD2 1650   6.285   5.279   2.679
  166TYR    HD2 1651   6.222   5.326   2.754
  166TYR    CE1 1652   6.442   5.181   2.475
  166TYR    HE1 1653   6.502   5.110   2.418
  166TYR    CE2 1654   6.420   5.312   2.669
  166TYR    HE2 1655   6.460   5.383   2.741
  166TYR     CZ 1656   6.503   5.265   2.568
  166TYR     OH 1657   6.637   5.255   2.583
  166TYR     HH 1658   6.660   5.301   2.668
  166TYR      C 1659   5.933   5.021   2.756
  166TYR      O 1660   5.828   5.015   2.692
  167GLU      N 1661   5.925   5.025   2.889
  167GLU      H 1662   6.009   4.998   2.937
  167GLU     CA 1663   5.803   5.048   2.967
  167GLU     CB 1664   5.829   4.994   3.108
  167GLU     CG 1665   5.715   4.993   3.210
  167GLU     CD 1666   5.750   4.954   3.354
  167GLU    OE1 1667   5.800   5.033   3.436
  167GLU    OE2 1668   5.712   4.839   3.384
  167GLU      C 1669   5.776   5.198   2.974
  167GLU      O 1670   5.850   5.275   3.035
  168LEU      N 1671   5.673   5.238   2.900
  168LEU      H 1672   5.626   5.171   2.842
  168LEU     CA 1673   5.612   5.371   2.910
  168LEU     CB 1674   5.558   5.408   2.772
  168LEU     CG 1675   5.662   5.481   2.686
  168LEU    CD1 1676   5.601   5.492   2.546
  168LEU    CD2 1677   5.692   5.620   2.744
  168LEU      C 1678   5.494   5.376   3.007
  168LEU      O 1679   5.438   5.270   3.034
  169ASP      N 1680   5.464   5.486   3.076
  169ASP      H 1681   5.506   5.575   3.062
  169ASP     CA 1682   5.364   5.487   3.183
  169ASP     CB 1683   5.429   5.493   3.322
  169ASP     CG 1684   5.341   5.470   3.445
  169ASP    OD1 1685   5.296   5.572   3.501
  169ASP    OD2 1686   5.312   5.355   3.483
  169ASP      C 1687   5.272   5.609   3.174
  169ASP      O 1688   5.305   5.716   3.122
  170GLY      N 1689   5.145   5.598   3.212
  170GLY      H 1690   5.111   5.516   3.258
  170GLY     CA 1691   5.049   5.709   3.205
  170GLY      C 1692   5.077   5.832   3.292
  170GLY      O 1693   5.069   5.947   3.247
  171ARG      N 1694   5.111   5.796   3.415
  171ARG      H 1695   5.169   5.716   3.433
  171ARG     CA 1696   5.138   5.893   3.522
  171ARG     CB 1697   5.095   5.819   3.649
  171ARG     CG 1698   4.945   5.833   3.674
  171ARG     CD 1699   4.907   5.769   3.808
  171ARG     NE 1700   4.762   5.778   3.823
  171ARG     HE 1701   4.724   5.871   3.829
  171ARG     CZ 1702   4.682   5.672   3.840
  171ARG    NH1 1703   4.712   5.542   3.834
  171ARG   HH11 1704   4.798   5.522   3.789
  171ARG   HH12 1705   4.649   5.464   3.844
  171ARG    NH2 1706   4.549   5.688   3.832
  171ARG   HH21 1707   4.501   5.773   3.811
  171ARG   HH22 1708   4.493   5.605   3.839
  171ARG      C 1709   5.283   5.937   3.539
  171ARG      O 1710   5.302   6.057   3.559
  172MET      N 1711   5.378   5.845   3.551
  172MET      H 1712   5.356   5.748   3.562
  172MET     CA 1713   5.519   5.885   3.569
  172MET     CB 1714   5.591   5.776   3.648
  172MET     CG 1715   5.521   5.726   3.774
  172MET     SD 1716   5.421   5.847   3.868
  172MET     CE 1717   5.381   5.752   4.013
  172MET      C 1718   5.595   5.915   3.440
  172MET      O 1719   5.571   5.843   3.343
  173PRO      N 1720   5.678   6.018   3.442
  173PRO     CA 1721   5.783   6.036   3.340
  173PRO     CB 1722   5.837   6.178   3.361
  173PRO     CG 1723   5.794   6.219   3.501
  173PRO     CD 1724   5.673   6.131   3.535
  173PRO      C 1725   5.894   5.930   3.338
  173PRO      O 1726   5.874   5.819   3.385
  174PHE      N 1727   5.983   5.957   3.242
  174PHE      H 1728   5.961   6.029   3.177
  174PHE     CA 1729   6.099   5.872   3.211
  174PHE     CB 1730   6.193   5.878   3.332
  174PHE     CG 1731   6.317   5.788   3.329
  174PHE    CD1 1732   6.321   5.669   3.402
  174PHE    HD1 1733   6.248   5.661   3.482
  174PHE    CD2 1734   6.428   5.828   3.256
  174PHE    HD2 1735   6.425   5.926   3.210
  174PHE    CE1 1736   6.428   5.582   3.382
  174PHE    HE1 1737   6.430   5.489   3.438
  174PHE    CE2 1738   6.536   5.742   3.241
  174PHE    HE2 1739   6.630   5.782   3.203
  174PHE     CZ 1740   6.532   5.614   3.296
  174PHE     HZ 1741   6.611   5.542   3.277
  174PHE      C 1742   6.070   5.730   3.163
  174PHE      O 1743   6.054   5.644   3.249
  175PRO      N 1744   6.106   5.700   3.039
  175PRO     CA 1745   6.099   5.562   2.988
  175PRO     CB 1746   6.122   5.579   2.838
  175PRO     CG 1747   6.092   5.726   2.809
  175PRO     CD 1748   6.138   5.799   2.935
  175PRO      C 1749   6.197   5.469   3.061
  175PRO      O 1750   6.317   5.475   3.033
  176VAL      N 1751   6.149   5.350   3.096
  176VAL      H 1752   6.065   5.319   3.052
  176VAL     CA 1753   6.227   5.244   3.161
  176VAL     CB 1754   6.157   5.202   3.291
  176VAL    CG1 1755   6.207   5.067   3.343
  176VAL    CG2 1756   6.182   5.301   3.404
  176VAL      C 1757   6.261   5.129   3.067
  176VAL      O 1758   6.173   5.060   3.014
  177ASN      N 1759   6.387   5.115   3.030
  177ASN      H 1760   6.453   5.190   3.039
  177ASN     CA 1761   6.437   4.997   2.957
  177ASN     CB 1762   6.560   5.038   2.876
  177ASN     CG 1763   6.587   4.931   2.771
  177ASN    OD1 1764   6.587   4.811   2.798
  177ASN    ND2 1765   6.616   4.963   2.645
  177ASN   HD21 1766   6.608   5.058   2.613
  177ASN   HD22 1767   6.635   4.890   2.580
  177ASN      C 1768   6.465   4.881   3.053
  177ASN      O 1769   6.564   4.868   3.125
  178HISE     N 1770   6.369   4.790   3.037
  178HISE     H 1771   6.299   4.807   2.968
  178HISE    CA 1772   6.384   4.669   3.119
  178HISE    CB 1773   6.249   4.604   3.150
  178HISE    CG 1774   6.161   4.677   3.251
  178HISE   ND1 1775   6.186   4.682   3.382
  178HISE   CD2 1776   6.041   4.729   3.223
  178HISE   HD2 1777   5.988   4.724   3.128
  178HISE   CE1 1778   6.075   4.735   3.433
  178HISE   HE1 1779   6.060   4.755   3.539
  178HISE   NE2 1780   5.985   4.762   3.338
  178HISE   HE2 1781   5.893   4.800   3.346
  178HISE     C 1782   6.473   4.561   3.057
  178HISE     O 1783   6.516   4.475   3.134
  179GLY      N 1784   6.508   4.575   2.930
  179GLY      H 1785   6.540   4.660   2.888
  179GLY     CA 1786   6.566   4.458   2.862
  179GLY      C 1787   6.587   4.460   2.710
  179GLY      O 1788   6.505   4.523   2.644
  180ALA      N 1789   6.676   4.374   2.661
  180ALA      H 1790   6.711   4.305   2.724
  180ALA     CA 1791   6.713   4.361   2.520
  180ALA     CB 1792   6.843   4.440   2.511
  180ALA      C 1793   6.718   4.213   2.480
  180ALA      O 1794   6.794   4.139   2.542
  181SER      N 1795   6.645   4.171   2.377
  181SER      H 1796   6.600   4.240   2.320
  181SER     CA 1797   6.662   4.035   2.322
  181SER     CB 1798   6.641   3.923   2.424
  181SER     OG 1799   6.519   3.928   2.498
  181SER     HG 1800   6.537   3.967   2.588
  181SER      C 1801   6.570   4.008   2.202
  181SER      O 1802   6.550   4.107   2.132
  182SER      N 1803   6.515   3.889   2.182
  182SER      H 1804   6.553   3.808   2.228
  182SER     CA 1805   6.404   3.858   2.092
  182SER     CB 1806   6.417   3.714   2.043
  182SER     OG 1807   6.523   3.696   1.949
  182SER     HG 1808   6.493   3.742   1.865
  182SER      C 1809   6.262   3.895   2.135
  182SER      O 1810   6.233   3.918   2.252
  183GLU      N 1811   6.179   3.911   2.032
  183GLU      H 1812   6.210   3.909   1.937
  183GLU     CA 1813   6.036   3.946   2.038
  183GLU     CB 1814   5.968   3.924   1.903
  183GLU     CG 1815   6.012   4.025   1.796
  183GLU     CD 1816   6.155   4.013   1.742
  183GLU    OE1 1817   6.169   3.954   1.632
  183GLU    OE2 1818   6.252   4.069   1.797
  183GLU      C 1819   5.955   3.875   2.146
  183GLU      O 1820   5.896   3.942   2.231
  184ASP      N 1821   5.962   3.743   2.140
  184ASP      H 1822   6.009   3.694   2.066
  184ASP     CA 1823   5.889   3.657   2.236
  184ASP     CB 1824   5.887   3.514   2.182
  184ASP     CG 1825   6.018   3.437   2.166
  184ASP    OD1 1826   6.124   3.501   2.148
  184ASP    OD2 1827   6.000   3.314   2.156
  184ASP      C 1828   5.950   3.671   2.376
  184ASP      O 1829   5.870   3.716   2.458
  185THR      N 1830   6.082   3.666   2.388
  185THR      H 1831   6.137   3.638   2.309
  185THR     CA 1832   6.139   3.673   2.523
  185THR     CB 1833   6.291   3.659   2.534
  185THR    OG1 1834   6.363   3.715   2.423
  185THR    HG1 1835   6.427   3.783   2.457
  185THR    CG2 1836   6.323   3.510   2.551
  185THR      C 1837   6.109   3.803   2.598
  185THR      O 1838   6.054   3.807   2.708
  186LEU      N 1839   6.109   3.912   2.520
  186LEU      H 1840   6.152   3.898   2.430
  186LEU     CA 1841   6.076   4.050   2.558
  186LEU     CB 1842   6.111   4.151   2.449
  186LEU     CG 1843   6.259   4.186   2.434
  186LEU    CD1 1844   6.279   4.286   2.320
  186LEU    CD2 1845   6.318   4.236   2.566
  186LEU      C 1846   5.934   4.082   2.607
  186LEU      O 1847   5.921   4.159   2.701
  187LEU      N 1848   5.838   4.031   2.530
  187LEU      H 1849   5.859   4.010   2.434
  187LEU     CA 1850   5.695   4.038   2.561
  187LEU     CB 1851   5.599   4.016   2.444
  187LEU     CG 1852   5.544   4.148   2.390
  187LEU    CD1 1853   5.656   4.227   2.323
  187LEU    CD2 1854   5.410   4.134   2.316
  187LEU      C 1855   5.675   3.941   2.678
  187LEU      O 1856   5.606   3.973   2.774
  188LYS      N 1857   5.738   3.824   2.684
  188LYS      H 1858   5.778   3.786   2.601
  188LYS     CA 1859   5.730   3.732   2.798
  188LYS     CB 1860   5.789   3.595   2.762
  188LYS     CG 1861   5.718   3.510   2.657
  188LYS     CD 1862   5.795   3.379   2.639
  188LYS     CE 1863   5.720   3.271   2.560
  188LYS     NZ 1864   5.790   3.157   2.500
  188LYS    HZ1 1865   5.760   3.069   2.538
  188LYS    HZ2 1866   5.770   3.158   2.402
  188LYS    HZ3 1867   5.888   3.174   2.503
  188LYS      C 1868   5.804   3.782   2.923
  188LYS      O 1869   5.750   3.763   3.031
  189ASP      N 1870   5.910   3.861   2.908
  189ASP      H 1871   5.965   3.850   2.825
  189ASP     CA 1872   5.968   3.934   3.022
  189ASP     CB 1873   6.106   3.994   2.998
  189ASP     CG 1874   6.226   3.901   3.021
  189ASP    OD1 1875   6.329   3.933   2.956
  189ASP    OD2 1876   6.230   3.815   3.111
  189ASP      C 1877   5.886   4.046   3.088
  189ASP      O 1878   5.886   4.063   3.210
  190ALA      N 1879   5.818   4.117   2.999
  190ALA      H 1880   5.861   4.132   2.910
  190ALA     CA 1881   5.717   4.215   3.042
  190ALA     CB 1882   5.655   4.279   2.917
  190ALA      C 1883   5.597   4.161   3.120
  190ALA      O 1884   5.583   4.194   3.238
  191ALA      N 1885   5.535   4.056   3.067
  191ALA      H 1886   5.530   4.043   2.968
  191ALA     CA 1887   5.423   3.994   3.138
  191ALA     CB 1888   5.362   3.884   3.050
  191ALA      C 1889   5.476   3.931   3.267
  191ALA      O 1890   5.408   3.943   3.369
  192LYS      N 1891   5.586   3.857   3.260
  192LYS      H 1892   5.637   3.838   3.176
  192LYS     CA 1893   5.650   3.804   3.382
  192LYS     CB 1894   5.774   3.722   3.347
  192LYS     CG 1895   5.810   3.637   3.470
  192LYS     CD 1896   5.927   3.545   3.438
  192LYS     CE 1897   6.041   3.623   3.373
  192LYS     NZ 1898   6.158   3.537   3.350
  192LYS    HZ1 1899   6.243   3.587   3.334
  192LYS    HZ2 1900   6.173   3.481   3.432
  192LYS    HZ3 1901   6.143   3.475   3.273
  192LYS      C 1902   5.688   3.906   3.490
  192LYS      O 1903   5.673   3.879   3.608
  193VAL      N 1904   5.743   4.022   3.454
  193VAL      H 1905   5.796   4.038   3.370
  193VAL     CA 1906   5.767   4.129   3.552
  193VAL     CB 1907   5.865   4.234   3.500
  193VAL    CG1 1908   5.816   4.339   3.401
  193VAL    CG2 1909   5.941   4.299   3.616
  193VAL      C 1910   5.637   4.179   3.616
  193VAL      O 1911   5.626   4.183   3.738
  194CYS      N 1912   5.535   4.187   3.531
  194CYS      H 1913   5.559   4.168   3.436
  194CYS     CA 1914   5.396   4.219   3.568
  194CYS     CB 1915   5.302   4.235   3.448
  194CYS     SG 1916   5.316   4.395   3.361
  194CYS     HG 1917   5.422   4.361   3.289
  194CYS      C 1918   5.346   4.120   3.673
  194CYS      O 1919   5.278   4.167   3.764
  195ARG      N 1920   5.348   3.990   3.645
  195ARG      H 1921   5.349   3.957   3.551
  195ARG     CA 1922   5.314   3.875   3.729
  195ARG     CB 1923   5.357   3.748   3.656
  195ARG     CG 1924   5.299   3.620   3.717
  195ARG     CD 1925   5.382   3.495   3.686
  195ARG     NE 1926   5.359   3.396   3.792
  195ARG     HE 1927   5.336   3.430   3.884
  195ARG     CZ 1928   5.348   3.266   3.765
  195ARG    NH1 1929   5.363   3.209   3.644
  195ARG   HH11 1930   5.379   3.268   3.565
  195ARG   HH12 1931   5.361   3.110   3.631
  195ARG    NH2 1932   5.313   3.178   3.861
  195ARG   HH21 1933   5.300   3.208   3.955
  195ARG   HH22 1934   5.311   3.081   3.839
  195ARG      C 1935   5.395   3.894   3.858
  195ARG      O 1936   5.334   3.930   3.958
  196GLU      N 1937   5.527   3.895   3.845
  196GLU      H 1938   5.578   3.874   3.762
  196GLU     CA 1939   5.620   3.910   3.958
  196GLU     CB 1940   5.770   3.908   3.927
  196GLU     CG 1941   5.809   3.772   3.870
  196GLU     CD 1942   5.945   3.743   3.935
  196GLU    OE1 1943   5.954   3.752   4.059
  196GLU    OE2 1944   6.035   3.692   3.864
  196GLU      C 1945   5.591   4.023   4.057
  196GLU      O 1946   5.562   3.999   4.174
  197PHE      N 1947   5.574   4.141   3.997
  197PHE      H 1948   5.603   4.141   3.901
  197PHE     CA 1949   5.539   4.265   4.067
  197PHE     CB 1950   5.529   4.394   3.985
  197PHE     CG 1951   5.654   4.462   3.930
  197PHE    CD1 1952   5.661   4.509   3.799
  197PHE    HD1 1953   5.582   4.483   3.729
  197PHE    CD2 1954   5.751   4.492   4.025
  197PHE    HD2 1955   5.708   4.500   4.125
  197PHE    CE1 1956   5.770   4.585   3.757
  197PHE    HE1 1957   5.801   4.600   3.654
  197PHE    CE2 1958   5.853   4.576   3.982
  197PHE    HE2 1959   5.919   4.616   4.059
  197PHE     CZ 1960   5.867   4.619   3.851
  197PHE     HZ 1961   5.946   4.688   3.821
  197PHE      C 1962   5.402   4.262   4.134
  197PHE      O 1963   5.395   4.282   4.255
  198THR      N 1964   5.303   4.193   4.076
  198THR      H 1965   5.320   4.138   3.995
  198THR     CA 1966   5.167   4.194   4.133
  198THR     CB 1967   5.057   4.208   4.028
  198THR    OG1 1968   5.061   4.094   3.943
  198THR    HG1 1969   5.134   4.103   3.875
  198THR    CG2 1970   5.073   4.343   3.958
  198THR      C 1971   5.137   4.071   4.219
  198THR      O 1972   5.081   4.080   4.328
  199GLU      N 1973   5.200   3.959   4.188
  199GLU      H 1974   5.239   3.958   4.096
  199GLU     CA 1975   5.205   3.838   4.273
  199GLU     CB 1976   5.275   3.724   4.199
  199GLU     CG 1977   5.236   3.586   4.253
  199GLU     CD 1978   5.299   3.468   4.178
  199GLU    OE1 1979   5.410   3.430   4.220
  199GLU    OE2 1980   5.233   3.410   4.088
  199GLU      C 1981   5.284   3.856   4.403
  199GLU      O 1982   5.251   3.796   4.505
  200ARG      N 1983   5.366   3.961   4.401
  200ARG      H 1984   5.409   3.993   4.317
  200ARG     CA 1985   5.432   4.011   4.522
  200ARG     CB 1986   5.563   4.076   4.476
  200ARG     CG 1987   5.682   4.033   4.563
  200ARG     CD 1988   5.824   4.076   4.524
  200ARG     NE 1989   5.866   4.002   4.404
  200ARG     HE 1990   5.844   3.904   4.397
  200ARG     CZ 1991   5.901   4.067   4.292
  200ARG    NH1 1992   5.885   4.199   4.272
  200ARG   HH11 1993   5.825   4.251   4.332
  200ARG   HH12 1994   5.914   4.242   4.186
  200ARG    NH2 1995   5.973   4.002   4.200
  200ARG   HH21 1996   5.999   3.908   4.222
  200ARG   HH22 1997   5.991   4.040   4.109
  200ARG      C 1998   5.349   4.095   4.619
  200ARG      O 1999   5.365   4.091   4.741
  201GLU      N 2000   5.244   4.164   4.574
  201GLU      H 2001   5.210   4.149   4.481
  201GLU     CA 2002   5.172   4.263   4.655
  201GLU     CB 2003   5.228   4.399   4.611
  201GLU     CG 2004   5.190   4.518   4.699
  201GLU     CD 2005   5.269   4.635   4.639
  201GLU    OE1 2006   5.198   4.731   4.600
  201GLU    OE2 2007   5.391   4.628   4.617
  201GLU      C 2008   5.020   4.265   4.645
  201GLU      O 2009   4.957   4.259   4.750
  202GLN      N 2010   4.957   4.272   4.527
  202GLN      H 2011   5.013   4.284   4.445
  202GLN     CA 2012   4.812   4.265   4.510
  202GLN     CB 2013   4.779   4.343   4.382
  202GLN     CG 2014   4.778   4.494   4.404
  202GLN     CD 2015   4.920   4.550   4.413
  202GLN    OE1 2016   5.016   4.511   4.347
  202GLN    NE2 2017   4.933   4.653   4.497
  202GLN   HE21 2018   4.854   4.680   4.551
  202GLN   HE22 2019   5.018   4.704   4.508
  202GLN      C 2020   4.760   4.121   4.510
  202GLN      O 2021   4.644   4.100   4.543
  203GLY      N 2022   4.837   4.016   4.481
  203GLY      H 2023   4.918   4.030   4.423
  203GLY     CA 2024   4.794   3.877   4.498
  203GLY      C 2025   4.802   3.807   4.362
  203GLY      O 2026   4.853   3.866   4.267
  204GLU      N 2027   4.740   3.690   4.343
  204GLU      H 2028   4.687   3.647   4.415
  204GLU     CA 2029   4.739   3.618   4.215
  204GLU     CB 2030   4.709   3.470   4.239
  204GLU     CG 2031   4.835   3.405   4.295
  204GLU     CD 2032   4.823   3.254   4.317
  204GLU    OE1 2033   4.745   3.212   4.405
  204GLU    OE2 2034   4.866   3.176   4.229
  204GLU      C 2035   4.629   3.683   4.132
  204GLU      O 2036   4.523   3.632   4.096
  205VAL      N 2037   4.673   3.795   4.074
  205VAL      H 2038   4.766   3.824   4.096
  205VAL     CA 2039   4.582   3.878   3.993
  205VAL     CB 2040   4.605   4.027   4.024
  205VAL    CG1 2041   4.505   4.122   3.959
  205VAL    CG2 2042   4.606   4.054   4.175
  205VAL      C 2043   4.607   3.850   3.845
  205VAL      O 2044   4.718   3.836   3.794
  206ARG      N 2045   4.496   3.825   3.776
  206ARG      H 2046   4.406   3.803   3.815
  206ARG     CA 2047   4.496   3.828   3.629
  206ARG     CB 2048   4.388   3.736   3.571
  206ARG     CG 2049   4.422   3.590   3.602
  206ARG     CD 2050   4.301   3.512   3.549
  206ARG     NE 2051   4.318   3.366   3.554
  206ARG     HE 2052   4.411   3.334   3.571
  206ARG     CZ 2053   4.223   3.278   3.517
  206ARG    NH1 2054   4.102   3.318   3.474
  206ARG   HH11 2055   4.077   3.414   3.481
  206ARG   HH12 2056   4.042   3.251   3.430
  206ARG    NH2 2057   4.245   3.147   3.504
  206ARG   HH21 2058   4.329   3.111   3.544
  206ARG   HH22 2059   4.189   3.084   3.450
  206ARG      C 2060   4.473   3.971   3.580
  206ARG      O 2061   4.362   4.025   3.587
  207PHE      N 2062   4.574   4.024   3.512
  207PHE      H 2063   4.656   3.966   3.512
  207PHE     CA 2064   4.585   4.153   3.444
  207PHE     CB 2065   4.725   4.212   3.463
  207PHE     CG 2066   4.829   4.110   3.416
  207PHE    CD1 2067   4.876   4.108   3.285
  207PHE    HD1 2068   4.822   4.172   3.216
  207PHE    CD2 2069   4.887   4.029   3.513
  207PHE    HD2 2070   4.844   4.001   3.609
  207PHE    CE1 2071   4.989   4.036   3.249
  207PHE    HE1 2072   5.024   4.033   3.145
  207PHE    CE2 2073   5.001   3.961   3.474
  207PHE    HE2 2074   5.054   3.895   3.543
  207PHE     CZ 2075   5.056   3.963   3.346
  207PHE     HZ 2076   5.141   3.905   3.309
  207PHE      C 2077   4.542   4.153   3.297
  207PHE      O 2078   4.584   4.062   3.225
  208SER      N 2079   4.463   4.254   3.262
  208SER      H 2080   4.437   4.326   3.326
  208SER     CA 2081   4.401   4.254   3.129
  208SER     CB 2082   4.275   4.339   3.117
  208SER     OG 2083   4.199   4.324   2.997
  208SER     HG 2084   4.177   4.228   2.982
  208SER      C 2085   4.499   4.309   3.025
  208SER      O 2086   4.536   4.426   3.036
  209ALA      N 2087   4.534   4.232   2.922
  209ALA      H 2088   4.472   4.156   2.903
  209ALA     CA 2089   4.628   4.273   2.816
  209ALA     CB 2090   4.769   4.242   2.867
  209ALA      C 2091   4.608   4.215   2.676
  209ALA      O 2092   4.579   4.098   2.651
  210VAL      N 2093   4.627   4.315   2.590
  210VAL      H 2094   4.631   4.411   2.617
  210VAL     CA 2095   4.637   4.294   2.445
  210VAL     CB 2096   4.535   4.379   2.369
  210VAL    CG1 2097   4.395   4.325   2.396
  210VAL    CG2 2098   4.536   4.527   2.408
  210VAL      C 2099   4.775   4.327   2.389
  210VAL      O 2100   4.836   4.428   2.424
  211ALA      N 2101   4.826   4.228   2.317
  211ALA      H 2102   4.779   4.141   2.308
  211ALA     CA 2103   4.953   4.237   2.244
  211ALA     CB 2104   5.049   4.122   2.276
  211ALA      C 2105   4.919   4.248   2.096
  211ALA      O 2106   4.861   4.155   2.039
  212LEU      N 2107   4.989   4.337   2.025
  212LEU      H 2108   5.067   4.386   2.065
  212LEU     CA 2109   4.976   4.364   1.882
  212LEU     CB 2110   5.012   4.513   1.870
  212LEU     CG 2111   5.005   4.564   1.726
  212LEU    CD1 2112   4.876   4.518   1.658
  212LEU    CD2 2113   5.008   4.717   1.733
  212LEU      C 2114   5.056   4.266   1.797
  212LEU      O 2115   5.176   4.287   1.775
  213CYS      N 2116   4.992   4.177   1.722
  213CYS      H 2117   4.897   4.194   1.696
  213CYS     CA 2118   5.050   4.082   1.626
  213CYS     CB 2119   5.008   3.938   1.657
  213CYS     SG 2120   4.835   3.898   1.615
  213CYS     HG 2121   4.814   3.995   1.527
  213CYS      C 2122   5.040   4.102   1.475
  213CYS      O 2123   4.941   4.160   1.430
  214LYS      N 2124   5.141   4.049   1.406
  214LYS      H 2125   5.229   4.023   1.446
  214LYS     CA 2126   5.127   4.031   1.261
  214LYS     CB 2127   5.256   4.051   1.182
  214LYS     CG 2128   5.229   4.013   1.036
  214LYS     CD 2129   5.346   4.036   0.941
  214LYS     CE 2130   5.483   3.973   0.968
  214LYS     NZ 2131   5.490   3.827   0.967
  214LYS    HZ1 2132   5.407   3.793   1.011
  214LYS    HZ2 2133   5.506   3.788   0.876
  214LYS    HZ3 2134   5.569   3.800   1.022
  214LYS      C 2135   5.039   3.914   1.217
  214LYS      O 2136   5.089   3.802   1.212
  215ALA      N 2137   4.911   3.945   1.195
  215ALA      H 2138   4.873   4.034   1.219
  215ALA     CA 2139   4.809   3.839   1.184
  215ALA     CB 2140   4.672   3.893   1.222
  215ALA      C 2141   4.829   3.772   1.048
  215ALA      O 2142   4.807   3.650   1.052
  216ALA      N 2143   4.854   3.841   0.937
  216ALA      H 2144   4.883   3.937   0.941
  216ALA     CA 2145   4.876   3.776   0.807
  216ALA     CB 2146   4.811   3.859   0.696
  216ALA      C 2147   5.027   3.761   0.788
  216ALA     O1 2148   5.093   3.867   0.802
  216ALA     O2 2149   5.083   3.657   0.745
   6.93151   6.93151   4.90131   0.00000   0.00000   0.00000   0.00000   3.46574   3.46574
