# Supplementary material for: Is There a Functional Role for the Knotted Topology in Protein UCH-L1?
Source: J Chem Inf Model. 2024 Jul 24;64(17):6827–37. doi: 10.1021/acs.jcim.4c00880 (PMC11388461; doi:10.1021/acs.jcim.4c00880)
Supplement: Supplementary file 2 — ci4c00880_si_002.zip [file ci4c00880_si_002.zip › UCH-L1_files/APO/APO_delta7/REP_2/traj_initial.gro]

Protein in water t=   0.00000 step= 0
 2149
    1ILE      N    1   4.385   4.510   2.849
    1ILE     H1    2   4.439   4.430   2.824
    1ILE     H2    3   4.315   4.472   2.910
    1ILE     H3    4   4.339   4.545   2.767
    1ILE     CA    5   4.454   4.614   2.926
    1ILE     CB    6   4.579   4.661   2.851
    1ILE    CG1    7   4.679   4.556   2.802
    1ILE    CG2    8   4.638   4.783   2.922
    1ILE     CD    9   4.740   4.484   2.923
    1ILE      C   10   4.345   4.719   2.947
    1ILE      O   11   4.273   4.748   2.851
    2ASN      N   12   4.349   4.785   3.062
    2ASN      H   13   4.425   4.788   3.127
    2ASN     CA   14   4.235   4.869   3.103
    2ASN     CB   15   4.167   4.786   3.212
    2ASN     CG   16   4.069   4.878   3.285
    2ASN    OD1   17   4.096   4.928   3.394
    2ASN    ND2   18   3.945   4.895   3.239
    2ASN   HD21   19   3.908   4.847   3.159
    2ASN   HD22   20   3.883   4.949   3.295
    2ASN      C   21   4.283   5.007   3.149
    2ASN      O   22   4.375   5.023   3.229
    3PRO      N   23   4.196   5.101   3.113
    3PRO     CA   24   4.229   5.244   3.125
    3PRO     CB   25   4.115   5.322   3.060
    3PRO     CG   26   4.070   5.228   2.948
    3PRO     CD   27   4.086   5.092   3.016
    3PRO      C   28   4.239   5.287   3.272
    3PRO      O   29   4.337   5.340   3.324
    4GLU      N   30   4.135   5.251   3.346
    4GLU      H   31   4.049   5.222   3.304
    4GLU     CA   32   4.127   5.261   3.493
    4GLU     CB   33   3.998   5.202   3.549
    4GLU     CG   34   3.971   5.238   3.696
    4GLU     CD   35   3.884   5.142   3.777
    4GLU    OE1   36   3.905   5.019   3.778
    4GLU    OE2   37   3.802   5.191   3.859
    4GLU      C   38   4.248   5.197   3.561
    4GLU      O   39   4.301   5.263   3.649
    5MET      N   40   4.274   5.070   3.529
    5MET      H   41   4.200   5.010   3.501
    5MET     CA   42   4.395   5.010   3.588
    5MET     CB   43   4.388   4.858   3.572
    5MET     CG   44   4.268   4.789   3.639
    5MET     SD   45   4.235   4.824   3.815
    5MET     CE   46   4.084   4.731   3.832
    5MET      C   47   4.534   5.066   3.556
    5MET      O   48   4.604   5.090   3.654
    6LEU      N   49   4.547   5.123   3.437
    6LEU      H   50   4.480   5.090   3.370
    6LEU     CA   51   4.665   5.201   3.398
    6LEU     CB   52   4.689   5.229   3.249
    6LEU     CG   53   4.756   5.110   3.179
    6LEU    CD1   54   4.768   5.135   3.029
    6LEU    CD2   55   4.881   5.041   3.234
    6LEU      C   56   4.698   5.335   3.465
    6LEU      O   57   4.814   5.362   3.495
    7ASN      N   58   4.596   5.413   3.498
    7ASN      H   59   4.503   5.399   3.464
    7ASN     CA   60   4.587   5.529   3.589
    7ASN     CB   61   4.446   5.589   3.588
    7ASN     CG   62   4.413   5.660   3.457
    7ASN    OD1   63   4.501   5.719   3.394
    7ASN    ND2   64   4.287   5.665   3.416
    7ASN   HD21   65   4.214   5.619   3.467
    7ASN   HD22   66   4.259   5.744   3.361
    7ASN      C   67   4.637   5.497   3.730
    7ASN      O   68   4.715   5.573   3.786
    8LYS      N   69   4.590   5.388   3.790
    8LYS      H   70   4.520   5.341   3.737
    8LYS     CA   71   4.637   5.331   3.917
    8LYS     CB   72   4.549   5.209   3.947
    8LYS     CG   73   4.406   5.247   3.988
    8LYS     CD   74   4.316   5.126   4.014
    8LYS     CE   75   4.179   5.176   4.061
    8LYS     NZ   76   4.067   5.081   4.064
    8LYS    HZ1   77   4.098   5.013   4.130
    8LYS    HZ2   78   3.979   5.121   4.091
    8LYS    HZ3   79   4.047   5.049   3.971
    8LYS      C   80   4.784   5.288   3.923
    8LYS      O   81   4.846   5.327   4.021
    9VAL      N   82   4.841   5.241   3.812
    9VAL      H   83   4.777   5.192   3.752
    9VAL     CA   84   4.983   5.215   3.788
    9VAL     CB   85   5.006   5.147   3.652
    9VAL    CG1   86   5.156   5.128   3.628
    9VAL    CG2   87   4.939   5.010   3.635
    9VAL      C   88   5.061   5.346   3.795
    9VAL      O   89   5.142   5.363   3.887
   10LEU      N   90   5.028   5.447   3.715
   10LEU      H   91   4.947   5.434   3.658
   10LEU     CA   92   5.077   5.585   3.727
   10LEU     CB   93   4.984   5.682   3.654
   10LEU     CG   94   5.003   5.699   3.504
   10LEU    CD1   95   4.880   5.775   3.453
   10LEU    CD2   96   5.132   5.770   3.464
   10LEU      C   97   5.095   5.639   3.870
   10LEU      O   98   5.193   5.705   3.903
   11SER      N   99   4.989   5.624   3.949
   11SER      H  100   4.895   5.612   3.916
   11SER     CA  101   4.990   5.655   4.093
   11SER     CB  102   4.851   5.638   4.154
   11SER     OG  103   4.839   5.711   4.277
   11SER     HG  104   4.748   5.752   4.281
   11SER      C  105   5.093   5.576   4.174
   11SER      O  106   5.185   5.644   4.220
   12ARG      N  107   5.097   5.445   4.153
   12ARG      H  108   5.034   5.391   4.097
   12ARG     CA  109   5.203   5.368   4.220
   12ARG     CB  110   5.190   5.218   4.193
   12ARG     CG  111   5.064   5.156   4.253
   12ARG     CD  112   5.069   5.004   4.262
   12ARG     NE  113   4.948   4.957   4.331
   12ARG     HE  114   4.865   4.963   4.276
   12ARG     CZ  115   4.948   4.886   4.445
   12ARG    NH1  116   5.055   4.872   4.525
   12ARG   HH11  117   5.145   4.911   4.505
   12ARG   HH12  118   5.049   4.826   4.613
   12ARG    NH2  119   4.831   4.837   4.489
   12ARG   HH21  120   4.751   4.863   4.435
   12ARG   HH22  121   4.817   4.792   4.577
   12ARG      C  122   5.344   5.414   4.182
   12ARG      O  123   5.424   5.433   4.274
   13LEU      N  124   5.364   5.430   4.052
   13LEU      H  125   5.294   5.413   3.982
   13LEU     CA  126   5.495   5.472   4.000
   13LEU     CB  127   5.497   5.466   3.847
   13LEU     CG  128   5.500   5.328   3.782
   13LEU    CD1  129   5.478   5.334   3.631
   13LEU    CD2  130   5.636   5.275   3.827
   13LEU      C  131   5.537   5.616   4.032
   13LEU      O  132   5.649   5.660   4.009
   14GLY      N  133   5.449   5.694   4.094
   14GLY      H  134   5.358   5.652   4.101
   14GLY     CA  135   5.462   5.836   4.130
   14GLY      C  136   5.474   5.936   4.015
   14GLY      O  137   5.583   5.988   3.993
   15VAL      N  138   5.362   5.972   3.951
   15VAL      H  139   5.270   5.948   3.981
   15VAL     CA  140   5.356   6.065   3.838
   15VAL     CB  141   5.331   5.998   3.703
   15VAL    CG1  142   5.339   6.095   3.586
   15VAL    CG2  143   5.435   5.890   3.673
   15VAL      C  144   5.234   6.154   3.859
   15VAL      O  145   5.133   6.093   3.896
   16ALA      N  146   5.245   6.285   3.838
   16ALA      H  147   5.332   6.325   3.811
   16ALA     CA  148   5.135   6.378   3.866
   16ALA     CB  149   5.179   6.509   3.801
   16ALA      C  150   4.993   6.358   3.812
   16ALA      O  151   4.988   6.304   3.702
   17GLY      N  152   4.885   6.399   3.878
   17GLY      H  153   4.889   6.452   3.963
   17GLY     CA  154   4.745   6.371   3.842
   17GLY      C  155   4.668   6.447   3.734
   17GLY      O  156   4.548   6.431   3.712
   18GLN      N  157   4.720   6.568   3.710
   18GLN      H  158   4.780   6.594   3.785
   18GLN     CA  159   4.669   6.665   3.612
   18GLN     CB  160   4.770   6.779   3.598
   18GLN     CG  161   4.793   6.864   3.724
   18GLN     CD  162   4.923   6.945   3.719
   18GLN    OE1  163   5.032   6.896   3.749
   18GLN    NE2  164   4.916   7.058   3.650
   18GLN   HE21  165   4.839   7.087   3.594
   18GLN   HE22  166   5.004   7.102   3.630
   18GLN      C  167   4.629   6.618   3.472
   18GLN      O  168   4.555   6.690   3.405
   19TRP      N  169   4.707   6.519   3.429
   19TRP      H  170   4.802   6.511   3.458
   19TRP     CA  171   4.674   6.441   3.309
   19TRP     CB  172   4.780   6.456   3.200
   19TRP     CG  173   4.827   6.599   3.171
   19TRP    CD1  174   4.909   6.669   3.248
   19TRP    HD1  175   4.919   6.645   3.354
   19TRP    CD2  176   4.832   6.657   3.044
   19TRP    NE1  177   4.970   6.763   3.177
   19TRP    HE1  178   5.044   6.824   3.205
   19TRP    CE2  179   4.926   6.760   3.051
   19TRP    CE3  180   4.775   6.615   2.925
   19TRP    HE3  181   4.700   6.537   2.916
   19TRP    CZ2  182   4.964   6.822   2.933
   19TRP    HZ2  183   5.052   6.885   2.922
   19TRP    CZ3  184   4.809   6.681   2.807
   19TRP    HZ3  185   4.795   6.623   2.716
   19TRP    CH2  186   4.900   6.786   2.815
   19TRP    HH2  187   4.921   6.843   2.725
   19TRP      C  188   4.653   6.293   3.342
   19TRP      O  189   4.726   6.234   3.421
   20ARG      N  190   4.559   6.232   3.271
   20ARG      H  191   4.515   6.271   3.190
   20ARG     CA  192   4.507   6.101   3.315
   20ARG     CB  193   4.414   6.100   3.436
   20ARG     CG  194   4.470   6.129   3.576
   20ARG     CD  195   4.556   6.005   3.597
   20ARG     NE  196   4.662   6.021   3.697
   20ARG     HE  197   4.748   6.003   3.650
   20ARG     CZ  198   4.668   6.021   3.831
   20ARG    NH1  199   4.560   5.988   3.903
   20ARG   HH11  200   4.476   5.958   3.857
   20ARG   HH12  201   4.542   6.018   3.997
   20ARG    NH2  202   4.788   6.010   3.890
   20ARG   HH21  203   4.866   5.986   3.832
   20ARG   HH22  204   4.801   6.021   3.988
   20ARG      C  205   4.454   6.026   3.192
   20ARG      O  206   4.406   6.094   3.102
   21PHE      N  207   4.461   5.893   3.182
   21PHE      H  208   4.494   5.829   3.251
   21PHE     CA  209   4.395   5.817   3.075
   21PHE     CB  210   4.447   5.673   3.069
   21PHE     CG  211   4.594   5.660   3.028
   21PHE    CD1  212   4.696   5.669   3.123
   21PHE    HD1  213   4.683   5.680   3.231
   21PHE    CD2  214   4.623   5.619   2.899
   21PHE    HD2  215   4.549   5.603   2.820
   21PHE    CE1  216   4.829   5.651   3.088
   21PHE    HE1  217   4.912   5.631   3.156
   21PHE    CE2  218   4.756   5.598   2.865
   21PHE    HE2  219   4.782   5.544   2.774
   21PHE     CZ  220   4.858   5.609   2.959
   21PHE     HZ  221   4.965   5.593   2.949
   21PHE      C  222   4.242   5.809   3.083
   21PHE      O  223   4.186   5.816   3.193
   22VAL      N  224   4.185   5.838   2.967
   22VAL      H  225   4.241   5.847   2.884
   22VAL     CA  226   4.041   5.827   2.942
   22VAL     CB  227   3.968   5.958   2.912
   22VAL    CG1  228   3.980   6.061   3.024
   22VAL    CG2  229   4.009   6.016   2.776
   22VAL      C  230   4.012   5.735   2.823
   22VAL      O  231   4.093   5.711   2.734
   23ASP      N  232   3.900   5.664   2.834
   23ASP      H  233   3.841   5.672   2.914
   23ASP     CA  234   3.844   5.564   2.742
   23ASP     CB  235   3.778   5.445   2.813
   23ASP     CG  236   3.662   5.488   2.904
   23ASP    OD1  237   3.550   5.516   2.856
   23ASP    OD2  238   3.688   5.524   3.021
   23ASP      C  239   3.765   5.622   2.624
   23ASP      O  240   3.703   5.727   2.640
   24VAL      N  241   3.785   5.559   2.509
   24VAL      H  242   3.853   5.487   2.493
   24VAL     CA  243   3.735   5.613   2.381
   24VAL     CB  244   3.846   5.660   2.287
   24VAL    CG1  245   3.799   5.723   2.156
   24VAL    CG2  246   3.949   5.754   2.348
   24VAL      C  247   3.630   5.520   2.319
   24VAL      O  248   3.662   5.410   2.276
   25LEU      N  249   3.511   5.578   2.303
   25LEU      H  250   3.500   5.676   2.322
   25LEU     CA  251   3.390   5.508   2.259
   25LEU     CB  252   3.269   5.571   2.327
   25LEU     CG  253   3.247   5.528   2.472
   25LEU    CD1  254   3.130   5.606   2.532
   25LEU    CD2  255   3.221   5.379   2.499
   25LEU      C  256   3.365   5.486   2.109
   25LEU      O  257   3.260   5.432   2.076
   26GLY      N  258   3.475   5.493   2.034
   26GLY      H  259   3.567   5.502   2.073
   26GLY     CA  260   3.468   5.500   1.888
   26GLY      C  261   3.606   5.510   1.821
   26GLY      O  262   3.711   5.517   1.885
   27LEU      N  263   3.594   5.482   1.692
   27LEU      H  264   3.504   5.471   1.651
   27LEU     CA  265   3.703   5.496   1.594
   27LEU     CB  266   3.722   5.366   1.515
   27LEU     CG  267   3.773   5.260   1.612
   27LEU    CD1  268   3.824   5.151   1.517
   27LEU    CD2  269   3.881   5.306   1.709
   27LEU      C  270   3.692   5.614   1.497
   27LEU      O  271   3.793   5.648   1.435
   28GLU      N  272   3.570   5.665   1.479
   28GLU      H  273   3.486   5.634   1.524
   28GLU     CA  274   3.527   5.767   1.383
   28GLU     CB  275   3.374   5.771   1.381
   28GLU     CG  276   3.310   5.636   1.349
   28GLU     CD  277   3.267   5.569   1.480
   28GLU    OE1  278   3.146   5.585   1.508
   28GLU    OE2  279   3.340   5.487   1.539
   28GLU      C  280   3.580   5.909   1.402
   28GLU      O  281   3.678   5.919   1.475
   29GLU      N  282   3.547   6.001   1.311
   29GLU      H  283   3.494   5.985   1.228
   29GLU     CA  284   3.569   6.142   1.343
   29GLU     CB  285   3.541   6.234   1.224
   29GLU     CG  286   3.643   6.224   1.110
   29GLU     CD  287   3.759   6.322   1.126
   29GLU    OE1  288   3.873   6.284   1.090
   29GLU    OE2  289   3.737   6.439   1.164
   29GLU      C  290   3.488   6.199   1.459
   29GLU      O  291   3.534   6.279   1.541
   30GLU      N  292   3.365   6.147   1.459
   30GLU      H  293   3.322   6.108   1.378
   30GLU     CA  294   3.275   6.159   1.574
   30GLU     CB  295   3.136   6.119   1.523
   30GLU     CG  296   3.024   6.141   1.625
   30GLU     CD  297   3.020   6.284   1.681
   30GLU    OE1  298   2.950   6.362   1.613
   30GLU    OE2  299   3.053   6.299   1.801
   30GLU      C  300   3.324   6.065   1.684
   30GLU      O  301   3.426   5.995   1.684
   31SER      N  302   3.272   6.087   1.804
   31SER      H  303   3.213   6.167   1.814
   31SER     CA  304   3.308   6.017   1.928
   31SER     CB  305   3.316   5.864   1.931
   31SER     OG  306   3.271   5.842   2.065
   31SER     HG  307   3.349   5.839   2.128
   31SER      C  308   3.430   6.085   1.990
   31SER      O  309   3.441   6.124   2.106
   32LEU      N  310   3.521   6.123   1.900
   32LEU      H  311   3.511   6.073   1.814
   32LEU     CA  312   3.642   6.202   1.926
   32LEU     CB  313   3.749   6.173   1.820
   32LEU     CG  314   3.828   6.043   1.831
   32LEU    CD1  315   3.924   6.019   1.715
   32LEU    CD2  316   3.902   6.030   1.965
   32LEU      C  317   3.635   6.344   1.981
   32LEU      O  318   3.719   6.376   2.065
   33GLY      N  319   3.529   6.416   1.947
   33GLY      H  320   3.480   6.399   1.861
   33GLY     CA  321   3.495   6.541   2.017
   33GLY      C  322   3.480   6.528   2.169
   33GLY      O  323   3.509   6.628   2.234
   34SER      N  324   3.425   6.417   2.216
   34SER      H  325   3.376   6.352   2.158
   34SER     CA  326   3.402   6.402   2.361
   34SER     CB  327   3.308   6.283   2.377
   34SER     OG  328   3.267   6.265   2.513
   34SER     HG  329   3.206   6.342   2.530
   34SER      C  330   3.522   6.365   2.449
   34SER      O  331   3.520   6.383   2.570
   35VAL      N  332   3.635   6.331   2.387
   35VAL      H  333   3.631   6.333   2.287
   35VAL     CA  334   3.766   6.306   2.448
   35VAL     CB  335   3.856   6.227   2.353
   35VAL    CG1  336   3.990   6.181   2.410
   35VAL    CG2  337   3.787   6.103   2.295
   35VAL      C  338   3.831   6.440   2.484
   35VAL      O  339   3.814   6.531   2.403
   36PRO      N  340   3.879   6.454   2.608
   36PRO     CA  341   3.920   6.581   2.669
   36PRO     CB  342   3.955   6.556   2.816
   36PRO     CG  343   3.855   6.444   2.846
   36PRO     CD  344   3.859   6.360   2.719
   36PRO      C  345   4.043   6.645   2.604
   36PRO      O  346   4.137   6.573   2.570
   37ALA      N  347   4.038   6.776   2.584
   37ALA      H  348   3.954   6.829   2.589
   37ALA     CA  349   4.155   6.846   2.528
   37ALA     CB  350   4.113   6.965   2.441
   37ALA      C  351   4.239   6.894   2.646
   37ALA      O  352   4.181   6.931   2.748
   38PRO      N  353   4.370   6.903   2.627
   38PRO     CA  354   4.452   6.835   2.525
   38PRO     CB  355   4.579   6.918   2.506
   38PRO     CG  356   4.602   6.978   2.645
   38PRO     CD  357   4.457   7.005   2.686
   38PRO      C  358   4.487   6.690   2.558
   38PRO      O  359   4.497   6.662   2.677
   39ALA      N  360   4.521   6.621   2.450
   39ALA      H  361   4.532   6.667   2.362
   39ALA     CA  362   4.559   6.479   2.439
   39ALA     CB  363   4.469   6.414   2.334
   39ALA      C  364   4.704   6.470   2.392
   39ALA      O  365   4.745   6.512   2.283
   40CYS      N  366   4.780   6.390   2.466
   40CYS      H  367   4.738   6.318   2.522
   40CYS     CA  368   4.924   6.382   2.441
   40CYS     CB  369   5.008   6.426   2.561
   40CYS     SG  370   4.977   6.334   2.716
   40CYS     HG  371   5.073   6.405   2.773
   40CYS      C  372   4.958   6.244   2.385
   40CYS      O  373   5.041   6.229   2.295
   41ALA      N  374   4.925   6.141   2.462
   41ALA      H  375   4.892   6.152   2.556
   41ALA     CA  376   4.928   6.005   2.406
   41ALA     CB  377   5.002   5.918   2.508
   41ALA      C  378   4.794   5.944   2.364
   41ALA      O  379   4.700   5.933   2.442
   42LEU      N  380   4.794   5.894   2.241
   42LEU      H  381   4.865   5.916   2.174
   42LEU     CA  382   4.687   5.806   2.192
   42LEU     CB  383   4.650   5.837   2.047
   42LEU     CG  384   4.507   5.799   2.008
   42LEU    CD1  385   4.460   5.919   1.925
   42LEU    CD2  386   4.507   5.665   1.935
   42LEU      C  387   4.744   5.664   2.188
   42LEU      O  388   4.832   5.625   2.111
   43LEU      N  389   4.661   5.576   2.243
   43LEU      H  390   4.564   5.587   2.266
   43LEU     CA  391   4.695   5.433   2.249
   43LEU     CB  392   4.739   5.387   2.388
   43LEU     CG  393   4.878   5.442   2.422
   43LEU    CD1  394   4.859   5.568   2.506
   43LEU    CD2  395   4.951   5.335   2.504
   43LEU      C  396   4.582   5.341   2.202
   43LEU      O  397   4.468   5.354   2.247
   44LEU      N  398   4.617   5.237   2.127
   44LEU      H  399   4.707   5.230   2.084
   44LEU     CA  400   4.524   5.132   2.081
   44LEU     CB  401   4.497   5.156   1.932
   44LEU     CG  402   4.401   5.057   1.866
   44LEU    CD1  403   4.255   5.084   1.906
   44LEU    CD2  404   4.401   5.072   1.714
   44LEU      C  405   4.577   4.994   2.121
   44LEU      O  406   4.665   4.940   2.056
   45LEU      N  407   4.478   4.925   2.178
   45LEU      H  408   4.390   4.970   2.194
   45LEU     CA  409   4.485   4.779   2.194
   45LEU     CB  410   4.425   4.752   2.332
   45LEU     CG  411   4.444   4.607   2.376
   45LEU    CD1  412   4.589   4.559   2.390
   45LEU    CD2  413   4.365   4.587   2.506
   45LEU      C  414   4.417   4.698   2.084
   45LEU      O  415   4.296   4.677   2.082
   46PHE      N  416   4.500   4.625   2.010
   46PHE      H  417   4.592   4.602   2.043
   46PHE     CA  418   4.447   4.548   1.897
   46PHE     CB  419   4.447   4.631   1.768
   46PHE     CG  420   4.407   4.568   1.634
   46PHE    CD1  421   4.272   4.539   1.623
   46PHE    HD1  422   4.211   4.523   1.712
   46PHE    CD2  423   4.497   4.558   1.529
   46PHE    HD2  424   4.593   4.608   1.540
   46PHE    CE1  425   4.224   4.516   1.495
   46PHE    HE1  426   4.120   4.486   1.482
   46PHE    CE2  427   4.451   4.517   1.404
   46PHE    HE2  428   4.521   4.519   1.321
   46PHE     CZ  429   4.314   4.499   1.390
   46PHE     HZ  430   4.288   4.431   1.308
   46PHE      C  431   4.543   4.433   1.867
   46PHE      O  432   4.658   4.440   1.910
   47PRO      N  433   4.490   4.315   1.836
   47PRO     CA  434   4.559   4.197   1.782
   47PRO     CB  435   4.464   4.077   1.777
   47PRO     CG  436   4.327   4.145   1.789
   47PRO     CD  437   4.352   4.275   1.866
   47PRO      C  438   4.618   4.212   1.642
   47PRO      O  439   4.542   4.239   1.549
   48LEU      N  440   4.734   4.147   1.639
   48LEU      H  441   4.774   4.094   1.714
   48LEU     CA  442   4.800   4.129   1.509
   48LEU     CB  443   4.941   4.187   1.496
   48LEU     CG  444   4.953   4.336   1.529
   48LEU    CD1  445   5.101   4.373   1.538
   48LEU    CD2  446   4.888   4.420   1.419
   48LEU      C  447   4.803   3.982   1.467
   48LEU      O  448   4.826   3.901   1.556
   49THR      N  449   4.785   3.944   1.341
   49THR      H  450   4.751   4.009   1.273
   49THR     CA  451   4.825   3.810   1.295
   49THR     CB  452   4.749   3.780   1.165
   49THR    OG1  453   4.805   3.861   1.061
   49THR    HG1  454   4.770   3.954   1.062
   49THR    CG2  455   4.598   3.796   1.184
   49THR      C  456   4.975   3.787   1.275
   49THR      O  457   5.052   3.875   1.235
   50ALA      N  458   5.012   3.661   1.293
   50ALA      H  459   4.948   3.592   1.327
   50ALA     CA  460   5.151   3.615   1.282
   50ALA     CB  461   5.158   3.465   1.314
   50ALA      C  462   5.222   3.642   1.149
   50ALA      O  463   5.331   3.700   1.156
   51GLN      N  464   5.154   3.636   1.035
   51GLN      H  465   5.054   3.634   1.028
   51GLN     CA  466   5.220   3.653   0.905
   51GLN     CB  467   5.137   3.602   0.788
   51GLN     CG  468   5.066   3.466   0.799
   51GLN     CD  469   4.940   3.476   0.886
   51GLN    OE1  470   4.934   3.436   1.002
   51GLN    NE2  471   4.827   3.517   0.829
   51GLN   HE21  472   4.823   3.552   0.735
   51GLN   HE22  473   4.748   3.518   0.890
   51GLN      C  474   5.249   3.800   0.872
   51GLN      O  475   5.364   3.828   0.840
   52HISE     N  476   5.148   3.884   0.893
   52HISE     H  477   5.051   3.866   0.875
   52HISE    CA  478   5.172   4.029   0.896
   52HISE    CB  479   5.038   4.089   0.938
   52HISE    CG  480   5.030   4.239   0.969
   52HISE   ND1  481   4.952   4.291   1.063
   52HISE   CD2  482   5.094   4.342   0.914
   52HISE   HD2  483   5.167   4.345   0.833
   52HISE   CE1  484   4.945   4.423   1.050
   52HISE   HE1  485   4.891   4.483   1.123
   52HISE   NE2  486   5.035   4.453   0.956
   52HISE   HE2  487   5.062   4.548   0.940
   52HISE     C  488   5.281   4.077   0.992
   52HISE     O  489   5.371   4.151   0.953
   53GLU      N  490   5.275   4.032   1.117
   53GLU      H  491   5.199   3.982   1.159
   53GLU     CA  492   5.382   4.059   1.214
   53GLU     CB  493   5.364   3.989   1.349
   53GLU     CG  494   5.448   4.058   1.457
   53GLU     CD  495   5.438   3.978   1.587
   53GLU    OE1  496   5.510   3.877   1.596
   53GLU    OE2  497   5.360   4.014   1.678
   53GLU      C  498   5.523   4.024   1.167
   53GLU      O  499   5.612   4.109   1.164
   54ASN      N  500   5.534   3.898   1.127
   54ASN      H  501   5.472   3.824   1.153
   54ASN     CA  502   5.663   3.852   1.073
   54ASN     CB  503   5.666   3.705   1.031
   54ASN     CG  504   5.692   3.610   1.148
   54ASN    OD1  505   5.805   3.587   1.189
   54ASN    ND2  506   5.588   3.567   1.220
   54ASN   HD21  507   5.495   3.602   1.225
   54ASN   HD22  508   5.611   3.482   1.267
   54ASN      C  509   5.711   3.931   0.950
   54ASN      O  510   5.826   3.974   0.958
   55PHE      N  511   5.627   3.965   0.853
   55PHE      H  512   5.532   3.934   0.852
   55PHE     CA  513   5.670   4.057   0.747
   55PHE     CB  514   5.563   4.114   0.654
   55PHE     CG  515   5.604   4.156   0.513
   55PHE    CD1  516   5.627   4.290   0.484
   55PHE    HD1  517   5.631   4.360   0.567
   55PHE    CD2  518   5.627   4.054   0.422
   55PHE    HD2  519   5.564   3.966   0.439
   55PHE    CE1  520   5.691   4.314   0.363
   55PHE    HE1  521   5.702   4.417   0.329
   55PHE    CE2  522   5.684   4.087   0.299
   55PHE    HE2  523   5.711   4.015   0.222
   55PHE     CZ  524   5.720   4.217   0.268
   55PHE     HZ  525   5.742   4.252   0.167
   55PHE      C  526   5.722   4.193   0.794
   55PHE      O  527   5.828   4.244   0.755
   56ARG      N  528   5.656   4.250   0.894
   56ARG      H  529   5.566   4.219   0.926
   56ARG     CA  530   5.683   4.386   0.940
   56ARG     CB  531   5.551   4.443   0.992
   56ARG     CG  532   5.556   4.590   0.949
   56ARG     CD  533   5.443   4.662   1.024
   56ARG     NE  534   5.444   4.807   0.998
   56ARG     HE  535   5.503   4.838   0.923
   56ARG     CZ  536   5.355   4.889   1.054
   56ARG    NH1  537   5.256   4.862   1.141
   56ARG   HH11  538   5.227   4.769   1.164
   56ARG   HH12  539   5.204   4.935   1.185
   56ARG    NH2  540   5.367   5.017   1.017
   56ARG   HH21  541   5.446   5.045   0.963
   56ARG   HH22  542   5.302   5.092   1.034
   56ARG      C  543   5.793   4.403   1.046
   56ARG      O  544   5.876   4.494   1.041
   57LYS      N  545   5.816   4.294   1.119
   57LYS      H  546   5.746   4.226   1.138
   57LYS     CA  547   5.945   4.277   1.187
   57LYS     CB  548   5.964   4.141   1.254
   57LYS     CG  549   5.873   4.122   1.376
   57LYS     CD  550   5.914   4.005   1.466
   57LYS     CE  551   5.819   3.985   1.584
   57LYS     NZ  552   5.881   3.880   1.666
   57LYS    HZ1  553   5.979   3.897   1.669
   57LYS    HZ2  554   5.846   3.886   1.760
   57LYS    HZ3  555   5.856   3.793   1.623
   57LYS      C  556   6.072   4.291   1.102
   57LYS      O  557   6.171   4.351   1.143
   58LYS      N  558   6.069   4.232   0.983
   58LYS      H  559   6.019   4.148   0.964
   58LYS     CA  560   6.174   4.254   0.882
   58LYS     CB  561   6.164   4.149   0.772
   58LYS     CG  562   6.212   4.017   0.833
   58LYS     CD  563   6.189   3.906   0.730
   58LYS     CE  564   6.221   3.761   0.768
   58LYS     NZ  565   6.183   3.671   0.659
   58LYS    HZ1  566   6.086   3.678   0.637
   58LYS    HZ2  567   6.231   3.697   0.575
   58LYS    HZ3  568   6.194   3.574   0.680
   58LYS      C  569   6.167   4.392   0.817
   58LYS      O  570   6.270   4.458   0.802
   59GLN      N  571   6.051   4.430   0.765
   59GLN      H  572   5.973   4.367   0.766
   59GLN     CA  573   6.024   4.559   0.700
   59GLN     CB  574   5.873   4.585   0.687
   59GLN     CG  575   5.850   4.705   0.595
   59GLN     CD  576   5.705   4.715   0.546
   59GLN    OE1  577   5.615   4.705   0.630
   59GLN    NE2  578   5.686   4.741   0.417
   59GLN   HE21  579   5.763   4.742   0.353
   59GLN   HE22  580   5.589   4.743   0.392
   59GLN      C  581   6.081   4.675   0.782
   59GLN      O  582   6.163   4.745   0.723
   60ILE      N  583   6.042   4.697   0.907
   60ILE      H  584   5.989   4.626   0.953
   60ILE     CA  585   6.092   4.811   0.984
   60ILE     CB  586   6.011   4.850   1.108
   60ILE    CG1  587   5.861   4.822   1.090
   60ILE    CG2  588   6.027   5.001   1.126
   60ILE     CD  589   5.798   4.796   1.227
   60ILE      C  590   6.243   4.806   1.011
   60ILE      O  591   6.308   4.899   0.965
   61GLU      N  592   6.296   4.685   1.028
   61GLU      H  593   6.246   4.600   1.016
   61GLU     CA  594   6.438   4.662   1.059
   61GLU     CB  595   6.465   4.513   1.082
   61GLU     CG  596   6.600   4.463   1.134
   61GLU     CD  597   6.610   4.494   1.283
   61GLU    OE1  598   6.590   4.400   1.363
   61GLU    OE2  599   6.667   4.602   1.312
   61GLU      C  600   6.522   4.706   0.939
   61GLU      O  601   6.624   4.774   0.955
   62GLU      N  602   6.469   4.687   0.818
   62GLU      H  603   6.385   4.638   0.795
   62GLU     CA  604   6.546   4.716   0.697
   62GLU     CB  605   6.483   4.641   0.579
   62GLU     CG  606   6.553   4.643   0.443
   62GLU     CD  607   6.486   4.557   0.336
   62GLU    OE1  608   6.429   4.622   0.246
   62GLU    OE2  609   6.512   4.436   0.323
   62GLU      C  610   6.582   4.863   0.678
   62GLU      O  611   6.699   4.886   0.649
   63LEU      N  612   6.495   4.953   0.723
   63LEU      H  613   6.399   4.930   0.738
   63LEU     CA  614   6.520   5.097   0.744
   63LEU     CB  615   6.385   5.148   0.794
   63LEU     CG  616   6.286   5.164   0.679
   63LEU    CD1  617   6.144   5.171   0.736
   63LEU    CD2  618   6.312   5.265   0.567
   63LEU      C  619   6.623   5.140   0.848
   63LEU      O  620   6.665   5.254   0.828
   64LYS      N  621   6.646   5.062   0.953
   64LYS      H  622   6.632   4.963   0.944
   64LYS     CA  623   6.733   5.100   1.066
   64LYS     CB  624   6.877   5.091   1.014
   64LYS     CG  625   6.925   4.949   0.982
   64LYS     CD  626   6.912   4.862   1.107
   64LYS     CE  627   6.942   4.720   1.061
   64LYS     NZ  628   6.946   4.616   1.165
   64LYS    HZ1  629   6.857   4.613   1.211
   64LYS    HZ2  630   6.965   4.528   1.122
   64LYS    HZ3  631   7.012   4.646   1.233
   64LYS      C  632   6.702   5.227   1.144
   64LYS      O  633   6.798   5.282   1.197
   65GLY      N  634   6.573   5.259   1.156
   65GLY      H  635   6.510   5.183   1.146
   65GLY     CA  636   6.530   5.381   1.225
   65GLY      C  637   6.567   5.518   1.167
   65GLY      O  638   6.556   5.620   1.234
   66GLN      N  639   6.612   5.519   1.042
   66GLN      H  640   6.624   5.441   0.981
   66GLN     CA  641   6.667   5.639   0.977
   66GLN     CB  642   6.739   5.593   0.850
   66GLN     CG  643   6.818   5.713   0.797
   66GLN     CD  644   6.869   5.684   0.656
   66GLN    OE1  645   6.986   5.710   0.629
   66GLN    NE2  646   6.790   5.639   0.559
   66GLN   HE21  647   6.693   5.621   0.576
   66GLN   HE22  648   6.822   5.621   0.466
   66GLN      C  649   6.569   5.755   0.956
   66GLN      O  650   6.601   5.872   0.976
   67GLU      N  651   6.440   5.722   0.944
   67GLU      H  652   6.414   5.633   0.908
   67GLU     CA  653   6.332   5.821   0.951
   67GLU     CB  654   6.200   5.799   0.876
   67GLU     CG  655   6.214   5.811   0.724
   67GLU     CD  656   6.295   5.698   0.660
   67GLU    OE1  657   6.244   5.584   0.646
   67GLU    OE2  658   6.398   5.741   0.605
   67GLU      C  659   6.292   5.868   1.091
   67GLU      O  660   6.214   5.963   1.094
   68VAL      N  661   6.356   5.834   1.203
   68VAL      H  662   6.450   5.800   1.203
   68VAL     CA  663   6.308   5.865   1.339
   68VAL     CB  664   6.298   5.735   1.417
   68VAL    CG1  665   6.253   5.764   1.561
   68VAL    CG2  666   6.222   5.620   1.350
   68VAL      C  667   6.409   5.963   1.399
   68VAL      O  668   6.530   5.965   1.376
   69SER      N  669   6.354   6.064   1.465
   69SER      H  670   6.256   6.081   1.452
   69SER     CA  671   6.427   6.164   1.544
   69SER     CB  672   6.334   6.255   1.624
   69SER     OG  673   6.411   6.361   1.682
   69SER     HG  674   6.393   6.435   1.618
   69SER      C  675   6.513   6.095   1.651
   69SER      O  676   6.467   6.006   1.723
   70PRO      N  677   6.638   6.138   1.667
   70PRO     CA  678   6.720   6.089   1.779
   70PRO     CB  679   6.860   6.146   1.760
   70PRO     CG  680   6.826   6.274   1.682
   70PRO     CD  681   6.711   6.237   1.587
   70PRO      C  682   6.663   6.119   1.918
   70PRO      O  683   6.694   6.038   2.005
   71LYS      N  684   6.588   6.228   1.929
   71LYS      H  685   6.596   6.305   1.866
   71LYS     CA  686   6.508   6.259   2.049
   71LYS     CB  687   6.431   6.390   2.029
   71LYS     CG  688   6.523   6.509   2.004
   71LYS     CD  689   6.470   6.647   2.044
   71LYS     CE  690   6.351   6.698   1.962
   71LYS     NZ  691   6.321   6.840   1.984
   71LYS    HZ1  692   6.221   6.841   1.990
   71LYS    HZ2  693   6.377   6.874   2.060
   71LYS    HZ3  694   6.348   6.888   1.901
   71LYS      C  695   6.405   6.157   2.098
   71LYS      O  696   6.387   6.157   2.219
   72VAL      N  697   6.372   6.059   2.014
   72VAL      H  698   6.421   6.041   1.929
   72VAL     CA  699   6.272   5.956   2.044
   72VAL     CB  700   6.230   5.880   1.918
   72VAL    CG1  701   6.136   5.763   1.950
   72VAL    CG2  702   6.154   5.975   1.825
   72VAL      C  703   6.321   5.857   2.149
   72VAL      O  704   6.420   5.787   2.130
   73TYR      N  705   6.253   5.863   2.263
   73TYR      H  706   6.172   5.920   2.280
   73TYR     CA  707   6.271   5.753   2.358
   73TYR     CB  708   6.213   5.796   2.493
   73TYR     CG  709   6.269   5.707   2.604
   73TYR    CD1  710   6.207   5.587   2.636
   73TYR    HD1  711   6.103   5.582   2.604
   73TYR    CD2  712   6.374   5.752   2.683
   73TYR    HD2  713   6.431   5.835   2.642
   73TYR    CE1  714   6.255   5.518   2.747
   73TYR    HE1  715   6.208   5.420   2.754
   73TYR    CE2  716   6.405   5.693   2.805
   73TYR    HE2  717   6.468   5.747   2.876
   73TYR     CZ  718   6.345   5.572   2.838
   73TYR     OH  719   6.334   5.527   2.966
   73TYR     HH  720   6.414   5.547   3.022
   73TYR      C  721   6.192   5.628   2.318
   73TYR      O  722   6.072   5.634   2.291
   74PHE      N  723   6.271   5.530   2.275
   74PHE      H  724   6.367   5.551   2.258
   74PHE     CA  725   6.220   5.393   2.258
   74PHE     CB  726   6.237   5.356   2.111
   74PHE     CG  727   6.162   5.230   2.067
   74PHE    CD1  728   6.033   5.249   2.018
   74PHE    HD1  729   5.977   5.342   2.023
   74PHE    CD2  730   6.229   5.108   2.061
   74PHE    HD2  731   6.327   5.084   2.101
   74PHE    CE1  732   5.973   5.139   1.958
   74PHE    HE1  733   5.874   5.151   1.915
   74PHE    CE2  734   6.165   5.002   1.998
   74PHE    HE2  735   6.226   4.912   1.984
   74PHE     CZ  736   6.038   5.017   1.944
   74PHE     HZ  737   6.006   4.949   1.865
   74PHE      C  738   6.300   5.292   2.340
   74PHE      O  739   6.419   5.308   2.365
   75MET      N  740   6.229   5.189   2.386
   75MET      H  741   6.133   5.170   2.364
   75MET     CA  742   6.287   5.074   2.457
   75MET     CB  743   6.269   5.092   2.608
   75MET     CG  744   6.133   5.064   2.672
   75MET     SD  745   6.126   5.055   2.855
   75MET     CE  746   6.188   4.889   2.878
   75MET      C  747   6.222   4.941   2.420
   75MET      O  748   6.105   4.930   2.384
   76LYS      N  749   6.303   4.836   2.403
   76LYS      H  750   6.392   4.837   2.449
   76LYS     CA  751   6.262   4.707   2.345
   76LYS     CB  752   6.376   4.636   2.272
   76LYS     CG  753   6.398   4.696   2.133
   76LYS     CD  754   6.526   4.635   2.076
   76LYS     CE  755   6.578   4.692   1.943
   76LYS     NZ  756   6.675   4.593   1.894
   76LYS    HZ1  757   6.693   4.603   1.796
   76LYS    HZ2  758   6.761   4.611   1.941
   76LYS    HZ3  759   6.632   4.505   1.915
   76LYS      C  760   6.202   4.613   2.449
   76LYS      O  761   6.235   4.616   2.568
   77GLN      N  762   6.079   4.572   2.418
   77GLN      H  763   6.031   4.617   2.343
   77GLN     CA  764   6.010   4.475   2.503
   77GLN     CB  765   5.861   4.470   2.469
   77GLN     CG  766   5.795   4.392   2.583
   77GLN     CD  767   5.642   4.380   2.582
   77GLN    OE1  768   5.563   4.444   2.513
   77GLN    NE2  769   5.603   4.272   2.647
   77GLN   HE21  770   5.659   4.205   2.696
   77GLN   HE22  771   5.505   4.250   2.640
   77GLN      C  772   6.073   4.336   2.499
   77GLN      O  773   6.073   4.271   2.395
   78THR      N  774   6.155   4.310   2.601
   78THR      H  775   6.177   4.381   2.669
   78THR     CA  776   6.217   4.181   2.632
   78THR     CB  777   6.360   4.181   2.686
   78THR    OG1  778   6.379   4.268   2.798
   78THR    HG1  779   6.476   4.260   2.819
   78THR    CG2  780   6.442   4.225   2.565
   78THR      C  781   6.129   4.077   2.703
   78THR      O  782   6.095   3.974   2.646
   79ILE      N  783   6.068   4.132   2.808
   79ILE      H  784   6.087   4.225   2.839
   79ILE     CA  785   5.986   4.043   2.891
   79ILE     CB  786   6.002   4.092   3.035
   79ILE    CG1  787   6.147   4.090   3.084
   79ILE    CG2  788   5.900   4.038   3.135
   79ILE     CD  789   6.188   3.943   3.092
   79ILE      C  790   5.841   4.014   2.849
   79ILE      O  791   5.781   4.106   2.793
   80GLY      N  792   5.790   3.896   2.881
   80GLY      H  793   5.855   3.828   2.916
   80GLY     CA  794   5.652   3.852   2.857
   80GLY      C  795   5.546   3.931   2.935
   80GLY      O  796   5.576   3.990   3.039
   81ASN      N  797   5.431   3.953   2.872
   81ASN      H  798   5.422   3.911   2.782
   81ASN     CA  799   5.310   4.013   2.928
   81ASN     CB  800   5.248   3.924   3.036
   81ASN     CG  801   5.133   3.834   2.990
   81ASN    OD1  802   5.017   3.873   2.993
   81ASN    ND2  803   5.165   3.734   2.908
   81ASN   HD21  804   5.258   3.699   2.894
   81ASN   HD22  805   5.093   3.701   2.847
   81ASN      C  806   5.308   4.156   2.982
   81ASN      O  807   5.203   4.217   2.998
   82SER      N  808   5.423   4.222   2.971
   82SER      H  809   5.509   4.171   2.967
   82SER     CA  810   5.444   4.360   3.016
   82SER     CB  811   5.591   4.397   3.037
   82SER     OG  812   5.677   4.350   2.932
   82SER     HG  813   5.765   4.395   2.948
   82SER      C  814   5.392   4.477   2.933
   82SER      O  815   5.405   4.594   2.971
   83CYS      N  816   5.298   4.448   2.844
   83CYS      H  817   5.252   4.359   2.841
   83CYS     CA  818   5.253   4.538   2.736
   83CYS     CB  819   5.160   4.464   2.640
   83CYS     SG  820   5.011   4.391   2.718
   83CYS     HG  821   4.972   4.310   2.620
   83CYS      C  822   5.192   4.671   2.781
   83CYS      O  823   5.228   4.778   2.731
   84GLY      N  824   5.109   4.665   2.884
   84GLY      H  825   5.093   4.578   2.931
   84GLY     CA  826   5.051   4.784   2.947
   84GLY      C  827   5.159   4.871   3.014
   84GLY      O  828   5.181   4.985   2.975
   85THR      N  829   5.237   4.810   3.103
   85THR      H  830   5.199   4.735   3.157
   85THR     CA  831   5.348   4.877   3.173
   85THR     CB  832   5.398   4.779   3.279
   85THR    OG1  833   5.281   4.725   3.340
   85THR    HG1  834   5.293   4.642   3.394
   85THR    CG2  835   5.474   4.846   3.394
   85THR      C  836   5.455   4.931   3.078
   85THR      O  837   5.479   5.051   3.088
   86ILE      N  838   5.481   4.855   2.972
   86ILE      H  839   5.444   4.762   2.969
   86ILE     CA  840   5.569   4.906   2.866
   86ILE     CB  841   5.623   4.789   2.784
   86ILE    CG1  842   5.728   4.711   2.865
   86ILE    CG2  843   5.673   4.829   2.646
   86ILE     CD  844   5.858   4.789   2.886
   86ILE      C  845   5.517   5.027   2.788
   86ILE      O  846   5.570   5.136   2.812
   87GLY      N  847   5.398   5.013   2.731
   87GLY      H  848   5.351   4.925   2.717
   87GLY     CA  849   5.319   5.123   2.675
   87GLY      C  850   5.295   5.251   2.755
   87GLY      O  851   5.261   5.359   2.706
   88LEU      N  852   5.290   5.226   2.886
   88LEU      H  853   5.268   5.139   2.929
   88LEU     CA  854   5.291   5.338   2.981
   88LEU     CB  855   5.254   5.286   3.120
   88LEU     CG  856   5.202   5.390   3.219
   88LEU    CD1  857   5.082   5.338   3.298
   88LEU    CD2  858   5.309   5.444   3.313
   88LEU      C  859   5.422   5.418   2.975
   88LEU      O  860   5.423   5.531   2.928
   89ILE      N  861   5.540   5.357   2.983
   89ILE      H  862   5.533   5.258   2.989
   89ILE     CA  863   5.675   5.417   2.985
   89ILE     CB  864   5.770   5.302   3.019
   89ILE    CG1  865   5.764   5.247   3.161
   89ILE    CG2  866   5.910   5.333   2.965
   89ILE     CD  867   5.852   5.129   3.204
   89ILE      C  868   5.702   5.482   2.849
   89ILE      O  869   5.713   5.605   2.845
   90HISE     N  870   5.666   5.407   2.746
   90HISE     H  871   5.653   5.308   2.750
   90HISE    CA  872   5.653   5.463   2.611
   90HISE    CB  873   5.586   5.359   2.521
   90HISE    CG  874   5.683   5.261   2.453
   90HISE   ND1  875   5.770   5.179   2.509
   90HISE   CD2  876   5.692   5.248   2.321
   90HISE   HD2  877   5.649   5.315   2.246
   90HISE   CE1  878   5.828   5.106   2.414
   90HISE   HE1  879   5.875   5.009   2.431
   90HISE   NE2  880   5.779   5.150   2.299
   90HISE   HE2  881   5.795   5.105   2.211
   90HISE     C  882   5.576   5.595   2.597
   90HISE     O  883   5.630   5.694   2.547
   91ALA      N  884   5.452   5.599   2.645
   91ALA      H  885   5.417   5.514   2.684
   91ALA     CA  886   5.363   5.716   2.651
   91ALA     CB  887   5.231   5.685   2.721
   91ALA      C  888   5.431   5.829   2.728
   91ALA      O  889   5.444   5.940   2.676
   92VAL      N  890   5.459   5.806   2.856
   92VAL      H  891   5.460   5.711   2.888
   92VAL     CA  892   5.506   5.915   2.944
   92VAL     CB  893   5.512   5.867   3.089
   92VAL    CG1  894   5.582   5.958   3.189
   92VAL    CG2  895   5.373   5.822   3.135
   92VAL      C  896   5.644   5.970   2.908
   92VAL      O  897   5.656   6.091   2.889
   93ALA      N  898   5.742   5.887   2.874
   93ALA      H  899   5.722   5.789   2.866
   93ALA     CA  900   5.883   5.925   2.861
   93ALA     CB  901   5.972   5.803   2.834
   93ALA      C  902   5.905   6.027   2.749
   93ALA      O  903   5.994   6.110   2.767
   94ASN      N  904   5.823   6.025   2.644
   94ASN      H  905   5.741   5.969   2.645
   94ASN     CA  906   5.842   6.115   2.528
   94ASN     CB  907   5.802   6.068   2.388
   94ASN     CG  908   5.903   5.960   2.347
   94ASN    OD1  909   6.011   5.979   2.292
   94ASN    ND2  910   5.869   5.834   2.369
   94ASN   HD21  911   5.779   5.809   2.406
   94ASN   HD22  912   5.936   5.760   2.361
   94ASN      C  913   5.803   6.262   2.544
   94ASN      O  914   5.864   6.343   2.475
   95ASN      N  915   5.713   6.292   2.637
   95ASN      H  916   5.667   6.221   2.690
   95ASN     CA  917   5.657   6.426   2.663
   95ASN     CB  918   5.510   6.428   2.624
   95ASN     CG  919   5.492   6.467   2.477
   95ASN    OD1  920   5.557   6.558   2.425
   95ASN    ND2  921   5.424   6.386   2.396
   95ASN   HD21  922   5.381   6.306   2.438
   95ASN   HD22  923   5.406   6.395   2.298
   95ASN      C  924   5.676   6.477   2.806
   95ASN      O  925   5.592   6.550   2.858
   96GLN      N  926   5.802   6.469   2.848
   96GLN      H  927   5.873   6.466   2.778
   96GLN     CA  928   5.843   6.487   2.988
   96GLN     CB  929   5.990   6.450   3.010
   96GLN     CG  930   5.995   6.300   3.042
   96GLN     CD  931   6.144   6.274   3.060
   96GLN    OE1  932   6.199   6.316   3.162
   96GLN    NE2  933   6.202   6.214   2.956
   96GLN   HE21  934   6.144   6.179   2.882
   96GLN   HE22  935   6.301   6.199   2.956
   96GLN      C  936   5.813   6.627   3.043
   96GLN      O  937   5.783   6.648   3.160
   97ASP      N  938   5.812   6.724   2.952
   97ASP      H  939   5.807   6.699   2.855
   97ASP     CA  940   5.795   6.868   2.975
   97ASP     CB  941   5.829   6.935   2.842
   97ASP     CG  942   5.753   6.898   2.714
   97ASP    OD1  943   5.683   6.987   2.662
   97ASP    OD2  944   5.742   6.779   2.677
   97ASP      C  945   5.651   6.899   3.014
   97ASP      O  946   5.629   6.968   3.113
   98LYS      N  947   5.561   6.818   2.958
   98LYS      H  948   5.583   6.758   2.881
   98LYS     CA  949   5.417   6.837   2.980
   98LYS     CB  950   5.345   6.788   2.854
   98LYS     CG  951   5.391   6.861   2.728
   98LYS     CD  952   5.311   6.801   2.613
   98LYS     CE  953   5.352   6.877   2.486
   98LYS     NZ  954   5.491   6.846   2.449
   98LYS    HZ1  955   5.521   6.897   2.369
   98LYS    HZ2  956   5.535   6.885   2.530
   98LYS    HZ3  957   5.516   6.749   2.442
   98LYS      C  958   5.355   6.762   3.097
   98LYS      O  959   5.241   6.787   3.137
   99LEU      N  960   5.418   6.656   3.146
   99LEU      H  961   5.504   6.620   3.110
   99LEU     CA  962   5.372   6.588   3.268
   99LEU     CB  963   5.375   6.441   3.228
   99LEU     CG  964   5.271   6.346   3.289
   99LEU    CD1  965   5.134   6.380   3.229
   99LEU    CD2  966   5.303   6.200   3.254
   99LEU      C  967   5.467   6.622   3.384
   99LEU      O  968   5.580   6.669   3.369
  100GLY      N  969   5.416   6.604   3.505
  100GLY      H  970   5.318   6.619   3.516
  100GLY     CA  971   5.485   6.623   3.634
  100GLY      C  972   5.530   6.498   3.711
  100GLY      O  973   5.458   6.400   3.695
  101PHE      N  974   5.635   6.513   3.791
  101PHE      H  975   5.708   6.580   3.776
  101PHE     CA  976   5.687   6.405   3.876
  101PHE     CB  977   5.827   6.363   3.831
  101PHE     CG  978   5.816   6.263   3.716
  101PHE    CD1  979   5.770   6.132   3.730
  101PHE    HD1  980   5.743   6.090   3.827
  101PHE    CD2  981   5.845   6.314   3.590
  101PHE    HD2  982   5.855   6.422   3.579
  101PHE    CE1  983   5.747   6.054   3.618
  101PHE    HE1  984   5.749   5.946   3.635
  101PHE    CE2  985   5.814   6.235   3.480
  101PHE    HE2  986   5.838   6.264   3.378
  101PHE     CZ  987   5.757   6.109   3.491
  101PHE     HZ  988   5.705   6.066   3.405
  101PHE      C  989   5.713   6.470   4.012
  101PHE      O  990   5.771   6.577   4.028
  102GLU      N  991   5.664   6.397   4.112
  102GLU      H  992   5.603   6.320   4.097
  102GLU     CA  993   5.693   6.419   4.255
  102GLU     CB  994   5.563   6.383   4.327
  102GLU     CG  995   5.520   6.238   4.301
  102GLU     CD  996   5.397   6.214   4.389
  102GLU    OE1  997   5.296   6.279   4.354
  102GLU    OE2  998   5.414   6.132   4.482
  102GLU      C  999   5.817   6.360   4.321
  102GLU      O 1000   5.888   6.281   4.260
  103ASP      N 1001   5.841   6.397   4.447
  103ASP      H 1002   5.797   6.480   4.482
  103ASP     CA 1003   5.951   6.348   4.531
  103ASP     CB 1004   5.945   6.412   4.670
  103ASP     CG 1005   6.030   6.539   4.672
  103ASP    OD1 1006   6.139   6.521   4.730
  103ASP    OD2 1007   5.997   6.637   4.602
  103ASP      C 1008   5.962   6.196   4.543
  103ASP      O 1009   5.875   6.121   4.586
  104GLY      N 1010   6.074   6.141   4.498
  104GLY      H 1011   6.136   6.192   4.438
  104GLY     CA 1012   6.113   6.001   4.521
  104GLY      C 1013   6.040   5.898   4.434
  104GLY      O 1014   5.979   5.808   4.491
  105SER      N 1015   6.004   5.937   4.312
  105SER      H 1016   6.032   6.027   4.279
  105SER     CA 1017   5.935   5.852   4.214
  105SER     CB 1018   5.879   5.950   4.110
  105SER     OG 1019   5.833   5.884   3.992
  105SER     HG 1020   5.750   5.932   3.964
  105SER      C 1021   6.025   5.749   4.146
  105SER      O 1022   6.117   5.786   4.074
  106VAL      N 1023   5.969   5.628   4.142
  106VAL      H 1024   5.879   5.609   4.181
  106VAL     CA 1025   6.027   5.513   4.071
  106VAL     CB 1026   5.967   5.384   4.128
  106VAL    CG1 1027   6.007   5.256   4.054
  106VAL    CG2 1028   6.001   5.370   4.276
  106VAL      C 1029   6.039   5.535   3.920
  106VAL      O 1030   6.144   5.503   3.866
  107LEU      N 1031   5.938   5.600   3.864
  107LEU      H 1032   5.858   5.633   3.915
  107LEU     CA 1033   5.941   5.643   3.724
  107LEU     CB 1034   5.808   5.670   3.653
  107LEU     CG 1035   5.825   5.645   3.503
  107LEU    CD1 1036   5.858   5.497   3.480
  107LEU    CD2 1037   5.699   5.683   3.425
  107LEU      C 1038   6.045   5.751   3.692
  107LEU      O 1039   6.137   5.717   3.618
  108LYS      N 1040   6.047   5.862   3.765
  108LYS      H 1041   5.979   5.880   3.836
  108LYS     CA 1042   6.152   5.963   3.741
  108LYS     CB 1043   6.131   6.072   3.846
  108LYS     CG 1044   6.229   6.188   3.827
  108LYS     CD 1045   6.224   6.249   3.687
  108LYS     CE 1046   6.306   6.377   3.674
  108LYS     NZ 1047   6.222   6.497   3.662
  108LYS    HZ1 1048   6.291   6.568   3.674
  108LYS    HZ2 1049   6.190   6.506   3.568
  108LYS    HZ3 1050   6.146   6.501   3.727
  108LYS      C 1051   6.294   5.907   3.756
  108LYS      O 1052   6.382   5.915   3.671
  109GLN      N 1053   6.309   5.822   3.857
  109GLN      H 1054   6.224   5.791   3.900
  109GLN     CA 1055   6.434   5.752   3.889
  109GLN     CB 1056   6.422   5.669   4.018
  109GLN     CG 1057   6.554   5.619   4.078
  109GLN     CD 1058   6.602   5.482   4.030
  109GLN    OE1 1059   6.551   5.373   4.054
  109GLN    NE2 1060   6.690   5.491   3.932
  109GLN   HE21 1061   6.726   5.583   3.914
  109GLN   HE22 1062   6.707   5.415   3.869
  109GLN      C 1063   6.486   5.660   3.778
  109GLN      O 1064   6.594   5.685   3.725
  110PHE      N 1065   6.393   5.577   3.732
  110PHE      H 1066   6.317   5.543   3.787
  110PHE     CA 1067   6.411   5.501   3.608
  110PHE     CB 1068   6.287   5.413   3.587
  110PHE     CG 1069   6.282   5.320   3.466
  110PHE    CD1 1070   6.372   5.213   3.466
  110PHE    HD1 1071   6.421   5.183   3.558
  110PHE    CD2 1072   6.202   5.335   3.353
  110PHE    HD2 1073   6.124   5.411   3.344
  110PHE    CE1 1074   6.382   5.120   3.363
  110PHE    HE1 1075   6.457   5.041   3.368
  110PHE    CE2 1076   6.224   5.248   3.248
  110PHE    HE2 1077   6.160   5.270   3.163
  110PHE     CZ 1078   6.308   5.137   3.247
  110PHE     HZ 1079   6.325   5.058   3.173
  110PHE      C 1080   6.440   5.574   3.477
  110PHE      O 1081   6.510   5.518   3.392
  111LEU      N 1082   6.372   5.687   3.457
  111LEU      H 1083   6.291   5.701   3.513
  111LEU     CA 1084   6.396   5.791   3.356
  111LEU     CB 1085   6.289   5.900   3.356
  111LEU     CG 1086   6.164   5.855   3.280
  111LEU    CD1 1087   6.045   5.947   3.307
  111LEU    CD2 1088   6.198   5.854   3.131
  111LEU      C 1089   6.534   5.857   3.358
  111LEU      O 1090   6.617   5.843   3.268
  112SER      N 1091   6.572   5.909   3.474
  112SER      H 1092   6.502   5.944   3.536
  112SER     CA 1093   6.703   5.968   3.506
  112SER     CB 1094   6.705   6.027   3.647
  112SER     OG 1095   6.826   6.101   3.666
  112SER     HG 1096   6.826   6.146   3.755
  112SER      C 1097   6.820   5.870   3.492
  112SER      O 1098   6.930   5.905   3.452
  113GLU      N 1099   6.791   5.740   3.494
  113GLU      H 1100   6.700   5.711   3.524
  113GLU     CA 1101   6.892   5.638   3.462
  113GLU     CB 1102   6.868   5.527   3.564
  113GLU     CG 1103   6.972   5.415   3.550
  113GLU     CD 1104   6.960   5.329   3.676
  113GLU    OE1 1105   6.851   5.312   3.736
  113GLU    OE2 1106   7.073   5.296   3.716
  113GLU      C 1107   6.901   5.594   3.316
  113GLU      O 1108   7.008   5.574   3.258
  114THR      N 1109   6.785   5.580   3.252
  114THR      H 1110   6.701   5.601   3.302
  114THR     CA 1111   6.775   5.525   3.116
  114THR     CB 1112   6.653   5.434   3.099
  114THR    OG1 1113   6.533   5.508   3.124
  114THR    HG1 1114   6.524   5.517   3.223
  114THR    CG2 1115   6.671   5.303   3.176
  114THR      C 1116   6.784   5.622   2.998
  114THR      O 1117   6.756   5.569   2.890
  115GLU      N 1118   6.841   5.741   3.010
  115GLU      H 1119   6.895   5.763   3.091
  115GLU     CA 1120   6.836   5.837   2.899
  115GLU     CB 1121   6.846   5.976   2.961
  115GLU     CG 1122   6.822   6.076   2.848
  115GLU     CD 1123   6.835   6.219   2.900
  115GLU    OE1 1124   6.934   6.251   2.969
  115GLU    OE2 1125   6.752   6.303   2.858
  115GLU      C 1126   6.947   5.811   2.797
  115GLU      O 1127   6.918   5.786   2.680
  116LYS      N 1128   7.066   5.835   2.853
  116LYS      H 1129   7.081   5.861   2.948
  116LYS     CA 1130   7.185   5.801   2.774
  116LYS     CB 1131   7.312   5.883   2.800
  116LYS     CG 1132   7.310   6.005   2.707
  116LYS     CD 1133   7.437   6.090   2.710
  116LYS     CE 1134   7.438   6.211   2.618
  116LYS     NZ 1135   7.335   6.308   2.658
  116LYS    HZ1 1136   7.352   6.335   2.753
  116LYS    HZ2 1137   7.337   6.385   2.594
  116LYS    HZ3 1138   7.244   6.268   2.646
  116LYS      C 1139   7.219   5.652   2.760
  116LYS      O 1140   7.310   5.606   2.828
  117MET      N 1141   7.141   5.581   2.679
  117MET      H 1142   7.080   5.638   2.624
  117MET     CA 1143   7.152   5.439   2.646
  117MET     CB 1144   7.151   5.342   2.764
  117MET     CG 1145   7.019   5.349   2.841
  117MET     SD 1146   6.996   5.224   2.973
  117MET     CE 1147   7.086   5.307   3.101
  117MET      C 1148   7.062   5.374   2.540
  117MET      O 1149   6.972   5.441   2.490
  118SER      N 1150   7.102   5.258   2.488
  118SER      H 1151   7.171   5.200   2.531
  118SER     CA 1152   7.041   5.195   2.370
  118SER     CB 1153   7.140   5.107   2.294
  118SER     OG 1154   7.150   4.983   2.366
  118SER     HG 1155   7.204   5.000   2.448
  118SER      C 1156   6.902   5.137   2.395
  118SER      O 1157   6.863   5.122   2.511
  119PRO      N 1158   6.821   5.112   2.292
  119PRO     CA 1159   6.698   5.037   2.320
  119PRO     CB 1160   6.629   5.049   2.184
  119PRO     CG 1161   6.693   5.166   2.109
  119PRO     CD 1162   6.837   5.173   2.159
  119PRO      C 1163   6.707   4.897   2.382
  119PRO      O 1164   6.625   4.865   2.468
  120GLU      N 1165   6.817   4.827   2.355
  120GLU      H 1166   6.880   4.861   2.286
  120GLU     CA 1167   6.860   4.703   2.421
  120GLU     CB 1168   6.979   4.645   2.345
  120GLU     CG 1169   6.947   4.603   2.201
  120GLU     CD 1170   6.946   4.704   2.086
  120GLU    OE1 1171   6.904   4.822   2.085
  120GLU    OE2 1172   6.984   4.646   1.982
  120GLU      C 1173   6.910   4.729   2.563
  120GLU      O 1174   6.859   4.677   2.662
  121ASP      N 1175   6.984   4.837   2.588
  121ASP      H 1176   7.008   4.899   2.514
  121ASP     CA 1177   7.038   4.864   2.722
  121ASP     CB 1178   7.143   4.976   2.727
  121ASP     CG 1179   7.261   4.966   2.631
  121ASP    OD1 1180   7.301   4.851   2.605
  121ASP    OD2 1181   7.312   5.063   2.571
  121ASP      C 1182   6.926   4.900   2.819
  121ASP      O 1183   6.918   4.838   2.925
  122ARG      N 1184   6.834   4.985   2.772
  122ARG      H 1185   6.853   5.047   2.697
  122ARG     CA 1186   6.705   5.006   2.839
  122ARG     CB 1187   6.611   5.095   2.758
  122ARG     CG 1188   6.666   5.237   2.752
  122ARG     CD 1189   6.571   5.326   2.673
  122ARG     NE 1190   6.617   5.464   2.649
  122ARG     HE 1191   6.618   5.527   2.727
  122ARG     CZ 1192   6.668   5.518   2.538
  122ARG    NH1 1193   6.667   5.459   2.418
  122ARG   HH11 1194   6.612   5.378   2.398
  122ARG   HH12 1195   6.730   5.489   2.346
  122ARG    NH2 1196   6.721   5.641   2.549
  122ARG   HH21 1197   6.737   5.675   2.642
  122ARG   HH22 1198   6.742   5.705   2.476
  122ARG      C 1199   6.623   4.883   2.879
  122ARG      O 1200   6.577   4.875   2.992
  123ALA      N 1201   6.613   4.791   2.783
  123ALA      H 1202   6.630   4.801   2.685
  123ALA     CA 1203   6.552   4.660   2.810
  123ALA     CB 1204   6.531   4.575   2.685
  123ALA      C 1205   6.629   4.580   2.916
  123ALA      O 1206   6.560   4.530   3.005
  124LYS      N 1207   6.761   4.576   2.909
  124LYS      H 1208   6.811   4.578   2.822
  124LYS     CA 1209   6.844   4.512   3.012
  124LYS     CB 1210   6.992   4.524   2.976
  124LYS     CG 1211   7.030   4.474   2.837
  124LYS     CD 1212   7.023   4.321   2.830
  124LYS     CE 1213   7.049   4.272   2.687
  124LYS     NZ 1214   7.020   4.128   2.690
  124LYS    HZ1 1215   7.034   4.098   2.596
  124LYS    HZ2 1216   7.072   4.081   2.761
  124LYS    HZ3 1217   6.923   4.119   2.711
  124LYS      C 1218   6.817   4.572   3.150
  124LYS      O 1219   6.819   4.500   3.250
  125CYS      N 1220   6.810   4.704   3.155
  125CYS      H 1221   6.839   4.756   3.075
  125CYS     CA 1222   6.781   4.776   3.280
  125CYS     CB 1223   6.790   4.927   3.257
  125CYS     SG 1224   6.963   4.985   3.241
  125CYS     HG 1225   6.966   4.983   3.108
  125CYS      C 1226   6.639   4.752   3.331
  125CYS      O 1227   6.623   4.731   3.451
  126PHE      N 1228   6.537   4.744   3.245
  126PHE      H 1229   6.535   4.778   3.151
  126PHE     CA 1230   6.403   4.703   3.290
  126PHE     CB 1231   6.310   4.707   3.168
  126PHE     CG 1232   6.170   4.670   3.219
  126PHE    CD1 1233   6.103   4.785   3.256
  126PHE    HD1 1234   6.120   4.868   3.187
  126PHE    CD2 1235   6.117   4.549   3.264
  126PHE    HD2 1236   6.165   4.457   3.231
  126PHE    CE1 1237   5.995   4.781   3.343
  126PHE    HE1 1238   5.955   4.871   3.391
  126PHE    CE2 1239   6.005   4.541   3.345
  126PHE    HE2 1240   5.945   4.450   3.347
  126PHE     CZ 1241   5.948   4.659   3.390
  126PHE     HZ 1242   5.853   4.663   3.445
  126PHE      C 1243   6.405   4.559   3.342
  126PHE      O 1244   6.345   4.531   3.445
  127GLU      N 1245   6.479   4.466   3.283
  127GLU      H 1246   6.522   4.480   3.194
  127GLU     CA 1247   6.494   4.330   3.337
  127GLU     CB 1248   6.588   4.252   3.245
  127GLU     CG 1249   6.532   4.218   3.107
  127GLU     CD 1250   6.628   4.158   3.004
  127GLU    OE1 1251   6.691   4.056   3.037
  127GLU    OE2 1252   6.625   4.214   2.892
  127GLU      C 1253   6.549   4.327   3.480
  127GLU      O 1254   6.497   4.265   3.572
  128LYS      N 1255   6.649   4.411   3.500
  128LYS      H 1256   6.684   4.463   3.422
  128LYS     CA 1257   6.713   4.446   3.628
  128LYS     CB 1258   6.850   4.514   3.618
  128LYS     CG 1259   6.956   4.418   3.562
  128LYS     CD 1260   7.098   4.473   3.568
  128LYS     CE 1261   7.097   4.611   3.501
  128LYS     NZ 1262   7.234   4.657   3.477
  128LYS    HZ1 1263   7.283   4.661   3.564
  128LYS    HZ2 1264   7.287   4.595   3.419
  128LYS    HZ3 1265   7.235   4.753   3.448
  128LYS      C 1266   6.631   4.514   3.738
  128LYS      O 1267   6.683   4.562   3.839
  129ASN      N 1268   6.501   4.537   3.725
  129ASN      H 1269   6.441   4.516   3.647
  129ASN     CA 1270   6.424   4.619   3.820
  129ASN     CB 1271   6.342   4.723   3.743
  129ASN     CG 1272   6.281   4.833   3.830
  129ASN    OD1 1273   6.185   4.819   3.905
  129ASN    ND2 1274   6.354   4.944   3.833
  129ASN   HD21 1275   6.432   4.950   3.770
  129ASN   HD22 1276   6.344   5.022   3.895
  129ASN      C 1277   6.333   4.534   3.909
  129ASN      O 1278   6.258   4.447   3.863
  130GLU      N 1279   6.319   4.584   4.031
  130GLU      H 1280   6.375   4.664   4.054
  130GLU     CA 1281   6.238   4.519   4.136
  130GLU     CB 1282   6.310   4.516   4.271
  130GLU     CG 1283   6.447   4.450   4.262
  130GLU     CD 1284   6.420   4.300   4.275
  130GLU    OE1 1285   6.371   4.262   4.384
  130GLU    OE2 1286   6.454   4.230   4.177
  130GLU      C 1287   6.102   4.586   4.155
  130GLU      O 1288   5.996   4.530   4.129
  131ALA      N 1289   6.106   4.719   4.158
  131ALA      H 1290   6.192   4.754   4.122
  131ALA     CA 1291   5.997   4.807   4.204
  131ALA     CB 1292   6.037   4.938   4.271
  131ALA      C 1293   5.885   4.830   4.103
  131ALA      O 1294   5.770   4.820   4.145
  132ILE      N 1295   5.917   4.831   3.973
  132ILE      H 1296   6.009   4.805   3.945
  132ILE     CA 1297   5.811   4.841   3.873
  132ILE     CB 1298   5.871   4.880   3.737
  132ILE    CG1 1299   5.973   4.992   3.754
  132ILE    CG2 1300   5.766   4.919   3.633
  132ILE     CD 1301   6.052   5.006   3.624
  132ILE      C 1302   5.739   4.706   3.867
  132ILE      O 1303   5.618   4.710   3.846
  133GLN      N 1304   5.814   4.596   3.878
  133GLN      H 1305   5.908   4.601   3.911
  133GLN     CA 1306   5.748   4.464   3.877
  133GLN     CB 1307   5.843   4.345   3.874
  133GLN     CG 1308   5.911   4.317   3.739
  133GLN     CD 1309   6.000   4.193   3.744
  133GLN    OE1 1310   5.949   4.082   3.732
  133GLN    NE2 1311   6.116   4.208   3.809
  133GLN   HE21 1312   6.133   4.295   3.856
  133GLN   HE22 1313   6.180   4.133   3.824
  133GLN      C 1314   5.652   4.447   3.995
  133GLN      O 1315   5.536   4.415   3.973
  134ALA      N 1316   5.692   4.501   4.110
  134ALA      H 1317   5.783   4.542   4.119
  134ALA     CA 1318   5.609   4.485   4.230
  134ALA     CB 1319   5.685   4.545   4.349
  134ALA      C 1320   5.477   4.560   4.209
  134ALA      O 1321   5.367   4.505   4.220
  135ALA      N 1322   5.486   4.681   4.155
  135ALA      H 1323   5.574   4.728   4.156
  135ALA     CA 1324   5.368   4.763   4.123
  135ALA     CB 1325   5.414   4.897   4.065
  135ALA      C 1326   5.278   4.701   4.016
  135ALA      O 1327   5.160   4.671   4.039
  136HISE     N 1328   5.338   4.659   3.905
  136HISE     H 1329   5.436   4.671   3.891
  136HISE    CA 1330   5.268   4.598   3.791
  136HISE    CB 1331   5.378   4.556   3.694
  136HISE    CG 1332   5.348   4.453   3.585
  136HISE   ND1 1333   5.301   4.476   3.463
  136HISE   CD2 1334   5.371   4.322   3.584
  136HISE   HD2 1335   5.369   4.257   3.672
  136HISE   CE1 1336   5.302   4.368   3.385
  136HISE   HE1 1337   5.259   4.346   3.287
  136HISE   NE2 1338   5.342   4.270   3.465
  136HISE   HE2 1339   5.334   4.171   3.449
  136HISE     C 1340   5.193   4.473   3.836
  136HISE     O 1341   5.079   4.460   3.792
  137ASP      N 1342   5.260   4.377   3.900
  137ASP      H 1343   5.360   4.374   3.905
  137ASP     CA 1344   5.194   4.262   3.964
  137ASP     CB 1345   5.299   4.162   4.014
  137ASP     CG 1346   5.338   4.064   3.903
  137ASP    OD1 1347   5.422   4.105   3.821
  137ASP    OD2 1348   5.299   3.945   3.911
  137ASP      C 1349   5.093   4.295   4.074
  137ASP      O 1350   4.995   4.223   4.089
  138ALA      N 1351   5.115   4.400   4.153
  138ALA      H 1352   5.209   4.435   4.152
  138ALA     CA 1353   5.020   4.445   4.256
  138ALA     CB 1354   5.089   4.544   4.350
  138ALA      C 1355   4.892   4.488   4.184
  138ALA      O 1356   4.785   4.435   4.212
  139VAL      N 1357   4.907   4.566   4.077
  139VAL      H 1358   4.998   4.603   4.058
  139VAL     CA 1359   4.798   4.604   3.986
  139VAL     CB 1360   4.832   4.710   3.882
  139VAL    CG1 1361   4.713   4.758   3.799
  139VAL    CG2 1362   4.883   4.835   3.953
  139VAL      C 1363   4.731   4.479   3.927
  139VAL      O 1364   4.608   4.480   3.938
  140ALA      N 1365   4.805   4.376   3.888
  140ALA      H 1366   4.905   4.381   3.885
  140ALA     CA 1367   4.745   4.258   3.826
  140ALA     CB 1368   4.860   4.177   3.767
  140ALA      C 1369   4.663   4.168   3.919
  140ALA      O 1370   4.552   4.126   3.887
  141GLN      N 1371   4.704   4.163   4.045
  141GLN      H 1372   4.792   4.207   4.065
  141GLN     CA 1373   4.625   4.116   4.160
  141GLN     CB 1374   4.714   4.091   4.282
  141GLN     CG 1375   4.783   3.962   4.239
  141GLN     CD 1376   4.911   3.922   4.313
  141GLN    OE1 1377   4.920   3.934   4.435
  141GLN    NE2 1378   5.008   3.889   4.229
  141GLN   HE21 1379   4.997   3.882   4.130
  141GLN   HE22 1380   5.091   3.846   4.264
  141GLN      C 1381   4.498   4.193   4.198
  141GLN      O 1382   4.388   4.142   4.179
  142GLU      N 1383   4.515   4.323   4.222
  142GLU      H 1384   4.602   4.370   4.210
  142GLU     CA 1385   4.407   4.421   4.240
  142GLU     CB 1386   4.477   4.557   4.247
  142GLU     CG 1387   4.401   4.648   4.343
  142GLU     CD 1388   4.438   4.796   4.338
  142GLU    OE1 1389   4.367   4.870   4.267
  142GLU    OE2 1390   4.537   4.837   4.402
  142GLU      C 1391   4.302   4.420   4.130
  142GLU      O 1392   4.184   4.436   4.161
  143GLY      N 1393   4.340   4.406   4.003
  143GLY      H 1394   4.435   4.421   3.977
  143GLY     CA 1395   4.252   4.389   3.886
  143GLY      C 1396   4.169   4.261   3.893
  143GLY      O 1397   4.213   4.149   3.867
  144GLN      N 1398   4.040   4.290   3.906
  144GLN      H 1399   3.998   4.380   3.919
  144GLN     CA 1400   3.938   4.188   3.935
  144GLN     CB 1401   3.801   4.246   3.969
  144GLN     CG 1402   3.758   4.355   3.870
  144GLN     CD 1403   3.606   4.368   3.887
  144GLN    OE1 1404   3.531   4.285   3.837
  144GLN    NE2 1405   3.568   4.462   3.973
  144GLN   HE21 1406   3.625   4.539   4.001
  144GLN   HE22 1407   3.470   4.478   3.985
  144GLN      C 1408   3.914   4.080   3.829
  144GLN      O 1409   3.883   3.965   3.861
  145CYS      N 1410   3.935   4.112   3.702
  145CYS      H 1411   3.937   4.209   3.676
  145CYS     CA 1412   3.928   4.024   3.585
  145CYS     CB 1413   3.853   4.086   3.467
  145CYS     SG 1414   3.687   4.150   3.510
  145CYS     HG 1415   3.635   4.038   3.559
  145CYS      C 1416   4.065   3.974   3.538
  145CYS      O 1417   4.158   4.055   3.536
  146ARG      N 1418   4.068   3.850   3.489
  146ARG      H 1419   3.986   3.793   3.491
  146ARG     CA 1420   4.192   3.784   3.444
  146ARG     CB 1421   4.226   3.676   3.546
  146ARG     CG 1422   4.374   3.638   3.549
  146ARG     CD 1423   4.477   3.747   3.582
  146ARG     NE 1424   4.483   3.774   3.727
  146ARG     HE 1425   4.396   3.760   3.774
  146ARG     CZ 1426   4.586   3.797   3.809
  146ARG    NH1 1427   4.712   3.773   3.769
  146ARG   HH11 1428   4.735   3.744   3.676
  146ARG   HH12 1429   4.780   3.793   3.839
  146ARG    NH2 1430   4.559   3.820   3.938
  146ARG   HH21 1431   4.463   3.822   3.967
  146ARG   HH22 1432   4.636   3.815   4.002
  146ARG      C 1433   4.181   3.737   3.299
  146ARG      O 1434   4.149   3.817   3.210
  147VAL      N 1435   4.161   3.607   3.282
  147VAL      H 1436   4.135   3.543   3.354
  147VAL     CA 1437   4.141   3.531   3.157
  147VAL     CB 1438   3.999   3.542   3.100
  147VAL    CG1 1439   3.973   3.461   2.972
  147VAL    CG2 1440   3.908   3.488   3.210
  147VAL      C 1441   4.250   3.560   3.054
  147VAL      O 1442   4.268   3.672   3.006
  148ASP      N 1443   4.322   3.455   3.017
  148ASP      H 1444   4.320   3.371   3.072
  148ASP     CA 1445   4.413   3.441   2.903
  148ASP     CB 1446   4.553   3.403   2.952
  148ASP     CG 1447   4.674   3.437   2.866
  148ASP    OD1 1448   4.782   3.479   2.914
  148ASP    OD2 1449   4.662   3.411   2.744
  148ASP      C 1450   4.359   3.340   2.801
  148ASP      O 1451   4.305   3.238   2.844
  149ASP      N 1452   4.368   3.387   2.677
  149ASP      H 1453   4.377   3.486   2.663
  149ASP     CA 1454   4.337   3.305   2.559
  149ASP     CB 1455   4.197   3.322   2.499
  149ASP     CG 1456   4.152   3.466   2.476
  149ASP    OD1 1457   4.222   3.528   2.392
  149ASP    OD2 1458   4.033   3.491   2.503
  149ASP      C 1459   4.431   3.321   2.439
  149ASP      O 1460   4.399   3.281   2.327
  150LYS      N 1461   4.555   3.358   2.467
  150LYS      H 1462   4.572   3.399   2.557
  150LYS     CA 1463   4.679   3.352   2.387
  150LYS     CB 1464   4.735   3.211   2.373
  150LYS     CG 1465   4.754   3.145   2.510
  150LYS     CD 1466   4.864   3.201   2.601
  150LYS     CE 1467   4.861   3.124   2.733
  150LYS     NZ 1468   4.914   3.204   2.844
  150LYS    HZ1 1469   4.862   3.289   2.858
  150LYS    HZ2 1470   4.904   3.147   2.926
  150LYS    HZ3 1471   5.011   3.224   2.829
  150LYS      C 1472   4.703   3.428   2.257
  150LYS      O 1473   4.815   3.448   2.209
  151VAL      N 1474   4.591   3.486   2.214
  151VAL      H 1475   4.509   3.469   2.269
  151VAL     CA 1476   4.588   3.577   2.099
  151VAL     CB 1477   4.448   3.637   2.088
  151VAL    CG1 1478   4.426   3.717   1.959
  151VAL    CG2 1479   4.343   3.526   2.098
  151VAL      C 1480   4.690   3.691   2.110
  151VAL      O 1481   4.714   3.745   2.218
  152ASN      N 1482   4.769   3.710   2.005
  152ASN      H 1483   4.737   3.670   1.919
  152ASN     CA 1484   4.880   3.804   1.983
  152ASN     CB 1485   4.961   3.765   1.859
  152ASN     CG 1486   5.094   3.834   1.831
  152ASN    OD1 1487   5.176   3.853   1.921
  152ASN    ND2 1488   5.123   3.861   1.704
  152ASN   HD21 1489   5.056   3.840   1.633
  152ASN   HD22 1490   5.215   3.894   1.684
  152ASN      C 1491   4.833   3.948   1.999
  152ASN      O 1492   4.842   4.023   1.902
  153PHE      N 1493   4.770   3.979   2.112
  153PHE      H 1494   4.748   3.912   2.183
  153PHE     CA 1495   4.741   4.114   2.161
  153PHE     CB 1496   4.662   4.123   2.292
  153PHE     CG 1497   4.513   4.101   2.265
  153PHE    CD1 1498   4.434   4.213   2.240
  153PHE    HD1 1499   4.481   4.310   2.222
  153PHE    CD2 1500   4.463   3.973   2.286
  153PHE    HD2 1501   4.513   3.911   2.360
  153PHE    CE1 1502   4.298   4.188   2.226
  153PHE    HE1 1503   4.243   4.262   2.169
  153PHE    CE2 1504   4.326   3.953   2.276
  153PHE    HE2 1505   4.276   3.863   2.312
  153PHE     CZ 1506   4.243   4.062   2.250
  153PHE     HZ 1507   4.145   4.034   2.214
  153PHE      C 1508   4.862   4.206   2.177
  153PHE      O 1509   4.975   4.160   2.191
  154HISE     N 1510   4.844   4.326   2.122
  154HISE     H 1511   4.759   4.349   2.074
  154HISE    CA 1512   4.938   4.438   2.126
  154HISE    CB 1513   5.001   4.440   1.986
  154HISE    CG 1514   5.111   4.340   1.951
  154HISE   ND1 1515   5.233   4.343   2.004
  154HISE   CD2 1516   5.107   4.239   1.864
  154HISE   HD2 1517   5.031   4.228   1.787
  154HISE   CE1 1518   5.306   4.252   1.940
  154HISE   HE1 1519   5.414   4.258   1.924
  154HISE   NE2 1520   5.229   4.186   1.854
  154HISE   HE2 1521   5.258   4.113   1.793
  154HISE     C 1522   4.895   4.582   2.157
  154HISE     O 1523   4.786   4.616   2.111
  155PHE      N 1524   4.979   4.658   2.226
  155PHE      H 1525   5.076   4.634   2.230
  155PHE     CA 1526   4.947   4.793   2.276
  155PHE     CB 1527   4.958   4.796   2.429
  155PHE     CG 1528   4.883   4.903   2.508
  155PHE    CD1 1529   4.746   4.922   2.490
  155PHE    HD1 1530   4.682   4.861   2.426
  155PHE    CD2 1531   4.961   4.977   2.596
  155PHE    HD2 1532   5.070   4.981   2.591
  155PHE    CE1 1533   4.690   5.013   2.579
  155PHE    HE1 1534   4.594   5.060   2.558
  155PHE    CE2 1535   4.893   5.057   2.687
  155PHE    HE2 1536   4.942   5.103   2.773
  155PHE     CZ 1537   4.755   5.073   2.686
  155PHE     HZ 1538   4.713   5.149   2.752
  155PHE      C 1539   5.027   4.906   2.212
  155PHE      O 1540   5.116   4.967   2.273
  156ILE      N 1541   4.988   4.943   2.091
  156ILE      H 1542   4.904   4.913   2.045
  156ILE     CA 1543   5.056   5.045   2.010
  156ILE     CB 1544   5.032   5.015   1.862
  156ILE    CG1 1545   5.090   4.880   1.820
  156ILE    CG2 1546   5.088   5.128   1.776
  156ILE     CD 1547   5.012   4.829   1.699
  156ILE      C 1548   5.016   5.187   2.051
  156ILE      O 1549   4.901   5.228   2.041
  157LEU      N 1550   5.115   5.275   2.064
  157LEU      H 1551   5.203   5.228   2.072
  157LEU     CA 1552   5.126   5.420   2.084
  157LEU     CB 1553   5.254   5.443   2.164
  157LEU     CG 1554   5.284   5.589   2.199
  157LEU    CD1 1555   5.185   5.627   2.310
  157LEU    CD2 1556   5.429   5.597   2.247
  157LEU      C 1557   5.140   5.506   1.959
  157LEU      O 1558   5.238   5.483   1.888
  158PHE      N 1559   5.056   5.609   1.948
  158PHE      H 1560   4.981   5.617   2.014
  158PHE     CA 1561   5.068   5.717   1.849
  158PHE     CB 1562   4.944   5.723   1.760
  158PHE     CG 1563   4.901   5.598   1.683
  158PHE    CD1 1564   4.824   5.500   1.744
  158PHE    HD1 1565   4.772   5.520   1.838
  158PHE    CD2 1566   4.968   5.561   1.567
  158PHE    HD2 1567   5.011   5.638   1.502
  158PHE    CE1 1568   4.817   5.370   1.695
  158PHE    HE1 1569   4.739   5.308   1.738
  158PHE    CE2 1570   4.960   5.432   1.517
  158PHE    HE2 1571   5.024   5.396   1.436
  158PHE     CZ 1572   4.887   5.332   1.581
  158PHE     HZ 1573   4.928   5.234   1.557
  158PHE      C 1574   5.087   5.852   1.919
  158PHE      O 1575   5.007   5.882   2.007
  159ASN      N 1576   5.194   5.919   1.877
  159ASN      H 1577   5.267   5.883   1.819
  159ASN     CA 1578   5.228   6.048   1.938
  159ASN     CB 1579   5.315   6.038   2.064
  159ASN     CG 1580   5.459   5.988   2.050
  159ASN    OD1 1581   5.520   5.990   1.943
  159ASN    ND2 1582   5.530   5.956   2.158
  159ASN   HD21 1583   5.501   5.950   2.253
  159ASN   HD22 1584   5.621   5.927   2.130
  159ASN      C 1585   5.296   6.146   1.842
  159ASN      O 1586   5.316   6.125   1.722
  160ASN      N 1587   5.297   6.271   1.887
  160ASN      H 1588   5.270   6.276   1.983
  160ASN     CA 1589   5.369   6.384   1.827
  160ASN     CB 1590   5.272   6.501   1.816
  160ASN     CG 1591   5.321   6.608   1.718
  160ASN    OD1 1592   5.412   6.687   1.743
  160ASN    ND2 1593   5.265   6.616   1.598
  160ASN   HD21 1594   5.180   6.571   1.569
  160ASN   HD22 1595   5.308   6.676   1.530
  160ASN      C 1596   5.502   6.425   1.891
  160ASN      O 1597   5.505   6.488   1.996
  161VAL      N 1598   5.607   6.389   1.818
  161VAL      H 1599   5.592   6.322   1.745
  161VAL     CA 1600   5.745   6.418   1.861
  161VAL     CB 1601   5.824   6.297   1.912
  161VAL    CG1 1602   5.972   6.321   1.946
  161VAL    CG2 1603   5.753   6.227   2.027
  161VAL      C 1604   5.823   6.484   1.747
  161VAL      O 1605   5.790   6.448   1.634
  162ASP      N 1606   5.889   6.594   1.782
  162ASP      H 1607   5.901   6.623   1.877
  162ASP     CA 1608   5.983   6.662   1.691
  162ASP     CB 1609   6.108   6.575   1.675
  162ASP     CG 1610   6.229   6.629   1.598
  162ASP    OD1 1611   6.272   6.742   1.630
  162ASP    OD2 1612   6.288   6.553   1.518
  162ASP      C 1613   5.924   6.716   1.561
  162ASP      O 1614   5.991   6.766   1.471
  163GLY      N 1615   5.795   6.744   1.577
  163GLY      H 1616   5.751   6.738   1.667
  163GLY     CA 1617   5.704   6.790   1.471
  163GLY      C 1618   5.644   6.687   1.375
  163GLY      O 1619   5.558   6.729   1.297
  164HISE     N 1620   5.653   6.561   1.415
  164HISE     H 1621   5.692   6.525   1.500
  164HISE    CA 1622   5.602   6.451   1.331
  164HISE    CB 1623   5.720   6.374   1.272
  164HISE    CG 1624   5.800   6.435   1.157
  164HISE   ND1 1625   5.886   6.536   1.158
  164HISE   CD2 1626   5.789   6.397   1.030
  164HISE   HD2 1627   5.744   6.312   0.979
  164HISE   CE1 1628   5.921   6.565   1.033
  164HISE   HE1 1629   5.999   6.632   0.996
  164HISE   NE2 1630   5.853   6.485   0.953
  164HISE   HE2 1631   5.837   6.492   0.854
  164HISE     C 1632   5.516   6.349   1.405
  164HISE     O 1633   5.521   6.341   1.528
  165LEU      N 1634   5.430   6.281   1.330
  165LEU      H 1635   5.417   6.305   1.234
  165LEU     CA 1636   5.348   6.170   1.381
  165LEU     CB 1637   5.223   6.149   1.296
  165LEU     CG 1638   5.099   6.085   1.361
  165LEU    CD1 1639   5.106   5.932   1.362
  165LEU    CD2 1640   5.070   6.130   1.504
  165LEU      C 1641   5.429   6.040   1.393
  165LEU      O 1642   5.457   5.969   1.296
  166TYR      N 1643   5.452   6.002   1.518
  166TYR      H 1644   5.414   6.052   1.596
  166TYR     CA 1645   5.530   5.883   1.554
  166TYR     CB 1646   5.649   5.927   1.640
  166TYR     CG 1647   5.764   5.979   1.552
  166TYR    CD1 1648   5.843   5.899   1.471
  166TYR    HD1 1649   5.825   5.792   1.461
  166TYR    CD2 1650   5.792   6.115   1.556
  166TYR    HD2 1651   5.726   6.178   1.615
  166TYR    CE1 1652   5.945   5.953   1.394
  166TYR    HE1 1653   5.997   5.890   1.322
  166TYR    CE2 1654   5.900   6.172   1.490
  166TYR    HE2 1655   5.918   6.279   1.491
  166TYR     CZ 1656   5.978   6.087   1.412
  166TYR     OH 1657   6.102   6.131   1.378
  166TYR     HH 1658   6.103   6.231   1.369
  166TYR      C 1659   5.460   5.765   1.620
  166TYR      O 1660   5.377   5.785   1.709
  167GLU      N 1661   5.477   5.649   1.557
  167GLU      H 1662   5.531   5.631   1.475
  167GLU     CA 1663   5.413   5.521   1.589
  167GLU     CB 1664   5.364   5.453   1.461
  167GLU     CG 1665   5.295   5.318   1.483
  167GLU     CD 1666   5.266   5.242   1.353
  167GLU    OE1 1667   5.170   5.277   1.281
  167GLU    OE2 1668   5.343   5.150   1.318
  167GLU      C 1669   5.515   5.432   1.660
  167GLU      O 1670   5.614   5.388   1.603
  168LEU      N 1671   5.494   5.416   1.791
  168LEU      H 1672   5.405   5.450   1.822
  168LEU     CA 1673   5.585   5.337   1.874
  168LEU     CB 1674   5.637   5.412   1.997
  168LEU     CG 1675   5.735   5.528   1.978
  168LEU    CD1 1676   5.668   5.653   1.919
  168LEU    CD2 1677   5.797   5.556   2.115
  168LEU      C 1678   5.518   5.209   1.925
  168LEU      O 1679   5.451   5.208   2.028
  169ASP      N 1680   5.530   5.095   1.859
  169ASP      H 1681   5.549   5.098   1.761
  169ASP     CA 1682   5.508   4.959   1.911
  169ASP     CB 1683   5.483   4.876   1.785
  169ASP     CG 1684   5.462   4.726   1.805
  169ASP    OD1 1685   5.345   4.690   1.779
  169ASP    OD2 1686   5.544   4.654   1.864
  169ASP      C 1687   5.638   4.918   1.981
  169ASP      O 1688   5.749   4.939   1.931
  170GLY      N 1689   5.632   4.869   2.104
  170GLY      H 1690   5.546   4.855   2.153
  170GLY     CA 1691   5.749   4.835   2.186
  170GLY      C 1692   5.805   4.699   2.146
  170GLY      O 1693   5.922   4.669   2.167
  171ARG      N 1694   5.723   4.613   2.086
  171ARG      H 1695   5.634   4.629   2.043
  171ARG     CA 1696   5.768   4.476   2.055
  171ARG     CB 1697   5.645   4.388   2.036
  171ARG     CG 1698   5.569   4.356   2.166
  171ARG     CD 1699   5.617   4.221   2.221
  171ARG     NE 1700   5.569   4.110   2.138
  171ARG     HE 1701   5.607   4.101   2.046
  171ARG     CZ 1702   5.450   4.050   2.154
  171ARG    NH1 1703   5.363   4.088   2.249
  171ARG   HH11 1704   5.392   4.156   2.317
  171ARG   HH12 1705   5.275   4.040   2.249
  171ARG    NH2 1706   5.417   3.938   2.088
  171ARG   HH21 1707   5.485   3.886   2.037
  171ARG   HH22 1708   5.324   3.902   2.080
  171ARG      C 1709   5.854   4.468   1.929
  171ARG      O 1710   5.923   4.368   1.915
  172MET      N 1711   5.843   4.567   1.840
  172MET      H 1712   5.766   4.631   1.840
  172MET     CA 1713   5.930   4.583   1.723
  172MET     CB 1714   5.866   4.679   1.623
  172MET     CG 1715   5.740   4.620   1.558
  172MET     SD 1716   5.773   4.477   1.448
  172MET     CE 1717   5.605   4.474   1.390
  172MET      C 1718   6.075   4.626   1.750
  172MET      O 1719   6.103   4.702   1.842
  173PRO      N 1720   6.160   4.575   1.661
  173PRO     CA 1721   6.300   4.620   1.659
  173PRO     CB 1722   6.370   4.527   1.559
  173PRO     CG 1723   6.293   4.398   1.588
  173PRO     CD 1724   6.149   4.433   1.627
  173PRO      C 1725   6.314   4.769   1.628
  173PRO      O 1726   6.392   4.826   1.704
  174PHE      N 1727   6.217   4.830   1.561
  174PHE      H 1728   6.161   4.779   1.495
  174PHE     CA 1729   6.220   4.973   1.527
  174PHE     CB 1730   6.306   5.001   1.404
  174PHE     CG 1731   6.457   4.998   1.428
  174PHE    CD1 1732   6.533   4.884   1.404
  174PHE    HD1 1733   6.490   4.786   1.382
  174PHE    CD2 1734   6.524   5.110   1.476
  174PHE    HD2 1735   6.465   5.199   1.498
  174PHE    CE1 1736   6.671   4.886   1.417
  174PHE    HE1 1737   6.722   4.826   1.341
  174PHE    CE2 1738   6.661   5.110   1.502
  174PHE    HE2 1739   6.716   5.204   1.511
  174PHE     CZ 1740   6.735   4.997   1.471
  174PHE     HZ 1741   6.844   5.002   1.464
  174PHE      C 1742   6.087   5.049   1.522
  174PHE      O 1743   5.983   4.991   1.492
  175PRO      N 1744   6.080   5.174   1.567
  175PRO     CA 1745   5.957   5.251   1.545
  175PRO     CB 1746   5.973   5.352   1.658
  175PRO     CG 1747   6.123   5.381   1.674
  175PRO     CD 1748   6.180   5.241   1.651
  175PRO      C 1749   5.954   5.308   1.403
  175PRO      O 1750   6.046   5.293   1.323
  176VAL      N 1751   5.833   5.362   1.386
  176VAL      H 1752   5.773   5.387   1.462
  176VAL     CA 1753   5.789   5.427   1.262
  176VAL     CB 1754   5.667   5.344   1.221
  176VAL    CG1 1755   5.580   5.388   1.104
  176VAL    CG2 1756   5.716   5.206   1.177
  176VAL      C 1757   5.743   5.572   1.277
  176VAL      O 1758   5.687   5.611   1.380
  177ASN      N 1759   5.764   5.647   1.169
  177ASN      H 1760   5.799   5.605   1.086
  177ASN     CA 1761   5.710   5.779   1.135
  177ASN     CB 1762   5.828   5.848   1.067
  177ASN     CG 1763   5.821   5.999   1.041
  177ASN    OD1 1764   5.726   6.067   1.002
  177ASN    ND2 1765   5.936   6.064   1.059
  177ASN   HD21 1766   6.020   6.024   1.095
  177ASN   HD22 1767   5.933   6.158   1.026
  177ASN      C 1768   5.604   5.776   1.024
  177ASN      O 1769   5.607   5.693   0.934
  178HISE     N 1770   5.502   5.856   1.055
  178HISE     H 1771   5.494   5.895   1.147
  178HISE    CA 1772   5.394   5.881   0.958
  178HISE    CB 1773   5.257   5.836   1.011
  178HISE    CG 1774   5.248   5.684   1.028
  178HISE   ND1 1775   5.250   5.596   0.928
  178HISE   CD2 1776   5.234   5.621   1.144
  178HISE   HD2 1777   5.227   5.674   1.239
  178HISE   CE1 1778   5.227   5.478   0.985
  178HISE   HE1 1779   5.188   5.397   0.923
  178HISE   NE2 1780   5.222   5.492   1.117
  178HISE   HE2 1781   5.202   5.420   1.183
  178HISE     C 1782   5.381   6.022   0.900
  178HISE     O 1783   5.287   6.052   0.826
  179GLY      N 1784   5.495   6.091   0.894
  179GLY      H 1785   5.579   6.077   0.946
  179GLY     CA 1786   5.499   6.223   0.829
  179GLY      C 1787   5.475   6.339   0.926
  179GLY      O 1788   5.484   6.315   1.047
  180ALA      N 1789   5.457   6.458   0.869
  180ALA      H 1790   5.447   6.467   0.770
  180ALA     CA 1791   5.423   6.581   0.942
  180ALA     CB 1792   5.446   6.700   0.847
  180ALA      C 1793   5.283   6.581   1.004
  180ALA      O 1794   5.188   6.517   0.960
  181SER      N 1795   5.282   6.644   1.121
  181SER      H 1796   5.373   6.679   1.145
  181SER     CA 1797   5.163   6.650   1.207
  181SER     CB 1798   5.127   6.520   1.280
  181SER     OG 1799   5.038   6.529   1.391
  181SER     HG 1800   4.946   6.527   1.351
  181SER      C 1801   5.191   6.752   1.317
  181SER      O 1802   5.302   6.774   1.364
  182SER      N 1803   5.083   6.811   1.368
  182SER      H 1804   4.995   6.792   1.325
  182SER     CA 1805   5.075   6.914   1.473
  182SER     CB 1806   4.999   7.034   1.417
  182SER     OG 1807   5.007   7.146   1.506
  182SER     HG 1808   4.945   7.220   1.479
  182SER      C 1809   4.998   6.859   1.593
  182SER      O 1810   4.895   6.792   1.584
  183GLU      N 1811   5.038   6.908   1.710
  183GLU      H 1812   5.113   6.973   1.717
  183GLU     CA 1813   4.985   6.883   1.845
  183GLU     CB 1814   5.071   6.941   1.957
  183GLU     CG 1815   5.212   6.880   1.959
  183GLU     CD 1816   5.303   6.941   2.065
  183GLU    OE1 1817   5.320   6.872   2.168
  183GLU    OE2 1818   5.362   7.049   2.041
  183GLU      C 1819   4.838   6.918   1.870
  183GLU      O 1820   4.779   6.887   1.974
  184ASP      N 1821   4.793   7.020   1.797
  184ASP      H 1822   4.852   7.089   1.755
  184ASP     CA 1823   4.653   7.062   1.791
  184ASP     CB 1824   4.645   7.193   1.712
  184ASP     CG 1825   4.499   7.234   1.697
  184ASP    OD1 1826   4.423   7.263   1.792
  184ASP    OD2 1827   4.465   7.242   1.577
  184ASP      C 1828   4.565   6.956   1.725
  184ASP      O 1829   4.487   6.901   1.802
  185THR      N 1830   4.609   6.901   1.612
  185THR      H 1831   4.705   6.908   1.585
  185THR     CA 1832   4.536   6.800   1.534
  185THR     CB 1833   4.558   6.817   1.384
  185THR    OG1 1834   4.693   6.801   1.339
  185THR    HG1 1835   4.718   6.712   1.302
  185THR    CG2 1836   4.522   6.953   1.324
  185THR      C 1837   4.571   6.654   1.564
  185THR      O 1838   4.508   6.561   1.514
  186LEU      N 1839   4.643   6.630   1.673
  186LEU      H 1840   4.639   6.699   1.745
  186LEU     CA 1841   4.705   6.500   1.705
  186LEU     CB 1842   4.773   6.521   1.840
  186LEU     CG 1843   4.885   6.421   1.871
  186LEU    CD1 1844   4.953   6.448   2.005
  186LEU    CD2 1845   4.841   6.274   1.867
  186LEU      C 1846   4.603   6.386   1.700
  186LEU      O 1847   4.626   6.289   1.629
  187LEU      N 1848   4.489   6.407   1.767
  187LEU      H 1849   4.471   6.497   1.806
  187LEU     CA 1850   4.377   6.313   1.763
  187LEU     CB 1851   4.253   6.363   1.837
  187LEU     CG 1852   4.268   6.353   1.989
  187LEU    CD1 1853   4.143   6.413   2.055
  187LEU    CD2 1854   4.291   6.211   2.040
  187LEU      C 1855   4.339   6.265   1.622
  187LEU      O 1856   4.362   6.148   1.595
  188LYS      N 1857   4.279   6.349   1.538
  188LYS      H 1858   4.234   6.429   1.577
  188LYS     CA 1859   4.241   6.321   1.399
  188LYS     CB 1860   4.174   6.452   1.358
  188LYS     CG 1861   4.120   6.449   1.215
  188LYS     CD 1862   4.092   6.592   1.167
  188LYS     CE 1863   4.021   6.582   1.032
  188LYS     NZ 1864   4.102   6.514   0.930
  188LYS    HZ1 1865   4.132   6.425   0.964
  188LYS    HZ2 1866   4.052   6.504   0.844
  188LYS    HZ3 1867   4.182   6.570   0.910
  188LYS      C 1868   4.362   6.274   1.318
  188LYS      O 1869   4.339   6.181   1.242
  189ASP      N 1870   4.485   6.323   1.337
  189ASP      H 1871   4.490   6.397   1.404
  189ASP     CA 1872   4.611   6.273   1.280
  189ASP     CB 1873   4.723   6.373   1.313
  189ASP     CG 1874   4.748   6.477   1.204
  189ASP    OD1 1875   4.805   6.583   1.238
  189ASP    OD2 1876   4.755   6.430   1.088
  189ASP      C 1877   4.641   6.128   1.317
  189ASP      O 1878   4.639   6.051   1.221
  190ALA      N 1879   4.640   6.100   1.447
  190ALA      H 1880   4.653   6.172   1.516
  190ALA     CA 1881   4.659   5.964   1.499
  190ALA     CB 1882   4.686   5.953   1.649
  190ALA      C 1883   4.555   5.858   1.462
  190ALA      O 1884   4.585   5.739   1.450
  191ALA      N 1885   4.430   5.901   1.459
  191ALA      H 1886   4.425   5.996   1.491
  191ALA     CA 1887   4.303   5.833   1.430
  191ALA     CB 1888   4.194   5.939   1.445
  191ALA      C 1889   4.297   5.776   1.288
  191ALA      O 1890   4.281   5.656   1.265
  192LYS      N 1891   4.347   5.853   1.191
  192LYS      H 1892   4.361   5.950   1.212
  192LYS     CA 1893   4.370   5.813   1.052
  192LYS     CB 1894   4.424   5.932   0.972
  192LYS     CG 1895   4.445   5.902   0.824
  192LYS     CD 1896   4.551   5.996   0.767
  192LYS     CE 1897   4.694   5.946   0.789
  192LYS     NZ 1898   4.796   6.041   0.741
  192LYS    HZ1 1899   4.873   6.058   0.802
  192LYS    HZ2 1900   4.829   6.009   0.652
  192LYS    HZ3 1901   4.753   6.131   0.733
  192LYS      C 1902   4.464   5.692   1.051
  192LYS      O 1903   4.432   5.585   1.000
  193VAL      N 1904   4.579   5.708   1.116
  193VAL      H 1905   4.605   5.794   1.161
  193VAL     CA 1906   4.671   5.594   1.125
  193VAL     CB 1907   4.808   5.640   1.176
  193VAL    CG1 1908   4.907   5.523   1.179
  193VAL    CG2 1909   4.873   5.734   1.074
  193VAL      C 1910   4.615   5.472   1.198
  193VAL      O 1911   4.603   5.365   1.138
  194CYS      N 1912   4.555   5.489   1.315
  194CYS      H 1913   4.587   5.559   1.380
  194CYS     CA 1914   4.468   5.390   1.381
  194CYS     CB 1915   4.390   5.447   1.500
  194CYS     SG 1916   4.483   5.512   1.643
  194CYS     HG 1917   4.527   5.627   1.592
  194CYS      C 1918   4.366   5.313   1.297
  194CYS      O 1919   4.355   5.191   1.305
  195ARG      N 1920   4.281   5.389   1.227
  195ARG      H 1921   4.276   5.488   1.237
  195ARG     CA 1922   4.189   5.340   1.123
  195ARG     CB 1923   4.095   5.440   1.056
  195ARG     CG 1924   3.984   5.475   1.155
  195ARG     CD 1925   3.878   5.571   1.099
  195ARG     NE 1926   3.936   5.695   1.048
  195ARG     HE 1927   4.006   5.681   0.978
  195ARG     CZ 1928   3.932   5.818   1.102
  195ARG    NH1 1929   3.875   5.836   1.222
  195ARG   HH11 1930   3.841   5.756   1.271
  195ARG   HH12 1931   3.879   5.930   1.256
  195ARG    NH2 1932   3.976   5.921   1.028
  195ARG   HH21 1933   4.015   5.906   0.937
  195ARG   HH22 1934   3.994   6.010   1.070
  195ARG      C 1935   4.246   5.251   1.013
  195ARG      O 1936   4.210   5.133   1.006
  196GLU      N 1937   4.358   5.292   0.953
  196GLU      H 1938   4.393   5.385   0.959
  196GLU     CA 1939   4.431   5.218   0.849
  196GLU     CB 1940   4.543   5.306   0.794
  196GLU     CG 1941   4.624   5.235   0.686
  196GLU     CD 1942   4.731   5.320   0.618
  196GLU    OE1 1943   4.701   5.391   0.519
  196GLU    OE2 1944   4.836   5.326   0.686
  196GLU      C 1945   4.482   5.085   0.904
  196GLU      O 1946   4.449   4.976   0.858
  197PHE      N 1947   4.528   5.098   1.028
  197PHE      H 1948   4.540   5.193   1.057
  197PHE     CA 1949   4.587   4.988   1.106
  197PHE     CB 1950   4.654   5.053   1.227
  197PHE     CG 1951   4.784   4.979   1.260
  197PHE    CD1 1952   4.891   5.056   1.305
  197PHE    HD1 1953   4.887   5.165   1.297
  197PHE    CD2 1954   4.788   4.841   1.271
  197PHE    HD2 1955   4.700   4.776   1.266
  197PHE    CE1 1956   5.005   5.000   1.361
  197PHE    HE1 1957   5.095   5.060   1.371
  197PHE    CE2 1958   4.903   4.782   1.323
  197PHE    HE2 1959   4.925   4.678   1.299
  197PHE     CZ 1960   5.007   4.861   1.371
  197PHE     HZ 1961   5.092   4.823   1.428
  197PHE      C 1962   4.484   4.880   1.142
  197PHE      O 1963   4.502   4.763   1.108
  198THR      N 1964   4.371   4.927   1.193
  198THR      H 1965   4.353   5.017   1.233
  198THR     CA 1966   4.259   4.837   1.222
  198THR     CB 1967   4.177   4.888   1.340
  198THR    OG1 1968   4.117   4.765   1.381
  198THR    HG1 1969   4.185   4.698   1.411
  198THR    CG2 1970   4.082   5.001   1.299
  198THR      C 1971   4.171   4.783   1.108
  198THR      O 1972   4.152   4.663   1.093
  199GLU      N 1973   4.133   4.874   1.019
  199GLU      H 1974   4.167   4.968   1.021
  199GLU     CA 1975   4.045   4.842   0.906
  199GLU     CB 1976   3.997   4.968   0.835
  199GLU     CG 1977   3.907   5.055   0.923
  199GLU     CD 1978   3.839   5.178   0.862
  199GLU    OE1 1979   3.742   5.227   0.924
  199GLU    OE2 1980   3.900   5.245   0.776
  199GLU      C 1981   4.079   4.740   0.797
  199GLU      O 1982   3.997   4.717   0.708
  200ARG      N 1983   4.206   4.706   0.784
  200ARG      H 1984   4.270   4.760   0.839
  200ARG     CA 1985   4.254   4.603   0.690
  200ARG     CB 1986   4.406   4.611   0.670
  200ARG     CG 1987   4.455   4.738   0.602
  200ARG     CD 1988   4.607   4.734   0.590
  200ARG     NE 1989   4.683   4.722   0.715
  200ARG     HE 1990   4.661   4.652   0.782
  200ARG     CZ 1991   4.771   4.815   0.756
  200ARG    NH1 1992   4.791   4.928   0.686
  200ARG   HH11 1993   4.730   4.950   0.611
  200ARG   HH12 1994   4.863   4.992   0.713
  200ARG    NH2 1995   4.838   4.819   0.872
  200ARG   HH21 1996   4.824   4.743   0.935
  200ARG   HH22 1997   4.906   4.891   0.881
  200ARG      C 1998   4.207   4.462   0.726
  200ARG      O 1999   4.168   4.387   0.636
  201GLU      N 2000   4.224   4.431   0.854
  201GLU      H 2001   4.238   4.501   0.924
  201GLU     CA 2002   4.180   4.301   0.907
  201GLU     CB 2003   4.260   4.262   1.031
  201GLU     CG 2004   4.373   4.164   0.998
  201GLU     CD 2005   4.476   4.224   0.902
  201GLU    OE1 2006   4.565   4.299   0.947
  201GLU    OE2 2007   4.486   4.176   0.786
  201GLU      C 2008   4.029   4.291   0.930
  201GLU      O 2009   3.976   4.272   1.040
  202GLN      N 2010   3.950   4.295   0.823
  202GLN      H 2011   3.990   4.313   0.733
  202GLN     CA 2012   3.803   4.303   0.822
  202GLN     CB 2013   3.750   4.325   0.680
  202GLN     CG 2014   3.758   4.467   0.623
  202GLN     CD 2015   3.695   4.471   0.484
  202GLN    OE1 2016   3.747   4.425   0.383
  202GLN    NE2 2017   3.568   4.508   0.469
  202GLN   HE21 2018   3.515   4.538   0.548
  202GLN   HE22 2019   3.524   4.521   0.380
  202GLN      C 2020   3.731   4.184   0.885
  202GLN      O 2021   3.617   4.200   0.930
  203GLY      N 2022   3.796   4.071   0.906
  203GLY      H 2023   3.890   4.061   0.874
  203GLY     CA 2024   3.744   3.956   0.982
  203GLY      C 2025   3.749   3.965   1.135
  203GLY      O 2026   3.665   3.911   1.206
  204GLU      N 2027   3.852   4.036   1.179
  204GLU      H 2028   3.906   4.097   1.121
  204GLU     CA 2029   3.877   4.058   1.323
  204GLU     CB 2030   4.024   4.099   1.333
  204GLU     CG 2031   4.077   4.130   1.473
  204GLU     CD 2032   4.066   4.010   1.567
  204GLU    OE1 2033   3.961   3.998   1.634
  204GLU    OE2 2034   4.156   3.925   1.554
  204GLU      C 2035   3.786   4.169   1.376
  204GLU      O 2036   3.802   4.288   1.348
  205VAL      N 2037   3.707   4.125   1.473
  205VAL      H 2038   3.736   4.034   1.501
  205VAL     CA 2039   3.606   4.202   1.548
  205VAL     CB 2040   3.478   4.123   1.575
  205VAL    CG1 2041   3.408   4.102   1.441
  205VAL    CG2 2042   3.509   3.987   1.638
  205VAL      C 2043   3.651   4.265   1.680
  205VAL      O 2044   3.577   4.341   1.742
  206ARG      N 2045   3.775   4.240   1.722
  206ARG      H 2046   3.833   4.183   1.663
  206ARG     CA 2047   3.831   4.298   1.845
  206ARG     CB 2048   3.920   4.199   1.921
  206ARG     CG 2049   3.850   4.081   1.988
  206ARG     CD 2050   3.936   3.959   2.023
  206ARG     NE 2051   4.011   3.903   1.910
  206ARG     HE 2052   4.012   3.952   1.823
  206ARG     CZ 2053   4.062   3.779   1.913
  206ARG    NH1 2054   4.050   3.702   2.022
  206ARG   HH11 2055   3.999   3.746   2.096
  206ARG   HH12 2056   4.068   3.604   2.022
  206ARG    NH2 2057   4.126   3.735   1.804
  206ARG   HH21 2058   4.130   3.791   1.721
  206ARG   HH22 2059   4.174   3.647   1.808
  206ARG      C 2060   3.912   4.427   1.827
  206ARG      O 2061   3.994   4.434   1.736
  207PHE      N 2062   3.902   4.510   1.930
  207PHE      H 2063   3.860   4.475   2.014
  207PHE     CA 2064   3.974   4.637   1.947
  207PHE     CB 2065   3.963   4.730   1.826
  207PHE     CG 2066   3.826   4.743   1.761
  207PHE    CD1 2067   3.738   4.839   1.810
  207PHE    HD1 2068   3.781   4.916   1.874
  207PHE    CD2 2069   3.772   4.658   1.665
  207PHE    HD2 2070   3.846   4.606   1.605
  207PHE    CE1 2071   3.605   4.848   1.771
  207PHE    HE1 2072   3.551   4.943   1.775
  207PHE    CE2 2073   3.637   4.656   1.633
  207PHE    HE2 2074   3.594   4.574   1.576
  207PHE     CZ 2075   3.551   4.752   1.687
  207PHE     HZ 2076   3.445   4.758   1.663
  207PHE      C 2077   3.926   4.709   2.074
  207PHE      O 2078   3.821   4.692   2.135
  208SER      N 2079   4.023   4.784   2.125
  208SER      H 2080   4.110   4.773   2.077
  208SER     CA 2081   4.011   4.872   2.242
  208SER     CB 2082   4.035   4.809   2.380
  208SER     OG 2083   3.983   4.901   2.477
  208SER     HG 2084   3.935   4.849   2.547
  208SER      C 2085   4.094   5.000   2.243
  208SER      O 2086   4.217   5.003   2.235
  209ALA      N 2087   4.020   5.110   2.253
  209ALA      H 2088   3.920   5.110   2.247
  209ALA     CA 2089   4.078   5.245   2.249
  209ALA     CB 2090   4.013   5.337   2.146
  209ALA      C 2091   4.095   5.325   2.379
  209ALA      O 2092   3.997   5.330   2.453
  210VAL      N 2093   4.206   5.394   2.402
  210VAL      H 2094   4.275   5.390   2.330
  210VAL     CA 2095   4.228   5.472   2.525
  210VAL     CB 2096   4.278   5.375   2.633
  210VAL    CG1 2097   4.406   5.304   2.588
  210VAL    CG2 2098   4.300   5.447   2.766
  210VAL      C 2099   4.315   5.593   2.490
  210VAL      O 2100   4.396   5.585   2.399
  211ALA      N 2101   4.306   5.702   2.566
  211ALA      H 2102   4.231   5.719   2.629
  211ALA     CA 2103   4.379   5.827   2.539
  211ALA     CB 2104   4.281   5.922   2.469
  211ALA      C 2105   4.419   5.899   2.668
  211ALA      O 2106   4.343   5.899   2.765
  212LEU      N 2107   4.540   5.953   2.664
  212LEU      H 2108   4.602   5.939   2.586
  212LEU     CA 2109   4.610   6.026   2.770
  212LEU     CB 2110   4.761   6.013   2.794
  212LEU     CG 2111   4.825   6.026   2.932
  212LEU    CD1 2112   4.977   6.016   2.928
  212LEU    CD2 2113   4.773   6.148   3.010
  212LEU      C 2114   4.581   6.174   2.746
  212LEU      O 2115   4.643   6.244   2.666
  213CYS      N 2116   4.497   6.221   2.838
  213CYS      H 2117   4.487   6.168   2.922
  213CYS     CA 2118   4.415   6.343   2.827
  213CYS     CB 2119   4.269   6.302   2.812
  213CYS     SG 2120   4.200   6.285   2.643
  213CYS     HG 2121   4.214   6.416   2.626
  213CYS      C 2122   4.434   6.428   2.953
  213CYS      O 2123   4.436   6.380   3.066
  214LYS      N 2124   4.415   6.559   2.940
  214LYS      H 2125   4.444   6.601   2.854
  214LYS     CA 2126   4.413   6.654   3.053
  214LYS     CB 2127   4.436   6.792   2.991
  214LYS     CG 2128   4.456   6.916   3.078
  214LYS     CD 2129   4.603   6.939   3.113
  214LYS     CE 2130   4.623   7.041   3.225
  214LYS     NZ 2131   4.569   7.177   3.212
  214LYS    HZ1 2132   4.589   7.219   3.123
  214LYS    HZ2 2133   4.471   7.165   3.228
  214LYS    HZ3 2134   4.605   7.232   3.287
  214LYS      C 2135   4.288   6.655   3.141
  214LYS      O 2136   4.178   6.673   3.089
  215ALA      N 2137   4.314   6.661   3.272
  215ALA      H 2138   4.406   6.670   3.310
  215ALA     CA 2139   4.204   6.683   3.367
  215ALA     CB 2140   4.221   6.595   3.491
  215ALA      C 2141   4.187   6.830   3.407
  215ALA      O 2142   4.286   6.902   3.406
  216ALA      N 2143   4.062   6.873   3.417
  216ALA      H 2144   3.988   6.807   3.407
  216ALA     CA 2145   4.030   7.012   3.454
  216ALA     CB 2146   3.898   7.049   3.386
  216ALA      C 2147   4.013   7.020   3.606
  216ALA     O1 2148   4.007   7.136   3.652
  216ALA     O2 2149   3.993   6.916   3.672
   6.92516   6.92516   4.89682   0.00000   0.00000   0.00000   0.00000   3.46257   3.46257
