# Supplementary material for: Is There a Functional Role for the Knotted Topology in Protein UCH-L1?
Source: J Chem Inf Model. 2024 Jul 24;64(17):6827–37. doi: 10.1021/acs.jcim.4c00880 (PMC11388461; doi:10.1021/acs.jcim.4c00880)
Supplement: Supplementary file 2 — ci4c00880_si_002.zip [file ci4c00880_si_002.zip › UCH-L1_files/APO/APO_delta7/REP_3/traj_final.gro]

Protein in water t= 500000.00000 step= 5000000
 2149
    1ILE      N    1   4.338   5.175   1.057
    1ILE     H1    2   4.386   5.237   1.118
    1ILE     H2    3   4.398   5.124   0.994
    1ILE     H3    4   4.278   5.226   0.995
    1ILE     CA    5   4.256   5.076   1.128
    1ILE     CB    6   4.335   4.985   1.222
    1ILE    CG1    7   4.439   5.067   1.296
    1ILE    CG2    8   4.388   4.861   1.149
    1ILE     CD    9   4.502   4.992   1.415
    1ILE      C   10   4.135   5.132   1.204
    1ILE      O   11   4.137   5.249   1.243
    2ASN      N   12   4.025   5.068   1.165
    2ASN      H   13   4.032   4.985   1.109
    2ASN     CA   14   3.885   5.103   1.195
    2ASN     CB   15   3.792   4.982   1.186
    2ASN     CG   16   3.643   5.013   1.176
    2ASN    OD1   17   3.569   4.988   1.271
    2ASN    ND2   18   3.595   5.080   1.072
    2ASN   HD21   19   3.641   5.105   0.987
    2ASN   HD22   20   3.499   5.106   1.083
    2ASN      C   21   3.855   5.190   1.316
    2ASN      O   22   3.844   5.144   1.429
    3PRO      N   23   3.820   5.315   1.284
    3PRO     CA   24   3.780   5.416   1.382
    3PRO     CB   25   3.743   5.542   1.303
    3PRO     CG   26   3.821   5.516   1.176
    3PRO     CD   27   3.807   5.366   1.148
    3PRO      C   28   3.671   5.366   1.478
    3PRO      O   29   3.702   5.356   1.597
    4GLU      N   30   3.565   5.308   1.421
    4GLU      H   31   3.540   5.317   1.324
    4GLU     CA   32   3.456   5.250   1.500
    4GLU     CB   33   3.347   5.200   1.405
    4GLU     CG   34   3.284   5.294   1.301
    4GLU     CD   35   3.368   5.290   1.172
    4GLU    OE1   36   3.445   5.386   1.151
    4GLU    OE2   37   3.342   5.203   1.087
    4GLU      C   38   3.498   5.144   1.602
    4GLU      O   39   3.476   5.168   1.719
    5MET      N   40   3.583   5.051   1.558
    5MET      H   41   3.591   5.023   1.461
    5MET     CA   42   3.637   4.947   1.645
    5MET     CB   43   3.714   4.845   1.560
    5MET     CG   44   3.622   4.729   1.521
    5MET     SD   45   3.675   4.637   1.374
    5MET     CE   46   3.850   4.615   1.401
    5MET      C   47   3.720   5.003   1.761
    5MET      O   48   3.682   4.993   1.878
    6LEU      N   49   3.821   5.082   1.723
    6LEU      H   50   3.857   5.091   1.632
    6LEU     CA   51   3.904   5.153   1.822
    6LEU     CB   52   4.008   5.231   1.741
    6LEU     CG   53   4.115   5.146   1.673
    6LEU    CD1   54   4.211   5.237   1.598
    6LEU    CD2   55   4.202   5.079   1.780
    6LEU      C   56   3.837   5.244   1.925
    6LEU      O   57   3.875   5.240   2.042
    7ASN      N   58   3.732   5.311   1.878
    7ASN      H   59   3.715   5.322   1.780
    7ASN     CA   60   3.640   5.394   1.958
    7ASN     CB   61   3.550   5.484   1.874
    7ASN     CG   62   3.630   5.603   1.821
    7ASN    OD1   63   3.720   5.656   1.886
    7ASN    ND2   64   3.589   5.665   1.711
    7ASN   HD21   65   3.505   5.643   1.663
    7ASN   HD22   66   3.632   5.750   1.681
    7ASN      C   67   3.543   5.306   2.038
    7ASN      O   68   3.540   5.329   2.159
    8LYS      N   69   3.477   5.207   1.978
    8LYS      H   70   3.474   5.194   1.879
    8LYS     CA   71   3.395   5.109   2.049
    8LYS     CB   72   3.346   5.001   1.952
    8LYS     CG   73   3.213   5.034   1.884
    8LYS     CD   74   3.161   4.941   1.775
    8LYS     CE   75   3.047   5.011   1.702
    8LYS     NZ   76   2.969   4.919   1.618
    8LYS    HZ1   77   2.895   4.971   1.576
    8LYS    HZ2   78   3.027   4.874   1.550
    8LYS    HZ3   79   2.930   4.853   1.682
    8LYS      C   80   3.468   5.033   2.160
    8LYS      O   81   3.423   5.008   2.272
    9VAL      N   82   3.598   5.010   2.143
    9VAL      H   83   3.639   5.027   2.053
    9VAL     CA   84   3.687   4.955   2.246
    9VAL     CB   85   3.829   4.923   2.199
    9VAL    CG1   86   3.910   4.848   2.305
    9VAL    CG2   87   3.819   4.823   2.084
    9VAL      C   88   3.704   5.046   2.367
    9VAL      O   89   3.678   5.010   2.482
   10LEU      N   90   3.750   5.168   2.338
   10LEU      H   91   3.774   5.186   2.243
   10LEU     CA   92   3.766   5.275   2.437
   10LEU     CB   93   3.809   5.409   2.377
   10LEU     CG   94   3.960   5.422   2.355
   10LEU    CD1   95   3.985   5.519   2.239
   10LEU    CD2   96   4.044   5.469   2.474
   10LEU      C   97   3.636   5.310   2.511
   10LEU      O   98   3.641   5.319   2.634
   11SER      N   99   3.520   5.311   2.446
   11SER      H  100   3.516   5.330   2.348
   11SER     CA  101   3.390   5.310   2.514
   11SER     CB  102   3.283   5.370   2.423
   11SER     OG  103   3.271   5.278   2.314
   11SER     HG  104   3.329   5.313   2.240
   11SER      C  105   3.344   5.186   2.592
   11SER      O  106   3.316   5.221   2.707
   12ARG      N  107   3.372   5.060   2.561
   12ARG      H  108   3.411   5.045   2.470
   12ARG     CA  109   3.355   4.938   2.642
   12ARG     CB  110   3.352   4.815   2.551
   12ARG     CG  111   3.210   4.815   2.493
   12ARG     CD  112   3.175   4.683   2.425
   12ARG     NE  113   3.032   4.688   2.389
   12ARG     HE  114   3.009   4.765   2.330
   12ARG     CZ  115   2.940   4.600   2.432
   12ARG    NH1  116   2.964   4.494   2.510
   12ARG   HH11  117   3.055   4.472   2.545
   12ARG   HH12  118   2.908   4.411   2.515
   12ARG    NH2  119   2.829   4.598   2.356
   12ARG   HH21  120   2.827   4.669   2.285
   12ARG   HH22  121   2.747   4.547   2.379
   12ARG      C  122   3.461   4.922   2.752
   12ARG      O  123   3.432   4.857   2.853
   13LEU      N  124   3.568   5.000   2.744
   13LEU      H  125   3.599   5.034   2.655
   13LEU     CA  126   3.653   5.032   2.859
   13LEU     CB  127   3.791   5.075   2.810
   13LEU     CG  128   3.884   4.965   2.760
   13LEU    CD1  129   4.009   5.019   2.691
   13LEU    CD2  130   3.910   4.882   2.886
   13LEU      C  131   3.605   5.142   2.954
   13LEU      O  132   3.611   5.120   3.075
   14GLY      N  133   3.530   5.244   2.911
   14GLY      H  134   3.518   5.247   2.812
   14GLY     CA  135   3.465   5.350   2.988
   14GLY      C  136   3.554   5.474   2.987
   14GLY      O  137   3.611   5.508   3.092
   15VAL      N  138   3.561   5.547   2.876
   15VAL      H  139   3.501   5.521   2.801
   15VAL     CA  140   3.647   5.663   2.848
   15VAL     CB  141   3.765   5.622   2.759
   15VAL    CG1  142   3.871   5.732   2.773
   15VAL    CG2  143   3.839   5.493   2.793
   15VAL      C  144   3.567   5.762   2.764
   15VAL      O  145   3.489   5.730   2.675
   16ALA      N  146   3.578   5.890   2.800
   16ALA      H  147   3.630   5.911   2.883
   16ALA     CA  148   3.519   6.004   2.728
   16ALA     CB  149   3.568   6.138   2.782
   16ALA      C  150   3.533   6.012   2.576
   16ALA      O  151   3.614   5.943   2.515
   17GLY      N  152   3.443   6.085   2.512
   17GLY      H  153   3.358   6.102   2.563
   17GLY     CA  154   3.446   6.116   2.368
   17GLY      C  155   3.573   6.175   2.307
   17GLY      O  156   3.617   6.146   2.195
   18GLN      N  157   3.645   6.256   2.384
   18GLN      H  158   3.621   6.281   2.478
   18GLN     CA  159   3.765   6.329   2.340
   18GLN     CB  160   3.793   6.432   2.449
   18GLN     CG  161   3.888   6.545   2.409
   18GLN     CD  162   3.894   6.660   2.510
   18GLN    OE1  163   3.896   6.637   2.631
   18GLN    NE2  164   3.901   6.778   2.451
   18GLN   HE21  165   3.917   6.787   2.352
   18GLN   HE22  166   3.866   6.860   2.497
   18GLN      C  167   3.888   6.246   2.302
   18GLN      O  168   3.982   6.287   2.234
   19TRP      N  169   3.897   6.123   2.352
   19TRP      H  170   3.837   6.092   2.426
   19TRP     CA  171   4.011   6.032   2.331
   19TRP     CB  172   4.055   5.952   2.454
   19TRP     CG  173   4.076   6.044   2.575
   19TRP    CD1  174   3.980   6.081   2.659
   19TRP    HD1  175   3.877   6.047   2.651
   19TRP    CD2  176   4.183   6.129   2.604
   19TRP    NE1  177   4.016   6.184   2.735
   19TRP    HE1  178   3.956   6.254   2.773
   19TRP    CE2  179   4.142   6.214   2.706
   19TRP    CE3  180   4.317   6.132   2.568
   19TRP    HE3  181   4.362   6.040   2.529
   19TRP    CZ2  182   4.233   6.295   2.773
   19TRP    HZ2  183   4.214   6.346   2.867
   19TRP    CZ3  184   4.404   6.228   2.617
   19TRP    HZ3  185   4.501   6.243   2.570
   19TRP    CH2  186   4.364   6.303   2.727
   19TRP    HH2  187   4.426   6.379   2.775
   19TRP      C  188   3.995   5.937   2.213
   19TRP      O  189   3.908   5.851   2.202
   20ARG      N  190   4.084   5.956   2.115
   20ARG      H  191   4.154   6.028   2.110
   20ARG     CA  192   4.083   5.877   1.992
   20ARG     CB  193   4.066   5.984   1.885
   20ARG     CG  194   3.930   5.969   1.816
   20ARG     CD  195   3.810   6.020   1.896
   20ARG     NE  196   3.686   5.984   1.827
   20ARG     HE  197   3.685   5.986   1.727
   20ARG     CZ  198   3.569   5.954   1.886
   20ARG    NH1  199   3.555   5.956   2.019
   20ARG   HH11  200   3.633   5.975   2.078
   20ARG   HH12  201   3.467   5.928   2.058
   20ARG    NH2  202   3.459   5.940   1.811
   20ARG   HH21  203   3.450   5.958   1.713
   20ARG   HH22  204   3.383   5.896   1.859
   20ARG      C  205   4.214   5.803   1.966
   20ARG      O  206   4.322   5.856   1.994
   21PHE      N  207   4.209   5.675   1.931
   21PHE      H  208   4.129   5.616   1.920
   21PHE     CA  209   4.322   5.616   1.858
   21PHE     CB  210   4.323   5.463   1.857
   21PHE     CG  211   4.351   5.401   1.994
   21PHE    CD1  212   4.248   5.347   2.071
   21PHE    HD1  213   4.145   5.376   2.053
   21PHE    CD2  214   4.481   5.398   2.045
   21PHE    HD2  215   4.560   5.439   1.982
   21PHE    CE1  216   4.276   5.280   2.189
   21PHE    HE1  217   4.213   5.204   2.235
   21PHE    CE2  218   4.512   5.322   2.157
   21PHE    HE2  219   4.610   5.330   2.203
   21PHE     CZ  220   4.408   5.269   2.232
   21PHE     HZ  221   4.428   5.220   2.327
   21PHE      C  222   4.336   5.664   1.714
   21PHE      O  223   4.266   5.635   1.618
   22VAL      N  224   4.461   5.705   1.695
   22VAL      H  225   4.508   5.761   1.764
   22VAL     CA  226   4.501   5.731   1.557
   22VAL     CB  227   4.506   5.880   1.520
   22VAL    CG1  228   4.362   5.931   1.513
   22VAL    CG2  229   4.610   5.959   1.600
   22VAL      C  230   4.627   5.660   1.510
   22VAL      O  231   4.736   5.679   1.564
   23ASP      N  232   4.608   5.592   1.396
   23ASP      H  233   4.515   5.587   1.361
   23ASP     CA  234   4.712   5.526   1.316
   23ASP     CB  235   4.653   5.427   1.215
   23ASP     CG  236   4.515   5.465   1.161
   23ASP    OD1  237   4.416   5.419   1.221
   23ASP    OD2  238   4.502   5.535   1.058
   23ASP      C  239   4.795   5.628   1.237
   23ASP      O  240   4.747   5.684   1.138
   24VAL      N  241   4.913   5.655   1.293
   24VAL      H  242   4.928   5.637   1.389
   24VAL     CA  243   5.005   5.753   1.235
   24VAL     CB  244   5.096   5.827   1.334
   24VAL    CG1  245   5.016   5.938   1.401
   24VAL    CG2  246   5.161   5.728   1.431
   24VAL      C  247   5.091   5.701   1.119
   24VAL      O  248   5.148   5.594   1.142
   25LEU      N  249   5.047   5.732   0.998
   25LEU      H  250   4.985   5.810   0.987
   25LEU     CA  251   5.114   5.680   0.877
   25LEU     CB  252   5.031   5.696   0.750
   25LEU     CG  253   4.904   5.612   0.758
   25LEU    CD1  254   4.803   5.663   0.655
   25LEU    CD2  255   4.933   5.462   0.743
   25LEU      C  256   5.255   5.734   0.852
   25LEU      O  257   5.273   5.855   0.861
   26GLY      N  258   5.341   5.643   0.807
   26GLY      H  259   5.313   5.547   0.804
   26GLY     CA  260   5.473   5.681   0.752
   26GLY      C  261   5.576   5.714   0.862
   26GLY      O  262   5.619   5.828   0.869
   27LEU      N  263   5.603   5.619   0.951
   27LEU      H  264   5.556   5.531   0.936
   27LEU     CA  265   5.698   5.625   1.063
   27LEU     CB  266   5.692   5.522   1.177
   27LEU     CG  267   5.566   5.551   1.258
   27LEU    CD1  268   5.589   5.486   1.395
   27LEU    CD2  269   5.532   5.697   1.289
   27LEU      C  270   5.842   5.656   1.025
   27LEU      O  271   5.932   5.577   1.053
   28GLU      N  272   5.864   5.782   0.988
   28GLU      H  273   5.786   5.828   0.947
   28GLU     CA  274   5.990   5.842   0.941
   28GLU     CB  275   6.009   5.823   0.790
   28GLU     CG  276   6.152   5.842   0.740
   28GLU     CD  277   6.169   5.988   0.697
   28GLU    OE1  278   6.082   6.037   0.622
   28GLU    OE2  279   6.249   6.055   0.765
   28GLU      C  280   5.970   5.992   0.961
   28GLU      O  281   5.862   6.044   0.934
   29GLU      N  282   6.071   6.072   0.995
   29GLU      H  283   6.164   6.045   0.969
   29GLU     CA  284   6.061   6.216   1.023
   29GLU     CB  285   6.204   6.259   1.056
   29GLU     CG  286   6.221   6.396   1.123
   29GLU     CD  287   6.369   6.425   1.151
   29GLU    OE1  288   6.437   6.336   1.207
   29GLU    OE2  289   6.411   6.537   1.115
   29GLU      C  290   5.999   6.303   0.914
   29GLU      O  291   5.898   6.364   0.947
   30GLU      N  292   6.054   6.295   0.793
   30GLU      H  293   6.123   6.227   0.769
   30GLU     CA  294   6.008   6.382   0.684
   30GLU     CB  295   6.105   6.368   0.566
   30GLU     CG  296   6.240   6.440   0.579
   30GLU     CD  297   6.302   6.469   0.443
   30GLU    OE1  298   6.286   6.379   0.358
   30GLU    OE2  299   6.352   6.581   0.421
   30GLU      C  300   5.865   6.341   0.645
   30GLU      O  301   5.785   6.429   0.617
   31SER      N  302   5.840   6.211   0.628
   31SER      H  303   5.915   6.146   0.621
   31SER     CA  304   5.708   6.160   0.589
   31SER     CB  305   5.712   6.008   0.572
   31SER     OG  306   5.600   5.949   0.506
   31SER     HG  307   5.628   5.863   0.464
   31SER      C  308   5.602   6.185   0.697
   31SER      O  309   5.497   6.236   0.658
   32LEU      N  310   5.634   6.184   0.826
   32LEU      H  311   5.706   6.128   0.866
   32LEU     CA  312   5.548   6.254   0.922
   32LEU     CB  313   5.579   6.237   1.072
   32LEU     CG  314   5.533   6.113   1.146
   32LEU    CD1  315   5.622   6.082   1.268
   32LEU    CD2  316   5.387   6.124   1.191
   32LEU      C  317   5.546   6.405   0.895
   32LEU      O  318   5.441   6.464   0.873
   33GLY      N  319   5.663   6.467   0.908
   33GLY      H  320   5.751   6.420   0.907
   33GLY     CA  321   5.664   6.614   0.905
   33GLY      C  322   5.583   6.676   1.019
   33GLY      O  323   5.626   6.692   1.132
   34SER      N  324   5.480   6.749   0.975
   34SER      H  325   5.490   6.780   0.882
   34SER     CA  326   5.369   6.802   1.056
   34SER     CB  327   5.283   6.899   0.974
   34SER     OG  328   5.211   6.984   1.065
   34SER     HG  329   5.170   7.055   1.007
   34SER      C  330   5.280   6.701   1.129
   34SER      O  331   5.192   6.645   1.063
   35VAL      N  332   5.319   6.670   1.251
   35VAL      H  333   5.403   6.708   1.293
   35VAL     CA  334   5.259   6.576   1.347
   35VAL     CB  335   5.346   6.557   1.471
   35VAL    CG1  336   5.476   6.487   1.433
   35VAL    CG2  337   5.395   6.682   1.546
   35VAL      C  338   5.120   6.611   1.400
   35VAL      O  339   5.087   6.729   1.396
   36PRO      N  340   5.030   6.515   1.420
   36PRO     CA  341   4.905   6.528   1.497
   36PRO     CB  342   4.838   6.390   1.488
   36PRO     CG  343   4.882   6.329   1.355
   36PRO     CD  344   5.019   6.395   1.336
   36PRO      C  345   4.927   6.569   1.642
   36PRO      O  346   5.036   6.615   1.675
   37ALA      N  347   4.819   6.574   1.719
   37ALA      H  348   4.736   6.532   1.683
   37ALA     CA  349   4.807   6.612   1.861
   37ALA     CB  350   4.660   6.601   1.903
   37ALA      C  351   4.888   6.526   1.957
   37ALA      O  352   4.914   6.410   1.927
   38PRO      N  353   4.948   6.576   2.065
   38PRO     CA  354   5.032   6.505   2.162
   38PRO     CB  355   5.096   6.602   2.262
   38PRO     CG  356   5.087   6.732   2.183
   38PRO     CD  357   4.959   6.718   2.101
   38PRO      C  358   4.982   6.377   2.228
   38PRO      O  359   4.878   6.381   2.293
   39ALA      N  360   5.036   6.266   2.177
   39ALA      H  361   5.086   6.274   2.091
   39ALA     CA  362   5.010   6.134   2.235
   39ALA     CB  363   5.104   6.033   2.169
   39ALA      C  364   5.024   6.122   2.387
   39ALA      O  365   5.129   6.150   2.443
   40CYS      N  366   4.913   6.115   2.460
   40CYS      H  367   4.825   6.153   2.432
   40CYS     CA  368   4.918   6.062   2.597
   40CYS     CB  369   4.784   6.060   2.671
   40CYS     SG  370   4.748   6.234   2.717
   40CYS     HG  371   4.649   6.211   2.803
   40CYS      C  372   4.976   5.921   2.608
   40CYS      O  373   5.063   5.892   2.690
   41ALA      N  374   4.949   5.831   2.514
   41ALA      H  375   4.873   5.842   2.451
   41ALA     CA  376   5.010   5.697   2.509
   41ALA     CB  377   4.926   5.591   2.581
   41ALA      C  378   5.042   5.649   2.368
   41ALA      O  379   4.971   5.689   2.276
   42LEU      N  380   5.139   5.561   2.343
   42LEU      H  381   5.171   5.499   2.414
   42LEU     CA  382   5.169   5.520   2.205
   42LEU     CB  383   5.298   5.591   2.165
   42LEU     CG  384   5.313   5.611   2.014
   42LEU    CD1  385   5.432   5.702   1.983
   42LEU    CD2  386   5.336   5.473   1.952
   42LEU      C  387   5.189   5.368   2.204
   42LEU      O  388   5.258   5.325   2.296
   43LEU      N  389   5.112   5.296   2.122
   43LEU      H  390   5.058   5.338   2.049
   43LEU     CA  391   5.130   5.151   2.113
   43LEU     CB  392   4.995   5.086   2.144
   43LEU     CG  393   4.993   4.933   2.143
   43LEU    CD1  394   5.065   4.888   2.271
   43LEU    CD2  395   4.851   4.877   2.130
   43LEU      C  396   5.180   5.132   1.969
   43LEU      O  397   5.134   5.184   1.868
   44LEU      N  398   5.282   5.047   1.958
   44LEU      H  399   5.324   5.010   2.041
   44LEU     CA  400   5.352   5.018   1.832
   44LEU     CB  401   5.495   5.068   1.852
   44LEU     CG  402   5.534   5.161   1.736
   44LEU    CD1  403   5.657   5.240   1.779
   44LEU    CD2  404   5.557   5.095   1.600
   44LEU      C  405   5.356   4.873   1.784
   44LEU      O  406   5.412   4.788   1.852
   45LEU      N  407   5.291   4.847   1.671
   45LEU      H  408   5.281   4.907   1.592
   45LEU     CA  409   5.278   4.707   1.625
   45LEU     CB  410   5.141   4.705   1.558
   45LEU     CG  411   5.026   4.732   1.653
   45LEU    CD1  412   4.897   4.766   1.577
   45LEU    CD2  413   5.004   4.615   1.750
   45LEU      C  414   5.397   4.670   1.538
   45LEU      O  415   5.412   4.733   1.434
   46PHE      N  416   5.496   4.617   1.610
   46PHE      H  417   5.466   4.567   1.689
   46PHE     CA  418   5.632   4.593   1.558
   46PHE     CB  419   5.716   4.622   1.681
   46PHE     CG  420   5.869   4.632   1.673
   46PHE    CD1  421   5.935   4.752   1.694
   46PHE    HD1  422   5.873   4.835   1.727
   46PHE    CD2  423   5.946   4.529   1.620
   46PHE    HD2  424   5.906   4.427   1.618
   46PHE    CE1  425   6.069   4.779   1.667
   46PHE    HE1  426   6.121   4.871   1.694
   46PHE    CE2  427   6.072   4.559   1.571
   46PHE    HE2  428   6.105   4.498   1.487
   46PHE     CZ  429   6.138   4.677   1.604
   46PHE     HZ  430   6.247   4.674   1.600
   46PHE      C  431   5.642   4.445   1.519
   46PHE      O  432   5.594   4.358   1.592
   47PRO      N  433   5.675   4.412   1.394
   47PRO     CA  434   5.697   4.273   1.350
   47PRO     CB  435   5.733   4.283   1.203
   47PRO     CG  436   5.683   4.420   1.157
   47PRO     CD  437   5.689   4.507   1.283
   47PRO      C  438   5.795   4.186   1.429
   47PRO      O  439   5.896   4.241   1.474
   48LEU      N  440   5.780   4.055   1.409
   48LEU      H  441   5.730   4.013   1.334
   48LEU     CA  442   5.855   3.954   1.486
   48LEU     CB  443   5.787   3.831   1.544
   48LEU     CG  444   5.703   3.868   1.666
   48LEU    CD1  445   5.574   3.787   1.675
   48LEU    CD2  446   5.785   3.859   1.794
   48LEU      C  447   5.976   3.906   1.403
   48LEU      O  448   5.954   3.845   1.300
   49THR      N  449   6.093   3.910   1.467
   49THR      H  450   6.107   3.897   1.566
   49THR     CA  451   6.218   3.879   1.395
   49THR     CB  452   6.244   3.987   1.290
   49THR    OG1  453   6.354   3.947   1.209
   49THR    HG1  454   6.366   4.029   1.152
   49THR    CG2  455   6.260   4.121   1.365
   49THR      C  456   6.339   3.865   1.487
   49THR      O  457   6.346   3.926   1.595
   50ALA      N  458   6.435   3.784   1.446
   50ALA      H  459   6.433   3.745   1.354
   50ALA     CA  460   6.545   3.734   1.531
   50ALA     CB  461   6.632   3.616   1.484
   50ALA      C  462   6.620   3.845   1.605
   50ALA      O  463   6.642   3.839   1.725
   51GLN      N  464   6.676   3.944   1.538
   51GLN      H  465   6.689   3.936   1.439
   51GLN     CA  466   6.743   4.063   1.592
   51GLN     CB  467   6.744   4.177   1.490
   51GLN     CG  468   6.854   4.158   1.386
   51GLN     CD  469   7.002   4.171   1.422
   51GLN    OE1  470   7.073   4.077   1.457
   51GLN    NE2  471   7.061   4.282   1.376
   51GLN   HE21  472   7.013   4.351   1.322
   51GLN   HE22  473   7.150   4.311   1.409
   51GLN      C  474   6.674   4.125   1.713
   51GLN      O  475   6.724   4.122   1.825
   52HISE     N  476   6.544   4.151   1.697
   52HISE     H  477   6.486   4.100   1.633
   52HISE    CA  478   6.468   4.223   1.801
   52HISE    CB  479   6.334   4.278   1.751
   52HISE    CG  480   6.251   4.356   1.853
   52HISE   ND1  481   6.156   4.307   1.933
   52HISE   CD2  482   6.257   4.486   1.880
   52HISE   HD2  483   6.351   4.540   1.869
   52HISE   CE1  484   6.102   4.401   2.011
   52HISE   HE1  485   6.060   4.374   2.108
   52HISE   NE2  486   6.163   4.512   1.971
   52HISE   HE2  487   6.124   4.602   1.987
   52HISE     C  488   6.458   4.143   1.931
   52HISE     O  489   6.531   4.187   2.020
   53GLU      N  490   6.413   4.018   1.932
   53GLU      H  491   6.390   3.976   1.844
   53GLU     CA  492   6.414   3.924   2.045
   53GLU     CB  493   6.390   3.786   1.983
   53GLU     CG  494   6.362   3.686   2.095
   53GLU     CD  495   6.300   3.548   2.071
   53GLU    OE1  496   6.262   3.488   2.174
   53GLU    OE2  497   6.280   3.512   1.953
   53GLU      C  498   6.544   3.913   2.125
   53GLU      O  499   6.539   3.925   2.247
   54ASN      N  500   6.652   3.915   2.046
   54ASN      H  501   6.660   3.918   1.946
   54ASN     CA  502   6.788   3.892   2.095
   54ASN     CB  503   6.875   3.814   1.996
   54ASN     CG  504   6.816   3.673   1.990
   54ASN    OD1  505   6.858   3.592   2.073
   54ASN    ND2  506   6.733   3.638   1.892
   54ASN   HD21  507   6.729   3.703   1.817
   54ASN   HD22  508   6.682   3.552   1.892
   54ASN      C  509   6.853   4.021   2.145
   54ASN      O  510   6.907   4.026   2.256
   55PHE      N  511   6.836   4.128   2.069
   55PHE      H  512   6.800   4.120   1.976
   55PHE     CA  513   6.864   4.266   2.112
   55PHE     CB  514   6.834   4.369   2.003
   55PHE     CG  515   6.841   4.519   2.032
   55PHE    CD1  516   6.722   4.584   2.063
   55PHE    HD1  517   6.645   4.541   2.127
   55PHE    CD2  518   6.963   4.583   2.017
   55PHE    HD2  519   7.053   4.521   2.011
   55PHE    CE1  520   6.732   4.723   2.060
   55PHE    HE1  521   6.648   4.787   2.087
   55PHE    CE2  522   6.976   4.721   2.029
   55PHE    HE2  523   7.071   4.773   2.038
   55PHE     CZ  524   6.855   4.787   2.046
   55PHE     HZ  525   6.861   4.894   2.064
   55PHE      C  526   6.788   4.299   2.240
   55PHE      O  527   6.829   4.376   2.327
   56ARG      N  528   6.661   4.260   2.250
   56ARG      H  529   6.613   4.241   2.164
   56ARG     CA  530   6.574   4.267   2.368
   56ARG     CB  531   6.431   4.218   2.348
   56ARG     CG  532   6.320   4.312   2.299
   56ARG     CD  533   6.298   4.426   2.399
   56ARG     NE  534   6.179   4.509   2.374
   56ARG     HE  535   6.093   4.466   2.347
   56ARG     CZ  536   6.176   4.643   2.376
   56ARG    NH1  537   6.283   4.723   2.376
   56ARG   HH11  538   6.374   4.684   2.369
   56ARG   HH12  539   6.280   4.821   2.355
   56ARG    NH2  540   6.058   4.697   2.344
   56ARG   HH21  541   5.974   4.643   2.336
   56ARG   HH22  542   6.045   4.796   2.334
   56ARG      C  543   6.632   4.199   2.493
   56ARG      O  544   6.628   4.256   2.602
   57LYS      N  545   6.683   4.077   2.477
   57LYS      H  546   6.668   4.032   2.389
   57LYS     CA  547   6.757   4.002   2.579
   57LYS     CB  548   6.775   3.856   2.538
   57LYS     CG  549   6.639   3.785   2.544
   57LYS     CD  550   6.626   3.642   2.492
   57LYS     CE  551   6.483   3.603   2.453
   57LYS     NZ  552   6.473   3.465   2.405
   57LYS    HZ1  553   6.495   3.398   2.477
   57LYS    HZ2  554   6.379   3.449   2.374
   57LYS    HZ3  555   6.529   3.456   2.323
   57LYS      C  556   6.889   4.070   2.616
   57LYS      O  557   6.920   4.094   2.733
   58LYS      N  558   6.953   4.124   2.513
   58LYS      H  559   6.944   4.082   2.423
   58LYS     CA  560   7.069   4.211   2.541
   58LYS     CB  561   7.151   4.238   2.415
   58LYS     CG  562   7.212   4.109   2.359
   58LYS     CD  563   7.262   4.018   2.471
   58LYS     CE  564   7.362   3.910   2.430
   58LYS     NZ  565   7.401   3.816   2.536
   58LYS    HZ1  566   7.349   3.814   2.622
   58LYS    HZ2  567   7.389   3.722   2.507
   58LYS    HZ3  568   7.499   3.824   2.557
   58LYS      C  569   7.043   4.337   2.624
   58LYS      O  570   7.113   4.359   2.723
   59GLN      N  571   6.929   4.398   2.597
   59GLN      H  572   6.884   4.393   2.508
   59GLN     CA  573   6.881   4.511   2.679
   59GLN     CB  574   6.751   4.566   2.620
   59GLN     CG  575   6.778   4.638   2.488
   59GLN     CD  576   6.657   4.696   2.415
   59GLN    OE1  577   6.562   4.630   2.374
   59GLN    NE2  578   6.658   4.820   2.365
   59GLN   HE21  579   6.743   4.873   2.362
   59GLN   HE22  580   6.587   4.860   2.308
   59GLN      C  581   6.853   4.483   2.827
   59GLN      O  582   6.909   4.541   2.920
   60ILE      N  583   6.778   4.374   2.844
   60ILE      H  584   6.734   4.329   2.766
   60ILE     CA  585   6.747   4.316   2.975
   60ILE     CB  586   6.643   4.203   2.978
   60ILE    CG1  587   6.519   4.244   2.898
   60ILE    CG2  588   6.603   4.154   3.117
   60ILE     CD  589   6.454   4.113   2.854
   60ILE      C  590   6.874   4.269   3.047
   60ILE      O  591   6.896   4.308   3.161
   61GLU      N  592   6.969   4.214   2.972
   61GLU      H  593   6.943   4.178   2.883
   61GLU     CA  594   7.094   4.162   3.028
   61GLU     CB  595   7.171   4.066   2.937
   61GLU     CG  596   7.108   3.927   2.950
   61GLU     CD  597   7.187   3.827   2.865
   61GLU    OE1  598   7.291   3.865   2.807
   61GLU    OE2  599   7.134   3.718   2.834
   61GLU      C  600   7.191   4.272   3.074
   61GLU      O  601   7.240   4.266   3.186
   62GLU      N  602   7.217   4.363   2.981
   62GLU      H  603   7.180   4.357   2.888
   62GLU     CA  604   7.289   4.488   3.009
   62GLU     CB  605   7.357   4.555   2.889
   62GLU     CG  606   7.491   4.490   2.858
   62GLU     CD  607   7.586   4.574   2.771
   62GLU    OE1  608   7.659   4.646   2.842
   62GLU    OE2  609   7.608   4.550   2.651
   62GLU      C  610   7.224   4.597   3.094
   62GLU      O  611   7.298   4.681   3.146
   63LEU      N  612   7.100   4.570   3.133
   63LEU      H  613   7.066   4.476   3.124
   63LEU     CA  614   7.011   4.660   3.208
   63LEU     CB  615   7.023   4.655   3.360
   63LEU     CG  616   6.993   4.519   3.425
   63LEU    CD1  617   7.033   4.544   3.570
   63LEU    CD2  618   6.840   4.508   3.426
   63LEU      C  619   7.029   4.799   3.147
   63LEU      O  620   7.072   4.893   3.215
   64LYS      N  621   6.970   4.829   3.032
   64LYS      H  622   6.934   4.757   2.973
   64LYS     CA  623   6.983   4.955   2.958
   64LYS     CB  624   6.965   4.927   2.809
   64LYS     CG  625   7.093   4.855   2.764
   64LYS     CD  626   7.115   4.841   2.613
   64LYS     CE  627   7.256   4.793   2.580
   64LYS     NZ  628   7.270   4.800   2.434
   64LYS    HZ1  629   7.367   4.784   2.413
   64LYS    HZ2  630   7.230   4.729   2.375
   64LYS    HZ3  631   7.250   4.892   2.400
   64LYS      C  632   6.895   5.060   3.026
   64LYS      O  633   6.779   5.074   2.986
   65GLY      N  634   6.958   5.147   3.104
   65GLY      H  635   7.054   5.136   3.132
   65GLY     CA  636   6.889   5.262   3.165
   65GLY      C  637   6.847   5.246   3.311
   65GLY      O  638   6.731   5.272   3.341
   66GLN      N  639   6.934   5.202   3.402
   66GLN      H  640   7.030   5.220   3.379
   66GLN     CA  641   6.902   5.152   3.536
   66GLN     CB  642   7.035   5.123   3.606
   66GLN     CG  643   7.088   4.982   3.576
   66GLN     CD  644   7.240   4.980   3.567
   66GLN    OE1  645   7.318   4.963   3.661
   66GLN    NE2  646   7.288   4.998   3.444
   66GLN   HE21  647   7.229   5.010   3.365
   66GLN   HE22  648   7.388   4.998   3.438
   66GLN      C  649   6.811   5.240   3.622
   66GLN      O  650   6.738   5.181   3.702
   67GLU      N  651   6.826   5.372   3.623
   67GLU      H  652   6.908   5.405   3.575
   67GLU     CA  653   6.745   5.472   3.694
   67GLU     CB  654   6.803   5.608   3.652
   67GLU     CG  655   6.947   5.598   3.701
   67GLU     CD  656   7.031   5.723   3.676
   67GLU    OE1  657   7.021   5.807   3.768
   67GLU    OE2  658   7.079   5.747   3.563
   67GLU      C  659   6.594   5.469   3.671
   67GLU      O  660   6.538   5.578   3.671
   68VAL      N  661   6.527   5.357   3.695
   68VAL      H  662   6.573   5.271   3.720
   68VAL     CA  663   6.388   5.353   3.649
   68VAL     CB  664   6.354   5.214   3.594
   68VAL    CG1  665   6.448   5.172   3.481
   68VAL    CG2  666   6.332   5.109   3.703
   68VAL      C  667   6.293   5.405   3.757
   68VAL      O  668   6.319   5.396   3.877
   69SER      N  669   6.202   5.485   3.700
   69SER      H  670   6.185   5.495   3.602
   69SER     CA  671   6.104   5.559   3.780
   69SER     CB  672   6.040   5.672   3.698
   69SER     OG  673   5.969   5.765   3.781
   69SER     HG  674   5.968   5.856   3.739
   69SER      C  675   5.982   5.477   3.821
   69SER      O  676   5.907   5.431   3.734
   70PRO      N  677   5.942   5.484   3.948
   70PRO     CA  678   5.820   5.422   4.001
   70PRO     CB  679   5.807   5.455   4.150
   70PRO     CG  680   5.881   5.589   4.152
   70PRO     CD  681   5.999   5.562   4.058
   70PRO      C  682   5.686   5.453   3.935
   70PRO      O  683   5.603   5.362   3.941
   71LYS      N  684   5.673   5.564   3.863
   71LYS      H  685   5.753   5.621   3.843
   71LYS     CA  686   5.549   5.597   3.791
   71LYS     CB  687   5.550   5.748   3.768
   71LYS     CG  688   5.563   5.835   3.893
   71LYS     CD  689   5.555   5.982   3.849
   71LYS     CE  690   5.406   6.012   3.832
   71LYS     NZ  691   5.389   6.158   3.827
   71LYS    HZ1  692   5.448   6.183   3.750
   71LYS    HZ2  693   5.294   6.181   3.808
   71LYS    HZ3  694   5.405   6.205   3.914
   71LYS      C  695   5.520   5.509   3.669
   71LYS      O  696   5.403   5.482   3.644
   72VAL      N  697   5.621   5.467   3.593
   72VAL      H  698   5.709   5.465   3.640
   72VAL     CA  699   5.619   5.413   3.456
   72VAL     CB  700   5.758   5.407   3.391
   72VAL    CG1  701   5.843   5.298   3.458
   72VAL    CG2  702   5.760   5.372   3.242
   72VAL      C  703   5.539   5.283   3.454
   72VAL      O  704   5.560   5.190   3.531
   73TYR      N  705   5.433   5.285   3.374
   73TYR      H  706   5.387   5.371   3.353
   73TYR     CA  707   5.360   5.158   3.362
   73TYR     CB  708   5.214   5.183   3.321
   73TYR     CG  709   5.128   5.208   3.445
   73TYR    CD1  710   5.067   5.097   3.503
   73TYR    HD1  711   5.109   4.997   3.494
   73TYR    CD2  712   5.092   5.339   3.474
   73TYR    HD2  713   5.163   5.419   3.456
   73TYR    CE1  714   4.951   5.120   3.575
   73TYR    HE1  715   4.894   5.030   3.597
   73TYR    CE2  716   4.983   5.360   3.557
   73TYR    HE2  717   4.937   5.459   3.558
   73TYR     CZ  718   4.914   5.250   3.609
   73TYR     OH  719   4.837   5.279   3.717
   73TYR     HH  720   4.807   5.199   3.768
   73TYR      C  721   5.425   5.041   3.288
   73TYR      O  722   5.399   5.014   3.171
   74PHE      N  723   5.497   4.956   3.360
   74PHE      H  724   5.514   4.978   3.457
   74PHE     CA  725   5.558   4.834   3.305
   74PHE     CB  726   5.697   4.814   3.365
   74PHE     CG  727   5.763   4.687   3.312
   74PHE    CD1  728   5.753   4.580   3.400
   74PHE    HD1  729   5.690   4.595   3.488
   74PHE    CD2  730   5.826   4.681   3.188
   74PHE    HD2  731   5.813   4.764   3.119
   74PHE    CE1  732   5.804   4.457   3.361
   74PHE    HE1  733   5.790   4.375   3.431
   74PHE    CE2  734   5.861   4.552   3.147
   74PHE    HE2  735   5.914   4.535   3.054
   74PHE     CZ  736   5.848   4.442   3.230
   74PHE     HZ  737   5.844   4.342   3.187
   74PHE      C  738   5.459   4.721   3.337
   74PHE      O  739   5.440   4.679   3.451
   75MET      N  740   5.388   4.688   3.230
   75MET      H  741   5.376   4.746   3.150
   75MET     CA  742   5.284   4.584   3.244
   75MET     CB  743   5.142   4.640   3.235
   75MET     CG  744   5.118   4.737   3.350
   75MET     SD  745   4.942   4.786   3.359
   75MET     CE  746   4.913   4.863   3.202
   75MET      C  747   5.305   4.469   3.145
   75MET      O  748   5.342   4.495   3.031
   76LYS      N  749   5.265   4.348   3.183
   76LYS      H  750   5.221   4.329   3.270
   76LYS     CA  751   5.285   4.227   3.101
   76LYS     CB  752   5.377   4.133   3.180
   76LYS     CG  753   5.528   4.150   3.166
   76LYS     CD  754   5.606   4.030   3.220
   76LYS     CE  755   5.598   3.912   3.123
   76LYS     NZ  756   5.651   3.796   3.197
   76LYS    HZ1  757   5.738   3.824   3.238
   76LYS    HZ2  758   5.599   3.752   3.270
   76LYS    HZ3  759   5.664   3.728   3.125
   76LYS      C  760   5.153   4.167   3.053
   76LYS      O  761   5.080   4.118   3.139
   77GLN      N  762   5.150   4.138   2.923
   77GLN      H  763   5.225   4.150   2.858
   77GLN     CA  764   5.035   4.075   2.858
   77GLN     CB  765   5.070   4.100   2.711
   77GLN     CG  766   5.064   4.249   2.677
   77GLN     CD  767   5.097   4.292   2.533
   77GLN    OE1  768   5.143   4.217   2.447
   77GLN    NE2  769   5.068   4.419   2.509
   77GLN   HE21  770   5.018   4.471   2.578
   77GLN   HE22  771   5.121   4.464   2.437
   77GLN      C  772   5.016   3.928   2.894
   77GLN      O  773   4.936   3.858   2.831
   78THR      N  774   5.072   3.876   3.003
   78THR      H  775   5.090   3.942   3.076
   78THR     CA  776   5.066   3.732   3.036
   78THR     CB  777   5.189   3.698   3.120
   78THR    OG1  778   5.220   3.801   3.214
   78THR    HG1  779   5.209   3.766   3.307
   78THR    CG2  780   5.313   3.679   3.032
   78THR      C  781   4.942   3.668   3.098
   78THR      O  782   4.948   3.585   3.188
   79ILE      N  783   4.826   3.696   3.039
   79ILE      H  784   4.831   3.764   2.965
   79ILE     CA  785   4.691   3.647   3.072
   79ILE     CB  786   4.593   3.754   3.120
   79ILE    CG1  787   4.643   3.898   3.110
   79ILE    CG2  788   4.546   3.729   3.264
   79ILE     CD  789   4.560   4.012   3.168
   79ILE      C  790   4.628   3.568   2.958
   79ILE      O  791   4.655   3.584   2.839
   80GLY      N  792   4.567   3.455   2.994
   80GLY      H  793   4.534   3.442   3.088
   80GLY     CA  794   4.521   3.352   2.900
   80GLY      C  795   4.424   3.408   2.796
   80GLY      O  796   4.412   3.350   2.688
   81ASN      N  797   4.351   3.513   2.835
   81ASN      H  798   4.347   3.539   2.932
   81ASN     CA  799   4.270   3.595   2.745
   81ASN     CB  800   4.249   3.726   2.820
   81ASN     CG  801   4.195   3.711   2.962
   81ASN    OD1  802   4.254   3.653   3.053
   81ASN    ND2  803   4.079   3.770   2.987
   81ASN   HD21  804   4.033   3.828   2.920
   81ASN   HD22  805   4.047   3.771   3.081
   81ASN      C  806   4.348   3.634   2.619
   81ASN      O  807   4.469   3.653   2.619
   82SER      N  808   4.275   3.647   2.508
   82SER      H  809   4.179   3.620   2.512
   82SER     CA  810   4.342   3.675   2.380
   82SER     CB  811   4.239   3.667   2.268
   82SER     OG  812   4.193   3.531   2.264
   82SER     HG  813   4.260   3.468   2.303
   82SER      C  814   4.416   3.810   2.377
   82SER      O  815   4.356   3.909   2.419
   83CYS      N  816   4.523   3.812   2.299
   83CYS      H  817   4.525   3.775   2.205
   83CYS     CA  818   4.621   3.921   2.312
   83CYS     CB  819   4.763   3.879   2.274
   83CYS     SG  820   4.783   3.845   2.095
   83CYS     HG  821   4.721   3.728   2.085
   83CYS      C  822   4.586   4.057   2.252
   83CYS      O  823   4.618   4.160   2.312
   84GLY      N  824   4.504   4.053   2.147
   84GLY      H  825   4.478   3.971   2.095
   84GLY     CA  826   4.471   4.177   2.076
   84GLY      C  827   4.389   4.280   2.154
   84GLY      O  828   4.429   4.396   2.164
   85THR      N  829   4.294   4.229   2.231
   85THR      H  830   4.279   4.130   2.222
   85THR     CA  831   4.220   4.310   2.328
   85THR     CB  832   4.087   4.256   2.381
   85THR    OG1  833   4.099   4.121   2.425
   85THR    HG1  834   4.036   4.057   2.380
   85THR    CG2  835   3.982   4.256   2.270
   85THR      C  836   4.295   4.353   2.454
   85THR      O  837   4.279   4.467   2.496
   86ILE      N  838   4.397   4.277   2.493
   86ILE      H  839   4.407   4.192   2.441
   86ILE     CA  840   4.494   4.311   2.597
   86ILE     CB  841   4.583   4.202   2.656
   86ILE    CG1  842   4.495   4.087   2.708
   86ILE    CG2  843   4.665   4.246   2.778
   86ILE     CD  844   4.592   3.973   2.735
   86ILE      C  845   4.580   4.434   2.567
   86ILE      O  846   4.573   4.522   2.653
   87GLY      N  847   4.639   4.437   2.447
   87GLY      H  848   4.639   4.362   2.382
   87GLY     CA  849   4.715   4.552   2.396
   87GLY      C  850   4.641   4.682   2.424
   87GLY      O  851   4.693   4.779   2.480
   88LEU      N  852   4.521   4.687   2.366
   88LEU      H  853   4.478   4.598   2.353
   88LEU     CA  854   4.438   4.806   2.384
   88LEU     CB  855   4.307   4.774   2.311
   88LEU     CG  856   4.319   4.755   2.160
   88LEU    CD1  857   4.184   4.725   2.095
   88LEU    CD2  858   4.390   4.867   2.083
   88LEU      C  859   4.416   4.838   2.533
   88LEU      O  860   4.454   4.949   2.572
   89ILE      N  861   4.370   4.752   2.622
   89ILE      H  862   4.341   4.659   2.597
   89ILE     CA  863   4.364   4.779   2.766
   89ILE     CB  864   4.310   4.661   2.847
   89ILE    CG1  865   4.185   4.608   2.777
   89ILE    CG2  866   4.290   4.688   2.996
   89ILE     CD  867   4.154   4.470   2.836
   89ILE      C  868   4.501   4.814   2.827
   89ILE      O  869   4.518   4.913   2.898
   90HISE     N  870   4.602   4.738   2.788
   90HISE     H  871   4.593   4.664   2.722
   90HISE    CA  872   4.740   4.769   2.829
   90HISE    CB  873   4.816   4.639   2.800
   90HISE    CG  874   4.968   4.654   2.780
   90HISE   ND1  875   5.032   4.662   2.664
   90HISE   CD2  876   5.054   4.665   2.881
   90HISE   HD2  877   5.024   4.675   2.986
   90HISE   CE1  878   5.161   4.685   2.689
   90HISE   HE1  879   5.243   4.715   2.625
   90HISE   NE2  880   5.172   4.676   2.821
   90HISE   HE2  881   5.256   4.712   2.862
   90HISE     C  882   4.806   4.899   2.784
   90HISE     O  883   4.878   4.964   2.859
   91ALA      N  884   4.746   4.955   2.679
   91ALA      H  885   4.700   4.890   2.618
   91ALA     CA  886   4.779   5.093   2.639
   91ALA     CB  887   4.759   5.102   2.488
   91ALA      C  888   4.698   5.205   2.706
   91ALA      O  889   4.753   5.313   2.728
   92VAL      N  890   4.577   5.174   2.749
   92VAL      H  891   4.550   5.078   2.741
   92VAL     CA  892   4.483   5.270   2.809
   92VAL     CB  893   4.339   5.251   2.761
   92VAL    CG1  894   4.249   5.363   2.815
   92VAL    CG2  895   4.333   5.247   2.608
   92VAL      C  896   4.502   5.277   2.961
   92VAL      O  897   4.492   5.382   3.023
   93ALA      N  898   4.519   5.160   3.022
   93ALA      H  899   4.521   5.073   2.973
   93ALA     CA  900   4.543   5.140   3.166
   93ALA     CB  901   4.529   4.993   3.207
   93ALA      C  902   4.675   5.203   3.210
   93ALA      O  903   4.785   5.151   3.191
   94ASN      N  904   4.660   5.332   3.235
   94ASN      H  905   4.570   5.374   3.226
   94ASN     CA  906   4.768   5.422   3.279
   94ASN     CB  907   4.843   5.456   3.150
   94ASN     CG  908   4.988   5.499   3.177
   94ASN    OD1  909   5.009   5.614   3.215
   94ASN    ND2  910   5.097   5.427   3.151
   94ASN   HD21  911   5.091   5.336   3.111
   94ASN   HD22  912   5.178   5.485   3.165
   94ASN      C  913   4.701   5.548   3.334
   94ASN      O  914   4.583   5.575   3.317
   95ASN      N  915   4.786   5.630   3.396
   95ASN      H  916   4.882   5.604   3.405
   95ASN     CA  917   4.759   5.761   3.459
   95ASN     CB  918   4.882   5.849   3.437
   95ASN     CG  919   4.990   5.808   3.538
   95ASN    OD1  920   5.064   5.712   3.516
   95ASN    ND2  921   5.030   5.904   3.620
   95ASN   HD21  922   4.989   5.995   3.615
   95ASN   HD22  923   5.083   5.870   3.698
   95ASN      C  924   4.638   5.849   3.430
   95ASN      O  925   4.605   5.882   3.316
   96GLN      N  926   4.560   5.868   3.536
   96GLN      H  927   4.559   5.796   3.605
   96GLN     CA  928   4.442   5.955   3.531
   96GLN     CB  929   4.378   5.966   3.669
   96GLN     CG  930   4.243   5.894   3.664
   96GLN     CD  931   4.140   5.883   3.777
   96GLN    OE1  932   4.039   5.951   3.790
   96GLN    NE2  933   4.174   5.800   3.876
   96GLN   HE21  934   4.263   5.756   3.873
   96GLN   HE22  935   4.116   5.802   3.957
   96GLN      C  936   4.469   6.099   3.485
   96GLN      O  937   4.375   6.167   3.444
   97ASP      N  938   4.588   6.154   3.508
   97ASP      H  939   4.648   6.119   3.580
   97ASP     CA  940   4.633   6.284   3.457
   97ASP     CB  941   4.761   6.323   3.532
   97ASP     CG  942   4.858   6.205   3.538
   97ASP    OD1  943   4.933   6.194   3.439
   97ASP    OD2  944   4.871   6.140   3.644
   97ASP      C  945   4.643   6.301   3.306
   97ASP      O  946   4.615   6.410   3.257
   98LYS      N  947   4.701   6.198   3.244
   98LYS      H  948   4.755   6.129   3.293
   98LYS     CA  949   4.698   6.182   3.098
   98LYS     CB  950   4.802   6.078   3.055
   98LYS     CG  951   4.948   6.114   3.084
   98LYS     CD  952   5.048   6.005   3.046
   98LYS     CE  953   5.197   6.032   3.068
   98LYS     NZ  954   5.290   5.923   3.038
   98LYS    HZ1  955   5.293   5.893   2.943
   98LYS    HZ2  956   5.385   5.952   3.054
   98LYS    HZ3  957   5.276   5.850   3.105
   98LYS      C  958   4.563   6.144   3.039
   98LYS      O  959   4.549   6.204   2.932
   99LEU      N  960   4.471   6.065   3.093
   99LEU      H  961   4.492   6.021   3.181
   99LEU     CA  962   4.349   6.020   3.026
   99LEU     CB  963   4.352   5.872   2.988
   99LEU     CG  964   4.434   5.839   2.862
   99LEU    CD1  965   4.509   5.706   2.870
   99LEU    CD2  966   4.340   5.845   2.742
   99LEU      C  967   4.216   6.052   3.095
   99LEU      O  968   4.211   6.063   3.218
  100GLY      N  969   4.108   6.060   3.018
  100GLY      H  970   4.116   6.042   2.920
  100GLY     CA  971   3.973   6.094   3.064
  100GLY      C  972   3.877   5.975   3.077
  100GLY      O  973   3.798   5.953   2.986
  101PHE      N  974   3.904   5.896   3.180
  101PHE      H  975   3.988   5.896   3.234
  101PHE     CA  976   3.827   5.776   3.218
  101PHE     CB  977   3.897   5.716   3.340
  101PHE     CG  978   4.028   5.645   3.306
  101PHE    CD1  979   4.146   5.714   3.333
  101PHE    HD1  980   4.143   5.794   3.408
  101PHE    CD2  981   4.034   5.535   3.222
  101PHE    HD2  982   3.943   5.487   3.185
  101PHE    CE1  983   4.269   5.687   3.275
  101PHE    HE1  984   4.368   5.721   3.305
  101PHE    CE2  985   4.157   5.503   3.166
  101PHE    HE2  986   4.157   5.417   3.098
  101PHE     CZ  987   4.273   5.574   3.194
  101PHE     HZ  988   4.371   5.540   3.161
  101PHE      C  989   3.683   5.808   3.258
  101PHE      O  990   3.662   5.909   3.325
  102GLU      N  991   3.586   5.724   3.225
  102GLU      H  992   3.601   5.635   3.182
  102GLU     CA  993   3.446   5.745   3.263
  102GLU     CB  994   3.345   5.695   3.159
  102GLU     CG  995   3.344   5.783   3.034
  102GLU     CD  996   3.221   5.743   2.953
  102GLU    OE1  997   3.197   5.625   2.921
  102GLU    OE2  998   3.152   5.840   2.913
  102GLU      C  999   3.396   5.686   3.396
  102GLU      O 1000   3.464   5.601   3.453
  103ASP      N 1001   3.301   5.757   3.457
  103ASP      H 1002   3.279   5.850   3.428
  103ASP     CA 1003   3.246   5.728   3.590
  103ASP     CB 1004   3.130   5.826   3.606
  103ASP     CG 1005   3.062   5.821   3.743
  103ASP    OD1 1006   3.118   5.885   3.834
  103ASP    OD2 1007   2.964   5.744   3.757
  103ASP      C 1008   3.189   5.586   3.599
  103ASP      O 1009   3.212   5.522   3.702
  104GLY      N 1010   3.108   5.538   3.505
  104GLY      H 1011   3.051   5.591   3.442
  104GLY     CA 1012   3.089   5.395   3.479
  104GLY      C 1013   3.200   5.293   3.453
  104GLY      O 1014   3.177   5.173   3.442
  105SER      N 1015   3.322   5.325   3.496
  105SER      H 1016   3.343   5.399   3.560
  105SER     CA 1017   3.434   5.235   3.464
  105SER     CB 1018   3.559   5.287   3.395
  105SER     OG 1019   3.652   5.186   3.354
  105SER     HG 1020   3.643   5.162   3.258
  105SER      C 1021   3.497   5.189   3.596
  105SER      O 1022   3.531   5.262   3.688
  106VAL      N 1023   3.536   5.062   3.592
  106VAL      H 1024   3.551   5.011   3.507
  106VAL     CA 1025   3.605   4.993   3.702
  106VAL     CB 1026   3.569   4.845   3.708
  106VAL    CG1 1027   3.424   4.821   3.752
  106VAL    CG2 1028   3.604   4.787   3.570
  106VAL      C 1029   3.757   5.005   3.685
  106VAL      O 1030   3.814   5.008   3.794
  107LEU      N 1031   3.799   5.064   3.573
  107LEU      H 1032   3.738   5.081   3.497
  107LEU     CA 1033   3.941   5.103   3.562
  107LEU     CB 1034   3.977   5.162   3.426
  107LEU     CG 1035   3.998   5.062   3.312
  107LEU    CD1 1036   4.038   5.145   3.189
  107LEU    CD2 1037   4.098   4.949   3.337
  107LEU      C 1038   4.009   5.185   3.673
  107LEU      O 1039   4.117   5.149   3.719
  108LYS      N 1040   3.925   5.277   3.719
  108LYS      H 1041   3.838   5.305   3.678
  108LYS     CA 1042   3.967   5.360   3.833
  108LYS     CB 1043   3.869   5.473   3.864
  108LYS     CG 1044   3.852   5.576   3.753
  108LYS     CD 1045   3.782   5.697   3.815
  108LYS     CE 1046   3.751   5.800   3.705
  108LYS     NZ 1047   3.662   5.906   3.756
  108LYS    HZ1 1048   3.649   5.973   3.683
  108LYS    HZ2 1049   3.574   5.871   3.786
  108LYS    HZ3 1050   3.709   5.943   3.836
  108LYS      C 1051   4.020   5.299   3.963
  108LYS      O 1052   4.109   5.351   4.030
  109GLN      N 1053   3.962   5.184   3.992
  109GLN      H 1054   3.873   5.162   3.952
  109GLN     CA 1055   4.007   5.088   4.095
  109GLN     CB 1056   3.902   4.977   4.087
  109GLN     CG 1057   3.781   5.007   4.176
  109GLN     CD 1058   3.663   5.055   4.091
  109GLN    OE1 1059   3.668   5.162   4.031
  109GLN    NE2 1060   3.560   4.974   4.075
  109GLN   HE21 1061   3.558   4.884   4.120
  109GLN   HE22 1062   3.478   5.013   4.032
  109GLN      C 1063   4.148   5.037   4.065
  109GLN      O 1064   4.237   5.067   4.144
  110PHE      N 1065   4.171   4.978   3.948
  110PHE      H 1066   4.099   4.969   3.879
  110PHE     CA 1067   4.301   4.928   3.901
  110PHE     CB 1068   4.270   4.866   3.764
  110PHE     CG 1069   4.397   4.815   3.696
  110PHE    CD1 1070   4.470   4.897   3.611
  110PHE    HD1 1071   4.415   4.976   3.561
  110PHE    CD2 1072   4.460   4.709   3.761
  110PHE    HD2 1073   4.405   4.634   3.817
  110PHE    CE1 1074   4.604   4.872   3.584
  110PHE    HE1 1075   4.666   4.938   3.522
  110PHE    CE2 1076   4.594   4.682   3.735
  110PHE    HE2 1077   4.635   4.591   3.779
  110PHE     CZ 1078   4.665   4.766   3.650
  110PHE     HZ 1079   4.772   4.753   3.635
  110PHE      C 1080   4.410   5.036   3.905
  110PHE      O 1081   4.520   5.018   3.955
  111LEU      N 1082   4.363   5.152   3.860
  111LEU      H 1083   4.288   5.151   3.794
  111LEU     CA 1084   4.444   5.275   3.856
  111LEU     CB 1085   4.368   5.386   3.783
  111LEU     CG 1086   4.357   5.379   3.631
  111LEU    CD1 1087   4.298   5.515   3.590
  111LEU    CD2 1088   4.496   5.363   3.568
  111LEU      C 1089   4.494   5.330   3.990
  111LEU      O 1090   4.615   5.339   4.005
  112SER      N 1091   4.394   5.352   4.075
  112SER      H 1092   4.303   5.366   4.036
  112SER     CA 1093   4.408   5.399   4.214
  112SER     CB 1094   4.282   5.427   4.295
  112SER     OG 1095   4.312   5.510   4.408
  112SER     HG 1096   4.304   5.603   4.374
  112SER      C 1097   4.505   5.318   4.301
  112SER      O 1098   4.586   5.363   4.381
  113GLU      N 1099   4.488   5.186   4.293
  113GLU      H 1100   4.399   5.149   4.268
  113GLU     CA 1101   4.588   5.091   4.344
  113GLU     CB 1102   4.543   4.946   4.330
  113GLU     CG 1103   4.421   4.924   4.420
  113GLU     CD 1104   4.408   4.786   4.483
  113GLU    OE1 1105   4.461   4.755   4.592
  113GLU    OE2 1106   4.320   4.715   4.431
  113GLU      C 1107   4.729   5.091   4.284
  113GLU      O 1108   4.819   5.123   4.361
  114THR      N 1109   4.742   5.075   4.152
  114THR      H 1110   4.669   5.070   4.084
  114THR     CA 1111   4.875   5.065   4.092
  114THR     CB 1112   4.865   5.011   3.949
  114THR    OG1 1113   4.770   5.085   3.871
  114THR    HG1 1114   4.684   5.035   3.876
  114THR    CG2 1115   4.840   4.860   3.945
  114THR      C 1116   4.951   5.198   4.086
  114THR      O 1117   5.063   5.211   4.036
  115GLU      N 1118   4.887   5.313   4.106
  115GLU      H 1119   4.790   5.320   4.086
  115GLU     CA 1120   4.953   5.434   4.157
  115GLU     CB 1121   4.842   5.528   4.205
  115GLU     CG 1122   4.871   5.678   4.191
  115GLU     CD 1123   4.794   5.756   4.297
  115GLU    OE1 1124   4.863   5.773   4.400
  115GLU    OE2 1125   4.688   5.816   4.270
  115GLU      C 1126   5.059   5.430   4.267
  115GLU      O 1127   5.174   5.457   4.235
  116LYS      N 1128   5.024   5.350   4.368
  116LYS      H 1129   4.941   5.295   4.378
  116LYS     CA 1130   5.107   5.325   4.487
  116LYS     CB 1131   5.028   5.323   4.618
  116LYS     CG 1132   4.968   5.462   4.641
  116LYS     CD 1133   4.818   5.440   4.662
  116LYS     CE 1134   4.730   5.563   4.637
  116LYS     NZ 1135   4.596   5.506   4.620
  116LYS    HZ1 1136   4.531   5.577   4.594
  116LYS    HZ2 1137   4.598   5.436   4.548
  116LYS    HZ3 1138   4.564   5.468   4.706
  116LYS      C 1139   5.204   5.207   4.485
  116LYS      O 1140   5.233   5.140   4.585
  117MET      N 1141   5.255   5.179   4.365
  117MET      H 1142   5.237   5.242   4.289
  117MET     CA 1143   5.332   5.058   4.334
  117MET     CB 1144   5.239   4.947   4.286
  117MET     CG 1145   5.166   4.874   4.399
  117MET     SD 1146   5.062   4.734   4.342
  117MET     CE 1147   4.904   4.746   4.422
  117MET      C 1148   5.442   5.079   4.230
  117MET      O 1149   5.426   5.137   4.123
  118SER      N 1150   5.536   4.985   4.234
  118SER      H 1151   5.529   4.906   4.295
  118SER     CA 1152   5.655   4.979   4.149
  118SER     CB 1153   5.765   4.900   4.219
  118SER     OG 1154   5.769   4.762   4.183
  118SER     HG 1155   5.812   4.698   4.247
  118SER      C 1156   5.627   4.930   4.006
  118SER      O 1157   5.534   4.851   3.993
  119PRO      N 1158   5.701   4.952   3.898
  119PRO     CA 1159   5.683   4.893   3.765
  119PRO     CB 1160   5.803   4.932   3.679
  119PRO     CG 1161   5.893   5.024   3.763
  119PRO     CD 1162   5.802   5.057   3.881
  119PRO      C 1163   5.664   4.741   3.760
  119PRO      O 1164   5.555   4.700   3.719
  120GLU      N 1165   5.748   4.662   3.826
  120GLU      H 1166   5.844   4.687   3.830
  120GLU     CA 1167   5.718   4.518   3.833
  120GLU     CB 1168   5.845   4.443   3.870
  120GLU     CG 1169   5.955   4.480   3.770
  120GLU     CD 1170   6.092   4.464   3.835
  120GLU    OE1 1171   6.138   4.570   3.883
  120GLU    OE2 1172   6.141   4.349   3.838
  120GLU      C 1173   5.593   4.483   3.915
  120GLU      O 1174   5.523   4.395   3.865
  121ASP      N 1175   5.560   4.554   4.023
  121ASP      H 1176   5.632   4.618   4.052
  121ASP     CA 1177   5.439   4.538   4.103
  121ASP     CB 1178   5.432   4.601   4.242
  121ASP     CG 1179   5.522   4.537   4.348
  121ASP    OD1 1180   5.595   4.437   4.328
  121ASP    OD2 1181   5.519   4.596   4.458
  121ASP      C 1182   5.305   4.564   4.033
  121ASP      O 1183   5.220   4.477   4.023
  122ARG      N 1184   5.314   4.655   3.936
  122ARG      H 1185   5.401   4.703   3.923
  122ARG     CA 1186   5.206   4.692   3.844
  122ARG     CB 1187   5.229   4.824   3.771
  122ARG     CG 1188   5.248   4.933   3.877
  122ARG     CD 1189   5.289   5.059   3.799
  122ARG     NE 1190   5.321   5.169   3.890
  122ARG     HE 1191   5.363   5.141   3.977
  122ARG     CZ 1192   5.277   5.295   3.880
  122ARG    NH1 1193   5.186   5.345   3.795
  122ARG   HH11 1194   5.145   5.282   3.729
  122ARG   HH12 1195   5.148   5.438   3.802
  122ARG    NH2 1196   5.328   5.381   3.969
  122ARG   HH21 1197   5.382   5.354   4.050
  122ARG   HH22 1198   5.301   5.475   3.952
  122ARG      C 1199   5.169   4.584   3.741
  122ARG      O 1200   5.055   4.558   3.704
  123ALA      N 1201   5.275   4.521   3.689
  123ALA      H 1202   5.366   4.560   3.676
  123ALA     CA 1203   5.265   4.397   3.612
  123ALA     CB 1204   5.393   4.364   3.536
  123ALA      C 1205   5.208   4.272   3.680
  123ALA      O 1206   5.115   4.209   3.631
  124LYS      N 1207   5.252   4.247   3.803
  124LYS      H 1208   5.327   4.302   3.840
  124LYS     CA 1209   5.217   4.134   3.890
  124LYS     CB 1210   5.312   4.128   4.010
  124LYS     CG 1211   5.454   4.081   3.974
  124LYS     CD 1212   5.545   4.028   4.085
  124LYS     CE 1213   5.588   4.143   4.177
  124LYS     NZ 1214   5.712   4.103   4.245
  124LYS    HZ1 1215   5.731   4.174   4.313
  124LYS    HZ2 1216   5.692   4.018   4.295
  124LYS    HZ3 1217   5.786   4.092   4.180
  124LYS      C 1218   5.072   4.147   3.935
  124LYS      O 1219   5.017   4.037   3.940
  125CYS      N 1220   5.019   4.267   3.959
  125CYS      H 1221   5.080   4.334   4.002
  125CYS     CA 1222   4.876   4.298   3.972
  125CYS     CB 1223   4.858   4.431   4.047
  125CYS     SG 1224   4.901   4.446   4.224
  125CYS     HG 1225   5.004   4.530   4.226
  125CYS      C 1226   4.797   4.285   3.842
  125CYS      O 1227   4.710   4.199   3.840
  126PHE      N 1228   4.854   4.327   3.729
  126PHE      H 1229   4.942   4.375   3.729
  126PHE     CA 1230   4.783   4.321   3.601
  126PHE     CB 1231   4.862   4.411   3.505
  126PHE     CG 1232   4.813   4.403   3.360
  126PHE    CD1 1233   4.753   4.522   3.322
  126PHE    HD1 1234   4.729   4.604   3.390
  126PHE    CD2 1235   4.822   4.294   3.274
  126PHE    HD2 1236   4.870   4.203   3.307
  126PHE    CE1 1237   4.697   4.530   3.195
  126PHE    HE1 1238   4.645   4.622   3.169
  126PHE    CE2 1239   4.768   4.303   3.146
  126PHE    HE2 1240   4.781   4.217   3.081
  126PHE     CZ 1241   4.696   4.417   3.113
  126PHE     HZ 1242   4.642   4.430   3.020
  126PHE      C 1243   4.762   4.178   3.553
  126PHE      O 1244   4.653   4.146   3.507
  127GLU      N 1245   4.862   4.094   3.582
  127GLU      H 1246   4.953   4.125   3.609
  127GLU     CA 1247   4.861   3.948   3.563
  127GLU     CB 1248   4.990   3.883   3.613
  127GLU     CG 1249   5.090   3.884   3.498
  127GLU     CD 1250   5.198   3.781   3.534
  127GLU    OE1 1251   5.268   3.799   3.636
  127GLU    OE2 1252   5.219   3.692   3.448
  127GLU      C 1253   4.752   3.876   3.642
  127GLU      O 1254   4.706   3.775   3.589
  128LYS      N 1255   4.701   3.934   3.751
  128LYS      H 1256   4.747   4.014   3.789
  128LYS     CA 1257   4.594   3.868   3.826
  128LYS     CB 1258   4.665   3.817   3.952
  128LYS     CG 1259   4.666   3.665   3.960
  128LYS     CD 1260   4.732   3.625   4.092
  128LYS     CE 1261   4.804   3.490   4.075
  128LYS     NZ 1262   4.902   3.494   3.965
  128LYS    HZ1 1263   4.945   3.404   3.962
  128LYS    HZ2 1264   4.861   3.515   3.876
  128LYS    HZ3 1265   4.970   3.564   3.987
  128LYS      C 1266   4.467   3.939   3.873
  128LYS      O 1267   4.371   3.875   3.916
  129ASN      N 1268   4.470   4.072   3.884
  129ASN      H 1269   4.547   4.121   3.845
  129ASN     CA 1270   4.362   4.161   3.928
  129ASN     CB 1271   4.421   4.300   3.902
  129ASN     CG 1272   4.329   4.418   3.933
  129ASN    OD1 1273   4.249   4.479   3.863
  129ASN    ND2 1274   4.341   4.461   4.059
  129ASN   HD21 1275   4.395   4.411   4.126
  129ASN   HD22 1276   4.285   4.538   4.091
  129ASN      C 1277   4.233   4.142   3.848
  129ASN      O 1278   4.240   4.126   3.726
  130GLU      N 1279   4.121   4.171   3.913
  130GLU      H 1280   4.124   4.210   4.005
  130GLU     CA 1281   3.986   4.134   3.865
  130GLU     CB 1282   3.900   4.119   3.991
  130GLU     CG 1283   3.782   4.025   3.966
  130GLU     CD 1284   3.675   4.064   4.068
  130GLU    OE1 1285   3.601   4.161   4.042
  130GLU    OE2 1286   3.668   4.000   4.175
  130GLU      C 1287   3.920   4.246   3.784
  130GLU      O 1288   3.837   4.232   3.694
  131ALA      N 1289   3.974   4.366   3.795
  131ALA      H 1290   4.019   4.393   3.881
  131ALA     CA 1291   3.939   4.488   3.721
  131ALA     CB 1292   3.997   4.617   3.778
  131ALA      C 1293   3.974   4.492   3.572
  131ALA      O 1294   3.882   4.509   3.492
  132ILE      N 1295   4.083   4.420   3.546
  132ILE      H 1296   4.140   4.379   3.617
  132ILE     CA 1297   4.131   4.393   3.410
  132ILE     CB 1298   4.279   4.355   3.402
  132ILE    CG1 1299   4.366   4.460   3.473
  132ILE    CG2 1300   4.340   4.309   3.270
  132ILE     CD 1301   4.369   4.603   3.418
  132ILE      C 1302   4.049   4.289   3.333
  132ILE      O 1303   3.990   4.323   3.231
  133GLN      N 1304   4.011   4.183   3.405
  133GLN      H 1305   4.058   4.158   3.489
  133GLN     CA 1306   3.929   4.076   3.347
  133GLN     CB 1307   3.936   3.952   3.437
  133GLN     CG 1308   4.058   3.863   3.463
  133GLN     CD 1309   4.104   3.779   3.344
  133GLN    OE1 1310   4.025   3.748   3.255
  133GLN    NE2 1311   4.222   3.716   3.349
  133GLN   HE21 1312   4.284   3.728   3.427
  133GLN   HE22 1313   4.243   3.673   3.261
  133GLN      C 1314   3.784   4.120   3.330
  133GLN      O 1315   3.716   4.077   3.237
  134ALA      N 1316   3.741   4.207   3.420
  134ALA      H 1317   3.784   4.208   3.511
  134ALA     CA 1318   3.610   4.274   3.427
  134ALA     CB 1319   3.584   4.347   3.559
  134ALA      C 1320   3.593   4.376   3.314
  134ALA      O 1321   3.491   4.386   3.246
  135ALA      N 1322   3.698   4.450   3.281
  135ALA      H 1323   3.773   4.469   3.344
  135ALA     CA 1324   3.706   4.528   3.157
  135ALA     CB 1325   3.810   4.640   3.165
  135ALA      C 1326   3.723   4.446   3.029
  135ALA      O 1327   3.660   4.475   2.927
  136HISE     N 1328   3.802   4.339   3.036
  136HISE     H 1329   3.871   4.326   3.108
  136HISE    CA 1330   3.814   4.248   2.921
  136HISE    CB 1331   3.913   4.138   2.959
  136HISE    CG 1332   3.962   4.058   2.838
  136HISE   ND1 1333   3.910   3.941   2.799
  136HISE   CD2 1334   4.062   4.098   2.760
  136HISE   HD2 1335   4.109   4.196   2.755
  136HISE   CE1 1336   3.976   3.908   2.689
  136HISE   HE1 1337   3.975   3.807   2.650
  136HISE   NE2 1338   4.063   4.007   2.663
  136HISE   HE2 1339   4.089   4.017   2.567
  136HISE     C 1340   3.679   4.192   2.876
  136HISE     O 1341   3.644   4.196   2.758
  137ASP      N 1342   3.597   4.147   2.971
  137ASP      H 1343   3.640   4.113   3.054
  137ASP     CA 1344   3.460   4.098   2.950
  137ASP     CB 1345   3.391   4.062   3.081
  137ASP     CG 1346   3.251   3.999   3.085
  137ASP    OD1 1347   3.166   4.074   3.138
  137ASP    OD2 1348   3.217   3.899   3.019
  137ASP      C 1349   3.369   4.195   2.875
  137ASP      O 1350   3.304   4.170   2.773
  138ALA      N 1351   3.379   4.323   2.911
  138ALA      H 1352   3.452   4.357   2.971
  138ALA     CA 1353   3.295   4.429   2.854
  138ALA     CB 1354   3.318   4.568   2.912
  138ALA      C 1355   3.324   4.447   2.704
  138ALA      O 1356   3.231   4.456   2.624
  139VAL      N 1357   3.452   4.452   2.672
  139VAL      H 1358   3.519   4.473   2.744
  139VAL     CA 1359   3.505   4.438   2.536
  139VAL     CB 1360   3.651   4.474   2.509
  139VAL    CG1 1361   3.690   4.485   2.362
  139VAL    CG2 1362   3.683   4.608   2.576
  139VAL      C 1363   3.468   4.309   2.462
  139VAL      O 1364   3.391   4.312   2.366
  140ALA      N 1365   3.521   4.196   2.506
  140ALA      H 1366   3.564   4.186   2.596
  140ALA     CA 1367   3.526   4.064   2.442
  140ALA     CB 1368   3.617   3.970   2.521
  140ALA      C 1369   3.389   3.999   2.419
  140ALA      O 1370   3.377   3.914   2.330
  141GLN      N 1371   3.285   4.057   2.478
  141GLN      H 1372   3.300   4.121   2.553
  141GLN     CA 1373   3.145   4.023   2.449
  141GLN     CB 1374   3.043   4.074   2.551
  141GLN     CG 1375   3.042   4.019   2.694
  141GLN     CD 1376   2.940   4.089   2.785
  141GLN    OE1 1377   2.826   4.112   2.744
  141GLN    NE2 1378   2.981   4.107   2.910
  141GLN   HE21 1379   3.076   4.085   2.935
  141GLN   HE22 1380   2.908   4.137   2.971
  141GLN      C 1381   3.094   4.070   2.312
  141GLN      O 1382   2.991   4.024   2.263
  142GLU      N 1383   3.151   4.180   2.264
  142GLU      H 1384   3.237   4.223   2.292
  142GLU     CA 1385   3.098   4.236   2.139
  142GLU     CB 1386   3.094   4.389   2.143
  142GLU     CG 1387   2.977   4.438   2.058
  142GLU     CD 1388   3.020   4.505   1.927
  142GLU    OE1 1389   3.126   4.571   1.929
  142GLU    OE2 1390   2.970   4.458   1.823
  142GLU      C 1391   3.174   4.192   2.013
  142GLU      O 1392   3.297   4.190   2.012
  143GLY      N 1393   3.102   4.188   1.901
  143GLY      H 1394   3.017   4.241   1.894
  143GLY     CA 1395   3.142   4.136   1.770
  143GLY      C 1396   3.252   4.214   1.698
  143GLY      O 1397   3.343   4.153   1.644
  144GLN      N 1398   3.240   4.346   1.707
  144GLN      H 1399   3.162   4.378   1.762
  144GLN     CA 1400   3.339   4.443   1.659
  144GLN     CB 1401   3.263   4.570   1.620
  144GLN     CG 1402   3.177   4.544   1.498
  144GLN     CD 1403   3.103   4.669   1.448
  144GLN    OE1 1404   3.163   4.776   1.446
  144GLN    NE2 1405   2.970   4.658   1.441
  144GLN   HE21 1406   2.937   4.577   1.490
  144GLN   HE22 1407   2.915   4.722   1.388
  144GLN      C 1408   3.446   4.474   1.764
  144GLN      O 1409   3.564   4.468   1.728
  145CYS      N 1410   3.398   4.472   1.888
  145CYS      H 1411   3.304   4.499   1.908
  145CYS     CA 1412   3.491   4.493   2.000
  145CYS     CB 1413   3.416   4.546   2.123
  145CYS     SG 1414   3.316   4.693   2.079
  145CYS     HG 1415   3.210   4.640   2.020
  145CYS      C 1416   3.595   4.387   2.036
  145CYS      O 1417   3.709   4.403   2.078
  146ARG      N 1418   3.558   4.265   1.997
  146ARG      H 1419   3.462   4.247   1.976
  146ARG     CA 1420   3.651   4.152   2.007
  146ARG     CB 1421   3.578   4.018   2.019
  146ARG     CG 1422   3.678   3.918   2.078
  146ARG     CD 1423   3.630   3.775   2.051
  146ARG     NE 1424   3.591   3.741   1.913
  146ARG     HE 1425   3.497   3.770   1.897
  146ARG     CZ 1426   3.658   3.689   1.810
  146ARG    NH1 1427   3.783   3.640   1.814
  146ARG   HH11 1428   3.838   3.645   1.897
  146ARG   HH12 1429   3.831   3.610   1.732
  146ARG    NH2 1430   3.613   3.716   1.687
  146ARG   HH21 1431   3.530   3.766   1.663
  146ARG   HH22 1432   3.648   3.668   1.608
  146ARG      C 1433   3.748   4.149   1.888
  146ARG      O 1434   3.716   4.084   1.789
  147VAL      N 1435   3.832   4.252   1.882
  147VAL      H 1436   3.819   4.331   1.943
  147VAL     CA 1437   3.941   4.270   1.785
  147VAL     CB 1438   4.006   4.405   1.812
  147VAL    CG1 1439   3.912   4.526   1.811
  147VAL    CG2 1440   4.089   4.403   1.941
  147VAL      C 1441   4.036   4.151   1.768
  147VAL      O 1442   4.059   4.078   1.864
  148ASP      N 1443   4.084   4.136   1.645
  148ASP      H 1444   4.030   4.170   1.570
  148ASP     CA 1445   4.184   4.033   1.612
  148ASP     CB 1446   4.208   4.035   1.461
  148ASP     CG 1447   4.266   3.904   1.412
  148ASP    OD1 1448   4.186   3.819   1.365
  148ASP    OD2 1449   4.389   3.880   1.420
  148ASP      C 1450   4.316   4.039   1.691
  148ASP      O 1451   4.369   4.147   1.714
  149ASP      N 1452   4.380   3.924   1.714
  149ASP      H 1453   4.332   3.837   1.717
  149ASP     CA 1454   4.514   3.913   1.772
  149ASP     CB 1455   4.535   3.778   1.840
  149ASP     CG 1456   4.478   3.766   1.982
  149ASP    OD1 1457   4.375   3.831   2.012
  149ASP    OD2 1458   4.543   3.685   2.051
  149ASP      C 1459   4.641   3.949   1.694
  149ASP      O 1460   4.727   4.020   1.746
  150LYS      N 1461   4.633   3.912   1.567
  150LYS      H 1462   4.545   3.878   1.536
  150LYS     CA 1463   4.731   3.932   1.460
  150LYS     CB 1464   4.744   4.075   1.408
  150LYS     CG 1465   4.617   4.135   1.348
  150LYS     CD 1466   4.637   4.245   1.243
  150LYS     CE 1467   4.508   4.283   1.170
  150LYS     NZ 1468   4.476   4.189   1.060
  150LYS    HZ1 1469   4.453   4.098   1.094
  150LYS    HZ2 1470   4.401   4.228   1.007
  150LYS    HZ3 1471   4.550   4.176   0.994
  150LYS      C 1472   4.872   3.878   1.480
  150LYS      O 1473   4.958   3.942   1.538
  151VAL      N 1474   4.886   3.762   1.414
  151VAL      H 1475   4.813   3.722   1.357
  151VAL     CA 1476   5.017   3.700   1.396
  151VAL     CB 1477   4.998   3.562   1.332
  151VAL    CG1 1478   4.974   3.558   1.181
  151VAL    CG2 1479   5.097   3.457   1.382
  151VAL      C 1480   5.121   3.788   1.327
  151VAL      O 1481   5.085   3.867   1.240
  152ASN      N 1482   5.243   3.763   1.373
  152ASN      H 1483   5.261   3.679   1.422
  152ASN     CA 1484   5.355   3.855   1.347
  152ASN     CB 1485   5.409   3.841   1.204
  152ASN     CG 1486   5.557   3.878   1.192
  152ASN    OD1 1487   5.645   3.825   1.260
  152ASN    ND2 1488   5.588   3.941   1.079
  152ASN   HD21 1489   5.520   3.962   1.008
  152ASN   HD22 1490   5.686   3.951   1.066
  152ASN      C 1491   5.350   4.000   1.395
  152ASN      O 1492   5.451   4.066   1.373
  153PHE      N 1493   5.245   4.048   1.462
  153PHE      H 1494   5.155   4.008   1.449
  153PHE     CA 1495   5.247   4.183   1.520
  153PHE     CB 1496   5.140   4.267   1.451
  153PHE     CG 1497   5.169   4.303   1.304
  153PHE    CD1 1498   5.235   4.421   1.273
  153PHE    HD1 1499   5.271   4.483   1.355
  153PHE    CD2 1500   5.134   4.221   1.198
  153PHE    HD2 1501   5.064   4.138   1.212
  153PHE    CE1 1502   5.261   4.455   1.140
  153PHE    HE1 1503   5.288   4.558   1.116
  153PHE    CE2 1504   5.153   4.255   1.065
  153PHE    HE2 1505   5.105   4.197   0.986
  153PHE     CZ 1506   5.220   4.373   1.036
  153PHE     HZ 1507   5.254   4.399   0.935
  153PHE      C 1508   5.248   4.210   1.671
  153PHE      O 1509   5.150   4.249   1.733
  154HISE     N 1510   5.371   4.217   1.722
  154HISE     H 1511   5.443   4.213   1.654
  154HISE    CA 1512   5.405   4.233   1.864
  154HISE    CB 1513   5.554   4.206   1.887
  154HISE    CG 1514   5.590   4.197   2.035
  154HISE   ND1 1515   5.502   4.160   2.128
  154HISE   CD2 1516   5.702   4.246   2.087
  154HISE   HD2 1517   5.782   4.309   2.050
  154HISE   CE1 1518   5.561   4.192   2.243
  154HISE   HE1 1519   5.506   4.176   2.335
  154HISE   NE2 1520   5.684   4.238   2.218
  154HISE   HE2 1521   5.759   4.248   2.283
  154HISE     C 1522   5.368   4.375   1.908
  154HISE     O 1523   5.378   4.468   1.828
  155PHE      N 1524   5.345   4.391   2.038
  155PHE      H 1525   5.362   4.312   2.097
  155PHE     CA 1526   5.291   4.510   2.105
  155PHE     CB 1527   5.166   4.485   2.189
  155PHE     CG 1528   5.056   4.398   2.127
  155PHE    CD1 1529   4.953   4.458   2.056
  155PHE    HD1 1530   4.952   4.567   2.058
  155PHE    CD2 1531   5.058   4.260   2.143
  155PHE    HD2 1532   5.152   4.211   2.170
  155PHE    CE1 1533   4.842   4.390   2.007
  155PHE    HE1 1534   4.772   4.443   1.943
  155PHE    CE2 1535   4.944   4.193   2.102
  155PHE    HE2 1536   4.940   4.084   2.098
  155PHE     CZ 1537   4.836   4.255   2.039
  155PHE     HZ 1538   4.747   4.193   2.031
  155PHE      C 1539   5.405   4.571   2.187
  155PHE      O 1540   5.423   4.542   2.305
  156ILE      N 1541   5.475   4.667   2.129
  156ILE      H 1542   5.469   4.682   2.030
  156ILE     CA 1543   5.566   4.752   2.208
  156ILE     CB 1544   5.691   4.790   2.128
  156ILE    CG1 1545   5.756   4.671   2.058
  156ILE    CG2 1546   5.790   4.881   2.200
  156ILE     CD 1547   5.795   4.573   2.168
  156ILE      C 1548   5.482   4.869   2.259
  156ILE      O 1549   5.386   4.920   2.202
  157LEU      N 1550   5.516   4.912   2.380
  157LEU      H 1551   5.584   4.886   2.449
  157LEU     CA 1552   5.448   5.026   2.443
  157LEU     CB 1553   5.390   4.995   2.581
  157LEU     CG 1554   5.320   5.104   2.663
  157LEU    CD1 1555   5.215   5.157   2.566
  157LEU    CD2 1556   5.248   5.055   2.789
  157LEU      C 1557   5.557   5.131   2.465
  157LEU      O 1558   5.652   5.116   2.541
  158PHE      N 1559   5.543   5.239   2.388
  158PHE      H 1560   5.461   5.263   2.336
  158PHE     CA 1561   5.633   5.355   2.390
  158PHE     CB 1562   5.644   5.411   2.248
  158PHE     CG 1563   5.765   5.505   2.247
  158PHE    CD1 1564   5.751   5.640   2.279
  158PHE    HD1 1565   5.673   5.675   2.347
  158PHE    CD2 1566   5.887   5.464   2.195
  158PHE    HD2 1567   5.895   5.356   2.180
  158PHE    CE1 1568   5.861   5.724   2.261
  158PHE    HE1 1569   5.843   5.831   2.271
  158PHE    CE2 1570   5.995   5.547   2.173
  158PHE    HE2 1571   6.090   5.504   2.141
  158PHE     CZ 1572   5.983   5.680   2.212
  158PHE     HZ 1573   6.054   5.755   2.177
  158PHE      C 1574   5.564   5.456   2.483
  158PHE      O 1575   5.446   5.487   2.473
  159ASN      N 1576   5.643   5.490   2.584
  159ASN      H 1577   5.739   5.462   2.593
  159ASN     CA 1578   5.601   5.577   2.695
  159ASN     CB 1579   5.546   5.486   2.805
  159ASN     CG 1580   5.457   5.560   2.905
  159ASN    OD1 1581   5.494   5.629   2.999
  159ASN    ND2 1582   5.329   5.536   2.878
  159ASN   HD21 1583   5.296   5.469   2.810
  159ASN   HD22 1584   5.257   5.592   2.919
  159ASN      C 1585   5.713   5.664   2.752
  159ASN      O 1586   5.831   5.629   2.758
  160ASN      N 1587   5.668   5.783   2.791
  160ASN      H 1588   5.574   5.810   2.770
  160ASN     CA 1589   5.754   5.879   2.861
  160ASN     CB 1590   5.766   5.993   2.760
  160ASN     CG 1591   5.866   6.105   2.792
  160ASN    OD1 1592   5.904   6.138   2.904
  160ASN    ND2 1593   5.917   6.172   2.689
  160ASN   HD21 1594   5.902   6.153   2.592
  160ASN   HD22 1595   5.982   6.245   2.711
  160ASN      C 1596   5.691   5.929   2.991
  160ASN      O 1597   5.576   5.971   3.001
  161VAL      N 1598   5.768   5.937   3.099
  161VAL      H 1599   5.866   5.943   3.080
  161VAL     CA 1600   5.737   5.972   3.238
  161VAL     CB 1601   5.720   5.848   3.327
  161VAL    CG1 1602   5.701   5.886   3.474
  161VAL    CG2 1603   5.604   5.762   3.278
  161VAL      C 1604   5.842   6.067   3.296
  161VAL      O 1605   5.963   6.044   3.292
  162ASP      N 1606   5.789   6.189   3.304
  162ASP      H 1607   5.698   6.203   3.267
  162ASP     CA 1608   5.865   6.309   3.342
  162ASP     CB 1609   5.895   6.316   3.492
  162ASP     CG 1610   5.768   6.317   3.578
  162ASP    OD1 1611   5.682   6.406   3.563
  162ASP    OD2 1612   5.747   6.215   3.648
  162ASP      C 1613   5.994   6.343   3.268
  162ASP      O 1614   6.103   6.371   3.318
  163GLY      N 1615   5.975   6.332   3.136
  163GLY      H 1616   5.886   6.355   3.098
  163GLY     CA 1617   6.083   6.356   3.040
  163GLY      C 1618   6.187   6.247   3.011
  163GLY      O 1619   6.295   6.286   2.966
  164HISE     N 1620   6.140   6.123   3.027
  164HISE     H 1621   6.041   6.113   3.015
  164HISE    CA 1622   6.228   6.006   3.023
  164HISE    CB 1623   6.256   5.973   3.170
  164HISE    CG 1624   6.408   5.976   3.188
  164HISE   ND1 1625   6.491   5.884   3.140
  164HISE   CD2 1626   6.480   6.074   3.242
  164HISE   HD2 1627   6.446   6.171   3.278
  164HISE   CE1 1628   6.615   5.926   3.163
  164HISE   HE1 1629   6.701   5.864   3.140
  164HISE   NE2 1630   6.608   6.047   3.219
  164HISE   HE2 1631   6.686   6.107   3.236
  164HISE     C 1632   6.176   5.886   2.944
  164HISE     O 1633   6.076   5.826   2.981
  165LEU      N 1634   6.236   5.864   2.828
  165LEU      H 1635   6.320   5.913   2.803
  165LEU     CA 1636   6.189   5.761   2.734
  165LEU     CB 1637   6.247   5.760   2.593
  165LEU     CG 1638   6.200   5.875   2.503
  165LEU    CD1 1639   6.268   5.856   2.367
  165LEU    CD2 1640   6.049   5.898   2.507
  165LEU      C 1641   6.202   5.616   2.781
  165LEU      O 1642   6.315   5.568   2.776
  166TYR      N 1643   6.091   5.543   2.785
  166TYR      H 1644   5.999   5.576   2.768
  166TYR     CA 1645   6.087   5.399   2.817
  166TYR     CB 1646   6.021   5.371   2.952
  166TYR     CG 1647   6.088   5.442   3.070
  166TYR    CD1 1648   6.033   5.563   3.111
  166TYR    HD1 1649   5.947   5.606   3.061
  166TYR    CD2 1650   6.205   5.389   3.123
  166TYR    HD2 1651   6.245   5.288   3.111
  166TYR    CE1 1652   6.093   5.631   3.216
  166TYR    HE1 1653   6.036   5.715   3.257
  166TYR    CE2 1654   6.267   5.464   3.223
  166TYR    HE2 1655   6.355   5.428   3.276
  166TYR     CZ 1656   6.212   5.583   3.270
  166TYR     OH 1657   6.256   5.648   3.382
  166TYR     HH 1658   6.188   5.714   3.413
  166TYR      C 1659   6.003   5.323   2.714
  166TYR      O 1660   5.882   5.340   2.698
  167GLU      N 1661   6.076   5.234   2.648
  167GLU      H 1662   6.166   5.206   2.682
  167GLU     CA 1663   6.020   5.154   2.538
  167GLU     CB 1664   6.119   5.170   2.422
  167GLU     CG 1665   6.062   5.105   2.296
  167GLU     CD 1666   6.176   5.065   2.203
  167GLU    OE1 1667   6.195   4.941   2.199
  167GLU    OE2 1668   6.226   5.144   2.120
  167GLU      C 1669   5.997   5.010   2.584
  167GLU      O 1670   6.070   4.913   2.566
  168LEU      N 1671   5.876   5.004   2.639
  168LEU      H 1672   5.805   5.072   2.617
  168LEU     CA 1673   5.827   4.889   2.716
  168LEU     CB 1674   5.713   4.926   2.810
  168LEU     CG 1675   5.752   5.050   2.890
  168LEU    CD1 1676   5.631   5.077   2.980
  168LEU    CD2 1677   5.881   5.026   2.970
  168LEU      C 1678   5.787   4.776   2.621
  168LEU      O 1679   5.717   4.805   2.524
  169ASP      N 1680   5.842   4.656   2.630
  169ASP      H 1681   5.908   4.636   2.702
  169ASP     CA 1682   5.799   4.539   2.551
  169ASP     CB 1683   5.915   4.440   2.537
  169ASP     CG 1684   5.882   4.324   2.444
  169ASP    OD1 1685   5.930   4.324   2.328
  169ASP    OD2 1686   5.804   4.235   2.482
  169ASP      C 1687   5.683   4.475   2.627
  169ASP      O 1688   5.694   4.448   2.747
  170GLY      N 1689   5.575   4.441   2.559
  170GLY      H 1690   5.551   4.489   2.474
  170GLY     CA 1691   5.453   4.370   2.601
  170GLY      C 1692   5.463   4.232   2.665
  170GLY      O 1693   5.377   4.185   2.740
  171ARG      N 1694   5.575   4.163   2.645
  171ARG      H 1695   5.638   4.178   2.568
  171ARG     CA 1696   5.605   4.035   2.709
  171ARG     CB 1697   5.583   3.913   2.619
  171ARG     CG 1698   5.439   3.894   2.569
  171ARG     CD 1699   5.442   3.783   2.465
  171ARG     NE 1700   5.481   3.810   2.326
  171ARG     HE 1701   5.416   3.868   2.276
  171ARG     CZ 1702   5.586   3.754   2.263
  171ARG    NH1 1703   5.664   3.663   2.323
  171ARG   HH11 1704   5.648   3.632   2.417
  171ARG   HH12 1705   5.725   3.603   2.270
  171ARG    NH2 1706   5.618   3.800   2.142
  171ARG   HH21 1707   5.556   3.862   2.092
  171ARG   HH22 1708   5.708   3.775   2.108
  171ARG      C 1709   5.745   4.019   2.770
  171ARG      O 1710   5.769   3.932   2.853
  172MET      N 1711   5.847   4.097   2.735
  172MET      H 1712   5.832   4.156   2.657
  172MET     CA 1713   5.979   4.106   2.801
  172MET     CB 1714   6.080   4.177   2.711
  172MET     CG 1715   6.112   4.098   2.584
  172MET     SD 1716   6.225   3.959   2.623
  172MET     CE 1717   6.261   3.893   2.462
  172MET      C 1718   5.984   4.175   2.937
  172MET      O 1719   5.916   4.277   2.952
  173PRO      N 1720   6.084   4.139   3.017
  173PRO     CA 1721   6.120   4.216   3.137
  173PRO     CB 1722   6.232   4.133   3.200
  173PRO     CG 1723   6.220   3.989   3.150
  173PRO     CD 1724   6.138   4.002   3.022
  173PRO      C 1725   6.173   4.358   3.116
  173PRO      O 1726   6.206   4.392   3.003
  174PHE      N 1727   6.196   4.426   3.228
  174PHE      H 1728   6.158   4.392   3.314
  174PHE     CA 1729   6.265   4.553   3.253
  174PHE     CB 1730   6.411   4.541   3.209
  174PHE     CG 1731   6.503   4.658   3.243
  174PHE    CD1 1732   6.571   4.711   3.133
  174PHE    HD1 1733   6.574   4.661   3.036
  174PHE    CD2 1734   6.507   4.717   3.368
  174PHE    HD2 1735   6.463   4.668   3.455
  174PHE    CE1 1736   6.634   4.833   3.153
  174PHE    HE1 1737   6.665   4.892   3.067
  174PHE    CE2 1738   6.582   4.833   3.385
  174PHE    HE2 1739   6.552   4.889   3.474
  174PHE     CZ 1740   6.644   4.895   3.277
  174PHE     HZ 1741   6.665   5.001   3.288
  174PHE      C 1742   6.210   4.677   3.182
  174PHE      O 1743   6.203   4.678   3.059
  175PRO      N 1744   6.194   4.788   3.254
  175PRO     CA 1745   6.152   4.912   3.188
  175PRO     CB 1746   6.107   5.004   3.302
  175PRO     CG 1747   6.093   4.929   3.434
  175PRO     CD 1748   6.178   4.806   3.399
  175PRO      C 1749   6.272   4.975   3.117
  175PRO      O 1750   6.314   5.086   3.147
  176VAL      N 1751   6.288   4.937   2.990
  176VAL      H 1752   6.240   4.859   2.951
  176VAL     CA 1753   6.400   4.974   2.903
  176VAL     CB 1754   6.397   4.881   2.782
  176VAL    CG1 1755   6.505   4.894   2.674
  176VAL    CG2 1756   6.377   4.731   2.802
  176VAL      C 1757   6.410   5.121   2.859
  176VAL      O 1758   6.318   5.162   2.787
  177ASN      N 1759   6.523   5.185   2.887
  177ASN      H 1760   6.611   5.144   2.910
  177ASN     CA 1761   6.532   5.331   2.881
  177ASN     CB 1762   6.592   5.388   3.010
  177ASN     CG 1763   6.602   5.540   3.019
  177ASN    OD1 1764   6.715   5.589   3.020
  177ASN    ND2 1765   6.494   5.615   3.036
  177ASN   HD21 1766   6.409   5.563   3.024
  177ASN   HD22 1767   6.498   5.713   3.054
  177ASN      C 1768   6.618   5.373   2.761
  177ASN      O 1769   6.734   5.330   2.758
  178HISE     N 1770   6.557   5.463   2.685
  178HISE     H 1771   6.460   5.480   2.702
  178HISE    CA 1772   6.631   5.538   2.583
  178HISE    CB 1773   6.549   5.567   2.457
  178HISE    CG 1774   6.518   5.448   2.366
  178HISE   ND1 1775   6.594   5.404   2.267
  178HISE   CD2 1776   6.399   5.394   2.342
  178HISE   HD2 1777   6.315   5.404   2.411
  178HISE   CE1 1778   6.522   5.328   2.185
  178HISE   HE1 1779   6.551   5.283   2.090
  178HISE   NE2 1780   6.398   5.320   2.231
  178HISE   HE2 1781   6.325   5.262   2.196
  178HISE     C 1782   6.698   5.668   2.625
  178HISE     O 1783   6.807   5.703   2.579
  179GLY      N 1784   6.625   5.744   2.706
  179GLY      H 1785   6.536   5.709   2.736
  179GLY     CA 1786   6.680   5.867   2.766
  179GLY      C 1787   6.595   5.994   2.755
  179GLY      O 1788   6.474   5.981   2.743
  180ALA      N 1789   6.648   6.102   2.812
  180ALA      H 1790   6.739   6.105   2.855
  180ALA     CA 1791   6.564   6.221   2.828
  180ALA     CB 1792   6.628   6.312   2.933
  180ALA      C 1793   6.525   6.283   2.694
  180ALA      O 1794   6.607   6.322   2.611
  181SER      N 1795   6.397   6.317   2.687
  181SER      H 1796   6.343   6.314   2.771
  181SER     CA 1797   6.324   6.376   2.573
  181SER     CB 1798   6.308   6.274   2.460
  181SER     OG 1799   6.250   6.338   2.346
  181SER     HG 1800   6.218   6.270   2.280
  181SER      C 1801   6.185   6.421   2.616
  181SER      O 1802   6.128   6.373   2.714
  182SER      N 1803   6.129   6.520   2.547
  182SER      H 1804   6.153   6.529   2.450
  182SER     CA 1805   6.010   6.589   2.599
  182SER     CB 1806   6.001   6.726   2.532
  182SER     OG 1807   5.909   6.822   2.586
  182SER     HG 1808   5.828   6.799   2.532
  182SER      C 1809   5.876   6.514   2.595
  182SER      O 1810   5.846   6.442   2.499
  183GLU      N 1811   5.790   6.540   2.693
  183GLU      H 1812   5.807   6.617   2.754
  183GLU     CA 1813   5.673   6.454   2.722
  183GLU     CB 1814   5.622   6.503   2.857
  183GLU     CG 1815   5.717   6.463   2.970
  183GLU     CD 1816   5.728   6.584   3.063
  183GLU    OE1 1817   5.682   6.582   3.180
  183GLU    OE2 1818   5.821   6.660   3.031
  183GLU      C 1819   5.561   6.440   2.619
  183GLU      O 1820   5.491   6.339   2.615
  184ASP      N 1821   5.558   6.546   2.539
  184ASP      H 1822   5.619   6.625   2.551
  184ASP     CA 1823   5.483   6.562   2.413
  184ASP     CB 1824   5.466   6.714   2.407
  184ASP     CG 1825   5.592   6.797   2.379
  184ASP    OD1 1826   5.591   6.877   2.283
  184ASP    OD2 1827   5.688   6.782   2.458
  184ASP      C 1828   5.530   6.493   2.285
  184ASP      O 1829   5.454   6.424   2.218
  185THR      N 1830   5.661   6.499   2.263
  185THR      H 1831   5.727   6.526   2.333
  185THR     CA 1832   5.730   6.461   2.138
  185THR     CB 1833   5.870   6.520   2.125
  185THR    OG1 1834   5.959   6.467   2.224
  185THR    HG1 1835   5.981   6.374   2.193
  185THR    CG2 1836   5.873   6.673   2.134
  185THR      C 1837   5.743   6.313   2.100
  185THR      O 1838   5.797   6.283   1.994
  186LEU      N 1839   5.647   6.235   2.148
  186LEU      H 1840   5.562   6.274   2.183
  186LEU     CA 1841   5.659   6.088   2.140
  186LEU     CB 1842   5.537   6.031   2.213
  186LEU     CG 1843   5.516   6.034   2.364
  186LEU    CD1 1844   5.380   5.971   2.395
  186LEU    CD2 1845   5.625   5.966   2.447
  186LEU      C 1846   5.668   6.041   1.995
  186LEU      O 1847   5.761   5.967   1.962
  187LEU      N 1848   5.585   6.099   1.910
  187LEU      H 1849   5.524   6.169   1.947
  187LEU     CA 1850   5.569   6.057   1.770
  187LEU     CB 1851   5.446   6.110   1.696
  187LEU     CG 1852   5.312   6.043   1.729
  187LEU    CD1 1853   5.198   6.113   1.655
  187LEU    CD2 1854   5.319   5.894   1.697
  187LEU      C 1855   5.692   6.081   1.682
  187LEU      O 1856   5.713   6.005   1.587
  188LYS      N 1857   5.771   6.179   1.723
  188LYS      H 1858   5.740   6.261   1.771
  188LYS     CA 1859   5.904   6.204   1.664
  188LYS     CB 1860   5.944   6.352   1.659
  188LYS     CG 1861   5.909   6.407   1.521
  188LYS     CD 1862   5.965   6.548   1.499
  188LYS     CE 1863   5.900   6.606   1.374
  188LYS     NZ 1864   5.945   6.743   1.345
  188LYS    HZ1 1865   6.045   6.740   1.339
  188LYS    HZ2 1866   5.905   6.776   1.258
  188LYS    HZ3 1867   5.933   6.804   1.422
  188LYS      C 1868   6.021   6.120   1.712
  188LYS      O 1869   6.097   6.080   1.625
  189ASP      N 1870   6.025   6.092   1.842
  189ASP      H 1871   5.958   6.133   1.904
  189ASP     CA 1872   6.124   6.003   1.905
  189ASP     CB 1873   6.100   5.998   2.056
  189ASP     CG 1874   6.145   6.129   2.122
  189ASP    OD1 1875   6.058   6.209   2.162
  189ASP    OD2 1876   6.268   6.145   2.140
  189ASP      C 1877   6.108   5.861   1.850
  189ASP      O 1878   6.194   5.804   1.784
  190ALA      N 1879   5.978   5.836   1.842
  190ALA      H 1880   5.914   5.883   1.903
  190ALA     CA 1881   5.929   5.710   1.784
  190ALA     CB 1882   5.777   5.693   1.797
  190ALA      C 1883   5.969   5.688   1.638
  190ALA      O 1884   6.053   5.600   1.618
  191ALA      N 1885   5.945   5.791   1.559
  191ALA      H 1886   5.872   5.859   1.566
  191ALA     CA 1887   6.005   5.791   1.425
  191ALA     CB 1888   5.963   5.922   1.355
  191ALA      C 1889   6.156   5.773   1.402
  191ALA      O 1890   6.189   5.666   1.354
  192LYS      N 1891   6.236   5.838   1.487
  192LYS      H 1892   6.200   5.901   1.556
  192LYS     CA 1893   6.382   5.826   1.495
  192LYS     CB 1894   6.446   5.940   1.576
  192LYS     CG 1895   6.419   6.079   1.519
  192LYS     CD 1896   6.501   6.187   1.591
  192LYS     CE 1897   6.470   6.328   1.539
  192LYS     NZ 1898   6.572   6.421   1.590
  192LYS    HZ1 1899   6.551   6.440   1.685
  192LYS    HZ2 1900   6.660   6.374   1.592
  192LYS    HZ3 1901   6.583   6.493   1.521
  192LYS      C 1902   6.417   5.682   1.533
  192LYS      O 1903   6.492   5.618   1.460
  193VAL      N 1904   6.350   5.625   1.632
  193VAL      H 1905   6.289   5.678   1.691
  193VAL     CA 1906   6.370   5.488   1.681
  193VAL     CB 1907   6.301   5.470   1.817
  193VAL    CG1 1908   6.343   5.335   1.877
  193VAL    CG2 1909   6.328   5.576   1.924
  193VAL      C 1910   6.332   5.382   1.578
  193VAL      O 1911   6.421   5.309   1.536
  194CYS      N 1912   6.229   5.410   1.498
  194CYS      H 1913   6.175   5.489   1.527
  194CYS     CA 1914   6.179   5.335   1.382
  194CYS     CB 1915   6.032   5.360   1.347
  194CYS     SG 1916   5.913   5.345   1.486
  194CYS     HG 1917   5.813   5.321   1.401
  194CYS      C 1918   6.259   5.346   1.253
  194CYS      O 1919   6.276   5.249   1.178
  195ARG      N 1920   6.340   5.451   1.237
  195ARG      H 1921   6.322   5.532   1.293
  195ARG     CA 1922   6.434   5.453   1.125
  195ARG     CB 1923   6.448   5.603   1.100
  195ARG     CG 1924   6.532   5.641   0.979
  195ARG     CD 1925   6.526   5.793   0.961
  195ARG     NE 1926   6.565   5.868   1.082
  195ARG     HE 1927   6.612   5.811   1.150
  195ARG     CZ 1928   6.564   6.000   1.105
  195ARG    NH1 1929   6.531   6.092   1.014
  195ARG   HH11 1930   6.509   6.063   0.921
  195ARG   HH12 1931   6.518   6.186   1.046
  195ARG    NH2 1932   6.631   6.044   1.212
  195ARG   HH21 1933   6.676   5.984   1.278
  195ARG   HH22 1934   6.642   6.143   1.217
  195ARG      C 1935   6.560   5.376   1.166
  195ARG      O 1936   6.596   5.288   1.089
  196GLU      N 1937   6.613   5.405   1.284
  196GLU      H 1938   6.578   5.477   1.345
  196GLU     CA 1939   6.731   5.333   1.336
  196GLU     CB 1940   6.792   5.372   1.471
  196GLU     CG 1941   6.858   5.509   1.487
  196GLU     CD 1942   6.874   5.529   1.638
  196GLU    OE1 1943   6.985   5.576   1.672
  196GLU    OE2 1944   6.783   5.501   1.718
  196GLU      C 1945   6.710   5.181   1.333
  196GLU      O 1946   6.796   5.098   1.303
  197PHE      N 1947   6.590   5.140   1.372
  197PHE      H 1948   6.528   5.188   1.434
  197PHE     CA 1949   6.534   5.005   1.355
  197PHE     CB 1950   6.416   4.968   1.444
  197PHE     CG 1951   6.443   4.913   1.584
  197PHE    CD1 1952   6.407   4.988   1.694
  197PHE    HD1 1953   6.361   5.086   1.678
  197PHE    CD2 1954   6.487   4.782   1.602
  197PHE    HD2 1955   6.527   4.722   1.520
  197PHE    CE1 1956   6.404   4.938   1.823
  197PHE    HE1 1957   6.362   4.987   1.911
  197PHE    CE2 1958   6.497   4.733   1.731
  197PHE    HE2 1959   6.550   4.639   1.743
  197PHE     CZ 1960   6.461   4.812   1.840
  197PHE     HZ 1961   6.462   4.760   1.935
  197PHE      C 1962   6.521   4.945   1.214
  197PHE      O 1963   6.551   4.826   1.205
  198THR      N 1964   6.491   5.023   1.111
  198THR      H 1965   6.474   5.121   1.118
  198THR     CA 1966   6.488   4.979   0.971
  198THR     CB 1967   6.385   5.057   0.888
  198THR    OG1 1968   6.379   5.199   0.908
  198THR    HG1 1969   6.308   5.219   0.975
  198THR    CG2 1970   6.247   4.992   0.906
  198THR      C 1971   6.630   4.973   0.914
  198THR      O 1972   6.652   4.925   0.803
  199GLU      N 1973   6.724   5.021   0.994
  199GLU      H 1974   6.702   5.105   1.045
  199GLU     CA 1975   6.865   4.985   0.978
  199GLU     CB 1976   6.961   5.096   1.020
  199GLU     CG 1977   6.919   5.217   0.936
  199GLU     CD 1978   7.026   5.326   0.940
  199GLU    OE1 1979   7.128   5.300   0.870
  199GLU    OE2 1980   7.003   5.437   0.991
  199GLU      C 1981   6.914   4.866   1.061
  199GLU      O 1982   6.989   4.784   1.010
  200ARG      N 1983   6.862   4.846   1.183
  200ARG      H 1984   6.824   4.922   1.235
  200ARG     CA 1985   6.910   4.732   1.263
  200ARG     CB 1986   6.886   4.758   1.412
  200ARG     CG 1987   6.926   4.647   1.507
  200ARG     CD 1988   6.882   4.678   1.650
  200ARG     NE 1989   6.940   4.797   1.712
  200ARG     HE 1990   7.040   4.794   1.712
  200ARG     CZ 1991   6.878   4.906   1.760
  200ARG    NH1 1992   6.745   4.921   1.750
  200ARG   HH11 1993   6.696   4.857   1.691
  200ARG   HH12 1994   6.702   4.993   1.804
  200ARG    NH2 1995   6.954   5.004   1.811
  200ARG   HH21 1996   7.053   5.004   1.817
  200ARG   HH22 1997   6.917   5.083   1.859
  200ARG      C 1998   6.865   4.591   1.224
  200ARG      O 1999   6.943   4.497   1.208
  201GLU      N 2000   6.737   4.578   1.194
  201GLU      H 2001   6.669   4.651   1.204
  201GLU     CA 2002   6.684   4.469   1.111
  201GLU     CB 2003   6.531   4.469   1.109
  201GLU     CG 2004   6.460   4.366   1.197
  201GLU     CD 2005   6.466   4.229   1.129
  201GLU    OE1 2006   6.365   4.192   1.065
  201GLU    OE2 2007   6.567   4.156   1.128
  201GLU      C 2008   6.732   4.428   0.971
  201GLU      O 2009   6.747   4.512   0.882
  202GLN      N 2010   6.728   4.297   0.952
  202GLN      H 2011   6.710   4.235   1.027
  202GLN     CA 2012   6.748   4.227   0.823
  202GLN     CB 2013   6.797   4.087   0.857
  202GLN     CG 2014   6.950   4.088   0.856
  202GLN     CD 2015   7.007   3.949   0.829
  202GLN    OE1 2016   6.984   3.889   0.724
  202GLN    NE2 2017   7.043   3.873   0.932
  202GLN   HE21 2018   7.013   3.889   1.026
  202GLN   HE22 2019   7.127   3.820   0.928
  202GLN      C 2020   6.626   4.216   0.732
  202GLN      O 2021   6.650   4.170   0.619
  203GLY      N 2022   6.504   4.226   0.783
  203GLY      H 2023   6.499   4.230   0.882
  203GLY     CA 2024   6.377   4.248   0.713
  203GLY      C 2025   6.345   4.398   0.720
  203GLY      O 2026   6.347   4.457   0.828
  204GLU      N 2027   6.281   4.435   0.609
  204GLU      H 2028   6.281   4.376   0.529
  204GLU     CA 2029   6.220   4.567   0.585
  204GLU     CB 2030   6.190   4.590   0.437
  204GLU     CG 2031   6.297   4.567   0.329
  204GLU     CD 2032   6.290   4.421   0.283
  204GLU    OE1 2033   6.205   4.389   0.198
  204GLU    OE2 2034   6.358   4.337   0.345
  204GLU      C 2035   6.089   4.577   0.663
  204GLU      O 2036   5.980   4.575   0.605
  205VAL      N 2037   6.102   4.567   0.795
  205VAL      H 2038   6.186   4.539   0.840
  205VAL     CA 2039   5.989   4.565   0.888
  205VAL     CB 2040   6.030   4.548   1.036
  205VAL    CG1 2041   6.058   4.405   1.083
  205VAL    CG2 2042   6.152   4.630   1.077
  205VAL      C 2043   5.884   4.676   0.875
  205VAL      O 2044   5.914   4.795   0.880
  206ARG      N 2045   5.764   4.634   0.834
  206ARG      H 2046   5.755   4.537   0.811
  206ARG     CA 2047   5.654   4.729   0.814
  206ARG     CB 2048   5.563   4.666   0.709
  206ARG     CG 2049   5.639   4.671   0.576
  206ARG     CD 2050   5.644   4.806   0.504
  206ARG     NE 2051   5.761   4.801   0.415
  206ARG     HE 2052   5.737   4.746   0.336
  206ARG     CZ 2053   5.880   4.857   0.438
  206ARG    NH1 2054   5.914   4.915   0.553
  206ARG   HH11 2055   5.867   4.916   0.641
  206ARG   HH12 2056   6.010   4.940   0.569
  206ARG    NH2 2057   5.958   4.888   0.333
  206ARG   HH21 2058   5.929   4.887   0.237
  206ARG   HH22 2059   6.055   4.908   0.348
  206ARG      C 2060   5.570   4.765   0.938
  206ARG      O 2061   5.461   4.710   0.954
  207PHE      N 2062   5.625   4.864   1.007
  207PHE      H 2063   5.716   4.900   0.984
  207PHE     CA 2064   5.569   4.914   1.132
  207PHE     CB 2065   5.651   5.024   1.203
  207PHE     CG 2066   5.793   4.984   1.243
  207PHE    CD1 2067   5.814   4.880   1.333
  207PHE    HD1 2068   5.732   4.838   1.389
  207PHE    CD2 2069   5.896   5.053   1.181
  207PHE    HD2 2070   5.882   5.142   1.118
  207PHE    CE1 2071   5.948   4.846   1.350
  207PHE    HE1 2072   5.959   4.772   1.431
  207PHE    CE2 2073   6.027   5.009   1.197
  207PHE    HE2 2074   6.107   5.060   1.144
  207PHE     CZ 2075   6.055   4.908   1.289
  207PHE     HZ 2076   6.159   4.882   1.307
  207PHE      C 2077   5.430   4.977   1.118
  207PHE      O 2078   5.403   5.053   1.026
  208SER      N 2079   5.354   4.966   1.227
  208SER      H 2080   5.374   4.900   1.299
  208SER     CA 2081   5.222   5.031   1.238
  208SER     CB 2082   5.100   4.944   1.209
  208SER     OG 2083   5.050   4.957   1.074
  208SER     HG 2084   5.111   4.900   1.020
  208SER      C 2085   5.195   5.086   1.379
  208SER      O 2086   5.213   5.006   1.472
  209ALA      N 2087   5.174   5.216   1.395
  209ALA      H 2088   5.167   5.277   1.316
  209ALA     CA 2089   5.146   5.278   1.526
  209ALA     CB 2090   5.263   5.371   1.554
  209ALA      C 2091   5.013   5.344   1.564
  209ALA      O 2092   4.969   5.439   1.499
  210VAL      N 2093   4.970   5.315   1.685
  210VAL      H 2094   5.018   5.251   1.745
  210VAL     CA 2095   4.851   5.384   1.737
  210VAL     CB 2096   4.723   5.301   1.750
  210VAL    CG1 2097   4.670   5.256   1.613
  210VAL    CG2 2098   4.746   5.174   1.832
  210VAL      C 2099   4.874   5.479   1.855
  210VAL      O 2100   4.910   5.437   1.965
  211ALA      N 2101   4.873   5.607   1.817
  211ALA      H 2102   4.854   5.632   1.722
  211ALA     CA 2103   4.874   5.720   1.911
  211ALA     CB 2104   4.934   5.845   1.847
  211ALA      C 2105   4.744   5.760   1.981
  211ALA      O 2106   4.653   5.796   1.906
  212LEU      N 2107   4.736   5.720   2.108
  212LEU      H 2108   4.810   5.679   2.161
  212LEU     CA 2109   4.621   5.752   2.193
  212LEU     CB 2110   4.630   5.654   2.310
  212LEU     CG 2111   4.514   5.651   2.410
  212LEU    CD1 2112   4.384   5.596   2.351
  212LEU    CD2 2113   4.549   5.542   2.512
  212LEU      C 2114   4.626   5.897   2.240
  212LEU      O 2115   4.728   5.943   2.292
  213CYS      N 2116   4.530   5.976   2.191
  213CYS      H 2117   4.453   5.933   2.144
  213CYS     CA 2118   4.523   6.121   2.209
  213CYS     CB 2119   4.632   6.183   2.122
  213CYS     SG 2120   4.606   6.180   1.941
  213CYS     HG 2121   4.713   6.257   1.920
  213CYS      C 2122   4.388   6.189   2.185
  213CYS      O 2123   4.282   6.130   2.164
  214LYS      N 2124   4.384   6.315   2.228
  214LYS      H 2125   4.459   6.351   2.283
  214LYS     CA 2126   4.265   6.402   2.223
  214LYS     CB 2127   4.292   6.533   2.298
  214LYS     CG 2128   4.269   6.524   2.449
  214LYS     CD 2129   4.303   6.660   2.511
  214LYS     CE 2130   4.269   6.682   2.659
  214LYS     NZ 2131   4.323   6.809   2.709
  214LYS    HZ1 2132   4.284   6.884   2.657
  214LYS    HZ2 2133   4.305   6.821   2.807
  214LYS    HZ3 2134   4.422   6.813   2.695
  214LYS      C 2135   4.234   6.448   2.081
  214LYS      O 2136   4.303   6.537   2.032
  215ALA      N 2137   4.119   6.404   2.030
  215ALA      H 2138   4.054   6.356   2.090
  215ALA     CA 2139   4.059   6.425   1.898
  215ALA     CB 2140   3.925   6.353   1.901
  215ALA      C 2141   4.043   6.570   1.851
  215ALA      O 2142   4.080   6.609   1.740
  216ALA      N 2143   3.991   6.651   1.943
  216ALA      H 2144   3.980   6.623   2.038
  216ALA     CA 2145   3.955   6.792   1.923
  216ALA     CB 2146   3.821   6.798   1.850
  216ALA      C 2147   3.924   6.854   2.060
  216ALA     O1 2148   3.900   6.976   2.072
  216ALA     O2 2149   3.943   6.780   2.159
   6.93673   6.93673   4.90498   0.00000   0.00000   0.00000   0.00000   3.46834   3.46834
