# Supplementary material for: Is There a Functional Role for the Knotted Topology in Protein UCH-L1?
Source: J Chem Inf Model. 2024 Jul 24;64(17):6827–37. doi: 10.1021/acs.jcim.4c00880 (PMC11388461; doi:10.1021/acs.jcim.4c00880)
Supplement: Supplementary file 2 — ci4c00880_si_002.zip [file ci4c00880_si_002.zip › UCH-L1_files/APO/APO_delta7/REP_3/traj_initial.gro]

Protein in water t=   0.00000 step= 0
 2149
    1ILE      N    1   4.343   4.460   2.928
    1ILE     H1    2   4.275   4.447   2.856
    1ILE     H2    3   4.426   4.409   2.905
    1ILE     H3    4   4.297   4.429   3.011
    1ILE     CA    5   4.375   4.601   2.951
    1ILE     CB    6   4.455   4.657   2.833
    1ILE    CG1    7   4.595   4.596   2.825
    1ILE    CG2    8   4.479   4.807   2.851
    1ILE     CD    9   4.692   4.612   2.942
    1ILE      C   10   4.249   4.679   2.989
    1ILE      O   11   4.144   4.670   2.924
    2ASN      N   12   4.259   4.763   3.091
    2ASN      H   13   4.340   4.762   3.149
    2ASN     CA   14   4.147   4.841   3.146
    2ASN     CB   15   4.099   4.767   3.272
    2ASN     CG   16   3.996   4.847   3.352
    2ASN    OD1   17   4.042   4.918   3.441
    2ASN    ND2   18   3.868   4.814   3.340
    2ASN   HD21   19   3.846   4.737   3.280
    2ASN   HD22   20   3.798   4.862   3.393
    2ASN      C   21   4.194   4.984   3.173
    2ASN      O   22   4.294   5.007   3.240
    3PRO      N   23   4.109   5.077   3.128
    3PRO     CA   24   4.139   5.219   3.152
    3PRO     CB   25   4.024   5.299   3.092
    3PRO     CG   26   3.993   5.206   2.975
    3PRO     CD   27   4.005   5.062   3.026
    3PRO      C   28   4.168   5.258   3.297
    3PRO      O   29   4.272   5.317   3.326
    4GLU      N   30   4.080   5.221   3.390
    4GLU      H   31   3.991   5.187   3.362
    4GLU     CA   32   4.085   5.243   3.535
    4GLU     CB   33   3.954   5.198   3.600
    4GLU     CG   34   3.940   5.230   3.749
    4GLU     CD   35   3.808   5.172   3.800
    4GLU    OE1   36   3.746   5.083   3.739
    4GLU    OE2   37   3.759   5.223   3.903
    4GLU      C   38   4.204   5.175   3.603
    4GLU      O   39   4.251   5.229   3.703
    5MET      N   40   4.236   5.053   3.561
    5MET      H   41   4.169   5.003   3.507
    5MET     CA   42   4.356   4.985   3.612
    5MET     CB   43   4.355   4.834   3.590
    5MET     CG   44   4.227   4.762   3.635
    5MET     SD   45   4.164   4.811   3.800
    5MET     CE   46   3.990   4.788   3.771
    5MET      C   47   4.488   5.047   3.565
    5MET      O   48   4.581   5.048   3.646
    6LEU      N   49   4.502   5.097   3.443
    6LEU      H   50   4.448   5.070   3.363
    6LEU     CA   51   4.608   5.186   3.394
    6LEU     CB   52   4.580   5.231   3.250
    6LEU     CG   53   4.620   5.131   3.141
    6LEU    CD1   54   4.576   5.172   3.001
    6LEU    CD2   55   4.771   5.106   3.143
    6LEU      C   56   4.619   5.315   3.477
    6LEU      O   57   4.726   5.341   3.532
    7ASN      N   58   4.502   5.364   3.515
    7ASN      H   59   4.414   5.338   3.473
    7ASN     CA   60   4.493   5.489   3.592
    7ASN     CB   61   4.354   5.551   3.603
    7ASN     CG   62   4.310   5.636   3.483
    7ASN    OD1   63   4.384   5.723   3.439
    7ASN    ND2   64   4.184   5.627   3.440
    7ASN   HD21   65   4.120   5.557   3.473
    7ASN   HD22   66   4.160   5.687   3.364
    7ASN      C   67   4.545   5.457   3.732
    7ASN      O   68   4.624   5.536   3.784
    8LYS      N   69   4.512   5.346   3.796
    8LYS      H   70   4.416   5.317   3.792
    8LYS     CA   71   4.580   5.303   3.919
    8LYS     CB   72   4.511   5.170   3.950
    8LYS     CG   73   4.380   5.182   4.029
    8LYS     CD   74   4.308   5.047   4.020
    8LYS     CE   75   4.166   5.062   4.075
    8LYS     NZ   76   4.109   4.928   4.094
    8LYS    HZ1   77   4.101   4.886   4.003
    8LYS    HZ2   78   4.169   4.875   4.153
    8LYS    HZ3   79   4.016   4.933   4.131
    8LYS      C   80   4.730   5.277   3.904
    8LYS      O   81   4.796   5.315   4.001
    9VAL      N   82   4.782   5.216   3.798
    9VAL      H   83   4.727   5.148   3.749
    9VAL     CA   84   4.928   5.203   3.780
    9VAL     CB   85   4.963   5.132   3.650
    9VAL    CG1   86   5.107   5.081   3.665
    9VAL    CG2   87   4.874   5.013   3.614
    9VAL      C   88   4.987   5.344   3.782
    9VAL      O   89   5.076   5.361   3.865
   10LEU      N   90   4.927   5.451   3.729
   10LEU      H   91   4.837   5.439   3.687
   10LEU     CA   92   4.983   5.587   3.734
   10LEU     CB   93   4.884   5.678   3.661
   10LEU     CG   94   4.898   5.680   3.509
   10LEU    CD1   95   4.781   5.754   3.444
   10LEU    CD2   96   5.028   5.747   3.464
   10LEU      C   97   4.995   5.637   3.878
   10LEU      O   98   5.096   5.695   3.917
   11SER      N   99   4.895   5.611   3.962
   11SER      H  100   4.801   5.603   3.928
   11SER     CA  101   4.904   5.652   4.102
   11SER     CB  102   4.774   5.619   4.177
   11SER     OG  103   4.669   5.682   4.104
   11SER     HG  104   4.582   5.643   4.135
   11SER      C  105   5.020   5.587   4.177
   11SER      O  106   5.091   5.654   4.252
   12ARG      N  107   5.025   5.454   4.170
   12ARG      H  108   4.948   5.397   4.141
   12ARG     CA  109   5.136   5.379   4.230
   12ARG     CB  110   5.108   5.235   4.187
   12ARG     CG  111   5.000   5.163   4.267
   12ARG     CD  112   4.984   5.012   4.252
   12ARG     NE  113   4.884   4.953   4.342
   12ARG     HE  114   4.795   4.948   4.298
   12ARG     CZ  115   4.900   4.890   4.460
   12ARG    NH1  116   5.023   4.878   4.512
   12ARG   HH11  117   5.099   4.914   4.458
   12ARG   HH12  118   5.036   4.823   4.595
   12ARG    NH2  119   4.791   4.829   4.507
   12ARG   HH21  120   4.699   4.844   4.470
   12ARG   HH22  121   4.799   4.779   4.594
   12ARG      C  122   5.277   5.416   4.184
   12ARG      O  123   5.372   5.416   4.262
   13LEU      N  124   5.292   5.451   4.056
   13LEU      H  125   5.214   5.441   3.994
   13LEU     CA  126   5.417   5.503   3.999
   13LEU     CB  127   5.430   5.501   3.846
   13LEU     CG  128   5.437   5.364   3.779
   13LEU    CD1  129   5.377   5.383   3.640
   13LEU    CD2  130   5.581   5.313   3.779
   13LEU      C  131   5.455   5.646   4.035
   13LEU      O  132   5.566   5.692   4.007
   14GLY      N  133   5.366   5.722   4.097
   14GLY      H  134   5.281   5.686   4.136
   14GLY     CA  135   5.409   5.858   4.135
   14GLY      C  136   5.397   5.966   4.027
   14GLY      O  137   5.490   6.046   4.028
   15VAL      N  138   5.300   5.959   3.937
   15VAL      H  139   5.228   5.890   3.946
   15VAL     CA  140   5.285   6.057   3.828
   15VAL     CB  141   5.247   5.992   3.695
   15VAL    CG1  142   5.246   6.070   3.563
   15VAL    CG2  143   5.325   5.862   3.676
   15VAL      C  144   5.177   6.158   3.868
   15VAL      O  145   5.081   6.103   3.922
   16ALA      N  146   5.176   6.281   3.817
   16ALA      H  147   5.255   6.322   3.773
   16ALA     CA  148   5.067   6.372   3.855
   16ALA     CB  149   5.114   6.515   3.829
   16ALA      C  150   4.923   6.347   3.809
   16ALA      O  151   4.900   6.355   3.688
   17GLY      N  152   4.830   6.378   3.898
   17GLY      H  153   4.860   6.419   3.985
   17GLY     CA  154   4.684   6.374   3.880
   17GLY      C  155   4.613   6.457   3.773
   17GLY      O  156   4.495   6.433   3.747
   18GLN      N  157   4.687   6.554   3.720
   18GLN      H  158   4.773   6.578   3.765
   18GLN     CA  159   4.647   6.654   3.621
   18GLN     CB  160   4.745   6.771   3.608
   18GLN     CG  161   4.759   6.856   3.734
   18GLN     CD  162   4.829   6.989   3.705
   18GLN    OE1  163   4.767   7.095   3.691
   18GLN    NE2  164   4.953   6.984   3.657
   18GLN   HE21  165   4.997   6.897   3.636
   18GLN   HE22  166   4.996   7.075   3.651
   18GLN      C  167   4.602   6.610   3.482
   18GLN      O  168   4.518   6.675   3.419
   19TRP      N  169   4.648   6.489   3.449
   19TRP      H  170   4.719   6.445   3.503
   19TRP     CA  171   4.617   6.424   3.321
   19TRP     CB  172   4.744   6.425   3.234
   19TRP     CG  173   4.774   6.562   3.173
   19TRP    CD1  174   4.856   6.646   3.236
   19TRP    HD1  175   4.889   6.632   3.339
   19TRP    CD2  176   4.759   6.601   3.041
   19TRP    NE1  177   4.893   6.738   3.148
   19TRP    HE1  178   4.928   6.827   3.176
   19TRP    CE2  179   4.838   6.715   3.029
   19TRP    CE3  180   4.686   6.546   2.936
   19TRP    HE3  181   4.656   6.441   2.941
   19TRP    CZ2  182   4.838   6.785   2.909
   19TRP    HZ2  183   4.907   6.869   2.903
   19TRP    CZ3  184   4.688   6.617   2.816
   19TRP    HZ3  185   4.624   6.579   2.736
   19TRP    CH2  186   4.767   6.730   2.802
   19TRP    HH2  187   4.790   6.772   2.704
   19TRP      C  188   4.592   6.275   3.345
   19TRP      O  189   4.677   6.209   3.406
   20ARG      N  190   4.481   6.224   3.293
   20ARG      H  191   4.437   6.272   3.217
   20ARG     CA  192   4.428   6.089   3.316
   20ARG     CB  193   4.324   6.091   3.428
   20ARG     CG  194   4.397   6.115   3.560
   20ARG     CD  195   4.447   5.985   3.622
   20ARG     NE  196   4.559   6.001   3.716
   20ARG     HE  197   4.651   6.021   3.684
   20ARG     CZ  198   4.555   5.973   3.847
   20ARG    NH1  199   4.454   5.905   3.904
   20ARG   HH11  200   4.381   5.871   3.845
   20ARG   HH12  201   4.445   5.903   4.003
   20ARG    NH2  202   4.669   6.000   3.912
   20ARG   HH21  203   4.750   6.034   3.865
   20ARG   HH22  204   4.667   5.984   4.011
   20ARG      C  205   4.379   6.018   3.190
   20ARG      O  206   4.364   6.080   3.085
   21PHE      N  207   4.372   5.885   3.196
   21PHE      H  208   4.393   5.836   3.281
   21PHE     CA  209   4.308   5.802   3.093
   21PHE     CB  210   4.350   5.657   3.111
   21PHE     CG  211   4.495   5.615   3.082
   21PHE    CD1  212   4.588   5.595   3.183
   21PHE    HD1  213   4.556   5.589   3.287
   21PHE    CD2  214   4.533   5.617   2.948
   21PHE    HD2  215   4.468   5.637   2.863
   21PHE    CE1  216   4.721   5.574   3.149
   21PHE    HE1  217   4.793   5.556   3.228
   21PHE    CE2  218   4.666   5.593   2.917
   21PHE    HE2  219   4.696   5.604   2.813
   21PHE     CZ  220   4.763   5.578   3.016
   21PHE     HZ  221   4.868   5.589   2.989
   21PHE      C  222   4.155   5.809   3.090
   21PHE      O  223   4.089   5.806   3.193
   22VAL      N  224   4.096   5.845   2.976
   22VAL      H  225   4.148   5.896   2.908
   22VAL     CA  226   3.955   5.819   2.942
   22VAL     CB  227   3.885   5.952   2.914
   22VAL    CG1  228   3.894   6.052   3.030
   22VAL    CG2  229   3.927   6.014   2.781
   22VAL      C  230   3.933   5.714   2.833
   22VAL      O  231   4.017   5.699   2.744
   23ASP      N  232   3.833   5.628   2.848
   23ASP      H  233   3.767   5.624   2.923
   23ASP     CA  234   3.786   5.543   2.737
   23ASP     CB  235   3.694   5.436   2.795
   23ASP     CG  236   3.593   5.483   2.900
   23ASP    OD1  237   3.478   5.518   2.863
   23ASP    OD2  238   3.626   5.488   3.020
   23ASP      C  239   3.722   5.616   2.619
   23ASP      O  240   3.679   5.730   2.639
   24VAL      N  241   3.716   5.549   2.505
   24VAL      H  242   3.759   5.459   2.496
   24VAL     CA  243   3.658   5.603   2.381
   24VAL     CB  244   3.766   5.618   2.274
   24VAL    CG1  245   3.725   5.687   2.144
   24VAL    CG2  246   3.875   5.707   2.334
   24VAL      C  247   3.563   5.501   2.319
   24VAL      O  248   3.585   5.381   2.338
   25LEU      N  249   3.450   5.552   2.270
   25LEU      H  250   3.438   5.650   2.259
   25LEU     CA  251   3.333   5.470   2.236
   25LEU     CB  252   3.206   5.551   2.265
   25LEU     CG  253   3.163   5.504   2.404
   25LEU    CD1  254   3.064   5.609   2.455
   25LEU    CD2  255   3.097   5.368   2.382
   25LEU      C  256   3.340   5.414   2.093
   25LEU      O  257   3.364   5.295   2.072
   26GLY      N  258   3.353   5.509   2.001
   26GLY      H  259   3.330   5.604   2.022
   26GLY     CA  260   3.366   5.467   1.861
   26GLY      C  261   3.508   5.489   1.810
   26GLY      O  262   3.598   5.543   1.875
   27LEU      N  263   3.511   5.468   1.679
   27LEU      H  264   3.424   5.448   1.633
   27LEU     CA  265   3.628   5.489   1.592
   27LEU     CB  266   3.669   5.356   1.527
   27LEU     CG  267   3.744   5.261   1.621
   27LEU    CD1  268   3.749   5.113   1.582
   27LEU    CD2  269   3.887   5.308   1.650
   27LEU      C  270   3.612   5.599   1.487
   27LEU      O  271   3.706   5.629   1.413
   28GLU      N  272   3.492   5.654   1.473
   28GLU      H  273   3.417   5.589   1.486
   28GLU     CA  274   3.457   5.759   1.376
   28GLU     CB  275   3.304   5.762   1.382
   28GLU     CG  276   3.230   5.641   1.326
   28GLU     CD  277   3.204   5.550   1.447
   28GLU    OE1  278   3.094   5.566   1.504
   28GLU    OE2  279   3.287   5.465   1.485
   28GLU      C  280   3.512   5.900   1.394
   28GLU      O  281   3.617   5.912   1.457
   29GLU      N  282   3.470   5.990   1.305
   29GLU      H  283   3.446   5.962   1.212
   29GLU     CA  284   3.486   6.134   1.326
   29GLU     CB  285   3.445   6.199   1.194
   29GLU     CG  286   3.548   6.213   1.082
   29GLU     CD  287   3.660   6.312   1.114
   29GLU    OE1  288   3.760   6.313   1.040
   29GLU    OE2  289   3.644   6.410   1.190
   29GLU      C  290   3.402   6.180   1.446
   29GLU      O  291   3.426   6.284   1.507
   30GLU      N  292   3.276   6.136   1.441
   30GLU      H  293   3.226   6.106   1.360
   30GLU     CA  294   3.196   6.136   1.564
   30GLU     CB  295   3.057   6.099   1.513
   30GLU     CG  296   2.941   6.101   1.614
   30GLU     CD  297   2.945   6.226   1.702
   30GLU    OE1  298   2.911   6.338   1.658
   30GLU    OE2  299   2.950   6.207   1.825
   30GLU      C  300   3.254   6.040   1.669
   30GLU      O  301   3.361   5.981   1.654
   31SER      N  302   3.195   6.046   1.788
   31SER      H  303   3.115   6.105   1.803
   31SER     CA  304   3.243   5.987   1.914
   31SER     CB  305   3.261   5.836   1.900
   31SER     OG  306   3.265   5.776   2.029
   31SER     HG  307   3.167   5.771   2.050
   31SER      C  308   3.368   6.050   1.975
   31SER      O  309   3.377   6.067   2.096
   32LEU      N  310   3.465   6.085   1.890
   32LEU      H  311   3.458   6.048   1.797
   32LEU     CA  312   3.584   6.162   1.928
   32LEU     CB  313   3.694   6.168   1.822
   32LEU     CG  314   3.748   6.030   1.784
   32LEU    CD1  315   3.831   6.034   1.656
   32LEU    CD2  316   3.835   5.973   1.896
   32LEU      C  317   3.564   6.301   1.990
   32LEU      O  318   3.651   6.344   2.066
   33GLY      N  319   3.462   6.375   1.949
   33GLY      H  320   3.436   6.360   1.853
   33GLY     CA  321   3.415   6.495   2.019
   33GLY      C  322   3.401   6.478   2.170
   33GLY      O  323   3.428   6.575   2.241
   34SER      N  324   3.348   6.370   2.227
   34SER      H  325   3.299   6.306   2.167
   34SER     CA  326   3.332   6.335   2.369
   34SER     CB  327   3.267   6.197   2.380
   34SER     OG  328   3.235   6.160   2.514
   34SER     HG  329   3.305   6.098   2.551
   34SER      C  330   3.468   6.332   2.439
   34SER      O  331   3.465   6.352   2.561
   35VAL      N  332   3.579   6.310   2.370
   35VAL      H  333   3.581   6.312   2.270
   35VAL     CA  334   3.709   6.291   2.436
   35VAL     CB  335   3.803   6.239   2.327
   35VAL    CG1  336   3.950   6.224   2.369
   35VAL    CG2  337   3.761   6.094   2.301
   35VAL      C  338   3.761   6.423   2.493
   35VAL      O  339   3.769   6.517   2.414
   36PRO      N  340   3.797   6.436   2.620
   36PRO     CA  341   3.828   6.569   2.674
   36PRO     CB  342   3.843   6.542   2.824
   36PRO     CG  343   3.775   6.407   2.848
   36PRO     CD  344   3.794   6.327   2.719
   36PRO      C  345   3.959   6.628   2.621
   36PRO      O  346   4.064   6.565   2.624
   37ALA      N  347   3.937   6.734   2.543
   37ALA      H  348   3.848   6.754   2.502
   37ALA     CA  349   4.046   6.819   2.494
   37ALA     CB  350   4.010   6.922   2.387
   37ALA      C  351   4.108   6.897   2.609
   37ALA      O  352   4.037   6.918   2.707
   38PRO      N  353   4.240   6.917   2.610
   38PRO     CA  354   4.345   6.869   2.519
   38PRO     CB  355   4.469   6.954   2.546
   38PRO     CG  356   4.445   7.000   2.691
   38PRO     CD  357   4.294   7.016   2.705
   38PRO      C  358   4.378   6.724   2.557
   38PRO      O  359   4.394   6.689   2.674
   39ALA      N  360   4.423   6.649   2.456
   39ALA      H  361   4.405   6.697   2.370
   39ALA     CA  362   4.454   6.505   2.459
   39ALA     CB  363   4.357   6.430   2.368
   39ALA      C  364   4.593   6.475   2.404
   39ALA      O  365   4.649   6.555   2.329
   40CYS      N  366   4.664   6.391   2.479
   40CYS      H  367   4.618   6.339   2.552
   40CYS     CA  368   4.807   6.366   2.459
   40CYS     CB  369   4.890   6.405   2.581
   40CYS     SG  370   4.857   6.321   2.740
   40CYS     HG  371   4.803   6.422   2.807
   40CYS      C  372   4.864   6.237   2.400
   40CYS      O  373   4.976   6.244   2.349
   41ALA      N  374   4.784   6.131   2.398
   41ALA      H  375   4.696   6.128   2.445
   41ALA     CA  376   4.820   6.001   2.339
   41ALA     CB  377   4.917   5.943   2.443
   41ALA      C  378   4.695   5.913   2.324
   41ALA      O  379   4.619   5.907   2.421
   42LEU      N  380   4.701   5.837   2.215
   42LEU      H  381   4.791   5.831   2.172
   42LEU     CA  382   4.591   5.751   2.171
   42LEU     CB  383   4.526   5.799   2.041
   42LEU     CG  384   4.400   5.741   1.977
   42LEU    CD1  385   4.344   5.849   1.884
   42LEU    CD2  386   4.411   5.609   1.900
   42LEU      C  387   4.650   5.611   2.153
   42LEU      O  388   4.765   5.588   2.115
   43LEU      N  389   4.576   5.528   2.227
   43LEU      H  390   4.501   5.563   2.282
   43LEU     CA  391   4.617   5.388   2.242
   43LEU     CB  392   4.629   5.358   2.391
   43LEU     CG  393   4.766   5.412   2.433
   43LEU    CD1  394   4.744   5.513   2.546
   43LEU    CD2  395   4.871   5.306   2.466
   43LEU      C  396   4.510   5.291   2.192
   43LEU      O  397   4.392   5.315   2.218
   44LEU      N  398   4.549   5.187   2.118
   44LEU      H  399   4.645   5.169   2.098
   44LEU     CA  400   4.449   5.091   2.069
   44LEU     CB  401   4.459   5.109   1.917
   44LEU     CG  402   4.343   5.043   1.842
   44LEU    CD1  403   4.213   5.109   1.887
   44LEU    CD2  404   4.357   5.087   1.696
   44LEU      C  405   4.488   4.947   2.104
   44LEU      O  406   4.607   4.920   2.091
   45LEU      N  407   4.388   4.868   2.142
   45LEU      H  408   4.308   4.914   2.179
   45LEU     CA  409   4.404   4.724   2.168
   45LEU     CB  410   4.346   4.696   2.306
   45LEU     CG  411   4.361   4.548   2.343
   45LEU    CD1  412   4.485   4.521   2.428
   45LEU    CD2  413   4.239   4.506   2.426
   45LEU      C  414   4.324   4.651   2.060
   45LEU      O  415   4.201   4.645   2.052
   46PHE      N  416   4.413   4.581   1.990
   46PHE      H  417   4.510   4.604   1.993
   46PHE     CA  418   4.373   4.513   1.866
   46PHE     CB  419   4.377   4.614   1.750
   46PHE     CG  420   4.319   4.560   1.620
   46PHE    CD1  421   4.181   4.541   1.609
   46PHE    HD1  422   4.123   4.599   1.680
   46PHE    CD2  423   4.396   4.518   1.512
   46PHE    HD2  424   4.504   4.529   1.512
   46PHE    CE1  425   4.119   4.482   1.499
   46PHE    HE1  426   4.013   4.457   1.497
   46PHE    CE2  427   4.337   4.453   1.404
   46PHE    HE2  428   4.389   4.416   1.316
   46PHE     CZ  429   4.199   4.433   1.396
   46PHE     HZ  430   4.146   4.399   1.308
   46PHE      C  431   4.448   4.382   1.841
   46PHE      O  432   4.562   4.378   1.886
   47PRO      N  433   4.385   4.273   1.799
   47PRO     CA  434   4.447   4.144   1.765
   47PRO     CB  435   4.341   4.035   1.783
   47PRO     CG  436   4.208   4.112   1.779
   47PRO     CD  437   4.240   4.256   1.821
   47PRO      C  438   4.503   4.135   1.623
   47PRO      O  439   4.431   4.148   1.524
   48LEU      N  440   4.632   4.102   1.622
   48LEU      H  441   4.675   4.052   1.697
   48LEU     CA  442   4.706   4.105   1.495
   48LEU     CB  443   4.836   4.185   1.504
   48LEU     CG  444   4.804   4.334   1.510
   48LEU    CD1  445   4.939   4.406   1.526
   48LEU    CD2  446   4.735   4.377   1.381
   48LEU      C  447   4.744   3.962   1.455
   48LEU      O  448   4.779   3.883   1.542
   49THR      N  449   4.745   3.933   1.325
   49THR      H  450   4.703   3.993   1.257
   49THR     CA  451   4.781   3.801   1.271
   49THR     CB  452   4.713   3.774   1.137
   49THR    OG1  453   4.751   3.869   1.037
   49THR    HG1  454   4.736   3.960   1.075
   49THR    CG2  455   4.562   3.759   1.159
   49THR      C  456   4.931   3.778   1.251
   49THR      O  457   5.007   3.861   1.202
   50ALA      N  458   4.964   3.650   1.257
   50ALA      H  459   4.898   3.576   1.274
   50ALA     CA  460   5.103   3.608   1.232
   50ALA     CB  461   5.117   3.460   1.268
   50ALA      C  462   5.163   3.642   1.096
   50ALA      O  463   5.277   3.689   1.090
   51GLN      N  464   5.084   3.629   0.990
   51GLN      H  465   5.009   3.565   1.010
   51GLN     CA  466   5.102   3.675   0.852
   51GLN     CB  467   4.977   3.651   0.768
   51GLN     CG  468   4.907   3.515   0.774
   51GLN     CD  469   4.831   3.466   0.897
   51GLN    OE1  470   4.884   3.403   0.989
   51GLN    NE2  471   4.698   3.474   0.899
   51GLN   HE21  472   4.649   3.528   0.830
   51GLN   HE22  473   4.644   3.420   0.964
   51GLN      C  474   5.148   3.821   0.839
   51GLN      O  475   5.262   3.850   0.804
   52HISE     N  476   5.066   3.898   0.910
   52HISE     H  477   4.984   3.877   0.964
   52HISE    CA  478   5.094   4.041   0.927
   52HISE    CB  479   4.955   4.097   0.960
   52HISE    CG  480   4.955   4.248   0.984
   52HISE   ND1  481   4.910   4.313   1.091
   52HISE   CD2  482   4.971   4.329   0.879
   52HISE   HD2  483   4.994   4.317   0.773
   52HISE   CE1  484   4.906   4.441   1.054
   52HISE   HE1  485   4.870   4.518   1.122
   52HISE   NE2  486   4.947   4.450   0.928
   52HISE   HE2  487   4.959   4.538   0.883
   52HISE     C  488   5.213   4.081   1.014
   52HISE     O  489   5.299   4.150   0.960
   53GLU      N  490   5.214   4.026   1.135
   53GLU      H  491   5.150   3.954   1.161
   53GLU     CA  492   5.332   4.038   1.222
   53GLU     CB  493   5.308   3.955   1.348
   53GLU     CG  494   5.364   4.028   1.471
   53GLU     CD  495   5.321   3.942   1.590
   53GLU    OE1  496   5.370   3.828   1.590
   53GLU    OE2  497   5.268   3.992   1.692
   53GLU      C  498   5.469   3.998   1.166
   53GLU      O  499   5.563   4.077   1.175
   54ASN      N  500   5.479   3.883   1.101
   54ASN      H  501   5.408   3.813   1.096
   54ASN     CA  502   5.607   3.844   1.041
   54ASN     CB  503   5.583   3.698   1.001
   54ASN     CG  504   5.597   3.593   1.111
   54ASN    OD1  505   5.667   3.596   1.212
   54ASN    ND2  506   5.524   3.484   1.086
   54ASN   HD21  507   5.472   3.472   1.001
   54ASN   HD22  508   5.520   3.405   1.147
   54ASN      C  509   5.664   3.928   0.926
   54ASN      O  510   5.783   3.958   0.923
   55PHE      N  511   5.584   3.957   0.825
   55PHE      H  512   5.502   3.902   0.808
   55PHE     CA  513   5.612   4.057   0.721
   55PHE     CB  514   5.484   4.064   0.638
   55PHE     CG  515   5.496   4.143   0.507
   55PHE    CD1  516   5.441   4.270   0.504
   55PHE    HD1  517   5.373   4.300   0.585
   55PHE    CD2  518   5.589   4.110   0.409
   55PHE    HD2  519   5.640   4.015   0.421
   55PHE    CE1  520   5.470   4.359   0.402
   55PHE    HE1  521   5.406   4.447   0.391
   55PHE    CE2  522   5.614   4.198   0.304
   55PHE    HE2  523   5.689   4.179   0.227
   55PHE     CZ  524   5.550   4.321   0.295
   55PHE     HZ  525   5.579   4.400   0.226
   55PHE      C  526   5.649   4.199   0.763
   55PHE      O  527   5.758   4.253   0.741
   56ARG      N  528   5.569   4.249   0.857
   56ARG      H  529   5.485   4.208   0.893
   56ARG     CA  530   5.587   4.387   0.904
   56ARG     CB  531   5.462   4.441   0.975
   56ARG     CG  532   5.457   4.593   0.972
   56ARG     CD  533   5.315   4.629   1.017
   56ARG     NE  534   5.302   4.775   1.001
   56ARG     HE  535   5.306   4.797   0.904
   56ARG     CZ  536   5.272   4.861   1.099
   56ARG    NH1  537   5.233   4.834   1.224
   56ARG   HH11  538   5.226   4.740   1.257
   56ARG   HH12  539   5.197   4.903   1.287
   56ARG    NH2  540   5.297   4.989   1.070
   56ARG   HH21  541   5.335   5.009   0.980
   56ARG   HH22  542   5.260   5.062   1.127
   56ARG      C  543   5.711   4.404   0.992
   56ARG      O  544   5.774   4.510   0.987
   57LYS      N  545   5.747   4.295   1.059
   57LYS      H  546   5.693   4.211   1.064
   57LYS     CA  547   5.873   4.278   1.132
   57LYS     CB  548   5.880   4.143   1.203
   57LYS     CG  549   5.820   4.157   1.343
   57LYS     CD  550   5.837   4.016   1.400
   57LYS     CE  551   5.772   4.017   1.538
   57LYS     NZ  552   5.830   3.916   1.628
   57LYS    HZ1  553   5.822   3.821   1.597
   57LYS    HZ2  554   5.928   3.931   1.639
   57LYS    HZ3  555   5.795   3.927   1.721
   57LYS      C  556   5.997   4.306   1.047
   57LYS      O  557   6.053   4.416   1.043
   58LYS      N  558   6.002   4.217   0.948
   58LYS      H  559   5.960   4.127   0.956
   58LYS     CA  560   6.098   4.230   0.838
   58LYS     CB  561   6.082   4.102   0.755
   58LYS     CG  562   6.179   3.991   0.794
   58LYS     CD  563   6.139   3.868   0.712
   58LYS     CE  564   6.240   3.758   0.742
   58LYS     NZ  565   6.213   3.627   0.683
   58LYS    HZ1  566   6.186   3.633   0.587
   58LYS    HZ2  567   6.294   3.569   0.681
   58LYS    HZ3  568   6.148   3.570   0.734
   58LYS      C  569   6.097   4.358   0.753
   58LYS      O  570   6.204   4.413   0.727
   59GLN      N  571   5.982   4.415   0.721
   59GLN      H  572   5.898   4.361   0.720
   59GLN     CA  573   5.967   4.546   0.656
   59GLN     CB  574   5.818   4.554   0.619
   59GLN     CG  575   5.778   4.689   0.559
   59GLN     CD  576   5.627   4.714   0.569
   59GLN    OE1  577   5.554   4.668   0.656
   59GLN    NE2  578   5.590   4.812   0.487
   59GLN   HE21  579   5.653   4.870   0.435
   59GLN   HE22  580   5.493   4.835   0.475
   59GLN      C  581   6.016   4.668   0.734
   59GLN      O  582   6.096   4.748   0.686
   60ILE      N  583   5.964   4.678   0.856
   60ILE      H  584   5.899   4.613   0.896
   60ILE     CA  585   6.010   4.787   0.942
   60ILE     CB  586   5.916   4.825   1.057
   60ILE    CG1  587   5.768   4.820   1.016
   60ILE    CG2  588   5.955   4.957   1.124
   60ILE     CD  589   5.683   4.814   1.143
   60ILE      C  590   6.155   4.771   0.988
   60ILE      O  591   6.233   4.865   0.977
   61GLU      N  592   6.199   4.650   1.024
   61GLU      H  593   6.129   4.580   1.039
   61GLU     CA  594   6.338   4.614   1.053
   61GLU     CB  595   6.359   4.464   1.079
   61GLU     CG  596   6.500   4.436   1.132
   61GLU     CD  597   6.517   4.441   1.284
   61GLU    OE1  598   6.458   4.357   1.356
   61GLU    OE2  599   6.593   4.526   1.336
   61GLU      C  600   6.432   4.661   0.941
   61GLU      O  601   6.538   4.713   0.976
   62GLU      N  602   6.393   4.658   0.814
   62GLU      H  603   6.313   4.603   0.791
   62GLU     CA  604   6.456   4.699   0.688
   62GLU     CB  605   6.378   4.642   0.570
   62GLU     CG  606   6.450   4.670   0.438
   62GLU     CD  607   6.373   4.608   0.322
   62GLU    OE1  608   6.289   4.683   0.268
   62GLU    OE2  609   6.404   4.494   0.280
   62GLU      C  610   6.473   4.850   0.670
   62GLU      O  611   6.578   4.896   0.624
   63LEU      N  612   6.374   4.921   0.722
   63LEU      H  613   6.284   4.879   0.734
   63LEU     CA  614   6.376   5.068   0.725
   63LEU     CB  615   6.247   5.135   0.773
   63LEU     CG  616   6.124   5.122   0.683
   63LEU    CD1  617   5.999   5.159   0.763
   63LEU    CD2  618   6.124   5.218   0.564
   63LEU      C  619   6.483   5.126   0.818
   63LEU      O  620   6.511   5.246   0.815
   64LYS      N  621   6.523   5.050   0.920
   64LYS      H  622   6.475   4.966   0.945
   64LYS     CA  623   6.620   5.097   1.019
   64LYS     CB  624   6.755   5.078   0.950
   64LYS     CG  625   6.797   4.931   0.940
   64LYS     CD  626   6.823   4.866   1.077
   64LYS     CE  627   6.858   4.719   1.058
   64LYS     NZ  628   6.837   4.647   1.185
   64LYS    HZ1  629   6.739   4.647   1.202
   64LYS    HZ2  630   6.877   4.556   1.175
   64LYS    HZ3  631   6.876   4.703   1.258
   64LYS      C  632   6.611   5.223   1.106
   64LYS      O  633   6.709   5.264   1.169
   65GLY      N  634   6.484   5.261   1.115
   65GLY      H  635   6.407   5.201   1.096
   65GLY     CA  636   6.454   5.381   1.194
   65GLY      C  637   6.499   5.517   1.138
   65GLY      O  638   6.501   5.610   1.218
   66GLN      N  639   6.517   5.525   1.007
   66GLN      H  640   6.479   5.456   0.946
   66GLN     CA  641   6.589   5.632   0.936
   66GLN     CB  642   6.640   5.590   0.798
   66GLN     CG  643   6.698   5.701   0.711
   66GLN     CD  644   6.755   5.631   0.587
   66GLN    OE1  645   6.874   5.601   0.577
   66GLN    NE2  646   6.669   5.642   0.487
   66GLN   HE21  647   6.581   5.687   0.499
   66GLN   HE22  648   6.689   5.607   0.395
   66GLN      C  649   6.508   5.762   0.923
   66GLN      O  650   6.552   5.875   0.945
   67GLU      N  651   6.377   5.743   0.913
   67GLU      H  652   6.336   5.653   0.896
   67GLU     CA  653   6.269   5.842   0.920
   67GLU     CB  654   6.138   5.779   0.872
   67GLU     CG  655   6.145   5.758   0.721
   67GLU     CD  656   6.153   5.608   0.693
   67GLU    OE1  657   6.052   5.534   0.702
   67GLU    OE2  658   6.260   5.584   0.634
   67GLU      C  659   6.250   5.901   1.060
   67GLU      O  660   6.209   6.014   1.085
   68VAL      N  661   6.274   5.817   1.160
   68VAL      H  662   6.333   5.740   1.136
   68VAL     CA  663   6.243   5.852   1.300
   68VAL     CB  664   6.234   5.725   1.386
   68VAL    CG1  665   6.178   5.743   1.527
   68VAL    CG2  666   6.152   5.620   1.310
   68VAL      C  667   6.349   5.944   1.359
   68VAL      O  668   6.469   5.920   1.375
   69SER      N  669   6.293   6.046   1.425
   69SER      H  670   6.197   6.070   1.410
   69SER     CA  671   6.369   6.143   1.505
   69SER     CB  672   6.275   6.245   1.569
   69SER     OG  673   6.335   6.329   1.669
   69SER     HG  674   6.324   6.425   1.645
   69SER      C  675   6.441   6.077   1.622
   69SER      O  676   6.379   5.988   1.681
   70PRO      N  677   6.563   6.119   1.653
   70PRO     CA  678   6.640   6.072   1.769
   70PRO     CB  679   6.769   6.154   1.757
   70PRO     CG  680   6.794   6.154   1.606
   70PRO     CD  681   6.652   6.194   1.563
   70PRO      C  682   6.582   6.097   1.908
   70PRO      O  683   6.621   6.029   2.003
   71LYS      N  684   6.511   6.209   1.925
   71LYS      H  685   6.485   6.270   1.851
   71LYS     CA  686   6.449   6.253   2.050
   71LYS     CB  687   6.380   6.390   2.047
   71LYS     CG  688   6.481   6.500   2.017
   71LYS     CD  689   6.427   6.642   1.998
   71LYS     CE  690   6.320   6.654   1.890
   71LYS     NZ  691   6.265   6.791   1.891
   71LYS    HZ1  692   6.338   6.858   1.876
   71LYS    HZ2  693   6.206   6.805   1.812
   71LYS    HZ3  694   6.213   6.818   1.972
   71LYS      C  695   6.353   6.156   2.119
   71LYS      O  696   6.323   6.178   2.236
   72VAL      N  697   6.304   6.057   2.045
   72VAL      H  698   6.358   6.026   1.967
   72VAL     CA  699   6.198   5.965   2.090
   72VAL     CB  700   6.144   5.881   1.973
   72VAL    CG1  701   6.042   5.772   2.004
   72VAL    CG2  702   6.087   5.982   1.873
   72VAL      C  703   6.259   5.864   2.187
   72VAL      O  704   6.378   5.834   2.176
   73TYR      N  705   6.186   5.825   2.291
   73TYR      H  706   6.094   5.861   2.307
   73TYR     CA  707   6.231   5.720   2.384
   73TYR     CB  708   6.204   5.781   2.521
   73TYR     CG  709   6.219   5.691   2.644
   73TYR    CD1  710   6.149   5.571   2.655
   73TYR    HD1  711   6.074   5.540   2.583
   73TYR    CD2  712   6.296   5.732   2.753
   73TYR    HD2  713   6.352   5.825   2.758
   73TYR    CE1  714   6.165   5.484   2.762
   73TYR    HE1  715   6.109   5.391   2.771
   73TYR    CE2  716   6.321   5.647   2.860
   73TYR    HE2  717   6.376   5.674   2.950
   73TYR     CZ  718   6.252   5.526   2.862
   73TYR     OH  719   6.258   5.447   2.972
   73TYR     HH  720   6.330   5.474   3.036
   73TYR      C  721   6.158   5.590   2.347
   73TYR      O  722   6.036   5.583   2.328
   74PHE      N  723   6.238   5.492   2.307
   74PHE      H  724   6.337   5.508   2.309
   74PHE     CA  725   6.191   5.357   2.274
   74PHE     CB  726   6.195   5.339   2.122
   74PHE     CG  727   6.110   5.218   2.082
   74PHE    CD1  728   5.980   5.233   2.037
   74PHE    HD1  729   5.936   5.333   2.037
   74PHE    CD2  730   6.172   5.095   2.068
   74PHE    HD2  731   6.276   5.090   2.099
   74PHE    CE1  732   5.918   5.118   1.989
   74PHE    HE1  733   5.814   5.132   1.961
   74PHE    CE2  734   6.107   4.988   2.007
   74PHE    HE2  735   6.163   4.900   1.977
   74PHE     CZ  736   5.974   4.992   1.968
   74PHE     HZ  737   5.923   4.905   1.927
   74PHE      C  738   6.253   5.242   2.354
   74PHE      O  739   6.371   5.253   2.388
   75MET      N  740   6.165   5.149   2.388
   75MET      H  741   6.067   5.167   2.394
   75MET     CA  742   6.223   5.033   2.457
   75MET     CB  743   6.202   5.052   2.608
   75MET     CG  744   6.057   5.047   2.655
   75MET     SD  745   6.041   5.091   2.832
   75MET     CE  746   6.127   4.948   2.893
   75MET      C  747   6.165   4.902   2.403
   75MET      O  748   6.045   4.888   2.376
   76LYS      N  749   6.248   4.799   2.401
   76LYS      H  750   6.328   4.788   2.460
   76LYS     CA  751   6.201   4.667   2.355
   76LYS     CB  752   6.318   4.591   2.293
   76LYS     CG  753   6.350   4.643   2.153
   76LYS     CD  754   6.464   4.553   2.104
   76LYS     CE  755   6.524   4.607   1.974
   76LYS     NZ  756   6.592   4.496   1.905
   76LYS    HZ1  757   6.526   4.428   1.874
   76LYS    HZ2  758   6.629   4.536   1.821
   76LYS    HZ3  759   6.658   4.452   1.967
   76LYS      C  760   6.137   4.583   2.466
   76LYS      O  761   6.186   4.586   2.579
   77GLN      N  762   6.017   4.536   2.433
   77GLN      H  763   5.962   4.572   2.358
   77GLN     CA  764   5.954   4.441   2.526
   77GLN     CB  765   5.801   4.448   2.521
   77GLN     CG  766   5.731   4.360   2.625
   77GLN     CD  767   5.592   4.321   2.575
   77GLN    OE1  768   5.520   4.408   2.527
   77GLN    NE2  769   5.531   4.205   2.599
   77GLN   HE21  770   5.578   4.139   2.658
   77GLN   HE22  771   5.442   4.179   2.563
   77GLN      C  772   6.005   4.298   2.508
   77GLN      O  773   6.035   4.238   2.405
   78THR      N  774   6.043   4.246   2.625
   78THR      H  775   6.029   4.303   2.705
   78THR     CA  776   6.115   4.118   2.638
   78THR     CB  777   6.266   4.126   2.661
   78THR    OG1  778   6.299   4.211   2.771
   78THR    HG1  779   6.389   4.186   2.806
   78THR    CG2  780   6.332   4.174   2.531
   78THR      C  781   6.043   4.017   2.728
   78THR      O  782   6.004   3.916   2.669
   79ILE      N  783   5.987   4.073   2.835
   79ILE      H  784   6.013   4.168   2.852
   79ILE     CA  785   5.899   4.011   2.935
   79ILE     CB  786   5.904   4.114   3.048
   79ILE    CG1  787   6.039   4.107   3.119
   79ILE    CG2  788   5.807   4.084   3.163
   79ILE     CD  789   6.100   3.971   3.154
   79ILE      C  790   5.756   3.981   2.890
   79ILE      O  791   5.689   4.034   2.801
   80GLY      N  792   5.696   3.873   2.941
   80GLY      H  793   5.749   3.815   3.002
   80GLY     CA  794   5.566   3.815   2.906
   80GLY      C  795   5.440   3.883   2.962
   80GLY      O  796   5.436   3.892   3.084
   81ASN      N  797   5.350   3.931   2.876
   81ASN      H  798   5.343   3.890   2.785
   81ASN     CA  799   5.231   4.011   2.906
   81ASN     CB  800   5.132   3.932   2.993
   81ASN     CG  801   5.061   3.815   2.925
   81ASN    OD1  802   5.070   3.702   2.972
   81ASN    ND2  803   4.961   3.842   2.841
   81ASN   HD21  804   4.954   3.937   2.812
   81ASN   HD22  805   4.904   3.767   2.808
   81ASN      C  806   5.233   4.152   2.966
   81ASN      O  807   5.131   4.219   2.982
   82SER      N  808   5.353   4.206   2.982
   82SER      H  809   5.437   4.156   2.963
   82SER     CA  810   5.365   4.344   3.031
   82SER     CB  811   5.500   4.365   3.099
   82SER     OG  812   5.603   4.364   2.999
   82SER     HG  813   5.663   4.443   3.007
   82SER      C  814   5.330   4.460   2.938
   82SER      O  815   5.365   4.573   2.972
   83CYS      N  816   5.239   4.434   2.845
   83CYS      H  817   5.182   4.351   2.842
   83CYS     CA  818   5.188   4.530   2.746
   83CYS     CB  819   5.089   4.480   2.640
   83CYS     SG  820   4.926   4.423   2.700
   83CYS     HG  821   4.864   4.383   2.589
   83CYS      C  822   5.132   4.667   2.786
   83CYS      O  823   5.177   4.775   2.747
   84GLY      N  824   5.048   4.667   2.889
   84GLY      H  825   4.990   4.591   2.918
   84GLY     CA  826   5.000   4.785   2.962
   84GLY      C  827   5.102   4.884   3.020
   84GLY      O  828   5.106   5.006   3.004
   85THR      N  829   5.189   4.825   3.101
   85THR      H  830   5.166   4.744   3.156
   85THR     CA  831   5.310   4.880   3.164
   85THR     CB  832   5.374   4.784   3.265
   85THR    OG1  833   5.262   4.706   3.309
   85THR    HG1  834   5.307   4.642   3.371
   85THR    CG2  835   5.433   4.858   3.386
   85THR      C  836   5.403   4.946   3.063
   85THR      O  837   5.429   5.065   3.079
   86ILE      N  838   5.432   4.871   2.957
   86ILE      H  839   5.412   4.773   2.954
   86ILE     CA  840   5.487   4.932   2.835
   86ILE     CB  841   5.518   4.821   2.735
   86ILE    CG1  842   5.622   4.718   2.779
   86ILE    CG2  843   5.559   4.869   2.596
   86ILE     CD  844   5.771   4.754   2.777
   86ILE      C  845   5.398   5.040   2.773
   86ILE      O  846   5.454   5.150   2.779
   87GLY      N  847   5.272   5.015   2.739
   87GLY      H  848   5.234   4.923   2.739
   87GLY     CA  849   5.179   5.117   2.688
   87GLY      C  850   5.194   5.250   2.762
   87GLY      O  851   5.207   5.358   2.705
   88LEU      N  852   5.195   5.248   2.895
   88LEU      H  853   5.186   5.163   2.947
   88LEU     CA  854   5.217   5.359   2.989
   88LEU     CB  855   5.180   5.318   3.132
   88LEU     CG  856   5.162   5.424   3.241
   88LEU    CD1  857   5.047   5.386   3.334
   88LEU    CD2  858   5.289   5.455   3.319
   88LEU      C  859   5.355   5.424   2.981
   88LEU      O  860   5.364   5.544   2.953
   89ILE      N  861   5.462   5.345   2.992
   89ILE      H  862   5.452   5.250   3.020
   89ILE     CA  863   5.601   5.389   2.976
   89ILE     CB  864   5.704   5.277   2.993
   89ILE    CG1  865   5.707   5.220   3.135
   89ILE    CG2  866   5.847   5.331   2.979
   89ILE     CD  867   5.762   5.079   3.155
   89ILE      C  868   5.625   5.463   2.844
   89ILE      O  869   5.655   5.582   2.851
   90HISE     N  870   5.578   5.398   2.738
   90HISE     H  871   5.538   5.306   2.744
   90HISE    CA  872   5.580   5.450   2.601
   90HISE    CB  873   5.509   5.346   2.514
   90HISE    CG  874   5.606   5.243   2.455
   90HISE   ND1  875   5.681   5.155   2.521
   90HISE   CD2  876   5.621   5.224   2.324
   90HISE   HD2  877   5.578   5.277   2.239
   90HISE   CE1  878   5.743   5.080   2.430
   90HISE   HE1  879   5.817   5.002   2.448
   90HISE   NE2  880   5.708   5.125   2.310
   90HISE   HE2  881   5.716   5.072   2.225
   90HISE     C  882   5.512   5.584   2.574
   90HISE     O  883   5.565   5.677   2.513
   91ALA      N  884   5.394   5.600   2.634
   91ALA      H  885   5.346   5.533   2.691
   91ALA     CA  886   5.328   5.731   2.645
   91ALA     CB  887   5.194   5.705   2.713
   91ALA      C  888   5.406   5.838   2.722
   91ALA      O  889   5.487   5.906   2.659
   92VAL      N  890   5.417   5.820   2.853
   92VAL      H  891   5.402   5.728   2.889
   92VAL     CA  892   5.452   5.927   2.948
   92VAL     CB  893   5.430   5.872   3.089
   92VAL    CG1  894   5.508   5.958   3.189
   92VAL    CG2  895   5.280   5.861   3.116
   92VAL      C  896   5.592   5.980   2.918
   92VAL      O  897   5.623   6.099   2.918
   93ALA      N  898   5.684   5.890   2.882
   93ALA      H  899   5.655   5.795   2.886
   93ALA     CA  900   5.827   5.918   2.860
   93ALA     CB  901   5.892   5.780   2.847
   93ALA      C  902   5.864   6.012   2.745
   93ALA      O  903   5.933   6.111   2.767
   94ASN      N  904   5.780   6.000   2.642
   94ASN      H  905   5.706   5.934   2.637
   94ASN     CA  906   5.791   6.079   2.519
   94ASN     CB  907   5.723   6.005   2.403
   94ASN     CG  908   5.821   5.898   2.354
   94ASN    OD1  909   5.922   5.925   2.290
   94ASN    ND2  910   5.790   5.773   2.385
   94ASN   HD21  911   5.716   5.741   2.444
   94ASN   HD22  912   5.863   5.707   2.367
   94ASN      C  913   5.748   6.226   2.523
   94ASN      O  914   5.747   6.290   2.418
   95ASN      N  915   5.678   6.262   2.630
   95ASN      H  916   5.650   6.199   2.702
   95ASN     CA  917   5.627   6.399   2.648
   95ASN     CB  918   5.480   6.406   2.607
   95ASN     CG  919   5.463   6.478   2.473
   95ASN    OD1  920   5.538   6.568   2.434
   95ASN    ND2  921   5.371   6.424   2.394
   95ASN   HD21  922   5.324   6.340   2.422
   95ASN   HD22  923   5.373   6.457   2.300
   95ASN      C  924   5.649   6.447   2.792
   95ASN      O  925   5.557   6.503   2.852
   96GLN      N  926   5.771   6.443   2.843
   96GLN      H  927   5.846   6.402   2.791
   96GLN     CA  928   5.794   6.453   2.988
   96GLN     CB  929   5.938   6.415   3.027
   96GLN     CG  930   5.953   6.266   3.054
   96GLN     CD  931   6.099   6.218   3.056
   96GLN    OE1  932   6.174   6.239   3.151
   96GLN    NE2  933   6.139   6.127   2.968
   96GLN   HE21  934   6.082   6.087   2.896
   96GLN   HE22  935   6.230   6.090   2.988
   96GLN      C  936   5.769   6.592   3.045
   96GLN      O  937   5.730   6.606   3.161
   97ASP      N  938   5.768   6.694   2.959
   97ASP      H  939   5.808   6.685   2.868
   97ASP     CA  940   5.738   6.834   2.993
   97ASP     CB  941   5.755   6.923   2.870
   97ASP     CG  942   5.671   6.903   2.744
   97ASP    OD1  943   5.631   7.000   2.674
   97ASP    OD2  944   5.657   6.787   2.700
   97ASP      C  945   5.598   6.866   3.046
   97ASP      O  946   5.588   6.945   3.139
   98LYS      N  947   5.497   6.786   3.013
   98LYS      H  948   5.528   6.700   2.971
   98LYS     CA  949   5.352   6.795   3.036
   98LYS     CB  950   5.259   6.742   2.926
   98LYS     CG  951   5.300   6.810   2.796
   98LYS     CD  952   5.228   6.757   2.672
   98LYS     CE  953   5.278   6.829   2.546
   98LYS     NZ  954   5.421   6.815   2.514
   98LYS    HZ1  955   5.477   6.849   2.589
   98LYS    HZ2  956   5.439   6.717   2.508
   98LYS    HZ3  957   5.437   6.875   2.436
   98LYS      C  958   5.307   6.739   3.171
   98LYS      O  959   5.232   6.801   3.247
   99LEU      N  960   5.332   6.610   3.194
   99LEU      H  961   5.408   6.560   3.152
   99LEU     CA  962   5.293   6.540   3.317
   99LEU     CB  963   5.268   6.391   3.297
   99LEU     CG  964   5.126   6.368   3.246
   99LEU    CD1  965   5.094   6.423   3.107
   99LEU    CD2  966   5.104   6.216   3.248
   99LEU      C  967   5.402   6.558   3.423
   99LEU      O  968   5.513   6.510   3.400
  100GLY      N  969   5.366   6.615   3.537
  100GLY      H  970   5.274   6.653   3.546
  100GLY     CA  971   5.463   6.623   3.647
  100GLY      C  972   5.481   6.487   3.715
  100GLY      O  973   5.391   6.405   3.726
  101PHE      N  974   5.584   6.483   3.799
  101PHE      H  975   5.639   6.566   3.803
  101PHE     CA  976   5.623   6.373   3.889
  101PHE     CB  977   5.748   6.296   3.846
  101PHE     CG  978   5.732   6.227   3.710
  101PHE    CD1  979   5.668   6.104   3.700
  101PHE    HD1  980   5.628   6.069   3.795
  101PHE    CD2  981   5.779   6.294   3.597
  101PHE    HD2  982   5.803   6.400   3.605
  101PHE    CE1  983   5.651   6.041   3.578
  101PHE    HE1  984   5.608   5.941   3.572
  101PHE    CE2  985   5.766   6.231   3.474
  101PHE    HE2  986   5.789   6.288   3.384
  101PHE     CZ  987   5.699   6.109   3.466
  101PHE     HZ  988   5.678   6.075   3.365
  101PHE      C  989   5.639   6.423   4.033
  101PHE      O  990   5.687   6.534   4.050
  102GLU      N  991   5.589   6.340   4.124
  102GLU      H  992   5.523   6.268   4.104
  102GLU     CA  993   5.600   6.358   4.269
  102GLU     CB  994   5.488   6.295   4.351
  102GLU     CG  995   5.481   6.142   4.349
  102GLU     CD  996   5.342   6.098   4.395
  102GLU    OE1  997   5.241   6.162   4.359
  102GLU    OE2  998   5.332   6.001   4.473
  102GLU      C  999   5.733   6.306   4.324
  102GLU      O 1000   5.817   6.250   4.254
  103ASP      N 1001   5.749   6.333   4.453
  103ASP      H 1002   5.674   6.381   4.499
  103ASP     CA 1003   5.863   6.290   4.535
  103ASP     CB 1004   5.874   6.348   4.676
  103ASP     CG 1005   5.915   6.494   4.657
  103ASP    OD1 1006   6.036   6.519   4.642
  103ASP    OD2 1007   5.821   6.575   4.648
  103ASP      C 1008   5.866   6.137   4.541
  103ASP      O 1009   5.762   6.077   4.566
  104GLY      N 1010   5.987   6.081   4.541
  104GLY      H 1011   6.062   6.146   4.551
  104GLY     CA 1012   6.022   5.938   4.541
  104GLY      C 1013   5.950   5.853   4.436
  104GLY      O 1014   5.937   5.733   4.456
  105SER      N 1015   5.920   5.921   4.325
  105SER      H 1016   5.935   6.020   4.319
  105SER     CA 1017   5.866   5.859   4.203
  105SER     CB 1018   5.841   5.952   4.085
  105SER     OG 1019   5.770   5.881   3.983
  105SER     HG 1020   5.680   5.850   4.013
  105SER      C 1021   5.955   5.749   4.145
  105SER      O 1022   6.070   5.767   4.105
  106VAL      N 1023   5.897   5.630   4.140
  106VAL      H 1024   5.805   5.620   4.177
  106VAL     CA 1025   5.942   5.508   4.071
  106VAL     CB 1026   5.867   5.384   4.119
  106VAL    CG1 1027   5.926   5.262   4.046
  106VAL    CG2 1028   5.868   5.357   4.269
  106VAL      C 1029   5.962   5.525   3.920
  106VAL      O 1030   6.064   5.492   3.859
  107LEU      N 1031   5.856   5.575   3.857
  107LEU      H 1032   5.773   5.599   3.908
  107LEU     CA 1033   5.857   5.610   3.715
  107LEU     CB 1034   5.720   5.644   3.657
  107LEU     CG 1035   5.705   5.644   3.505
  107LEU    CD1 1036   5.698   5.500   3.455
  107LEU    CD2 1037   5.572   5.713   3.472
  107LEU      C 1038   5.966   5.714   3.685
  107LEU      O 1039   6.044   5.694   3.593
  108LYS      N 1040   5.973   5.821   3.764
  108LYS      H 1041   5.900   5.838   3.831
  108LYS     CA 1042   6.085   5.915   3.746
  108LYS     CB 1043   6.066   6.039   3.833
  108LYS     CG 1044   6.167   6.154   3.833
  108LYS     CD 1045   6.173   6.228   3.699
  108LYS     CE 1046   6.287   6.330   3.689
  108LYS     NZ 1047   6.305   6.401   3.562
  108LYS    HZ1 1048   6.385   6.461   3.568
  108LYS    HZ2 1049   6.319   6.349   3.478
  108LYS    HZ3 1050   6.227   6.461   3.543
  108LYS      C 1051   6.225   5.858   3.764
  108LYS      O 1052   6.319   5.917   3.712
  109GLN      N 1053   6.234   5.777   3.870
  109GLN      H 1054   6.165   5.778   3.943
  109GLN     CA 1055   6.353   5.693   3.887
  109GLN     CB 1056   6.349   5.599   4.008
  109GLN     CG 1057   6.480   5.546   4.064
  109GLN     CD 1058   6.530   5.426   3.983
  109GLN    OE1 1059   6.468   5.321   3.982
  109GLN    NE2 1060   6.641   5.445   3.911
  109GLN   HE21 1061   6.678   5.538   3.914
  109GLN   HE22 1062   6.676   5.368   3.859
  109GLN      C 1063   6.402   5.619   3.762
  109GLN      O 1064   6.503   5.658   3.703
  110PHE      N 1065   6.317   5.531   3.711
  110PHE      H 1066   6.228   5.524   3.756
  110PHE     CA 1067   6.324   5.460   3.582
  110PHE     CB 1068   6.193   5.385   3.557
  110PHE     CG 1069   6.210   5.296   3.434
  110PHE    CD1 1070   6.276   5.174   3.440
  110PHE    HD1 1071   6.330   5.139   3.528
  110PHE    CD2 1072   6.155   5.335   3.312
  110PHE    HD2 1073   6.126   5.437   3.286
  110PHE    CE1 1074   6.277   5.086   3.332
  110PHE    HE1 1075   6.329   4.990   3.332
  110PHE    CE2 1076   6.148   5.248   3.204
  110PHE    HE2 1077   6.139   5.302   3.110
  110PHE     CZ 1078   6.207   5.122   3.218
  110PHE     HZ 1079   6.205   5.054   3.133
  110PHE      C 1080   6.350   5.556   3.465
  110PHE      O 1081   6.454   5.536   3.404
  111LEU      N 1082   6.276   5.666   3.457
  111LEU      H 1083   6.185   5.668   3.499
  111LEU     CA 1084   6.306   5.764   3.351
  111LEU     CB 1085   6.192   5.864   3.331
  111LEU     CG 1086   6.065   5.807   3.268
  111LEU    CD1 1087   5.980   5.930   3.237
  111LEU    CD2 1088   6.099   5.717   3.149
  111LEU      C 1089   6.437   5.842   3.349
  111LEU      O 1090   6.505   5.848   3.246
  112SER      N 1091   6.476   5.880   3.470
  112SER      H 1092   6.417   5.884   3.551
  112SER     CA 1093   6.610   5.932   3.501
  112SER     CB 1094   6.634   5.944   3.652
  112SER     OG 1095   6.553   6.053   3.698
  112SER     HG 1096   6.463   6.015   3.720
  112SER      C 1097   6.716   5.841   3.439
  112SER      O 1098   6.804   5.881   3.362
  113GLU      N 1099   6.715   5.717   3.487
  113GLU      H 1100   6.648   5.694   3.558
  113GLU     CA 1101   6.810   5.610   3.456
  113GLU     CB 1102   6.769   5.489   3.540
  113GLU     CG 1103   6.875   5.379   3.526
  113GLU     CD 1104   6.847   5.252   3.605
  113GLU    OE1 1105   6.798   5.258   3.720
  113GLU    OE2 1106   6.868   5.143   3.548
  113GLU      C 1107   6.823   5.576   3.307
  113GLU      O 1108   6.931   5.568   3.249
  114THR      N 1109   6.706   5.553   3.248
  114THR      H 1110   6.616   5.567   3.289
  114THR     CA 1111   6.691   5.507   3.109
  114THR     CB 1112   6.572   5.412   3.096
  114THR    OG1 1113   6.451   5.473   3.141
  114THR    HG1 1114   6.441   5.464   3.240
  114THR    CG2 1115   6.602   5.278   3.162
  114THR      C 1116   6.694   5.612   2.998
  114THR      O 1117   6.671   5.581   2.881
  115GLU      N 1118   6.726   5.737   3.032
  115GLU      H 1119   6.751   5.760   3.126
  115GLU     CA 1120   6.732   5.841   2.929
  115GLU     CB 1121   6.757   5.976   2.996
  115GLU     CG 1122   6.759   6.101   2.907
  115GLU     CD 1123   6.746   6.231   2.986
  115GLU    OE1 1124   6.853   6.295   2.989
  115GLU    OE2 1125   6.636   6.285   3.010
  115GLU      C 1126   6.831   5.812   2.815
  115GLU      O 1127   6.795   5.823   2.698
  116LYS      N 1128   6.960   5.799   2.847
  116LYS      H 1129   6.998   5.796   2.939
  116LYS     CA 1130   7.066   5.795   2.746
  116LYS     CB 1131   7.169   5.907   2.762
  116LYS     CG 1132   7.112   6.047   2.740
  116LYS     CD 1133   7.217   6.153   2.775
  116LYS     CE 1134   7.322   6.125   2.667
  116LYS     NZ 1135   7.408   6.236   2.623
  116LYS    HZ1 1136   7.361   6.323   2.637
  116LYS    HZ2 1137   7.489   6.236   2.681
  116LYS    HZ3 1138   7.435   6.225   2.527
  116LYS      C 1139   7.135   5.658   2.741
  116LYS      O 1140   7.253   5.641   2.771
  117MET      N 1141   7.074   5.580   2.652
  117MET      H 1142   7.023   5.616   2.574
  117MET     CA 1143   7.094   5.436   2.632
  117MET     CB 1144   7.091   5.355   2.762
  117MET     CG 1145   6.966   5.371   2.848
  117MET     SD 1146   6.918   5.216   2.933
  117MET     CE 1147   7.013   5.234   3.083
  117MET      C 1148   7.000   5.389   2.521
  117MET      O 1149   6.896   5.452   2.497
  118SER      N 1150   7.038   5.273   2.469
  118SER      H 1151   7.120   5.232   2.510
  118SER     CA 1152   6.963   5.201   2.365
  118SER     CB 1153   7.053   5.092   2.307
  118SER     OG 1154   7.065   4.969   2.380
  118SER     HG 1155   7.126   4.991   2.456
  118SER      C 1156   6.826   5.147   2.410
  118SER      O 1157   6.795   5.140   2.529
  119PRO      N 1158   6.745   5.110   2.311
  119PRO     CA 1159   6.629   5.021   2.327
  119PRO     CB 1160   6.568   5.010   2.187
  119PRO     CG 1161   6.601   5.145   2.123
  119PRO     CD 1162   6.736   5.183   2.184
  119PRO      C 1163   6.637   4.884   2.394
  119PRO      O 1164   6.567   4.859   2.492
  120GLU      N 1165   6.748   4.820   2.358
  120GLU      H 1166   6.798   4.840   2.274
  120GLU     CA 1167   6.791   4.698   2.428
  120GLU     CB 1168   6.910   4.627   2.363
  120GLU     CG 1169   6.889   4.598   2.214
  120GLU     CD 1170   6.927   4.708   2.114
  120GLU    OE1 1171   6.864   4.816   2.104
  120GLU    OE2 1172   7.020   4.672   2.039
  120GLU      C 1173   6.832   4.728   2.572
  120GLU      O 1174   6.789   4.659   2.664
  121ASP      N 1175   6.900   4.841   2.591
  121ASP      H 1176   6.946   4.872   2.508
  121ASP     CA 1177   6.948   4.875   2.726
  121ASP     CB 1178   7.055   4.985   2.726
  121ASP     CG 1179   7.200   4.949   2.695
  121ASP    OD1 1180   7.251   4.840   2.728
  121ASP    OD2 1181   7.234   4.984   2.580
  121ASP      C 1182   6.842   4.922   2.826
  121ASP      O 1183   6.833   4.871   2.938
  122ARG      N 1184   6.741   4.985   2.767
  122ARG      H 1185   6.745   5.006   2.669
  122ARG     CA 1186   6.615   5.006   2.840
  122ARG     CB 1187   6.525   5.099   2.758
  122ARG     CG 1188   6.595   5.235   2.751
  122ARG     CD 1189   6.511   5.338   2.675
  122ARG     NE 1190   6.586   5.460   2.642
  122ARG     HE 1191   6.626   5.513   2.717
  122ARG     CZ 1192   6.602   5.517   2.522
  122ARG    NH1 1193   6.565   5.456   2.409
  122ARG   HH11 1194   6.533   5.362   2.424
  122ARG   HH12 1195   6.567   5.498   2.318
  122ARG    NH2 1196   6.667   5.634   2.518
  122ARG   HH21 1197   6.698   5.675   2.604
  122ARG   HH22 1198   6.675   5.695   2.439
  122ARG      C 1199   6.535   4.881   2.876
  122ARG      O 1200   6.496   4.876   2.993
  123ALA      N 1201   6.533   4.782   2.787
  123ALA      H 1202   6.575   4.793   2.697
  123ALA     CA 1203   6.483   4.645   2.807
  123ALA     CB 1204   6.480   4.577   2.670
  123ALA      C 1205   6.553   4.563   2.916
  123ALA      O 1206   6.494   4.497   3.001
  124LYS      N 1207   6.686   4.570   2.911
  124LYS      H 1208   6.739   4.594   2.830
  124LYS     CA 1209   6.769   4.511   3.017
  124LYS     CB 1210   6.919   4.511   2.982
  124LYS     CG 1211   6.956   4.411   2.872
  124LYS     CD 1212   6.999   4.275   2.928
  124LYS     CE 1213   6.995   4.169   2.818
  124LYS     NZ 1214   7.091   4.192   2.709
  124LYS    HZ1 1215   7.065   4.268   2.650
  124LYS    HZ2 1216   7.180   4.201   2.753
  124LYS    HZ3 1217   7.087   4.110   2.653
  124LYS      C 1218   6.756   4.580   3.153
  124LYS      O 1219   6.748   4.508   3.253
  125CYS      N 1220   6.736   4.711   3.157
  125CYS      H 1221   6.749   4.766   3.075
  125CYS     CA 1222   6.705   4.783   3.281
  125CYS     CB 1223   6.709   4.936   3.270
  125CYS     SG 1224   6.882   4.993   3.282
  125CYS     HG 1225   6.873   5.040   3.406
  125CYS      C 1226   6.571   4.743   3.344
  125CYS      O 1227   6.554   4.728   3.465
  126PHE      N 1228   6.466   4.735   3.263
  126PHE      H 1229   6.470   4.776   3.172
  126PHE     CA 1230   6.331   4.685   3.294
  126PHE     CB 1231   6.238   4.707   3.175
  126PHE     CG 1232   6.094   4.671   3.214
  126PHE    CD1 1233   6.014   4.766   3.276
  126PHE    HD1 1234   6.035   4.869   3.248
  126PHE    CD2 1235   6.055   4.538   3.207
  126PHE    HD2 1236   6.062   4.478   3.116
  126PHE    CE1 1237   5.904   4.731   3.353
  126PHE    HE1 1238   5.855   4.803   3.418
  126PHE    CE2 1239   5.958   4.499   3.298
  126PHE    HE2 1240   5.955   4.394   3.328
  126PHE     CZ 1241   5.885   4.594   3.369
  126PHE     HZ 1242   5.803   4.557   3.430
  126PHE      C 1243   6.338   4.544   3.353
  126PHE      O 1244   6.291   4.524   3.465
  127GLU      N 1245   6.416   4.455   3.292
  127GLU      H 1246   6.450   4.470   3.199
  127GLU     CA 1247   6.438   4.315   3.329
  127GLU     CB 1248   6.530   4.242   3.230
  127GLU     CG 1249   6.456   4.202   3.102
  127GLU     CD 1250   6.547   4.131   3.002
  127GLU    OE1 1251   6.628   4.052   3.055
  127GLU    OE2 1252   6.532   4.131   2.878
  127GLU      C 1253   6.492   4.291   3.471
  127GLU      O 1254   6.464   4.193   3.539
  128LYS      N 1255   6.554   4.395   3.526
  128LYS      H 1256   6.567   4.481   3.477
  128LYS     CA 1257   6.618   4.408   3.658
  128LYS     CB 1258   6.751   4.481   3.645
  128LYS     CG 1259   6.841   4.381   3.572
  128LYS     CD 1260   6.991   4.414   3.560
  128LYS     CE 1261   7.012   4.542   3.479
  128LYS     NZ 1262   7.157   4.567   3.476
  128LYS    HZ1 1263   7.170   4.657   3.434
  128LYS    HZ2 1264   7.196   4.566   3.568
  128LYS    HZ3 1265   7.210   4.504   3.420
  128LYS      C 1266   6.529   4.473   3.764
  128LYS      O 1267   6.586   4.504   3.868
  129ASN      N 1268   6.401   4.498   3.738
  129ASN      H 1269   6.366   4.489   3.645
  129ASN     CA 1270   6.324   4.576   3.836
  129ASN     CB 1271   6.262   4.675   3.737
  129ASN     CG 1272   6.192   4.795   3.801
  129ASN    OD1 1273   6.097   4.775   3.878
  129ASN    ND2 1274   6.261   4.908   3.796
  129ASN   HD21 1275   6.350   4.906   3.751
  129ASN   HD22 1276   6.232   4.987   3.850
  129ASN      C 1277   6.220   4.495   3.913
  129ASN      O 1278   6.188   4.382   3.876
  130GLU      N 1279   6.211   4.536   4.039
  130GLU      H 1280   6.239   4.628   4.066
  130GLU     CA 1281   6.127   4.471   4.141
  130GLU     CB 1282   6.201   4.445   4.272
  130GLU     CG 1283   6.301   4.330   4.263
  130GLU     CD 1284   6.252   4.186   4.248
  130GLU    OE1 1285   6.151   4.147   4.312
  130GLU    OE2 1286   6.330   4.100   4.202
  130GLU      C 1287   5.995   4.544   4.168
  130GLU      O 1288   5.889   4.485   4.148
  131ALA      N 1289   6.012   4.675   4.183
  131ALA      H 1290   6.101   4.720   4.184
  131ALA     CA 1291   5.907   4.768   4.228
  131ALA     CB 1292   5.978   4.900   4.256
  131ALA      C 1293   5.799   4.784   4.120
  131ALA      O 1294   5.681   4.761   4.146
  132ILE      N 1295   5.840   4.804   3.995
  132ILE      H 1296   5.936   4.814   3.971
  132ILE     CA 1297   5.744   4.822   3.885
  132ILE     CB 1298   5.816   4.867   3.758
  132ILE    CG1 1299   5.878   5.005   3.778
  132ILE    CG2 1300   5.718   4.877   3.640
  132ILE     CD 1301   5.967   5.045   3.660
  132ILE      C 1302   5.680   4.685   3.861
  132ILE      O 1303   5.558   4.681   3.842
  133GLN      N 1304   5.756   4.579   3.887
  133GLN      H 1305   5.855   4.590   3.885
  133GLN     CA 1306   5.700   4.443   3.876
  133GLN     CB 1307   5.797   4.325   3.870
  133GLN     CG 1308   5.885   4.325   3.745
  133GLN     CD 1309   5.931   4.180   3.731
  133GLN    OE1 1310   5.859   4.090   3.688
  133GLN    NE2 1311   6.038   4.146   3.801
  133GLN   HE21 1312   6.073   4.210   3.870
  133GLN   HE22 1313   6.086   4.063   3.774
  133GLN      C 1314   5.589   4.418   3.978
  133GLN      O 1315   5.473   4.397   3.941
  134ALA      N 1316   5.616   4.460   4.101
  134ALA      H 1317   5.699   4.516   4.113
  134ALA     CA 1318   5.526   4.449   4.216
  134ALA     CB 1319   5.597   4.492   4.345
  134ALA      C 1320   5.399   4.532   4.200
  134ALA      O 1321   5.287   4.486   4.225
  135ALA      N 1322   5.419   4.648   4.138
  135ALA      H 1323   5.512   4.678   4.118
  135ALA     CA 1324   5.315   4.750   4.118
  135ALA     CB 1325   5.369   4.891   4.090
  135ALA      C 1326   5.222   4.701   4.007
  135ALA      O 1327   5.102   4.704   4.031
  136HISE     N 1328   5.278   4.634   3.907
  136HISE     H 1329   5.377   4.619   3.899
  136HISE    CA 1330   5.202   4.573   3.797
  136HISE    CB 1331   5.302   4.545   3.685
  136HISE    CG 1332   5.259   4.446   3.576
  136HISE   ND1 1333   5.205   4.479   3.459
  136HISE   CD2 1334   5.292   4.319   3.560
  136HISE   HD2 1335   5.355   4.265   3.632
  136HISE   CE1 1336   5.201   4.380   3.371
  136HISE   HE1 1337   5.190   4.393   3.263
  136HISE   NE2 1338   5.263   4.281   3.436
  136HISE   HE2 1339   5.256   4.185   3.410
  136HISE     C 1340   5.130   4.446   3.843
  136HISE     O 1341   5.009   4.444   3.823
  137ASP      N 1342   5.190   4.366   3.931
  137ASP      H 1343   5.286   4.372   3.957
  137ASP     CA 1344   5.119   4.249   3.986
  137ASP     CB 1345   5.218   4.147   4.042
  137ASP     CG 1346   5.264   4.052   3.931
  137ASP    OD1 1347   5.384   4.018   3.925
  137ASP    OD2 1348   5.176   4.010   3.853
  137ASP      C 1349   5.008   4.283   4.085
  137ASP      O 1350   4.893   4.244   4.065
  138ALA      N 1351   5.037   4.378   4.174
  138ALA      H 1352   5.135   4.392   4.188
  138ALA     CA 1353   4.938   4.444   4.259
  138ALA     CB 1354   4.990   4.543   4.364
  138ALA      C 1355   4.818   4.507   4.188
  138ALA      O 1356   4.709   4.493   4.245
  139VAL      N 1357   4.826   4.577   4.075
  139VAL      H 1358   4.914   4.592   4.030
  139VAL     CA 1359   4.708   4.622   4.000
  139VAL     CB 1360   4.747   4.725   3.893
  139VAL    CG1 1361   4.625   4.807   3.851
  139VAL    CG2 1362   4.858   4.822   3.934
  139VAL      C 1363   4.629   4.509   3.933
  139VAL      O 1364   4.507   4.517   3.924
  140ALA      N 1365   4.703   4.404   3.898
  140ALA      H 1366   4.803   4.402   3.899
  140ALA     CA 1367   4.650   4.283   3.832
  140ALA     CB 1368   4.766   4.196   3.785
  140ALA      C 1369   4.560   4.205   3.929
  140ALA      O 1370   4.460   4.150   3.885
  141GLN      N 1371   4.600   4.206   4.056
  141GLN      H 1372   4.698   4.218   4.070
  141GLN     CA 1373   4.522   4.157   4.170
  141GLN     CB 1374   4.621   4.116   4.279
  141GLN     CG 1375   4.697   3.987   4.247
  141GLN     CD 1376   4.801   3.962   4.356
  141GLN    OE1 1377   4.789   3.978   4.478
  141GLN    NE2 1378   4.915   3.911   4.311
  141GLN   HE21 1379   4.931   3.879   4.217
  141GLN   HE22 1380   4.983   3.893   4.382
  141GLN      C 1381   4.406   4.246   4.215
  141GLN      O 1382   4.294   4.195   4.223
  142GLU      N 1383   4.425   4.377   4.203
  142GLU      H 1384   4.520   4.408   4.197
  142GLU     CA 1385   4.324   4.481   4.224
  142GLU     CB 1386   4.375   4.626   4.229
  142GLU     CG 1387   4.401   4.678   4.370
  142GLU     CD 1388   4.412   4.831   4.376
  142GLU    OE1 1389   4.352   4.895   4.287
  142GLU    OE2 1390   4.486   4.878   4.465
  142GLU      C 1391   4.211   4.473   4.121
  142GLU      O 1392   4.100   4.516   4.151
  143GLY      N 1393   4.253   4.445   3.998
  143GLY      H 1394   4.351   4.448   3.981
  143GLY     CA 1395   4.155   4.424   3.890
  143GLY      C 1396   4.060   4.308   3.922
  143GLY      O 1397   4.109   4.197   3.941
  144GLN      N 1398   3.928   4.325   3.923
  144GLN      H 1399   3.885   4.407   3.886
  144GLN     CA 1400   3.838   4.208   3.927
  144GLN     CB 1401   3.697   4.264   3.947
  144GLN     CG 1402   3.640   4.344   3.829
  144GLN     CD 1403   3.492   4.378   3.843
  144GLN    OE1 1404   3.413   4.318   3.769
  144GLN    NE2 1405   3.448   4.478   3.918
  144GLN   HE21 1406   3.522   4.534   3.956
  144GLN   HE22 1407   3.354   4.509   3.904
  144GLN      C 1408   3.844   4.107   3.813
  144GLN      O 1409   3.800   3.993   3.830
  145CYS      N 1410   3.868   4.160   3.693
  145CYS      H 1411   3.883   4.258   3.681
  145CYS     CA 1412   3.862   4.074   3.574
  145CYS     CB 1413   3.803   4.137   3.448
  145CYS     SG 1414   3.627   4.188   3.443
  145CYS     HG 1415   3.605   4.191   3.312
  145CYS      C 1416   4.001   4.020   3.539
  145CYS      O 1417   4.093   4.101   3.531
  146ARG      N 1418   4.019   3.895   3.496
  146ARG      H 1419   3.938   3.836   3.494
  146ARG     CA 1420   4.147   3.841   3.449
  146ARG     CB 1421   4.196   3.739   3.552
  146ARG     CG 1422   4.348   3.742   3.567
  146ARG     CD 1423   4.406   3.868   3.632
  146ARG     NE 1424   4.427   3.851   3.777
  146ARG     HE 1425   4.344   3.859   3.833
  146ARG     CZ 1426   4.547   3.832   3.832
  146ARG    NH1 1427   4.661   3.840   3.761
  146ARG   HH11 1428   4.657   3.858   3.663
  146ARG   HH12 1429   4.750   3.829   3.806
  146ARG    NH2 1430   4.543   3.776   3.954
  146ARG   HH21 1431   4.461   3.732   3.989
  146ARG   HH22 1432   4.625   3.738   3.996
  146ARG      C 1433   4.152   3.779   3.309
  146ARG      O 1434   4.187   3.856   3.220
  147VAL      N 1435   4.131   3.649   3.291
  147VAL      H 1436   4.105   3.600   3.374
  147VAL     CA 1437   4.115   3.571   3.167
  147VAL     CB 1438   3.969   3.588   3.124
  147VAL    CG1 1439   3.947   3.542   2.980
  147VAL    CG2 1440   3.873   3.515   3.219
  147VAL      C 1441   4.228   3.574   3.064
  147VAL      O 1442   4.224   3.667   2.984
  148ASP      N 1443   4.290   3.459   3.041
  148ASP      H 1444   4.301   3.385   3.107
  148ASP     CA 1445   4.393   3.447   2.936
  148ASP     CB 1446   4.536   3.433   2.987
  148ASP     CG 1447   4.645   3.461   2.883
  148ASP    OD1 1448   4.731   3.548   2.907
  148ASP    OD2 1449   4.639   3.398   2.775
  148ASP      C 1450   4.367   3.334   2.836
  148ASP      O 1451   4.380   3.213   2.850
  149ASP      N 1452   4.322   3.384   2.721
  149ASP      H 1453   4.318   3.483   2.709
  149ASP     CA 1454   4.278   3.303   2.607
  149ASP     CB 1455   4.152   3.365   2.546
  149ASP     CG 1456   4.169   3.513   2.511
  149ASP    OD1 1457   4.277   3.556   2.465
  149ASP    OD2 1458   4.076   3.593   2.533
  149ASP      C 1459   4.385   3.282   2.499
  149ASP      O 1460   4.344   3.237   2.392
  150LYS      N 1461   4.508   3.330   2.514
  150LYS      H 1462   4.534   3.367   2.603
  150LYS     CA 1463   4.618   3.318   2.417
  150LYS     CB 1464   4.654   3.172   2.392
  150LYS     CG 1465   4.682   3.088   2.517
  150LYS     CD 1466   4.796   3.150   2.599
  150LYS     CE 1467   4.788   3.074   2.732
  150LYS     NZ 1468   4.666   3.090   2.812
  150LYS    HZ1 1469   4.686   3.048   2.901
  150LYS    HZ2 1470   4.653   3.189   2.812
  150LYS    HZ3 1471   4.582   3.046   2.781
  150LYS      C 1472   4.621   3.403   2.290
  150LYS      O 1473   4.728   3.406   2.229
  151VAL      N 1474   4.515   3.482   2.272
  151VAL      H 1475   4.435   3.488   2.331
  151VAL     CA 1476   4.503   3.571   2.155
  151VAL     CB 1477   4.356   3.610   2.135
  151VAL    CG1 1478   4.331   3.721   2.033
  151VAL    CG2 1479   4.272   3.487   2.101
  151VAL      C 1480   4.600   3.689   2.157
  151VAL      O 1481   4.635   3.756   2.254
  152ASN      N 1482   4.661   3.708   2.040
  152ASN      H 1483   4.630   3.654   1.962
  152ASN     CA 1484   4.770   3.803   2.016
  152ASN     CB 1485   4.840   3.753   1.890
  152ASN     CG 1486   4.971   3.827   1.860
  152ASN    OD1 1487   5.042   3.862   1.954
  152ASN    ND2 1488   5.008   3.849   1.735
  152ASN   HD21 1489   4.958   3.827   1.651
  152ASN   HD22 1490   5.095   3.897   1.724
  152ASN      C 1491   4.731   3.951   2.011
  152ASN      O 1492   4.737   4.011   1.904
  153PHE      N 1493   4.674   3.990   2.125
  153PHE      H 1494   4.664   3.927   2.202
  153PHE     CA 1495   4.650   4.130   2.162
  153PHE     CB 1496   4.569   4.130   2.292
  153PHE     CG 1497   4.423   4.092   2.269
  153PHE    CD1 1498   4.342   4.178   2.196
  153PHE    HD1 1499   4.370   4.265   2.136
  153PHE    CD2 1500   4.363   3.984   2.333
  153PHE    HD2 1501   4.424   3.918   2.395
  153PHE    CE1 1502   4.204   4.158   2.198
  153PHE    HE1 1503   4.142   4.232   2.147
  153PHE    CE2 1504   4.228   3.953   2.329
  153PHE    HE2 1505   4.200   3.848   2.321
  153PHE     CZ 1506   4.151   4.047   2.261
  153PHE     HZ 1507   4.042   4.048   2.264
  153PHE      C 1508   4.776   4.215   2.174
  153PHE      O 1509   4.864   4.193   2.257
  154HISE     N 1510   4.767   4.319   2.091
  154HISE     H 1511   4.697   4.328   2.021
  154HISE    CA 1512   4.874   4.420   2.092
  154HISE    CB 1513   4.935   4.428   1.953
  154HISE    CG 1514   5.047   4.323   1.944
  154HISE   ND1 1515   5.170   4.333   1.993
  154HISE   CD2 1516   5.036   4.216   1.866
  154HISE   HD2 1517   4.944   4.160   1.850
  154HISE   CE1 1518   5.244   4.243   1.928
  154HISE   HE1 1519   5.352   4.244   1.916
  154HISE   NE2 1520   5.160   4.169   1.856
  154HISE   HE2 1521   5.192   4.100   1.792
  154HISE     C 1522   4.809   4.555   2.126
  154HISE     O 1523   4.692   4.580   2.097
  155PHE      N 1524   4.898   4.641   2.173
  155PHE      H 1525   4.991   4.653   2.136
  155PHE     CA 1526   4.855   4.763   2.242
  155PHE     CB 1527   4.845   4.741   2.393
  155PHE     CG 1528   4.779   4.856   2.468
  155PHE    CD1 1529   4.646   4.885   2.441
  155PHE    HD1 1530   4.595   4.836   2.358
  155PHE    CD2 1531   4.845   4.906   2.580
  155PHE    HD2 1532   4.944   4.866   2.604
  155PHE    CE1 1533   4.583   4.976   2.526
  155PHE    HE1 1534   4.481   5.007   2.504
  155PHE    CE2 1535   4.779   4.990   2.668
  155PHE    HE2 1536   4.826   5.030   2.758
  155PHE     CZ 1537   4.648   5.026   2.638
  155PHE     HZ 1538   4.600   5.114   2.682
  155PHE      C 1539   4.942   4.880   2.194
  155PHE      O 1540   5.046   4.908   2.253
  156ILE      N 1541   4.903   4.941   2.082
  156ILE      H 1542   4.804   4.947   2.070
  156ILE     CA 1543   4.987   5.033   2.004
  156ILE     CB 1544   4.960   5.016   1.854
  156ILE    CG1 1545   5.009   4.876   1.816
  156ILE    CG2 1546   5.020   5.124   1.764
  156ILE     CD 1547   4.956   4.821   1.683
  156ILE      C 1548   4.949   5.174   2.048
  156ILE      O 1549   4.833   5.214   2.055
  157LEU      N 1550   5.058   5.250   2.047
  157LEU      H 1551   5.148   5.207   2.034
  157LEU     CA 1552   5.053   5.393   2.079
  157LEU     CB 1553   5.176   5.414   2.168
  157LEU     CG 1554   5.188   5.556   2.224
  157LEU    CD1 1555   5.098   5.572   2.347
  157LEU    CD2 1556   5.333   5.586   2.261
  157LEU      C 1557   5.062   5.478   1.952
  157LEU      O 1558   5.146   5.466   1.863
  158PHE      N 1559   4.975   5.578   1.944
  158PHE      H 1560   4.898   5.579   2.009
  158PHE     CA 1561   4.977   5.684   1.843
  158PHE     CB 1562   4.839   5.702   1.779
  158PHE     CG 1563   4.805   5.571   1.708
  158PHE    CD1 1564   4.739   5.473   1.781
  158PHE    HD1 1565   4.708   5.504   1.881
  158PHE    CD2 1566   4.855   5.535   1.583
  158PHE    HD2 1567   4.924   5.611   1.549
  158PHE    CE1 1568   4.715   5.343   1.739
  158PHE    HE1 1569   4.652   5.278   1.801
  158PHE    CE2 1570   4.827   5.407   1.536
  158PHE    HE2 1571   4.865   5.386   1.436
  158PHE     CZ 1572   4.754   5.314   1.609
  158PHE     HZ 1573   4.710   5.228   1.559
  158PHE      C 1574   5.011   5.812   1.920
  158PHE      O 1575   4.935   5.856   2.007
  159ASN      N 1576   5.107   5.885   1.864
  159ASN      H 1577   5.164   5.862   1.785
  159ASN     CA 1578   5.146   6.016   1.918
  159ASN     CB 1579   5.240   6.003   2.037
  159ASN     CG 1580   5.383   5.956   2.008
  159ASN    OD1 1581   5.422   5.913   1.899
  159ASN    ND2 1582   5.462   5.939   2.113
  159ASN   HD21 1583   5.436   5.953   2.209
  159ASN   HD22 1584   5.551   5.897   2.097
  159ASN      C 1585   5.194   6.117   1.813
  159ASN      O 1586   5.233   6.076   1.704
  160ASN      N 1587   5.207   6.244   1.851
  160ASN      H 1588   5.186   6.261   1.947
  160ASN     CA 1589   5.268   6.355   1.776
  160ASN     CB 1590   5.168   6.470   1.762
  160ASN     CG 1591   5.222   6.591   1.684
  160ASN    OD1 1592   5.318   6.655   1.726
  160ASN    ND2 1593   5.167   6.615   1.566
  160ASN   HD21 1594   5.086   6.568   1.531
  160ASN   HD22 1595   5.215   6.673   1.499
  160ASN      C 1596   5.388   6.408   1.855
  160ASN      O 1597   5.379   6.446   1.971
  161VAL      N 1598   5.504   6.375   1.798
  161VAL      H 1599   5.506   6.355   1.700
  161VAL     CA 1600   5.637   6.407   1.853
  161VAL     CB 1601   5.709   6.283   1.908
  161VAL    CG1 1602   5.847   6.314   1.965
  161VAL    CG2 1603   5.631   6.230   2.028
  161VAL      C 1604   5.722   6.472   1.744
  161VAL      O 1605   5.702   6.435   1.629
  162ASP      N 1606   5.790   6.583   1.773
  162ASP      H 1607   5.802   6.604   1.870
  162ASP     CA 1608   5.870   6.657   1.675
  162ASP     CB 1609   5.999   6.576   1.659
  162ASP     CG 1610   6.120   6.638   1.589
  162ASP    OD1 1611   6.129   6.763   1.593
  162ASP    OD2 1612   6.219   6.567   1.560
  162ASP      C 1613   5.799   6.697   1.546
  162ASP      O 1614   5.851   6.690   1.434
  163GLY      N 1615   5.673   6.735   1.557
  163GLY      H 1616   5.630   6.745   1.647
  163GLY     CA 1617   5.584   6.771   1.446
  163GLY      C 1618   5.540   6.657   1.354
  163GLY      O 1619   5.442   6.666   1.281
  164HISE     N 1620   5.590   6.537   1.382
  164HISE     H 1621   5.664   6.522   1.449
  164HISE    CA 1622   5.558   6.413   1.311
  164HISE    CB 1623   5.688   6.341   1.274
  164HISE    CG 1624   5.755   6.406   1.153
  164HISE   ND1 1625   5.877   6.459   1.149
  164HISE   CD2 1626   5.722   6.389   1.025
  164HISE   HD2 1627   5.636   6.330   0.993
  164HISE   CE1 1628   5.914   6.472   1.022
  164HISE   HE1 1629   6.012   6.506   0.988
  164HISE   NE2 1630   5.818   6.427   0.942
  164HISE   HE2 1631   5.821   6.406   0.844
  164HISE     C 1632   5.464   6.319   1.387
  164HISE     O 1633   5.472   6.308   1.509
  165LEU      N 1634   5.362   6.271   1.317
  165LEU      H 1635   5.334   6.305   1.227
  165LEU     CA 1636   5.285   6.159   1.372
  165LEU     CB 1637   5.161   6.141   1.285
  165LEU     CG 1638   5.031   6.078   1.335
  165LEU    CD1 1639   5.044   5.926   1.343
  165LEU    CD2 1640   5.001   6.137   1.474
  165LEU      C 1641   5.366   6.030   1.376
  165LEU      O 1642   5.404   5.968   1.276
  166TYR      N 1643   5.374   5.974   1.496
  166TYR      H 1644   5.343   6.020   1.579
  166TYR     CA 1645   5.447   5.850   1.528
  166TYR     CB 1646   5.563   5.877   1.623
  166TYR     CG 1647   5.680   5.942   1.548
  166TYR    CD1 1648   5.764   5.861   1.473
  166TYR    HD1 1649   5.746   5.757   1.446
  166TYR    CD2 1650   5.705   6.076   1.577
  166TYR    HD2 1651   5.628   6.146   1.609
  166TYR    CE1 1652   5.884   5.921   1.437
  166TYR    HE1 1653   5.961   5.865   1.383
  166TYR    CE2 1654   5.827   6.132   1.542
  166TYR    HE2 1655   5.859   6.226   1.588
  166TYR     CZ 1656   5.912   6.055   1.463
  166TYR     OH 1657   6.017   6.113   1.401
  166TYR     HH 1658   6.013   6.213   1.402
  166TYR      C 1659   5.358   5.737   1.580
  166TYR      O 1660   5.264   5.766   1.653
  167GLU      N 1661   5.384   5.618   1.526
  167GLU      H 1662   5.440   5.627   1.444
  167GLU     CA 1663   5.323   5.492   1.570
  167GLU     CB 1664   5.267   5.412   1.452
  167GLU     CG 1665   5.170   5.299   1.488
  167GLU     CD 1666   5.149   5.223   1.357
  167GLU    OE1 1667   5.069   5.275   1.275
  167GLU    OE2 1668   5.214   5.118   1.339
  167GLU      C 1669   5.422   5.415   1.658
  167GLU      O 1670   5.533   5.386   1.612
  168LEU      N 1671   5.386   5.382   1.781
  168LEU      H 1672   5.293   5.406   1.810
  168LEU     CA 1673   5.477   5.311   1.872
  168LEU     CB 1674   5.511   5.389   1.999
  168LEU     CG 1675   5.601   5.512   1.987
  168LEU    CD1 1676   5.528   5.631   1.924
  168LEU    CD2 1677   5.665   5.545   2.122
  168LEU      C 1678   5.415   5.179   1.921
  168LEU      O 1679   5.327   5.176   2.007
  169ASP      N 1680   5.473   5.073   1.866
  169ASP      H 1681   5.546   5.085   1.800
  169ASP     CA 1682   5.449   4.938   1.920
  169ASP     CB 1683   5.446   4.842   1.801
  169ASP     CG 1684   5.403   4.698   1.832
  169ASP    OD1 1685   5.286   4.672   1.798
  169ASP    OD2 1686   5.476   4.614   1.889
  169ASP      C 1687   5.566   4.894   2.009
  169ASP      O 1688   5.683   4.909   1.974
  170GLY      N 1689   5.546   4.850   2.133
  170GLY      H 1690   5.453   4.845   2.169
  170GLY     CA 1691   5.643   4.802   2.232
  170GLY      C 1692   5.725   4.677   2.199
  170GLY      O 1693   5.839   4.666   2.242
  171ARG      N 1694   5.666   4.578   2.133
  171ARG      H 1695   5.575   4.600   2.097
  171ARG     CA 1696   5.734   4.459   2.079
  171ARG     CB 1697   5.634   4.343   2.072
  171ARG     CG 1698   5.623   4.282   2.212
  171ARG     CD 1699   5.482   4.227   2.236
  171ARG     NE 1700   5.467   4.105   2.155
  171ARG     HE 1701   5.542   4.075   2.096
  171ARG     CZ 1702   5.352   4.037   2.148
  171ARG    NH1 1703   5.241   4.074   2.214
  171ARG   HH11 1704   5.234   4.155   2.272
  171ARG   HH12 1705   5.172   4.003   2.228
  171ARG    NH2 1706   5.333   3.940   2.057
  171ARG   HH21 1707   5.413   3.925   1.999
  171ARG   HH22 1708   5.247   3.892   2.043
  171ARG      C 1709   5.816   4.474   1.951
  171ARG      O 1710   5.925   4.422   1.929
  172MET      N 1711   5.757   4.547   1.856
  172MET      H 1712   5.664   4.583   1.859
  172MET     CA 1713   5.823   4.581   1.729
  172MET     CB 1714   5.735   4.662   1.635
  172MET     CG 1715   5.625   4.584   1.563
  172MET     SD 1716   5.685   4.512   1.406
  172MET     CE 1717   5.542   4.421   1.352
  172MET      C 1718   5.967   4.634   1.738
  172MET      O 1719   5.999   4.726   1.813
  173PRO      N 1720   6.058   4.587   1.654
  173PRO     CA 1721   6.200   4.627   1.654
  173PRO     CB 1722   6.268   4.548   1.542
  173PRO     CG 1723   6.180   4.424   1.523
  173PRO     CD 1724   6.041   4.469   1.567
  173PRO      C 1725   6.220   4.778   1.640
  173PRO      O 1726   6.305   4.843   1.700
  174PHE      N 1727   6.146   4.842   1.550
  174PHE      H 1728   6.091   4.793   1.482
  174PHE     CA 1729   6.143   4.988   1.529
  174PHE     CB 1730   6.216   5.009   1.396
  174PHE     CG 1731   6.369   4.998   1.398
  174PHE    CD1 1732   6.425   4.872   1.386
  174PHE    HD1 1733   6.360   4.788   1.364
  174PHE    CD2 1734   6.448   5.108   1.429
  174PHE    HD2 1735   6.414   5.211   1.437
  174PHE    CE1 1736   6.562   4.854   1.404
  174PHE    HE1 1737   6.594   4.752   1.383
  174PHE    CE2 1738   6.585   5.088   1.447
  174PHE    HE2 1739   6.643   5.176   1.474
  174PHE     CZ 1740   6.643   4.962   1.436
  174PHE     HZ 1741   6.752   4.954   1.433
  174PHE      C 1742   6.004   5.052   1.525
  174PHE      O 1743   5.910   4.983   1.484
  175PRO      N 1744   5.997   5.174   1.576
  175PRO     CA 1745   5.883   5.267   1.568
  175PRO     CB 1746   5.905   5.373   1.675
  175PRO     CG 1747   6.057   5.378   1.688
  175PRO     CD 1748   6.097   5.231   1.667
  175PRO      C 1749   5.875   5.322   1.425
  175PRO      O 1750   5.968   5.353   1.350
  176VAL      N 1751   5.749   5.352   1.397
  176VAL      H 1752   5.676   5.332   1.462
  176VAL     CA 1753   5.703   5.406   1.268
  176VAL     CB 1754   5.581   5.324   1.225
  176VAL    CG1 1755   5.532   5.346   1.082
  176VAL    CG2 1756   5.598   5.174   1.247
  176VAL      C 1757   5.664   5.554   1.258
  176VAL      O 1758   5.578   5.601   1.333
  177ASN      N 1759   5.704   5.618   1.149
  177ASN      H 1760   5.743   5.562   1.076
  177ASN     CA 1761   5.680   5.757   1.108
  177ASN     CB 1762   5.812   5.830   1.081
  177ASN     CG 1763   5.779   5.979   1.073
  177ASN    OD1 1764   5.702   6.028   0.990
  177ASN    ND2 1765   5.847   6.065   1.148
  177ASN   HD21 1766   5.925   6.048   1.208
  177ASN   HD22 1767   5.817   6.160   1.139
  177ASN      C 1768   5.568   5.770   1.005
  177ASN      O 1769   5.580   5.717   0.895
  178HISE     N 1770   5.467   5.852   1.032
  178HISE     H 1771   5.453   5.908   1.114
  178HISE    CA 1772   5.359   5.860   0.932
  178HISE    CB 1773   5.230   5.799   0.987
  178HISE    CG 1774   5.230   5.648   1.012
  178HISE   ND1 1775   5.227   5.551   0.921
  178HISE   CD2 1776   5.200   5.597   1.131
  178HISE   HD2 1777   5.181   5.654   1.222
  178HISE   CE1 1778   5.196   5.439   0.985
  178HISE   HE1 1779   5.162   5.345   0.941
  178HISE   NE2 1780   5.184   5.466   1.114
  178HISE   HE2 1781   5.166   5.405   1.191
  178HISE     C 1782   5.347   5.995   0.862
  178HISE     O 1783   5.250   6.007   0.787
  179GLY      N 1784   5.453   6.075   0.856
  179GLY      H 1785   5.525   6.050   0.921
  179GLY     CA 1786   5.450   6.214   0.807
  179GLY      C 1787   5.387   6.320   0.898
  179GLY      O 1788   5.377   6.299   1.019
  180ALA      N 1789   5.357   6.438   0.845
  180ALA      H 1790   5.344   6.448   0.746
  180ALA     CA 1791   5.317   6.554   0.926
  180ALA     CB 1792   5.314   6.669   0.826
  180ALA      C 1793   5.184   6.544   1.001
  180ALA      O 1794   5.094   6.474   0.955
  181SER      N 1795   5.179   6.623   1.108
  181SER      H 1796   5.261   6.677   1.127
  181SER     CA 1797   5.063   6.636   1.198
  181SER     CB 1798   5.063   6.502   1.271
  181SER     OG 1799   4.991   6.503   1.395
  181SER     HG 1800   4.894   6.495   1.370
  181SER      C 1801   5.089   6.747   1.299
  181SER      O 1802   5.199   6.796   1.322
  182SER      N 1803   4.981   6.796   1.360
  182SER      H 1804   4.891   6.755   1.347
  182SER     CA 1805   4.985   6.909   1.455
  182SER     CB 1806   4.899   7.029   1.415
  182SER     OG 1807   4.873   7.132   1.511
  182SER     HG 1808   4.959   7.182   1.523
  182SER      C 1809   4.927   6.854   1.586
  182SER      O 1810   4.849   6.758   1.587
  183GLU      N 1811   4.983   6.900   1.697
  183GLU      H 1812   5.080   6.922   1.687
  183GLU     CA 1813   4.933   6.879   1.834
  183GLU     CB 1814   5.028   6.938   1.938
  183GLU     CG 1815   5.101   6.831   2.020
  183GLU     CD 1816   5.171   6.893   2.141
  183GLU    OE1 1817   5.173   6.816   2.240
  183GLU    OE2 1818   5.230   7.004   2.135
  183GLU      C 1819   4.790   6.928   1.855
  183GLU      O 1820   4.733   6.892   1.959
  184ASP      N 1821   4.749   7.025   1.773
  184ASP      H 1822   4.818   7.084   1.732
  184ASP     CA 1823   4.611   7.074   1.766
  184ASP     CB 1824   4.616   7.214   1.704
  184ASP     CG 1825   4.489   7.297   1.682
  184ASP    OD1 1826   4.440   7.354   1.782
  184ASP    OD2 1827   4.439   7.300   1.567
  184ASP      C 1828   4.516   6.980   1.690
  184ASP      O 1829   4.419   6.935   1.752
  185THR      N 1830   4.544   6.920   1.575
  185THR      H 1831   4.629   6.932   1.524
  185THR     CA 1832   4.466   6.813   1.511
  185THR     CB 1833   4.493   6.819   1.361
  185THR    OG1 1834   4.633   6.820   1.332
  185THR    HG1 1835   4.655   6.723   1.335
  185THR    CG2 1836   4.418   6.935   1.294
  185THR      C 1837   4.478   6.670   1.566
  185THR      O 1838   4.408   6.585   1.511
  186LEU      N 1839   4.588   6.642   1.635
  186LEU      H 1840   4.666   6.701   1.614
  186LEU     CA 1841   4.618   6.519   1.710
  186LEU     CB 1842   4.653   6.546   1.856
  186LEU     CG 1843   4.791   6.517   1.916
  186LEU    CD1 1844   4.805   6.558   2.063
  186LEU    CD2 1845   4.831   6.370   1.894
  186LEU      C 1846   4.528   6.396   1.704
  186LEU      O 1847   4.576   6.291   1.662
  187LEU      N 1848   4.404   6.407   1.750
  187LEU      H 1849   4.368   6.480   1.808
  187LEU     CA 1850   4.309   6.295   1.761
  187LEU     CB 1851   4.179   6.329   1.835
  187LEU     CG 1852   4.200   6.318   1.986
  187LEU    CD1 1853   4.082   6.372   2.067
  187LEU    CD2 1854   4.214   6.174   2.034
  187LEU      C 1855   4.280   6.238   1.622
  187LEU      O 1856   4.300   6.121   1.590
  188LYS      N 1857   4.259   6.332   1.530
  188LYS      H 1858   4.271   6.427   1.557
  188LYS     CA 1859   4.220   6.314   1.389
  188LYS     CB 1860   4.172   6.446   1.327
  188LYS     CG 1861   4.139   6.432   1.179
  188LYS     CD 1862   4.034   6.540   1.153
  188LYS     CE 1863   4.009   6.531   1.002
  188LYS     NZ 1864   4.109   6.606   0.924
  188LYS    HZ1 1865   4.196   6.593   0.971
  188LYS    HZ2 1866   4.110   6.575   0.829
  188LYS    HZ3 1867   4.079   6.701   0.929
  188LYS      C 1868   4.339   6.255   1.313
  188LYS      O 1869   4.321   6.155   1.245
  189ASP      N 1870   4.460   6.309   1.324
  189ASP      H 1871   4.463   6.407   1.344
  189ASP     CA 1872   4.580   6.251   1.262
  189ASP     CB 1873   4.700   6.338   1.299
  189ASP     CG 1874   4.684   6.481   1.245
  189ASP    OD1 1875   4.740   6.571   1.311
  189ASP    OD2 1876   4.625   6.506   1.138
  189ASP      C 1877   4.602   6.108   1.312
  189ASP      O 1878   4.615   6.019   1.228
  190ALA      N 1879   4.596   6.080   1.442
  190ALA      H 1880   4.610   6.153   1.509
  190ALA     CA 1881   4.592   5.943   1.494
  190ALA     CB 1882   4.613   5.950   1.646
  190ALA      C 1883   4.479   5.849   1.451
  190ALA      O 1884   4.500   5.748   1.384
  191ALA      N 1885   4.355   5.886   1.483
  191ALA      H 1886   4.334   5.960   1.547
  191ALA     CA 1887   4.233   5.819   1.435
  191ALA     CB 1888   4.111   5.900   1.480
  191ALA      C 1889   4.227   5.778   1.288
  191ALA      O 1890   4.174   5.670   1.262
  192LYS      N 1891   4.287   5.858   1.200
  192LYS      H 1892   4.324   5.947   1.226
  192LYS     CA 1893   4.311   5.821   1.060
  192LYS     CB 1894   4.357   5.938   0.973
  192LYS     CG 1895   4.393   5.892   0.832
  192LYS     CD 1896   4.451   6.008   0.751
  192LYS     CE 1897   4.597   6.032   0.788
  192LYS     NZ 1898   4.668   6.131   0.706
  192LYS    HZ1 1899   4.757   6.155   0.746
  192LYS    HZ2 1900   4.690   6.095   0.615
  192LYS    HZ3 1901   4.617   6.217   0.701
  192LYS      C 1902   4.393   5.695   1.035
  192LYS      O 1903   4.338   5.597   0.985
  193VAL      N 1904   4.512   5.699   1.094
  193VAL      H 1905   4.533   5.770   1.161
  193VAL     CA 1906   4.602   5.583   1.102
  193VAL     CB 1907   4.740   5.623   1.157
  193VAL    CG1 1908   4.840   5.507   1.153
  193VAL    CG2 1909   4.799   5.741   1.080
  193VAL      C 1910   4.542   5.459   1.169
  193VAL      O 1911   4.516   5.362   1.099
  194CYS      N 1912   4.472   5.479   1.281
  194CYS      H 1913   4.486   5.559   1.339
  194CYS     CA 1914   4.397   5.373   1.350
  194CYS     CB 1915   4.355   5.431   1.485
  194CYS     SG 1916   4.500   5.497   1.576
  194CYS     HG 1917   4.572   5.390   1.544
  194CYS      C 1918   4.276   5.313   1.278
  194CYS      O 1919   4.225   5.205   1.308
  195ARG      N 1920   4.216   5.387   1.185
  195ARG      H 1921   4.251   5.479   1.168
  195ARG     CA 1922   4.108   5.341   1.097
  195ARG     CB 1923   4.017   5.456   1.055
  195ARG     CG 1924   3.922   5.500   1.167
  195ARG     CD 1925   3.815   5.593   1.109
  195ARG     NE 1926   3.871   5.722   1.064
  195ARG     HE 1927   3.926   5.724   0.981
  195ARG     CZ 1928   3.879   5.840   1.126
  195ARG    NH1 1929   3.840   5.864   1.252
  195ARG   HH11 1930   3.799   5.783   1.293
  195ARG   HH12 1931   3.841   5.954   1.295
  195ARG    NH2 1932   3.937   5.940   1.057
  195ARG   HH21 1933   3.974   5.919   0.967
  195ARG   HH22 1934   3.928   6.031   1.098
  195ARG      C 1935   4.165   5.263   0.979
  195ARG      O 1936   4.122   5.148   0.969
  196GLU      N 1937   4.276   5.301   0.917
  196GLU      H 1938   4.310   5.395   0.928
  196GLU     CA 1939   4.343   5.223   0.812
  196GLU     CB 1940   4.435   5.299   0.716
  196GLU     CG 1941   4.546   5.387   0.776
  196GLU     CD 1942   4.618   5.443   0.653
  196GLU    OE1 1943   4.582   5.557   0.616
  196GLU    OE2 1944   4.712   5.378   0.603
  196GLU      C 1945   4.408   5.098   0.871
  196GLU      O 1946   4.416   4.991   0.811
  197PHE      N 1947   4.446   5.104   0.998
  197PHE      H 1948   4.475   5.190   1.040
  197PHE     CA 1949   4.475   4.989   1.085
  197PHE     CB 1950   4.543   5.039   1.212
  197PHE     CG 1951   4.667   4.954   1.239
  197PHE    CD1 1952   4.778   5.025   1.282
  197PHE    HD1 1953   4.778   5.134   1.283
  197PHE    CD2 1954   4.669   4.815   1.245
  197PHE    HD2 1955   4.582   4.752   1.226
  197PHE    CE1 1956   4.891   4.965   1.337
  197PHE    HE1 1957   4.962   5.030   1.388
  197PHE    CE2 1958   4.780   4.755   1.302
  197PHE    HE2 1959   4.765   4.655   1.343
  197PHE     CZ 1960   4.892   4.826   1.343
  197PHE     HZ 1961   4.975   4.767   1.381
  197PHE      C 1962   4.370   4.882   1.117
  197PHE      O 1963   4.393   4.762   1.102
  198THR      N 1964   4.249   4.919   1.158
  198THR      H 1965   4.226   5.011   1.191
  198THR     CA 1966   4.145   4.820   1.189
  198THR     CB 1967   4.075   4.871   1.315
  198THR    OG1 1968   4.007   4.754   1.360
  198THR    HG1 1969   4.069   4.704   1.420
  198THR    CG2 1970   3.989   4.997   1.300
  198THR      C 1971   4.065   4.777   1.066
  198THR      O 1972   4.035   4.658   1.059
  199GLU      N 1973   4.026   4.867   0.976
  199GLU      H 1974   4.056   4.962   0.977
  199GLU     CA 1975   3.926   4.849   0.869
  199GLU     CB 1976   3.880   4.988   0.825
  199GLU     CG 1977   3.810   5.080   0.926
  199GLU     CD 1978   3.765   5.220   0.883
  199GLU    OE1 1979   3.646   5.243   0.914
  199GLU    OE2 1980   3.839   5.278   0.801
  199GLU      C 1981   3.970   4.757   0.756
  199GLU      O 1982   3.897   4.744   0.657
  200ARG      N 1983   4.098   4.728   0.737
  200ARG      H 1984   4.171   4.766   0.794
  200ARG     CA 1985   4.145   4.624   0.645
  200ARG     CB 1986   4.298   4.627   0.633
  200ARG     CG 1987   4.347   4.733   0.534
  200ARG     CD 1988   4.499   4.731   0.513
  200ARG     NE 1989   4.569   4.753   0.640
  200ARG     HE 1990   4.562   4.679   0.707
  200ARG     CZ 1991   4.654   4.849   0.680
  200ARG    NH1 1992   4.708   4.935   0.593
  200ARG   HH11 1993   4.698   4.929   0.494
  200ARG   HH12 1994   4.754   5.017   0.627
  200ARG    NH2 1995   4.699   4.852   0.806
  200ARG   HH21 1996   4.671   4.787   0.876
  200ARG   HH22 1997   4.743   4.936   0.838
  200ARG      C 1998   4.117   4.478   0.684
  200ARG      O 1999   4.066   4.398   0.606
  201GLU      N 2000   4.109   4.453   0.814
  201GLU      H 2001   4.067   4.519   0.876
  201GLU     CA 2002   4.115   4.319   0.875
  201GLU     CB 2003   4.196   4.347   1.001
  201GLU     CG 2004   4.269   4.217   1.036
  201GLU     CD 2005   4.374   4.177   0.932
  201GLU    OE1 2006   4.484   4.236   0.926
  201GLU    OE2 2007   4.337   4.076   0.868
  201GLU      C 2008   3.973   4.270   0.903
  201GLU      O 2009   3.923   4.259   1.015
  202GLN      N 2010   3.909   4.240   0.790
  202GLN      H 2011   3.960   4.241   0.704
  202GLN     CA 2012   3.764   4.218   0.781
  202GLN     CB 2013   3.717   4.188   0.638
  202GLN     CG 2014   3.755   4.315   0.561
  202GLN     CD 2015   3.675   4.333   0.431
  202GLN    OE1 2016   3.710   4.299   0.318
  202GLN    NE2 2017   3.566   4.408   0.434
  202GLN   HE21 2018   3.513   4.450   0.508
  202GLN   HE22 2019   3.539   4.451   0.348
  202GLN      C 2020   3.704   4.110   0.872
  202GLN      O 2021   3.587   4.119   0.908
  203GLY      N 2022   3.781   4.004   0.897
  203GLY      H 2023   3.864   3.992   0.843
  203GLY     CA 2024   3.734   3.895   0.983
  203GLY      C 2025   3.699   3.931   1.128
  203GLY      O 2026   3.606   3.878   1.189
  204GLU      N 2027   3.777   4.024   1.182
  204GLU      H 2028   3.849   4.058   1.122
  204GLU     CA 2029   3.781   4.057   1.325
  204GLU     CB 2030   3.920   4.111   1.357
  204GLU     CG 2031   3.945   4.105   1.508
  204GLU     CD 2032   3.930   3.970   1.580
  204GLU    OE1 2033   3.820   3.949   1.636
  204GLU    OE2 2034   4.019   3.883   1.577
  204GLU      C 2035   3.673   4.147   1.386
  204GLU      O 2036   3.637   4.248   1.326
  205VAL      N 2037   3.620   4.106   1.500
  205VAL      H 2038   3.651   4.018   1.537
  205VAL     CA 2039   3.528   4.178   1.590
  205VAL     CB 2040   3.402   4.094   1.614
  205VAL    CG1 2041   3.332   4.073   1.480
  205VAL    CG2 2042   3.446   3.954   1.659
  205VAL      C 2043   3.583   4.235   1.720
  205VAL      O 2044   3.530   4.334   1.770
  206ARG      N 2045   3.696   4.182   1.767
  206ARG      H 2046   3.746   4.113   1.714
  206ARG     CA 2047   3.773   4.237   1.879
  206ARG     CB 2048   3.870   4.131   1.930
  206ARG     CG 2049   3.794   4.017   1.998
  206ARG     CD 2050   3.874   3.891   2.031
  206ARG     NE 2051   3.933   3.826   1.914
  206ARG     HE 2052   3.931   3.877   1.828
  206ARG     CZ 2053   3.964   3.696   1.900
  206ARG    NH1 2054   3.959   3.613   2.005
  206ARG   HH11 2055   3.938   3.637   2.100
  206ARG   HH12 2056   3.953   3.518   1.975
  206ARG    NH2 2057   4.016   3.654   1.784
  206ARG   HH21 2058   4.009   3.702   1.697
  206ARG   HH22 2059   4.073   3.572   1.785
  206ARG      C 2060   3.846   4.367   1.847
  206ARG      O 2061   3.921   4.370   1.749
  207PHE      N 2062   3.819   4.467   1.931
  207PHE      H 2063   3.750   4.449   2.001
  207PHE     CA 2064   3.881   4.600   1.934
  207PHE     CB 2065   3.845   4.685   1.813
  207PHE     CG 2066   3.697   4.720   1.796
  207PHE    CD1 2067   3.653   4.848   1.829
  207PHE    HD1 2068   3.726   4.913   1.877
  207PHE    CD2 2069   3.609   4.635   1.730
  207PHE    HD2 2070   3.648   4.535   1.713
  207PHE    CE1 2071   3.528   4.894   1.788
  207PHE    HE1 2072   3.494   4.993   1.817
  207PHE    CE2 2073   3.483   4.678   1.690
  207PHE    HE2 2074   3.419   4.616   1.627
  207PHE     CZ 2075   3.445   4.809   1.717
  207PHE     HZ 2076   3.370   4.864   1.660
  207PHE      C 2077   3.849   4.679   2.061
  207PHE      O 2078   3.741   4.666   2.119
  208SER      N 2079   3.947   4.757   2.104
  208SER      H 2080   4.043   4.737   2.083
  208SER     CA 2081   3.924   4.853   2.213
  208SER     CB 2082   3.945   4.780   2.345
  208SER     OG 2083   3.898   4.859   2.455
  208SER     HG 2084   3.905   4.808   2.541
  208SER      C 2085   4.016   4.976   2.214
  208SER      O 2086   4.137   4.958   2.211
  209ALA      N 2087   3.961   5.095   2.237
  209ALA      H 2088   3.861   5.100   2.244
  209ALA     CA 2089   4.032   5.223   2.228
  209ALA     CB 2090   3.980   5.293   2.102
  209ALA      C 2091   4.024   5.307   2.356
  209ALA      O 2092   3.917   5.320   2.416
  210VAL      N 2093   4.136   5.369   2.390
  210VAL      H 2094   4.220   5.351   2.339
  210VAL     CA 2095   4.155   5.450   2.512
  210VAL     CB 2096   4.205   5.357   2.622
  210VAL    CG1 2097   4.334   5.278   2.597
  210VAL    CG2 2098   4.218   5.436   2.752
  210VAL      C 2099   4.241   5.574   2.489
  210VAL      O 2100   4.346   5.555   2.427
  211ALA      N 2101   4.216   5.687   2.555
  211ALA      H 2102   4.137   5.692   2.615
  211ALA     CA 2103   4.303   5.804   2.535
  211ALA     CB 2104   4.244   5.910   2.442
  211ALA      C 2105   4.349   5.871   2.664
  211ALA      O 2106   4.294   5.858   2.774
  212LEU      N 2107   4.457   5.946   2.647
  212LEU      H 2108   4.506   5.945   2.560
  212LEU     CA 2109   4.524   6.017   2.757
  212LEU     CB 2110   4.674   5.996   2.740
  212LEU     CG 2111   4.727   5.948   2.875
  212LEU    CD1 2112   4.876   5.917   2.857
  212LEU    CD2 2113   4.714   6.061   2.977
  212LEU      C 2114   4.484   6.164   2.744
  212LEU      O 2115   4.529   6.237   2.656
  213CYS      N 2116   4.414   6.209   2.848
  213CYS      H 2117   4.418   6.162   2.937
  213CYS     CA 2118   4.351   6.341   2.843
  213CYS     CB 2119   4.202   6.316   2.817
  213CYS     SG 2120   4.171   6.242   2.653
  213CYS     HG 2121   4.187   6.357   2.588
  213CYS      C 2122   4.361   6.427   2.969
  213CYS      O 2123   4.384   6.375   3.078
  214LYS      N 2124   4.344   6.559   2.957
  214LYS      H 2125   4.348   6.596   2.864
  214LYS     CA 2126   4.344   6.652   3.071
  214LYS     CB 2127   4.339   6.789   3.003
  214LYS     CG 2128   4.400   6.907   3.080
  214LYS     CD 2129   4.550   6.883   3.100
  214LYS     CE 2130   4.594   6.959   3.226
  214LYS     NZ 2131   4.601   7.106   3.212
  214LYS    HZ1 2132   4.661   7.144   3.283
  214LYS    HZ2 2133   4.632   7.126   3.119
  214LYS    HZ3 2134   4.510   7.147   3.219
  214LYS      C 2135   4.226   6.631   3.167
  214LYS      O 2136   4.111   6.633   3.124
  215ALA      N 2137   4.261   6.640   3.295
  215ALA      H 2138   4.355   6.663   3.320
  215ALA     CA 2139   4.161   6.639   3.403
  215ALA     CB 2140   4.214   6.603   3.542
  215ALA      C 2141   4.079   6.767   3.419
  215ALA      O 2142   4.119   6.873   3.371
  216ALA      N 2143   3.959   6.760   3.476
  216ALA      H 2144   3.906   6.678   3.499
  216ALA     CA 2145   3.878   6.881   3.495
  216ALA     CB 2146   3.736   6.861   3.442
  216ALA      C 2147   3.881   6.952   3.631
  216ALA     O1 2148   3.854   7.075   3.627
  216ALA     O2 2149   3.913   6.888   3.733
   6.93329   6.93329   4.90256   0.00000   0.00000   0.00000   0.00000   3.46663   3.46663
