# Supplementary material for: Is There a Functional Role for the Knotted Topology in Protein UCH-L1?
Source: J Chem Inf Model. 2024 Jul 24;64(17):6827–37. doi: 10.1021/acs.jcim.4c00880 (PMC11388461; doi:10.1021/acs.jcim.4c00880)
Supplement: Supplementary file 2 — ci4c00880_si_002.zip [file ci4c00880_si_002.zip › UCH-L1_files/APO/APO_delta7/REP_4/traj_final.gro]

Protein in water t= 500000.00000 step= 5000000
 2149
    1ILE      N    1   6.710   5.190   3.129
    1ILE     H1    2   6.649   5.240   3.191
    1ILE     H2    3   6.793   5.167   3.178
    1ILE     H3    4   6.742   5.247   3.053
    1ILE     CA    5   6.643   5.073   3.072
    1ILE     CB    6   6.496   5.098   3.036
    1ILE    CG1    7   6.462   5.230   2.966
    1ILE    CG2    8   6.422   5.092   3.169
    1ILE     CD    9   6.317   5.235   2.919
    1ILE      C   10   6.720   5.038   2.944
    1ILE      O   11   6.743   5.127   2.862
    2ASN      N   12   6.763   4.914   2.926
    2ASN      H   13   6.751   4.841   2.994
    2ASN     CA   14   6.846   4.872   2.812
    2ASN     CB   15   6.911   4.737   2.844
    2ASN     CG   16   7.030   4.702   2.755
    2ASN    OD1   17   7.016   4.621   2.664
    2ASN    ND2   18   7.149   4.755   2.784
    2ASN   HD21   19   7.176   4.821   2.855
    2ASN   HD22   20   7.221   4.736   2.719
    2ASN      C   21   6.785   4.874   2.671
    2ASN      O   22   6.705   4.788   2.636
    3PRO      N   23   6.845   4.955   2.584
    3PRO     CA   24   6.805   4.967   2.443
    3PRO     CB   25   6.901   5.067   2.378
    3PRO     CG   26   6.942   5.158   2.493
    3PRO     CD   27   6.940   5.064   2.613
    3PRO      C   28   6.806   4.837   2.362
    3PRO      O   29   6.705   4.802   2.301
    4GLU      N   30   6.915   4.763   2.375
    4GLU      H   31   6.996   4.787   2.428
    4GLU     CA   32   6.926   4.632   2.309
    4GLU     CB   33   7.074   4.594   2.316
    4GLU     CG   34   7.102   4.468   2.234
    4GLU     CD   35   7.204   4.379   2.305
    4GLU    OE1   36   7.324   4.407   2.321
    4GLU    OE2   37   7.160   4.273   2.356
    4GLU      C   38   6.823   4.525   2.346
    4GLU      O   39   6.757   4.469   2.259
    5MET      N   40   6.793   4.519   2.475
    5MET      H   41   6.849   4.563   2.545
    5MET     CA   42   6.680   4.437   2.523
    5MET     CB   43   6.667   4.428   2.675
    5MET     CG   44   6.799   4.382   2.737
    5MET     SD   45   6.876   4.227   2.678
    5MET     CE   46   6.855   4.128   2.824
    5MET      C   47   6.540   4.474   2.473
    5MET      O   48   6.462   4.389   2.431
    6LEU      N   49   6.519   4.605   2.463
    6LEU      H   50   6.568   4.676   2.514
    6LEU     CA   51   6.407   4.665   2.389
    6LEU     CB   52   6.410   4.814   2.424
    6LEU     CG   53   6.351   4.848   2.561
    6LEU    CD1   54   6.382   4.993   2.599
    6LEU    CD2   55   6.199   4.835   2.545
    6LEU      C   56   6.407   4.645   2.238
    6LEU      O   57   6.302   4.611   2.183
    7ASN      N   58   6.521   4.656   2.170
    7ASN      H   59   6.597   4.711   2.205
    7ASN     CA   60   6.531   4.622   2.028
    7ASN     CB   61   6.672   4.643   1.971
    7ASN     CG   62   6.718   4.789   1.980
    7ASN    OD1   63   6.644   4.887   1.982
    7ASN    ND2   64   6.846   4.797   1.945
    7ASN   HD21   65   6.885   4.712   1.908
    7ASN   HD22   66   6.909   4.872   1.966
    7ASN      C   67   6.502   4.475   1.994
    7ASN      O   68   6.421   4.447   1.906
    8LYS      N   69   6.547   4.386   2.081
    8LYS      H   70   6.625   4.406   2.141
    8LYS     CA   71   6.519   4.242   2.074
    8LYS     CB   72   6.581   4.173   2.195
    8LYS     CG   73   6.610   4.023   2.187
    8LYS     CD   74   6.705   3.973   2.296
    8LYS     CE   75   6.821   4.066   2.330
    8LYS     NZ   76   6.892   4.007   2.444
    8LYS    HZ1   77   6.952   4.068   2.496
    8LYS    HZ2   78   6.825   3.965   2.506
    8LYS    HZ3   79   6.951   3.941   2.397
    8LYS      C   80   6.368   4.215   2.077
    8LYS      O   81   6.320   4.141   1.991
    9VAL      N   82   6.289   4.283   2.159
    9VAL      H   83   6.335   4.338   2.229
    9VAL     CA   84   6.142   4.289   2.163
    9VAL     CB   85   6.082   4.339   2.294
    9VAL    CG1   86   5.937   4.295   2.314
    9VAL    CG2   87   6.149   4.272   2.415
    9VAL      C   88   6.075   4.348   2.039
    9VAL      O   89   6.004   4.275   1.970
   10LEU      N   90   6.124   4.466   1.999
   10LEU      H   91   6.178   4.520   2.063
   10LEU     CA   92   6.084   4.530   1.873
   10LEU     CB   93   6.134   4.675   1.863
   10LEU     CG   94   6.040   4.775   1.795
   10LEU    CD1   95   5.931   4.812   1.896
   10LEU    CD2   96   6.119   4.893   1.739
   10LEU      C   97   6.104   4.452   1.743
   10LEU      O   98   6.008   4.422   1.673
   11SER      N   99   6.228   4.403   1.734
   11SER      H  100   6.297   4.425   1.803
   11SER     CA  101   6.277   4.307   1.634
   11SER     CB  102   6.427   4.277   1.644
   11SER     OG  103   6.491   4.392   1.589
   11SER     HG  104   6.470   4.389   1.492
   11SER      C  105   6.189   4.183   1.627
   11SER      O  106   6.111   4.172   1.532
   12ARG      N  107   6.192   4.098   1.729
   12ARG      H  108   6.264   4.107   1.798
   12ARG     CA  109   6.126   3.967   1.730
   12ARG     CB  110   6.141   3.899   1.866
   12ARG     CG  111   6.278   3.831   1.876
   12ARG     CD  112   6.299   3.716   1.778
   12ARG     NE  113   6.440   3.675   1.796
   12ARG     HE  114   6.508   3.745   1.775
   12ARG     CZ  115   6.479   3.553   1.834
   12ARG    NH1  116   6.385   3.464   1.869
   12ARG   HH11  117   6.290   3.485   1.847
   12ARG   HH12  118   6.417   3.379   1.912
   12ARG    NH2  119   6.603   3.504   1.818
   12ARG   HH21  120   6.681   3.557   1.785
   12ARG   HH22  121   6.608   3.405   1.830
   12ARG      C  122   5.977   3.974   1.697
   12ARG      O  123   5.922   3.879   1.642
   13LEU      N  124   5.919   4.084   1.744
   13LEU      H  125   5.967   4.151   1.800
   13LEU     CA  126   5.779   4.126   1.725
   13LEU     CB  127   5.725   4.240   1.811
   13LEU     CG  128   5.697   4.199   1.956
   13LEU    CD1  129   5.690   4.316   2.054
   13LEU    CD2  130   5.577   4.105   1.966
   13LEU      C  131   5.742   4.159   1.580
   13LEU      O  132   5.622   4.154   1.554
   14GLY      N  133   5.842   4.189   1.497
   14GLY      H  134   5.939   4.178   1.518
   14GLY     CA  135   5.822   4.212   1.353
   14GLY      C  136   5.759   4.348   1.323
   14GLY      O  137   5.657   4.365   1.256
   15VAL      N  138   5.844   4.444   1.357
   15VAL      H  139   5.922   4.426   1.417
   15VAL     CA  140   5.829   4.584   1.316
   15VAL     CB  141   5.909   4.666   1.417
   15VAL    CG1  142   6.057   4.630   1.420
   15VAL    CG2  143   5.890   4.817   1.401
   15VAL      C  144   5.867   4.608   1.170
   15VAL      O  145   5.958   4.559   1.103
   16ALA      N  146   5.775   4.687   1.114
   16ALA      H  147   5.702   4.726   1.170
   16ALA     CA  148   5.788   4.743   0.979
   16ALA     CB  149   5.659   4.808   0.929
   16ALA      C  150   5.910   4.830   0.946
   16ALA      O  151   5.990   4.792   0.861
   17GLY      N  152   5.907   4.952   0.999
   17GLY      H  153   5.839   4.979   1.067
   17GLY     CA  154   6.032   5.029   0.988
   17GLY      C  155   6.150   4.989   1.077
   17GLY      O  156   6.141   4.952   1.194
   18GLN      N  157   6.260   5.040   1.023
   18GLN      H  158   6.267   5.091   0.937
   18GLN     CA  159   6.394   5.007   1.071
   18GLN     CB  160   6.491   5.018   0.954
   18GLN     CG  161   6.467   4.914   0.844
   18GLN     CD  162   6.559   4.941   0.724
   18GLN    OE1  163   6.530   5.004   0.622
   18GLN    NE2  164   6.681   4.890   0.725
   18GLN   HE21  165   6.708   4.825   0.797
   18GLN   HE22  166   6.736   4.905   0.642
   18GLN      C  167   6.442   5.081   1.196
   18GLN      O  168   6.564   5.087   1.212
   19TRP      N  169   6.346   5.104   1.285
   19TRP      H  170   6.252   5.079   1.266
   19TRP     CA  171   6.378   5.181   1.407
   19TRP     CB  172   6.244   5.226   1.466
   19TRP     CG  173   6.156   5.307   1.371
   19TRP    CD1  174   6.074   5.260   1.277
   19TRP    HD1  175   6.053   5.154   1.271
   19TRP    CD2  176   6.186   5.437   1.331
   19TRP    NE1  177   6.052   5.349   1.181
   19TRP    HE1  178   5.988   5.341   1.105
   19TRP    CE2  179   6.122   5.459   1.209
   19TRP    CE3  180   6.267   5.531   1.393
   19TRP    HE3  181   6.311   5.513   1.491
   19TRP    CZ2  182   6.138   5.583   1.148
   19TRP    HZ2  183   6.080   5.622   1.065
   19TRP    CZ3  184   6.287   5.653   1.331
   19TRP    HZ3  185   6.354   5.732   1.368
   19TRP    CH2  186   6.224   5.674   1.209
   19TRP    HH2  187   6.218   5.774   1.166
   19TRP      C  188   6.441   5.094   1.516
   19TRP      O  189   6.430   4.972   1.529
   20ARG      N  190   6.534   5.156   1.589
   20ARG      H  191   6.564   5.245   1.555
   20ARG     CA  192   6.606   5.102   1.705
   20ARG     CB  193   6.752   5.064   1.677
   20ARG     CG  194   6.766   4.967   1.560
   20ARG     CD  195   6.716   4.828   1.599
   20ARG     NE  196   6.728   4.742   1.480
   20ARG     HE  197   6.816   4.746   1.433
   20ARG     CZ  198   6.632   4.682   1.407
   20ARG    NH1  199   6.501   4.704   1.427
   20ARG   HH11  200   6.452   4.769   1.485
   20ARG   HH12  201   6.431   4.652   1.378
   20ARG    NH2  202   6.662   4.606   1.301
   20ARG   HH21  203   6.754   4.623   1.266
   20ARG   HH22  204   6.599   4.532   1.278
   20ARG      C  205   6.610   5.204   1.819
   20ARG      O  206   6.626   5.320   1.781
   21PHE      N  207   6.621   5.157   1.943
   21PHE      H  208   6.628   5.060   1.966
   21PHE     CA  209   6.615   5.246   2.060
   21PHE     CB  210   6.559   5.167   2.178
   21PHE     CG  211   6.409   5.137   2.165
   21PHE    CD1  212   6.375   5.013   2.113
   21PHE    HD1  213   6.445   4.953   2.056
   21PHE    CD2  214   6.312   5.225   2.211
   21PHE    HD2  215   6.330   5.320   2.261
   21PHE    CE1  216   6.242   4.974   2.101
   21PHE    HE1  217   6.205   4.888   2.045
   21PHE    CE2  218   6.179   5.194   2.186
   21PHE    HE2  219   6.097   5.257   2.221
   21PHE     CZ  220   6.146   5.071   2.131
   21PHE     HZ  221   6.042   5.039   2.131
   21PHE      C  222   6.754   5.299   2.099
   21PHE      O  223   6.853   5.231   2.075
   22VAL      N  224   6.758   5.426   2.137
   22VAL      H  225   6.677   5.480   2.115
   22VAL     CA  226   6.875   5.496   2.191
   22VAL     CB  227   6.935   5.579   2.077
   22VAL    CG1  228   7.015   5.696   2.134
   22VAL    CG2  229   7.028   5.499   1.986
   22VAL      C  230   6.824   5.576   2.312
   22VAL      O  231   6.735   5.659   2.296
   23ASP      N  232   6.907   5.582   2.416
   23ASP      H  233   7.005   5.562   2.411
   23ASP     CA  234   6.877   5.640   2.548
   23ASP     CB  235   6.938   5.539   2.646
   23ASP     CG  236   7.091   5.542   2.649
   23ASP    OD1  237   7.160   5.519   2.547
   23ASP    OD2  238   7.146   5.556   2.760
   23ASP      C  239   6.906   5.788   2.575
   23ASP      O  240   7.019   5.833   2.555
   24VAL      N  241   6.806   5.855   2.630
   24VAL      H  242   6.715   5.817   2.648
   24VAL     CA  243   6.815   5.989   2.690
   24VAL     CB  244   6.757   6.095   2.596
   24VAL    CG1  245   6.836   6.109   2.466
   24VAL    CG2  246   6.610   6.074   2.561
   24VAL      C  247   6.753   6.000   2.829
   24VAL      O  248   6.707   5.899   2.882
   25LEU      N  249   6.777   6.106   2.907
   25LEU      H  250   6.833   6.182   2.873
   25LEU     CA  251   6.726   6.118   3.044
   25LEU     CB  252   6.836   6.146   3.146
   25LEU     CG  253   6.924   6.024   3.174
   25LEU    CD1  254   6.997   6.058   3.304
   25LEU    CD2  255   6.840   5.901   3.208
   25LEU      C  256   6.616   6.224   3.045
   25LEU      O  257   6.641   6.342   3.021
   26GLY      N  258   6.494   6.177   3.070
   26GLY      H  259   6.478   6.080   3.084
   26GLY     CA  260   6.377   6.265   3.088
   26GLY      C  261   6.344   6.354   2.968
   26GLY      O  262   6.382   6.346   2.852
   27LEU      N  263   6.251   6.445   2.998
   27LEU      H  264   6.200   6.445   3.084
   27LEU     CA  265   6.232   6.561   2.911
   27LEU     CB  266   6.092   6.620   2.927
   27LEU     CG  267   5.988   6.510   2.903
   27LEU    CD1  268   5.849   6.559   2.942
   27LEU    CD2  269   5.983   6.467   2.756
   27LEU      C  270   6.333   6.672   2.942
   27LEU      O  271   6.345   6.715   3.056
   28GLU      N  272   6.421   6.685   2.843
   28GLU      H  273   6.416   6.610   2.777
   28GLU     CA  274   6.520   6.793   2.830
   28GLU     CB  275   6.646   6.760   2.912
   28GLU     CG  276   6.747   6.873   2.933
   28GLU     CD  277   6.841   6.906   2.817
   28GLU    OE1  278   6.827   7.012   2.753
   28GLU    OE2  279   6.914   6.815   2.772
   28GLU      C  280   6.557   6.815   2.683
   28GLU      O  281   6.579   6.717   2.612
   29GLU      N  282   6.525   6.935   2.636
   29GLU      H  283   6.473   7.002   2.688
   29GLU     CA  284   6.528   6.981   2.496
   29GLU     CB  285   6.497   7.130   2.479
   29GLU     CG  286   6.353   7.174   2.506
   29GLU     CD  287   6.319   7.190   2.654
   29GLU    OE1  288   6.311   7.306   2.701
   29GLU    OE2  289   6.314   7.092   2.730
   29GLU      C  290   6.652   6.941   2.415
   29GLU      O  291   6.642   6.889   2.304
   30GLU      N  292   6.772   6.953   2.470
   30GLU      H  293   6.776   6.981   2.566
   30GLU     CA  294   6.895   6.914   2.398
   30GLU     CB  295   7.014   6.980   2.468
   30GLU     CG  296   7.028   7.129   2.433
   30GLU     CD  297   7.032   7.165   2.285
   30GLU    OE1  298   7.137   7.153   2.219
   30GLU    OE2  299   6.935   7.231   2.241
   30GLU      C  300   6.920   6.763   2.396
   30GLU      O  301   6.933   6.712   2.285
   31SER      N  302   6.893   6.697   2.508
   31SER      H  303   6.902   6.742   2.597
   31SER     CA  304   6.880   6.550   2.509
   31SER     CB  305   6.834   6.498   2.645
   31SER     OG  306   6.938   6.514   2.743
   31SER     HG  307   6.985   6.602   2.740
   31SER      C  308   6.784   6.483   2.411
   31SER      O  309   6.835   6.402   2.333
   32LEU      N  310   6.661   6.531   2.396
   32LEU      H  311   6.643   6.620   2.439
   32LEU     CA  312   6.564   6.484   2.296
   32LEU     CB  313   6.426   6.531   2.344
   32LEU     CG  314   6.368   6.448   2.458
   32LEU    CD1  315   6.244   6.517   2.517
   32LEU    CD2  316   6.331   6.308   2.408
   32LEU      C  317   6.589   6.523   2.150
   32LEU      O  318   6.554   6.459   2.051
   33GLY      N  319   6.652   6.639   2.141
   33GLY      H  320   6.666   6.699   2.221
   33GLY     CA  321   6.693   6.710   2.019
   33GLY      C  322   6.809   6.643   1.944
   33GLY      O  323   6.797   6.602   1.829
   34SER      N  324   6.907   6.596   2.020
   34SER      H  325   6.896   6.598   2.120
   34SER     CA  326   7.030   6.536   1.966
   34SER     CB  327   7.146   6.545   2.065
   34SER     OG  328   7.195   6.679   2.070
   34SER     HG  329   7.245   6.688   2.156
   34SER      C  330   7.030   6.399   1.899
   34SER      O  331   7.134   6.341   1.869
   35VAL      N  332   6.919   6.327   1.913
   35VAL      H  333   6.835   6.357   1.959
   35VAL     CA  334   6.892   6.202   1.841
   35VAL     CB  335   6.781   6.125   1.913
   35VAL    CG1  336   6.744   5.998   1.837
   35VAL    CG2  337   6.839   6.084   2.049
   35VAL      C  338   6.870   6.221   1.691
   35VAL      O  339   6.764   6.274   1.656
   36PRO      N  340   6.968   6.182   1.610
   36PRO     CA  341   6.980   6.232   1.472
   36PRO     CB  342   7.119   6.196   1.420
   36PRO     CG  343   7.183   6.109   1.529
   36PRO     CD  344   7.089   6.109   1.649
   36PRO      C  345   6.866   6.186   1.381
   36PRO      O  346   6.801   6.086   1.413
   37ALA      N  347   6.856   6.246   1.263
   37ALA      H  348   6.872   6.345   1.264
   37ALA     CA  349   6.760   6.206   1.158
   37ALA     CB  350   6.736   6.327   1.068
   37ALA      C  351   6.779   6.077   1.077
   37ALA      O  352   6.889   6.056   1.026
   38PRO      N  353   6.669   6.004   1.062
   38PRO     CA  354   6.533   6.019   1.114
   38PRO     CB  355   6.442   5.939   1.021
   38PRO     CG  356   6.526   5.897   0.900
   38PRO     CD  357   6.669   5.907   0.952
   38PRO      C  358   6.521   5.976   1.260
   38PRO      O  359   6.553   5.863   1.298
   39ALA      N  360   6.421   6.040   1.321
   39ALA      H  361   6.344   6.065   1.263
   39ALA     CA  362   6.388   6.033   1.464
   39ALA     CB  363   6.453   6.157   1.526
   39ALA      C  364   6.237   6.015   1.484
   39ALA      O  365   6.162   6.076   1.408
   40CYS      N  366   6.186   5.961   1.595
   40CYS      H  367   6.251   5.918   1.658
   40CYS     CA  368   6.046   5.929   1.624
   40CYS     CB  369   6.028   5.793   1.556
   40CYS     SG  370   5.855   5.762   1.505
   40CYS     HG  371   5.888   5.652   1.439
   40CYS      C  372   6.023   5.931   1.775
   40CYS      O  373   6.098   5.988   1.854
   41ALA      N  374   5.930   5.847   1.818
   41ALA      H  375   5.868   5.805   1.751
   41ALA     CA  376   5.864   5.855   1.949
   41ALA     CB  377   5.727   5.790   1.930
   41ALA      C  378   5.939   5.805   2.072
   41ALA      O  379   6.055   5.766   2.058
   42LEU      N  380   5.888   5.830   2.193
   42LEU      H  381   5.791   5.855   2.193
   42LEU     CA  382   5.963   5.824   2.319
   42LEU     CB  383   5.991   5.956   2.391
   42LEU     CG  384   6.090   5.960   2.507
   42LEU    CD1  385   6.236   5.934   2.471
   42LEU    CD2  386   6.069   6.092   2.581
   42LEU      C  387   5.888   5.727   2.410
   42LEU      O  388   5.785   5.757   2.471
   43LEU      N  389   5.967   5.632   2.460
   43LEU      H  390   6.054   5.604   2.419
   43LEU     CA  391   5.913   5.542   2.562
   43LEU     CB  392   5.926   5.396   2.517
   43LEU     CG  393   5.865   5.279   2.594
   43LEU    CD1  394   5.714   5.304   2.602
   43LEU    CD2  395   5.878   5.152   2.510
   43LEU      C  396   5.988   5.572   2.692
   43LEU      O  397   6.111   5.580   2.697
   44LEU      N  398   5.916   5.611   2.797
   44LEU      H  399   5.834   5.654   2.760
   44LEU     CA  400   5.966   5.641   2.932
   44LEU     CB  401   5.922   5.787   2.949
   44LEU     CG  402   5.949   5.855   3.084
   44LEU    CD1  403   6.099   5.849   3.113
   44LEU    CD2  404   5.896   5.999   3.078
   44LEU      C  405   5.914   5.547   3.040
   44LEU      O  406   5.796   5.557   3.073
   45LEU      N  407   6.005   5.503   3.127
   45LEU      H  408   6.096   5.543   3.112
   45LEU     CA  409   5.982   5.431   3.253
   45LEU     CB  410   6.062   5.301   3.261
   45LEU     CG  411   6.032   5.224   3.389
   45LEU    CD1  412   5.924   5.117   3.372
   45LEU    CD2  413   6.168   5.174   3.440
   45LEU      C  414   6.007   5.527   3.370
   45LEU      O  415   6.116   5.577   3.396
   46PHE      N  416   5.894   5.571   3.423
   46PHE      H  417   5.808   5.519   3.426
   46PHE     CA  418   5.877   5.683   3.517
   46PHE     CB  419   5.825   5.805   3.440
   46PHE     CG  420   5.783   5.923   3.528
   46PHE    CD1  421   5.650   5.962   3.519
   46PHE    HD1  422   5.567   5.891   3.520
   46PHE    CD2  423   5.877   6.013   3.577
   46PHE    HD2  424   5.983   5.991   3.583
   46PHE    CE1  425   5.610   6.089   3.560
   46PHE    HE1  426   5.504   6.111   3.570
   46PHE    CE2  427   5.838   6.140   3.618
   46PHE    HE2  428   5.912   6.207   3.662
   46PHE     CZ  429   5.704   6.178   3.610
   46PHE     HZ  430   5.665   6.266   3.661
   46PHE      C  431   5.782   5.642   3.629
   46PHE      O  432   5.677   5.581   3.611
   47PRO      N  433   5.829   5.688   3.744
   47PRO     CA  434   5.753   5.681   3.870
   47PRO     CB  435   5.861   5.703   3.977
   47PRO     CG  436   5.965   5.790   3.907
   47PRO     CD  437   5.971   5.711   3.776
   47PRO      C  438   5.641   5.783   3.892
   47PRO      O  439   5.648   5.901   3.923
   48LEU      N  440   5.524   5.722   3.910
   48LEU      H  441   5.532   5.622   3.921
   48LEU     CA  442   5.396   5.791   3.932
   48LEU     CB  443   5.288   5.710   3.861
   48LEU     CG  444   5.205   5.796   3.765
   48LEU    CD1  445   5.279   5.818   3.633
   48LEU    CD2  446   5.070   5.727   3.748
   48LEU      C  447   5.366   5.828   4.077
   48LEU      O  448   5.272   5.783   4.142
   49THR      N  449   5.452   5.914   4.132
   49THR      H  450   5.521   5.948   4.068
   49THR     CA  451   5.440   5.982   4.261
   49THR     CB  452   5.567   6.064   4.283
   49THR    OG1  453   5.579   6.155   4.173
   49THR    HG1  454   5.516   6.227   4.202
   49THR    CG2  455   5.688   5.973   4.310
   49THR      C  456   5.309   6.061   4.266
   49THR      O  457   5.242   6.075   4.163
   50ALA      N  458   5.263   6.103   4.383
   50ALA      H  459   5.324   6.148   4.448
   50ALA     CA  460   5.124   6.134   4.420
   50ALA     CB  461   5.121   6.181   4.566
   50ALA      C  462   5.051   6.234   4.331
   50ALA      O  463   4.939   6.216   4.284
   51GLN      N  464   5.119   6.345   4.303
   51GLN      H  465   5.213   6.361   4.334
   51GLN     CA  466   5.066   6.446   4.209
   51GLN     CB  467   5.171   6.556   4.195
   51GLN     CG  468   5.175   6.661   4.306
   51GLN     CD  469   5.057   6.758   4.308
   51GLN    OE1  470   4.988   6.787   4.210
   51GLN    NE2  471   5.033   6.824   4.421
   51GLN   HE21  472   5.088   6.806   4.502
   51GLN   HE22  473   4.966   6.898   4.419
   51GLN      C  474   5.033   6.393   4.069
   51GLN      O  475   4.930   6.419   4.006
   52HISE     N  476   5.131   6.322   4.016
   52HISE     H  477   5.215   6.306   4.068
   52HISE    CA  478   5.123   6.250   3.888
   52HISE    CB  479   5.255   6.183   3.850
   52HISE    CG  480   5.364   6.285   3.815
   52HISE   ND1  481   5.373   6.372   3.715
   52HISE   CD2  482   5.470   6.303   3.894
   52HISE   HD2  483   5.493   6.244   3.982
   52HISE   CE1  484   5.489   6.436   3.724
   52HISE   HE1  485   5.532   6.515   3.664
   52HISE   NE2  486   5.547   6.396   3.838
   52HISE   HE2  487   5.640   6.422   3.863
   52HISE     C  488   5.011   6.146   3.885
   52HISE     O  489   4.930   6.162   3.794
   53GLU      N  490   4.996   6.057   3.983
   53GLU      H  491   5.060   6.056   4.060
   53GLU     CA  492   4.889   5.957   3.992
   53GLU     CB  493   4.910   5.862   4.110
   53GLU     CG  494   4.824   5.736   4.096
   53GLU     CD  495   4.843   5.635   4.210
   53GLU    OE1  496   4.866   5.514   4.194
   53GLU    OE2  497   4.852   5.686   4.324
   53GLU      C  498   4.753   6.026   4.008
   53GLU      O  499   4.668   5.994   3.925
   54ASN      N  500   4.744   6.122   4.099
   54ASN      H  501   4.819   6.146   4.160
   54ASN     CA  502   4.622   6.201   4.118
   54ASN     CB  503   4.634   6.294   4.240
   54ASN     CG  504   4.564   6.244   4.366
   54ASN    OD1  505   4.604   6.152   4.438
   54ASN    ND2  506   4.473   6.327   4.416
   54ASN   HD21  507   4.465   6.419   4.377
   54ASN   HD22  508   4.410   6.301   4.489
   54ASN      C  509   4.564   6.282   4.001
   54ASN      O  510   4.446   6.281   3.969
   55PHE      N  511   4.667   6.329   3.930
   55PHE      H  512   4.761   6.310   3.958
   55PHE     CA  513   4.633   6.414   3.815
   55PHE     CB  514   4.755   6.490   3.761
   55PHE     CG  515   4.721   6.638   3.740
   55PHE    CD1  516   4.687   6.692   3.616
   55PHE    HD1  517   4.630   6.630   3.547
   55PHE    CD2  518   4.766   6.724   3.839
   55PHE    HD2  519   4.812   6.682   3.928
   55PHE    CE1  520   4.713   6.826   3.593
   55PHE    HE1  521   4.683   6.877   3.501
   55PHE    CE2  522   4.779   6.861   3.820
   55PHE    HE2  523   4.810   6.930   3.899
   55PHE     CZ  524   4.759   6.913   3.692
   55PHE     HZ  525   4.772   7.020   3.678
   55PHE      C  526   4.585   6.327   3.698
   55PHE      O  527   4.474   6.351   3.651
   56ARG      N  528   4.660   6.222   3.670
   56ARG      H  529   4.755   6.210   3.700
   56ARG     CA  530   4.621   6.124   3.567
   56ARG     CB  531   4.715   6.004   3.558
   56ARG     CG  532   4.832   6.030   3.463
   56ARG     CD  533   4.795   6.031   3.315
   56ARG     NE  534   4.914   6.043   3.230
   56ARG     HE  535   4.997   6.002   3.268
   56ARG     CZ  536   4.936   6.149   3.151
   56ARG    NH1  537   4.856   6.257   3.146
   56ARG   HH11  538   4.785   6.274   3.215
   56ARG   HH12  539   4.869   6.317   3.068
   56ARG    NH2  540   5.061   6.163   3.107
   56ARG   HH21  541   5.120   6.083   3.121
   56ARG   HH22  542   5.096   6.249   3.068
   56ARG      C  543   4.483   6.066   3.598
   56ARG      O  544   4.397   6.062   3.511
   57LYS      N  545   4.462   6.038   3.727
   57LYS      H  546   4.535   6.032   3.795
   57LYS     CA  547   4.333   5.984   3.772
   57LYS     CB  548   4.339   5.953   3.921
   57LYS     CG  549   4.392   5.813   3.952
   57LYS     CD  550   4.400   5.804   4.105
   57LYS     CE  551   4.415   5.658   4.151
   57LYS     NZ  552   4.442   5.673   4.294
   57LYS    HZ1  553   4.530   5.717   4.309
   57LYS    HZ2  554   4.374   5.737   4.333
   57LYS    HZ3  555   4.448   5.588   4.346
   57LYS      C  556   4.220   6.083   3.742
   57LYS      O  557   4.120   6.036   3.689
   58LYS      N  558   4.240   6.213   3.761
   58LYS      H  559   4.322   6.244   3.808
   58LYS     CA  560   4.150   6.317   3.709
   58LYS     CB  561   4.181   6.459   3.758
   58LYS     CG  562   4.047   6.502   3.817
   58LYS     CD  563   4.022   6.653   3.818
   58LYS     CE  564   3.879   6.682   3.862
   58LYS     NZ  565   3.831   6.816   3.824
   58LYS    HZ1  566   3.802   6.814   3.729
   58LYS    HZ2  567   3.758   6.847   3.886
   58LYS    HZ3  568   3.905   6.881   3.836
   58LYS      C  569   4.135   6.320   3.557
   58LYS      O  570   4.024   6.319   3.505
   59GLN      N  571   4.249   6.299   3.491
   59GLN      H  572   4.335   6.289   3.541
   59GLN     CA  573   4.252   6.309   3.344
   59GLN     CB  574   4.392   6.329   3.286
   59GLN     CG  575   4.445   6.465   3.333
   59GLN     CD  576   4.592   6.486   3.293
   59GLN    OE1  577   4.668   6.395   3.322
   59GLN    NE2  578   4.636   6.601   3.242
   59GLN   HE21  579   4.581   6.685   3.242
   59GLN   HE22  580   4.722   6.601   3.192
   59GLN      C  581   4.169   6.205   3.268
   59GLN      O  582   4.078   6.244   3.196
   60ILE      N  583   4.189   6.078   3.302
   60ILE      H  584   4.249   6.044   3.374
   60ILE     CA  585   4.106   5.967   3.251
   60ILE     CB  586   4.159   5.827   3.281
   60ILE    CG1  587   4.151   5.784   3.428
   60ILE    CG2  588   4.307   5.834   3.241
   60ILE     CD  589   4.198   5.641   3.451
   60ILE      C  590   3.955   5.976   3.275
   60ILE      O  591   3.878   5.928   3.193
   61GLU      N  592   3.916   6.044   3.383
   61GLU      H  593   3.972   6.067   3.463
   61GLU     CA  594   3.777   6.071   3.420
   61GLU     CB  595   3.751   6.061   3.570
   61GLU     CG  596   3.759   5.917   3.621
   61GLU     CD  597   3.711   5.902   3.766
   61GLU    OE1  598   3.650   5.794   3.783
   61GLU    OE2  599   3.709   6.001   3.842
   61GLU      C  600   3.715   6.193   3.352
   61GLU      O  601   3.593   6.183   3.339
   62GLU      N  602   3.783   6.307   3.344
   62GLU      H  603   3.871   6.313   3.390
   62GLU     CA  604   3.745   6.428   3.269
   62GLU     CB  605   3.836   6.544   3.308
   62GLU     CG  606   3.790   6.607   3.439
   62GLU     CD  607   3.817   6.756   3.459
   62GLU    OE1  608   3.749   6.846   3.404
   62GLU    OE2  609   3.919   6.780   3.527
   62GLU      C  610   3.752   6.419   3.117
   62GLU      O  611   3.691   6.498   3.045
   63LEU      N  612   3.839   6.329   3.072
   63LEU      H  613   3.917   6.296   3.125
   63LEU     CA  614   3.838   6.274   2.935
   63LEU     CB  615   3.967   6.200   2.897
   63LEU     CG  616   4.074   6.262   2.808
   63LEU    CD1  617   4.013   6.292   2.671
   63LEU    CD2  618   4.139   6.379   2.882
   63LEU      C  619   3.708   6.199   2.907
   63LEU      O  620   3.657   6.123   2.989
   64LYS      N  621   3.652   6.219   2.788
   64LYS      H  622   3.687   6.294   2.732
   64LYS     CA  623   3.549   6.134   2.725
   64LYS     CB  624   3.411   6.199   2.714
   64LYS     CG  625   3.411   6.329   2.634
   64LYS     CD  626   3.270   6.387   2.625
   64LYS     CE  627   3.264   6.512   2.538
   64LYS     NZ  628   3.340   6.625   2.593
   64LYS    HZ1  629   3.314   6.715   2.556
   64LYS    HZ2  630   3.325   6.634   2.691
   64LYS    HZ3  631   3.439   6.624   2.579
   64LYS      C  632   3.595   6.071   2.593
   64LYS      O  633   3.669   6.132   2.516
   65GLY      N  634   3.548   5.949   2.569
   65GLY      H  635   3.484   5.906   2.633
   65GLY     CA  636   3.599   5.866   2.460
   65GLY      C  637   3.584   5.920   2.317
   65GLY      O  638   3.672   5.911   2.231
   66GLN      N  639   3.483   6.004   2.298
   66GLN      H  640   3.416   6.002   2.372
   66GLN     CA  641   3.457   6.085   2.178
   66GLN     CB  642   3.312   6.132   2.160
   66GLN     CG  643   3.277   6.227   2.274
   66GLN     CD  644   3.140   6.287   2.244
   66GLN    OE1  645   3.041   6.255   2.310
   66GLN    NE2  646   3.126   6.353   2.129
   66GLN   HE21  647   3.199   6.362   2.061
   66GLN   HE22  648   3.040   6.401   2.114
   66GLN      C  649   3.558   6.193   2.139
   66GLN      O  650   3.568   6.220   2.019
   67GLU      N  651   3.639   6.239   2.234
   67GLU      H  652   3.613   6.217   2.328
   67GLU     CA  653   3.745   6.338   2.214
   67GLU     CB  654   3.769   6.414   2.344
   67GLU     CG  655   3.639   6.460   2.411
   67GLU     CD  656   3.680   6.531   2.540
   67GLU    OE1  657   3.640   6.648   2.552
   67GLU    OE2  658   3.721   6.463   2.637
   67GLU      C  659   3.880   6.294   2.157
   67GLU      O  660   3.931   6.357   2.064
   68VAL      N  661   3.924   6.174   2.193
   68VAL      H  662   3.885   6.119   2.267
   68VAL     CA  663   4.044   6.105   2.143
   68VAL     CB  664   4.088   5.998   2.243
   68VAL    CG1  665   4.111   6.078   2.371
   68VAL    CG2  666   3.990   5.883   2.268
   68VAL      C  667   4.022   6.059   1.999
   68VAL      O  668   3.919   6.003   1.964
   69SER      N  669   4.137   6.045   1.934
   69SER      H  670   4.213   6.073   1.993
   69SER     CA  671   4.153   5.985   1.800
   69SER     CB  672   4.301   5.978   1.764
   69SER     OG  673   4.323   5.920   1.635
   69SER     HG  674   4.328   5.992   1.565
   69SER      C  675   4.088   5.848   1.773
   69SER      O  676   4.100   5.756   1.854
   70PRO      N  677   4.039   5.832   1.651
   70PRO     CA  678   4.012   5.703   1.585
   70PRO     CB  679   3.990   5.733   1.436
   70PRO     CG  680   3.917   5.867   1.448
   70PRO     CD  681   3.973   5.937   1.572
   70PRO      C  682   4.128   5.603   1.591
   70PRO      O  683   4.103   5.485   1.612
   71LYS      N  684   4.250   5.655   1.583
   71LYS      H  685   4.274   5.750   1.602
   71LYS     CA  686   4.365   5.567   1.553
   71LYS     CB  687   4.468   5.653   1.479
   71LYS     CG  688   4.420   5.716   1.348
   71LYS     CD  689   4.521   5.807   1.278
   71LYS     CE  690   4.485   5.845   1.134
   71LYS     NZ  691   4.397   5.963   1.130
   71LYS    HZ1  692   4.422   6.029   1.201
   71LYS    HZ2  693   4.416   6.003   1.041
   71LYS    HZ3  694   4.300   5.940   1.141
   71LYS      C  695   4.431   5.501   1.675
   71LYS      O  696   4.453   5.381   1.659
   72VAL      N  697   4.403   5.555   1.793
   72VAL      H  698   4.337   5.629   1.809
   72VAL     CA  699   4.473   5.526   1.919
   72VAL     CB  700   4.454   5.655   1.999
   72VAL    CG1  701   4.310   5.681   2.043
   72VAL    CG2  702   4.559   5.675   2.109
   72VAL      C  703   4.409   5.406   1.989
   72VAL      O  704   4.290   5.376   1.997
   73TYR      N  705   4.506   5.333   2.043
   73TYR      H  706   4.599   5.368   2.057
   73TYR     CA  707   4.488   5.201   2.106
   73TYR     CB  708   4.572   5.100   2.028
   73TYR     CG  709   4.535   4.953   2.051
   73TYR    CD1  710   4.631   4.867   2.105
   73TYR    HD1  711   4.729   4.907   2.127
   73TYR    CD2  712   4.408   4.905   2.022
   73TYR    HD2  713   4.343   4.964   1.958
   73TYR    CE1  714   4.598   4.734   2.129
   73TYR    HE1  715   4.660   4.668   2.189
   73TYR    CE2  716   4.376   4.772   2.044
   73TYR    HE2  717   4.276   4.738   2.019
   73TYR     CZ  718   4.472   4.684   2.096
   73TYR     OH  719   4.431   4.555   2.101
   73TYR     HH  720   4.342   4.541   2.057
   73TYR      C  721   4.546   5.218   2.247
   73TYR      O  722   4.645   5.289   2.267
   74PHE      N  723   4.502   5.133   2.338
   74PHE      H  724   4.426   5.075   2.309
   74PHE     CA  725   4.541   5.132   2.480
   74PHE     CB  726   4.452   5.226   2.562
   74PHE     CG  727   4.520   5.250   2.697
   74PHE    CD1  728   4.611   5.353   2.716
   74PHE    HD1  729   4.621   5.416   2.627
   74PHE    CD2  730   4.501   5.155   2.797
   74PHE    HD2  731   4.436   5.069   2.779
   74PHE    CE1  732   4.694   5.350   2.827
   74PHE    HE1  733   4.755   5.439   2.845
   74PHE    CE2  734   4.588   5.153   2.906
   74PHE    HE2  735   4.597   5.062   2.964
   74PHE     CZ  736   4.685   5.251   2.923
   74PHE     HZ  737   4.739   5.266   3.017
   74PHE      C  738   4.528   4.987   2.528
   74PHE      O  739   4.420   4.933   2.549
   75MET      N  740   4.645   4.934   2.565
   75MET      H  741   4.734   4.977   2.555
   75MET     CA  742   4.650   4.800   2.626
   75MET     CB  743   4.709   4.708   2.519
   75MET     CG  744   4.668   4.561   2.540
   75MET     SD  745   4.711   4.457   2.396
   75MET     CE  746   4.887   4.475   2.419
   75MET      C  747   4.724   4.803   2.760
   75MET      O  748   4.845   4.826   2.766
   76LYS      N  749   4.644   4.784   2.865
   76LYS      H  750   4.545   4.802   2.862
   76LYS     CA  751   4.706   4.795   2.998
   76LYS     CB  752   4.597   4.786   3.105
   76LYS     CG  753   4.636   4.857   3.234
   76LYS     CD  754   4.542   4.798   3.339
   76LYS     CE  755   4.577   4.844   3.481
   76LYS     NZ  756   4.499   4.774   3.584
   76LYS    HZ1  757   4.496   4.807   3.679
   76LYS    HZ2  758   4.402   4.781   3.563
   76LYS    HZ3  759   4.533   4.681   3.579
   76LYS      C  760   4.816   4.695   3.033
   76LYS      O  761   4.802   4.573   3.020
   77GLN      N  762   4.934   4.746   3.069
   77GLN      H  763   4.948   4.845   3.062
   77GLN     CA  764   5.046   4.668   3.124
   77GLN     CB  765   5.160   4.765   3.154
   77GLN     CG  766   5.247   4.777   3.029
   77GLN     CD  767   5.332   4.905   3.032
   77GLN    OE1  768   5.429   4.910   3.107
   77GLN    NE2  769   5.302   5.010   2.957
   77GLN   HE21  770   5.218   5.019   2.904
   77GLN   HE22  771   5.371   5.080   2.935
   77GLN      C  772   5.012   4.596   3.254
   77GLN      O  773   4.937   4.649   3.336
   78THR      N  774   5.080   4.485   3.280
   78THR      H  775   5.161   4.452   3.231
   78THR     CA  776   5.035   4.383   3.377
   78THR     CB  777   4.888   4.350   3.350
   78THR    OG1  778   4.847   4.263   3.457
   78THR    HG1  779   4.748   4.257   3.447
   78THR    CG2  780   4.868   4.276   3.218
   78THR      C  781   5.130   4.264   3.382
   78THR      O  782   5.199   4.239   3.283
   79ILE      N  783   5.115   4.190   3.491
   79ILE      H  784   5.039   4.217   3.551
   79ILE     CA  785   5.185   4.069   3.537
   79ILE     CB  786   5.122   3.932   3.511
   79ILE    CG1  787   5.089   3.898   3.366
   79ILE    CG2  788   5.012   3.912   3.615
   79ILE     CD  789   4.991   3.780   3.353
   79ILE      C  790   5.338   4.073   3.534
   79ILE      O  791   5.412   3.987   3.486
   80GLY      N  792   5.381   4.178   3.603
   80GLY      H  793   5.322   4.230   3.664
   80GLY     CA  794   5.523   4.184   3.640
   80GLY      C  795   5.615   4.211   3.521
   80GLY      O  796   5.594   4.304   3.443
   81ASN      N  797   5.689   4.104   3.493
   81ASN      H  798   5.684   4.023   3.551
   81ASN     CA  799   5.784   4.099   3.380
   81ASN     CB  800   5.858   3.968   3.409
   81ASN     CG  801   5.784   3.836   3.430
   81ASN    OD1  802   5.678   3.819   3.370
   81ASN    ND2  803   5.828   3.763   3.533
   81ASN   HD21  804   5.904   3.800   3.586
   81ASN   HD22  805   5.777   3.681   3.559
   81ASN      C  806   5.716   4.112   3.244
   81ASN      O  807   5.785   4.155   3.151
   82SER      N  808   5.593   4.064   3.232
   82SER      H  809   5.563   3.994   3.296
   82SER     CA  810   5.511   4.076   3.110
   82SER     CB  811   5.382   3.993   3.114
   82SER     OG  812   5.406   3.854   3.137
   82SER     HG  813   5.415   3.798   3.055
   82SER      C  814   5.465   4.208   3.049
   82SER      O  815   5.424   4.218   2.933
   83CYS      N  816   5.488   4.315   3.125
   83CYS      H  817   5.519   4.302   3.219
   83CYS     CA  818   5.456   4.451   3.081
   83CYS     CB  819   5.498   4.550   3.190
   83CYS     SG  820   5.417   4.513   3.350
   83CYS     HG  821   5.513   4.437   3.401
   83CYS      C  822   5.535   4.505   2.962
   83CYS      O  823   5.461   4.555   2.877
   84GLY      N  824   5.667   4.494   2.948
   84GLY      H  825   5.725   4.459   3.022
   84GLY     CA  826   5.749   4.545   2.837
   84GLY      C  827   5.702   4.490   2.701
   84GLY      O  828   5.680   4.575   2.615
   85THR      N  829   5.667   4.362   2.702
   85THR      H  830   5.701   4.307   2.779
   85THR     CA  831   5.597   4.302   2.588
   85THR     CB  832   5.582   4.149   2.593
   85THR    OG1  833   5.555   4.117   2.729
   85THR    HG1  834   5.487   4.044   2.734
   85THR    CG2  835   5.712   4.089   2.540
   85THR      C  836   5.465   4.366   2.544
   85THR      O  837   5.454   4.403   2.427
   86ILE      N  838   5.378   4.392   2.641
   86ILE      H  839   5.389   4.350   2.731
   86ILE     CA  840   5.253   4.467   2.622
   86ILE     CB  841   5.163   4.453   2.745
   86ILE    CG1  842   5.123   4.306   2.759
   86ILE    CG2  843   5.040   4.544   2.748
   86ILE     CD  844   5.038   4.267   2.879
   86ILE      C  845   5.273   4.612   2.576
   86ILE      O  846   5.230   4.642   2.465
   87GLY      N  847   5.367   4.678   2.642
   87GLY      H  848   5.394   4.650   2.734
   87GLY     CA  849   5.393   4.819   2.612
   87GLY      C  850   5.448   4.837   2.470
   87GLY      O  851   5.409   4.939   2.412
   88LEU      N  852   5.537   4.744   2.434
   88LEU      H  853   5.586   4.683   2.496
   88LEU     CA  854   5.583   4.743   2.295
   88LEU     CB  855   5.713   4.664   2.279
   88LEU     CG  856   5.832   4.752   2.316
   88LEU    CD1  857   5.848   4.773   2.467
   88LEU    CD2  858   5.967   4.697   2.271
   88LEU      C  859   5.486   4.698   2.186
   88LEU      O  860   5.491   4.749   2.074
   89ILE      N  861   5.397   4.602   2.214
   89ILE      H  862   5.406   4.552   2.300
   89ILE     CA  863   5.291   4.560   2.121
   89ILE     CB  864   5.220   4.432   2.166
   89ILE    CG1  865   5.317   4.315   2.146
   89ILE    CG2  866   5.082   4.399   2.108
   89ILE     CD  867   5.265   4.182   2.200
   89ILE      C  868   5.193   4.672   2.086
   89ILE      O  869   5.204   4.726   1.976
   90HISE     N  870   5.161   4.736   2.198
   90HISE     H  871   5.190   4.697   2.286
   90HISE    CA  872   5.078   4.857   2.201
   90HISE    CB  873   5.045   4.877   2.349
   90HISE    CG  874   5.006   5.020   2.388
   90HISE   ND1  875   4.881   5.065   2.403
   90HISE   CD2  876   5.095   5.105   2.440
   90HISE   HD2  877   5.198   5.084   2.466
   90HISE   CE1  878   4.891   5.177   2.475
   90HISE   HE1  879   4.812   5.248   2.496
   90HISE   NE2  880   5.020   5.202   2.491
   90HISE   HE2  881   5.063   5.278   2.541
   90HISE     C  882   5.155   4.974   2.140
   90HISE     O  883   5.090   5.060   2.081
   91ALA      N  884   5.284   4.986   2.168
   91ALA      H  885   5.327   4.922   2.233
   91ALA     CA  886   5.368   5.083   2.097
   91ALA     CB  887   5.517   5.074   2.131
   91ALA      C  888   5.347   5.076   1.945
   91ALA      O  889   5.303   5.173   1.884
   92VAL      N  890   5.393   4.967   1.884
   92VAL      H  891   5.434   4.893   1.937
   92VAL     CA  892   5.385   4.940   1.740
   92VAL     CB  893   5.466   4.814   1.708
   92VAL    CG1  894   5.500   4.814   1.559
   92VAL    CG2  895   5.595   4.818   1.791
   92VAL      C  896   5.244   4.938   1.681
   92VAL      O  897   5.233   5.024   1.593
   93ALA      N  898   5.141   4.900   1.757
   93ALA      H  899   5.154   4.838   1.834
   93ALA     CA  900   5.001   4.927   1.721
   93ALA     CB  901   4.924   4.836   1.816
   93ALA      C  902   4.960   5.075   1.727
   93ALA      O  903   4.868   5.113   1.654
   94ASN      N  904   5.003   5.149   1.829
   94ASN      H  905   5.066   5.119   1.900
   94ASN     CA  906   4.983   5.294   1.819
   94ASN     CB  907   5.024   5.360   1.951
   94ASN     CG  908   4.898   5.351   2.037
   94ASN    OD1  909   4.806   5.432   2.038
   94ASN    ND2  910   4.897   5.248   2.122
   94ASN   HD21  911   4.972   5.182   2.122
   94ASN   HD22  912   4.825   5.246   2.191
   94ASN      C  913   5.054   5.363   1.702
   94ASN      O  914   4.997   5.454   1.643
   95ASN      N  915   5.185   5.348   1.692
   95ASN      H  916   5.238   5.299   1.762
   95ASN     CA  917   5.266   5.417   1.590
   95ASN     CB  918   5.411   5.433   1.635
   95ASN     CG  919   5.475   5.549   1.558
   95ASN    OD1  920   5.514   5.537   1.442
   95ASN    ND2  921   5.474   5.672   1.610
   95ASN   HD21  922   5.436   5.691   1.700
   95ASN   HD22  923   5.530   5.734   1.555
   95ASN      C  924   5.256   5.348   1.454
   95ASN      O  925   5.352   5.292   1.401
   96GLN      N  926   5.137   5.345   1.393
   96GLN      H  927   5.062   5.403   1.425
   96GLN     CA  928   5.114   5.269   1.269
   96GLN     CB  929   4.966   5.273   1.232
   96GLN     CG  930   4.885   5.193   1.334
   96GLN     CD  931   4.744   5.173   1.276
   96GLN    OE1  932   4.702   5.067   1.231
   96GLN    NE2  933   4.666   5.276   1.306
   96GLN   HE21  934   4.694   5.357   1.358
   96GLN   HE22  935   4.568   5.264   1.290
   96GLN      C  936   5.201   5.325   1.156
   96GLN      O  937   5.275   5.245   1.098
   97ASP      N  938   5.195   5.451   1.115
   97ASP      H  939   5.123   5.514   1.144
   97ASP     CA  940   5.267   5.502   0.997
   97ASP     CB  941   5.236   5.652   0.997
   97ASP     CG  942   5.103   5.689   0.932
   97ASP    OD1  943   4.998   5.671   0.998
   97ASP    OD2  944   5.109   5.710   0.809
   97ASP      C  945   5.419   5.485   0.987
   97ASP      O  946   5.467   5.423   0.893
   98LYS      N  947   5.501   5.540   1.076
   98LYS      H  948   5.467   5.603   1.146
   98LYS     CA  949   5.647   5.522   1.085
   98LYS     CB  950   5.707   5.619   1.187
   98LYS     CG  951   5.698   5.766   1.148
   98LYS     CD  952   5.783   5.814   1.031
   98LYS     CE  953   5.736   5.947   0.970
   98LYS     NZ  954   5.857   6.010   0.915
   98LYS    HZ1  955   5.932   6.004   0.981
   98LYS    HZ2  956   5.885   5.966   0.830
   98LYS    HZ3  957   5.840   6.108   0.904
   98LYS      C  958   5.671   5.377   1.128
   98LYS      O  959   5.724   5.298   1.051
   99LEU      N  960   5.644   5.342   1.254
   99LEU      H  961   5.592   5.397   1.319
   99LEU     CA  962   5.666   5.207   1.308
   99LEU     CB  963   5.657   5.212   1.461
   99LEU     CG  964   5.795   5.215   1.527
   99LEU    CD1  965   5.828   5.363   1.544
   99LEU    CD2  966   5.783   5.139   1.660
   99LEU      C  967   5.604   5.084   1.240
   99LEU      O  968   5.672   5.016   1.164
  100GLY      N  969   5.476   5.065   1.270
  100GLY      H  970   5.424   5.141   1.311
  100GLY     CA  971   5.400   4.954   1.211
  100GLY      C  972   5.441   4.808   1.232
  100GLY      O  973   5.558   4.775   1.253
  101PHE      N  974   5.349   4.716   1.205
  101PHE      H  975   5.253   4.741   1.195
  101PHE     CA  976   5.391   4.575   1.194
  101PHE     CB  977   5.302   4.482   1.277
  101PHE     CG  978   5.310   4.494   1.429
  101PHE    CD1  979   5.200   4.544   1.498
  101PHE    HD1  980   5.119   4.586   1.439
  101PHE    CD2  981   5.424   4.449   1.495
  101PHE    HD2  982   5.507   4.418   1.433
  101PHE    CE1  983   5.202   4.547   1.637
  101PHE    HE1  984   5.111   4.572   1.691
  101PHE    CE2  985   5.424   4.454   1.634
  101PHE    HE2  986   5.509   4.417   1.691
  101PHE     CZ  987   5.314   4.502   1.705
  101PHE     HZ  988   5.327   4.554   1.800
  101PHE      C  989   5.410   4.528   1.049
  101PHE      O  990   5.370   4.590   0.950
  102GLU      N  991   5.482   4.418   1.035
  102GLU      H  992   5.514   4.369   1.117
  102GLU     CA  993   5.526   4.365   0.905
  102GLU     CB  994   5.659   4.290   0.907
  102GLU     CG  995   5.650   4.156   0.981
  102GLU     CD  996   5.777   4.072   0.997
  102GLU    OE1  997   5.779   3.959   0.945
  102GLU    OE2  998   5.880   4.125   1.044
  102GLU      C  999   5.424   4.285   0.824
  102GLU      O 1000   5.316   4.250   0.872
  103ASP      N 1001   5.444   4.268   0.693
  103ASP      H 1002   5.516   4.322   0.651
  103ASP     CA 1003   5.350   4.194   0.607
  103ASP     CB 1004   5.386   4.199   0.459
  103ASP     CG 1005   5.351   4.326   0.381
  103ASP    OD1 1006   5.445   4.398   0.340
  103ASP    OD2 1007   5.235   4.331   0.336
  103ASP      C 1008   5.339   4.044   0.637
  103ASP      O 1009   5.437   3.971   0.628
  104GLY      N 1010   5.214   3.999   0.637
  104GLY      H 1011   5.152   4.047   0.575
  104GLY     CA 1012   5.179   3.861   0.675
  104GLY      C 1013   5.212   3.842   0.823
  104GLY      O 1014   5.248   3.731   0.861
  105SER      N 1015   5.176   3.939   0.907
  105SER      H 1016   5.117   4.010   0.868
  105SER     CA 1017   5.201   3.942   1.052
  105SER     CB 1018   5.182   4.078   1.120
  105SER     OG 1019   5.190   4.085   1.263
  105SER     HG 1020   5.287   4.102   1.283
  105SER      C 1021   5.121   3.845   1.138
  105SER      O 1022   4.998   3.844   1.152
  106VAL      N 1023   5.197   3.767   1.214
  106VAL      H 1024   5.297   3.779   1.214
  106VAL     CA 1025   5.135   3.673   1.308
  106VAL     CB 1026   5.224   3.549   1.312
  106VAL    CG1 1027   5.177   3.451   1.419
  106VAL    CG2 1028   5.229   3.473   1.179
  106VAL      C 1029   5.099   3.753   1.434
  106VAL      O 1030   4.989   3.735   1.486
  107LEU      N 1031   5.172   3.858   1.471
  107LEU      H 1032   5.263   3.882   1.437
  107LEU     CA 1033   5.133   3.945   1.582
  107LEU     CB 1034   5.251   4.036   1.615
  107LEU     CG 1035   5.241   4.106   1.750
  107LEU    CD1 1036   5.126   4.204   1.772
  107LEU    CD2 1037   5.238   4.001   1.862
  107LEU      C 1038   4.997   4.010   1.553
  107LEU      O 1039   4.915   4.008   1.645
  108LYS      N 1040   4.980   4.081   1.442
  108LYS      H 1041   5.058   4.097   1.381
  108LYS     CA 1042   4.851   4.141   1.404
  108LYS     CB 1043   4.863   4.182   1.257
  108LYS     CG 1044   4.780   4.302   1.209
  108LYS     CD 1045   4.812   4.334   1.063
  108LYS     CE 1046   4.769   4.475   1.022
  108LYS     NZ 1047   4.858   4.577   1.080
  108LYS    HZ1 1048   4.809   4.664   1.084
  108LYS    HZ2 1049   4.882   4.559   1.175
  108LYS    HZ3 1050   4.938   4.577   1.019
  108LYS      C 1051   4.733   4.045   1.410
  108LYS      O 1052   4.625   4.076   1.460
  109GLN      N 1053   4.757   3.923   1.363
  109GLN      H 1054   4.816   3.912   1.283
  109GLN     CA 1055   4.658   3.817   1.385
  109GLN     CB 1056   4.708   3.693   1.310
  109GLN     CG 1057   4.604   3.580   1.308
  109GLN     CD 1058   4.640   3.465   1.214
  109GLN    OE1 1059   4.723   3.479   1.124
  109GLN    NE2 1060   4.587   3.344   1.221
  109GLN   HE21 1061   4.518   3.322   1.291
  109GLN   HE22 1062   4.606   3.294   1.137
  109GLN      C 1063   4.626   3.781   1.530
  109GLN      O 1064   4.507   3.779   1.563
  110PHE      N 1065   4.725   3.777   1.618
  110PHE      H 1066   4.820   3.761   1.590
  110PHE     CA 1067   4.711   3.764   1.764
  110PHE     CB 1068   4.844   3.744   1.836
  110PHE     CG 1069   4.911   3.606   1.836
  110PHE    CD1 1070   5.030   3.584   1.768
  110PHE    HD1 1071   5.089   3.675   1.753
  110PHE    CD2 1072   4.869   3.508   1.924
  110PHE    HD2 1073   4.784   3.532   1.988
  110PHE    CE1 1074   5.088   3.458   1.768
  110PHE    HE1 1075   5.196   3.445   1.763
  110PHE    CE2 1076   4.926   3.381   1.922
  110PHE    HE2 1077   4.898   3.307   1.996
  110PHE     CZ 1078   5.033   3.350   1.838
  110PHE     HZ 1079   5.076   3.251   1.823
  110PHE      C 1080   4.636   3.880   1.831
  110PHE      O 1081   4.536   3.865   1.901
  111LEU      N 1082   4.678   4.001   1.794
  111LEU      H 1083   4.758   4.004   1.733
  111LEU     CA 1084   4.612   4.127   1.830
  111LEU     CB 1085   4.699   4.235   1.766
  111LEU     CG 1086   4.709   4.378   1.820
  111LEU    CD1 1087   4.738   4.371   1.970
  111LEU    CD2 1088   4.804   4.473   1.746
  111LEU      C 1089   4.462   4.133   1.797
  111LEU      O 1090   4.378   4.136   1.887
  112SER      N 1091   4.422   4.113   1.672
  112SER      H 1092   4.491   4.089   1.604
  112SER     CA 1093   4.281   4.118   1.630
  112SER     CB 1094   4.267   4.105   1.478
  112SER     OG 1095   4.268   3.972   1.427
  112SER     HG 1096   4.326   3.972   1.345
  112SER      C 1097   4.192   4.013   1.696
  112SER      O 1098   4.071   4.030   1.714
  113GLU      N 1099   4.244   3.890   1.702
  113GLU      H 1100   4.309   3.859   1.634
  113GLU     CA 1101   4.178   3.781   1.775
  113GLU     CB 1102   4.268   3.657   1.770
  113GLU     CG 1103   4.265   3.599   1.629
  113GLU     CD 1104   4.293   3.449   1.640
  113GLU    OE1 1105   4.407   3.401   1.663
  113GLU    OE2 1106   4.189   3.380   1.640
  113GLU      C 1107   4.169   3.810   1.925
  113GLU      O 1108   4.061   3.796   1.982
  114THR      N 1109   4.275   3.861   1.987
  114THR      H 1110   4.367   3.855   1.947
  114THR     CA 1111   4.270   3.905   2.127
  114THR     CB 1112   4.402   3.889   2.202
  114THR    OG1 1113   4.496   3.979   2.142
  114THR    HG1 1114   4.540   3.928   2.068
  114THR    CG2 1115   4.461   3.748   2.217
  114THR      C 1116   4.202   4.038   2.157
  114THR      O 1117   4.215   4.083   2.271
  115GLU      N 1118   4.110   4.082   2.072
  115GLU      H 1119   4.092   4.030   1.988
  115GLU     CA 1120   4.031   4.205   2.092
  115GLU     CB 1121   3.964   4.240   1.959
  115GLU     CG 1122   4.030   4.361   1.893
  115GLU     CD 1123   4.045   4.484   1.983
  115GLU    OE1 1124   4.157   4.535   2.007
  115GLU    OE2 1125   3.941   4.532   2.032
  115GLU      C 1126   3.929   4.195   2.205
  115GLU      O 1127   3.854   4.105   2.241
  116LYS      N 1128   3.921   4.312   2.269
  116LYS      H 1129   4.002   4.369   2.251
  116LYS     CA 1130   3.828   4.349   2.376
  116LYS     CB 1131   3.681   4.342   2.332
  116LYS     CG 1132   3.656   4.405   2.195
  116LYS     CD 1133   3.506   4.398   2.162
  116LYS     CE 1134   3.465   4.450   2.024
  116LYS     NZ 1135   3.466   4.595   2.003
  116LYS    HZ1 1136   3.422   4.645   2.078
  116LYS    HZ2 1137   3.560   4.630   2.000
  116LYS    HZ3 1138   3.428   4.629   1.917
  116LYS      C 1139   3.842   4.275   2.509
  116LYS      O 1140   3.752   4.221   2.573
  117MET      N 1141   3.968   4.246   2.540
  117MET      H 1142   4.040   4.297   2.494
  117MET     CA 1143   3.996   4.143   2.641
  117MET     CB 1144   4.076   4.032   2.573
  117MET     CG 1145   3.983   3.948   2.486
  117MET     SD 1146   4.071   3.813   2.400
  117MET     CE 1147   4.144   3.737   2.544
  117MET      C 1148   4.080   4.193   2.759
  117MET      O 1149   4.169   4.275   2.737
  118SER      N 1150   4.074   4.119   2.870
  118SER      H 1151   4.007   4.045   2.872
  118SER     CA 1152   4.148   4.137   2.995
  118SER     CB 1153   4.111   4.015   3.080
  118SER     OG 1154   4.194   4.011   3.197
  118SER     HG 1155   4.145   3.957   3.265
  118SER      C 1156   4.299   4.140   2.968
  118SER      O 1157   4.348   4.042   2.913
  119PRO      N 1158   4.366   4.245   3.015
  119PRO     CA 1159   4.511   4.261   2.994
  119PRO     CB 1160   4.542   4.383   3.082
  119PRO     CG 1161   4.416   4.471   3.073
  119PRO     CD 1162   4.309   4.362   3.083
  119PRO      C 1163   4.602   4.143   3.030
  119PRO      O 1164   4.708   4.122   2.973
  120GLU      N 1165   4.580   4.085   3.148
  120GLU      H 1166   4.527   4.127   3.221
  120GLU     CA 1167   4.643   3.958   3.189
  120GLU     CB 1168   4.602   3.927   3.333
  120GLU     CG 1169   4.641   4.022   3.446
  120GLU     CD 1170   4.541   4.134   3.477
  120GLU    OE1 1171   4.528   4.233   3.403
  120GLU    OE2 1172   4.459   4.104   3.567
  120GLU      C 1173   4.621   3.834   3.102
  120GLU      O 1174   4.722   3.773   3.067
  121ASP      N 1175   4.496   3.812   3.061
  121ASP      H 1176   4.416   3.864   3.093
  121ASP     CA 1177   4.448   3.707   2.970
  121ASP     CB 1178   4.298   3.711   2.940
  121ASP     CG 1179   4.241   3.572   2.910
  121ASP    OD1 1180   4.157   3.557   2.818
  121ASP    OD2 1181   4.269   3.479   2.988
  121ASP      C 1182   4.523   3.730   2.839
  121ASP      O 1183   4.582   3.631   2.796
  122ARG      N 1184   4.530   3.854   2.790
  122ARG      H 1185   4.475   3.926   2.830
  122ARG     CA 1186   4.619   3.890   2.678
  122ARG     CB 1187   4.596   4.036   2.639
  122ARG     CG 1188   4.458   4.082   2.591
  122ARG     CD 1189   4.468   4.226   2.539
  122ARG     NE 1190   4.489   4.221   2.393
  122ARG     HE 1191   4.535   4.141   2.356
  122ARG     CZ 1192   4.440   4.315   2.311
  122ARG    NH1 1193   4.373   4.424   2.350
  122ARG   HH11 1194   4.356   4.435   2.448
  122ARG   HH12 1195   4.349   4.495   2.283
  122ARG    NH2 1196   4.473   4.299   2.182
  122ARG   HH21 1197   4.541   4.228   2.165
  122ARG   HH22 1198   4.432   4.366   2.120
  122ARG      C 1199   4.769   3.865   2.686
  122ARG      O 1200   4.835   3.831   2.587
  123ALA      N 1201   4.830   3.889   2.802
  123ALA      H 1202   4.786   3.934   2.879
  123ALA     CA 1203   4.971   3.857   2.827
  123ALA     CB 1204   5.019   3.897   2.967
  123ALA      C 1205   4.984   3.705   2.811
  123ALA      O 1206   5.059   3.670   2.720
  124LYS      N 1207   4.891   3.628   2.867
  124LYS      H 1208   4.834   3.662   2.942
  124LYS     CA 1209   4.891   3.481   2.862
  124LYS     CB 1210   4.793   3.417   2.960
  124LYS     CG 1211   4.812   3.458   3.107
  124LYS     CD 1212   4.944   3.401   3.160
  124LYS     CE 1213   4.952   3.399   3.313
  124LYS     NZ 1214   5.092   3.357   3.331
  124LYS    HZ1 1215   5.106   3.363   3.430
  124LYS    HZ2 1216   5.108   3.263   3.301
  124LYS    HZ3 1217   5.149   3.419   3.277
  124LYS      C 1218   4.863   3.427   2.722
  124LYS      O 1219   4.929   3.329   2.688
  125CYS      N 1220   4.770   3.488   2.649
  125CYS      H 1221   4.711   3.562   2.682
  125CYS     CA 1222   4.738   3.454   2.510
  125CYS     CB 1223   4.603   3.510   2.463
  125CYS     SG 1224   4.459   3.456   2.562
  125CYS     HG 1225   4.489   3.513   2.678
  125CYS      C 1226   4.847   3.483   2.407
  125CYS      O 1227   4.851   3.420   2.301
  126PHE      N 1228   4.929   3.585   2.433
  126PHE      H 1229   4.908   3.657   2.499
  126PHE     CA 1230   5.039   3.622   2.343
  126PHE     CB 1231   5.096   3.765   2.347
  126PHE     CG 1232   5.003   3.866   2.279
  126PHE    CD1 1233   4.991   3.875   2.141
  126PHE    HD1 1234   5.016   3.797   2.068
  126PHE    CD2 1235   4.946   3.957   2.367
  126PHE    HD2 1236   4.984   3.951   2.469
  126PHE    CE1 1237   4.919   3.985   2.096
  126PHE    HE1 1238   4.916   4.000   1.988
  126PHE    CE2 1239   4.861   4.055   2.317
  126PHE    HE2 1240   4.815   4.120   2.391
  126PHE     CZ 1241   4.846   4.069   2.179
  126PHE     HZ 1242   4.769   4.131   2.133
  126PHE      C 1243   5.164   3.541   2.376
  126PHE      O 1244   5.222   3.482   2.285
  127GLU      N 1245   5.185   3.514   2.505
  127GLU      H 1246   5.118   3.547   2.571
  127GLU     CA 1247   5.304   3.449   2.560
  127GLU     CB 1248   5.312   3.472   2.711
  127GLU     CG 1249   5.424   3.570   2.748
  127GLU     CD 1250   5.413   3.601   2.897
  127GLU    OE1 1251   5.402   3.722   2.928
  127GLU    OE2 1252   5.425   3.516   2.988
  127GLU      C 1253   5.319   3.300   2.529
  127GLU      O 1254   5.364   3.223   2.614
  128LYS      N 1255   5.260   3.255   2.418
  128LYS      H 1256   5.204   3.314   2.360
  128LYS     CA 1257   5.281   3.118   2.369
  128LYS     CB 1258   5.151   3.065   2.309
  128LYS     CG 1259   5.044   3.049   2.418
  128LYS     CD 1260   5.082   2.938   2.516
  128LYS     CE 1261   4.976   2.911   2.623
  128LYS     NZ 1262   5.038   2.920   2.756
  128LYS    HZ1 1263   5.124   2.868   2.760
  128LYS    HZ2 1264   5.055   3.018   2.763
  128LYS    HZ3 1265   4.972   2.897   2.827
  128LYS      C 1266   5.381   3.116   2.253
  128LYS      O 1267   5.464   3.025   2.251
  129ASN      N 1268   5.389   3.222   2.173
  129ASN      H 1269   5.324   3.299   2.173
  129ASN     CA 1270   5.472   3.220   2.052
  129ASN     CB 1271   5.411   3.334   1.971
  129ASN     CG 1272   5.471   3.364   1.833
  129ASN    OD1 1273   5.584   3.412   1.826
  129ASN    ND2 1274   5.423   3.306   1.724
  129ASN   HD21 1275   5.346   3.243   1.731
  129ASN   HD22 1276   5.475   3.307   1.638
  129ASN      C 1277   5.622   3.236   2.078
  129ASN      O 1278   5.662   3.321   2.158
  130GLU      N 1279   5.701   3.162   2.000
  130GLU      H 1280   5.668   3.091   1.937
  130GLU     CA 1281   5.847   3.157   2.016
  130GLU     CB 1282   5.901   3.056   1.914
  130GLU     CG 1283   6.048   3.015   1.929
  130GLU     CD 1284   6.069   2.876   1.989
  130GLU    OE1 1285   6.161   2.798   1.954
  130GLU    OE2 1286   5.998   2.839   2.085
  130GLU      C 1287   5.912   3.295   2.007
  130GLU      O 1288   5.990   3.332   2.094
  131ALA      N 1289   5.869   3.381   1.916
  131ALA      H 1290   5.780   3.363   1.875
  131ALA     CA 1291   5.929   3.513   1.893
  131ALA     CB 1292   5.854   3.562   1.769
  131ALA      C 1293   5.908   3.599   2.018
  131ALA      O 1294   6.000   3.649   2.082
  132ILE      N 1295   5.781   3.598   2.059
  132ILE      H 1296   5.704   3.573   2.001
  132ILE     CA 1297   5.746   3.675   2.180
  132ILE     CB 1298   5.595   3.694   2.195
  132ILE    CG1 1299   5.533   3.712   2.056
  132ILE    CG2 1300   5.558   3.806   2.292
  132ILE     CD 1301   5.380   3.712   2.057
  132ILE      C 1302   5.800   3.619   2.312
  132ILE      O 1303   5.874   3.696   2.373
  133GLN      N 1304   5.820   3.488   2.313
  133GLN      H 1305   5.771   3.429   2.248
  133GLN     CA 1306   5.885   3.420   2.426
  133GLN     CB 1307   5.872   3.267   2.418
  133GLN     CG 1308   5.742   3.216   2.480
  133GLN     CD 1309   5.729   3.064   2.490
  133GLN    OE1 1310   5.780   2.990   2.406
  133GLN    NE2 1311   5.672   3.010   2.597
  133GLN   HE21 1312   5.647   3.071   2.672
  133GLN   HE22 1313   5.653   2.912   2.591
  133GLN      C 1314   6.033   3.450   2.446
  133GLN      O 1315   6.071   3.481   2.559
  134ALA      N 1316   6.102   3.472   2.334
  134ALA      H 1317   6.056   3.447   2.249
  134ALA     CA 1318   6.245   3.504   2.334
  134ALA     CB 1319   6.317   3.483   2.201
  134ALA      C 1320   6.263   3.652   2.367
  134ALA      O 1321   6.370   3.705   2.395
  135ALA      N 1322   6.160   3.728   2.332
  135ALA      H 1323   6.080   3.686   2.289
  135ALA     CA 1324   6.144   3.870   2.368
  135ALA     CB 1325   6.045   3.925   2.264
  135ALA      C 1326   6.097   3.894   2.511
  135ALA      O 1327   6.140   3.993   2.570
  136HISE     N 1328   6.004   3.812   2.560
  136HISE     H 1329   5.939   3.767   2.499
  136HISE    CA 1330   5.967   3.804   2.702
  136HISE    CB 1331   5.870   3.687   2.722
  136HISE    CG 1332   5.820   3.696   2.867
  136HISE   ND1 1333   5.876   3.639   2.973
  136HISE   CD2 1334   5.726   3.777   2.914
  136HISE   HD2 1335   5.663   3.839   2.850
  136HISE   CE1 1336   5.819   3.692   3.082
  136HISE   HE1 1337   5.836   3.657   3.184
  136HISE   NE2 1338   5.722   3.776   3.047
  136HISE   HE2 1339   5.655   3.818   3.107
  136HISE     C 1340   6.091   3.770   2.785
  136HISE     O 1341   6.132   3.860   2.858
  137ASP      N 1342   6.167   3.666   2.750
  137ASP      H 1343   6.129   3.602   2.683
  137ASP     CA 1344   6.299   3.638   2.809
  137ASP     CB 1345   6.353   3.528   2.718
  137ASP     CG 1346   6.470   3.450   2.778
  137ASP    OD1 1347   6.573   3.464   2.708
  137ASP    OD2 1348   6.452   3.379   2.879
  137ASP      C 1349   6.392   3.759   2.818
  137ASP      O 1350   6.469   3.765   2.913
  138ALA      N 1351   6.391   3.844   2.715
  138ALA      H 1352   6.328   3.822   2.641
  138ALA     CA 1353   6.481   3.960   2.703
  138ALA     CB 1354   6.479   4.022   2.563
  138ALA      C 1355   6.431   4.069   2.797
  138ALA      O 1356   6.504   4.104   2.889
  139VAL      N 1357   6.303   4.107   2.798
  139VAL      H 1358   6.249   4.086   2.716
  139VAL     CA 1359   6.247   4.203   2.894
  139VAL     CB 1360   6.139   4.303   2.851
  139VAL    CG1 1361   6.204   4.403   2.755
  139VAL    CG2 1362   6.016   4.225   2.801
  139VAL      C 1363   6.224   4.156   3.037
  139VAL      O 1364   6.242   4.238   3.128
  140ALA      N 1365   6.214   4.024   3.051
  140ALA      H 1366   6.196   3.965   2.972
  140ALA     CA 1367   6.220   3.957   3.182
  140ALA     CB 1368   6.174   3.812   3.189
  140ALA      C 1369   6.358   3.968   3.247
  140ALA      O 1370   6.368   4.001   3.365
  141GLN      N 1371   6.465   3.936   3.174
  141GLN      H 1372   6.446   3.884   3.091
  141GLN     CA 1373   6.605   3.950   3.215
  141GLN     CB 1374   6.708   3.888   3.120
  141GLN     CG 1375   6.779   3.777   3.197
  141GLN     CD 1376   6.698   3.654   3.237
  141GLN    OE1 1377   6.665   3.632   3.354
  141GLN    NE2 1378   6.638   3.576   3.148
  141GLN   HE21 1379   6.649   3.585   3.049
  141GLN   HE22 1380   6.590   3.496   3.183
  141GLN      C 1381   6.654   4.091   3.252
  141GLN      O 1382   6.739   4.104   3.339
  142GLU      N 1383   6.604   4.194   3.185
  142GLU      H 1384   6.532   4.171   3.119
  142GLU     CA 1385   6.644   4.334   3.201
  142GLU     CB 1386   6.579   4.407   3.083
  142GLU     CG 1387   6.653   4.535   3.044
  142GLU     CD 1388   6.661   4.637   3.158
  142GLU    OE1 1389   6.773   4.645   3.211
  142GLU    OE2 1390   6.564   4.709   3.190
  142GLU      C 1391   6.606   4.390   3.338
  142GLU      O 1392   6.488   4.383   3.373
  143GLY      N 1393   6.710   4.407   3.419
  143GLY      H 1394   6.796   4.368   3.385
  143GLY     CA 1395   6.696   4.447   3.560
  143GLY      C 1396   6.598   4.560   3.591
  143GLY      O 1397   6.534   4.560   3.696
  144GLN      N 1398   6.573   4.656   3.502
  144GLN      H 1399   6.609   4.659   3.409
  144GLN     CA 1400   6.475   4.765   3.518
  144GLN     CB 1401   6.543   4.890   3.461
  144GLN     CG 1402   6.533   5.024   3.535
  144GLN     CD 1403   6.640   5.120   3.483
  144GLN    OE1 1404   6.617   5.206   3.398
  144GLN    NE2 1405   6.758   5.110   3.544
  144GLN   HE21 1406   6.770   5.041   3.616
  144GLN   HE22 1407   6.830   5.172   3.514
  144GLN      C 1408   6.336   4.748   3.458
  144GLN      O 1409   6.241   4.812   3.502
  145CYS      N 1410   6.336   4.683   3.341
  145CYS      H 1411   6.409   4.675   3.274
  145CYS     CA 1412   6.210   4.646   3.276
  145CYS     CB 1413   6.237   4.599   3.133
  145CYS     SG 1414   6.339   4.710   3.028
  145CYS     HG 1415   6.444   4.702   3.109
  145CYS      C 1416   6.121   4.539   3.340
  145CYS      O 1417   5.999   4.549   3.329
  146ARG      N 1418   6.175   4.452   3.424
  146ARG      H 1419   6.274   4.452   3.434
  146ARG     CA 1420   6.098   4.355   3.503
  146ARG     CB 1421   6.192   4.243   3.545
  146ARG     CG 1422   6.304   4.304   3.630
  146ARG     CD 1423   6.387   4.201   3.707
  146ARG     NE 1424   6.449   4.100   3.620
  146ARG     HE 1425   6.462   4.118   3.522
  146ARG     CZ 1426   6.486   3.981   3.668
  146ARG    NH1 1427   6.482   3.961   3.801
  146ARG   HH11 1428   6.472   4.037   3.865
  146ARG   HH12 1429   6.477   3.867   3.834
  146ARG    NH2 1430   6.515   3.880   3.585
  146ARG   HH21 1431   6.478   3.901   3.494
  146ARG   HH22 1432   6.569   3.798   3.600
  146ARG      C 1433   6.009   4.409   3.616
  146ARG      O 1434   6.008   4.341   3.718
  147VAL      N 1435   5.932   4.515   3.591
  147VAL      H 1436   5.918   4.549   3.499
  147VAL     CA 1437   5.846   4.597   3.678
  147VAL     CB 1438   5.827   4.739   3.624
  147VAL    CG1 1439   5.962   4.810   3.620
  147VAL    CG2 1440   5.779   4.733   3.479
  147VAL      C 1441   5.712   4.537   3.722
  147VAL      O 1442   5.624   4.490   3.650
  148ASP      N 1443   5.694   4.536   3.854
  148ASP      H 1444   5.757   4.580   3.918
  148ASP     CA 1445   5.573   4.481   3.916
  148ASP     CB 1446   5.606   4.477   4.066
  148ASP     CG 1447   5.523   4.379   4.150
  148ASP    OD1 1448   5.557   4.260   4.165
  148ASP    OD2 1449   5.406   4.416   4.173
  148ASP      C 1450   5.445   4.556   3.879
  148ASP      O 1451   5.445   4.679   3.875
  149ASP      N 1452   5.335   4.486   3.849
  149ASP      H 1453   5.330   4.387   3.840
  149ASP     CA 1454   5.208   4.556   3.826
  149ASP     CB 1455   5.099   4.457   3.783
  149ASP     CG 1456   5.093   4.321   3.853
  149ASP    OD1 1457   5.016   4.311   3.952
  149ASP    OD2 1458   5.179   4.241   3.812
  149ASP      C 1459   5.150   4.638   3.941
  149ASP      O 1460   5.078   4.733   3.913
  150LYS      N 1461   5.170   4.604   4.068
  150LYS      H 1462   5.233   4.529   4.087
  150LYS     CA 1463   5.139   4.685   4.187
  150LYS     CB 1464   5.162   4.617   4.323
  150LYS     CG 1465   5.056   4.510   4.347
  150LYS     CD 1466   5.110   4.388   4.422
  150LYS     CE 1467   5.004   4.280   4.443
  150LYS     NZ 1468   5.084   4.163   4.482
  150LYS    HZ1 1469   5.134   4.190   4.564
  150LYS    HZ2 1470   5.035   4.082   4.516
  150LYS    HZ3 1471   5.144   4.131   4.409
  150LYS      C 1472   5.221   4.813   4.200
  150LYS      O 1473   5.155   4.917   4.208
  151VAL      N 1474   5.351   4.816   4.170
  151VAL      H 1475   5.400   4.740   4.127
  151VAL     CA 1476   5.434   4.936   4.186
  151VAL     CB 1477   5.581   4.892   4.190
  151VAL    CG1 1478   5.612   4.792   4.301
  151VAL    CG2 1479   5.638   4.842   4.057
  151VAL      C 1480   5.410   5.047   4.083
  151VAL      O 1481   5.375   5.015   3.970
  152ASN      N 1482   5.399   5.170   4.133
  152ASN      H 1483   5.386   5.195   4.229
  152ASN     CA 1484   5.359   5.284   4.049
  152ASN     CB 1485   5.331   5.399   4.145
  152ASN     CG 1486   5.182   5.425   4.167
  152ASN    OD1 1487   5.094   5.341   4.146
  152ASN    ND2 1488   5.147   5.552   4.186
  152ASN   HD21 1489   5.218   5.623   4.191
  152ASN   HD22 1490   5.049   5.573   4.193
  152ASN      C 1491   5.465   5.332   3.950
  152ASN      O 1492   5.507   5.448   3.957
  153PHE      N 1493   5.493   5.237   3.861
  153PHE      H 1494   5.469   5.142   3.877
  153PHE     CA 1495   5.583   5.253   3.746
  153PHE     CB 1496   5.726   5.290   3.785
  153PHE     CG 1497   5.792   5.195   3.885
  153PHE    CD1 1498   5.901   5.114   3.855
  153PHE    HD1 1499   5.942   5.116   3.754
  153PHE    CD2 1500   5.770   5.204   4.022
  153PHE    HD2 1501   5.695   5.276   4.057
  153PHE    CE1 1502   5.979   5.043   3.945
  153PHE    HE1 1503   6.052   4.965   3.923
  153PHE    CE2 1504   5.845   5.140   4.119
  153PHE    HE2 1505   5.820   5.164   4.222
  153PHE     CZ 1506   5.954   5.062   4.081
  153PHE     HZ 1507   6.024   5.027   4.156
  153PHE      C 1508   5.577   5.159   3.625
  153PHE      O 1509   5.604   5.039   3.627
  154HISE     N 1510   5.540   5.230   3.519
  154HISE     H 1511   5.517   5.327   3.531
  154HISE    CA 1512   5.508   5.167   3.391
  154HISE    CB 1513   5.355   5.163   3.390
  154HISE    CG 1514   5.289   5.292   3.438
  154HISE   ND1 1515   5.231   5.305   3.557
  154HISE   CD2 1516   5.289   5.410   3.376
  154HISE   HD2 1517   5.333   5.421   3.277
  154HISE   CE1 1518   5.194   5.433   3.567
  154HISE   HE1 1519   5.116   5.463   3.636
  154HISE   NE2 1520   5.229   5.497   3.456
  154HISE   HE2 1521   5.171   5.571   3.420
  154HISE     C 1522   5.557   5.243   3.267
  154HISE     O 1523   5.568   5.366   3.270
  155PHE      N 1524   5.568   5.163   3.162
  155PHE      H 1525   5.526   5.074   3.176
  155PHE     CA 1526   5.599   5.220   3.030
  155PHE     CB 1527   5.631   5.111   2.927
  155PHE     CG 1528   5.757   5.030   2.956
  155PHE    CD1 1529   5.882   5.074   2.912
  155PHE    HD1 1530   5.900   5.181   2.903
  155PHE    CD2 1531   5.739   4.905   3.014
  155PHE    HD2 1532   5.642   4.858   2.995
  155PHE    CE1 1533   5.985   4.982   2.929
  155PHE    HE1 1534   6.081   5.005   2.884
  155PHE    CE2 1535   5.848   4.821   3.036
  155PHE    HE2 1536   5.840   4.735   3.102
  155PHE     CZ 1537   5.975   4.859   2.992
  155PHE     HZ 1538   6.060   4.801   3.027
  155PHE      C 1539   5.501   5.323   2.973
  155PHE      O 1540   5.382   5.297   2.951
  156ILE      N 1541   5.547   5.447   2.976
  156ILE      H 1542   5.632   5.471   3.022
  156ILE     CA 1543   5.469   5.559   2.922
  156ILE     CB 1544   5.477   5.683   3.012
  156ILE    CG1 1545   5.444   5.658   3.160
  156ILE    CG2 1546   5.397   5.806   2.969
  156ILE     CD 1547   5.527   5.748   3.252
  156ILE      C 1548   5.519   5.601   2.784
  156ILE      O 1549   5.638   5.623   2.760
  157LEU      N 1550   5.426   5.612   2.689
  157LEU      H 1551   5.327   5.616   2.704
  157LEU     CA 1552   5.468   5.642   2.552
  157LEU     CB 1553   5.407   5.531   2.465
  157LEU     CG 1554   5.442   5.538   2.316
  157LEU    CD1 1555   5.589   5.504   2.293
  157LEU    CD2 1556   5.349   5.462   2.222
  157LEU      C 1557   5.415   5.780   2.515
  157LEU      O 1558   5.297   5.815   2.522
  158PHE      N 1559   5.520   5.852   2.477
  158PHE      H 1560   5.614   5.821   2.483
  158PHE     CA 1561   5.498   5.971   2.394
  158PHE     CB 1562   5.609   6.073   2.424
  158PHE     CG 1563   5.617   6.113   2.571
  158PHE    CD1 1564   5.531   6.210   2.621
  158PHE    HD1 1565   5.435   6.225   2.570
  158PHE    CD2 1566   5.727   6.076   2.647
  158PHE    HD2 1567   5.775   5.987   2.607
  158PHE    CE1 1568   5.556   6.276   2.741
  158PHE    HE1 1569   5.490   6.359   2.764
  158PHE    CE2 1570   5.740   6.129   2.775
  158PHE    HE2 1571   5.820   6.090   2.837
  158PHE     CZ 1572   5.666   6.239   2.818
  158PHE     HZ 1573   5.680   6.297   2.908
  158PHE      C 1574   5.476   5.937   2.246
  158PHE      O 1575   5.567   5.880   2.187
  159ASN      N 1576   5.357   5.965   2.194
  159ASN      H 1577   5.291   6.020   2.246
  159ASN     CA 1578   5.324   5.925   2.057
  159ASN     CB 1579   5.231   5.804   2.052
  159ASN     CG 1580   5.255   5.728   1.922
  159ASN    OD1 1581   5.351   5.738   1.845
  159ASN    ND2 1582   5.140   5.669   1.889
  159ASN   HD21 1583   5.067   5.686   1.956
  159ASN   HD22 1584   5.130   5.626   1.800
  159ASN      C 1585   5.250   6.032   1.977
  159ASN      O 1586   5.171   6.105   2.036
  160ASN      N 1587   5.275   6.027   1.846
  160ASN      H 1588   5.329   5.947   1.820
  160ASN     CA 1589   5.217   6.117   1.746
  160ASN     CB 1590   5.316   6.172   1.643
  160ASN     CG 1591   5.264   6.282   1.550
  160ASN    OD1 1592   5.225   6.271   1.434
  160ASN    ND2 1593   5.263   6.402   1.608
  160ASN   HD21 1594   5.288   6.441   1.696
  160ASN   HD22 1595   5.227   6.477   1.554
  160ASN      C 1596   5.104   6.050   1.667
  160ASN      O 1597   5.126   5.968   1.578
  161VAL      N 1598   4.986   6.102   1.697
  161VAL      H 1599   4.960   6.178   1.756
  161VAL     CA 1600   4.862   6.044   1.643
  161VAL     CB 1601   4.825   5.916   1.719
  161VAL    CG1 1602   4.680   5.874   1.699
  161VAL    CG2 1603   4.905   5.790   1.684
  161VAL      C 1604   4.756   6.154   1.637
  161VAL      O 1605   4.743   6.230   1.732
  162ASP      N 1606   4.717   6.184   1.513
  162ASP      H 1607   4.752   6.132   1.435
  162ASP     CA 1608   4.619   6.291   1.486
  162ASP     CB 1609   4.476   6.253   1.522
  162ASP     CG 1610   4.401   6.177   1.412
  162ASP    OD1 1611   4.413   6.232   1.301
  162ASP    OD2 1612   4.308   6.094   1.423
  162ASP      C 1613   4.644   6.428   1.549
  162ASP      O 1614   4.573   6.487   1.630
  163GLY      N 1615   4.762   6.479   1.513
  163GLY      H 1616   4.832   6.420   1.473
  163GLY     CA 1617   4.819   6.608   1.553
  163GLY      C 1618   4.877   6.604   1.695
  163GLY      O 1619   4.989   6.646   1.722
  164HISE     N 1620   4.786   6.558   1.780
  164HISE     H 1621   4.704   6.511   1.746
  164HISE    CA 1622   4.804   6.557   1.926
  164HISE    CB 1623   4.674   6.510   1.991
  164HISE    CG 1624   4.568   6.619   2.013
  164HISE   ND1 1625   4.437   6.601   2.011
  164HISE   CD2 1626   4.595   6.748   2.034
  164HISE   HD2 1627   4.696   6.783   2.056
  164HISE   CE1 1628   4.376   6.719   2.024
  164HISE   HE1 1629   4.269   6.737   2.032
  164HISE   NE2 1630   4.475   6.806   2.038
  164HISE   HE2 1631   4.464   6.906   2.035
  164HISE     C 1632   4.917   6.463   1.966
  164HISE     O 1633   4.957   6.369   1.898
  165LEU      N 1634   4.986   6.509   2.071
  165LEU      H 1635   4.967   6.599   2.110
  165LEU     CA 1636   5.089   6.433   2.142
  165LEU     CB 1637   5.202   6.523   2.193
  165LEU     CG 1638   5.329   6.454   2.243
  165LEU    CD1 1639   5.292   6.384   2.374
  165LEU    CD2 1640   5.387   6.345   2.152
  165LEU      C 1641   5.011   6.349   2.243
  165LEU      O 1642   4.955   6.401   2.340
  166TYR      N 1643   5.019   6.217   2.227
  166TYR      H 1644   5.076   6.176   2.156
  166TYR     CA 1645   4.945   6.127   2.317
  166TYR     CB 1646   4.895   6.002   2.244
  166TYR     CG 1647   4.754   6.023   2.189
  166TYR    CD1 1648   4.740   6.108   2.079
  166TYR    HD1 1649   4.807   6.110   1.993
  166TYR    CD2 1650   4.644   5.981   2.262
  166TYR    HD2 1651   4.655   5.966   2.370
  166TYR    CE1 1652   4.614   6.150   2.038
  166TYR    HE1 1653   4.604   6.192   1.938
  166TYR    CE2 1654   4.515   6.012   2.217
  166TYR    HE2 1655   4.434   5.980   2.282
  166TYR     CZ 1656   4.506   6.099   2.109
  166TYR     OH 1657   4.380   6.137   2.078
  166TYR     HH 1658   4.375   6.220   2.023
  166TYR      C 1659   5.040   6.085   2.429
  166TYR      O 1660   5.151   6.039   2.403
  167GLU      N 1661   4.985   6.109   2.548
  167GLU      H 1662   4.888   6.135   2.545
  167GLU     CA 1663   5.043   6.076   2.679
  167GLU     CB 1664   5.019   6.187   2.782
  167GLU     CG 1665   5.051   6.332   2.744
  167GLU     CD 1666   5.059   6.424   2.866
  167GLU    OE1 1667   4.949   6.465   2.908
  167GLU    OE2 1668   5.167   6.471   2.909
  167GLU      C 1669   5.009   5.943   2.745
  167GLU      O 1670   4.935   5.938   2.844
  168LEU      N 1671   5.011   5.843   2.658
  168LEU      H 1672   5.036   5.855   2.561
  168LEU     CA 1673   4.978   5.704   2.694
  168LEU     CB 1674   4.991   5.604   2.580
  168LEU     CG 1675   4.908   5.644   2.458
  168LEU    CD1 1676   4.949   5.571   2.330
  168LEU    CD2 1677   4.760   5.615   2.483
  168LEU      C 1678   5.064   5.645   2.806
  168LEU      O 1679   5.171   5.584   2.797
  169ASP      N 1680   4.988   5.638   2.915
  169ASP      H 1681   4.889   5.647   2.907
  169ASP     CA 1682   5.038   5.584   3.042
  169ASP     CB 1683   4.949   5.652   3.147
  169ASP     CG 1684   4.995   5.626   3.291
  169ASP    OD1 1685   4.945   5.535   3.361
  169ASP    OD2 1686   5.097   5.691   3.323
  169ASP      C 1687   5.012   5.434   3.044
  169ASP      O 1688   4.966   5.383   2.941
  170GLY      N 1689   5.078   5.364   3.135
  170GLY      H 1690   5.133   5.409   3.206
  170GLY     CA 1691   5.084   5.218   3.150
  170GLY      C 1692   4.959   5.167   3.222
  170GLY      O 1693   4.880   5.086   3.173
  171ARG      N 1694   4.951   5.215   3.346
  171ARG      H 1695   5.018   5.272   3.394
  171ARG     CA 1696   4.839   5.181   3.435
  171ARG     CB 1697   4.877   5.225   3.577
  171ARG     CG 1698   4.781   5.176   3.685
  171ARG     CD 1699   4.818   5.241   3.819
  171ARG     NE 1700   4.942   5.174   3.859
  171ARG     HE 1701   5.012   5.149   3.792
  171ARG     CZ 1702   4.972   5.113   3.975
  171ARG    NH1 1703   4.892   5.102   4.082
  171ARG   HH11 1704   4.803   5.147   4.072
  171ARG   HH12 1705   4.912   5.061   4.171
  171ARG    NH2 1706   5.078   5.032   3.968
  171ARG   HH21 1707   5.126   5.025   3.880
  171ARG   HH22 1708   5.089   4.974   4.048
  171ARG      C 1709   4.702   5.236   3.395
  171ARG      O 1710   4.600   5.167   3.393
  172MET      N 1711   4.705   5.367   3.369
  172MET      H 1712   4.783   5.429   3.383
  172MET     CA 1713   4.583   5.444   3.339
  172MET     CB 1714   4.603   5.596   3.342
  172MET     CG 1715   4.656   5.643   3.477
  172MET     SD 1716   4.570   5.562   3.617
  172MET     CE 1717   4.672   5.623   3.750
  172MET      C 1718   4.513   5.397   3.212
  172MET      O 1719   4.551   5.437   3.102
  173PRO      N 1720   4.398   5.331   3.222
  173PRO     CA 1721   4.324   5.262   3.115
  173PRO     CB 1722   4.245   5.152   3.188
  173PRO     CG 1723   4.204   5.225   3.317
  173PRO     CD 1724   4.322   5.317   3.347
  173PRO      C 1725   4.260   5.353   3.011
  173PRO      O 1726   4.143   5.331   2.980
  174PHE      N 1727   4.323   5.461   2.965
  174PHE      H 1728   4.420   5.479   2.984
  174PHE     CA 1729   4.261   5.551   2.868
  174PHE     CB 1730   4.170   5.653   2.937
  174PHE     CG 1731   4.076   5.723   2.839
  174PHE    CD1 1732   3.960   5.661   2.794
  174PHE    HD1 1733   3.935   5.566   2.842
  174PHE    CD2 1734   4.109   5.848   2.786
  174PHE    HD2 1735   4.174   5.912   2.845
  174PHE    CE1 1736   3.884   5.715   2.691
  174PHE    HE1 1737   3.783   5.678   2.676
  174PHE    CE2 1738   4.034   5.902   2.682
  174PHE    HE2 1739   4.078   5.986   2.628
  174PHE     CZ 1740   3.924   5.834   2.631
  174PHE     HZ 1741   3.858   5.890   2.565
  174PHE      C 1742   4.360   5.634   2.786
  174PHE      O 1743   4.460   5.675   2.845
  175PRO      N 1744   4.342   5.663   2.657
  175PRO     CA 1745   4.439   5.750   2.589
  175PRO     CB 1746   4.429   5.716   2.440
  175PRO     CG 1747   4.291   5.651   2.424
  175PRO     CD 1748   4.261   5.588   2.560
  175PRO      C 1749   4.425   5.900   2.618
  175PRO      O 1750   4.336   5.969   2.568
  176VAL      N 1751   4.519   5.953   2.695
  176VAL      H 1752   4.588   5.898   2.742
  176VAL     CA 1753   4.519   6.097   2.725
  176VAL     CB 1754   4.578   6.121   2.864
  176VAL    CG1 1755   4.590   6.271   2.892
  176VAL    CG2 1756   4.494   6.054   2.973
  176VAL      C 1757   4.600   6.174   2.620
  176VAL      O 1758   4.706   6.122   2.586
  177ASN      N 1759   4.548   6.283   2.565
  177ASN      H 1760   4.458   6.320   2.584
  177ASN     CA 1761   4.626   6.376   2.481
  177ASN     CB 1762   4.547   6.414   2.356
  177ASN     CG 1763   4.422   6.498   2.385
  177ASN    OD1 1764   4.368   6.505   2.495
  177ASN    ND2 1765   4.375   6.573   2.286
  177ASN   HD21 1766   4.418   6.575   2.196
  177ASN   HD22 1767   4.305   6.642   2.302
  177ASN      C 1768   4.675   6.502   2.552
  177ASN      O 1769   4.601   6.541   2.642
  178HISE     N 1770   4.792   6.556   2.519
  178HISE     H 1771   4.856   6.504   2.461
  178HISE    CA 1772   4.827   6.697   2.537
  178HISE    CB 1773   4.968   6.692   2.596
  178HISE    CG 1774   4.985   6.817   2.682
  178HISE   ND1 1775   4.972   6.948   2.662
  178HISE   CD2 1776   5.033   6.796   2.805
  178HISE   HD2 1777   5.061   6.708   2.863
  178HISE   CE1 1778   5.018   7.007   2.773
  178HISE   HE1 1779   5.017   7.115   2.789
  178HISE   NE2 1780   5.054   6.915   2.860
  178HISE   HE2 1781   5.057   6.921   2.960
  178HISE     C 1782   4.812   6.765   2.400
  178HISE     O 1783   4.729   6.735   2.315
  179GLY      N 1784   4.873   6.883   2.399
  179GLY      H 1785   4.936   6.906   2.474
  179GLY     CA 1786   4.884   6.969   2.280
  179GLY      C 1787   4.925   6.911   2.145
  179GLY      O 1788   4.984   6.804   2.132
  180ALA      N 1789   4.904   7.002   2.050
  180ALA      H 1790   4.879   7.098   2.062
  180ALA     CA 1791   4.945   6.966   1.914
  180ALA     CB 1792   4.896   7.079   1.824
  180ALA      C 1793   5.095   6.947   1.896
  180ALA      O 1794   5.171   7.032   1.943
  181SER      N 1795   5.138   6.848   1.818
  181SER      H 1796   5.070   6.796   1.766
  181SER     CA 1797   5.280   6.812   1.801
  181SER     CB 1798   5.331   6.687   1.873
  181SER     OG 1799   5.265   6.562   1.851
  181SER     HG 1800   5.173   6.561   1.889
  181SER      C 1801   5.306   6.784   1.653
  181SER      O 1802   5.223   6.722   1.586
  182SER      N 1803   5.420   6.840   1.614
  182SER      H 1804   5.463   6.914   1.667
  182SER     CA 1805   5.480   6.811   1.483
  182SER     CB 1806   5.602   6.903   1.466
  182SER     OG 1807   5.673   6.887   1.343
  182SER     HG 1808   5.662   6.970   1.287
  182SER      C 1809   5.506   6.661   1.468
  182SER      O 1810   5.591   6.608   1.539
  183GLU      N 1811   5.473   6.621   1.345
  183GLU      H 1812   5.406   6.667   1.287
  183GLU     CA 1813   5.522   6.503   1.273
  183GLU     CB 1814   5.445   6.497   1.141
  183GLU     CG 1815   5.299   6.461   1.170
  183GLU     CD 1816   5.216   6.507   1.050
  183GLU    OE1 1817   5.179   6.425   0.963
  183GLU    OE2 1818   5.198   6.630   1.036
  183GLU      C 1819   5.673   6.495   1.250
  183GLU      O 1820   5.739   6.391   1.243
  184ASP      N 1821   5.743   6.608   1.248
  184ASP      H 1822   5.699   6.695   1.225
  184ASP     CA 1823   5.888   6.626   1.235
  184ASP     CB 1824   5.930   6.719   1.121
  184ASP     CG 1825   6.080   6.717   1.091
  184ASP    OD1 1826   6.120   6.653   0.992
  184ASP    OD2 1827   6.143   6.800   1.161
  184ASP      C 1828   5.965   6.642   1.366
  184ASP      O 1829   6.034   6.548   1.407
  185THR      N 1830   5.943   6.749   1.441
  185THR      H 1831   5.885   6.824   1.409
  185THR     CA 1832   6.024   6.780   1.560
  185THR     CB 1833   6.050   6.930   1.569
  185THR    OG1 1834   5.932   7.011   1.561
  185THR    HG1 1835   5.889   7.001   1.651
  185THR    CG2 1836   6.159   6.961   1.466
  185THR      C 1837   5.971   6.730   1.695
  185THR      O 1838   6.004   6.784   1.800
  186LEU      N 1839   5.911   6.612   1.678
  186LEU      H 1840   5.919   6.553   1.598
  186LEU     CA 1841   5.829   6.544   1.779
  186LEU     CB 1842   5.794   6.406   1.723
  186LEU     CG 1843   5.722   6.319   1.827
  186LEU    CD1 1844   5.576   6.361   1.843
  186LEU    CD2 1845   5.720   6.173   1.781
  186LEU      C 1846   5.883   6.538   1.922
  186LEU      O 1847   5.813   6.590   2.009
  187LEU      N 1848   6.006   6.491   1.941
  187LEU      H 1849   6.046   6.432   1.870
  187LEU     CA 1850   6.079   6.505   2.067
  187LEU     CB 1851   6.218   6.444   2.043
  187LEU     CG 1852   6.216   6.293   2.018
  187LEU    CD1 1853   6.358   6.237   2.012
  187LEU    CD2 1854   6.134   6.218   2.123
  187LEU      C 1855   6.081   6.642   2.135
  187LEU      O 1856   6.039   6.655   2.250
  188LYS      N 1857   6.136   6.745   2.072
  188LYS      H 1858   6.163   6.744   1.975
  188LYS     CA 1859   6.130   6.880   2.131
  188LYS     CB 1860   6.210   6.977   2.044
  188LYS     CG 1861   6.265   7.090   2.132
  188LYS     CD 1862   6.344   7.192   2.050
  188LYS     CE 1863   6.480   7.133   2.014
  188LYS     NZ 1864   6.588   7.232   2.000
  188LYS    HZ1 1865   6.674   7.188   1.975
  188LYS    HZ2 1866   6.563   7.292   1.925
  188LYS    HZ3 1867   6.603   7.284   2.084
  188LYS      C 1868   5.990   6.941   2.141
  188LYS      O 1869   5.967   7.014   2.237
  189ASP      N 1870   5.896   6.904   2.054
  189ASP      H 1871   5.913   6.864   1.964
  189ASP     CA 1872   5.752   6.925   2.072
  189ASP     CB 1873   5.688   6.887   1.938
  189ASP     CG 1874   5.684   6.996   1.831
  189ASP    OD1 1875   5.575   7.013   1.772
  189ASP    OD2 1876   5.788   7.059   1.803
  189ASP      C 1877   5.684   6.864   2.194
  189ASP      O 1878   5.642   6.930   2.289
  190ALA      N 1879   5.714   6.736   2.216
  190ALA      H 1880   5.753   6.682   2.142
  190ALA     CA 1881   5.677   6.655   2.333
  190ALA     CB 1882   5.726   6.513   2.304
  190ALA      C 1883   5.735   6.710   2.464
  190ALA      O 1884   5.667   6.744   2.560
  191ALA      N 1885   5.858   6.760   2.457
  191ALA      H 1886   5.907   6.735   2.373
  191ALA     CA 1887   5.928   6.833   2.563
  191ALA     CB 1888   6.076   6.857   2.530
  191ALA      C 1889   5.858   6.964   2.602
  191ALA      O 1890   5.837   6.996   2.718
  192LYS      N 1891   5.828   7.050   2.505
  192LYS      H 1892   5.845   7.021   2.411
  192LYS     CA 1893   5.776   7.185   2.534
  192LYS     CB 1894   5.770   7.270   2.407
  192LYS     CG 1895   5.901   7.343   2.373
  192LYS     CD 1896   5.914   7.368   2.222
  192LYS     CE 1897   6.038   7.457   2.204
  192LYS     NZ 1898   6.004   7.531   2.082
  192LYS    HZ1 1899   5.970   7.484   2.001
  192LYS    HZ2 1900   5.938   7.600   2.112
  192LYS    HZ3 1901   6.081   7.588   2.051
  192LYS      C 1902   5.631   7.174   2.582
  192LYS      O 1903   5.577   7.265   2.645
  193VAL      N 1904   5.562   7.071   2.534
  193VAL      H 1905   5.591   7.012   2.458
  193VAL     CA 1906   5.423   7.059   2.582
  193VAL     CB 1907   5.325   7.016   2.473
  193VAL    CG1 1908   5.312   7.115   2.357
  193VAL    CG2 1909   5.349   6.875   2.418
  193VAL      C 1910   5.406   6.981   2.713
  193VAL      O 1911   5.338   7.027   2.804
  194CYS      N 1912   5.478   6.872   2.734
  194CYS      H 1913   5.538   6.826   2.669
  194CYS     CA 1914   5.466   6.791   2.857
  194CYS     CB 1915   5.473   6.642   2.820
  194CYS     SG 1916   5.340   6.576   2.714
  194CYS     HG 1917   5.247   6.551   2.807
  194CYS      C 1918   5.552   6.825   2.979
  194CYS      O 1919   5.598   6.744   3.058
  195ARG      N 1920   5.536   6.952   3.015
  195ARG      H 1921   5.478   7.017   2.966
  195ARG     CA 1922   5.603   7.016   3.129
  195ARG     CB 1923   5.580   7.168   3.127
  195ARG     CG 1924   5.675   7.228   3.022
  195ARG     CD 1925   5.815   7.251   3.078
  195ARG     NE 1926   5.875   7.333   2.972
  195ARG     HE 1927   5.847   7.428   2.979
  195ARG     CZ 1928   5.975   7.306   2.886
  195ARG    NH1 1929   6.033   7.186   2.869
  195ARG   HH11 1930   6.010   7.106   2.925
  195ARG   HH12 1931   6.106   7.179   2.801
  195ARG    NH2 1932   6.040   7.405   2.824
  195ARG   HH21 1933   6.011   7.499   2.838
  195ARG   HH22 1934   6.120   7.372   2.773
  195ARG      C 1935   5.559   6.973   3.269
  195ARG      O 1936   5.633   6.984   3.367
  196GLU      N 1937   5.437   6.924   3.287
  196GLU      H 1938   5.367   6.952   3.221
  196GLU     CA 1939   5.387   6.868   3.413
  196GLU     CB 1940   5.248   6.807   3.397
  196GLU     CG 1941   5.156   6.910   3.330
  196GLU     CD 1942   5.149   6.907   3.178
  196GLU    OE1 1943   5.054   6.838   3.134
  196GLU    OE2 1944   5.213   6.984   3.103
  196GLU      C 1945   5.478   6.754   3.461
  196GLU      O 1946   5.520   6.764   3.576
  197PHE      N 1947   5.531   6.675   3.368
  197PHE      H 1948   5.516   6.690   3.271
  197PHE     CA 1949   5.634   6.576   3.404
  197PHE     CB 1950   5.696   6.514   3.279
  197PHE     CG 1951   5.615   6.399   3.218
  197PHE    CD1 1952   5.511   6.399   3.126
  197PHE    HD1 1953   5.467   6.492   3.091
  197PHE    CD2 1954   5.667   6.275   3.254
  197PHE    HD2 1955   5.754   6.267   3.319
  197PHE    CE1 1956   5.458   6.279   3.081
  197PHE    HE1 1957   5.371   6.288   3.015
  197PHE    CE2 1958   5.610   6.156   3.211
  197PHE    HE2 1959   5.645   6.060   3.251
  197PHE     CZ 1960   5.503   6.154   3.123
  197PHE     HZ 1961   5.486   6.062   3.067
  197PHE      C 1962   5.755   6.629   3.482
  197PHE      O 1963   5.788   6.567   3.583
  198THR      N 1964   5.816   6.739   3.439
  198THR      H 1965   5.795   6.784   3.352
  198THR     CA 1966   5.932   6.799   3.505
  198THR     CB 1967   6.030   6.856   3.402
  198THR    OG1 1968   5.955   6.949   3.323
  198THR    HG1 1969   5.953   7.043   3.357
  198THR    CG2 1970   6.099   6.755   3.310
  198THR      C 1971   5.892   6.906   3.607
  198THR      O 1972   5.968   6.922   3.703
  199GLU      N 1973   5.773   6.963   3.595
  199GLU      H 1974   5.735   6.978   3.504
  199GLU     CA 1975   5.716   7.048   3.701
  199GLU     CB 1976   5.589   7.121   3.657
  199GLU     CG 1977   5.638   7.253   3.600
  199GLU     CD 1978   5.534   7.365   3.612
  199GLU    OE1 1979   5.581   7.478   3.638
  199GLU    OE2 1980   5.413   7.335   3.597
  199GLU      C 1981   5.686   6.971   3.829
  199GLU      O 1982   5.728   7.018   3.935
  200ARG      N 1983   5.610   6.862   3.826
  200ARG      H 1984   5.567   6.839   3.739
  200ARG     CA 1985   5.563   6.780   3.938
  200ARG     CB 1986   5.435   6.705   3.899
  200ARG     CG 1987   5.311   6.795   3.885
  200ARG     CD 1988   5.192   6.700   3.869
  200ARG     NE 1989   5.218   6.617   3.750
  200ARG     HE 1990   5.278   6.538   3.762
  200ARG     CZ 1991   5.141   6.601   3.642
  200ARG    NH1 1992   5.024   6.667   3.641
  200ARG   HH11 1993   5.007   6.738   3.709
  200ARG   HH12 1994   4.953   6.640   3.575
  200ARG    NH2 1995   5.150   6.493   3.564
  200ARG   HH21 1996   5.221   6.423   3.559
  200ARG   HH22 1997   5.074   6.486   3.499
  200ARG      C 1998   5.670   6.690   4.000
  200ARG      O 1999   5.730   6.600   3.943
  201GLU      N 2000   5.691   6.709   4.130
  201GLU      H 2001   5.657   6.800   4.157
  201GLU     CA 2002   5.766   6.624   4.223
  201GLU     CB 2003   5.690   6.496   4.259
  201GLU     CG 2004   5.544   6.531   4.287
  201GLU     CD 2005   5.458   6.405   4.301
  201GLU    OE1 2006   5.434   6.360   4.415
  201GLU    OE2 2007   5.410   6.355   4.197
  201GLU      C 2008   5.916   6.600   4.205
  201GLU      O 2009   5.996   6.625   4.296
  202GLN      N 2010   5.957   6.556   4.086
  202GLN      H 2011   5.894   6.546   4.009
  202GLN     CA 2012   6.098   6.535   4.052
  202GLN     CB 2013   6.107   6.451   3.925
  202GLN     CG 2014   6.050   6.309   3.923
  202GLN     CD 2015   5.900   6.297   3.948
  202GLN    OE1 2016   5.808   6.335   3.876
  202GLN    NE2 2017   5.867   6.231   4.059
  202GLN   HE21 2018   5.925   6.211   4.137
  202GLN   HE22 2019   5.772   6.207   4.079
  202GLN      C 2020   6.194   6.654   4.038
  202GLN      O 2021   6.312   6.629   4.061
  203GLY      N 2022   6.144   6.766   3.987
  203GLY      H 2023   6.048   6.788   3.969
  203GLY     CA 2024   6.226   6.883   3.953
  203GLY      C 2025   6.345   6.854   3.861
  203GLY      O 2026   6.337   6.832   3.740
  204GLU      N 2027   6.461   6.857   3.925
  204GLU      H 2028   6.483   6.920   3.999
  204GLU     CA 2029   6.580   6.822   3.846
  204GLU     CB 2030   6.699   6.875   3.926
  204GLU     CG 2031   6.745   6.801   4.052
  204GLU     CD 2032   6.663   6.840   4.175
  204GLU    OE1 2033   6.669   6.763   4.273
  204GLU    OE2 2034   6.579   6.933   4.174
  204GLU      C 2035   6.608   6.679   3.800
  204GLU      O 2036   6.680   6.661   3.702
  205VAL      N 2037   6.566   6.576   3.873
  205VAL      H 2038   6.524   6.595   3.962
  205VAL     CA 2039   6.599   6.435   3.851
  205VAL     CB 2040   6.564   6.367   3.984
  205VAL    CG1 2041   6.569   6.214   3.985
  205VAL    CG2 2042   6.655   6.416   4.097
  205VAL      C 2043   6.524   6.369   3.735
  205VAL      O 2044   6.402   6.359   3.736
  206ARG      N 2045   6.599   6.326   3.633
  206ARG      H 2046   6.697   6.344   3.625
  206ARG     CA 2047   6.532   6.287   3.508
  206ARG     CB 2048   6.578   6.367   3.386
  206ARG     CG 2049   6.517   6.507   3.383
  206ARG     CD 2050   6.594   6.586   3.278
  206ARG     NE 2051   6.541   6.723   3.266
  206ARG     HE 2052   6.465   6.723   3.202
  206ARG     CZ 2053   6.607   6.831   3.311
  206ARG    NH1 2054   6.726   6.827   3.372
  206ARG   HH11 2055   6.767   6.736   3.384
  206ARG   HH12 2056   6.752   6.890   3.445
  206ARG    NH2 2057   6.566   6.953   3.272
  206ARG   HH21 2058   6.485   6.979   3.220
  206ARG   HH22 2059   6.628   7.026   3.300
  206ARG      C 2060   6.542   6.137   3.482
  206ARG      O 2061   6.650   6.086   3.451
  207PHE      N 2062   6.431   6.064   3.477
  207PHE      H 2063   6.339   6.098   3.491
  207PHE     CA 2064   6.439   5.918   3.464
  207PHE     CB 2065   6.314   5.857   3.529
  207PHE     CG 2066   6.321   5.850   3.682
  207PHE    CD1 2067   6.376   5.741   3.747
  207PHE    HD1 2068   6.429   5.658   3.701
  207PHE    CD2 2069   6.273   5.956   3.758
  207PHE    HD2 2070   6.233   6.042   3.704
  207PHE    CE1 2071   6.364   5.732   3.885
  207PHE    HE1 2072   6.436   5.669   3.939
  207PHE    CE2 2073   6.274   5.953   3.897
  207PHE    HE2 2074   6.264   6.043   3.957
  207PHE     CZ 2075   6.307   5.834   3.961
  207PHE     HZ 2076   6.281   5.817   4.065
  207PHE      C 2077   6.471   5.877   3.320
  207PHE      O 2078   6.462   5.954   3.224
  208SER      N 2079   6.516   5.752   3.313
  208SER      H 2080   6.512   5.699   3.397
  208SER     CA 2081   6.561   5.686   3.190
  208SER     CB 2082   6.641   5.563   3.232
  208SER     OG 2083   6.558   5.447   3.219
  208SER     HG 2084   6.482   5.471   3.280
  208SER      C 2085   6.444   5.677   3.092
  208SER      O 2086   6.344   5.611   3.120
  209ALA      N 2087   6.474   5.733   2.975
  209ALA      H 2088   6.562   5.781   2.974
  209ALA     CA 2089   6.391   5.746   2.854
  209ALA     CB 2090   6.358   5.895   2.841
  209ALA      C 2091   6.453   5.701   2.722
  209ALA      O 2092   6.566   5.737   2.692
  210VAL      N 2093   6.382   5.615   2.648
  210VAL      H 2094   6.292   5.584   2.679
  210VAL     CA 2095   6.436   5.559   2.523
  210VAL     CB 2096   6.429   5.407   2.514
  210VAL    CG1 2097   6.549   5.341   2.583
  210VAL    CG2 2098   6.298   5.334   2.546
  210VAL      C 2099   6.369   5.626   2.404
  210VAL      O 2100   6.250   5.602   2.380
  211ALA      N 2101   6.448   5.701   2.327
  211ALA      H 2102   6.546   5.712   2.345
  211ALA     CA 2103   6.415   5.751   2.193
  211ALA     CB 2104   6.490   5.879   2.158
  211ALA      C 2105   6.422   5.644   2.083
  211ALA      O 2106   6.509   5.558   2.078
  212LEU      N 2107   6.341   5.675   1.982
  212LEU      H 2108   6.264   5.739   1.986
  212LEU     CA 2109   6.337   5.601   1.855
  212LEU     CB 2110   6.193   5.568   1.819
  212LEU     CG 2111   6.145   5.437   1.882
  212LEU    CD1 2112   5.994   5.417   1.867
  212LEU    CD2 2113   6.211   5.319   1.810
  212LEU      C 2114   6.408   5.670   1.739
  212LEU      O 2115   6.353   5.765   1.683
  213CYS      N 2116   6.510   5.602   1.686
  213CYS      H 2117   6.536   5.509   1.712
  213CYS     CA 2118   6.607   5.654   1.589
  213CYS     CB 2119   6.742   5.676   1.658
  213CYS     SG 2120   6.817   5.520   1.717
  213CYS     HG 2121   6.705   5.450   1.730
  213CYS      C 2122   6.625   5.552   1.477
  213CYS      O 2123   6.595   5.434   1.496
  214LYS      N 2124   6.643   5.600   1.354
  214LYS      H 2125   6.606   5.689   1.327
  214LYS     CA 2126   6.684   5.527   1.234
  214LYS     CB 2127   6.562   5.538   1.142
  214LYS     CG 2128   6.589   5.450   1.021
  214LYS     CD 2129   6.473   5.457   0.921
  214LYS     CE 2130   6.508   5.372   0.799
  214LYS     NZ 2131   6.435   5.418   0.680
  214LYS    HZ1 2132   6.457   5.508   0.641
  214LYS    HZ2 2133   6.442   5.355   0.603
  214LYS    HZ3 2134   6.335   5.421   0.692
  214LYS      C 2135   6.808   5.590   1.170
  214LYS      O 2136   6.826   5.712   1.164
  215ALA      N 2137   6.899   5.500   1.136
  215ALA      H 2138   6.907   5.405   1.165
  215ALA     CA 2139   7.022   5.551   1.074
  215ALA     CB 2140   7.145   5.493   1.145
  215ALA      C 2141   7.038   5.551   0.921
  215ALA      O 2142   6.985   5.462   0.854
  216ALA      N 2143   7.105   5.657   0.879
  216ALA      H 2144   7.122   5.722   0.953
  216ALA     CA 2145   7.143   5.694   0.742
  216ALA     CB 2146   7.021   5.713   0.652
  216ALA      C 2147   7.235   5.817   0.743
  216ALA     O1 2148   7.181   5.926   0.772
  216ALA     O2 2149   7.358   5.802   0.755
   6.93173   6.93173   4.90146   0.00000   0.00000   0.00000   0.00000   3.46579   3.46579
