# Supplementary material for: Is There a Functional Role for the Knotted Topology in Protein UCH-L1?
Source: J Chem Inf Model. 2024 Jul 24;64(17):6827–37. doi: 10.1021/acs.jcim.4c00880 (PMC11388461; doi:10.1021/acs.jcim.4c00880)
Supplement: Supplementary file 2 — ci4c00880_si_002.zip [file ci4c00880_si_002.zip › UCH-L1_files/APO/APO_delta7/REP_4/traj_initial.gro]

Protein in water t=   0.00000 step= 0
 2149
    1ILE      N    1   4.354   4.477   2.868
    1ILE     H1    2   4.401   4.458   2.782
    1ILE     H2    3   4.371   4.396   2.925
    1ILE     H3    4   4.258   4.486   2.843
    1ILE     CA    5   4.414   4.595   2.932
    1ILE     CB    6   4.523   4.653   2.842
    1ILE    CG1    7   4.632   4.564   2.782
    1ILE    CG2    8   4.583   4.783   2.895
    1ILE     CD    9   4.711   4.502   2.897
    1ILE      C   10   4.298   4.694   2.942
    1ILE      O   11   4.213   4.682   2.855
    2ASN      N   12   4.296   4.750   3.063
    2ASN      H   13   4.374   4.742   3.126
    2ASN     CA   14   4.189   4.839   3.108
    2ASN     CB   15   4.117   4.779   3.229
    2ASN     CG   16   4.014   4.870   3.297
    2ASN    OD1   17   4.058   4.953   3.377
    2ASN    ND2   18   3.890   4.823   3.305
    2ASN   HD21   19   3.844   4.742   3.268
    2ASN   HD22   20   3.837   4.876   3.372
    2ASN      C   21   4.231   4.983   3.139
    2ASN      O   22   4.320   5.003   3.221
    3PRO      N   23   4.158   5.085   3.095
    3PRO     CA   24   4.185   5.227   3.122
    3PRO     CB   25   4.064   5.289   3.052
    3PRO     CG   26   4.023   5.202   2.933
    3PRO     CD   27   4.055   5.065   2.992
    3PRO      C   28   4.184   5.272   3.268
    3PRO      O   29   4.275   5.346   3.307
    4GLU      N   30   4.094   5.228   3.356
    4GLU      H   31   4.031   5.157   3.323
    4GLU     CA   32   4.098   5.256   3.500
    4GLU     CB   33   3.962   5.214   3.556
    4GLU     CG   34   3.962   5.232   3.708
    4GLU     CD   35   3.848   5.151   3.770
    4GLU    OE1   36   3.843   5.029   3.743
    4GLU    OE2   37   3.781   5.213   3.855
    4GLU      C   38   4.220   5.199   3.573
    4GLU      O   39   4.290   5.259   3.654
    5MET      N   40   4.251   5.075   3.536
    5MET      H   41   4.203   5.027   3.463
    5MET     CA   42   4.376   5.013   3.582
    5MET     CB   43   4.373   4.867   3.536
    5MET     CG   44   4.250   4.796   3.593
    5MET     SD   45   4.210   4.816   3.771
    5MET     CE   46   4.049   4.745   3.750
    5MET      C   47   4.510   5.070   3.534
    5MET      O   48   4.600   5.090   3.615
    6LEU      N   49   4.513   5.119   3.411
    6LEU      H   50   4.445   5.100   3.340
    6LEU     CA   51   4.619   5.209   3.361
    6LEU     CB   52   4.620   5.228   3.210
    6LEU     CG   53   4.639   5.103   3.123
    6LEU    CD1   54   4.632   5.158   2.981
    6LEU    CD2   55   4.771   5.033   3.157
    6LEU      C   56   4.629   5.341   3.437
    6LEU      O   57   4.737   5.378   3.482
    7ASN      N   58   4.518   5.403   3.476
    7ASN      H   59   4.427   5.393   3.435
    7ASN     CA   60   4.522   5.513   3.573
    7ASN     CB   61   4.382   5.574   3.579
    7ASN     CG   62   4.342   5.651   3.453
    7ASN    OD1   63   4.420   5.720   3.386
    7ASN    ND2   64   4.215   5.655   3.415
    7ASN   HD21   65   4.135   5.617   3.462
    7ASN   HD22   66   4.199   5.720   3.341
    7ASN      C   67   4.578   5.476   3.711
    7ASN      O   68   4.649   5.556   3.772
    8LYS      N   69   4.546   5.355   3.756
    8LYS      H   70   4.465   5.310   3.720
    8LYS     CA   71   4.613   5.301   3.875
    8LYS     CB   72   4.545   5.173   3.925
    8LYS     CG   73   4.445   5.222   4.030
    8LYS     CD   74   4.327   5.131   4.065
    8LYS     CE   75   4.219   5.130   3.956
    8LYS     NZ   76   4.103   5.046   3.990
    8LYS    HZ1   77   4.054   5.036   3.903
    8LYS    HZ2   78   4.132   4.953   4.011
    8LYS    HZ3   79   4.057   5.083   4.070
    8LYS      C   80   4.762   5.267   3.862
    8LYS      O   81   4.838   5.314   3.945
    9VAL      N   82   4.806   5.214   3.748
    9VAL      H   83   4.742   5.167   3.687
    9VAL     CA   84   4.948   5.207   3.712
    9VAL     CB   85   4.970   5.145   3.574
    9VAL    CG1   86   5.116   5.124   3.536
    9VAL    CG2   87   4.888   5.017   3.555
    9VAL      C   88   5.017   5.343   3.722
    9VAL      O   89   5.119   5.357   3.789
   10LEU      N   90   4.946   5.449   3.682
   10LEU      H   91   4.855   5.436   3.644
   10LEU     CA   92   4.992   5.588   3.694
   10LEU     CB   93   4.889   5.673   3.618
   10LEU     CG   94   4.913   5.687   3.467
   10LEU    CD1   95   4.802   5.768   3.399
   10LEU    CD2   96   5.050   5.740   3.425
   10LEU      C   97   5.016   5.636   3.837
   10LEU      O   98   5.126   5.676   3.875
   11SER      N   99   4.917   5.605   3.921
   11SER      H  100   4.843   5.546   3.890
   11SER     CA  101   4.916   5.632   4.066
   11SER     CB  102   4.782   5.583   4.122
   11SER     OG  103   4.759   5.615   4.260
   11SER     HG  104   4.676   5.570   4.293
   11SER      C  105   5.029   5.561   4.141
   11SER      O  106   5.124   5.623   4.186
   12ARG      N  107   5.041   5.430   4.119
   12ARG      H  108   4.983   5.387   4.050
   12ARG     CA  109   5.159   5.357   4.167
   12ARG     CB  110   5.135   5.207   4.146
   12ARG     CG  111   5.018   5.142   4.221
   12ARG     CD  112   5.045   4.992   4.240
   12ARG     NE  113   4.931   4.932   4.311
   12ARG     HE  114   4.851   4.910   4.255
   12ARG     CZ  115   4.937   4.872   4.430
   12ARG    NH1  116   5.053   4.846   4.494
   12ARG   HH11  117   5.137   4.882   4.454
   12ARG   HH12  118   5.046   4.792   4.577
   12ARG    NH2  119   4.824   4.872   4.502
   12ARG   HH21  120   4.742   4.913   4.463
   12ARG   HH22  121   4.818   4.819   4.587
   12ARG      C  122   5.297   5.400   4.116
   12ARG      O  123   5.389   5.412   4.196
   13LEU      N  124   5.313   5.437   3.989
   13LEU      H  125   5.239   5.423   3.924
   13LEU     CA  126   5.444   5.481   3.938
   13LEU     CB  127   5.440   5.484   3.785
   13LEU     CG  128   5.446   5.343   3.727
   13LEU    CD1  129   5.436   5.340   3.574
   13LEU    CD2  130   5.559   5.253   3.777
   13LEU      C  131   5.499   5.616   3.984
   13LEU      O  132   5.612   5.657   3.957
   14GLY      N  133   5.402   5.687   4.040
   14GLY      H  134   5.309   5.651   4.032
   14GLY     CA  135   5.434   5.817   4.102
   14GLY      C  136   5.418   5.935   4.007
   14GLY      O  137   5.517   6.007   3.997
   15VAL      N  138   5.311   5.933   3.929
   15VAL      H  139   5.225   5.888   3.953
   15VAL     CA  140   5.286   6.038   3.828
   15VAL     CB  141   5.255   5.976   3.691
   15VAL    CG1  142   5.248   6.079   3.578
   15VAL    CG2  143   5.351   5.862   3.655
   15VAL      C  144   5.177   6.139   3.864
   15VAL      O  145   5.070   6.094   3.906
   16ALA      N  146   5.196   6.268   3.842
   16ALA      H  147   5.278   6.303   3.796
   16ALA     CA  148   5.099   6.373   3.878
   16ALA     CB  149   5.160   6.513   3.883
   16ALA      C  150   4.972   6.377   3.793
   16ALA      O  151   4.972   6.409   3.675
   17GLY      N  152   4.864   6.346   3.865
   17GLY      H  153   4.861   6.359   3.964
   17GLY     CA  154   4.738   6.303   3.803
   17GLY      C  155   4.650   6.405   3.731
   17GLY      O  156   4.540   6.367   3.691
   18GLN      N  157   4.711   6.511   3.677
   18GLN      H  158   4.810   6.517   3.691
   18GLN     CA  159   4.646   6.619   3.602
   18GLN     CB  160   4.746   6.734   3.587
   18GLN     CG  161   4.787   6.791   3.722
   18GLN     CD  162   4.829   6.938   3.714
   18GLN    OE1  163   4.815   6.993   3.823
   18GLN    NE2  164   4.902   6.982   3.612
   18GLN   HE21  165   4.933   6.920   3.540
   18GLN   HE22  166   4.943   7.072   3.626
   18GLN      C  167   4.595   6.575   3.464
   18GLN      O  168   4.519   6.648   3.401
   19TRP      N  169   4.661   6.474   3.408
   19TRP      H  170   4.758   6.458   3.426
   19TRP     CA  171   4.615   6.402   3.288
   19TRP     CB  172   4.712   6.427   3.172
   19TRP     CG  173   4.753   6.569   3.131
   19TRP    CD1  174   4.824   6.649   3.210
   19TRP    HD1  175   4.817   6.654   3.319
   19TRP    CD2  176   4.777   6.612   3.001
   19TRP    NE1  177   4.891   6.741   3.141
   19TRP    HE1  178   4.948   6.817   3.174
   19TRP    CE2  179   4.868   6.717   3.012
   19TRP    CE3  180   4.732   6.574   2.876
   19TRP    HE3  181   4.694   6.472   2.884
   19TRP    CZ2  182   4.911   6.786   2.899
   19TRP    HZ2  183   4.990   6.857   2.919
   19TRP    CZ3  184   4.775   6.640   2.761
   19TRP    HZ3  185   4.735   6.615   2.663
   19TRP    CH2  186   4.869   6.742   2.774
   19TRP    HH2  187   4.946   6.753   2.698
   19TRP      C  188   4.604   6.250   3.302
   19TRP      O  189   4.691   6.185   3.360
   20ARG      N  190   4.493   6.190   3.259
   20ARG      H  191   4.426   6.236   3.201
   20ARG     CA  192   4.475   6.045   3.273
   20ARG     CB  193   4.395   6.028   3.403
   20ARG     CG  194   4.463   6.067   3.534
   20ARG     CD  195   4.528   5.954   3.615
   20ARG     NE  196   4.597   5.989   3.741
   20ARG     HE  197   4.683   6.038   3.732
   20ARG     CZ  198   4.557   5.940   3.859
   20ARG    NH1  199   4.454   5.856   3.872
   20ARG   HH11  200   4.403   5.829   3.790
   20ARG   HH12  201   4.432   5.829   3.966
   20ARG    NH2  202   4.618   5.981   3.971
   20ARG   HH21  203   4.692   6.047   3.983
   20ARG   HH22  204   4.623   5.913   4.045
   20ARG      C  205   4.391   5.983   3.161
   20ARG      O  206   4.319   6.052   3.089
   21PHE      N  207   4.402   5.850   3.162
   21PHE      H  208   4.442   5.796   3.236
   21PHE     CA  209   4.328   5.771   3.063
   21PHE     CB  210   4.367   5.623   3.067
   21PHE     CG  211   4.515   5.608   3.034
   21PHE    CD1  212   4.611   5.589   3.133
   21PHE    HD1  213   4.587   5.626   3.232
   21PHE    CD2  214   4.537   5.569   2.902
   21PHE    HD2  215   4.455   5.574   2.831
   21PHE    CE1  216   4.739   5.545   3.099
   21PHE    HE1  217   4.821   5.542   3.171
   21PHE    CE2  218   4.669   5.537   2.870
   21PHE    HE2  219   4.695   5.521   2.765
   21PHE     CZ  220   4.770   5.531   2.964
   21PHE     HZ  221   4.873   5.557   2.940
   21PHE      C  222   4.175   5.773   3.060
   21PHE      O  223   4.111   5.741   3.160
   22VAL      N  224   4.120   5.789   2.940
   22VAL      H  225   4.177   5.821   2.864
   22VAL     CA  226   3.976   5.792   2.911
   22VAL     CB  227   3.916   5.927   2.873
   22VAL    CG1  228   3.884   6.019   2.991
   22VAL    CG2  229   4.004   5.996   2.769
   22VAL      C  230   3.945   5.696   2.796
   22VAL      O  231   4.021   5.682   2.700
   23ASP      N  232   3.855   5.605   2.832
   23ASP      H  233   3.804   5.627   2.915
   23ASP     CA  234   3.798   5.513   2.733
   23ASP     CB  235   3.715   5.397   2.788
   23ASP     CG  236   3.614   5.454   2.887
   23ASP    OD1  237   3.505   5.504   2.850
   23ASP    OD2  238   3.646   5.460   3.008
   23ASP      C  239   3.731   5.581   2.613
   23ASP      O  240   3.671   5.686   2.630
   24VAL      N  241   3.751   5.532   2.491
   24VAL      H  242   3.799   5.444   2.482
   24VAL     CA  243   3.697   5.589   2.367
   24VAL     CB  244   3.819   5.622   2.281
   24VAL    CG1  245   3.774   5.691   2.152
   24VAL    CG2  246   3.937   5.696   2.342
   24VAL      C  247   3.602   5.488   2.302
   24VAL      O  248   3.616   5.366   2.309
   25LEU      N  249   3.490   5.548   2.262
   25LEU      H  250   3.475   5.647   2.261
   25LEU     CA  251   3.379   5.473   2.203
   25LEU     CB  252   3.244   5.535   2.241
   25LEU     CG  253   3.185   5.518   2.381
   25LEU    CD1  254   3.053   5.594   2.395
   25LEU    CD2  255   3.160   5.369   2.405
   25LEU      C  256   3.404   5.421   2.061
   25LEU      O  257   3.394   5.300   2.044
   26GLY      N  258   3.393   5.520   1.973
   26GLY      H  259   3.383   5.612   2.010
   26GLY     CA  260   3.406   5.504   1.827
   26GLY      C  261   3.543   5.527   1.764
   26GLY      O  262   3.646   5.530   1.832
   27LEU      N  263   3.545   5.499   1.634
   27LEU      H  264   3.461   5.505   1.580
   27LEU     CA  265   3.667   5.500   1.551
   27LEU     CB  266   3.686   5.360   1.493
   27LEU     CG  267   3.721   5.248   1.592
   27LEU    CD1  268   3.709   5.102   1.549
   27LEU    CD2  269   3.868   5.267   1.630
   27LEU      C  270   3.664   5.609   1.444
   27LEU      O  271   3.760   5.637   1.371
   28GLU      N  272   3.548   5.668   1.419
   28GLU      H  273   3.484   5.661   1.496
   28GLU     CA  274   3.522   5.762   1.309
   28GLU     CB  275   3.369   5.763   1.300
   28GLU     CG  276   3.281   5.640   1.323
   28GLU     CD  277   3.261   5.608   1.471
   28GLU    OE1  278   3.249   5.703   1.552
   28GLU    OE2  279   3.304   5.495   1.504
   28GLU      C  280   3.592   5.897   1.328
   28GLU      O  281   3.691   5.914   1.399
   29GLU      N  282   3.547   6.001   1.259
   29GLU      H  283   3.505   5.983   1.170
   29GLU     CA  284   3.547   6.144   1.293
   29GLU     CB  285   3.500   6.219   1.169
   29GLU     CG  286   3.614   6.242   1.069
   29GLU     CD  287   3.717   6.344   1.116
   29GLU    OE1  288   3.838   6.315   1.099
   29GLU    OE2  289   3.676   6.451   1.167
   29GLU      C  290   3.452   6.175   1.409
   29GLU      O  291   3.459   6.274   1.483
   30GLU      N  292   3.344   6.098   1.415
   30GLU      H  293   3.302   6.059   1.333
   30GLU     CA  294   3.256   6.102   1.533
   30GLU     CB  295   3.123   6.054   1.476
   30GLU     CG  296   3.005   6.077   1.571
   30GLU     CD  297   2.989   6.223   1.616
   30GLU    OE1  298   2.879   6.275   1.586
   30GLU    OE2  299   3.064   6.265   1.706
   30GLU      C  300   3.312   6.027   1.654
   30GLU      O  301   3.408   5.951   1.647
   31SER      N  302   3.253   6.069   1.766
   31SER      H  303   3.191   6.148   1.765
   31SER     CA  304   3.291   6.014   1.896
   31SER     CB  305   3.279   5.862   1.907
   31SER     OG  306   3.300   5.799   2.033
   31SER     HG  307   3.244   5.849   2.100
   31SER      C  308   3.424   6.068   1.950
   31SER      O  309   3.437   6.082   2.072
   32LEU      N  310   3.523   6.096   1.866
   32LEU      H  311   3.497   6.081   1.771
   32LEU     CA  312   3.647   6.169   1.898
   32LEU     CB  313   3.730   6.169   1.770
   32LEU     CG  314   3.802   6.040   1.731
   32LEU    CD1  315   3.921   6.081   1.644
   32LEU    CD2  316   3.837   5.960   1.857
   32LEU      C  317   3.639   6.308   1.960
   32LEU      O  318   3.745   6.357   2.000
   33GLY      N  319   3.528   6.379   1.947
   33GLY      H  320   3.467   6.370   1.868
   33GLY     CA  321   3.488   6.499   2.022
   33GLY      C  322   3.452   6.480   2.170
   33GLY      O  323   3.478   6.575   2.243
   34SER      N  324   3.393   6.365   2.203
   34SER      H  325   3.341   6.307   2.141
   34SER     CA  326   3.377   6.319   2.342
   34SER     CB  327   3.294   6.192   2.361
   34SER     OG  328   3.302   6.146   2.496
   34SER     HG  329   3.284   6.048   2.502
   34SER      C  330   3.508   6.313   2.421
   34SER      O  331   3.520   6.362   2.533
   35VAL      N  332   3.613   6.259   2.359
   35VAL      H  333   3.603   6.208   2.274
   35VAL     CA  334   3.751   6.251   2.411
   35VAL     CB  335   3.839   6.201   2.297
   35VAL    CG1  336   3.987   6.194   2.336
   35VAL    CG2  337   3.787   6.064   2.250
   35VAL      C  338   3.796   6.393   2.449
   35VAL      O  339   3.798   6.479   2.361
   36PRO      N  340   3.816   6.421   2.577
   36PRO     CA  341   3.839   6.558   2.626
   36PRO     CB  342   3.813   6.540   2.775
   36PRO     CG  343   3.847   6.396   2.815
   36PRO     CD  344   3.813   6.322   2.685
   36PRO      C  345   3.978   6.615   2.596
   36PRO      O  346   4.088   6.561   2.582
   37ALA      N  347   3.967   6.743   2.562
   37ALA      H  348   3.880   6.792   2.568
   37ALA     CA  349   4.078   6.825   2.511
   37ALA     CB  350   4.018   6.947   2.440
   37ALA      C  351   4.168   6.883   2.620
   37ALA      O  352   4.114   6.902   2.729
   38PRO      N  353   4.300   6.889   2.602
   38PRO     CA  354   4.379   6.818   2.501
   38PRO     CB  355   4.504   6.905   2.488
   38PRO     CG  356   4.522   6.949   2.633
   38PRO     CD  357   4.380   6.993   2.669
   38PRO      C  358   4.406   6.669   2.523
   38PRO      O  359   4.429   6.630   2.637
   39ALA      N  360   4.463   6.613   2.417
   39ALA      H  361   4.468   6.670   2.335
   39ALA     CA  362   4.515   6.475   2.410
   39ALA     CB  363   4.447   6.426   2.282
   39ALA      C  364   4.665   6.456   2.389
   39ALA      O  365   4.732   6.545   2.336
   40CYS      N  366   4.720   6.359   2.461
   40CYS      H  367   4.675   6.306   2.532
   40CYS     CA  368   4.864   6.334   2.441
   40CYS     CB  369   4.941   6.375   2.567
   40CYS     SG  370   4.891   6.298   2.725
   40CYS     HG  371   4.821   6.405   2.761
   40CYS      C  372   4.905   6.193   2.399
   40CYS      O  373   5.011   6.188   2.335
   41ALA      N  374   4.813   6.098   2.412
   41ALA      H  375   4.717   6.119   2.432
   41ALA     CA  376   4.853   5.958   2.393
   41ALA     CB  377   4.925   5.902   2.516
   41ALA      C  378   4.739   5.862   2.358
   41ALA      O  379   4.670   5.820   2.451
   42LEU      N  380   4.723   5.836   2.229
   42LEU      H  381   4.749   5.900   2.156
   42LEU     CA  382   4.633   5.735   2.173
   42LEU     CB  383   4.581   5.785   2.038
   42LEU     CG  384   4.439   5.748   1.996
   42LEU    CD1  385   4.398   5.850   1.889
   42LEU    CD2  386   4.427   5.610   1.932
   42LEU      C  387   4.697   5.596   2.161
   42LEU      O  388   4.787   5.562   2.085
   43LEU      N  389   4.621   5.505   2.221
   43LEU      H  390   4.529   5.528   2.252
   43LEU     CA  391   4.665   5.366   2.243
   43LEU     CB  392   4.693   5.328   2.388
   43LEU     CG  393   4.820   5.388   2.450
   43LEU    CD1  394   4.825   5.373   2.602
   43LEU    CD2  395   4.935   5.299   2.404
   43LEU      C  396   4.556   5.278   2.181
   43LEU      O  397   4.441   5.276   2.224
   44LEU      N  398   4.590   5.209   2.072
   44LEU      H  399   4.681   5.220   2.032
   44LEU     CA  400   4.499   5.109   2.014
   44LEU     CB  401   4.498   5.128   1.863
   44LEU     CG  402   4.366   5.078   1.805
   44LEU    CD1  403   4.256   5.179   1.838
   44LEU    CD2  404   4.380   5.031   1.660
   44LEU      C  405   4.544   4.966   2.048
   44LEU      O  406   4.658   4.926   2.030
   45LEU      N  407   4.448   4.888   2.097
   45LEU      H  408   4.356   4.923   2.117
   45LEU     CA  409   4.465   4.747   2.135
   45LEU     CB  410   4.399   4.737   2.273
   45LEU     CG  411   4.388   4.595   2.329
   45LEU    CD1  412   4.524   4.526   2.325
   45LEU    CD2  413   4.319   4.590   2.466
   45LEU      C  414   4.400   4.657   2.031
   45LEU      O  415   4.277   4.645   2.034
   46PHE      N  416   4.472   4.582   1.947
   46PHE      H  417   4.570   4.601   1.944
   46PHE     CA  418   4.414   4.504   1.837
   46PHE     CB  419   4.434   4.590   1.712
   46PHE     CG  420   4.371   4.532   1.585
   46PHE    CD1  421   4.233   4.520   1.573
   46PHE    HD1  422   4.175   4.535   1.664
   46PHE    CD2  423   4.449   4.481   1.482
   46PHE    HD2  424   4.557   4.476   1.497
   46PHE    CE1  425   4.173   4.465   1.461
   46PHE    HE1  426   4.070   4.430   1.468
   46PHE    CE2  427   4.392   4.432   1.365
   46PHE    HE2  428   4.450   4.377   1.291
   46PHE     CZ  429   4.253   4.433   1.352
   46PHE     HZ  430   4.202   4.374   1.276
   46PHE      C  431   4.497   4.376   1.826
   46PHE      O  432   4.620   4.382   1.827
   47PRO      N  433   4.426   4.271   1.786
   47PRO     CA  434   4.493   4.146   1.745
   47PRO     CB  435   4.388   4.038   1.769
   47PRO     CG  436   4.257   4.112   1.745
   47PRO     CD  437   4.283   4.249   1.809
   47PRO      C  438   4.547   4.150   1.602
   47PRO      O  439   4.477   4.200   1.515
   48LEU      N  440   4.661   4.084   1.585
   48LEU      H  441   4.711   4.039   1.660
   48LEU     CA  442   4.739   4.082   1.461
   48LEU     CB  443   4.863   4.172   1.463
   48LEU     CG  444   4.824   4.320   1.471
   48LEU    CD1  445   4.952   4.401   1.495
   48LEU    CD2  446   4.747   4.368   1.348
   48LEU      C  447   4.780   3.944   1.408
   48LEU      O  448   4.814   3.852   1.482
   49THR      N  449   4.769   3.926   1.277
   49THR      H  450   4.772   4.000   1.210
   49THR     CA  451   4.799   3.790   1.229
   49THR     CB  452   4.742   3.778   1.087
   49THR    OG1  453   4.785   3.874   0.991
   49THR    HG1  454   4.758   3.967   1.016
   49THR    CG2  455   4.589   3.769   1.086
   49THR      C  456   4.951   3.772   1.226
   49THR      O  457   5.022   3.873   1.227
   50ALA      N  458   4.999   3.648   1.229
   50ALA      H  459   4.940   3.567   1.223
   50ALA     CA  460   5.141   3.612   1.232
   50ALA     CB  461   5.155   3.464   1.269
   50ALA      C  462   5.211   3.630   1.097
   50ALA      O  463   5.329   3.665   1.088
   51GLN      N  464   5.132   3.620   0.991
   51GLN      H  465   5.050   3.565   1.007
   51GLN     CA  466   5.165   3.644   0.850
   51GLN     CB  467   5.057   3.592   0.755
   51GLN     CG  468   5.019   3.445   0.777
   51GLN     CD  469   4.910   3.433   0.883
   51GLN    OE1  470   4.927   3.410   1.003
   51GLN    NE2  471   4.787   3.449   0.836
   51GLN   HE21  472   4.768   3.455   0.738
   51GLN   HE22  473   4.708   3.459   0.896
   51GLN      C  474   5.190   3.792   0.820
   51GLN      O  475   5.299   3.834   0.782
   52HISE     N  476   5.108   3.881   0.874
   52HISE     H  477   5.011   3.868   0.896
   52HISE    CA  478   5.134   4.026   0.874
   52HISE    CB  479   5.001   4.096   0.900
   52HISE    CG  480   5.002   4.244   0.937
   52HISE   ND1  481   4.943   4.308   1.039
   52HISE   CD2  482   5.038   4.342   0.854
   52HISE   HD2  483   5.078   4.331   0.753
   52HISE   CE1  484   4.953   4.440   1.027
   52HISE   HE1  485   4.934   4.515   1.104
   52HISE   NE2  486   5.013   4.460   0.910
   52HISE   HE2  487   5.026   4.553   0.875
   52HISE     C  488   5.248   4.072   0.966
   52HISE     O  489   5.331   4.149   0.919
   53GLU      N  490   5.257   4.016   1.086
   53GLU      H  491   5.178   3.974   1.132
   53GLU     CA  492   5.369   4.035   1.180
   53GLU     CB  493   5.328   3.986   1.319
   53GLU     CG  494   5.435   4.028   1.420
   53GLU     CD  495   5.425   3.954   1.554
   53GLU    OE1  496   5.465   3.836   1.561
   53GLU    OE2  497   5.366   4.011   1.648
   53GLU      C  498   5.508   3.990   1.136
   53GLU      O  499   5.596   4.075   1.119
   54ASN      N  500   5.530   3.861   1.113
   54ASN      H  501   5.453   3.799   1.128
   54ASN     CA  502   5.655   3.823   1.044
   54ASN     CB  503   5.654   3.678   0.996
   54ASN     CG  504   5.643   3.576   1.109
   54ASN    OD1  505   5.715   3.600   1.206
   54ASN    ND2  506   5.573   3.465   1.089
   54ASN   HD21  507   5.544   3.438   0.997
   54ASN   HD22  508   5.524   3.424   1.166
   54ASN      C  509   5.709   3.903   0.925
   54ASN      O  510   5.826   3.940   0.913
   55PHE      N  511   5.617   3.931   0.834
   55PHE      H  512   5.522   3.901   0.840
   55PHE     CA  513   5.640   4.015   0.716
   55PHE     CB  514   5.512   4.010   0.631
   55PHE     CG  515   5.511   4.088   0.499
   55PHE    CD1  516   5.443   4.209   0.503
   55PHE    HD1  517   5.350   4.216   0.559
   55PHE    CD2  518   5.597   4.048   0.398
   55PHE    HD2  519   5.633   3.945   0.394
   55PHE    CE1  520   5.472   4.300   0.401
   55PHE    HE1  521   5.441   4.403   0.413
   55PHE    CE2  522   5.623   4.141   0.298
   55PHE    HE2  523   5.667   4.115   0.202
   55PHE     CZ  524   5.558   4.264   0.298
   55PHE     HZ  525   5.584   4.341   0.225
   55PHE      C  526   5.669   4.159   0.758
   55PHE      O  527   5.771   4.214   0.715
   56ARG      N  528   5.594   4.217   0.851
   56ARG      H  529   5.497   4.193   0.853
   56ARG     CA  530   5.622   4.357   0.889
   56ARG     CB  531   5.490   4.409   0.947
   56ARG     CG  532   5.467   4.558   0.923
   56ARG     CD  533   5.337   4.609   0.987
   56ARG     NE  534   5.337   4.751   0.949
   56ARG     HE  535   5.353   4.765   0.851
   56ARG     CZ  536   5.320   4.853   1.034
   56ARG    NH1  537   5.282   4.838   1.161
   56ARG   HH11  538   5.242   4.752   1.193
   56ARG   HH12  539   5.310   4.908   1.227
   56ARG    NH2  540   5.320   4.978   0.987
   56ARG   HH21  541   5.323   4.999   0.889
   56ARG   HH22  542   5.280   5.051   1.042
   56ARG      C  543   5.735   4.375   0.990
   56ARG      O  544   5.800   4.479   0.976
   57LYS      N  545   5.779   4.268   1.056
   57LYS      H  546   5.713   4.194   1.068
   57LYS     CA  547   5.909   4.259   1.123
   57LYS     CB  548   5.931   4.125   1.195
   57LYS     CG  549   5.869   4.127   1.335
   57LYS     CD  550   5.889   3.993   1.407
   57LYS     CE  551   5.823   3.996   1.545
   57LYS     NZ  552   5.835   3.868   1.616
   57LYS    HZ1  553   5.799   3.785   1.573
   57LYS    HZ2  554   5.934   3.855   1.623
   57LYS    HZ3  555   5.812   3.882   1.712
   57LYS      C  556   6.022   4.283   1.023
   57LYS      O  557   6.075   4.393   1.035
   58LYS      N  558   6.018   4.197   0.921
   58LYS      H  559   5.933   4.153   0.894
   58LYS     CA  560   6.111   4.205   0.807
   58LYS     CB  561   6.101   4.077   0.724
   58LYS     CG  562   6.150   3.945   0.785
   58LYS     CD  563   6.155   3.829   0.686
   58LYS     CE  564   6.250   3.716   0.725
   58LYS     NZ  565   6.261   3.609   0.625
   58LYS    HZ1  566   6.272   3.520   0.669
   58LYS    HZ2  567   6.176   3.602   0.573
   58LYS    HZ3  568   6.341   3.628   0.568
   58LYS      C  569   6.114   4.333   0.723
   58LYS      O  570   6.226   4.383   0.720
   59GLN      N  571   5.991   4.381   0.706
   59GLN      H  572   5.910   4.329   0.733
   59GLN     CA  573   5.964   4.510   0.640
   59GLN     CB  574   5.821   4.501   0.587
   59GLN     CG  575   5.771   4.628   0.518
   59GLN     CD  576   5.619   4.642   0.510
   59GLN    OE1  577   5.539   4.611   0.598
   59GLN    NE2  578   5.587   4.721   0.408
   59GLN   HE21  579   5.665   4.755   0.355
   59GLN   HE22  580   5.494   4.740   0.378
   59GLN      C  581   5.997   4.637   0.718
   59GLN      O  582   6.056   4.721   0.650
   60ILE      N  583   5.962   4.657   0.845
   60ILE      H  584   5.912   4.589   0.898
   60ILE     CA  585   6.015   4.776   0.913
   60ILE     CB  586   5.931   4.813   1.035
   60ILE    CG1  587   5.781   4.795   1.012
   60ILE    CG2  588   5.967   4.952   1.090
   60ILE     CD  589   5.691   4.795   1.136
   60ILE      C  590   6.163   4.778   0.953
   60ILE      O  591   6.229   4.879   0.928
   61GLU      N  592   6.224   4.663   0.980
   61GLU      H  593   6.160   4.589   1.003
   61GLU     CA  594   6.363   4.637   1.018
   61GLU     CB  595   6.387   4.487   1.037
   61GLU     CG  596   6.531   4.450   1.072
   61GLU     CD  597   6.569   4.449   1.220
   61GLU    OE1  598   6.539   4.350   1.290
   61GLU    OE2  599   6.659   4.528   1.254
   61GLU      C  600   6.458   4.690   0.909
   61GLU      O  601   6.555   4.757   0.943
   62GLU      N  602   6.414   4.673   0.785
   62GLU      H  603   6.326   4.627   0.774
   62GLU     CA  604   6.488   4.705   0.662
   62GLU     CB  605   6.400   4.640   0.556
   62GLU     CG  606   6.481   4.612   0.429
   62GLU     CD  607   6.399   4.547   0.318
   62GLU    OE1  608   6.343   4.630   0.242
   62GLU    OE2  609   6.412   4.425   0.293
   62GLU      C  610   6.516   4.855   0.654
   62GLU      O  611   6.628   4.896   0.624
   63LEU      N  612   6.420   4.932   0.703
   63LEU      H  613   6.333   4.893   0.733
   63LEU     CA  614   6.429   5.078   0.716
   63LEU     CB  615   6.292   5.136   0.753
   63LEU     CG  616   6.183   5.123   0.647
   63LEU    CD1  617   6.050   5.163   0.711
   63LEU    CD2  618   6.213   5.204   0.521
   63LEU      C  619   6.540   5.131   0.807
   63LEU      O  620   6.577   5.248   0.791
   64LYS      N  621   6.584   5.043   0.896
   64LYS      H  622   6.541   4.958   0.925
   64LYS     CA  623   6.686   5.077   0.997
   64LYS     CB  624   6.827   5.073   0.936
   64LYS     CG  625   6.862   4.928   0.903
   64LYS     CD  626   6.851   4.844   1.031
   64LYS     CE  627   6.884   4.696   1.012
   64LYS     NZ  628   6.907   4.634   1.143
   64LYS    HZ1  629   6.819   4.592   1.165
   64LYS    HZ2  630   6.983   4.568   1.143
   64LYS    HZ3  631   6.924   4.700   1.216
   64LYS      C  632   6.672   5.205   1.079
   64LYS      O  633   6.775   5.250   1.131
   65GLY      N  634   6.550   5.252   1.102
   65GLY      H  635   6.465   5.201   1.090
   65GLY     CA  636   6.530   5.373   1.184
   65GLY      C  637   6.577   5.507   1.127
   65GLY      O  638   6.574   5.610   1.195
   66GLN      N  639   6.592   5.510   0.995
   66GLN      H  640   6.556   5.435   0.940
   66GLN     CA  641   6.642   5.627   0.921
   66GLN     CB  642   6.689   5.573   0.786
   66GLN     CG  643   6.768   5.661   0.688
   66GLN     CD  644   6.811   5.593   0.558
   66GLN    OE1  645   6.924   5.546   0.541
   66GLN    NE2  646   6.719   5.581   0.463
   66GLN   HE21  647   6.624   5.613   0.466
   66GLN   HE22  648   6.746   5.526   0.384
   66GLN      C  649   6.542   5.743   0.909
   66GLN      O  650   6.588   5.851   0.947
   67GLU      N  651   6.412   5.716   0.900
   67GLU      H  652   6.384   5.623   0.875
   67GLU     CA  653   6.302   5.813   0.907
   67GLU     CB  654   6.193   5.739   0.829
   67GLU     CG  655   6.228   5.742   0.680
   67GLU     CD  656   6.192   5.607   0.616
   67GLU    OE1  657   6.130   5.519   0.680
   67GLU    OE2  658   6.228   5.596   0.497
   67GLU      C  659   6.251   5.852   1.046
   67GLU      O  660   6.158   5.932   1.051
   68VAL      N  661   6.330   5.828   1.150
   68VAL      H  662   6.429   5.822   1.134
   68VAL     CA  663   6.287   5.847   1.289
   68VAL     CB  664   6.285   5.718   1.372
   68VAL    CG1  665   6.222   5.737   1.511
   68VAL    CG2  666   6.216   5.602   1.300
   68VAL      C  667   6.394   5.933   1.356
   68VAL      O  668   6.508   5.891   1.378
   69SER      N  669   6.337   6.035   1.420
   69SER      H  670   6.241   6.056   1.406
   69SER     CA  671   6.394   6.133   1.514
   69SER     CB  672   6.280   6.212   1.579
   69SER     OG  673   6.333   6.326   1.647
   69SER     HG  674   6.286   6.411   1.623
   69SER      C  675   6.470   6.049   1.617
   69SER      O  676   6.414   5.962   1.683
   70PRO      N  677   6.589   6.101   1.644
   70PRO     CA  678   6.664   6.073   1.768
   70PRO     CB  679   6.783   6.168   1.755
   70PRO     CG  680   6.812   6.162   1.605
   70PRO     CD  681   6.671   6.179   1.550
   70PRO      C  682   6.590   6.089   1.901
   70PRO      O  683   6.611   6.014   1.997
   71LYS      N  684   6.501   6.187   1.902
   71LYS      H  685   6.495   6.259   1.832
   71LYS     CA  686   6.428   6.228   2.023
   71LYS     CB  687   6.345   6.354   1.996
   71LYS     CG  688   6.430   6.481   2.009
   71LYS     CD  689   6.355   6.612   1.985
   71LYS     CE  690   6.348   6.681   1.848
   71LYS     NZ  691   6.313   6.823   1.856
   71LYS    HZ1  692   6.271   6.850   1.770
   71LYS    HZ2  693   6.250   6.848   1.930
   71LYS    HZ3  694   6.390   6.887   1.860
   71LYS      C  695   6.340   6.128   2.098
   71LYS      O  696   6.324   6.133   2.220
   72VAL      N  697   6.287   6.036   2.018
   72VAL      H  698   6.314   6.045   1.922
   72VAL     CA  699   6.207   5.916   2.046
   72VAL     CB  700   6.190   5.841   1.914
   72VAL    CG1  701   6.106   5.714   1.934
   72VAL    CG2  702   6.134   5.926   1.800
   72VAL      C  703   6.271   5.823   2.149
   72VAL      O  704   6.390   5.792   2.143
   73TYR      N  705   6.188   5.796   2.249
   73TYR      H  706   6.107   5.852   2.265
   73TYR     CA  707   6.216   5.701   2.358
   73TYR     CB  708   6.202   5.762   2.497
   73TYR     CG  709   6.238   5.673   2.616
   73TYR    CD1  710   6.149   5.575   2.658
   73TYR    HD1  711   6.051   5.566   2.610
   73TYR    CD2  712   6.360   5.694   2.678
   73TYR    HD2  713   6.442   5.754   2.639
   73TYR    CE1  714   6.182   5.487   2.761
   73TYR    HE1  715   6.110   5.415   2.799
   73TYR    CE2  716   6.383   5.620   2.794
   73TYR    HE2  717   6.477   5.635   2.847
   73TYR     CZ  718   6.298   5.517   2.832
   73TYR     OH  719   6.313   5.454   2.951
   73TYR     HH  720   6.405   5.465   2.988
   73TYR      C  721   6.154   5.562   2.338
   73TYR      O  722   6.038   5.530   2.360
   74PHE      N  723   6.235   5.481   2.271
   74PHE      H  724   6.318   5.506   2.220
   74PHE     CA  725   6.186   5.344   2.249
   74PHE     CB  726   6.203   5.319   2.099
   74PHE     CG  727   6.126   5.199   2.043
   74PHE    CD1  728   5.990   5.207   2.014
   74PHE    HD1  729   5.945   5.305   2.000
   74PHE    CD2  730   6.199   5.087   2.004
   74PHE    HD2  731   6.304   5.078   2.031
   74PHE    CE1  732   5.935   5.096   1.951
   74PHE    HE1  733   5.846   5.111   1.891
   74PHE    CE2  734   6.141   4.975   1.945
   74PHE    HE2  735   6.210   4.891   1.935
   74PHE     CZ  736   6.004   4.978   1.922
   74PHE     HZ  737   5.950   4.885   1.904
   74PHE      C  738   6.252   5.239   2.339
   74PHE      O  739   6.363   5.264   2.386
   75MET      N  740   6.182   5.133   2.380
   75MET      H  741   6.086   5.152   2.401
   75MET     CA  742   6.239   5.008   2.431
   75MET     CB  743   6.242   5.001   2.584
   75MET     CG  744   6.105   5.012   2.653
   75MET     SD  745   6.103   4.966   2.830
   75MET     CE  746   6.168   5.121   2.891
   75MET      C  747   6.166   4.884   2.380
   75MET      O  748   6.047   4.879   2.350
   76LYS      N  749   6.254   4.787   2.358
   76LYS      H  750   6.351   4.792   2.382
   76LYS     CA  751   6.224   4.654   2.303
   76LYS     CB  752   6.349   4.583   2.252
   76LYS     CG  753   6.368   4.623   2.106
   76LYS     CD  754   6.500   4.569   2.051
   76LYS     CE  755   6.560   4.658   1.942
   76LYS     NZ  756   6.660   4.589   1.860
   76LYS    HZ1  757   6.659   4.632   1.770
   76LYS    HZ2  758   6.755   4.598   1.891
   76LYS    HZ3  759   6.646   4.492   1.840
   76LYS      C  760   6.159   4.574   2.417
   76LYS      O  761   6.210   4.569   2.528
   77GLN      N  762   6.041   4.520   2.390
   77GLN      H  763   5.981   4.565   2.324
   77GLN     CA  764   5.978   4.443   2.498
   77GLN     CB  765   5.826   4.455   2.481
   77GLN     CG  766   5.749   4.398   2.600
   77GLN     CD  767   5.602   4.367   2.570
   77GLN    OE1  768   5.533   4.449   2.509
   77GLN    NE2  769   5.563   4.246   2.607
   77GLN   HE21  770   5.627   4.181   2.648
   77GLN   HE22  771   5.469   4.216   2.588
   77GLN      C  772   6.018   4.295   2.500
   77GLN      O  773   5.966   4.207   2.432
   78THR      N  774   6.124   4.288   2.579
   78THR      H  775   6.180   4.367   2.605
   78THR     CA  776   6.177   4.152   2.597
   78THR     CB  777   6.323   4.143   2.642
   78THR    OG1  778   6.338   4.245   2.741
   78THR    HG1  779   6.422   4.229   2.793
   78THR    CG2  780   6.419   4.166   2.525
   78THR      C  781   6.101   4.051   2.683
   78THR      O  782   6.058   3.951   2.626
   79ILE      N  783   6.042   4.107   2.789
   79ILE      H  784   6.069   4.202   2.806
   79ILE     CA  785   5.947   4.054   2.888
   79ILE     CB  786   5.956   4.139   3.015
   79ILE    CG1  787   6.083   4.110   3.095
   79ILE    CG2  788   5.835   4.122   3.107
   79ILE     CD  789   6.092   3.973   3.163
   79ILE      C  790   5.806   4.027   2.834
   79ILE      O  791   5.768   4.087   2.734
   80GLY      N  792   5.761   3.907   2.870
   80GLY      H  793   5.813   3.844   2.927
   80GLY     CA  794   5.626   3.858   2.843
   80GLY      C  795   5.511   3.917   2.925
   80GLY      O  796   5.530   3.964   3.037
   81ASN      N  797   5.406   3.942   2.847
   81ASN      H  798   5.415   3.920   2.750
   81ASN     CA  799   5.283   4.010   2.890
   81ASN     CB  800   5.217   3.946   3.012
   81ASN     CG  801   5.120   3.838   2.964
   81ASN    OD1  802   4.999   3.861   2.963
   81ASN    ND2  803   5.172   3.718   2.940
   81ASN   HD21  804   5.271   3.710   2.948
   81ASN   HD22  805   5.110   3.645   2.911
   81ASN      C  806   5.270   4.156   2.933
   81ASN      O  807   5.161   4.213   2.921
   82SER      N  808   5.384   4.223   2.942
   82SER      H  809   5.471   4.177   2.924
   82SER     CA  810   5.394   4.367   2.972
   82SER     CB  811   5.532   4.394   3.033
   82SER     OG  812   5.631   4.315   2.967
   82SER     HG  813   5.710   4.375   2.950
   82SER      C  814   5.358   4.475   2.869
   82SER      O  815   5.393   4.589   2.899
   83CYS      N  816   5.269   4.448   2.774
   83CYS      H  817   5.223   4.360   2.767
   83CYS     CA  818   5.241   4.546   2.668
   83CYS     CB  819   5.137   4.479   2.577
   83CYS     SG  820   4.991   4.417   2.668
   83CYS     HG  821   4.955   4.328   2.576
   83CYS      C  822   5.183   4.675   2.725
   83CYS      O  823   5.234   4.784   2.698
   84GLY      N  824   5.097   4.668   2.826
   84GLY      H  825   5.064   4.575   2.844
   84GLY     CA  826   5.033   4.783   2.892
   84GLY      C  827   5.125   4.875   2.972
   84GLY      O  828   5.109   4.997   2.970
   85THR      N  829   5.223   4.815   3.039
   85THR      H  830   5.233   4.717   3.059
   85THR     CA  831   5.333   4.896   3.093
   85THR     CB  832   5.407   4.836   3.213
   85THR    OG1  833   5.426   4.697   3.189
   85THR    HG1  834   5.483   4.654   3.259
   85THR    CG2  835   5.317   4.854   3.335
   85THR      C  836   5.431   4.947   2.987
   85THR      O  837   5.444   5.069   2.992
   86ILE      N  838   5.463   4.867   2.885
   86ILE      H  839   5.458   4.768   2.893
   86ILE     CA  840   5.541   4.918   2.771
   86ILE     CB  841   5.597   4.805   2.684
   86ILE    CG1  842   5.688   4.717   2.770
   86ILE    CG2  843   5.675   4.858   2.563
   86ILE     CD  844   5.809   4.791   2.827
   86ILE      C  845   5.478   5.034   2.692
   86ILE      O  846   5.550   5.130   2.666
   87GLY      N  847   5.346   5.023   2.682
   87GLY      H  848   5.310   4.934   2.709
   87GLY     CA  849   5.260   5.127   2.625
   87GLY      C  850   5.261   5.262   2.696
   87GLY      O  851   5.264   5.364   2.627
   88LEU      N  852   5.233   5.251   2.825
   88LEU      H  853   5.210   5.159   2.856
   88LEU     CA  854   5.233   5.361   2.923
   88LEU     CB  855   5.182   5.303   3.056
   88LEU     CG  856   5.122   5.395   3.162
   88LEU    CD1  857   5.020   5.314   3.242
   88LEU    CD2  858   5.217   5.460   3.263
   88LEU      C  859   5.372   5.422   2.937
   88LEU      O  860   5.380   5.544   2.928
   89ILE      N  861   5.476   5.339   2.926
   89ILE      H  862   5.458   5.243   2.949
   89ILE     CA  863   5.617   5.378   2.913
   89ILE     CB  864   5.716   5.265   2.942
   89ILE    CG1  865   5.719   5.253   3.095
   89ILE    CG2  866   5.860   5.288   2.896
   89ILE     CD  867   5.769   5.115   3.137
   89ILE      C  868   5.635   5.460   2.785
   89ILE      O  869   5.662   5.580   2.798
   90HISE     N  870   5.612   5.395   2.671
   90HISE     H  871   5.603   5.296   2.664
   90HISE    CA  872   5.607   5.465   2.542
   90HISE    CB  873   5.539   5.381   2.433
   90HISE    CG  874   5.619   5.261   2.382
   90HISE   ND1  875   5.749   5.247   2.408
   90HISE   CD2  876   5.585   5.170   2.292
   90HISE   HD2  877   5.483   5.150   2.258
   90HISE   CE1  878   5.789   5.140   2.341
   90HISE   HE1  879   5.885   5.089   2.346
   90HISE   NE2  880   5.689   5.090   2.269
   90HISE   HE2  881   5.704   5.044   2.182
   90HISE     C  882   5.536   5.600   2.538
   90HISE     O  883   5.594   5.697   2.489
   91ALA      N  884   5.416   5.602   2.595
   91ALA      H  885   5.369   5.515   2.610
   91ALA     CA  886   5.331   5.721   2.611
   91ALA     CB  887   5.201   5.675   2.677
   91ALA      C  888   5.406   5.822   2.698
   91ALA      O  889   5.478   5.900   2.637
   92VAL      N  890   5.419   5.798   2.828
   92VAL      H  891   5.390   5.707   2.858
   92VAL     CA  892   5.460   5.899   2.927
   92VAL     CB  893   5.452   5.834   3.065
   92VAL    CG1  894   5.510   5.930   3.170
   92VAL    CG2  895   5.308   5.816   3.112
   92VAL      C  896   5.599   5.957   2.900
   92VAL      O  897   5.617   6.077   2.914
   93ALA      N  898   5.693   5.868   2.867
   93ALA      H  899   5.670   5.771   2.865
   93ALA     CA  900   5.834   5.901   2.845
   93ALA     CB  901   5.925   5.778   2.836
   93ALA      C  902   5.861   5.982   2.718
   93ALA      O  903   5.942   6.074   2.720
   94ASN      N  904   5.767   5.969   2.624
   94ASN      H  905   5.692   5.903   2.625
   94ASN     CA  906   5.773   6.056   2.506
   94ASN     CB  907   5.728   5.986   2.378
   94ASN     CG  908   5.852   5.901   2.349
   94ASN    OD1  909   5.962   5.944   2.314
   94ASN    ND2  910   5.851   5.773   2.386
   94ASN   HD21  911   5.762   5.739   2.417
   94ASN   HD22  912   5.938   5.725   2.398
   94ASN      C  913   5.723   6.201   2.515
   94ASN      O  914   5.724   6.276   2.418
   95ASN      N  915   5.707   6.235   2.642
   95ASN      H  916   5.744   6.178   2.715
   95ASN     CA  917   5.647   6.365   2.678
   95ASN     CB  918   5.499   6.375   2.641
   95ASN     CG  919   5.463   6.425   2.501
   95ASN    OD1  920   5.519   6.524   2.453
   95ASN    ND2  921   5.361   6.368   2.439
   95ASN   HD21  922   5.322   6.285   2.479
   95ASN   HD22  923   5.299   6.433   2.395
   95ASN      C  924   5.663   6.412   2.823
   95ASN      O  925   5.591   6.494   2.879
   96GLN      N  926   5.789   6.413   2.865
   96GLN      H  927   5.867   6.400   2.804
   96GLN     CA  928   5.829   6.433   3.005
   96GLN     CB  929   5.972   6.384   3.029
   96GLN     CG  930   5.980   6.232   3.042
   96GLN     CD  931   6.113   6.201   3.111
   96GLN    OE1  932   6.128   6.229   3.229
   96GLN    NE2  933   6.210   6.143   3.041
   96GLN   HE21  934   6.210   6.117   2.944
   96GLN   HE22  935   6.291   6.127   3.098
   96GLN      C  936   5.826   6.579   3.053
   96GLN      O  937   5.804   6.606   3.171
   97ASP      N  938   5.820   6.661   2.949
   97ASP      H  939   5.859   6.637   2.860
   97ASP     CA  940   5.786   6.803   2.964
   97ASP     CB  941   5.817   6.881   2.836
   97ASP     CG  942   5.737   6.847   2.710
   97ASP    OD1  943   5.678   6.945   2.659
   97ASP    OD2  944   5.738   6.729   2.668
   97ASP      C  945   5.641   6.834   3.003
   97ASP      O  946   5.614   6.928   3.077
   98LYS      N  947   5.543   6.753   2.963
   98LYS      H  948   5.572   6.665   2.926
   98LYS     CA  949   5.402   6.792   2.974
   98LYS     CB  950   5.327   6.732   2.855
   98LYS     CG  951   5.375   6.809   2.732
   98LYS     CD  952   5.290   6.765   2.612
   98LYS     CE  953   5.329   6.844   2.487
   98LYS     NZ  954   5.465   6.814   2.439
   98LYS    HZ1  955   5.479   6.718   2.416
   98LYS    HZ2  956   5.482   6.872   2.359
   98LYS    HZ3  957   5.537   6.838   2.504
   98LYS      C  958   5.343   6.747   3.108
   98LYS      O  959   5.266   6.822   3.168
   99LEU      N  960   5.352   6.618   3.137
   99LEU      H  961   5.415   6.567   3.079
   99LEU     CA  962   5.301   6.557   3.261
   99LEU     CB  963   5.267   6.413   3.224
   99LEU     CG  964   5.127   6.388   3.167
   99LEU    CD1  965   5.102   6.448   3.029
   99LEU    CD2  966   5.101   6.239   3.187
   99LEU      C  967   5.401   6.573   3.377
   99LEU      O  968   5.522   6.567   3.357
  100GLY      N  969   5.357   6.600   3.499
  100GLY      H  970   5.262   6.621   3.522
  100GLY     CA  971   5.453   6.617   3.609
  100GLY      C  972   5.483   6.491   3.692
  100GLY      O  973   5.402   6.399   3.698
  101PHE      N  974   5.598   6.492   3.758
  101PHE      H  975   5.661   6.569   3.755
  101PHE     CA  976   5.637   6.380   3.846
  101PHE     CB  977   5.755   6.300   3.790
  101PHE     CG  978   5.743   6.235   3.653
  101PHE    CD1  979   5.702   6.102   3.656
  101PHE    HD1  980   5.647   6.064   3.742
  101PHE    CD2  981   5.793   6.297   3.539
  101PHE    HD2  982   5.825   6.401   3.539
  101PHE    CE1  983   5.706   6.031   3.536
  101PHE    HE1  984   5.671   5.928   3.533
  101PHE    CE2  985   5.793   6.227   3.419
  101PHE    HE2  986   5.826   6.278   3.328
  101PHE     CZ  987   5.752   6.094   3.421
  101PHE     HZ  988   5.778   6.029   3.337
  101PHE      C  989   5.659   6.427   3.990
  101PHE      O  990   5.660   6.549   4.010
  102GLU      N  991   5.654   6.339   4.089
  102GLU      H  992   5.643   6.240   4.076
  102GLU     CA  993   5.689   6.371   4.228
  102GLU     CB  994   5.571   6.326   4.314
  102GLU     CG  995   5.516   6.184   4.295
  102GLU     CD  996   5.379   6.163   4.358
  102GLU    OE1  997   5.274   6.219   4.318
  102GLU    OE2  998   5.362   6.088   4.457
  102GLU      C  999   5.823   6.324   4.284
  102GLU      O 1000   5.909   6.275   4.210
  103ASP      N 1001   5.859   6.366   4.405
  103ASP      H 1002   5.806   6.445   4.436
  103ASP     CA 1003   5.965   6.318   4.496
  103ASP     CB 1004   5.968   6.372   4.639
  103ASP     CG 1005   5.962   6.525   4.648
  103ASP    OD1 1006   5.859   6.578   4.695
  103ASP    OD2 1007   6.066   6.590   4.623
  103ASP      C 1008   5.941   6.167   4.510
  103ASP      O 1009   5.828   6.120   4.511
  104GLY      N 1010   6.051   6.092   4.506
  104GLY      H 1011   6.143   6.131   4.513
  104GLY     CA 1012   6.055   5.945   4.510
  104GLY      C 1013   6.000   5.852   4.402
  104GLY      O 1014   6.019   5.731   4.416
  105SER      N 1015   5.953   5.906   4.290
  105SER      H 1016   5.966   6.005   4.281
  105SER     CA 1017   5.889   5.839   4.176
  105SER     CB 1018   5.855   5.931   4.059
  105SER     OG 1019   5.808   5.862   3.942
  105SER     HG 1020   5.711   5.840   3.948
  105SER      C 1021   5.977   5.726   4.123
  105SER      O 1022   6.072   5.761   4.053
  106VAL      N 1023   5.923   5.604   4.123
  106VAL      H 1024   5.852   5.576   4.188
  106VAL     CA 1025   5.985   5.498   4.042
  106VAL     CB 1026   5.906   5.372   4.078
  106VAL    CG1 1027   5.940   5.252   3.990
  106VAL    CG2 1028   5.956   5.343   4.220
  106VAL      C 1029   5.986   5.524   3.892
  106VAL      O 1030   6.087   5.504   3.825
  107LEU      N 1031   5.878   5.575   3.832
  107LEU      H 1032   5.788   5.553   3.869
  107LEU     CA 1033   5.878   5.612   3.690
  107LEU     CB 1034   5.738   5.640   3.635
  107LEU     CG 1035   5.718   5.612   3.486
  107LEU    CD1 1036   5.749   5.467   3.450
  107LEU    CD2 1037   5.575   5.642   3.440
  107LEU      C 1038   5.971   5.727   3.652
  107LEU      O 1039   6.056   5.698   3.568
  108LYS      N 1040   5.992   5.826   3.739
  108LYS      H 1041   5.918   5.849   3.802
  108LYS     CA 1042   6.091   5.931   3.711
  108LYS     CB 1043   6.056   6.055   3.794
  108LYS     CG 1044   6.149   6.177   3.804
  108LYS     CD 1045   6.172   6.237   3.665
  108LYS     CE 1046   6.304   6.314   3.653
  108LYS     NZ 1047   6.296   6.443   3.722
  108LYS    HZ1 1048   6.380   6.497   3.716
  108LYS    HZ2 1049   6.224   6.495   3.677
  108LYS    HZ3 1050   6.287   6.434   3.821
  108LYS      C 1051   6.235   5.885   3.735
  108LYS      O 1052   6.313   5.902   3.642
  109GLN      N 1053   6.258   5.791   3.826
  109GLN      H 1054   6.190   5.757   3.891
  109GLN     CA 1055   6.390   5.731   3.851
  109GLN     CB 1056   6.405   5.672   3.992
  109GLN     CG 1057   6.552   5.650   4.027
  109GLN     CD 1058   6.593   5.514   3.970
  109GLN    OE1 1059   6.531   5.411   3.995
  109GLN    NE2 1060   6.720   5.494   3.938
  109GLN   HE21 1061   6.789   5.566   3.942
  109GLN   HE22 1062   6.745   5.405   3.899
  109GLN      C 1063   6.430   5.643   3.732
  109GLN      O 1064   6.530   5.669   3.665
  110PHE      N 1065   6.345   5.546   3.697
  110PHE      H 1066   6.257   5.534   3.743
  110PHE     CA 1067   6.364   5.454   3.584
  110PHE     CB 1068   6.239   5.366   3.587
  110PHE     CG 1069   6.246   5.268   3.469
  110PHE    CD1 1070   6.310   5.148   3.498
  110PHE    HD1 1071   6.360   5.138   3.594
  110PHE    CD2 1072   6.209   5.304   3.340
  110PHE    HD2 1073   6.186   5.408   3.316
  110PHE    CE1 1074   6.330   5.057   3.395
  110PHE    HE1 1075   6.386   4.966   3.415
  110PHE    CE2 1076   6.233   5.211   3.239
  110PHE    HE2 1077   6.199   5.242   3.140
  110PHE     CZ 1078   6.295   5.090   3.265
  110PHE     HZ 1079   6.299   5.010   3.191
  110PHE      C 1080   6.391   5.526   3.452
  110PHE      O 1081   6.498   5.509   3.394
  111LEU      N 1082   6.313   5.632   3.436
  111LEU      H 1083   6.265   5.671   3.515
  111LEU     CA 1084   6.336   5.722   3.322
  111LEU     CB 1085   6.209   5.805   3.300
  111LEU     CG 1086   6.084   5.731   3.251
  111LEU    CD1 1087   5.964   5.819   3.216
  111LEU    CD2 1088   6.107   5.640   3.130
  111LEU      C 1089   6.458   5.814   3.326
  111LEU      O 1090   6.512   5.836   3.217
  112SER      N 1091   6.501   5.872   3.438
  112SER      H 1092   6.434   5.868   3.511
  112SER     CA 1093   6.632   5.937   3.457
  112SER     CB 1094   6.652   5.985   3.601
  112SER     OG 1095   6.757   6.082   3.610
  112SER     HG 1096   6.713   6.172   3.610
  112SER      C 1097   6.743   5.838   3.422
  112SER      O 1098   6.809   5.862   3.321
  113GLU      N 1099   6.746   5.718   3.479
  113GLU      H 1100   6.678   5.696   3.549
  113GLU     CA 1101   6.856   5.621   3.466
  113GLU     CB 1102   6.824   5.510   3.566
  113GLU     CG 1103   6.938   5.417   3.610
  113GLU     CD 1104   6.887   5.280   3.657
  113GLU    OE1 1105   6.820   5.277   3.763
  113GLU    OE2 1106   6.940   5.178   3.608
  113GLU      C 1107   6.868   5.571   3.323
  113GLU      O 1108   6.982   5.558   3.275
  114THR      N 1109   6.758   5.556   3.250
  114THR      H 1110   6.669   5.571   3.293
  114THR     CA 1111   6.751   5.504   3.113
  114THR     CB 1112   6.639   5.400   3.097
  114THR    OG1 1113   6.514   5.459   3.132
  114THR    HG1 1114   6.485   5.454   3.228
  114THR    CG2 1115   6.655   5.262   3.161
  114THR      C 1116   6.756   5.585   2.984
  114THR      O 1117   6.731   5.542   2.871
  115GLU      N 1118   6.805   5.708   2.997
  115GLU      H 1119   6.835   5.741   3.086
  115GLU     CA 1120   6.790   5.815   2.896
  115GLU     CB 1121   6.799   5.956   2.955
  115GLU     CG 1122   6.755   6.062   2.854
  115GLU     CD 1123   6.740   6.201   2.916
  115GLU    OE1 1124   6.715   6.200   3.039
  115GLU    OE2 1125   6.757   6.305   2.848
  115GLU      C 1126   6.886   5.794   2.779
  115GLU      O 1127   6.841   5.792   2.665
  116LYS      N 1128   7.014   5.760   2.800
  116LYS      H 1129   7.050   5.735   2.890
  116LYS     CA 1130   7.124   5.756   2.702
  116LYS     CB 1131   7.235   5.857   2.730
  116LYS     CG 1132   7.176   5.998   2.742
  116LYS     CD 1133   7.259   6.118   2.790
  116LYS     CE 1134   7.353   6.166   2.679
  116LYS     NZ 1135   7.426   6.284   2.725
  116LYS    HZ1 1136   7.386   6.376   2.722
  116LYS    HZ2 1137   7.462   6.255   2.814
  116LYS    HZ3 1138   7.509   6.292   2.671
  116LYS      C 1139   7.190   5.618   2.688
  116LYS      O 1140   7.294   5.586   2.745
  117MET      N 1141   7.124   5.538   2.605
  117MET      H 1142   7.055   5.570   2.540
  117MET     CA 1143   7.154   5.397   2.580
  117MET     CB 1144   7.145   5.311   2.707
  117MET     CG 1145   7.006   5.319   2.770
  117MET     SD 1146   6.967   5.201   2.904
  117MET     CE 1147   7.053   5.294   3.030
  117MET      C 1148   7.060   5.345   2.471
  117MET      O 1149   6.947   5.393   2.468
  118SER      N 1150   7.078   5.225   2.417
  118SER      H 1151   7.147   5.157   2.444
  118SER     CA 1152   6.997   5.174   2.305
  118SER     CB 1153   7.082   5.068   2.234
  118SER     OG 1154   7.083   4.946   2.309
  118SER     HG 1155   7.168   4.948   2.362
  118SER      C 1156   6.869   5.110   2.361
  118SER      O 1157   6.858   5.075   2.478
  119PRO      N 1158   6.763   5.102   2.280
  119PRO     CA 1159   6.637   5.036   2.318
  119PRO     CB 1160   6.563   5.021   2.185
  119PRO     CG 1161   6.603   5.149   2.113
  119PRO     CD 1162   6.750   5.170   2.151
  119PRO      C 1163   6.658   4.897   2.377
  119PRO      O 1164   6.591   4.863   2.474
  120GLU      N 1165   6.765   4.827   2.337
  120GLU      H 1166   6.807   4.851   2.250
  120GLU     CA 1167   6.810   4.699   2.392
  120GLU     CB 1168   6.903   4.623   2.296
  120GLU     CG 1169   6.842   4.596   2.159
  120GLU     CD 1170   6.887   4.707   2.063
  120GLU    OE1 1171   6.861   4.828   2.079
  120GLU    OE2 1172   6.941   4.663   1.958
  120GLU      C 1173   6.866   4.706   2.534
  120GLU      O 1174   6.797   4.649   2.618
  121ASP      N 1175   6.952   4.804   2.563
  121ASP      H 1176   7.011   4.852   2.498
  121ASP     CA 1177   7.006   4.837   2.696
  121ASP     CB 1178   7.122   4.937   2.693
  121ASP     CG 1179   7.242   4.900   2.606
  121ASP    OD1 1180   7.315   4.805   2.643
  121ASP    OD2 1181   7.263   4.978   2.511
  121ASP      C 1182   6.898   4.881   2.797
  121ASP      O 1183   6.912   4.844   2.913
  122ARG      N 1184   6.791   4.941   2.746
  122ARG      H 1185   6.779   4.946   2.647
  122ARG     CA 1186   6.674   4.986   2.823
  122ARG     CB 1187   6.581   5.083   2.749
  122ARG     CG 1188   6.641   5.224   2.738
  122ARG     CD 1189   6.560   5.309   2.640
  122ARG     NE 1190   6.629   5.437   2.618
  122ARG     HE 1191   6.677   5.480   2.695
  122ARG     CZ 1192   6.628   5.514   2.508
  122ARG    NH1 1193   6.552   5.477   2.404
  122ARG   HH11 1194   6.485   5.405   2.422
  122ARG   HH12 1195   6.586   5.498   2.312
  122ARG    NH2 1196   6.688   5.632   2.494
  122ARG   HH21 1197   6.740   5.680   2.566
  122ARG   HH22 1198   6.676   5.674   2.404
  122ARG      C 1199   6.581   4.872   2.867
  122ARG      O 1200   6.542   4.862   2.983
  123ALA      N 1201   6.570   4.774   2.777
  123ALA      H 1202   6.629   4.773   2.697
  123ALA     CA 1203   6.497   4.650   2.808
  123ALA     CB 1204   6.464   4.572   2.681
  123ALA      C 1205   6.572   4.556   2.903
  123ALA      O 1206   6.527   4.509   3.007
  124LYS      N 1207   6.700   4.543   2.867
  124LYS      H 1208   6.733   4.572   2.777
  124LYS     CA 1209   6.799   4.478   2.954
  124LYS     CB 1210   6.941   4.467   2.897
  124LYS     CG 1211   6.949   4.387   2.766
  124LYS     CD 1212   6.941   4.238   2.798
  124LYS     CE 1213   6.967   4.147   2.677
  124LYS     NZ 1214   7.104   4.142   2.624
  124LYS    HZ1 1215   7.171   4.155   2.697
  124LYS    HZ2 1216   7.112   4.049   2.589
  124LYS    HZ3 1217   7.118   4.201   2.545
  124LYS      C 1218   6.797   4.534   3.096
  124LYS      O 1219   6.809   4.460   3.194
  125CYS      N 1220   6.784   4.666   3.102
  125CYS      H 1221   6.817   4.729   3.031
  125CYS     CA 1222   6.768   4.733   3.231
  125CYS     CB 1223   6.760   4.886   3.228
  125CYS     SG 1224   6.926   4.955   3.195
  125CYS     HG 1225   6.935   4.932   3.064
  125CYS      C 1226   6.640   4.690   3.303
  125CYS      O 1227   6.641   4.680   3.426
  126PHE      N 1228   6.528   4.700   3.232
  126PHE      H 1229   6.530   4.754   3.148
  126PHE     CA 1230   6.392   4.661   3.271
  126PHE     CB 1231   6.297   4.681   3.153
  126PHE     CG 1232   6.149   4.652   3.182
  126PHE    CD1 1233   6.075   4.753   3.243
  126PHE    HD1 1234   6.107   4.857   3.234
  126PHE    CD2 1235   6.097   4.523   3.191
  126PHE    HD2 1236   6.147   4.443   3.136
  126PHE    CE1 1237   5.956   4.727   3.308
  126PHE    HE1 1238   5.893   4.806   3.350
  126PHE    CE2 1239   5.975   4.501   3.254
  126PHE    HE2 1240   5.946   4.396   3.253
  126PHE     CZ 1241   5.899   4.600   3.314
  126PHE     HZ 1242   5.812   4.583   3.378
  126PHE      C 1243   6.378   4.518   3.324
  126PHE      O 1244   6.306   4.496   3.422
  127GLU      N 1245   6.435   4.419   3.257
  127GLU      H 1246   6.475   4.417   3.165
  127GLU     CA 1247   6.474   4.287   3.309
  127GLU     CB 1248   6.558   4.208   3.209
  127GLU     CG 1249   6.495   4.171   3.074
  127GLU     CD 1250   6.589   4.114   2.967
  127GLU    OE1 1251   6.677   4.036   3.009
  127GLU    OE2 1252   6.573   4.146   2.847
  127GLU      C 1253   6.544   4.278   3.445
  127GLU      O 1254   6.542   4.175   3.511
  128LYS      N 1255   6.611   4.381   3.496
  128LYS      H 1256   6.623   4.468   3.449
  128LYS     CA 1257   6.681   4.385   3.625
  128LYS     CB 1258   6.826   4.432   3.607
  128LYS     CG 1259   6.908   4.335   3.523
  128LYS     CD 1260   7.057   4.369   3.501
  128LYS     CE 1261   7.091   4.505   3.440
  128LYS     NZ 1262   7.232   4.544   3.430
  128LYS    HZ1 1263   7.282   4.481   3.370
  128LYS    HZ2 1264   7.232   4.639   3.399
  128LYS    HZ3 1265   7.274   4.547   3.521
  128LYS      C 1266   6.606   4.484   3.714
  128LYS      O 1267   6.668   4.531   3.809
  129ASN      N 1268   6.476   4.510   3.696
  129ASN      H 1269   6.429   4.490   3.611
  129ASN     CA 1270   6.394   4.590   3.788
  129ASN     CB 1271   6.312   4.688   3.703
  129ASN     CG 1272   6.251   4.809   3.774
  129ASN    OD1 1273   6.165   4.808   3.862
  129ASN    ND2 1274   6.323   4.919   3.753
  129ASN   HD21 1275   6.407   4.911   3.699
  129ASN   HD22 1276   6.297   5.005   3.797
  129ASN      C 1277   6.291   4.507   3.865
  129ASN      O 1278   6.206   4.445   3.801
  130GLU      N 1279   6.282   4.525   3.997
  130GLU      H 1280   6.331   4.598   4.045
  130GLU     CA 1281   6.183   4.460   4.084
  130GLU     CB 1282   6.248   4.411   4.213
  130GLU     CG 1283   6.382   4.339   4.197
  130GLU     CD 1284   6.363   4.188   4.176
  130GLU    OE1 1285   6.357   4.124   4.283
  130GLU    OE2 1286   6.369   4.138   4.062
  130GLU      C 1287   6.059   4.545   4.110
  130GLU      O 1288   5.952   4.489   4.084
  131ALA      N 1289   6.070   4.675   4.135
  131ALA      H 1290   6.159   4.719   4.147
  131ALA     CA 1291   5.956   4.757   4.177
  131ALA     CB 1292   6.010   4.899   4.192
  131ALA      C 1293   5.837   4.755   4.081
  131ALA      O 1294   5.721   4.743   4.120
  132ILE      N 1295   5.878   4.773   3.956
  132ILE      H 1296   5.974   4.769   3.929
  132ILE     CA 1297   5.782   4.767   3.844
  132ILE     CB 1298   5.832   4.820   3.709
  132ILE    CG1 1299   5.902   4.955   3.725
  132ILE    CG2 1300   5.736   4.816   3.590
  132ILE     CD 1301   5.990   5.003   3.609
  132ILE      C 1302   5.698   4.640   3.834
  132ILE      O 1303   5.576   4.651   3.841
  133GLN      N 1304   5.768   4.529   3.854
  133GLN      H 1305   5.862   4.527   3.889
  133GLN     CA 1306   5.703   4.399   3.833
  133GLN     CB 1307   5.810   4.291   3.816
  133GLN     CG 1308   5.879   4.292   3.679
  133GLN     CD 1309   5.974   4.173   3.667
  133GLN    OE1 1310   5.938   4.057   3.646
  133GLN    NE2 1311   6.101   4.206   3.690
  133GLN   HE21 1312   6.122   4.300   3.716
  133GLN   HE22 1313   6.183   4.149   3.690
  133GLN      C 1314   5.606   4.363   3.946
  133GLN      O 1315   5.496   4.310   3.933
  134ALA      N 1316   5.638   4.419   4.062
  134ALA      H 1317   5.731   4.454   4.072
  134ALA     CA 1318   5.553   4.406   4.181
  134ALA     CB 1319   5.634   4.453   4.302
  134ALA      C 1320   5.430   4.494   4.157
  134ALA      O 1321   5.321   4.443   4.179
  135ALA      N 1322   5.449   4.624   4.135
  135ALA      H 1323   5.536   4.668   4.156
  135ALA     CA 1324   5.336   4.716   4.111
  135ALA     CB 1325   5.403   4.850   4.081
  135ALA      C 1326   5.242   4.671   4.000
  135ALA      O 1327   5.123   4.700   4.011
  136HISE     N 1328   5.308   4.622   3.895
  136HISE     H 1329   5.400   4.657   3.878
  136HISE    CA 1330   5.247   4.554   3.780
  136HISE    CB 1331   5.348   4.512   3.673
  136HISE    CG 1332   5.290   4.413   3.571
  136HISE   ND1 1333   5.200   4.439   3.476
  136HISE   CD2 1334   5.327   4.286   3.560
  136HISE   HD2 1335   5.373   4.224   3.636
  136HISE   CE1 1336   5.201   4.329   3.400
  136HISE   HE1 1337   5.142   4.322   3.309
  136HISE   NE2 1338   5.279   4.233   3.448
  136HISE   HE2 1339   5.316   4.155   3.397
  136HISE     C 1340   5.154   4.441   3.825
  136HISE     O 1341   5.034   4.463   3.818
  137ASP      N 1342   5.207   4.348   3.904
  137ASP      H 1343   5.306   4.333   3.903
  137ASP     CA 1344   5.134   4.235   3.964
  137ASP     CB 1345   5.220   4.117   4.011
  137ASP     CG 1346   5.267   4.038   3.888
  137ASP    OD1 1347   5.365   4.077   3.821
  137ASP    OD2 1348   5.211   3.931   3.858
  137ASP      C 1349   5.023   4.263   4.066
  137ASP      O 1350   4.914   4.208   4.056
  138ALA      N 1351   5.051   4.364   4.148
  138ALA      H 1352   5.142   4.407   4.146
  138ALA     CA 1353   4.947   4.433   4.225
  138ALA     CB 1354   5.020   4.557   4.276
  138ALA      C 1355   4.828   4.478   4.140
  138ALA      O 1356   4.717   4.433   4.165
  139VAL      N 1357   4.846   4.541   4.024
  139VAL      H 1358   4.933   4.581   3.995
  139VAL     CA 1359   4.731   4.583   3.944
  139VAL     CB 1360   4.776   4.698   3.853
  139VAL    CG1 1361   4.677   4.747   3.748
  139VAL    CG2 1362   4.823   4.819   3.935
  139VAL      C 1363   4.665   4.470   3.865
  139VAL      O 1364   4.542   4.462   3.859
  140ALA      N 1365   4.745   4.366   3.842
  140ALA      H 1366   4.845   4.370   3.841
  140ALA     CA 1367   4.679   4.251   3.779
  140ALA     CB 1368   4.786   4.153   3.731
  140ALA      C 1369   4.585   4.180   3.877
  140ALA      O 1370   4.467   4.155   3.853
  141GLN      N 1371   4.630   4.170   4.002
  141GLN      H 1372   4.718   4.208   4.030
  141GLN     CA 1373   4.561   4.115   4.119
  141GLN     CB 1374   4.662   4.071   4.224
  141GLN     CG 1375   4.747   3.954   4.175
  141GLN     CD 1376   4.875   3.926   4.255
  141GLN    OE1 1377   4.873   3.923   4.377
  141GLN    NE2 1378   4.975   3.868   4.190
  141GLN   HE21 1379   4.977   3.844   4.093
  141GLN   HE22 1380   5.057   3.845   4.243
  141GLN      C 1381   4.448   4.199   4.178
  141GLN      O 1382   4.359   4.154   4.250
  142GLU      N 1383   4.453   4.331   4.159
  142GLU      H 1384   4.542   4.377   4.151
  142GLU     CA 1385   4.341   4.421   4.189
  142GLU     CB 1386   4.395   4.563   4.203
  142GLU     CG 1387   4.339   4.630   4.328
  142GLU     CD 1388   4.391   4.773   4.334
  142GLU    OE1 1389   4.321   4.862   4.281
  142GLU    OE2 1390   4.503   4.798   4.385
  142GLU      C 1391   4.232   4.428   4.082
  142GLU      O 1392   4.116   4.453   4.114
  143GLY      N 1393   4.270   4.414   3.955
  143GLY      H 1394   4.364   4.400   3.924
  143GLY     CA 1395   4.173   4.393   3.847
  143GLY      C 1396   4.111   4.254   3.862
  143GLY      O 1397   4.167   4.149   3.831
  144GLN      N 1398   3.979   4.252   3.877
  144GLN      H 1399   3.930   4.335   3.904
  144GLN     CA 1400   3.899   4.129   3.879
  144GLN     CB 1401   3.755   4.165   3.916
  144GLN     CG 1402   3.681   4.249   3.811
  144GLN     CD 1403   3.537   4.270   3.859
  144GLN    OE1 1404   3.443   4.198   3.826
  144GLN    NE2 1405   3.510   4.389   3.911
  144GLN   HE21 1406   3.580   4.460   3.907
  144GLN   HE22 1407   3.419   4.417   3.942
  144GLN      C 1408   3.903   4.026   3.765
  144GLN      O 1409   3.864   3.911   3.783
  145CYS      N 1410   3.916   4.078   3.643
  145CYS      H 1411   3.922   4.175   3.621
  145CYS     CA 1412   3.929   3.989   3.527
  145CYS     CB 1413   3.844   4.036   3.409
  145CYS     SG 1414   3.665   4.057   3.441
  145CYS     HG 1415   3.657   3.943   3.510
  145CYS      C 1416   4.071   3.951   3.482
  145CYS      O 1417   4.163   4.033   3.477
  146ARG      N 1418   4.085   3.828   3.435
  146ARG      H 1419   4.003   3.770   3.443
  146ARG     CA 1420   4.214   3.774   3.390
  146ARG     CB 1421   4.267   3.675   3.493
  146ARG     CG 1422   4.420   3.677   3.487
  146ARG     CD 1423   4.513   3.786   3.539
  146ARG     NE 1424   4.495   3.803   3.684
  146ARG     HE 1425   4.410   3.848   3.711
  146ARG     CZ 1426   4.577   3.753   3.778
  146ARG    NH1 1427   4.688   3.684   3.747
  146ARG   HH11 1428   4.704   3.668   3.650
  146ARG   HH12 1429   4.730   3.638   3.825
  146ARG    NH2 1430   4.562   3.789   3.906
  146ARG   HH21 1431   4.492   3.856   3.929
  146ARG   HH22 1432   4.598   3.735   3.982
  146ARG      C 1433   4.221   3.723   3.246
  146ARG      O 1434   4.249   3.807   3.160
  147VAL      N 1435   4.192   3.595   3.225
  147VAL      H 1436   4.202   3.532   3.302
  147VAL     CA 1437   4.158   3.536   3.095
  147VAL     CB 1438   4.022   3.577   3.039
  147VAL    CG1 1439   3.981   3.498   2.914
  147VAL    CG2 1440   3.915   3.546   3.145
  147VAL      C 1441   4.257   3.560   2.981
  147VAL      O 1442   4.243   3.662   2.913
  148ASP      N 1443   4.350   3.465   2.965
  148ASP      H 1444   4.369   3.406   3.043
  148ASP     CA 1445   4.451   3.461   2.859
  148ASP     CB 1446   4.586   3.423   2.919
  148ASP     CG 1447   4.705   3.473   2.836
  148ASP    OD1 1448   4.761   3.581   2.866
  148ASP    OD2 1449   4.719   3.424   2.722
  148ASP      C 1450   4.413   3.364   2.747
  148ASP      O 1451   4.457   3.249   2.748
  149ASP      N 1452   4.354   3.417   2.640
  149ASP      H 1453   4.354   3.516   2.626
  149ASP     CA 1454   4.327   3.329   2.525
  149ASP     CB 1455   4.192   3.353   2.456
  149ASP     CG 1456   4.164   3.503   2.447
  149ASP    OD1 1457   4.226   3.566   2.358
  149ASP    OD2 1458   4.069   3.550   2.513
  149ASP      C 1459   4.432   3.317   2.414
  149ASP      O 1460   4.396   3.295   2.299
  150LYS      N 1461   4.554   3.355   2.451
  150LYS      H 1462   4.565   3.406   2.536
  150LYS     CA 1463   4.672   3.337   2.364
  150LYS     CB 1464   4.710   3.191   2.341
  150LYS     CG 1465   4.706   3.108   2.469
  150LYS     CD 1466   4.814   3.159   2.564
  150LYS     CE 1467   4.822   3.075   2.692
  150LYS     NZ 1468   4.716   3.106   2.788
  150LYS    HZ1 1469   4.704   3.205   2.799
  150LYS    HZ2 1470   4.630   3.057   2.775
  150LYS    HZ3 1471   4.751   3.081   2.878
  150LYS      C 1472   4.687   3.413   2.232
  150LYS      O 1473   4.798   3.435   2.186
  151VAL      N 1474   4.578   3.469   2.180
  151VAL      H 1475   4.490   3.445   2.221
  151VAL     CA 1476   4.573   3.548   2.056
  151VAL     CB 1477   4.426   3.572   2.023
  151VAL    CG1 1478   4.401   3.654   1.896
  151VAL    CG2 1479   4.360   3.436   1.998
  151VAL      C 1480   4.658   3.675   2.064
  151VAL      O 1481   4.688   3.727   2.171
  152ASN      N 1482   4.724   3.700   1.951
  152ASN      H 1483   4.720   3.637   1.873
  152ASN     CA 1484   4.830   3.799   1.925
  152ASN     CB 1485   4.891   3.767   1.789
  152ASN     CG 1486   5.034   3.820   1.775
  152ASN    OD1 1487   5.116   3.831   1.867
  152ASN    ND2 1488   5.070   3.864   1.655
  152ASN   HD21 1489   5.000   3.859   1.584
  152ASN   HD22 1490   5.165   3.893   1.644
  152ASN      C 1491   4.777   3.941   1.940
  152ASN      O 1492   4.775   4.021   1.846
  153PHE      N 1493   4.720   3.970   2.057
  153PHE      H 1494   4.710   3.901   2.128
  153PHE     CA 1495   4.685   4.108   2.092
  153PHE     CB 1496   4.606   4.121   2.223
  153PHE     CG 1497   4.460   4.092   2.185
  153PHE    CD1 1498   4.373   4.198   2.165
  153PHE    HD1 1499   4.391   4.305   2.153
  153PHE    CD2 1500   4.422   3.959   2.195
  153PHE    HD2 1501   4.484   3.886   2.247
  153PHE    CE1 1502   4.239   4.164   2.149
  153PHE    HE1 1503   4.168   4.245   2.135
  153PHE    CE2 1504   4.286   3.933   2.188
  153PHE    HE2 1505   4.241   3.834   2.193
  153PHE     CZ 1506   4.194   4.033   2.158
  153PHE     HZ 1507   4.095   4.019   2.114
  153PHE      C 1508   4.815   4.188   2.101
  153PHE      O 1509   4.921   4.140   2.142
  154HISE     N 1510   4.799   4.311   2.054
  154HISE     H 1511   4.712   4.346   2.019
  154HISE    CA 1512   4.902   4.415   2.044
  154HISE    CB 1513   4.960   4.417   1.902
  154HISE    CG 1514   5.077   4.320   1.892
  154HISE   ND1 1515   5.205   4.347   1.919
  154HISE   CD2 1516   5.073   4.202   1.831
  154HISE   HD2 1517   4.983   4.162   1.785
  154HISE   CE1 1518   5.278   4.245   1.876
  154HISE   HE1 1519   5.385   4.233   1.891
  154HISE   NE2 1520   5.197   4.155   1.820
  154HISE   HE2 1521   5.233   4.081   1.763
  154HISE     C 1522   4.848   4.552   2.084
  154HISE     O 1523   4.732   4.582   2.055
  155PHE      N 1524   4.934   4.642   2.133
  155PHE      H 1525   5.030   4.639   2.107
  155PHE     CA 1526   4.887   4.763   2.201
  155PHE     CB 1527   4.873   4.735   2.351
  155PHE     CG 1528   4.822   4.849   2.439
  155PHE    CD1 1529   4.688   4.885   2.442
  155PHE    HD1 1530   4.634   4.871   2.348
  155PHE    CD2 1531   4.902   4.901   2.541
  155PHE    HD2 1532   5.005   4.867   2.539
  155PHE    CE1 1533   4.632   4.970   2.536
  155PHE    HE1 1534   4.526   4.995   2.531
  155PHE    CE2 1535   4.846   4.978   2.642
  155PHE    HE2 1536   4.910   5.017   2.721
  155PHE     CZ 1537   4.712   5.014   2.641
  155PHE     HZ 1538   4.669   5.070   2.724
  155PHE      C 1539   4.975   4.884   2.168
  155PHE      O 1540   5.061   4.921   2.248
  156ILE      N 1541   4.935   4.953   2.062
  156ILE      H 1542   4.838   4.937   2.044
  156ILE     CA 1543   5.016   5.048   1.983
  156ILE     CB 1544   5.005   5.015   1.833
  156ILE    CG1 1545   5.063   4.875   1.811
  156ILE    CG2 1546   5.066   5.125   1.745
  156ILE     CD 1547   5.044   4.832   1.665
  156ILE      C 1548   4.993   5.195   2.017
  156ILE      O 1549   4.877   5.235   2.028
  157LEU      N 1550   5.099   5.273   2.033
  157LEU      H 1551   5.196   5.252   2.026
  157LEU     CA 1552   5.078   5.417   2.060
  157LEU     CB 1553   5.193   5.457   2.152
  157LEU     CG 1554   5.187   5.606   2.186
  157LEU    CD1 1555   5.077   5.648   2.283
  157LEU    CD2 1556   5.326   5.639   2.241
  157LEU      C 1557   5.091   5.491   1.927
  157LEU      O 1558   5.185   5.468   1.850
  158PHE      N 1559   5.006   5.593   1.914
  158PHE      H 1560   4.915   5.588   1.955
  158PHE     CA 1561   5.019   5.695   1.810
  158PHE     CB 1562   4.900   5.702   1.715
  158PHE     CG 1563   4.877   5.565   1.649
  158PHE    CD1 1564   4.799   5.469   1.713
  158PHE    HD1 1565   4.746   5.486   1.806
  158PHE    CD2 1566   4.946   5.538   1.532
  158PHE    HD2 1567   5.008   5.615   1.485
  158PHE    CE1 1568   4.787   5.341   1.659
  158PHE    HE1 1569   4.714   5.271   1.699
  158PHE    CE2 1570   4.934   5.413   1.473
  158PHE    HE2 1571   4.993   5.388   1.385
  158PHE     CZ 1572   4.854   5.320   1.539
  158PHE     HZ 1573   4.827   5.233   1.479
  158PHE      C 1574   5.056   5.828   1.876
  158PHE      O 1575   4.980   5.885   1.954
  159ASN      N 1576   5.173   5.881   1.840
  159ASN      H 1577   5.231   5.841   1.770
  159ASN     CA 1578   5.211   6.010   1.898
  159ASN     CB 1579   5.312   5.994   2.012
  159ASN     CG 1580   5.447   5.929   1.983
  159ASN    OD1 1581   5.508   5.930   1.876
  159ASN    ND2 1582   5.511   5.884   2.091
  159ASN   HD21 1583   5.480   5.898   2.185
  159ASN   HD22 1584   5.607   5.858   2.078
  159ASN      C 1585   5.266   6.109   1.795
  159ASN      O 1586   5.277   6.071   1.678
  160ASN      N 1587   5.256   6.238   1.826
  160ASN      H 1588   5.185   6.265   1.890
  160ASN     CA 1589   5.328   6.350   1.764
  160ASN     CB 1590   5.240   6.475   1.759
  160ASN     CG 1591   5.292   6.574   1.655
  160ASN    OD1 1592   5.407   6.618   1.654
  160ASN    ND2 1593   5.219   6.595   1.546
  160ASN   HD21 1594   5.135   6.542   1.534
  160ASN   HD22 1595   5.247   6.670   1.485
  160ASN      C 1596   5.455   6.385   1.841
  160ASN      O 1597   5.464   6.442   1.950
  161VAL      N 1598   5.564   6.359   1.769
  161VAL      H 1599   5.550   6.324   1.677
  161VAL     CA 1600   5.701   6.391   1.811
  161VAL     CB 1601   5.767   6.273   1.884
  161VAL    CG1 1602   5.918   6.288   1.902
  161VAL    CG2 1603   5.711   6.252   2.025
  161VAL      C 1604   5.779   6.449   1.693
  161VAL      O 1605   5.758   6.411   1.578
  162ASP      N 1606   5.860   6.553   1.711
  162ASP      H 1607   5.874   6.571   1.809
  162ASP     CA 1608   5.933   6.641   1.619
  162ASP     CB 1609   6.061   6.561   1.596
  162ASP     CG 1610   6.179   6.638   1.535
  162ASP    OD1 1611   6.200   6.756   1.570
  162ASP    OD2 1612   6.252   6.563   1.467
  162ASP      C 1613   5.858   6.681   1.492
  162ASP      O 1614   5.916   6.705   1.386
  163GLY      N 1615   5.732   6.722   1.500
  163GLY      H 1616   5.705   6.765   1.586
  163GLY     CA 1617   5.638   6.747   1.389
  163GLY      C 1618   5.593   6.628   1.304
  163GLY      O 1619   5.514   6.638   1.210
  164HISE     N 1620   5.637   6.508   1.344
  164HISE     H 1621   5.720   6.485   1.393
  164HISE    CA 1622   5.593   6.393   1.264
  164HISE    CB 1623   5.710   6.307   1.214
  164HISE    CG 1624   5.792   6.383   1.111
  164HISE   ND1 1625   5.921   6.406   1.136
  164HISE   CD2 1626   5.770   6.407   0.982
  164HISE   HD2 1627   5.685   6.381   0.919
  164HISE   CE1 1628   5.978   6.447   1.023
  164HISE   HE1 1629   6.081   6.460   0.991
  164HISE   NE2 1630   5.884   6.452   0.929
  164HISE   HE2 1631   5.897   6.506   0.846
  164HISE     C 1632   5.503   6.301   1.347
  164HISE     O 1633   5.529   6.291   1.467
  165LEU      N 1634   5.411   6.241   1.273
  165LEU      H 1635   5.404   6.248   1.173
  165LEU     CA 1636   5.320   6.141   1.330
  165LEU     CB 1637   5.191   6.156   1.248
  165LEU     CG 1638   5.068   6.084   1.302
  165LEU    CD1 1639   5.067   5.931   1.294
  165LEU    CD2 1640   5.029   6.129   1.443
  165LEU      C 1641   5.381   6.001   1.330
  165LEU      O 1642   5.428   5.943   1.232
  166TYR      N 1643   5.410   5.970   1.456
  166TYR      H 1644   5.374   6.028   1.529
  166TYR     CA 1645   5.479   5.845   1.491
  166TYR     CB 1646   5.593   5.871   1.590
  166TYR     CG 1647   5.704   5.944   1.514
  166TYR    CD1 1648   5.775   5.868   1.423
  166TYR    HD1 1649   5.734   5.777   1.379
  166TYR    CD2 1650   5.747   6.070   1.557
  166TYR    HD2 1651   5.694   6.130   1.630
  166TYR    CE1 1652   5.900   5.914   1.383
  166TYR    HE1 1653   5.955   5.849   1.315
  166TYR    CE2 1654   5.868   6.117   1.507
  166TYR    HE2 1655   5.909   6.209   1.548
  166TYR     CZ 1656   5.947   6.039   1.424
  166TYR     OH 1657   6.067   6.073   1.370
  166TYR     HH 1658   6.062   6.173   1.369
  166TYR      C 1659   5.386   5.739   1.550
  166TYR      O 1660   5.278   5.761   1.604
  167GLU      N 1661   5.413   5.615   1.509
  167GLU      H 1662   5.480   5.601   1.436
  167GLU     CA 1663   5.358   5.486   1.551
  167GLU     CB 1664   5.318   5.408   1.425
  167GLU     CG 1665   5.237   5.279   1.438
  167GLU     CD 1666   5.244   5.192   1.312
  167GLU    OE1 1667   5.200   5.245   1.208
  167GLU    OE2 1668   5.304   5.083   1.326
  167GLU      C 1669   5.460   5.404   1.631
  167GLU      O 1670   5.566   5.388   1.572
  168LEU      N 1671   5.436   5.398   1.761
  168LEU      H 1672   5.360   5.446   1.804
  168LEU     CA 1673   5.524   5.323   1.852
  168LEU     CB 1674   5.570   5.393   1.980
  168LEU     CG 1675   5.670   5.503   1.943
  168LEU    CD1 1676   5.598   5.617   1.871
  168LEU    CD2 1677   5.755   5.560   2.057
  168LEU      C 1678   5.466   5.191   1.903
  168LEU      O 1679   5.366   5.194   1.975
  169ASP      N 1680   5.491   5.083   1.830
  169ASP      H 1681   5.520   5.094   1.735
  169ASP     CA 1682   5.478   4.945   1.879
  169ASP     CB 1683   5.504   4.852   1.761
  169ASP     CG 1684   5.464   4.708   1.795
  169ASP    OD1 1685   5.350   4.682   1.751
  169ASP    OD2 1686   5.545   4.631   1.851
  169ASP      C 1687   5.586   4.917   1.985
  169ASP      O 1688   5.673   5.001   2.005
  170GLY      N 1689   5.552   4.816   2.064
  170GLY      H 1690   5.499   4.740   2.026
  170GLY     CA 1691   5.641   4.776   2.174
  170GLY      C 1692   5.735   4.661   2.137
  170GLY      O 1693   5.854   4.644   2.164
  171ARG      N 1694   5.672   4.557   2.084
  171ARG      H 1695   5.572   4.561   2.087
  171ARG     CA 1696   5.740   4.437   2.034
  171ARG     CB 1697   5.649   4.315   2.021
  171ARG     CG 1698   5.564   4.286   2.145
  171ARG     CD 1699   5.574   4.139   2.186
  171ARG     NE 1700   5.510   4.057   2.082
  171ARG     HE 1701   5.562   4.045   1.997
  171ARG     CZ 1702   5.390   4.004   2.108
  171ARG    NH1 1703   5.303   4.030   2.207
  171ARG   HH11 1704   5.329   4.098   2.275
  171ARG   HH12 1705   5.212   3.989   2.209
  171ARG    NH2 1706   5.338   3.916   2.022
  171ARG   HH21 1707   5.390   3.888   1.941
  171ARG   HH22 1708   5.243   3.886   2.027
  171ARG      C 1709   5.834   4.443   1.913
  171ARG      O 1710   5.939   4.379   1.913
  172MET      N 1711   5.815   4.536   1.820
  172MET      H 1712   5.724   4.578   1.829
  172MET     CA 1713   5.894   4.576   1.702
  172MET     CB 1714   5.819   4.676   1.614
  172MET     CG 1715   5.703   4.623   1.529
  172MET     SD 1716   5.753   4.499   1.404
  172MET     CE 1717   5.584   4.466   1.356
  172MET      C 1718   6.036   4.622   1.735
  172MET      O 1719   6.060   4.702   1.826
  173PRO      N 1720   6.127   4.586   1.645
  173PRO     CA 1721   6.260   4.648   1.643
  173PRO     CB 1722   6.326   4.572   1.527
  173PRO     CG 1723   6.267   4.431   1.520
  173PRO     CD 1724   6.123   4.467   1.559
  173PRO      C 1725   6.257   4.799   1.624
  173PRO      O 1726   6.334   4.863   1.695
  174PHE      N 1727   6.188   4.850   1.522
  174PHE      H 1728   6.154   4.796   1.445
  174PHE     CA 1729   6.182   4.994   1.492
  174PHE     CB 1730   6.267   5.032   1.371
  174PHE     CG 1731   6.415   5.003   1.399
  174PHE    CD1 1732   6.477   4.895   1.337
  174PHE    HD1 1733   6.428   4.817   1.280
  174PHE    CD2 1734   6.484   5.105   1.463
  174PHE    HD2 1735   6.424   5.183   1.510
  174PHE    CE1 1736   6.616   4.895   1.336
  174PHE    HE1 1737   6.665   4.799   1.320
  174PHE    CE2 1738   6.623   5.112   1.459
  174PHE    HE2 1739   6.685   5.192   1.499
  174PHE     CZ 1740   6.681   5.006   1.390
  174PHE     HZ 1741   6.788   5.012   1.373
  174PHE      C 1742   6.040   5.052   1.487
  174PHE      O 1743   5.953   4.983   1.435
  175PRO      N 1744   6.024   5.168   1.549
  175PRO     CA 1745   5.901   5.244   1.524
  175PRO     CB 1746   5.909   5.352   1.633
  175PRO     CG 1747   6.059   5.379   1.649
  175PRO     CD 1748   6.105   5.233   1.653
  175PRO      C 1749   5.891   5.297   1.381
  175PRO      O 1750   5.974   5.275   1.292
  176VAL      N 1751   5.775   5.356   1.354
  176VAL      H 1752   5.716   5.380   1.431
  176VAL     CA 1753   5.725   5.398   1.222
  176VAL     CB 1754   5.612   5.307   1.174
  176VAL    CG1 1755   5.577   5.319   1.026
  176VAL    CG2 1756   5.652   5.163   1.203
  176VAL      C 1757   5.684   5.545   1.210
  176VAL      O 1758   5.602   5.585   1.294
  177ASN      N 1759   5.725   5.609   1.101
  177ASN      H 1760   5.807   5.573   1.058
  177ASN     CA 1761   5.684   5.744   1.060
  177ASN     CB 1762   5.815   5.817   1.027
  177ASN     CG 1763   5.787   5.967   1.036
  177ASN    OD1 1764   5.687   6.019   0.986
  177ASN    ND2 1765   5.884   6.049   1.077
  177ASN   HD21 1766   5.976   6.013   1.091
  177ASN   HD22 1767   5.857   6.140   1.109
  177ASN      C 1768   5.582   5.755   0.947
  177ASN      O 1769   5.616   5.716   0.836
  178HISE     N 1770   5.473   5.822   0.984
  178HISE     H 1771   5.472   5.864   1.075
  178HISE    CA 1772   5.357   5.854   0.899
  178HISE    CB 1773   5.227   5.813   0.969
  178HISE    CG 1774   5.215   5.661   0.981
  178HISE   ND1 1775   5.186   5.578   0.881
  178HISE   CD2 1776   5.219   5.590   1.094
  178HISE   HD2 1777   5.270   5.611   1.188
  178HISE   CE1 1778   5.168   5.455   0.929
  178HISE   HE1 1779   5.156   5.367   0.867
  178HISE   NE2 1780   5.188   5.465   1.060
  178HISE   HE2 1781   5.188   5.386   1.121
  178HISE     C 1782   5.342   5.999   0.854
  178HISE     O 1783   5.237   6.034   0.799
  179GLY      N 1784   5.455   6.067   0.842
  179GLY      H 1785   5.544   6.036   0.877
  179GLY     CA 1786   5.453   6.202   0.784
  179GLY      C 1787   5.395   6.312   0.872
  179GLY      O 1788   5.413   6.304   0.994
  180ALA      N 1789   5.373   6.428   0.811
  180ALA      H 1790   5.410   6.441   0.719
  180ALA     CA 1791   5.336   6.549   0.886
  180ALA     CB 1792   5.344   6.660   0.781
  180ALA      C 1793   5.211   6.545   0.975
  180ALA      O 1794   5.143   6.444   0.963
  181SER      N 1795   5.203   6.636   1.072
  181SER      H 1796   5.269   6.711   1.069
  181SER     CA 1797   5.105   6.642   1.181
  181SER     CB 1798   5.109   6.512   1.263
  181SER     OG 1799   5.013   6.507   1.369
  181SER     HG 1800   4.918   6.525   1.344
  181SER      C 1801   5.139   6.755   1.279
  181SER      O 1802   5.251   6.764   1.328
  182SER      N 1803   5.033   6.821   1.323
  182SER      H 1804   4.940   6.797   1.294
  182SER     CA 1805   5.041   6.917   1.434
  182SER     CB 1806   4.961   7.041   1.393
  182SER     OG 1807   4.987   7.151   1.480
  182SER     HG 1808   5.079   7.179   1.454
  182SER      C 1809   4.974   6.849   1.554
  182SER      O 1810   4.880   6.771   1.542
  183GLU      N 1811   5.018   6.887   1.674
  183GLU      H 1812   5.099   6.944   1.684
  183GLU     CA 1813   4.957   6.837   1.798
  183GLU     CB 1814   5.029   6.864   1.930
  183GLU     CG 1815   5.175   6.819   1.930
  183GLU     CD 1816   5.246   6.875   2.054
  183GLU    OE1 1817   5.252   6.801   2.155
  183GLU    OE2 1818   5.303   6.985   2.041
  183GLU      C 1819   4.812   6.881   1.820
  183GLU      O 1820   4.745   6.817   1.901
  184ASP      N 1821   4.768   6.988   1.754
  184ASP      H 1822   4.837   7.049   1.715
  184ASP     CA 1823   4.626   7.023   1.739
  184ASP     CB 1824   4.623   7.159   1.668
  184ASP     CG 1825   4.497   7.244   1.685
  184ASP    OD1 1826   4.502   7.331   1.774
  184ASP    OD2 1827   4.403   7.220   1.605
  184ASP      C 1828   4.536   6.925   1.664
  184ASP      O 1829   4.449   6.866   1.727
  185THR      N 1830   4.589   6.881   1.550
  185THR      H 1831   4.665   6.926   1.502
  185THR     CA 1832   4.524   6.773   1.474
  185THR     CB 1833   4.536   6.798   1.324
  185THR    OG1 1834   4.678   6.804   1.302
  185THR    HG1 1835   4.689   6.706   1.284
  185THR    CG2 1836   4.461   6.917   1.264
  185THR      C 1837   4.558   6.627   1.504
  185THR      O 1838   4.498   6.539   1.442
  186LEU      N 1839   4.641   6.597   1.603
  186LEU      H 1840   4.676   6.667   1.666
  186LEU     CA 1841   4.672   6.463   1.654
  186LEU     CB 1842   4.701   6.487   1.803
  186LEU     CG 1843   4.839   6.439   1.846
  186LEU    CD1 1844   4.831   6.437   1.999
  186LEU    CD2 1845   4.873   6.301   1.789
  186LEU      C 1846   4.563   6.357   1.647
  186LEU      O 1847   4.576   6.247   1.593
  187LEU      N 1848   4.446   6.383   1.704
  187LEU      H 1849   4.436   6.472   1.749
  187LEU     CA 1850   4.327   6.296   1.700
  187LEU     CB 1851   4.195   6.360   1.745
  187LEU     CG 1852   4.174   6.386   1.894
  187LEU    CD1 1853   4.031   6.435   1.916
  187LEU    CD2 1854   4.197   6.270   1.992
  187LEU      C 1855   4.292   6.239   1.562
  187LEU      O 1856   4.310   6.119   1.545
  188LYS      N 1857   4.254   6.329   1.471
  188LYS      H 1858   4.236   6.421   1.505
  188LYS     CA 1859   4.232   6.319   1.326
  188LYS     CB 1860   4.225   6.458   1.262
  188LYS     CG 1861   4.141   6.453   1.133
  188LYS     CD 1862   4.136   6.596   1.079
  188LYS     CE 1863   4.042   6.602   0.958
  188LYS     NZ 1864   4.116   6.566   0.837
  188LYS    HZ1 1865   4.154   6.474   0.849
  188LYS    HZ2 1866   4.049   6.559   0.763
  188LYS    HZ3 1867   4.189   6.632   0.821
  188LYS      C 1868   4.346   6.243   1.258
  188LYS      O 1869   4.320   6.132   1.213
  189ASP      N 1870   4.470   6.277   1.293
  189ASP      H 1871   4.487   6.345   1.365
  189ASP     CA 1872   4.588   6.218   1.229
  189ASP     CB 1873   4.708   6.309   1.254
  189ASP     CG 1874   4.704   6.440   1.175
  189ASP    OD1 1875   4.756   6.543   1.224
  189ASP    OD2 1876   4.662   6.433   1.058
  189ASP      C 1877   4.618   6.073   1.267
  189ASP      O 1878   4.607   5.982   1.185
  190ALA      N 1879   4.606   6.036   1.394
  190ALA      H 1880   4.590   6.113   1.455
  190ALA     CA 1881   4.609   5.904   1.460
  190ALA     CB 1882   4.599   5.922   1.611
  190ALA      C 1883   4.496   5.818   1.403
  190ALA      O 1884   4.518   5.720   1.333
  191ALA      N 1885   4.376   5.875   1.406
  191ALA      H 1886   4.355   5.972   1.420
  191ALA     CA 1887   4.254   5.802   1.368
  191ALA     CB 1888   4.127   5.887   1.381
  191ALA      C 1889   4.249   5.744   1.226
  191ALA      O 1890   4.200   5.631   1.216
  192LYS      N 1891   4.311   5.812   1.130
  192LYS      H 1892   4.357   5.899   1.147
  192LYS     CA 1893   4.319   5.771   0.989
  192LYS     CB 1894   4.388   5.887   0.918
  192LYS     CG 1895   4.390   5.872   0.766
  192LYS     CD 1896   4.501   5.947   0.693
  192LYS     CE 1897   4.640   5.886   0.715
  192LYS     NZ 1898   4.740   5.936   0.619
  192LYS    HZ1 1899   4.732   6.034   0.603
  192LYS    HZ2 1900   4.831   5.928   0.660
  192LYS    HZ3 1901   4.729   5.893   0.530
  192LYS      C 1902   4.406   5.645   0.981
  192LYS      O 1903   4.351   5.545   0.935
  193VAL      N 1904   4.517   5.648   1.053
  193VAL      H 1905   4.553   5.727   1.103
  193VAL     CA 1906   4.605   5.532   1.067
  193VAL     CB 1907   4.745   5.582   1.102
  193VAL    CG1 1908   4.838   5.467   1.061
  193VAL    CG2 1909   4.783   5.717   1.040
  193VAL      C 1910   4.561   5.411   1.150
  193VAL      O 1911   4.573   5.296   1.109
  194CYS      N 1912   4.486   5.448   1.254
  194CYS      H 1913   4.503   5.537   1.297
  194CYS     CA 1914   4.408   5.352   1.334
  194CYS     CB 1915   4.347   5.419   1.457
  194CYS     SG 1916   4.472   5.465   1.582
  194CYS     HG 1917   4.379   5.470   1.676
  194CYS      C 1918   4.298   5.287   1.250
  194CYS      O 1919   4.297   5.164   1.255
  195ARG      N 1920   4.222   5.358   1.168
  195ARG      H 1921   4.213   5.457   1.178
  195ARG     CA 1922   4.129   5.298   1.071
  195ARG     CB 1923   4.027   5.398   1.016
  195ARG     CG 1924   3.930   5.448   1.123
  195ARG     CD 1925   3.808   5.532   1.084
  195ARG     NE 1926   3.841   5.636   0.986
  195ARG     HE 1927   3.838   5.603   0.892
  195ARG     CZ 1928   3.871   5.765   1.010
  195ARG    NH1 1929   3.878   5.824   1.130
  195ARG   HH11 1930   3.854   5.760   1.203
  195ARG   HH12 1931   3.914   5.914   1.155
  195ARG    NH2 1932   3.889   5.849   0.907
  195ARG   HH21 1933   3.895   5.806   0.817
  195ARG   HH22 1934   3.904   5.947   0.919
  195ARG      C 1935   4.201   5.213   0.966
  195ARG      O 1936   4.162   5.097   0.949
  196GLU      N 1937   4.296   5.271   0.893
  196GLU      H 1938   4.295   5.370   0.884
  196GLU     CA 1939   4.379   5.211   0.787
  196GLU     CB 1940   4.476   5.320   0.740
  196GLU     CG 1941   4.539   5.283   0.606
  196GLU     CD 1942   4.665   5.369   0.591
  196GLU    OE1 1943   4.654   5.471   0.519
  196GLU    OE2 1944   4.773   5.329   0.639
  196GLU      C 1945   4.443   5.079   0.830
  196GLU      O 1946   4.422   4.981   0.759
  197PHE      N 1947   4.491   5.070   0.953
  197PHE      H 1948   4.521   5.151   1.003
  197PHE     CA 1949   4.533   4.944   1.018
  197PHE     CB 1950   4.594   4.981   1.154
  197PHE     CG 1951   4.742   4.951   1.177
  197PHE    CD1 1952   4.808   5.043   1.258
  197PHE    HD1 1953   4.757   5.137   1.277
  197PHE    CD2 1954   4.801   4.828   1.151
  197PHE    HD2 1955   4.745   4.754   1.095
  197PHE    CE1 1956   4.933   5.017   1.314
  197PHE    HE1 1957   4.994   5.102   1.344
  197PHE    CE2 1958   4.927   4.800   1.202
  197PHE    HE2 1959   4.972   4.705   1.174
  197PHE     CZ 1960   4.988   4.893   1.286
  197PHE     HZ 1961   5.087   4.875   1.328
  197PHE      C 1962   4.419   4.842   1.027
  197PHE      O 1963   4.435   4.740   0.960
  198THR      N 1964   4.319   4.871   1.109
  198THR      H 1965   4.317   4.959   1.156
  198THR     CA 1966   4.217   4.767   1.130
  198THR     CB 1967   4.150   4.790   1.265
  198THR    OG1 1968   4.063   4.682   1.300
  198THR    HG1 1969   4.120   4.618   1.352
  198THR    CG2 1970   4.080   4.923   1.293
  198THR      C 1971   4.107   4.742   1.026
  198THR      O 1972   4.095   4.625   0.992
  199GLU      N 1973   4.073   4.840   0.943
  199GLU      H 1974   4.100   4.936   0.950
  199GLU     CA 1975   3.972   4.830   0.836
  199GLU     CB 1976   3.946   4.961   0.761
  199GLU     CG 1977   3.882   5.065   0.853
  199GLU     CD 1978   3.848   5.196   0.782
  199GLU    OE1 1979   3.730   5.230   0.807
  199GLU    OE2 1980   3.925   5.246   0.697
  199GLU      C 1981   4.006   4.725   0.730
  199GLU      O 1982   3.921   4.661   0.667
  200ARG      N 1983   4.131   4.695   0.695
  200ARG      H 1984   4.197   4.765   0.721
  200ARG     CA 1985   4.173   4.596   0.595
  200ARG     CB 1986   4.322   4.612   0.562
  200ARG     CG 1987   4.372   4.751   0.524
  200ARG     CD 1988   4.519   4.750   0.483
  200ARG     NE 1989   4.603   4.755   0.604
  200ARG     HE 1990   4.608   4.666   0.649
  200ARG     CZ 1991   4.671   4.858   0.655
  200ARG    NH1 1992   4.697   4.976   0.595
  200ARG   HH11 1993   4.673   5.000   0.501
  200ARG   HH12 1994   4.746   5.038   0.656
  200ARG    NH2 1995   4.736   4.837   0.770
  200ARG   HH21 1996   4.721   4.754   0.823
  200ARG   HH22 1997   4.804   4.901   0.805
  200ARG      C 1998   4.161   4.447   0.627
  200ARG      O 1999   4.141   4.361   0.541
  201GLU      N 2000   4.160   4.415   0.756
  201GLU      H 2001   4.184   4.490   0.818
  201GLU     CA 2002   4.147   4.291   0.835
  201GLU     CB 2003   4.233   4.305   0.961
  201GLU     CG 2004   4.337   4.203   1.008
  201GLU     CD 2005   4.460   4.192   0.919
  201GLU    OE1 2006   4.533   4.293   0.925
  201GLU    OE2 2007   4.472   4.093   0.843
  201GLU      C 2008   4.002   4.274   0.878
  201GLU      O 2009   3.970   4.246   0.994
  202GLN      N 2010   3.922   4.292   0.774
  202GLN      H 2011   3.967   4.285   0.685
  202GLN     CA 2012   3.776   4.275   0.778
  202GLN     CB 2013   3.720   4.275   0.635
  202GLN     CG 2014   3.724   4.416   0.575
  202GLN     CD 2015   3.663   4.429   0.436
  202GLN    OE1 2016   3.724   4.465   0.335
  202GLN    NE2 2017   3.531   4.417   0.436
  202GLN   HE21 2018   3.480   4.392   0.518
  202GLN   HE22 2019   3.480   4.433   0.351
  202GLN      C 2020   3.721   4.155   0.856
  202GLN      O 2021   3.614   4.171   0.914
  203GLY      N 2022   3.793   4.043   0.863
  203GLY      H 2023   3.866   4.041   0.795
  203GLY     CA 2024   3.746   3.938   0.955
  203GLY      C 2025   3.729   3.985   1.099
  203GLY      O 2026   3.626   3.944   1.152
  204GLU      N 2027   3.814   4.067   1.160
  204GLU      H 2028   3.884   4.116   1.107
  204GLU     CA 2029   3.812   4.088   1.305
  204GLU     CB 2030   3.949   4.147   1.340
  204GLU     CG 2031   3.973   4.132   1.491
  204GLU     CD 2032   3.971   3.989   1.545
  204GLU    OE1 2033   3.865   3.951   1.599
  204GLU    OE2 2034   4.077   3.922   1.538
  204GLU      C 2035   3.690   4.157   1.366
  204GLU      O 2036   3.659   4.267   1.320
  205VAL      N 2037   3.637   4.096   1.472
  205VAL      H 2038   3.663   4.003   1.496
  205VAL     CA 2039   3.540   4.165   1.558
  205VAL     CB 2040   3.427   4.077   1.610
  205VAL    CG1 2041   3.341   4.035   1.491
  205VAL    CG2 2042   3.483   3.952   1.678
  205VAL      C 2043   3.605   4.239   1.676
  205VAL      O 2044   3.532   4.319   1.735
  206ARG      N 2045   3.730   4.209   1.711
  206ARG      H 2046   3.778   4.131   1.671
  206ARG     CA 2047   3.789   4.258   1.836
  206ARG     CB 2048   3.856   4.143   1.912
  206ARG     CG 2049   3.758   4.032   1.949
  206ARG     CD 2050   3.822   3.900   1.992
  206ARG     NE 2051   3.900   3.850   1.878
  206ARG     HE 2052   3.869   3.878   1.787
  206ARG     CZ 2053   3.983   3.745   1.881
  206ARG    NH1 2054   4.003   3.673   1.992
  206ARG   HH11 2055   3.979   3.709   2.082
  206ARG   HH12 2056   4.033   3.578   1.982
  206ARG    NH2 2057   4.076   3.732   1.786
  206ARG   HH21 2058   4.079   3.788   1.703
  206ARG   HH22 2059   4.150   3.666   1.800
  206ARG      C 2060   3.890   4.373   1.828
  206ARG      O 2061   3.989   4.364   1.756
  207PHE      N 2062   3.869   4.468   1.919
  207PHE      H 2063   3.777   4.464   1.957
  207PHE     CA 2064   3.949   4.589   1.943
  207PHE     CB 2065   3.952   4.674   1.815
  207PHE     CG 2066   3.817   4.712   1.756
  207PHE    CD1 2067   3.756   4.823   1.814
  207PHE    HD1 2068   3.785   4.883   1.900
  207PHE    CD2 2069   3.746   4.631   1.669
  207PHE    HD2 2070   3.785   4.544   1.615
  207PHE    CE1 2071   3.620   4.829   1.786
  207PHE    HE1 2072   3.571   4.912   1.837
  207PHE    CE2 2073   3.612   4.649   1.635
  207PHE    HE2 2074   3.569   4.597   1.550
  207PHE     CZ 2075   3.544   4.751   1.700
  207PHE     HZ 2076   3.449   4.792   1.665
  207PHE      C 2077   3.893   4.675   2.056
  207PHE      O 2078   3.779   4.654   2.098
  208SER      N 2079   3.980   4.750   2.123
  208SER      H 2080   4.073   4.733   2.091
  208SER     CA 2081   3.961   4.846   2.233
  208SER     CB 2082   3.987   4.777   2.367
  208SER     OG 2083   3.944   4.853   2.480
  208SER     HG 2084   3.847   4.839   2.499
  208SER      C 2085   4.063   4.959   2.219
  208SER      O 2086   4.175   4.947   2.169
  209ALA      N 2087   4.007   5.078   2.240
  209ALA      H 2088   3.928   5.100   2.297
  209ALA     CA 2089   4.091   5.196   2.214
  209ALA     CB 2090   4.036   5.279   2.098
  209ALA      C 2091   4.080   5.293   2.332
  209ALA      O 2092   3.974   5.296   2.394
  210VAL      N 2093   4.195   5.347   2.371
  210VAL      H 2094   4.273   5.319   2.315
  210VAL     CA 2095   4.216   5.427   2.492
  210VAL     CB 2096   4.260   5.346   2.614
  210VAL    CG1 2097   4.392   5.270   2.598
  210VAL    CG2 2098   4.263   5.429   2.743
  210VAL      C 2099   4.306   5.548   2.466
  210VAL      O 2100   4.383   5.555   2.370
  211ALA      N 2101   4.255   5.661   2.512
  211ALA      H 2102   4.161   5.675   2.543
  211ALA     CA 2103   4.333   5.786   2.502
  211ALA     CB 2104   4.236   5.878   2.427
  211ALA      C 2105   4.364   5.851   2.637
  211ALA      O 2106   4.283   5.855   2.730
  212LEU      N 2107   4.482   5.911   2.649
  212LEU      H 2108   4.542   5.907   2.569
  212LEU     CA 2109   4.531   5.986   2.765
  212LEU     CB 2110   4.681   5.960   2.781
  212LEU     CG 2111   4.736   5.954   2.923
  212LEU    CD1 2112   4.872   5.885   2.916
  212LEU    CD2 2113   4.764   6.100   2.960
  212LEU      C 2114   4.499   6.135   2.751
  212LEU      O 2115   4.571   6.209   2.684
  213CYS      N 2116   4.405   6.181   2.833
  213CYS      H 2117   4.372   6.134   2.915
  213CYS     CA 2118   4.357   6.320   2.832
  213CYS     CB 2119   4.213   6.325   2.778
  213CYS     SG 2120   4.195   6.276   2.603
  213CYS     HG 2121   4.184   6.404   2.567
  213CYS      C 2122   4.351   6.407   2.958
  213CYS      O 2123   4.338   6.345   3.063
  214LYS      N 2124   4.366   6.537   2.936
  214LYS      H 2125   4.382   6.566   2.841
  214LYS     CA 2126   4.368   6.633   3.047
  214LYS     CB 2127   4.393   6.769   2.981
  214LYS     CG 2128   4.417   6.881   3.082
  214LYS     CD 2129   4.551   6.862   3.154
  214LYS     CE 2130   4.580   6.970   3.258
  214LYS     NZ 2131   4.589   7.101   3.193
  214LYS    HZ1 2132   4.637   7.159   3.258
  214LYS    HZ2 2133   4.628   7.108   3.101
  214LYS    HZ3 2134   4.495   7.135   3.187
  214LYS      C 2135   4.242   6.623   3.134
  214LYS      O 2136   4.129   6.624   3.086
  215ALA      N 2137   4.264   6.600   3.263
  215ALA      H 2138   4.357   6.597   3.300
  215ALA     CA 2139   4.158   6.613   3.363
  215ALA     CB 2140   4.217   6.564   3.496
  215ALA      C 2141   4.114   6.759   3.376
  215ALA      O 2142   4.196   6.851   3.370
  216ALA      N 2143   3.989   6.775   3.418
  216ALA      H 2144   3.929   6.696   3.432
  216ALA     CA 2145   3.924   6.906   3.428
  216ALA     CB 2146   3.772   6.886   3.429
  216ALA      C 2147   3.968   6.995   3.544
  216ALA     O1 2148   3.947   7.117   3.529
  216ALA     O2 2149   4.035   6.946   3.638
   6.92524   6.92524   4.89688   0.00000   0.00000   0.00000   0.00000   3.46261   3.46261
